# Supplementary material for: Surfaceome Capture by Multiplex Biotinylation Enables Enhanced Identification of Cell Surface Proteins by Mass Spectrometry
Source: Mol Cell Proteomics. 2026 Apr 22;25(6):101572. doi: 10.1016/j.mcpro.2026.101572 (PMC13202573; doi:10.1016/j.mcpro.2026.101572)
Supplement: Supplemental Table S1 [file mmc1.xlsx]

## Sheet: Figure 2A
RAW Files	Condition	Characteristics	biol.replicate	tech.replicate	sample_type	cell.id	treatment.1	treatment.2	mzID files
QE1_Ana_Exp2_Sample1	2M/ml_sulpho_NHS_Labelled	Homo Sapiens	1	r1	AML cell line	pool P31, Kasumi-1, HL60	2M/ml_EZ-Link Sulfo-NHS-SS-Biotin	Labelled	F231167
QE1_Ana_Exp2_Sample1R	2M/ml_sulpho_NHS_Labelled	Homo Sapiens	1	r2	AML cell line	pool P31, Kasumi-1, HL60	2M/ml_EZ-Link Sulfo-NHS-SS-Biotin	Labelled	F231168
QE1_Ana_Exp2_Sample2	2M/ml_sulpho_NHS_Labelled	Homo Sapiens	2	r1	AML cell line	pool P31, Kasumi-1, HL60	2M/ml_EZ-Link Sulfo-NHS-SS-Biotin	Labelled	F231169
QE1_Ana_Exp2_Sample2R	2M/ml_sulpho_NHS_Labelled	Homo Sapiens	2	r2	AML cell line	pool P31, Kasumi-1, HL60	2M/ml_EZ-Link Sulfo-NHS-SS-Biotin	Labelled	F231170
QE1_Ana_Exp2_Sample3	5M/ml_sulpho_NHS_Labelled	Homo Sapiens	1	r1	AML cell line	pool P31, Kasumi-1, HL60	5M/ml_EZ-Link Sulfo-NHS-SS-Biotin	Labelled	F231171
QE1_Ana_Exp2_Sample3R	5M/ml_sulpho_NHS_Labelled	Homo Sapiens	1	r2	AML cell line	pool P31, Kasumi-1, HL60	5M/ml_EZ-Link Sulfo-NHS-SS-Biotin	Labelled	F231172
QE1_Ana_Exp2_Sample4	5M/ml_sulpho_NHS_Labelled	Homo Sapiens	2	r1	AML cell line	pool P31, Kasumi-1, HL60	5M/ml_EZ-Link Sulfo-NHS-SS-Biotin	Labelled	F231173
QE1_Ana_Exp2_Sample4R	5M/ml_sulpho_NHS_Labelled	Homo Sapiens	2	r2	AML cell line	pool P31, Kasumi-1, HL60	5M/ml_EZ-Link Sulfo-NHS-SS-Biotin	Labelled	F231174
QE1_Ana_Exp2_Sample5	10M/ml_sulpho_NHS_Labelled	Homo Sapiens	1	r1	AML cell line	pool P31, Kasumi-1, HL60	10M/ml_EZ-Link Sulfo-NHS-SS-Biotin	Labelled	F231175
QE1_Ana_Exp2_Sample5R	10M/ml_sulpho_NHS_Labelled	Homo Sapiens	1	r2	AML cell line	pool P31, Kasumi-1, HL60	10M/ml_EZ-Link Sulfo-NHS-SS-Biotin	Labelled	F231176
QE1_Ana_Exp2_Sample6	10M/ml_sulpho_NHS_Labelled	Homo Sapiens	2	r1	AML cell line	pool P31, Kasumi-1, HL60	10M/ml_EZ-Link Sulfo-NHS-SS-Biotin	Labelled	F231177
QE1_Ana_Exp2_Sample6R	10M/ml_sulpho_NHS_Labelled	Homo Sapiens	2	r2	AML cell line	pool P31, Kasumi-1, HL60	10M/ml_EZ-Link Sulfo-NHS-SS-Biotin	Labelled	F231178
QE1_Ana_Exp2_Sample7	15M/ml_sulpho_NHS_Labelled	Homo Sapiens	1	r1	AML cell line	pool P31, Kasumi-1, HL60	15M/ml_EZ-Link Sulfo-NHS-SS-Biotin	Labelled	F231179
QE1_Ana_Exp2_Sample7R	15M/ml_sulpho_NHS_Labelled	Homo Sapiens	1	r2	AML cell line	pool P31, Kasumi-1, HL60	15M/ml_EZ-Link Sulfo-NHS-SS-Biotin	Labelled	F231180
QE1_Ana_Exp2_Sample8	15M/ml_sulpho_NHS_Labelled	Homo Sapiens	2	r1	AML cell line	pool P31, Kasumi-1, HL60	15M/ml_EZ-Link Sulfo-NHS-SS-Biotin	Labelled	F231181
QE1_Ana_Exp2_Sample8R	15M/ml_sulpho_NHS_Labelled	Homo Sapiens	2	r2	AML cell line	pool P31, Kasumi-1, HL60	15M/ml_EZ-Link Sulfo-NHS-SS-Biotin	Labelled	F231182
QE1_Ana_Exp2_Sample9	20M/ml_sulpho_NHS_Labelled	Homo Sapiens	1	r1	AML cell line	pool P31, Kasumi-1, HL60	20M/ml_EZ-Link Sulfo-NHS-SS-Biotin	Labelled	F231183
QE1_Ana_Exp2_Sample9R	20M/ml_sulpho_NHS_Labelled	Homo Sapiens	1	r2	AML cell line	pool P31, Kasumi-1, HL60	20M/ml_EZ-Link Sulfo-NHS-SS-Biotin	Labelled	F231184
QE1_Ana_Exp2_Sample10	20M/ml_sulpho_NHS_Labelled	Homo Sapiens	2	r1	AML cell line	pool P31, Kasumi-1, HL60	20M/ml_EZ-Link Sulfo-NHS-SS-Biotin	Labelled	F231185
QE1_Ana_Exp2_Sample10R	20M/ml_sulpho_NHS_Labelled	Homo Sapiens	2	r2	AML cell line	pool P31, Kasumi-1, HL60	20M/ml_EZ-Link Sulfo-NHS-SS-Biotin	Labelled	F231186
QE1_Ana_Exp2_Sample11	2M/ml_sulpho_NHS_Unlabelled	Homo Sapiens	1	r1	AML cell line	pool P31, Kasumi-1, HL60	2M/ml_EZ-Link Sulfo-NHS-SS-Biotin	Unlabelled	F231187
QE1_Ana_Exp2_Sample11R	2M/ml_sulpho_NHS_Unlabelled	Homo Sapiens	1	r2	AML cell line	pool P31, Kasumi-1, HL61	2M/ml_EZ-Link Sulfo-NHS-SS-Biotin	Unlabelled	F231188
QE1_Ana_Exp2_Sample12	2M/ml_sulpho_NHS_Unlabelled	Homo Sapiens	2	r1	AML cell line	pool P31, Kasumi-1, HL62	2M/ml_EZ-Link Sulfo-NHS-SS-Biotin	Unlabelled	F231189
QE1_Ana_Exp2_Sample12R	2M/ml_sulpho_NHS_Unlabelled	Homo Sapiens	2	r2	AML cell line	pool P31, Kasumi-1, HL63	2M/ml_EZ-Link Sulfo-NHS-SS-Biotin	Unlabelled	F231190
QE1_Ana_Exp2_Sample13	5M/ml_sulpho_NHS_Unlabelled	Homo Sapiens	1	r1	AML cell line	pool P31, Kasumi-1, HL64	5M/ml_EZ-Link Sulfo-NHS-SS-Biotin	Unlabelled	F231191
QE1_Ana_Exp2_Sample13R	5M/ml_sulpho_NHS_Unlabelled	Homo Sapiens	1	r2	AML cell line	pool P31, Kasumi-1, HL65	5M/ml_EZ-Link Sulfo-NHS-SS-Biotin	Unlabelled	F231192
QE1_Ana_Exp2_Sample14	5M/ml_sulpho_NHS_Unlabelled	Homo Sapiens	2	r1	AML cell line	pool P31, Kasumi-1, HL66	5M/ml_EZ-Link Sulfo-NHS-SS-Biotin	Unlabelled	F231193
QE1_Ana_Exp2_Sample14R	5M/ml_sulpho_NHS_Unlabelled	Homo Sapiens	2	r2	AML cell line	pool P31, Kasumi-1, HL67	5M/ml_EZ-Link Sulfo-NHS-SS-Biotin	Unlabelled	F231194
QE1_Ana_Exp2_Sample15	10M/ml_sulpho_NHS_Unlabelled	Homo Sapiens	1	r1	AML cell line	pool P31, Kasumi-1, HL68	10M/ml_EZ-Link Sulfo-NHS-SS-Biotin	Unlabelled	F231195
QE1_Ana_Exp2_Sample15R	10M/ml_sulpho_NHS_Unlabelled	Homo Sapiens	1	r2	AML cell line	pool P31, Kasumi-1, HL69	10M/ml_EZ-Link Sulfo-NHS-SS-Biotin	Unlabelled	F231196
QE1_Ana_Exp2_Sample16	10M/ml_sulpho_NHS_Unlabelled	Homo Sapiens	2	r1	AML cell line	pool P31, Kasumi-1, HL70	10M/ml_EZ-Link Sulfo-NHS-SS-Biotin	Unlabelled	F231197
QE1_Ana_Exp2_Sample16R	10M/ml_sulpho_NHS_Unlabelled	Homo Sapiens	2	r2	AML cell line	pool P31, Kasumi-1, HL71	10M/ml_EZ-Link Sulfo-NHS-SS-Biotin	Unlabelled	F231198
QE1_Ana_Exp2_Sample17	15M/ml_sulpho_NHS_Unlabelled	Homo Sapiens	1	r1	AML cell line	pool P31, Kasumi-1, HL72	15M/ml_EZ-Link Sulfo-NHS-SS-Biotin	Unlabelled	F231199
QE1_Ana_Exp2_Sample17R	15M/ml_sulpho_NHS_Unlabelled	Homo Sapiens	1	r2	AML cell line	pool P31, Kasumi-1, HL73	15M/ml_EZ-Link Sulfo-NHS-SS-Biotin	Unlabelled	F231200
QE1_Ana_Exp2_Sample18	15M/ml_sulpho_NHS_Unlabelled	Homo Sapiens	2	r1	AML cell line	pool P31, Kasumi-1, HL74	15M/ml_EZ-Link Sulfo-NHS-SS-Biotin	Unlabelled	F231201
QE1_Ana_Exp2_Sample18R	15M/ml_sulpho_NHS_Unlabelled	Homo Sapiens	2	r2	AML cell line	pool P31, Kasumi-1, HL75	15M/ml_EZ-Link Sulfo-NHS-SS-Biotin	Unlabelled	F231202
QE1_Ana_Exp2_Sample19	20M/ml_sulpho_NHS_Unlabelled	Homo Sapiens	1	r1	AML cell line	pool P31, Kasumi-1, HL76	20M/ml_EZ-Link Sulfo-NHS-SS-Biotin	Unlabelled	F231203
QE1_Ana_Exp2_Sample19R	20M/ml_sulpho_NHS_Unlabelled	Homo Sapiens	1	r2	AML cell line	pool P31, Kasumi-1, HL77	20M/ml_EZ-Link Sulfo-NHS-SS-Biotin	Unlabelled	F231204
QE1_Ana_Exp2_Sample20	20M/ml_sulpho_NHS_Unlabelled	Homo Sapiens	2	r1	AML cell line	pool P31, Kasumi-1, HL78	20M/ml_EZ-Link Sulfo-NHS-SS-Biotin	Unlabelled	F231205
QE1_Ana_Exp2_Sample20R	20M/ml_sulpho_NHS_Unlabelled	Homo Sapiens	2	r2	AML cell line	pool P31, Kasumi-1, HL79	20M/ml_EZ-Link Sulfo-NHS-SS-Biotin	Unlabelled	F231206

## Sheet: Figure 2B
RAW Files	condition	Characteristics	biol.replicate	tech.replicate	sample_type	cell.id	treatment.1	treatment.2	mzID files
QE1_Exp5_MS_Ana_Levi_Sample1	sulpho_NHS_20M cells_1ml_Labelled	Homo Sapiens	1	r1	AML cell line	pool P31, Kasumi-1, HL60	20M cells_EZ-Link Sulfo-NHS-SS-Biotin	Labelled	F230803
QE1_Exp5_MS_Ana_Levi_Sample2	sulpho_NHS_20M cells_1ml_Labelled	Homo Sapiens	1	r2	AML cell line	pool P31, Kasumi-1, HL61	20M cells_EZ-Link Sulfo-NHS-SS-Biotin	Labelled	F230804
QE1_Exp5_MS_Ana_Levi_Sample3	sulpho_NHS_20M cells_1ml_Unlabelled	Homo Sapiens	1	r1	AML cell line	pool P31, Kasumi-1, HL62	20M cells_EZ-Link Sulfo-NHS-SS-Biotin	Unlabelled	F230805
QE1_Exp5_MS_Ana_Levi_Sample4	sulpho_NHS_20M cells_1ml_Unlabelled	Homo Sapiens	1	r2	AML cell line	pool P31, Kasumi-1, HL63	20M cells_EZ-Link Sulfo-NHS-SS-Biotin	Unlabelled	F230806
QE1_Exp5_MS_Ana_Levi_Sample5	sulpho_NHS_10M cells_0.5ml_Labelled	Homo Sapiens	1	r1	AML cell line	pool P31, Kasumi-1, HL64	10M cells_EZ-Link Sulfo-NHS-SS-Biotin	Labelled	F230807
QE1_Exp5_MS_Ana_Levi_Sample6	sulpho_NHS_10M cells_0.5ml_Labelled	Homo Sapiens	1	r2	AML cell line	pool P31, Kasumi-1, HL65	10M cells_EZ-Link Sulfo-NHS-SS-Biotin	Labelled	F230808
QE1_Exp5_MS_Ana_Levi_Sample7	sulpho_NHS_10M cells_0.5ml_Unlabelled	Homo Sapiens	1	r1	AML cell line	pool P31, Kasumi-1, HL66	10M cells_EZ-Link Sulfo-NHS-SS-Biotin	Unlabelled	F230809
QE1_Exp5_MS_Ana_Levi_Sample8	sulpho_NHS_10M cells_0.5ml_Unlabelled	Homo Sapiens	1	r2	AML cell line	pool P31, Kasumi-1, HL67	10M cells_EZ-Link Sulfo-NHS-SS-Biotin	Unlabelled	F230810
QE1_Exp5_MS_Ana_Levi_Sample9	sulpho_NHS_5M cells_0.25ml_Labelled	Homo Sapiens	1	r1	AML cell line	pool P31, Kasumi-1, HL68	5M cells_EZ-Link Sulfo-NHS-SS-Biotin	Labelled	F230811
QE1_Exp5_MS_Ana_Levi_Sample10	sulpho_NHS_5M cells_0.25ml_Labelled	Homo Sapiens	1	r2	AML cell line	pool P31, Kasumi-1, HL69	5M cells_EZ-Link Sulfo-NHS-SS-Biotin	Labelled	F230812
QE1_Exp5_MS_Ana_Levi_Sample11	sulpho_NHS_5M cells_0.25ml_Unlabelled	Homo Sapiens	1	r1	AML cell line	pool P31, Kasumi-1, HL70	5M cells_EZ-Link Sulfo-NHS-SS-Biotin	Unlabelled	F230813
QE1_Exp5_MS_Ana_Levi_Sample12	sulpho_NHS_5M cells_0.25ml_Unlabelled	Homo Sapiens	1	r2	AML cell line	pool P31, Kasumi-1, HL71	5M cells_EZ-Link Sulfo-NHS-SS-Biotin	Unlabelled	F230814
QE1_Exp5_MS_Ana_Levi_Sample13	sulpho_NHS_2.5M cells_0.125ml_Labelled	Homo Sapiens	1	r1	AML cell line	pool P31, Kasumi-1, HL72	2.5M cells_EZ-Link Sulfo-NHS-SS-Biotin	Labelled	F230815
QE1_Exp5_MS_Ana_Levi_Sample14	sulpho_NHS_2.5M cells_0.125ml_Labelled	Homo Sapiens	1	r2	AML cell line	pool P31, Kasumi-1, HL73	2.5M cells_EZ-Link Sulfo-NHS-SS-Biotin	Labelled	F230816
QE1_MS_Exp5_Ana_Levi_Sample15	sulpho_NHS_2.5M cells_0.125ml_Unlabelled	Homo Sapiens	1	r1	AML cell line	pool P31, Kasumi-1, HL74	2.5M cells_EZ-Link Sulfo-NHS-SS-Biotin	Unlabelled	F230817
QE1_Exp5_MS_Ana_Levi_Sample16	sulpho_NHS_2.5M cells_0.125ml_Unlabelled	Homo Sapiens	1	r2	AML cell line	pool P31, Kasumi-1, HL75	2.5M cells_EZ-Link Sulfo-NHS-SS-Biotin	Unlabelled	F230818
QE1_Exp5_MS_Ana_Levi_Sample17	sulpho_NHS_1.2M cells_0.06ml_Labelled	Homo Sapiens	1	r1	AML cell line	pool P31, Kasumi-1, HL76	1.2M cells_EZ-Link Sulfo-NHS-SS-Biotin	Labelled	F230819
QE1_Exp5_MS_Ana_Levi_Sample18	sulpho_NHS_1.2M cells_0.06ml_Labelled	Homo Sapiens	1	r2	AML cell line	pool P31, Kasumi-1, HL77	1.2M cells_EZ-Link Sulfo-NHS-SS-Biotin	Labelled	F230820
QE1_Exp5_MS_Ana_Levi_Sample19	sulpho_NHS_1.2M cells_0.06ml_Unlabelled	Homo Sapiens	1	r1	AML cell line	pool P31, Kasumi-1, HL78	1.2M cells_EZ-Link Sulfo-NHS-SS-Biotin	Unlabelled	F230821
QE1_Exp5_MS_Ana_Levi_Sample20	sulpho_NHS_1.2M cells_0.06ml_Unlabelled	Homo Sapiens	1	r2	AML cell line	pool P31, Kasumi-1, HL79	1.2M cells_EZ-Link Sulfo-NHS-SS-Biotin	Unlabelled	F230822

## Sheet: Figure 3A&B
RAW Files	condition	Characteristics	biol.replicate	tech.replicate	sample_type	cell.id	treatment.1	treatment.2	mzID files
QE1_Ana_Exp1_Sample1	FUJI_Labelled	Homo Sapiens	1	r1	AML cell line	NHS_PEG4_Biotin	FUJI	Labelled	F229617
QE1_Ana_Exp1_Sample1R	FUJI_Labelled	Homo Sapiens	1	r2	AML cell line	NHS_PEG4_Biotin	FUJI	Labelled	F229618
QE1_Ana_Exp1_Sample2	FUJI_Labelled	Homo Sapiens	2	r1	AML cell line	NHS_PEG4_Biotin	FUJI	Labelled	F229619
QE1_Ana_Exp1_Sample2R	FUJI_Labelled	Homo Sapiens	2	r2	AML cell line	NHS_PEG4_Biotin	FUJI	Labelled	F229620
QE1_Ana_Exp1_Sample3	FUJI_Unlabelled	Homo Sapiens	1	r1	AML cell line	NHS_PEG4_Biotin	FUJI	Unlabelled	F229621
QE1_Ana_Exp1_Sample3R	FUJI_Unlabelled	Homo Sapiens	1	r2	AML cell line	NHS_PEG4_Biotin	FUJI	Unlabelled	F229622
QE1_Ana_Exp1_Sample4	FUJI_Unlabelled	Homo Sapiens	2	r1	AML cell line	NHS_PEG4_Biotin	FUJI	Unlabelled	F229623
QE1_Ana_Exp1_Sample4R	FUJI_Unlabelled	Homo Sapiens	2	r2	AML cell line	NHS_PEG4_Biotin	FUJI	Unlabelled	F229624
QE1_Ana_Exp1_Sample5	Kasumi_Labelled	Homo Sapiens	1	r1	AML cell line	NHS_PEG4_Biotin	Kasumi	Labelled	F229625
QE1_Ana_Exp1_Sample5R	Kasumi_Labelled	Homo Sapiens	1	r2	AML cell line	NHS_PEG4_Biotin	Kasumi	Labelled	F229626
QE1_Ana_Exp1_Sample6	Kasumi_Labelled	Homo Sapiens	2	r1	AML cell line	NHS_PEG4_Biotin	Kasumi	Labelled	F229627
QE1_Ana_Exp1_Sample6R	Kasumi_Labelled	Homo Sapiens	2	r2	AML cell line	NHS_PEG4_Biotin	Kasumi	Labelled	F229628
QE1_Ana_Exp1_Sample7	Kasumi_Unlabelled	Homo Sapiens	1	r1	AML cell line	NHS_PEG4_Biotin	Kasumi	Unlabelled	F229629
QE1_Ana_Exp1_Sample7R	Kasumi_Unlabelled	Homo Sapiens	1	r2	AML cell line	NHS_PEG4_Biotin	Kasumi	Unlabelled	F229630
QE1_Ana_Exp1_Sample8	Kasumi_Unlabelled	Homo Sapiens	2	r1	AML cell line	NHS_PEG4_Biotin	Kasumi	Unlabelled	F229631
QE1_Ana_Exp1_Sample8R	Kasumi_Unlabelled	Homo Sapiens	2	r2	AML cell line	NHS_PEG4_Biotin	Kasumi	Unlabelled	F229632
QE1_Ana_Exp1_Sample9	HL60_Labelled	Homo Sapiens	1	r1	AML cell line	NHS_PEG4_Biotin	HL60	Labelled	F229633
QE1_Ana_Exp1_Sample9R	HL60_Labelled	Homo Sapiens	1	r2	AML cell line	NHS_PEG4_Biotin	HL60	Labelled	F229634
QE1_Ana_Exp1_Sample10	HL60_Labelled	Homo Sapiens	2	r1	AML cell line	NHS_PEG4_Biotin	HL60	Labelled	F229635
QE1_Ana_Exp1_Sample10R	HL60_Labelled	Homo Sapiens	2	r2	AML cell line	NHS_PEG4_Biotin	HL60	Labelled	F229636
QE1_Ana_Exp1_Sample11	HL60_Unlabelled	Homo Sapiens	1	r1	AML cell line	NHS_PEG4_Biotin	HL60	Unlabelled	F229637
QE1_Ana_Exp1_Sample11R	HL60_Unlabelled	Homo Sapiens	1	r2	AML cell line	NHS_PEG4_Biotin	HL60	Unlabelled	F229638
QE1_Ana_Exp1_Sample12	HL60_Unlabelled	Homo Sapiens	2	r1	AML cell line	NHS_PEG4_Biotin	HL60	Unlabelled	F229639
QE1_Ana_Exp1_Sample12R	HL60_Unlabelled	Homo Sapiens	2	r2	AML cell line	NHS_PEG4_Biotin	HL60	Unlabelled	F229640
QE1_Ana_Exp1_Sample13	NB4_Labelled	Homo Sapiens	1	r1	AML cell line	NHS_PEG4_Biotin	NB4	Labelled	F229641
QE1_Ana_Exp1_Sample13R	NB4_Labelled	Homo Sapiens	1	r2	AML cell line	NHS_PEG4_Biotin	NB4	Labelled	F229642
QE1_Ana_Exp1_Sample14	NB4_Labelled	Homo Sapiens	2	r1	AML cell line	NHS_PEG4_Biotin	NB4	Labelled	F229643
QE1_Ana_Exp1_Sample14R	NB4_Labelled	Homo Sapiens	2	r2	AML cell line	NHS_PEG4_Biotin	NB4	Labelled	F229644
QE1_Ana_Exp1_Sample15	NB4_Unlabelled	Homo Sapiens	1	r1	AML cell line	NHS_PEG4_Biotin	NB4	Unlabelled	F229645
QE1_Ana_Exp1_Sample15R	NB4_Unlabelled	Homo Sapiens	1	r2	AML cell line	NHS_PEG4_Biotin	NB4	Unlabelled	F229646
QE1_Ana_Exp1_Sample16	FUJI_Labelled	Homo Sapiens	2	r1	AML cell line	Sulpho_NHS_Biotin	FUJI	Labelled	F229647
QE1_Ana_Exp1_Sample16R	FUJI_Labelled	Homo Sapiens	2	r2	AML cell line	Sulpho_NHS_Biotin	FUJI	Labelled	F229648
QE1_Ana_Exp1_Sample17	FUJI_Labelled	Homo Sapiens	1	r1	AML cell line	Sulpho_NHS_Biotin	FUJI	Labelled	F229649
QE1_Ana_Exp1_Sample17R	FUJI_Labelled	Homo Sapiens	1	r2	AML cell line	Sulpho_NHS_Biotin	FUJI	Labelled	F229650
QE1_Ana_Exp1_Sample18	FUJI_Unlabelled	Homo Sapiens	2	r1	AML cell line	Sulpho_NHS_Biotin	FUJI	Unlabelled	F229651
QE1_Ana_Exp1_Sample18R	FUJI_Unlabelled	Homo Sapiens	2	r2	AML cell line	Sulpho_NHS_Biotin	FUJI	Unlabelled	F229652
QE1_Ana_Exp1_Sample19	FUJI_Unlabelled	Homo Sapiens	1	r1	AML cell line	Sulpho_NHS_Biotin	FUJI	Unlabelled	F229653
QE1_Ana_Exp1_Sample19R	FUJI_Unlabelled	Homo Sapiens	1	r2	AML cell line	Sulpho_NHS_Biotin	FUJI	Unlabelled	F229654
QE1_Ana_Exp1_Sample20	Kasumi_Labelled	Homo Sapiens	2	r1	AML cell line	Sulpho_NHS_Biotin	Kasumi	Labelled	F229655
QE1_Ana_Exp1_Sample20R	Kasumi_Labelled	Homo Sapiens	2	r2	AML cell line	Sulpho_NHS_Biotin	Kasumi	Labelled	F229656
QE1_Ana_Exp1_Sample21	Kasumi_Labelled	Homo Sapiens	1	r1	AML cell line	Sulpho_NHS_Biotin	Kasumi	Labelled	F229657
QE1_Ana_Exp1_Sample21R	Kasumi_Labelled	Homo Sapiens	1	r2	AML cell line	Sulpho_NHS_Biotin	Kasumi	Labelled	F229658
QE1_Ana_Exp1_Sample22	Kasumi_Unlabelled	Homo Sapiens	2	r1	AML cell line	Sulpho_NHS_Biotin	Kasumi	Unlabelled	F229659
QE1_Ana_Exp1_Sample22R	Kasumi_Unlabelled	Homo Sapiens	2	r2	AML cell line	Sulpho_NHS_Biotin	Kasumi	Unlabelled	F229660
QE1_Ana_Exp1_Sample23	Kasumi_Unlabelled	Homo Sapiens	1	r1	AML cell line	Sulpho_NHS_Biotin	Kasumi	Unlabelled	F229661
QE1_Ana_Exp1_Sample23R	Kasumi_Unlabelled	Homo Sapiens	1	r2	AML cell line	Sulpho_NHS_Biotin	Kasumi	Unlabelled	F229662
QE1_Ana_Exp1_Sample24	HL60_Labelled	Homo Sapiens	2	r1	AML cell line	Sulpho_NHS_Biotin	HL60	Labelled	F229663
QE1_Ana_Exp1_Sample24R	HL60_Labelled	Homo Sapiens	2	r2	AML cell line	Sulpho_NHS_Biotin	HL60	Labelled	F229664
QE1_Ana_Exp1_Sample25	HL60_Labelled	Homo Sapiens	1	r1	AML cell line	Sulpho_NHS_Biotin	HL60	Labelled	F229665
QE1_Ana_Exp1_Sample25R	HL60_Labelled	Homo Sapiens	1	r2	AML cell line	Sulpho_NHS_Biotin	HL60	Labelled	F229666
QE1_Ana_Exp1_Sample26	HL60_Unlabelled	Homo Sapiens	1	r1	AML cell line	Sulpho_NHS_Biotin	HL60	Unlabelled	F229667
QE1_Ana_Exp1_Sample26R	HL60_Unlabelled	Homo Sapiens	1	r2	AML cell line	Sulpho_NHS_Biotin	HL60	Unlabelled	F229668
QE1_Ana_Exp1_Sample27	HL60_Unlabelled	Homo Sapiens	2	r1	AML cell line	Sulpho_NHS_Biotin	HL60	Unlabelled	F229669
QE1_Ana_Exp1_Sample27R	HL60_Unlabelled	Homo Sapiens	2	r2	AML cell line	Sulpho_NHS_Biotin	HL60	Unlabelled	F229670
QE1_Ana_Exp1_Sample28	Kasumi_TCL	Homo Sapiens	1	r1	AML cell line			total cell lysate	F229671
QE1_Ana_Exp1_Sample28R	Kasumi_TCL	Homo Sapiens	1	r2	AML cell line			total cell lysate	F229672
QE1_Ana_Exp1_Sample29	FUJI_TCL	Homo Sapiens	1	r1	AML cell line			total cell lysate	F229673
QE1_Ana_Exp1_Sample29R	FUJI_TCL	Homo Sapiens	1	r2	AML cell line			total cell lysate	F229674
QE1_Ana_Exp1_Sample30	HL60_TC	Homo Sapiens	1	r1	AML cell line			total cell lysate	F229675
QE1_Ana_Exp1_Sample30R	HL60_TC	Homo Sapiens	1	r2	AML cell line			total cell lysate	F229676
QE1_Ana_Exp1_Sample31	NB4_TCL	Homo Sapiens	1	r1	AML cell line			total cell lysate	F229677
QE1_Ana_Exp1_Sample31R	NB4_TCL	Homo Sapiens	1	r2	AML cell line			total cell lysate	F229678
QE1_Ana_Exp1_Sample32	protein standard	Homo Sapiens	1	r1	AML cell line			protein standard	F229679
QE1_Ana_Exp1_Sample32R	protein standard	Homo Sapiens	1	r2	AML cell line			protein standard	F229680

## Sheet: Figure 3C
RAW Files	condition	Characteristics	biol.replicate	tech.replicate	sample_type	cell.id	treatment.1	treatment.2	mzID files
QE1_MS_Ana_Levi_Exp10_Sample1R	Amine_PEG4_plus_sulpho_NHS_NaCl_Labelled	Homo Sapiens	1	r1	AML cell line	pool P31, Kasumi-1, HL73	Amine_PEG4_plus_sulpho_NHS_NaCl_Labelled	Labelled	F015639
QE1_MS_Ana_Levi_Exp10_Sample2R	Amine_PEG4_plus_sulpho_NHS_NaCl_Labelled	Homo Sapiens	1	r2	AML cell line	pool P31, Kasumi-1, HL74	Amine_PEG4_plus_sulpho_NHS_NaCl_Labelled	Labelled	F015641
QE1_MS_Ana_Levi_Exp10_Sample3R	Amine_PEG4_plus_sulpho_NHS_NaCl_Unlabelled	Homo Sapiens	1	r1	AML cell line	pool P31, Kasumi-1, HL75	Amine_PEG4_plus_sulpho_NHS_NaCl_Unlabelled	Unlabelled	F015642
QE1_MS_Ana_Levi_Exp10_Sample4R	Amine_PEG4_plus_sulpho_NHS_NaCl_Unlabelled	Homo Sapiens	1	r2	AML cell line	pool P31, Kasumi-1, HL76	Amine_PEG4_plus_sulpho_NHS_NaCl_Unlabelled	Unlabelled	F015644
QE1_MS_Ana_Levi_Exp10_Sample5R	sulpho_NHS_NaCl_Labelled	Homo Sapiens	1	r1	AML cell line	pool P31, Kasumi-1, HL77	sulpho_NHS_NaCl_Labelled	Labelled	F015645
QE1_MS_Ana_Levi_Exp10_Sample6R	sulpho_NHS_NaCl_Labelled	Homo Sapiens	1	r2	AML cell line	pool P31, Kasumi-1, HL78	sulpho_NHS_NaCl_Labelled	Labelled	F015647
QE1_MS_Ana_Levi_Exp10_Sample7R	sulpho_NHS_NaCl_Unlabelled	Homo Sapiens	1	r1	AML cell line	pool P31, Kasumi-1, HL79	sulpho_NHS_NaCl_Unlabelled	Unlabelled	F015649
QE1_MS_Ana_Levi_Exp10_Sample8R	sulpho_NHS_NaCl_Unlabelled	Homo Sapiens	1	r2	AML cell line	pool P31, Kasumi-1, HL80	sulpho_NHS_NaCl_Unlabelled	Unlabelled	F015650
QE1_MS_Ana_Levi_Exp10_Sample9R	Amine_PEG4_NaCl_Labelled	Homo Sapiens	1	r1	AML cell line	pool P31, Kasumi-1, HL81	Amine_PEG4_NaCl_Labelled	Labelled	F015652
QE1_MS_Ana_Levi_Exp10_Sample10R	Amine_PEG4_NaCl_Labelled	Homo Sapiens	1	r2	AML cell line	pool P31, Kasumi-1, HL82	Amine_PEG4_NaCl_Labelled	Labelled	F015653
QE1_MS_Ana_Levi_Exp10_Sample11	Amine_PEG4_NaCl_Unlabelled	Homo Sapiens	1	r1	AML cell line	pool P31, Kasumi-1, HL83	Amine_PEG4_NaCl_Unlabelled	Unlabelled	F015655
QE1_MS_Ana_Levi_Exp10_Sample12	Amine_PEG4_NaCl_Unlabelled	Homo Sapiens	1	r2	AML cell line	pool P31, Kasumi-1, HL84	Amine_PEG4_NaCl_Unlabelled	Unlabelled	F015656
QE1_MS_Ana_Levi_Exp10_Sample13	Amine_PEG4_plus_sulpho_NHS_NaCl_Labelled	Homo Sapiens	2	r1	AML cell line	pool P31, Kasumi-1, HL85	Amine_PEG4_plus_sulpho_NHS_NaCl_Labelled	Labelled	F015658
QE1_MS_Ana_Levi_Exp10_Sample14	Amine_PEG4_plus_sulpho_NHS_NaCl_Labelled	Homo Sapiens	2	r2	AML cell line	pool P31, Kasumi-1, HL86	Amine_PEG4_plus_sulpho_NHS_NaCl_Labelled	Labelled	F015660
QE1_MS_Ana_Levi_Exp10_Sample15	Amine_PEG4_plus_sulpho_NHS_NaCl_Unlabelled	Homo Sapiens	2	r1	AML cell line	pool P31, Kasumi-1, HL87	Amine_PEG4_plus_sulpho_NHS_NaCl_Unlabelled	Unlabelled	F015661
QE1_MS_Ana_Levi_Exp10_Sample16	Amine_PEG4_plus_sulpho_NHS_NaCl_Unlabelled	Homo Sapiens	2	r2	AML cell line	pool P31, Kasumi-1, HL88	Amine_PEG4_plus_sulpho_NHS_NaCl_Unlabelled	Unlabelled	F015663
QE1_MS_Ana_Levi_Exp10_Sample17	sulpho_NHS_NaCl_Labelled	Homo Sapiens	2	r1	AML cell line	pool P31, Kasumi-1, HL89	sulpho_NHS_NaCl_Labelled	Labelled	F015664
QE1_MS_Ana_Levi_Exp10_Sample18	sulpho_NHS_NaCl_Labelled	Homo Sapiens	2	r2	AML cell line	pool P31, Kasumi-1, HL90	sulpho_NHS_NaCl_Labelled	Labelled	F015666
QE1_MS_Ana_Levi_Exp10_Sample19	sulpho_NHS_NaCl_Unlabelled	Homo Sapiens	2	r1	AML cell line	pool P31, Kasumi-1, HL91	sulpho_NHS_NaCl_Unlabelled	Unlabelled	F015667
QE1_MS_Ana_Levi_Exp10_Sample20	sulpho_NHS_NaCl_Unlabelled	Homo Sapiens	2	r2	AML cell line	pool P31, Kasumi-1, HL92	sulpho_NHS_NaCl_Unlabelled	Unlabelled	F015669
QE1_MS_Ana_Levi_Exp10_Sample21	Amine_PEG4_NaCl_Labelled	Homo Sapiens	2	r1	AML cell line	pool P31, Kasumi-1, HL93	Amine_PEG4_NaCl_Labelled	Labelled	F015671
QE1_MS_Ana_Levi_Exp10_Sample22	Amine_PEG4_NaCl_Labelled	Homo Sapiens	2	r2	AML cell line	pool P31, Kasumi-1, HL94	Amine_PEG4_NaCl_Labelled	Labelled	F015672
QE1_MS_Ana_Levi_Exp10_Sample23	Amine_PEG4_NaCl_Unlabelled	Homo Sapiens	2	r1	AML cell line	pool P31, Kasumi-1, HL95	Amine_PEG4_NaCl_Unlabelled	Unlabelled	F015674
QE1_MS_Ana_Levi_Exp10_Sample24	Amine_PEG4_NaCl_Unlabelled	Homo Sapiens	2	r2	AML cell line	pool P31, Kasumi-1, HL96	Amine_PEG4_NaCl_Unlabelled	Unlabelled	F015676
QE1_MS_Ana_Levi_Exp10_Sample25	Amine_PEG4_plus_sulpho_NHS_NaCl_Labelled	Homo Sapiens	3	r1	AML cell line	pool P31, Kasumi-1, HL97	Amine_PEG4_plus_sulpho_NHS_NaCl_Labelled	Labelled	F015678
QE1_MS_Ana_Levi_Exp10_Sample26	Amine_PEG4_plus_sulpho_NHS_NaCl_Labelled	Homo Sapiens	3	r2	AML cell line	pool P31, Kasumi-1, HL98	Amine_PEG4_plus_sulpho_NHS_NaCl_Labelled	Labelled	F015680
QE1_MS_Ana_Levi_Exp10_Sample27	Amine_PEG4_plus_sulpho_NHS_NaCl_Unlabelled	Homo Sapiens	3	r1	AML cell line	pool P31, Kasumi-1, HL99	Amine_PEG4_plus_sulpho_NHS_NaCl_Unlabelled	Unlabelled	F015681
QE1_MS_Ana_Levi_Exp10_Sample28	Amine_PEG4_plus_sulpho_NHS_NaCl_Unlabelled	Homo Sapiens	3	r2	AML cell line	pool P31, Kasumi-1, HL100	Amine_PEG4_plus_sulpho_NHS_NaCl_Unlabelled	Unlabelled	F015682
QE1_MS_Ana_Levi_Exp10_Sample29	sulpho_NHS_NaCl_Labelled	Homo Sapiens	3	r1	AML cell line	pool P31, Kasumi-1, HL101	sulpho_NHS_NaCl_Labelled	Labelled	F015684
QE1_MS_Ana_Levi_Exp10_Sample30	sulpho_NHS_NaCl_Labelled	Homo Sapiens	3	r2	AML cell line	pool P31, Kasumi-1, HL102	sulpho_NHS_NaCl_Labelled	Labelled	F015685
QE1_MS_Ana_Levi_Exp10_Sample31	sulpho_NHS_NaCl_Unlabelled	Homo Sapiens	3	r1	AML cell line	pool P31, Kasumi-1, HL103	sulpho_NHS_NaCl_Unlabelled	Unlabelled	F015686
QE1_MS_Ana_Levi_Exp10_Sample32	sulpho_NHS_NaCl_Unlabelled	Homo Sapiens	3	r2	AML cell line	pool P31, Kasumi-1, HL104	sulpho_NHS_NaCl_Unlabelled	Unlabelled	F015687
QE1_MS_Ana_Levi_Exp10_Sample33	Amine_PEG4_NaCl_Labelled	Homo Sapiens	3	r1	AML cell line	pool P31, Kasumi-1, HL105	Amine_PEG4_NaCl_Labelled	Labelled	F015688
QE1_MS_Ana_Levi_Exp10_Sample34	Amine_PEG4_NaCl_Labelled	Homo Sapiens	3	r2	AML cell line	pool P31, Kasumi-1, HL106	Amine_PEG4_NaCl_Labelled	Labelled	F015689
QE1_MS_Ana_Levi_Exp10_Sample35	Amine_PEG4_NaCl_Unlabelled	Homo Sapiens	3	r1	AML cell line	pool P31, Kasumi-1, HL107	Amine_PEG4_NaCl_Unlabelled	Unlabelled	F015690
QE1_MS_Ana_Levi_Exp10_Sample36	Amine_PEG4_NaCl_Unlabelled	Homo Sapiens	3	r2	AML cell line	pool P31, Kasumi-1, HL108	Amine_PEG4_NaCl_Unlabelled	Unlabelled	F015691

## Sheet: Figure 4
RAW Files	condition	Characteristics	biol.replicate	tech.replicate	sample_type	cell.id	treatment.1	treatment.2	mzID files
QE1_MS_Ana_Levi_Exp8_Sample1	sulpho_NHS_Std_Labelled	Homo Sapiens	1	r1	AML cell line	pool P31, Kasumi-1, HL60	sulpho_NHS_Std_Labelled	Labelled	F015006
QE1_MS_Ana_Levi_Exp8_Sample2	sulpho_NHS_Std_Labelled	Homo Sapiens	2	r2	AML cell line	pool P31, Kasumi-1, HL60	sulpho_NHS_Std_Labelled	Labelled	F015007
QE1_MS_Ana_Levi_Exp8_Sample3	sulpho_NHS_Std_Unlabelled	Homo Sapiens	1	r1	AML cell line	pool P31, Kasumi-1, HL60	sulpho_NHS_Std_Unlabelled	Unlabelled	F015008
QE1_MS_Ana_Levi_Exp8_Sample4	sulpho_NHS_Std_Unlabelled	Homo Sapiens	2	r2	AML cell line	pool P31, Kasumi-1, HL60	sulpho_NHS_Std_Unlabelled	Unlabelled	F015009
QE1_MS_Ana_Levi_Exp8_Sample5	sulpho_NHS_Strg_Labelled	Homo Sapiens	1	r1	AML cell line	pool P31, Kasumi-1, HL60	sulpho_NHS_Strg_Labelled	Labelled	F015010
QE1_MS_Ana_Levi_Exp8_Sample6	sulpho_NHS_Strg_Labelled	Homo Sapiens	2	r2	AML cell line	pool P31, Kasumi-1, HL60	sulpho_NHS_Strg_Labelled	Labelled	F015011
QE1_MS_Ana_Levi_Exp8_Sample7	sulpho_NHS_Strg_Unlabelled	Homo Sapiens	1	r1	AML cell line	pool P31, Kasumi-1, HL60	sulpho_NHS_Strg_Unlabelled	Unlabelled	F015012
QE1_MS_Ana_Levi_Exp8_Sample8	sulpho_NHS_Strg_Unlabelled	Homo Sapiens	2	r2	AML cell line	pool P31, Kasumi-1, HL60	sulpho_NHS_Strg_Unlabelled	Unlabelled	F015013
QE1_MS_Ana_Levi_Exp8_Sample9	Carboxyl_PEG2_Std_Labelled	Homo Sapiens	1	r1	AML cell line	pool P31, Kasumi-1, HL60	Carboxyl_PEG2_Std_Labelled	Labelled	F015014
QE1_MS_Ana_Levi_Exp8_Sample10	Carboxyl_PEG2_Std_Labelled	Homo Sapiens	2	r2	AML cell line	pool P31, Kasumi-1, HL60	Carboxyl_PEG2_Std_Labelled	Labelled	F015015
QE1_MS_Ana_Levi_Exp8_Sample11	Carboxyl_PEG2_Std_Unlabelled	Homo Sapiens	1	r1	AML cell line	pool P31, Kasumi-1, HL60	Carboxyl_PEG2_Std_Unlabelled	Unlabelled	F015016
QE1_MS_Ana_Levi_Exp8_Sample12	Carboxyl_PEG2_Std_Unlabelled	Homo Sapiens	2	r2	AML cell line	pool P31, Kasumi-1, HL60	Carboxyl_PEG2_Std_Unlabelled	Unlabelled	F015017
QE1_MS_Ana_Levi_Exp8_Sample13	Carboxyl_PEG2_Strg_Labelled	Homo Sapiens	1	r1	AML cell line	pool P31, Kasumi-1, HL60	Carboxyl_PEG2_Strg_Labelled	Labelled	F015018
QE1_MS_Ana_Levi_Exp8_Sample14	Carboxyl_PEG2_Strg_Labelled	Homo Sapiens	2	r2	AML cell line	pool P31, Kasumi-1, HL60	Carboxyl_PEG2_Strg_Labelled	Labelled	F015019
QE1_MS_Ana_Levi_Exp8_Sample15	Carboxyl_PEG2_Strg_Labelled	Homo Sapiens	3	r1	AML cell line	pool P31, Kasumi-1, HL60	Carboxyl_PEG2_Strg_Labelled	Labelled	F015020
QE1_MS_Ana_Levi_Exp8_Sample16	Carboxyl_PEG2_Strg_Unlabelled	Homo Sapiens	1	r1	AML cell line	pool P31, Kasumi-1, HL60	Carboxyl_PEG2_Strg_Unlabelled	Unlabelled	F015021
QE1_MS_Ana_Levi_Exp8_Sample17	Carboxyl_PEG2_Strg_Unlabelled	Homo Sapiens	2	r2	AML cell line	pool P31, Kasumi-1, HL60	Carboxyl_PEG2_Strg_Unlabelled	Unlabelled	F015022
QE1_MS_Ana_Levi_Exp8_Sample18	PEG4_Amine_Std_Labelled	Homo Sapiens	1	r1	AML cell line	pool P31, Kasumi-1, HL60	PEG4_Amine_Std_Labelled	Labelled	F015023
QE1_MS_Ana_Levi_Exp8_Sample19	PEG4_Amine_Std_Labelled	Homo Sapiens	2	r2	AML cell line	pool P31, Kasumi-1, HL60	PEG4_Amine_Std_Labelled	Labelled	F015024
QE1_MS_Ana_Levi_Exp8_Sample20	PEG4_Amine_Std_Unlabelled	Homo Sapiens	1	r1	AML cell line	pool P31, Kasumi-1, HL60	PEG4_Amine_Std_Unlabelled	Unlabelled	F015025
QE1_MS_Ana_Levi_Exp8_Sample21	PEG4_Amine_Std_Unlabelled	Homo Sapiens	2	r2	AML cell line	pool P31, Kasumi-1, HL60	PEG4_Amine_Std_Unlabelled	Unlabelled	F015026

## Sheet: Figure 5 and Figure 6A(ii)
RAW Files	condition	Characteristics	biological_replicate	technical_replicate	sample_type	cell_id	treatment_1	treatment_2	mzID files
QE2_Exp28_Biotin_inc_sample1	Double Amine plus carboxyl_Labelled	Homo Sapiens	1	r1	AML cell line	p31/Fuji, Kasumi, HL60, NB4	Double Amine plus carboxyl_Labelled	Labelled	F224375
QE2_Exp28_Biotin_inc_sample1R	Double Amine plus carboxyl_Labelled	Homo Sapiens	1	r2	AML cell line	p31/Fuji, Kasumi, HL60, NB4	Double Amine plus carboxyl_Labelled	Labelled	F224376
QE2_Exp28_Biotin_inc_sample2	Double Amine plus carboxyl_Labelled	Homo Sapiens	2	r1	AML cell line	p31/Fuji, Kasumi, HL60, NB4	Double Amine plus carboxyl_Labelled	Labelled	F224378
QE2_Exp28_Biotin_inc_sample2R	Double Amine plus carboxyl_Labelled	Homo Sapiens	2	r2	AML cell line	p31/Fuji, Kasumi, HL60, NB4	Double Amine plus carboxyl_Labelled	Labelled	F224379
QE2_Exp28_Biotin_inc_sample3	Double Amine plus carboxyl_Unlabelled	Homo Sapiens	1	r1	AML cell line	p31/Fuji, Kasumi, HL60, NB4	Double Amine plus carboxyl_Unlabelled	Unlabelled	F224381
QE2_Exp28_Biotin_inc_sample3R	Double Amine plus carboxyl_Unlabelled	Homo Sapiens	1	r2	AML cell line	p31/Fuji, Kasumi, HL60, NB4	Double Amine plus carboxyl_Unlabelled	Unlabelled	F224382
QE2_Exp28_Biotin_inc_sample4	Carboxyl_Labelled	Homo Sapiens	1	r1	AML cell line	p31/Fuji, Kasumi, HL60, NB4	Carboxyl_Labelled	Labelled	F224384
QE2_Exp28_Biotin_inc_sample4R	Carboxyl_Labelled	Homo Sapiens	1	r2	AML cell line	p31/Fuji, Kasumi, HL60, NB4	Carboxyl_Labelled	Labelled	F224386
QE2_Exp28_Biotin_inc_sample5	Carboxyl_Labelled	Homo Sapiens	2	r1	AML cell line	p31/Fuji, Kasumi, HL60, NB4	Carboxyl_Labelled	Labelled	F224387
QE2_Exp28_Biotin_inc_sample5R	Carboxyl_Labelled	Homo Sapiens	2	r2	AML cell line	p31/Fuji, Kasumi, HL60, NB4	Carboxyl_Labelled	Labelled	F224389
QE2_Exp28_Biotin_inc_sample6	Carboxyl_Unlabelled	Homo Sapiens	1	r1	AML cell line	p31/Fuji, Kasumi, HL60, NB4	Carboxyl_Unlabelled	Unlabelled	F224391
QE2_Exp28_Biotin_inc_sample6R	Carboxyl_Unlabelled	Homo Sapiens	1	r2	AML cell line	p31/Fuji, Kasumi, HL60, NB4	Carboxyl_Unlabelled	Unlabelled	F224392
QE2_Exp28_Biotin_inc_sample7	Double Amine_Labelled	Homo Sapiens	2	r1	AML cell line	p31/Fuji, Kasumi, HL60, NB4	Double Amine_Labelled	Labelled	F224394
QE2_Exp28_Biotin_inc_sample7R	Double Amine_Labelled	Homo Sapiens	2	r2	AML cell line	p31/Fuji, Kasumi, HL60, NB4	Double Amine_Labelled	Labelled	F224395
QE2_Exp28_Biotin_inc_sample8	Double Amine_Labelled	Homo Sapiens	1	r1	AML cell line	p31/Fuji, Kasumi, HL60, NB4	Double Amine_Labelled	Labelled	F224397
QE2_Exp28_Biotin_inc_sample8R	Double Amine_Labelled	Homo Sapiens	1	r2	AML cell line	p31/Fuji, Kasumi, HL60, NB4	Double Amine_Labelled	Labelled	F224398
QE2_Exp28_Biotin_inc_sample9	Double Amine_Unlabelled	Homo Sapiens	1	r1	AML cell line	p31/Fuji, Kasumi, HL60, NB4	Double Amine_Unlabelled	Unlabelled	F224400
QE2_Exp28_Biotin_inc_sample9R	Double Amine_Unlabelled	Homo Sapiens	1	r2	AML cell line	p31/Fuji, Kasumi, HL60, NB4	Double Amine_Unlabelled	Unlabelled	F224402
QE2_Exp28_Biotin_inc_sample10	Sulfo_NHS_Labelled	Homo Sapiens	1	r1	AML cell line	p31/Fuji, Kasumi, HL60, NB4	Sulfo_NHS_Labelled	Labelled	F224404
QE2_Exp28_Biotin_inc_sample10R	Sulfo_NHS_Labelled	Homo Sapiens	1	r2	AML cell line	p31/Fuji, Kasumi, HL60, NB4	Sulfo_NHS_Labelled	Labelled	F224406
QE2_Exp28_Biotin_inc_sample11	Sulfo_NHS_Labelled	Homo Sapiens	2	r1	AML cell line	p31/Fuji, Kasumi, HL60, NB4	Sulfo_NHS_Labelled	Labelled	F224408
QE2_Exp28_Biotin_inc_sample11R	Sulfo_NHS_Labelled	Homo Sapiens	2	r2	AML cell line	p31/Fuji, Kasumi, HL60, NB4	Sulfo_NHS_Labelled	Labelled	F224409
QE2_Exp28_Biotin_inc_sample12	Sulfo_NHS_Unlabelled	Homo Sapiens	1	r1	AML cell line	p31/Fuji, Kasumi, HL60, NB4	Sulfo_NHS_Unlabelled	Unlabelled	F224411
QE2_Exp28_Biotin_inc_sample12R	Sulfo_NHS_Unlabelled	Homo Sapiens	1	r2	AML cell line	p31/Fuji, Kasumi, HL60, NB4	Sulfo_NHS_Unlabelled	Unlabelled	F224413
QE2_Exp28_Biotin_inc_sample13	NHS_PEG4_Labelled	Homo Sapiens	1	r1	AML cell line	p31/Fuji, Kasumi, HL60, NB4	NHS_PEG4_Labelled	Labelled	F224414
QE2_Exp28_Biotin_inc_sample13R	NHS_PEG4_Labelled	Homo Sapiens	1	r2	AML cell line	p31/Fuji, Kasumi, HL60, NB4	NHS_PEG4_Labelled	Labelled	F224416
QE2_Exp28_Biotin_inc_sample14	NHS_PEG4_Labelled	Homo Sapiens	2	r1	AML cell line	p31/Fuji, Kasumi, HL60, NB4	NHS_PEG4_Labelled	Labelled	F224418
QE2_Exp28_Biotin_inc_sample14R	NHS_PEG4_Labelled	Homo Sapiens	2	r2	AML cell line	p31/Fuji, Kasumi, HL60, NB4	NHS_PEG4_Labelled	Labelled	F224419
QE2_Exp28_Biotin_inc_sample15	NHS_PEG4_Unlabelled	Homo Sapiens	1	r1	AML cell line	p31/Fuji, Kasumi, HL60, NB4	NHS_PEG4_Unlabelled	Unlabelled	F224421
QE2_Exp28_Biotin_inc_sample15R	NHS_PEG4_Unlabelled	Homo Sapiens	1	r2	AML cell line	p31/Fuji, Kasumi, HL60, NB4	NHS_PEG4_Unlabelled	Unlabelled	F224423
QE2_Exp28_Biotin_inc_sample18	Carboxyl_Labelled	Homo Sapiens	3	r1	AML cell line	p31/Fuji, Kasumi, HL60, NB4	Carboxyl_Labelled	Labelled	F224428
QE2_Exp28_Biotin_inc_sample18R	Carboxyl_Labelled	Homo Sapiens	3	r2	AML cell line	p31/Fuji, Kasumi, HL60, NB4	Carboxyl_Labelled	Labelled	F224429
QE2_Exp28_Biotin_inc_sample19	Carboxyl_Unlabelled	Homo Sapiens	2	r1	AML cell line	p31/Fuji, Kasumi, HL60, NB4	Carboxyl_Unlabelled	Unlabelled	F224430
QE2_Exp28_Biotin_inc_sample19R	Carboxyl_Unlabelled	Homo Sapiens	2	r2	AML cell line	p31/Fuji, Kasumi, HL60, NB4	Carboxyl_Unlabelled	Unlabelled	F224431
QE2_Exp28_Biotin_inc_sample20	Double Amine plus carboxyl_Labelled	Homo Sapiens	3	r1	AML cell line	p31/Fuji, Kasumi, HL60, NB4	Double Amine plus carboxyl_Labelled	Labelled	F224432
QE2_Exp28_Biotin_inc_sample20R	Double Amine plus carboxyl_Labelled	Homo Sapiens	3	r2	AML cell line	p31/Fuji, Kasumi, HL60, NB4	Double Amine plus carboxyl_Labelled	Labelled	F224433
QE2_Exp28_Biotin_inc_sample21	Double Amine plus carboxyl_Unlabelled	Homo Sapiens	2	r1	AML cell line	p31/Fuji, Kasumi, HL60, NB4	Double Amine plus carboxyl_Unlabelled	Unlabelled	F224434
QE2_Exp28_Biotin_inc_sample21R	Double Amine plus carboxyl_Unlabelled	Homo Sapiens	2	r2	AML cell line	p31/Fuji, Kasumi, HL60, NB4	Double Amine plus carboxyl_Unlabelled	Unlabelled	F224435
QE2_Exp28_Biotin_inc_sample24	Double Amine_Labelled	Homo Sapiens	3	r1	AML cell line	p31/Fuji, Kasumi, HL60, NB4	Double Amine_Labelled	Labelled	F224440
QE2_Exp28_Biotin_inc_sample24R	Double Amine_Labelled	Homo Sapiens	3	r2	AML cell line	p31/Fuji, Kasumi, HL60, NB4	Double Amine_Labelled	Labelled	F224441
QE2_Exp28_Biotin_inc_sample25	Double Amine_Unlabelled	Homo Sapiens	2	r1	AML cell line	p31/Fuji, Kasumi, HL60, NB4	Double Amine_Unlabelled	Unlabelled	F224442
QE2_Exp28_Biotin_inc_sample25R	Double Amine_Unlabelled	Homo Sapiens	2	r2	AML cell line	p31/Fuji, Kasumi, HL60, NB4	Double Amine_Unlabelled	Unlabelled	F224443
QE2_Exp28_Biotin_inc_sample26	Sulfo_NHS_Labelled	Homo Sapiens	3	r1	AML cell line	p31/Fuji, Kasumi, HL60, NB4	Sulfo_NHS_Labelled	Labelled	F224444
QE2_Exp28_Biotin_inc_sample26R	Sulfo_NHS_Labelled	Homo Sapiens	3	r2	AML cell line	p31/Fuji, Kasumi, HL60, NB4	Sulfo_NHS_Labelled	Labelled	F224445
QE2_Exp28_Biotin_inc_sample27	Sulfo_NHS_Unlabelled	Homo Sapiens	2	r1	AML cell line	p31/Fuji, Kasumi, HL60, NB4	Sulfo_NHS_Unlabelled	Unlabelled	F224446
QE2_Exp28_Biotin_inc_sample27R	Sulfo_NHS_Unlabelled	Homo Sapiens	2	r2	AML cell line	p31/Fuji, Kasumi, HL60, NB4	Sulfo_NHS_Unlabelled	Unlabelled	F224447
QE2_Exp28_Biotin_inc_sample28	NHS_PEG4_Labelled	Homo Sapiens	3	r1	AML cell line	p31/Fuji, Kasumi, HL60, NB4	NHS_PEG4_Labelled	Labelled	F224448
QE2_Exp28_Biotin_inc_sample28R	NHS_PEG4_Labelled	Homo Sapiens	3	r2	AML cell line	p31/Fuji, Kasumi, HL60, NB4	NHS_PEG4_Labelled	Labelled	F224449
QE2_Exp28_Biotin_inc_sample29	NHS_PEG4_Unlabelled	Homo Sapiens	3	r1	AML cell line	p31/Fuji, Kasumi, HL60, NB4	NHS_PEG4_Unlabelled	Unlabelled	F224450
QE2_Exp28_Biotin_inc_sample29R	NHS_PEG4_Unlabelled	Homo Sapiens	3	r2	AML cell line	p31/Fuji, Kasumi, HL60, NB4	NHS_PEG4_Unlabelled	Unlabelled	F224451
QE2_Exp28_Biotin_inc_sample32	Carboxyl_Labelled	Homo Sapiens	4	r1	AML cell line	p31/Fuji, Kasumi, HL60, NB4	Carboxyl_Labelled	Labelled	F224456
QE2_Exp28_Biotin_inc_sample32R	Carboxyl_Labelled	Homo Sapiens	4	r2	AML cell line	p31/Fuji, Kasumi, HL60, NB4	Carboxyl_Labelled	Labelled	F224457
QE2_Exp28_Biotin_inc_sample33	Carboxyl_Unlabelled	Homo Sapiens	3	r1	AML cell line	p31/Fuji, Kasumi, HL60, NB4	Carboxyl_Unlabelled	Unlabelled	F224458
QE2_Exp28_Biotin_inc_sample33R	Carboxyl_Unlabelled	Homo Sapiens	3	r2	AML cell line	p31/Fuji, Kasumi, HL60, NB4	Carboxyl_Unlabelled	Unlabelled	F224459
QE2_Exp28_Biotin_inc_sample34	Double Amine plus carboxyl_Labelled	Homo Sapiens	4	r1	AML cell line	p31/Fuji, Kasumi, HL60, NB4	Double Amine plus carboxyl_Labelled	Labelled	F224460
QE2_Exp28_Biotin_inc_sample34R	Double Amine plus carboxyl_Labelled	Homo Sapiens	3	r2	AML cell line	p31/Fuji, Kasumi, HL60, NB4	Double Amine plus carboxyl_Labelled	Labelled	F224461
QE2_Exp28_Biotin_inc_sample35	Double Amine plus carboxyl_Unlabelled	Homo Sapiens	3	r1	AML cell line	p31/Fuji, Kasumi, HL60, NB4	Double Amine plus carboxyl_Unlabelled	Unlabelled	F224462
QE2_Exp28_Biotin_inc_sample35R	Double Amine plus carboxyl_Unlabelled	Homo Sapiens	4	r2	AML cell line	p31/Fuji, Kasumi, HL60, NB4	Double Amine plus carboxyl_Unlabelled	Unlabelled	F224463
QE2_Exp28_Biotin_inc_sample38	Double Amine_Labelled	Homo Sapiens	4	r1	AML cell line	p31/Fuji, Kasumi, HL60, NB4	Double Amine_Labelled	Labelled	F224468
QE2_Exp28_Biotin_inc_sample38R	Double Amine_Labelled	Homo Sapiens	4	r2	AML cell line	p31/Fuji, Kasumi, HL60, NB4	Double Amine_Labelled	Labelled	F224469
QE2_Exp28_Biotin_inc_sample39	Double Amine_Unlabelled	Homo Sapiens	3	r1	AML cell line	p31/Fuji, Kasumi, HL60, NB4	Double Amine_Unlabelled	Unlabelled	F224470
QE2_Exp28_Biotin_inc_sample39R	Double Amine_Unlabelled	Homo Sapiens	3	r2	AML cell line	p31/Fuji, Kasumi, HL60, NB4	Double Amine_Unlabelled	Unlabelled	F224471
QE2_Exp28_Biotin_inc_sample40	Sulfo_NHS_Labelled	Homo Sapiens	4	r1	AML cell line	p31/Fuji, Kasumi, HL60, NB4	Sulfo_NHS_Labelled	Labelled	F224472
QE2_Exp28_Biotin_inc_sample40R	Sulfo_NHS_Labelled	Homo Sapiens	4	r2	AML cell line	p31/Fuji, Kasumi, HL60, NB4	Sulfo_NHS_Labelled	Labelled	F224473
QE2_Exp28_Biotin_inc_sample41	Sulfo_NHS_Unlabelled	Homo Sapiens	3	r1	AML cell line	p31/Fuji, Kasumi, HL60, NB4	Sulfo_NHS_Unlabelled	Unlabelled	F224474
QE2_Exp28_Biotin_inc_sample41R	Sulfo_NHS_Unlabelled	Homo Sapiens	3	r2	AML cell line	p31/Fuji, Kasumi, HL60, NB4	Sulfo_NHS_Unlabelled	Unlabelled	F224475
QE2_Exp28_Biotin_inc_sample42	NHS_PEG4_Labelled	Homo Sapiens	4	r1	AML cell line	p31/Fuji, Kasumi, HL60, NB4	NHS_PEG4_Labelled	Labelled	F224476
QE2_Exp28_Biotin_inc_sample42R	NHS_PEG4_Labelled	Homo Sapiens	4	r2	AML cell line	p31/Fuji, Kasumi, HL60, NB4	NHS_PEG4_Labelled	Labelled	F224477
QE2_Exp28_Biotin_inc_sample43	NHS_PEG4_Unlabelled	Homo Sapiens	3	r1	AML cell line	p31/Fuji, Kasumi, HL60, NB4	NHS_PEG4_Unlabelled	Unlabelled	F224478
QE2_Exp28_Biotin_inc_sample43R	NHS_PEG4_Unlabelled	Homo Sapiens	3	r2	AML cell line	p31/Fuji, Kasumi, HL60, NB4	NHS_PEG4_Unlabelled	Unlabelled	F224479

## Sheet: Figure 6
RAW Files	condition	Characteristics	biol.replicate	tech.replicate	sample_type	cell.id	treatment.1	treatment.2	mzID files
QE2_Exp20_Biotin_inc_sample41	Amine_PEG4_Labelled	Homo Sapiens	1	r1	AML cell line	pool NOMO1,MOLM13,OCI-AML2	Amine_PEG4_Labelled	Labelled	F002657
QE2_Exp20_Biotin_inc_sample41R	Amine_PEG4_Labelled	Homo Sapiens	1	r2	AML cell line	pool NOMO1,MOLM13,OCI-AML3	Amine_PEG4_Labelled	Labelled	F002658
QE2_Exp20_Biotin_inc_sample42	Amine_PEG4_Labelled	Homo Sapiens	2	r1	AML cell line	pool NOMO1,MOLM13,OCI-AML4	Amine_PEG4_Labelled	Labelled	F002659
QE2_Exp20_Biotin_inc_sample42R	Amine_PEG4_Labelled	Homo Sapiens	2	r2	AML cell line	pool NOMO1,MOLM13,OCI-AML5	Amine_PEG4_Labelled	Labelled	F002660
QE2_Exp20_Biotin_inc_sample43	Amine_PEG4_Unlabelled	Homo Sapiens	1	r1	AML cell line	pool NOMO1,MOLM13,OCI-AML6	Amine_PEG4_Unlabelled	Unlabelled	F002661
QE2_Exp20_Biotin_inc_sample43R	Amine_PEG4_Unlabelled	Homo Sapiens	1	r2	AML cell line	pool NOMO1,MOLM13,OCI-AML7	Amine_PEG4_Unlabelled	Unlabelled	F002662
QE2_Exp20_Biotin_inc_sample44	sulpho_NHS_Labelled	Homo Sapiens	1	r1	AML cell line	pool NOMO1,MOLM13,OCI-AML8	sulpho_NHS_Labelled	Labelled	F002663
QE2_Exp20_Biotin_inc_sample44R	sulpho_NHS_Labelled	Homo Sapiens	1	r2	AML cell line	pool NOMO1,MOLM13,OCI-AML8	sulpho_NHS_Labelled	Labelled	F002664
QE2_Exp20_Biotin_inc_sample45	sulpho_NHS_Labelled	Homo Sapiens	2	r1	AML cell line	pool NOMO1,MOLM13,OCI-AML9	sulpho_NHS_Labelled	Labelled	F002665
QE2_Exp20_Biotin_inc_sample45R	sulpho_NHS_Labelled	Homo Sapiens	2	r2	AML cell line	pool NOMO1,MOLM13,OCI-AML10	sulpho_NHS_Labelled	Labelled	F002666
QE2_Exp20_Biotin_inc_sample46	sulpho_NHS_Unlabelled	Homo Sapiens	1	r1	AML cell line	pool NOMO1,MOLM13,OCI-AML11	sulpho_NHS_Unlabelled	Unlabelled	F002667
QE2_Exp20_Biotin_inc_sample46R	sulpho_NHS_Unlabelled	Homo Sapiens	1	r2	AML cell line	pool NOMO1,MOLM13,OCI-AML12	sulpho_NHS_Unlabelled	Unlabelled	F002668
QE2_Exp20_Biotin_inc_sample47	Double Amine_Labelled	Homo Sapiens	1	r1	AML cell line	pool NOMO1,MOLM13,OCI-AML13	Double Amine_Labelled	Labelled	F002669
QE2_Exp20_Biotin_inc_sample47R	Double Amine_Labelled	Homo Sapiens	1	r2	AML cell line	pool NOMO1,MOLM13,OCI-AML14	Double Amine_Labelled	Labelled	F002670
QE2_Exp20_Biotin_inc_sample48	Double Amine_Labelled	Homo Sapiens	2	r1	AML cell line	pool NOMO1,MOLM13,OCI-AML15	Double Amine_Labelled	Labelled	F002671
QE2_Exp20_Biotin_inc_sample48R	Double Amine_Labelled	Homo Sapiens	2	r2	AML cell line	pool NOMO1,MOLM13,OCI-AML16	Double Amine_Labelled	Labelled	F002672
QE2_Exp20_Biotin_inc_sample49	Double Amine_Unlabelled	Homo Sapiens	1	r1	AML cell line	pool NOMO1,MOLM13,OCI-AML17	Double Amine_Unlabelled	Unlabelled	F002673
QE2_Exp20_Biotin_inc_sample49R	Double Amine_Unlabelled	Homo Sapiens	1	r2	AML cell line	pool NOMO1,MOLM13,OCI-AML18	Double Amine_Unlabelled	Unlabelled	F002674
QE2_Exp20_Biotin_inc_sample50	Carboxyl_Labelled	Homo Sapiens	1	r1	AML cell line	pool NOMO1,MOLM13,OCI-AML19	Carboxyl_Labelled	Labelled	F002675
QE2_Exp20_Biotin_inc_sample50R	Carboxyl_Labelled	Homo Sapiens	1	r2	AML cell line	pool NOMO1,MOLM13,OCI-AML20	Carboxyl_Labelled	Labelled	F002676
QE2_Exp20_Biotin_inc_sample51	Carboxyl_Labelled	Homo Sapiens	2	r1	AML cell line	pool NOMO1,MOLM13,OCI-AML21	Carboxyl_Labelled	Labelled	F002677
QE2_Exp20_Biotin_inc_sample51R	Carboxyl_Labelled	Homo Sapiens	2	r2	AML cell line	pool NOMO1,MOLM13,OCI-AML22	Carboxyl_Labelled	Labelled	F002678
QE2_Exp20_Biotin_inc_sample52	Carboxyl_Unlabelled	Homo Sapiens	1	r1	AML cell line	pool NOMO1,MOLM13,OCI-AML23	Carboxyl_Unlabelled	Unlabelled	F002679
QE2_Exp20_Biotin_inc_sample52R	Carboxyl_Unlabelled	Homo Sapiens	1	r2	AML cell line	pool NOMO1,MOLM13,OCI-AML24	Carboxyl_Unlabelled	Unlabelled	F002680
QE2_Exp20_Biotin_inc_sample53	Double Amine_plus_carboxyl_Labelled	Homo Sapiens	1	r1	AML cell line	pool NOMO1,MOLM13,OCI-AML25	Double Amine_plus_carboxyl_Labelled	Labelled	F002681
QE2_Exp20_Biotin_inc_sample53R	Double Amine_plus_carboxyl_Labelled	Homo Sapiens	1	r2	AML cell line	pool NOMO1,MOLM13,OCI-AML26	Double Amine_plus_carboxyl_Labelled	Labelled	F002682
QE2_Exp20_Biotin_inc_sample54	Double Amine_plus_carboxyl_Labelled	Homo Sapiens	2	r1	AML cell line	pool NOMO1,MOLM13,OCI-AML27	Double Amine_plus_carboxyl_Labelled	Labelled	F002683
QE2_Exp20_Biotin_inc_sample54R	Double Amine_plus_carboxyl_Labelled	Homo Sapiens	2	r2	AML cell line	pool NOMO1,MOLM13,OCI-AML28	Double Amine_plus_carboxyl_Labelled	Labelled	F002684
QE2_Exp20_Biotin_inc_sample55	Double Amine_plus_carboxyl_Unlabelled	Homo Sapiens	1	r1	AML cell line	pool NOMO1,MOLM13,OCI-AML29	Double Amine_plus_carboxyl_Unlabelled	Unlabelled	F002685
QE2_Exp20_Biotin_inc_sample55R	Double Amine_plus_carboxyl_Unlabelled	Homo Sapiens	1	r2	AML cell line	pool NOMO1,MOLM13,OCI-AML30	Double Amine_plus_carboxyl_Unlabelled	Unlabelled	F002686

## Sheet: Figure 7_Exp11-15,
RAW Files	condition	Characteristics	biol.replicate	tech.replicate	sample_type	cell.id	treatment.1	treatment.2	mzID files
QE1_MS_Ana_Levi_Exp11_Sample1	Amine_PEG4_Labelled	Homo Sapiens	1	r1	AML cell line	p31/FUJI	Amine_PEG4_Labelled	Labelled	F230821
QE1_MS_Ana_Levi_Exp11_Sample1R	Amine_PEG4_Labelled	Homo Sapiens	1	r2	AML cell line	p31/FUJI	Amine_PEG4_Labelled	Labelled	F230822
QE1_MS_Ana_Levi_Exp11_Sample2	Amine_PEG4_Labelled	Homo Sapiens	2	r1	AML cell line	p31/FUJI	Amine_PEG4_Labelled	Labelled	F230823
QE1_MS_Ana_Levi_Exp11_Sample2R	Amine_PEG4_Labelled	Homo Sapiens	2	r2	AML cell line	p31/FUJI	Amine_PEG4_Labelled	Labelled	F230824
QE1_MS_Ana_Levi_Exp11_Sample3	Amine_PEG4_Unlabelled	Homo Sapiens	1	r1	AML cell line	p31/FUJI	Amine_PEG4_Unlabelled	Unlabelled	F230825
QE1_MS_Ana_Levi_Exp11_Sample3R	Amine_PEG4_Unlabelled	Homo Sapiens	1	r2	AML cell line	p31/FUJI	Amine_PEG4_Unlabelled	Unlabelled	F230826
QE1_MS_Ana_Levi_Exp11_Sample4	Amine_PEG4_Unlabelled	Homo Sapiens	2	r1	AML cell line	p31/FUJI	Amine_PEG4_Unlabelled	Unlabelled	F230827
QE1_MS_Ana_Levi_Exp11_Sample4R	Amine_PEG4_Unlabelled	Homo Sapiens	2	r2	AML cell line	p31/FUJI	Amine_PEG4_Unlabelled	Unlabelled	F230828
QE1_MS_Ana_Levi_Exp11_Sample5	sulpho_NHS_Labelled	Homo Sapiens	1	r1	AML cell line	p31/FUJI	sulpho_NHS_Labelled	Labelled	F230829
QE1_MS_Ana_Levi_Exp11_Sample5R	sulpho_NHS_Labelled	Homo Sapiens	1	r2	AML cell line	p31/FUJI	sulpho_NHS_Labelled	Labelled	F230830
QE1_MS_Ana_Levi_Exp11_Sample6	sulpho_NHS_Labelled	Homo Sapiens	2	r1	AML cell line	p31/FUJI	sulpho_NHS_Labelled	Labelled	F230831
QE1_MS_Ana_Levi_Exp11_Sample6R	sulpho_NHS_Labelled	Homo Sapiens	2	r2	AML cell line	p31/FUJI	sulpho_NHS_Labelled	Labelled	F230832
QE1_MS_Ana_Levi_Exp11_Sample7	sulpho_NHS_Unlabelled	Homo Sapiens	1	r1	AML cell line	p31/FUJI	sulpho_NHS_Unlabelled	Unlabelled	F230833
QE1_MS_Ana_Levi_Exp11_Sample7R	sulpho_NHS_Unlabelled	Homo Sapiens	1	r2	AML cell line	p31/FUJI	sulpho_NHS_Unlabelled	Unlabelled	F230834
QE1_MS_Ana_Levi_Exp11_Sample8	sulpho_NHS_Unlabelled	Homo Sapiens	2	r1	AML cell line	p31/FUJI	sulpho_NHS_Unlabelled	Unlabelled	F230835
QE1_MS_Ana_Levi_Exp11_Sample8R	sulpho_NHS_Unlabelled	Homo Sapiens	2	r2	AML cell line	p31/FUJI	sulpho_NHS_Unlabelled	Unlabelled	F230836
QE1_MS_Ana_Levi_Exp11_Sample9	Double Amine_Labelled	Homo Sapiens	1	r1	AML cell line	p31/FUJI	Double Amine_Labelled	Labelled	F230837
QE1_MS_Ana_Levi_Exp11_Sample9R	Double Amine_Labelled	Homo Sapiens	1	r2	AML cell line	p31/FUJI	Double Amine_Labelled	Labelled	F230838
QE1_MS_Ana_Levi_Exp11_Sample10	Double Amine_Labelled	Homo Sapiens	2	r1	AML cell line	p31/FUJI	Double Amine_Labelled	Labelled	F230839
QE1_MS_Ana_Levi_Exp11_Sample10R	Double Amine_Labelled	Homo Sapiens	2	r2	AML cell line	p31/FUJI	Double Amine_Labelled	Labelled	F230840
QE1_MS_Ana_Levi_Exp11_Sample11	Double Amine_Unlabelled	Homo Sapiens	1	r1	AML cell line	p31/FUJI	Double Amine_Unlabelled	Unlabelled	F230841
QE1_MS_Ana_Levi_Exp11_Sample11R	Double Amine_Unlabelled	Homo Sapiens	1	r2	AML cell line	p31/FUJI	Double Amine_Unlabelled	Unlabelled	F230842
QE1_MS_Ana_Levi_Exp11_Sample12	Double Amine_Unlabelled	Homo Sapiens	2	r1	AML cell line	p31/FUJI	Double Amine_Unlabelled	Unlabelled	F230843
QE1_MS_Ana_Levi_Exp11_Sample12R	Double Amine_Unlabelled	Homo Sapiens	2	r2	AML cell line	p31/FUJI	Double Amine_Unlabelled	Unlabelled	F230844
QE1_MS_Ana_Levi_Exp11_Sample13	Double Amine_plus_carboxyl_Labelled	Homo Sapiens	1	r1	AML cell line	p31/FUJI	Double Amine_plus_carboxyl_Labelled	Labelled	F230845
QE1_MS_Ana_Levi_Exp11_Sample13R	Double Amine_plus_carboxyl_Labelled	Homo Sapiens	1	r2	AML cell line	p31/FUJI	Double Amine_plus_carboxyl_Labelled	Labelled	F230846
QE1_MS_Ana_Levi_Exp11_Sample14	Double Amine_plus_carboxyl_Labelled	Homo Sapiens	2	r1	AML cell line	p31/FUJI	Double Amine_plus_carboxyl_Labelled	Labelled	F230847
QE1_MS_Ana_Levi_Exp11_Sample14R	Double Amine_plus_carboxyl_Labelled	Homo Sapiens	2	r2	AML cell line	p31/FUJI	Double Amine_plus_carboxyl_Labelled	Labelled	F230848
QE1_MS_Ana_Levi_Exp11_Sample15	Double Amine_plus_carboxyl_Unlabelled	Homo Sapiens	1	r1	AML cell line	p31/FUJI	Double Amine_plus_carboxyl_Unlabelled	Unlabelled	F230849
QE1_MS_Ana_Levi_Exp11_Sample15R	Double Amine_plus_carboxyl_Unlabelled	Homo Sapiens	1	r2	AML cell line	p31/FUJI	Double Amine_plus_carboxyl_Unlabelled	Unlabelled	F230850
QE1_MS_Ana_Levi_Exp11_Sample16	Double Amine_plus_carboxyl_Unlabelled	Homo Sapiens	2	r1	AML cell line	p31/FUJI	Double Amine_plus_carboxyl_Unlabelled	Unlabelled	F230851
QE1_MS_Ana_Levi_Exp11_Sample16R	Double Amine_plus_carboxyl_Unlabelled	Homo Sapiens	2	r2	AML cell line	p31/FUJI	Double Amine_plus_carboxyl_Unlabelled	Unlabelled	F230852
QE1_MS_Ana_Levi_Exp11_Sample17	Carboxyl_Labelled	Homo Sapiens	1	r1	AML cell line	p31/FUJI	Carboxyl_Labelled	Labelled	F230853
QE1_MS_Ana_Levi_Exp11_Sample17R	Carboxyl_Labelled	Homo Sapiens	1	r2	AML cell line	p31/FUJI	Carboxyl_Labelled	Labelled	F230854
QE1_MS_Ana_Levi_Exp11_Sample18	Carboxyl_Labelled	Homo Sapiens	2	r1	AML cell line	p31/FUJI	Carboxyl_Labelled	Labelled	F230855
QE1_MS_Ana_Levi_Exp11_Sample18R	Carboxyl_Labelled	Homo Sapiens	2	r2	AML cell line	p31/FUJI	Carboxyl_Labelled	Labelled	F230856
QE1_MS_Ana_Levi_Exp11_Sample19	Carboxyl_Unlabelled	Homo Sapiens	1	r1	AML cell line	p31/FUJI	Carboxyl_Unlabelled	Unlabelled	F230857
QE1_MS_Ana_Levi_Exp11_Sample19R	Carboxyl_Unlabelled	Homo Sapiens	1	r2	AML cell line	p31/FUJI	Carboxyl_Unlabelled	Unlabelled	F230858
QE1_MS_Ana_Levi_Exp11_Sample20	Carboxyl_Unlabelled	Homo Sapiens	2	r1	AML cell line	p31/FUJI	Carboxyl_Unlabelled	Unlabelled	F230859
QE1_MS_Ana_Levi_Exp11_Sample20R	Carboxyl_Unlabelled	Homo Sapiens	2	r2	AML cell line	p31/FUJI	Carboxyl_Unlabelled	Unlabelled	F230860
QE1_MS_Ana_Levi_Exp12_Sample1	Amine_PEG4_Labelled	Homo Sapiens	1	r1	AML cell line	Kasumi	Amine_PEG4_Labelled	Labelled	F016026
QE1_MS_Ana_Levi_Exp12_Sample1R	Amine_PEG4_Labelled	Homo Sapiens	1	r2	AML cell line	Kasumi	Amine_PEG4_Labelled	Labelled	F016027
QE1_MS_Ana_Levi_Exp12_Sample2	Amine_PEG4_Labelled	Homo Sapiens	2	r1	AML cell line	Kasumi	Amine_PEG4_Labelled	Labelled	F016028
QE1_MS_Ana_Levi_Exp12_Sample2R	Amine_PEG4_Labelled	Homo Sapiens	2	r2	AML cell line	Kasumi	Amine_PEG4_Labelled	Labelled	F016029
QE1_MS_Ana_Levi_Exp12_Sample3	Amine_PEG4_Unlabelled	Homo Sapiens	1	r1	AML cell line	Kasumi	Amine_PEG4_Unlabelled	Unlabelled	F016030
QE1_MS_Ana_Levi_Exp12_Sample3R	Amine_PEG4_Unlabelled	Homo Sapiens	1	r2	AML cell line	Kasumi	Amine_PEG4_Unlabelled	Unlabelled	F016031
QE1_MS_Ana_Levi_Exp12_Sample4	Amine_PEG4_Unlabelled	Homo Sapiens	2	r1	AML cell line	Kasumi	Amine_PEG4_Unlabelled	Unlabelled	F016032
QE1_MS_Ana_Levi_Exp12_Sample4R	Amine_PEG4_Unlabelled	Homo Sapiens	2	r2	AML cell line	Kasumi	Amine_PEG4_Unlabelled	Unlabelled	F016033
QE1_MS_Ana_Levi_Exp12_Sample5	sulpho_NHS_Labelled	Homo Sapiens	1	r1	AML cell line	Kasumi	sulpho_NHS_Labelled	Labelled	F016034
QE1_MS_Ana_Levi_Exp12_Sample5R	sulpho_NHS_Labelled	Homo Sapiens	1	r2	AML cell line	Kasumi	sulpho_NHS_Labelled	Labelled	F016036
QE1_MS_Ana_Levi_Exp12_Sample6	sulpho_NHS_Labelled	Homo Sapiens	2	r1	AML cell line	Kasumi	sulpho_NHS_Labelled	Labelled	F016039
QE1_MS_Ana_Levi_Exp12_Sample6R	sulpho_NHS_Labelled	Homo Sapiens	2	r2	AML cell line	Kasumi	sulpho_NHS_Labelled	Labelled	F016040
QE1_MS_Ana_Levi_Exp12_Sample7	sulpho_NHS_Unlabelled	Homo Sapiens	1	r1	AML cell line	Kasumi	sulpho_NHS_Unlabelled	Unlabelled	F016041
QE1_MS_Ana_Levi_Exp12_Sample7R	sulpho_NHS_Unlabelled	Homo Sapiens	1	r2	AML cell line	Kasumi	sulpho_NHS_Unlabelled	Unlabelled	F016042
QE1_MS_Ana_Levi_Exp12_Sample8	sulpho_NHS_Unlabelled	Homo Sapiens	2	r1	AML cell line	Kasumi	sulpho_NHS_Unlabelled	Unlabelled	F016043
QE1_MS_Ana_Levi_Exp12_Sample8R	sulpho_NHS_Unlabelled	Homo Sapiens	2	r2	AML cell line	Kasumi	sulpho_NHS_Unlabelled	Unlabelled	F016044
QE1_MS_Ana_Levi_Exp12_Sample9	Double Amine_Labelled	Homo Sapiens	1	r1	AML cell line	Kasumi	Double Amine_Labelled	Labelled	F016045
QE1_MS_Ana_Levi_Exp12_Sample9R	Double Amine_Labelled	Homo Sapiens	1	r2	AML cell line	Kasumi	Double Amine_Labelled	Labelled	F016046
QE1_MS_Ana_Levi_Exp12_Sample10	Double Amine_Labelled	Homo Sapiens	2	r1	AML cell line	Kasumi	Double Amine_Labelled	Labelled	F016047
QE1_MS_Ana_Levi_Exp12_Sample10R	Double Amine_Labelled	Homo Sapiens	2	r2	AML cell line	Kasumi	Double Amine_Labelled	Labelled	F016048
QE1_MS_Ana_Levi_Exp12_Sample11	Double Amine_Unlabelled	Homo Sapiens	1	r1	AML cell line	Kasumi	Double Amine_Unlabelled	Unlabelled	F016049
QE1_MS_Ana_Levi_Exp12_Sample11R	Double Amine_Unlabelled	Homo Sapiens	1	r2	AML cell line	Kasumi	Double Amine_Unlabelled	Unlabelled	F016050
QE1_MS_Ana_Levi_Exp12_Sample12	Double Amine_Unlabelled	Homo Sapiens	2	r1	AML cell line	Kasumi	Double Amine_Unlabelled	Unlabelled	F016051
QE1_MS_Ana_Levi_Exp12_Sample12R	Double Amine_Unlabelled	Homo Sapiens	2	r2	AML cell line	Kasumi	Double Amine_Unlabelled	Unlabelled	F016052
QE1_MS_Ana_Levi_Exp12_Sample13	Double Amine_plus_carboxyl_Labelled	Homo Sapiens	1	r1	AML cell line	Kasumi	Double Amine_plus_carboxyl_Labelled	Labelled	F016053
QE1_MS_Ana_Levi_Exp12_Sample13R	Double Amine_plus_carboxyl_Labelled	Homo Sapiens	1	r2	AML cell line	Kasumi	Double Amine_plus_carboxyl_Labelled	Labelled	F016054
QE1_MS_Ana_Levi_Exp12_Sample14	Double Amine_plus_carboxyl_Labelled	Homo Sapiens	2	r1	AML cell line	Kasumi	Double Amine_plus_carboxyl_Labelled	Labelled	F016055
QE1_MS_Ana_Levi_Exp12_Sample14R	Double Amine_plus_carboxyl_Labelled	Homo Sapiens	2	r2	AML cell line	Kasumi	Double Amine_plus_carboxyl_Labelled	Labelled	F016056
QE1_MS_Ana_Levi_Exp12_Sample15	Double Amine_plus_carboxyl_Unlabelled	Homo Sapiens	1	r1	AML cell line	Kasumi	Double Amine_plus_carboxyl_Unlabelled	Unlabelled	F016057
QE1_MS_Ana_Levi_Exp12_Sample15R	Double Amine_plus_carboxyl_Unlabelled	Homo Sapiens	1	r2	AML cell line	Kasumi	Double Amine_plus_carboxyl_Unlabelled	Unlabelled	F016058
QE1_MS_Ana_Levi_Exp12_Sample16	Double Amine_plus_carboxyl_Unlabelled	Homo Sapiens	2	r1	AML cell line	Kasumi	Double Amine_plus_carboxyl_Unlabelled	Unlabelled	F016059
QE1_MS_Ana_Levi_Exp12_Sample16R	Double Amine_plus_carboxyl_Unlabelled	Homo Sapiens	2	r2	AML cell line	Kasumi	Double Amine_plus_carboxyl_Unlabelled	Unlabelled	F016060
QE1_MS_Ana_Levi_Exp12_Sample17	Carboxyl_Labelled	Homo Sapiens	1	r1	AML cell line	Kasumi	Carboxyl_Labelled	Labelled	F016061
QE1_MS_Ana_Levi_Exp12_Sample17R	Carboxyl_Labelled	Homo Sapiens	1	r2	AML cell line	Kasumi	Carboxyl_Labelled	Labelled	F016062
QE1_MS_Ana_Levi_Exp12_Sample18	Carboxyl_Labelled	Homo Sapiens	2	r1	AML cell line	Kasumi	Carboxyl_Labelled	Labelled	F016063
QE1_MS_Ana_Levi_Exp12_Sample18R	Carboxyl_Labelled	Homo Sapiens	2	r2	AML cell line	Kasumi	Carboxyl_Labelled	Labelled	F016064
QE1_MS_Ana_Levi_Exp12_Sample19	Carboxyl_Unlabelled	Homo Sapiens	1	r1	AML cell line	Kasumi	Carboxyl_Unlabelled	Unlabelled	F016065
QE1_MS_Ana_Levi_Exp12_Sample19R	Carboxyl_Unlabelled	Homo Sapiens	1	r2	AML cell line	Kasumi	Carboxyl_Unlabelled	Unlabelled	F016066
QE1_MS_Ana_Levi_Exp12_Sample20	Carboxyl_Unlabelled	Homo Sapiens	2	r1	AML cell line	Kasumi	Carboxyl_Unlabelled	Unlabelled	F016067
QE1_MS_Ana_Levi_Exp12_Sample20R	Carboxyl_Unlabelled	Homo Sapiens	2	r2	AML cell line	Kasumi	Carboxyl_Unlabelled	Unlabelled	F016068
QE1_MS_Ana_Levi_Exp13_Sample1	Amine_PEG4_Labelled	Homo Sapiens	1	r1	AML cell line	pool	Amine_PEG4_Labelled	Labelled	F016101
QE1_MS_Ana_Levi_Exp13_Sample2	Amine_PEG4_Labelled	Homo Sapiens	1	r2	AML cell line	pool	Amine_PEG4_Labelled	Labelled	F016102
QE1_MS_Ana_Levi_Exp13_Sample3	Amine_PEG4_Unlabelled	Homo Sapiens	1	r1	AML cell line	pool	Amine_PEG4_Unlabelled	Unlabelled	F016103
QE1_MS_Ana_Levi_Exp13_Sample4	Amine_PEG4_Unlabelled	Homo Sapiens	1	r2	AML cell line	pool	Amine_PEG4_Unlabelled	Unlabelled	F016104
QE1_MS_Ana_Levi_Exp13_Sample5	sulpho_NHS_Labelled	Homo Sapiens	1	r1	AML cell line	pool	sulpho_NHS_Labelled	Labelled	F016105
QE1_MS_Ana_Levi_Exp13_Sample6	sulpho_NHS_Labelled	Homo Sapiens	1	r2	AML cell line	pool	sulpho_NHS_Labelled	Labelled	F016106
QE1_MS_Ana_Levi_Exp13_Sample7	sulpho_NHS_Unlabelled	Homo Sapiens	1	r1	AML cell line	pool	sulpho_NHS_Unlabelled	Unlabelled	F016107
QE1_MS_Ana_Levi_Exp13_Sample8	sulpho_NHS_Unlabelled	Homo Sapiens	1	r2	AML cell line	pool	sulpho_NHS_Unlabelled	Unlabelled	F016108
QE1_MS_Ana_Levi_Exp13_Sample9	Double Amine_Labelled	Homo Sapiens	1	r1	AML cell line	pool	Double Amine_Labelled	Labelled	F016109
QE1_MS_Ana_Levi_Exp13_Sample10	Double Amine_Labelled	Homo Sapiens	1	r2	AML cell line	pool	Double Amine_Labelled	Labelled	F016110
QE1_MS_Ana_Levi_Exp13_Sample11	Double Amine_Unlabelled	Homo Sapiens	1	r1	AML cell line	pool	Double Amine_Unlabelled	Unlabelled	F016111
QE1_MS_Ana_Levi_Exp13_Sample12	Double Amine_Unlabelled	Homo Sapiens	1	r2	AML cell line	pool	Double Amine_Unlabelled	Unlabelled	F016112
QE1_MS_Ana_Levi_Exp13_Sample13	Double Amine_plus_carboxyl_Labelled	Homo Sapiens	1	r1	AML cell line	pool	Double Amine_plus_carboxyl_Labelled	Labelled	F016113
QE1_MS_Ana_Levi_Exp13_Sample14	Double Amine_plus_carboxyl_Labelled	Homo Sapiens	1	r2	AML cell line	pool	Double Amine_plus_carboxyl_Labelled	Labelled	F016114
QE1_MS_Ana_Levi_Exp13_Sample15	Double Amine_plus_carboxyl_Unlabelled	Homo Sapiens	1	r1	AML cell line	pool	Double Amine_plus_carboxyl_Unlabelled	Unlabelled	F016115
QE1_MS_Ana_Levi_Exp13_Sample16	Double Amine_plus_carboxyl_Unlabelled	Homo Sapiens	1	r2	AML cell line	pool	Double Amine_plus_carboxyl_Unlabelled	Unlabelled	F016116
QE1_MS_Ana_Levi_Exp13_Sample17	Carboxyl_Labelled	Homo Sapiens	1	r1	AML cell line	pool	Carboxyl_Labelled	Labelled	F016117
QE1_MS_Ana_Levi_Exp13_Sample18	Carboxyl_Labelled	Homo Sapiens	1	r2	AML cell line	pool	Carboxyl_Labelled	Labelled	F016118
QE1_MS_Ana_Levi_Exp13_Sample19	Carboxyl_Unlabelled	Homo Sapiens	1	r1	AML cell line	pool	Carboxyl_Unlabelled	Unlabelled	F016119
QE1_MS_Ana_Levi_Exp13_Sample20	Carboxyl_Unlabelled	Homo Sapiens	1	r2	AML cell line	pool	Carboxyl_Unlabelled	Unlabelled	F016120
QE2_Exp14_Biotin_inc_sample1	Amine_PEG4_Labelled	Homo Sapiens	1	r1	AML cell line	HL60	Amine_PEG4_Labelled	Labelled	F016272
QE2_Exp14_Biotin_inc_sample1R	Amine_PEG4_Labelled	Homo Sapiens	1	r2	AML cell line	HL60	Amine_PEG4_Labelled	Labelled	F016273
QE2_Exp14_Biotin_inc_sample2	Amine_PEG4_Labelled	Homo Sapiens	2	r1	AML cell line	HL60	Amine_PEG4_Labelled	Labelled	F016274
QE2_Exp14_Biotin_inc_sample2R	Amine_PEG4_Labelled	Homo Sapiens	2	r2	AML cell line	HL60	Amine_PEG4_Labelled	Labelled	F016275
QE2_Exp14_Biotin_inc_sample3	Amine_PEG4_Unlabelled	Homo Sapiens	1	r1	AML cell line	HL60	Amine_PEG4_Unlabelled	Unlabelled	F016276
QE2_Exp14_Biotin_inc_sample3R	Amine_PEG4_Unlabelled	Homo Sapiens	1	r2	AML cell line	HL60	Amine_PEG4_Unlabelled	Unlabelled	F016277
QE2_Exp14_Biotin_inc_sample4	Amine_PEG4_Unlabelled	Homo Sapiens	2	r1	AML cell line	HL60	Amine_PEG4_Unlabelled	Unlabelled	F016278
QE2_Exp14_Biotin_inc_sample4R	Amine_PEG4_Unlabelled	Homo Sapiens	2	r2	AML cell line	HL60	Amine_PEG4_Unlabelled	Unlabelled	F016279
QE2_Exp14_Biotin_inc_sample5	sulpho_NHS_Labelled	Homo Sapiens	1	r1	AML cell line	HL60	sulpho_NHS_Labelled	Labelled	F016280
QE2_Exp14_Biotin_inc_sample5R	sulpho_NHS_Labelled	Homo Sapiens	1	r2	AML cell line	HL60	sulpho_NHS_Labelled	Labelled	F016281
QE2_Exp14_Biotin_inc_sample6	sulpho_NHS_Labelled	Homo Sapiens	2	r1	AML cell line	HL60	sulpho_NHS_Labelled	Labelled	F016282
QE2_Exp14_Biotin_inc_sample6R	sulpho_NHS_Labelled	Homo Sapiens	2	r2	AML cell line	HL60	sulpho_NHS_Labelled	Labelled	F016283
QE2_Exp14_Biotin_inc_sample7	sulpho_NHS_Unlabelled	Homo Sapiens	1	r1	AML cell line	HL60	sulpho_NHS_Unlabelled	Unlabelled	F016284
QE2_Exp14_Biotin_inc_sample7R	sulpho_NHS_Unlabelled	Homo Sapiens	1	r2	AML cell line	HL60	sulpho_NHS_Unlabelled	Unlabelled	F016285
QE2_Exp14_Biotin_inc_sample8	sulpho_NHS_Unlabelled	Homo Sapiens	2	r1	AML cell line	HL60	sulpho_NHS_Unlabelled	Unlabelled	F016286
QE2_Exp14_Biotin_inc_sample8R	sulpho_NHS_Unlabelled	Homo Sapiens	2	r2	AML cell line	HL60	sulpho_NHS_Unlabelled	Unlabelled	F016287
QE2_Exp14_Biotin_inc_sample9	Double Amine_Labelled	Homo Sapiens	1	r1	AML cell line	HL60	Double Amine_Labelled	Labelled	F016288
QE2_Exp14_Biotin_inc_sample9R	Double Amine_Labelled	Homo Sapiens	1	r2	AML cell line	HL60	Double Amine_Labelled	Labelled	F016289
QE2_Exp14_Biotin_inc_sample10	Double Amine_Labelled	Homo Sapiens	2	r1	AML cell line	HL60	Double Amine_Labelled	Labelled	F016290
QE2_Exp14_Biotin_inc_sample10R	Double Amine_Labelled	Homo Sapiens	2	r2	AML cell line	HL60	Double Amine_Labelled	Labelled	F016291
QE2_Exp14_Biotin_inc_sample11	Double Amine_Unlabelled	Homo Sapiens	1	r1	AML cell line	HL60	Double Amine_Unlabelled	Unlabelled	F016292
QE2_Exp14_Biotin_inc_sample11R	Double Amine_Unlabelled	Homo Sapiens	1	r2	AML cell line	HL60	Double Amine_Unlabelled	Unlabelled	F016293
QE2_Exp14_Biotin_inc_sample12	Double Amine_Unlabelled	Homo Sapiens	2	r1	AML cell line	HL60	Double Amine_Unlabelled	Unlabelled	F016294
QE2_Exp14_Biotin_inc_sample12R	Double Amine_Unlabelled	Homo Sapiens	2	r2	AML cell line	HL60	Double Amine_Unlabelled	Unlabelled	F016295
QE2_Exp14_Biotin_inc_sample13	Double Amine_plus_carboxyl_Labelled	Homo Sapiens	1	r1	AML cell line	HL60	Double Amine_plus_carboxyl_Labelled	Labelled	F016296
QE2_Exp14_Biotin_inc_sample13R	Double Amine_plus_carboxyl_Labelled	Homo Sapiens	1	r2	AML cell line	HL60	Double Amine_plus_carboxyl_Labelled	Labelled	F016297
QE2_Exp14_Biotin_inc_sample14	Double Amine_plus_carboxyl_Labelled	Homo Sapiens	2	r1	AML cell line	HL60	Double Amine_plus_carboxyl_Labelled	Labelled	F016298
QE2_Exp14_Biotin_inc_sample14R	Double Amine_plus_carboxyl_Labelled	Homo Sapiens	2	r2	AML cell line	HL60	Double Amine_plus_carboxyl_Labelled	Labelled	F016299
QE2_Exp14_Biotin_inc_sample15	Double Amine_plus_carboxyl_Unlabelled	Homo Sapiens	1	r1	AML cell line	HL60	Double Amine_plus_carboxyl_Unlabelled	Unlabelled	F016300
QE2_Exp14_Biotin_inc_sample15R	Double Amine_plus_carboxyl_Unlabelled	Homo Sapiens	1	r2	AML cell line	HL60	Double Amine_plus_carboxyl_Unlabelled	Unlabelled	F016301
QE2_Exp14_Biotin_inc_sample16	Double Amine_plus_carboxyl_Unlabelled	Homo Sapiens	2	r1	AML cell line	HL60	Double Amine_plus_carboxyl_Unlabelled	Unlabelled	F016302
QE2_Exp14_Biotin_inc_sample16R	Double Amine_plus_carboxyl_Unlabelled	Homo Sapiens	2	r2	AML cell line	HL60	Double Amine_plus_carboxyl_Unlabelled	Unlabelled	F016303
QE2_Exp14_Biotin_inc_sample17	Carboxyl_Labelled	Homo Sapiens	1	r1	AML cell line	HL60	Carboxyl_Labelled	Labelled	F016304
QE2_Exp14_Biotin_inc_sample17R	Carboxyl_Labelled	Homo Sapiens	1	r2	AML cell line	HL60	Carboxyl_Labelled	Labelled	F016305
QE2_Exp14_Biotin_inc_sample18	Carboxyl_Labelled	Homo Sapiens	2	r1	AML cell line	HL60	Carboxyl_Labelled	Labelled	F016306
QE2_Exp14_Biotin_inc_sample18R	Carboxyl_Labelled	Homo Sapiens	2	r2	AML cell line	HL60	Carboxyl_Labelled	Labelled	F016307
QE2_Exp14_Biotin_inc_sample19	Carboxyl_Unlabelled	Homo Sapiens	1	r1	AML cell line	HL60	Carboxyl_Unlabelled	Unlabelled	F016308
QE2_Exp14_Biotin_inc_sample19R	Carboxyl_Unlabelled	Homo Sapiens	1	r2	AML cell line	HL60	Carboxyl_Unlabelled	Unlabelled	F016309
QE2_Exp14_Biotin_inc_sample20	Carboxyl_Unlabelled	Homo Sapiens	2	r1	AML cell line	HL60	Carboxyl_Unlabelled	Unlabelled	F016310
QE2_Exp14_Biotin_inc_sample20R	Carboxyl_Unlabelled	Homo Sapiens	2	r2	AML cell line	HL60	Carboxyl_Unlabelled	Unlabelled	F016311
QE2_Exp15_Biotin_inc_sample1	Amine_PEG4_Labelled	Homo Sapiens	1	r1	AML cell line	NB4	Amine_PEG4_Labelled	Labelled	F016320
QE2_Exp15_Biotin_inc_sample1R	Amine_PEG4_Labelled	Homo Sapiens	1	r2	AML cell line	NB4	Amine_PEG4_Labelled	Labelled	F016321
QE2_Exp15_Biotin_inc_sample2	Amine_PEG4_Labelled	Homo Sapiens	2	r1	AML cell line	NB4	Amine_PEG4_Labelled	Labelled	F016322
QE2_Exp15_Biotin_inc_sample2R	Amine_PEG4_Labelled	Homo Sapiens	2	r2	AML cell line	NB4	Amine_PEG4_Labelled	Labelled	F016323
QE2_Exp15_Biotin_inc_sample3	Amine_PEG4_Unlabelled	Homo Sapiens	1	r1	AML cell line	NB4	Amine_PEG4_Unlabelled	Unlabelled	F016324
QE2_Exp15_Biotin_inc_sample3R	Amine_PEG4_Unlabelled	Homo Sapiens	1	r2	AML cell line	NB4	Amine_PEG4_Unlabelled	Unlabelled	F016325
QE2_Exp15_Biotin_inc_sample4	Amine_PEG4_Unlabelled	Homo Sapiens	2	r1	AML cell line	NB4	Amine_PEG4_Unlabelled	Unlabelled	F016326
QE2_Exp15_Biotin_inc_sample4R	Amine_PEG4_Unlabelled	Homo Sapiens	2	r2	AML cell line	NB4	Amine_PEG4_Unlabelled	Unlabelled	F016327
QE2_Exp15_Biotin_inc_sample5	sulpho_NHS_Labelled	Homo Sapiens	1	r1	AML cell line	NB4	sulpho_NHS_Labelled	Labelled	F016328
QE2_Exp15_Biotin_inc_sample5R	sulpho_NHS_Labelled	Homo Sapiens	1	r2	AML cell line	NB4	sulpho_NHS_Labelled	Labelled	F016329
QE2_Exp15_Biotin_inc_sample6	sulpho_NHS_Labelled	Homo Sapiens	2	r1	AML cell line	NB4	sulpho_NHS_Labelled	Labelled	F016330
QE2_Exp15_Biotin_inc_sample6R	sulpho_NHS_Labelled	Homo Sapiens	2	r2	AML cell line	NB4	sulpho_NHS_Labelled	Labelled	F016331
QE2_Exp15_Biotin_inc_sample7	sulpho_NHS_Unlabelled	Homo Sapiens	1	r1	AML cell line	NB4	sulpho_NHS_Unlabelled	Unlabelled	F016332
QE2_Exp15_Biotin_inc_sample7R	sulpho_NHS_Unlabelled	Homo Sapiens	1	r2	AML cell line	NB4	sulpho_NHS_Unlabelled	Unlabelled	F016333
QE2_Exp15_Biotin_inc_sample8	sulpho_NHS_Unlabelled	Homo Sapiens	2	r1	AML cell line	NB4	sulpho_NHS_Unlabelled	Unlabelled	F016334
QE2_Exp15_Biotin_inc_sample8R	sulpho_NHS_Unlabelled	Homo Sapiens	2	r2	AML cell line	NB4	sulpho_NHS_Unlabelled	Unlabelled	F016335
QE2_Exp15_Biotin_inc_sample9	Double Amine_Labelled	Homo Sapiens	1	r1	AML cell line	NB4	Double Amine_Labelled	Labelled	F016336
QE2_Exp15_Biotin_inc_sample9R	Double Amine_Labelled	Homo Sapiens	1	r2	AML cell line	NB4	Double Amine_Labelled	Labelled	F016337
QE2_Exp15_Biotin_inc_sample10	Double Amine_Labelled	Homo Sapiens	2	r1	AML cell line	NB4	Double Amine_Labelled	Labelled	F016338
QE2_Exp15_Biotin_inc_sample10R	Double Amine_Labelled	Homo Sapiens	2	r2	AML cell line	NB4	Double Amine_Labelled	Labelled	F016339
QE2_Exp15_Biotin_inc_sample11	Double Amine_Unlabelled	Homo Sapiens	1	r1	AML cell line	NB4	Double Amine_Unlabelled	Unlabelled	F016340
QE2_Exp15_Biotin_inc_sample11R	Double Amine_Unlabelled	Homo Sapiens	1	r2	AML cell line	NB4	Double Amine_Unlabelled	Unlabelled	F016341
QE2_Exp15_Biotin_inc_sample12	Double Amine_Unlabelled	Homo Sapiens	2	r1	AML cell line	NB4	Double Amine_Unlabelled	Unlabelled	F016342
QE2_Exp15_Biotin_inc_sample12R	Double Amine_Unlabelled	Homo Sapiens	2	r2	AML cell line	NB4	Double Amine_Unlabelled	Unlabelled	F016343
QE2_Exp15_Biotin_inc_sample13	Double Amine_plus_carboxyl_Labelled	Homo Sapiens	1	r1	AML cell line	NB4	Double Amine_plus_carboxyl_Labelled	Labelled	F016344
QE2_Exp15_Biotin_inc_sample13R	Double Amine_plus_carboxyl_Labelled	Homo Sapiens	1	r2	AML cell line	NB4	Double Amine_plus_carboxyl_Labelled	Labelled	F016345
QE2_Exp15_Biotin_inc_sample14	Double Amine_plus_carboxyl_Labelled	Homo Sapiens	2	r1	AML cell line	NB4	Double Amine_plus_carboxyl_Labelled	Labelled	F016346
QE2_Exp15_Biotin_inc_sample14R	Double Amine_plus_carboxyl_Labelled	Homo Sapiens	2	r2	AML cell line	NB4	Double Amine_plus_carboxyl_Labelled	Labelled	F016347
QE2_Exp15_Biotin_inc_sample15	Double Amine_plus_carboxyl_Unlabelled	Homo Sapiens	1	r1	AML cell line	NB4	Double Amine_plus_carboxyl_Unlabelled	Unlabelled	F016348
QE2_Exp15_Biotin_inc_sample15R	Double Amine_plus_carboxyl_Unlabelled	Homo Sapiens	1	r2	AML cell line	NB4	Double Amine_plus_carboxyl_Unlabelled	Unlabelled	F016349
QE2_Exp15_Biotin_inc_sample16	Double Amine_plus_carboxyl_Unlabelled	Homo Sapiens	2	r1	AML cell line	NB4	Double Amine_plus_carboxyl_Unlabelled	Unlabelled	F016350
QE2_Exp15_Biotin_inc_sample16R	Double Amine_plus_carboxyl_Unlabelled	Homo Sapiens	2	r2	AML cell line	NB4	Double Amine_plus_carboxyl_Unlabelled	Unlabelled	F016351
QE2_Exp15_Biotin_inc_sample17	Carboxyl_Labelled	Homo Sapiens	1	r1	AML cell line	NB4	Carboxyl_Labelled	Labelled	F016352
QE2_Exp15_Biotin_inc_sample17R	Carboxyl_Labelled	Homo Sapiens	1	r2	AML cell line	NB4	Carboxyl_Labelled	Labelled	F016353
QE2_Exp15_Biotin_inc_sample18	Carboxyl_Labelled	Homo Sapiens	2	r1	AML cell line	NB4	Carboxyl_Labelled	Labelled	F016354
QE2_Exp15_Biotin_inc_sample18R	Carboxyl_Labelled	Homo Sapiens	2	r2	AML cell line	NB4	Carboxyl_Labelled	Labelled	F016355
QE2_Exp15_Biotin_inc_sample19	Carboxyl_Unlabelled	Homo Sapiens	1	r1	AML cell line	NB4	Carboxyl_Unlabelled	Unlabelled	F016356
QE2_Exp15_Biotin_inc_sample19R	Carboxyl_Unlabelled	Homo Sapiens	1	r2	AML cell line	NB4	Carboxyl_Unlabelled	Unlabelled	F016357
QE2_Exp15_Biotin_inc_sample20	Carboxyl_Unlabelled	Homo Sapiens	2	r1	AML cell line	NB4	Carboxyl_Unlabelled	Unlabelled	F016358
QE2_Exp15_Biotin_inc_sample20R	Carboxyl_Unlabelled	Homo Sapiens	2	r2	AML cell line	NB4	Carboxyl_Unlabelled	Unlabelled	F016359

## Sheet: Figure 8
RAW Files	condition	Characteristics	biological_replicate	technical_replicate	sample_type	cell_id	treatment_1	treatment_2	mzID files
QE1_MS_Ana_Levi_Exp11_Sample13	Double Amine_plus_carboxyl_Labelled	Homo Sapiens	1	r1	AML cell line	p31/FUJI	Double Amine_plus_carboxyl_Labelled	Labelled	F230845
QE1_MS_Ana_Levi_Exp11_Sample13R	Double Amine_plus_carboxyl_Labelled	Homo Sapiens	1	r2	AML cell line	p31/FUJI	Double Amine_plus_carboxyl_Labelled	Labelled	F230846
QE1_MS_Ana_Levi_Exp11_Sample14	Double Amine_plus_carboxyl_Labelled	Homo Sapiens	2	r1	AML cell line	p31/FUJI	Double Amine_plus_carboxyl_Labelled	Labelled	F230847
QE1_MS_Ana_Levi_Exp11_Sample14R	Double Amine_plus_carboxyl_Labelled	Homo Sapiens	2	r2	AML cell line	p31/FUJI	Double Amine_plus_carboxyl_Labelled	Labelled	F230848
QE1_MS_Ana_Levi_Exp11_Sample15	Double Amine_plus_carboxyl_Unlabelled	Homo Sapiens	1	r1	AML cell line	p31/FUJI	Double Amine_plus_carboxyl_Unlabelled	Unlabelled	F230849
QE1_MS_Ana_Levi_Exp11_Sample15R	Double Amine_plus_carboxyl_Unlabelled	Homo Sapiens	1	r2	AML cell line	p31/FUJI	Double Amine_plus_carboxyl_Unlabelled	Unlabelled	F230850
QE1_MS_Ana_Levi_Exp11_Sample16	Double Amine_plus_carboxyl_Unlabelled	Homo Sapiens	2	r1	AML cell line	p31/FUJI	Double Amine_plus_carboxyl_Unlabelled	Unlabelled	F230851
QE1_MS_Ana_Levi_Exp11_Sample16R	Double Amine_plus_carboxyl_Unlabelled	Homo Sapiens	2	r2	AML cell line	p31/FUJI	Double Amine_plus_carboxyl_Unlabelled	Unlabelled	F230852
QE1_MS_Ana_Levi_Exp11_Sample21	protein standard	Homo Sapiens	1	r1	protein standard	protein standard	protein standard	protein standard	F230861
QE1_MS_Ana_Levi_Exp11_Sample21r	protein standard	Homo Sapiens	1	r2	protein standard	protein standard	protein standard	protein standard	F230862
QE1_MS_Ana_Levi_Exp12_Sample13	Double Amine_plus_carboxyl_Labelled	Homo Sapiens	1	r1	AML cell line	Kasumi	Double Amine_plus_carboxyl_Labelled	Labelled	F016053
QE1_MS_Ana_Levi_Exp12_Sample13R	Double Amine_plus_carboxyl_Labelled	Homo Sapiens	1	r2	AML cell line	Kasumi	Double Amine_plus_carboxyl_Labelled	Labelled	F016054
QE1_MS_Ana_Levi_Exp12_Sample14	Double Amine_plus_carboxyl_Labelled	Homo Sapiens	2	r1	AML cell line	Kasumi	Double Amine_plus_carboxyl_Labelled	Labelled	F016055
QE1_MS_Ana_Levi_Exp12_Sample14R	Double Amine_plus_carboxyl_Labelled	Homo Sapiens	2	r2	AML cell line	Kasumi	Double Amine_plus_carboxyl_Labelled	Labelled	F016056
QE1_MS_Ana_Levi_Exp12_Sample15	Double Amine_plus_carboxyl_Unlabelled	Homo Sapiens	1	r1	AML cell line	Kasumi	Double Amine_plus_carboxyl_Unlabelled	Unlabelled	F016057
QE1_MS_Ana_Levi_Exp12_Sample15R	Double Amine_plus_carboxyl_Unlabelled	Homo Sapiens	1	r2	AML cell line	Kasumi	Double Amine_plus_carboxyl_Unlabelled	Unlabelled	F016058
QE1_MS_Ana_Levi_Exp12_Sample16	Double Amine_plus_carboxyl_Unlabelled	Homo Sapiens	2	r1	AML cell line	Kasumi	Double Amine_plus_carboxyl_Unlabelled	Unlabelled	F016059
QE1_MS_Ana_Levi_Exp12_Sample16R	Double Amine_plus_carboxyl_Unlabelled	Homo Sapiens	2	r2	AML cell line	Kasumi	Double Amine_plus_carboxyl_Unlabelled	Unlabelled	F016060
QE2_Exp14_Biotin_inc_sample13	Double Amine_plus_carboxyl_Labelled	Homo Sapiens	1	r1	AML cell line	HL60	Double Amine_plus_carboxyl_Labelled	Labelled	F016296
QE2_Exp14_Biotin_inc_sample13R	Double Amine_plus_carboxyl_Labelled	Homo Sapiens	1	r2	AML cell line	HL60	Double Amine_plus_carboxyl_Labelled	Labelled	F016297
QE2_Exp14_Biotin_inc_sample14	Double Amine_plus_carboxyl_Labelled	Homo Sapiens	2	r1	AML cell line	HL60	Double Amine_plus_carboxyl_Labelled	Labelled	F016298
QE2_Exp14_Biotin_inc_sample14R	Double Amine_plus_carboxyl_Labelled	Homo Sapiens	2	r2	AML cell line	HL60	Double Amine_plus_carboxyl_Labelled	Labelled	F016299
QE2_Exp14_Biotin_inc_sample15	Double Amine_plus_carboxyl_Unlabelled	Homo Sapiens	1	r1	AML cell line	HL60	Double Amine_plus_carboxyl_Unlabelled	Unlabelled	F016300
QE2_Exp14_Biotin_inc_sample15R	Double Amine_plus_carboxyl_Unlabelled	Homo Sapiens	1	r2	AML cell line	HL60	Double Amine_plus_carboxyl_Unlabelled	Unlabelled	F016301
QE2_Exp14_Biotin_inc_sample16	Double Amine_plus_carboxyl_Unlabelled	Homo Sapiens	2	r1	AML cell line	HL60	Double Amine_plus_carboxyl_Unlabelled	Unlabelled	F016302
QE2_Exp14_Biotin_inc_sample16R	Double Amine_plus_carboxyl_Unlabelled	Homo Sapiens	2	r2	AML cell line	HL60	Double Amine_plus_carboxyl_Unlabelled	Unlabelled	F016303
QE2_Exp15_Biotin_inc_sample13	Double Amine_plus_carboxyl_Labelled	Homo Sapiens	1	r1	AML cell line	NB4	Double Amine_plus_carboxyl_Labelled	Labelled	F016344
QE2_Exp15_Biotin_inc_sample13R	Double Amine_plus_carboxyl_Labelled	Homo Sapiens	1	r2	AML cell line	NB4	Double Amine_plus_carboxyl_Labelled	Labelled	F016345
QE2_Exp15_Biotin_inc_sample14	Double Amine_plus_carboxyl_Labelled	Homo Sapiens	2	r1	AML cell line	NB4	Double Amine_plus_carboxyl_Labelled	Labelled	F016346
QE2_Exp15_Biotin_inc_sample14R	Double Amine_plus_carboxyl_Labelled	Homo Sapiens	2	r2	AML cell line	NB4	Double Amine_plus_carboxyl_Labelled	Labelled	F016347
QE2_Exp15_Biotin_inc_sample15	Double Amine_plus_carboxyl_Unlabelled	Homo Sapiens	1	r1	AML cell line	NB4	Double Amine_plus_carboxyl_Unlabelled	Unlabelled	F016348
QE2_Exp15_Biotin_inc_sample15R	Double Amine_plus_carboxyl_Unlabelled	Homo Sapiens	1	r2	AML cell line	NB4	Double Amine_plus_carboxyl_Unlabelled	Unlabelled	F016349
QE2_Exp15_Biotin_inc_sample16	Double Amine_plus_carboxyl_Unlabelled	Homo Sapiens	2	r1	AML cell line	NB4	Double Amine_plus_carboxyl_Unlabelled	Unlabelled	F016350
QE2_Exp15_Biotin_inc_sample16R	Double Amine_plus_carboxyl_Unlabelled	Homo Sapiens	2	r2	AML cell line	NB4	Double Amine_plus_carboxyl_Unlabelled	Unlabelled	F016351
QE2_Exp20_Biotin_inc_sample1	Double Amine_plus_carboxyl_Labelled	Homo Sapiens	1	r1	AML cell line	MOLM13	Double Amine_plus_carboxyl_Labelled	Labelled	F002535
QE2_Exp20_Biotin_inc_sample1R	Double Amine_plus_carboxyl_Labelled	Homo Sapiens	1	r2	AML cell line	MOLM13	Double Amine_plus_carboxyl_Labelled	Labelled	F002541
QE2_Exp20_Biotin_inc_sample2	Double Amine_plus_carboxyl_Labelled	Homo Sapiens	2	r1	AML cell line	MOLM13	Double Amine_plus_carboxyl_Labelled	Labelled	F002543
QE2_Exp20_Biotin_inc_sample2R	Double Amine_plus_carboxyl_Labelled	Homo Sapiens	2	r2	AML cell line	MOLM13	Double Amine_plus_carboxyl_Labelled	Labelled	F002545
QE2_Exp20_Biotin_inc_sample3	Double Amine_plus_carboxyl_Unlabelled	Homo Sapiens	1	r1	AML cell line	MOLM13	Double Amine_plus_carboxyl_Unlabelled	Unlabelled	F002547
QE2_Exp20_Biotin_inc_sample3R	Double Amine_plus_carboxyl_Unlabelled	Homo Sapiens	1	r2	AML cell line	MOLM13	Double Amine_plus_carboxyl_Unlabelled	Unlabelled	F002548
QE2_Exp20_Biotin_inc_sample16	Double Amine_plus_carboxyl_Labelled	Homo Sapiens	1	r1	AML cell line	NOMO1	Double Amine_plus_carboxyl_Labelled	Labelled	F002607
QE2_Exp20_Biotin_inc_sample16R	Double Amine_plus_carboxyl_Labelled	Homo Sapiens	1	r2	AML cell line	NOMO1	Double Amine_plus_carboxyl_Labelled	Labelled	F002608
QE2_Exp20_Biotin_inc_sample17	Double Amine_plus_carboxyl_Labelled	Homo Sapiens	2	r1	AML cell line	NOMO1	Double Amine_plus_carboxyl_Labelled	Labelled	F002609
QE2_Exp20_Biotin_inc_sample17R	Double Amine_plus_carboxyl_Labelled	Homo Sapiens	2	r2	AML cell line	NOMO1	Double Amine_plus_carboxyl_Labelled	Labelled	F002610
QE2_Exp20_Biotin_inc_sample18	Double Amine_plus_carboxyl_Unlabelled	Homo Sapiens	1	r1	AML cell line	NOMO1	Double Amine_plus_carboxyl_Unlabelled	Unlabelled	F002611
QE2_Exp20_Biotin_inc_sample18R	Double Amine_plus_carboxyl_Unlabelled	Homo Sapiens	1	r2	AML cell line	NOMO1	Double Amine_plus_carboxyl_Unlabelled	Unlabelled	F002612
QE2_Exp20_Biotin_inc_sample41	Double Amine_plus_carboxyl_Labelled	Homo Sapiens	1	r1	AML cell line	OCI-AML2	Double Amine_plus_carboxyl_Labelled	Labelled	F002601
QE2_Exp20_Biotin_inc_sample41R	Double Amine_plus_carboxyl_Labelled	Homo Sapiens	1	r2	AML cell line	OCI-AML2	Double Amine_plus_carboxyl_Labelled	Labelled	F002602
QE2_Exp20_Biotin_inc_sample42	Double Amine_plus_carboxyl_Labelled	Homo Sapiens	2	r1	AML cell line	OCI-AML2	Double Amine_plus_carboxyl_Labelled	Labelled	F002603
QE2_Exp20_Biotin_inc_sample42R	Double Amine_plus_carboxyl_Labelled	Homo Sapiens	2	r2	AML cell line	OCI-AML2	Double Amine_plus_carboxyl_Labelled	Labelled	F002604
QE2_Exp20_Biotin_inc_sample43	Double Amine_plus_carboxyl_Unlabelled	Homo Sapiens	1	r1	AML cell line	OCI-AML2	Double Amine_plus_carboxyl_Unlabelled	Unlabelled	F002605
QE2_Exp20_Biotin_inc_sample43R	Double Amine_plus_carboxyl_Unlabelled	Homo Sapiens	1	r2	AML cell line	OCI-AML2	Double Amine_plus_carboxyl_Unlabelled	Unlabelled	F002606

## Sheet: Figure 9&10
RAW Files	condition	Characteristics	biological_replicate	technical_replicate	sample_type	cell_id	treatment_1	treatment_2	mzID files
QE1_AnaLevi_Exp3_Sample1	Aldehyde_labelled	Homo Sapiens	1	r1	Hepatocellular carcinoma	JHH4	Aldehyde	Labelled	F232973
QE1_AnaLevi_Exp3_Sample2	Aldehyde_labelled	Homo Sapiens	2	r1	Hepatocellular carcinoma	JHH4	Aldehyde	Labelled	F232974
QE1_AnaLevi_Exp3_Sample3	Aldehyde_labelled	Homo Sapiens	3	r1	Hepatocellular carcinoma	JHH4	Aldehyde	Labelled	F232975
QE1_AnaLevi_Exp3_Sample4	Aldehyde_Unlabelled	Homo Sapiens	1	r1	Hepatocellular carcinoma	JHH4	Aldehyde	Unlabelled	F232976
QE1_AnaLevi_Exp3_Sample5	Aldehyde_Unlabelled	Homo Sapiens	2	r1	Hepatocellular carcinoma	JHH4	Aldehyde	Unlabelled	F232977
QE1_AnaLevi_Exp3_Sample6	Aldehyde_Unlabelled	Homo Sapiens	3	r1	Hepatocellular carcinoma	JHH4	Aldehyde	Unlabelled	F232978
QE1_AnaLevi_Exp3_Sample7	SUCAM_Labelled	Homo Sapiens	1	r1	Hepatocellular carcinoma	JHH4	Carboxyl	Labelled	F232979
QE1_AnaLevi_Exp3_Sample8	SUCAM_Labelled	Homo Sapiens	2	r1	Hepatocellular carcinoma	JHH4	Carboxyl	Labelled	F232980
QE1_AnaLevi_Exp3_Sample9	SUCAM_Labelled	Homo Sapiens	3	r1	Hepatocellular carcinoma	JHH4	Carboxyl	Labelled	F232981
QE1_AnaLevi_Exp3_Sample10	SUCAM_Unlabelled	Homo Sapiens	1	r1	Hepatocellular carcinoma	JHH4	Carboxyl	Unlabelled	F232982
QE1_AnaLevi_Exp3_Sample11	SUCAM_Unlabelled	Homo Sapiens	2	r1	Hepatocellular carcinoma	JHH4	Carboxyl	Unlabelled	F232983
QE1_AnaLevi_Exp3_Sample12	SUCAM_Unlabelled	Homo Sapiens	3	r1	Hepatocellular carcinoma	JHH4	Carboxyl	Unlabelled	F232984
QE1_AnaLevi_Exp3_Sample13	Carboxyl_Labelled	Homo Sapiens	1	r1	Hepatocellular carcinoma	JHH4	Carboxyl	Labelled	F232985
QE1_AnaLevi_Exp3_Sample14	Carboxyl_Labelled	Homo Sapiens	2	r1	Hepatocellular carcinoma	JHH4	Carboxyl	Labelled	F232986
QE1_AnaLevi_Exp3_Sample15	Lysate	Homo Sapiens	1	r1	Hepatocellular carcinoma	JHH4	Lysate	NA	F232987
QE1_AnaLevi_Exp3_Sample16	Lysate	Homo Sapiens	2	r1	Hepatocellular carcinoma	JHH4	Lysate	NA	F232988
QE1_AnaLevi_Exp3_Sample17	protein standard	Homo Sapiens			Hepatocellular carcinoma	JHH4	protein standard	NA	F232989
QE2_Exp27_Biotin_inc_sample1	1_NHS-PEG4_Labelled	Homo Sapiens	1	r1	Hepatocellular carcinoma	JHH4	1_NHS-PEG4_Labelled	Labelled	F231891
QE2_Exp27_Biotin_inc_sample1R	1_NHS-PEG4_Labelled	Homo Sapiens	2	r1	Hepatocellular carcinoma	JHH4	1_NHS-PEG4_Labelled	Labelled	F231893
QE2_Exp27_Biotin_inc_sample2	1_NHS-PEG4_Unlabelled	Homo Sapiens	1	r1	Hepatocellular carcinoma	JHH4	1_NHS-PEG4_Unlabelled	Unlabelled	F231895
QE2_Exp27_Biotin_inc_sample2R	1_NHS-PEG4_Unlabelled	Homo Sapiens	2	r1	Hepatocellular carcinoma	JHH4	1_NHS-PEG4_Unlabelled	Unlabelled	F231897
QE2_Exp27_Biotin_inc_sample3	1_Sulfo-NHS-Labelled	Homo Sapiens	1	r1	Hepatocellular carcinoma	JHH4	1_Sulfo-NHS-Labelled	Labelled	F231899
QE2_Exp27_Biotin_inc_sample3R	1_Sulfo-NHS-Labelled	Homo Sapiens	2	r1	Hepatocellular carcinoma	JHH4	1_Sulfo-NHS-Labelled	Labelled	F231900
QE2_Exp27_Biotin_inc_sample4	1_Sulfo-NHS-Unlabelled	Homo Sapiens	1	r1	Hepatocellular carcinoma	JHH4	1_Sulfo-NHS-Unlabelled	Unlabelled	F231901
QE2_Exp27_Biotin_inc_sample4R	1_Sulfo-NHS-Unlabelled	Homo Sapiens	2	r1	Hepatocellular carcinoma	JHH4	1_Sulfo-NHS-Unlabelled	Unlabelled	F231902
QE2_Exp27_Biotin_inc_sample5	1_Double Amine_Labelled	Homo Sapiens	1	r1	Hepatocellular carcinoma	JHH4	1_Double Amine_Labelled	Labelled	F231903
QE2_Exp27_Biotin_inc_sample5R	1_Double Amine_Labelled	Homo Sapiens	2	r1	Hepatocellular carcinoma	JHH4	1_Double Amine_Labelled	Labelled	F231904
QE2_Exp27_Biotin_inc_sample6	1_Double Amine_Unlabelled	Homo Sapiens	1	r1	Hepatocellular carcinoma	JHH4	1_Double Amine_Unlabelled	Unlabelled	F231905
QE2_Exp27_Biotin_inc_sample6R	1_Double Amine_Unlabelled	Homo Sapiens	2	r1	Hepatocellular carcinoma	JHH4	1_Double Amine_Unlabelled	Unlabelled	F231906
QE2_Exp27_Biotin_inc_sample7	1_Carboxyl_Labelled	Homo Sapiens	1	r1	Hepatocellular carcinoma	JHH4	1_Carboxyl_Labelled	Labelled	F231907
QE2_Exp27_Biotin_inc_sample7R	1_Carboxyl_Labelled	Homo Sapiens	2	r1	Hepatocellular carcinoma	JHH4	1_Carboxyl_Labelled	Labelled	F231908
QE2_Exp27_Biotin_inc_sample8	1_Carboxyl_Unlabelled	Homo Sapiens	1	r1	Hepatocellular carcinoma	JHH4	1_Carboxyl_Unlabelled	Unlabelled	F231909
QE2_Exp27_Biotin_inc_sample8R	1_Carboxyl_Unlabelled	Homo Sapiens	2	r1	Hepatocellular carcinoma	JHH4	1_Carboxyl_Unlabelled	Unlabelled	F231910
QE2_Exp27_Biotin_inc_sample9	1_Double Amine plus Carboxyl_Labelled	Homo Sapiens	1	r1	Hepatocellular carcinoma	JHH4	1_Double Amine plus Carboxyl_Labelled	Labelled	F231911
QE2_Exp27_Biotin_inc_sample9R	1_Double Amine plus Carboxyl_Labelled	Homo Sapiens	2	r1	Hepatocellular carcinoma	JHH4	1_Double Amine plus Carboxyl_Labelled	Labelled	F231912
QE2_Exp27_Biotin_inc_sample10	1_Double Amine plus Carboxyl_Unlabelled	Homo Sapiens	1	r1	Hepatocellular carcinoma	JHH4	1_Double Amine plus Carboxyl_Unlabelled	Unlabelled	F231913
QE2_Exp27_Biotin_inc_sample10R	1_Double Amine plus Carboxyl_Unlabelled	Homo Sapiens	2	r1	Hepatocellular carcinoma	JHH4	1_Double Amine plus Carboxyl_Unlabelled	Unlabelled	F231914

[truncated: 6 more sheets: Supplementary Figure S1, Supplementary Figure S2, Supplementary Figure S3, Supplementary Figure S4, Supplementary Fugure S5, Primary_AML]
