# Supplementary material for: Surfaceome Capture by Multiplex Biotinylation Enables Enhanced Identification of Cell Surface Proteins by Mass Spectrometry
Source: Mol Cell Proteomics. 2026 Apr 22;25(6):101572. doi: 10.1016/j.mcpro.2026.101572 (PMC13202573; doi:10.1016/j.mcpro.2026.101572)
Supplement: Supplemental Table S2 [file mmc2.xlsx]

## Sheet: READ ME
Supplementary Table S2: Proteomics Dynamic Range Standard Set (UP2 protein standards) for Absolute Quantification
S2A: Proteomics Dynamic Range Standard Set (UP2 protein standards) in absolute units (copy numbers)
S2B: Calibration curve for quantification of proteins by LC-MS/MS in absolute units (copy numbers).

## Sheet: Data Table S2A
Acc	Name	Accessions	Genes	Amount.fmoles	moles	molecules
TRFL_HUMAN	Lactotransferrin OS=Homo sapiens OX=9606 GN=LTF PE=1 SV=6	P02788; P02787;		0.5	5e-16	301000000
ANXA5_HUMAN	Annexin A5 OS=Homo sapiens OX=9606 GN=ANXA5 PE=1 SV=2	P08758;		0.5	5e-16	301000000
SODC_HUMAN	Superoxide dismutase [Cu-Zn] OS=Homo sapiens OX=9606 GN=SOD1 PE=1 SV=2	P00441;		0.5	5e-16	301000000
TNFA_HUMAN	Tumor necrosis factor OS=Homo sapiens OX=9606 GN=TNF PE=1 SV=1	P01375;		0.5	5e-16	301000000
CYC_HUMAN	Cytochrome c OS=Homo sapiens OX=9606 GN=CYCS PE=1 SV=2	P99999;		5	5e-15	3010000000
GSTP1_HUMAN	Glutathione S-transferase P OS=Homo sapiens OX=9606 GN=GSTP1 PE=1 SV=2	P09211;		5	5e-15	3010000000
GELS_HUMAN	Gelsolin OS=Homo sapiens OX=9606 GN=GSN PE=1 SV=1	P06396;		5	5e-15	3010000000
RAP1A_HUMAN	Ras-related protein Rap-1A OS=Homo sapiens OX=9606 GN=RAP1A PE=1 SV=1	P01112; P01116; P01111; P62834; P61224;		5	5e-15	3010000000
UB2E1_HUMAN	Ubiquitin-conjugating enzyme E2 E1 OS=Homo sapiens OX=9606 GN=UBE2E1 PE=1 SV=1	P51965; Q96LR5; Q969T4;		5	5e-15	3010000000
UBE2C_HUMAN	Ubiquitin-conjugating enzyme E2 C OS=Homo sapiens OX=9606 GN=UBE2C PE=1 SV=1	O00762;		5	5e-15	3010000000
THIO_HUMAN	Thioredoxin OS=Homo sapiens OX=9606 GN=TXN PE=1 SV=3	P10599;		50	5e-14	30100000000
GSTA1_HUMAN	Glutathione S-transferase A1 OS=Homo sapiens OX=9606 GN=GSTA1 PE=1 SV=3	P08263; P09210; Q16772;		50	5e-14	30100000000
ANT3_HUMAN	Antithrombin-III OS=Homo sapiens OX=9606 GN=SERPINC1 PE=1 SV=1	P01008;		50	5e-14	30100000000
B2MG_HUMAN	Beta-2-microglobulin OS=Homo sapiens OX=9606 GN=B2M PE=1 SV=1	P61769;		50	5e-14	30100000000
BID_HUMAN	BH3-interacting domain death agonist OS=Homo sapiens OX=9606 GN=BID PE=1 SV=1	P55957;		50	5e-14	30100000000
SYUG_HUMAN	Gamma-synuclein OS=Homo sapiens OX=9606 GN=SNCG PE=1 SV=2	O76070;		50	5e-14	30100000000
LALBA_HUMAN	Alpha-lactalbumin OS=Homo sapiens OX=9606 GN=LALBA PE=1 SV=1	P00709;		500	5e-13	301000000000
KCRM_HUMAN	Creatine kinase M-type OS=Homo sapiens OX=9606 GN=CKM PE=1 SV=2	P06732;		500	5e-13	301000000000
LYSC_HUMAN	Lysozyme C OS=Homo sapiens OX=9606 GN=LYZ PE=1 SV=1	P61626;		500	5e-13	301000000000
NEDD8_HUMAN	NEDD8 OS=Homo sapiens OX=9606 GN=NEDD8 PE=1 SV=1	Q15843;		500	5e-13	301000000000
RET4_HUMAN	Retinol-binding protein 4 OS=Homo sapiens OX=9606 GN=RBP4 PE=1 SV=3	P02753;		500	5e-13	301000000000
NQO2_HUMAN	Ribosyldihydronicotinamide dehydrogenase [quinone] OS=Homo sapiens OX=9606 GN=NQO2 PE=1 SV=5	P16083;		500	5e-13	301000000000
UBC9_HUMAN	SUMO-conjugating enzyme UBC9 OS=Homo sapiens OX=9606 GN=UBE2I PE=1 SV=1	P63279;		500	5e-13	301000000000
NQO1_HUMAN	NAD(P)H dehydrogenase [quinone] 1 OS=Homo sapiens OX=9606 GN=NQO1 PE=1 SV=1	P15559;		5000	5e-12	3010000000000
CYB5_HUMAN	Cytochrome b5 OS=Homo sapiens OX=9606 GN=CYB5A PE=1 SV=2	P00167;		5000	5e-12	3010000000000
SUMO1_HUMAN	Small ubiquitin-related modifier 1 OS=Homo sapiens OX=9606 GN=SUMO1 PE=1 SV=1	P63165;		5000	5e-12	3010000000000
CATA_HUMAN	Catalase OS=Homo sapiens OX=9606 GN=CAT PE=1 SV=3	P04040;		5000	5e-12	3010000000000
MYG_HUMAN	Myoglobin OS=Homo sapiens OX=9606 GN=MB PE=1 SV=2	P02144;		5000	5e-12	3010000000000
PRDX1_HUMAN	Peroxiredoxin-1 OS=Homo sapiens OX=9606 GN=PRDX1 PE=1 SV=1	Q06830;		5000	5e-12	3010000000000
LEP_HUMAN	Leptin OS=Homo sapiens OX=9606 GN=LEP PE=1 SV=1	P41159;		50000	5e-11	30100000000000
CO5_HUMAN	Complement C5 OS=Homo sapiens OX=9606 GN=C5 PE=1 SV=4	P01031;		50000	5e-11	30100000000000
CAH1_HUMAN	Carbonic anhydrase 1 OS=Homo sapiens OX=9606 GN=CA1 PE=1 SV=2	P00915;		50000	5e-11	30100000000000
CAH2_HUMAN	Carbonic anhydrase 2 OS=Homo sapiens OX=9606 GN=CA2 PE=1 SV=2	P00918;		50000	5e-11	30100000000000
HBB_HUMAN	Hemoglobin subunit beta OS=Homo sapiens OX=9606 GN=HBB PE=1 SV=2	P68871; P02042;		50000	5e-11	30100000000000
HBA_HUMAN	Hemoglobin subunit alpha OS=Homo sapiens OX=9606 GN=HBA1 PE=1 SV=2	P69905;		50000	5e-11	30100000000000
LEP_HUMAN	Leptin OS=Homo sapiens OX=9606 GN=LEP PE=1 SV=1	P41159;		50000	5e-11	30100000000000
ALBU_HUMAN	Albumin OS=Homo sapiens OX=9606 GN=ALB PE=1 SV=2	P02768;		50000	5e-11	30100000000000
