# Supplementary material for: Surfaceome Capture by Multiplex Biotinylation Enables Enhanced Identification of Cell Surface Proteins by Mass Spectrometry
Source: Mol Cell Proteomics. 2026 Apr 22;25(6):101572. doi: 10.1016/j.mcpro.2026.101572 (PMC13202573; doi:10.1016/j.mcpro.2026.101572)
Supplement: Supplemental Table S3 [file mmc3.xlsx]

## Sheet: READ ME
Supplementary Table S3: Peptide and Protein Identifications for Surfaceomic proteins associated with Amine reactive Biotinylation,related to Fig. 3
S3A: Peptide and protein identification for cell surface proteins from Amine reactive (Sulfo-NHS and NHS-PEG4) biotinylation for p31/Fuji cell line
S3B: Peptide and protein identification for cell surface proteins from Amine reactive (Sulfo-NHS and NHS-PEG4) biotinylation for Kasumi cell line
S3C: Peptide and protein identification for cell surface proteins from Amine reactive (Sulfo-NHS and NHS-PEG4) biotinylation for HL60 cell line
S3D: Peptide and protein identification for cell surface proteins from Amine reactive (Sulfo-NHS and NHS-PEG4) biotinylation for NB4 cell line
S3E: Peptide and protein identification for cell surface proteins from Global proteomics from Total cell Lysates for Fuji, Kasumi, HL60 and NB4

## Sheet: Data Table S3A
acc.no	protein	peptide	pep_mod	m_z	best_tr	z_pept	xmod_pos	max_ppm	min_ppm	mean_ppm	min_tR	max_tR	prot_scr	max_expectancy	Mean_expt	max_scr	mean_scr	N_peptides	pep_start	pep_end	max_delta_score	peptide_heading	...25	SumInten	...27	...28	db_id	...30	X	UniProt.accession	UniProt.description	UniProt.gene	Surfaceome.Label	Surfaceome.Label.Source	Comment	length	TM.domains	signalpeptide	topology	topology.source	MachineLearning.trainingset	MachineLearning.score	MachineLearning.FPR.class..1.1...2.5...3.15..	Ensembl.gene	Ensembl.protein	CD.number	Membranome.Almen.main.class	Membranome.Almen.sub.class	nxst.motifs
DRA_HUMAN	HLA class II histocompatibility antigen, DR alpha chain OS=Homo sapiens OX=9606 GN=HLA-DRA PE=1 SV=2	ANLEIMTK	Oxidation (M)	468.247	29.5202	2	x'0000003000	1.24989	-1.61802	-0.697716	29.0296	29.9013	754.91	0.000326383	0.00050701	48.48	46.69	15	93	100	48.14	4830: Scan 8392 (rt=29.5202) [\\qmcr.qmul.ac.uk\rfs\HAEMONC\Pedro's Lab\Cell Signalling Proteomics\Ana Levi\Biotine_amine2022\RAW\QE1_Ana_Fuji__Biotin1_Sample1.raw]	HLA-DRA(M98);	607023	HLA-DRA;	P01903;	p03213	353	353	P01903	HLA class II histocompatibility antigen, DR alpha chain	HLA-DRA	surface	pos. trainingset	NA	254	1	1	SP:1-25;NC:26-218;TM:219-241;CY:242-254	uniprot - CSPA confirmed	NA	0.7944	1	ENSG00000227993;ENSG00000206308;ENSG00000204287;ENSG00000234794;ENSG00000230726;ENSG00000228987;ENSG00000226260	ENSP00000372608;ENSP00000372746;ENSP00000378786;ENSP00000405295;ENSP00000402951;ENSP00000410443;ENSP00000404533	NA	Miscellaneous	Ligand;MHC	103;143
NPTN_HUMAN	Neuroplastin OS=Homo sapiens OX=9606 GN=NPTN PE=1 SV=2	KRPDEVPDDDEPAGPMK	NA	632.631	28.3167	3	x'0000000000000000000	0.166238	-2.19276	-1.10034	28.3167	28.695	163.714	4.20986e-07	4.20986e-07	81.44	81.44	9	364	380	79.76	4171: Scan 7647 (rt=28.3167) [\\qmcr.qmul.ac.uk\rfs\HAEMONC\Pedro's Lab\Cell Signalling Proteomics\Ana Levi\Biotine_amine2022\RAW\QE1_Ana_Fuji__Biotin1_Sample1.raw]	NPTN(363-380, no_mod);	33771.6	NPTN;	Q9Y639;	p26143	2869	2869	Q9Y639	Neuroplastin	NPTN	surface	pos. trainingset	NA	398	1	1	SP:1-28;NC:29-339;TM:340-360;CY:361-398	uniprot - CSPA confirmed	surface	0.7882	1	ENSG00000156642	ENSP00000342958	NA	Unclassified	Unclassified	171;197;229;284;296;317;382
CTL1_HUMAN	Choline transporter-like protein 1 OS=Homo sapiens OX=9606 GN=SLC44A1 PE=1 SV=1	LPVPASAPIPFFHR	NA	516.961	54.1182	3	x'0000000000000000	-0.759113	-8.76378	-1.68943	54.1182	54.907	348.324	4.07097e-06	4.07097e-06	64.51	64.51	8	162	175	64.51	19115: Scan 24223 (rt=54.1182) [\\qmcr.qmul.ac.uk\rfs\HAEMONC\Pedro's Lab\Cell Signalling Proteomics\Ana Levi\Biotine_amine2022\RAW\QE1_Ana_Fuji__Biotin1_Sample1.raw]	SLC44A1(161-175, no_mod);	161150	SLC44A1;	Q8WWI5;	p31779	2119	2119	Q8WWI5	Choline transporter-like protein 1	SLC44A1	surface	pos. trainingset	NA	657	9	0	CY:1-30;TM:31-54;NC:55-213;TM:214-233;CY:234-239;TM:240-263;NC:264-288;TM:289-309;CY:310-314;TM:315-334;NC:335-339;TM:340-361;CY:362-383;TM:384-406;NC:407-537;TM:538-560;CY:561-566;TM:567-589;NC:590-657	uniprot - CSPA confirmed	surface	0.7104	2	ENSG00000070214	ENSP00000363852;ENSP00000433072	CD92	Transporters	SLC;Other;SLC44	135;180;507
CD83_HUMAN	CD83 antigen OS=Homo sapiens OX=9606 GN=CD83 PE=1 SV=1	METPQEDHLR	Oxidation (M)	424.528	22.0586	3	x'030000000000	1.31753	-1.27975	-0.925576	22.0586	22.317	35.03	0.00954715	0.00954715	35.03	35.03	4	60	69	16.33	1216: Scan 4326 (rt=22.0586) [\\qmcr.qmul.ac.uk\rfs\HAEMONC\Pedro's Lab\Cell Signalling Proteomics\Ana Levi\Biotine_amine2022\RAW\QE1_Ana_Fuji__Biotin1_Sample1.raw]	CD83(M60);	13864.5	CD83;	Q01151;	p34575	1097	1097	Q01151	CD83 antigen	CD83	surface	machine learning	NA	205	1	1	SP:1-19;NC:20-144;TM:145-164;CY:165-205	uniprot - CSPA confirmed	NA	0.8084	1	ENSG00000112149	ENSP00000368450	CD83	Unclassified	Unclassified	79;96;117
PLXA1_HUMAN	Plexin-A1 OS=Homo sapiens OX=9606 GN=PLXNA1 PE=1 SV=3	ILVDLSNPGGRPALAYESVVAQEGSPILR	NA	1007.88	59.6637	3	x'0000000000000000000000000000000	1.23021	-2.64316	-0.358866	59.6081	60.2025	894.414	2.10069e-09	2.10069e-09	97.21	97.21	8	460	488	96.17	21991: Scan 27348 (rt=59.6637) [\\qmcr.qmul.ac.uk\rfs\HAEMONC\Pedro's Lab\Cell Signalling Proteomics\Ana Levi\Biotine_amine2022\RAW\QE1_Ana_Fuji__Biotin1_Sample1.raw]	PLXNA1(459-488, no_mod);	59537.1	PLXNA1;	Q9UIW2;	p22549	2709	2709	Q9UIW2	Plexin-A1	PLXNA1	surface	pos. trainingset	NA	1896	1	1	SP:1-26;NC:27-1242;TM:1243-1267;CY:1268-1896	uniprot - CSPA confirmed	surface	0.9396	1	ENSG00000114554	ENSP00000377061	NA	Receptors	Other_receptors;Plexin	77;572;597;660;672;701;761;769;785;1043;1098;1140;1187;1212;1609;1612
SC5A6_HUMAN	Sodium-dependent multivitamin transporter OS=Homo sapiens OX=9606 GN=SLC5A6 PE=2 SV=2	LHLTSAYEYLELR	NA	536.621	51.9735	3	x'000000000000000	2.2454	-1.78737	2.2454	51.9735	52.3804	212.76	1.59017e-05	1.59017e-05	62.8	62.8	6	124	136	45.78	17950: Scan 22956 (rt=51.9735) [\\qmcr.qmul.ac.uk\rfs\HAEMONC\Pedro's Lab\Cell Signalling Proteomics\Ana Levi\Biotine_amine2022\RAW\QE1_Ana_Fuji__Biotin1_Sample1.raw]	SLC5A6(123-136, no_mod);	28478.2	SLC5A6;	Q9Y289;	p29210	2792	2792	Q9Y289	Sodium-dependent multivitamin transporter	SLC5A6	surface	machine learning	NA	635	13	1	SP:1-16;NC:17-25;TM:26-47;CY:48-67;TM:68-87;NC:88-98;TM:99-122;CY:123-142;TM:143-164;NC:165-175;TM:176-196;CY:197-207;TM:208-229;NC:230-254;TM:255-273;CY:274-293;TM:294-318;NC:319-351;TM:352-375;CY:376-395;TM:396-417;NC:418-422;TM:423-448;CY:449-455;TM:456-478;NC:479-526;TM:527-548;CY:549-635	phobius	NA	0.8124	1	ENSG00000138074	ENSP00000310208;ENSP00000384853	NA	Transporters	SLC;APC;SLC5	138;489;498;534
AT1A3_HUMAN	Sodium/potassium-transporting ATPase subunit alpha-3 OS=Homo sapiens OX=9606 GN=ATP1A3 PE=1 SV=3	QGAIVAVTGDGVNDSPALK	Deamidated (NQ)	906.979	44.7094	2	x'010000000000000000000	9.95284	8.54001	8.54001	44.7094	56.4989	1204.12	1.23045e-07	0.0362271	84.92	56.07	7	698	716	57.7	13738: Scan 18314 (rt=44.7094) [\\qmcr.qmul.ac.uk\rfs\HAEMONC\Pedro's Lab\Cell Signalling Proteomics\Ana Levi\Biotine_amine2022\RAW\QE1_Ana_Fuji__Biotin1_Sample1.raw]	ATP1A1(Q708);ATP1A2(Q705);ATP1A3(Q698);	854905	ATP1A1; ATP1A2; ATP1A3;	P05023; P50993; P13637;	p39849	500	500	P13637	Sodium/potassium-transporting ATPase subunit alpha-3	ATP1A3	surface	machine learning	NA	1013	10	0	CY:1-85;TM:86-104;NC:105-119;TM:120-139;CY:140-280;TM:281-302;NC:303-308;TM:309-334;CY:335-765;TM:766-786;NC:787-791;TM:792-816;CY:817-838;TM:839-862;NC:863-902;TM:903-922;CY:923-942;TM:943-960;NC:961-974;TM:975-992;CY:993-1013	uniprot	NA	0.6786	2	ENSG00000105409	ENSP00000302397	NA	Transporters	Active_transporters;P-ATPase	205;231;473;567;628;674;710
CD22_HUMAN	B-cell receptor CD22 OS=Homo sapiens OX=9606 GN=CD22 PE=1 SV=2	AWTLEVLYAPR	NA	659.861	59.2991	2	x'0000000000000	1.58533	-1.9663	-0.585107	59.1697	59.4967	720.444	9.8371e-08	9.8371e-08	83.21	83.21	5	584	594	80.42	21813: Scan 27155 (rt=59.2991) [\\qmcr.qmul.ac.uk\rfs\HAEMONC\Pedro's Lab\Cell Signalling Proteomics\Ana Levi\Biotine_amine2022\RAW\QE1_Ana_Fuji__Biotin1_Sample1.raw]	CD22(583-594, no_mod);	158275	CD22;	P20273;	p04873	589	589	P20273	B-cell receptor CD22	CD22	surface	pos. trainingset	NA	847	1	1	SP:1-19;NC:20-687;TM:688-707;CY:708-847	uniprot - CSPA confirmed	surface	0.7556	1	ENSG00000012124	ENSP00000085219;ENSP00000270311	CD22	Miscellaneous	StructuralAndAdhesion;IG_AdhesionProteins	67;101;112;135;164;231;363;445;479;574;634;724
TR10A_HUMAN	Tumor necrosis factor receptor superfamily member 10A OS=Homo sapiens OX=9606 GN=TNFRSF10A PE=1 SV=3	QLDLTKNEIDVVR	NA	514.955	43.1672	3	x'000000000000000	0.624578	0.021403	0.021403	43.1672	43.558	564.99	0.00131264	0.00131264	42.35	42.35	3	386	398	40.09	12801: Scan 17284 (rt=43.1672) [\\qmcr.qmul.ac.uk\rfs\HAEMONC\Pedro's Lab\Cell Signalling Proteomics\Ana Levi\Biotine_amine2022\RAW\QE1_Ana_Fuji__Biotin1_Sample1.raw]	TNFRSF10A(385-398, no_mod);	251675	TNFRSF10A;	O00220;	p40669	89	89	O00220	Tumor necrosis factor receptor superfamily member 10A	TNFRSF10A	surface	machine learning	NA	468	1	1	SP:1-23;NC:24-239;TM:240-266;CY:267-468	uniprot	NA	0.8443	1	ENSG00000104689	ENSP00000221132	CD261	Receptors	Other_receptors;TNFNGF	156;417;422
PLXA1_HUMAN	Plexin-A1 OS=Homo sapiens OX=9606 GN=PLXNA1 PE=1 SV=3	LVQDAYLSRPGR	NA	458.921	32.4594	3	x'00000000000000	0.350139	-2.09574	-2.09574	32.4594	33.0115	894.414	0.000466177	0.000466177	46.96	46.96	4	311	322	43.38	6508: Scan 10246 (rt=32.4594) [\\qmcr.qmul.ac.uk\rfs\HAEMONC\Pedro's Lab\Cell Signalling Proteomics\Ana Levi\Biotine_amine2022\RAW\QE1_Ana_Fuji__Biotin1_Sample1.raw]	PLXNA1(310-322, no_mod);	144353	PLXNA1;	Q9UIW2;	p33782	2709	2709	Q9UIW2	Plexin-A1	PLXNA1	surface	pos. trainingset	NA	1896	1	1	SP:1-26;NC:27-1242;TM:1243-1267;CY:1268-1896	uniprot - CSPA confirmed	surface	0.9396	1	ENSG00000114554	ENSP00000377061	NA	Receptors	Other_receptors;Plexin	77;572;597;660;672;701;761;769;785;1043;1098;1140;1187;1212;1609;1612
DRA_HUMAN	HLA class II histocompatibility antigen, DR alpha chain OS=Homo sapiens OX=9606 GN=HLA-DRA PE=1 SV=2	SNYTPITNVPPEVTVLTNSPVELREPNVLICFIDK	NA	993.022	69.9552	4	x'0000000000000000000000000000000000000	1.75274	-0.61617	-0.61617	69.9552	70.39	754.91	4.16628e-05	4.16628e-05	57.55	57.55	4	102	136	56.15	26439: Scan 32254 (rt=69.9552) [\\qmcr.qmul.ac.uk\rfs\HAEMONC\Pedro's Lab\Cell Signalling Proteomics\Ana Levi\Biotine_amine2022\RAW\QE1_Ana_Fuji__Biotin1_Sample1.raw]	HLA-DRA(101-136, no_mod);	38009.9	HLA-DRA;	P01903;	p46202	353	353	P01903	HLA class II histocompatibility antigen, DR alpha chain	HLA-DRA	surface	pos. trainingset	NA	254	1	1	SP:1-25;NC:26-218;TM:219-241;CY:242-254	uniprot - CSPA confirmed	NA	0.7944	1	ENSG00000227993;ENSG00000206308;ENSG00000204287;ENSG00000234794;ENSG00000230726;ENSG00000228987;ENSG00000226260	ENSP00000372608;ENSP00000372746;ENSP00000378786;ENSP00000405295;ENSP00000402951;ENSP00000410443;ENSP00000404533	NA	Miscellaneous	Ligand;MHC	103;143
AT1A1_HUMAN	Sodium/potassium-transporting ATPase subunit alpha-1 OS=Homo sapiens OX=9606 GN=ATP1A1 PE=1 SV=1	EQPLDEELKDAFQNAYLELGGLGER	Deamidated (NQ)	945.799	84.8906	3	x'001000000000000000000000000	4.95524	4.95524	4.95524	84.8906	84.8906	2098.12	0.0115962	0.0134239	38.3	37.705	2	527	551	8.99	27981: Scan 36093 (rt=84.8906) [\\qmcr.qmul.ac.uk\rfs\HAEMONC\Pedro's Lab\Cell Signalling Proteomics\Ana Levi\Biotine_amine2022\RAW\QE1_Ana_Fuji__Biotin1_Sample1.raw]	ATP1A1(Q528);	2900.74	ATP1A1;	P05023;	p11803	381	381	P05023	Sodium/potassium-transporting ATPase subunit alpha-1	ATP1A1	surface	pos. trainingset	NA	1023	10	0	CY:1-95;TM:96-114;NC:115-129;TM:130-149;CY:150-290;TM:291-312;NC:313-318;TM:319-344;CY:345-775;TM:776-796;NC:797-801;TM:802-824;CY:825-848;TM:849-872;NC:873-912;TM:913-932;CY:933-952;TM:953-970;NC:971-984;TM:985-1002;CY:1003-1023	uniprot	surface	0.5464	3	ENSG00000163399	ENSP00000295598	NA	Transporters	Active_transporters;P-ATPase	215;405;483;497;638;720
SV2A_HUMAN	NA	HLQAVDYASR	Deamidated (NQ)	580.789	26.5286	2	x'000100000000	0.00344958	0.00344958	0.00344958	26.5286	26.5286	25.77	0.0887248	0.0887248	25.77	25.77	1	474	483	8.57	3264: Scan 6637 (rt=26.5286) [\\qmcr.qmul.ac.uk\rfs\HAEMONC\Pedro's Lab\Cell Signalling Proteomics\Ana Levi\Biotine_amine2022\RAW\QE1_Ana_Fuji__Biotin1_Sample1.raw]	SV2A(Q476);	86209.4	SV2A;	Q7L0J3;	p19534	1562	1562	Q7L0J3	Synaptic vesicle glycoprotein 2A	SV2A	surface	machine learning	NA	742	12	0	CY:1-165;TM:166-190;NC:191-204;TM:205-225;CY:226-233;TM:234-254;NC:255-262;TM:263-281;CY:282-292;TM:293-315;NC:316-333;TM:334-352;CY:353-445;TM:446-468;NC:469-594;TM:595-618;CY:619-624;TM:625-644;NC:645-649;TM:650-673;CY:674-684;TM:685-707;NC:708-712;TM:713-733;CY:734-742	uniprot - CSPA confirmed	NA	0.8703	1	ENSG00000159164	ENSP00000358142	NA	Transporters	SLC;MFS;SV2	498;548;573
PTPRC_HUMAN	Receptor-type tyrosine-protein phosphatase C OS=Homo sapiens OX=9606 GN=PTPRC PE=1 SV=3	VELSEINGDAGSNYINASYIDGFKEPR	Deamidated (NQ)	987.136	55.9326	3	x'00000000000000001000000000000	1.17023	-1.61845	-1.61845	55.8733	56.2013	3374.81	4.95091e-09	0.000994711	102.86	76.0433	27	694	720	45.06	20102: Scan 25296 (rt=55.9326) [\\qmcr.qmul.ac.uk\rfs\HAEMONC\Pedro's Lab\Cell Signalling Proteomics\Ana Levi\Biotine_amine2022\RAW\QE1_Ana_Fuji__Biotin1_Sample1.raw]	PTPRC(N709);	510103	PTPRC;	P08575;	p52100	423	423	P08575	Receptor-type tyrosine-protein phosphatase C	PTPRC	surface	machine learning	NA	1304	1	1	SP:1-23;NC:24-575;TM:576-597;CY:598-1304	uniprot	NA	0.978	1	ENSG00000081237;ENSG00000262418	ENSP00000356346;ENSP00000461074;ENSP00000458322;ENSP00000471843	CD45	Receptors	Other_receptors;ReceptorTypePhosphatases	78;90;95;184;190;197;232;260;270;276;335;378;419;468;488;529;707;919;966;1017;1122;1150
EVI2A_HUMAN	Protein EVI2A OS=Homo sapiens OX=9606 GN=EVI2A PE=1 SV=2	QLTGPNLVMQSTGVLTATR	Deamidated (NQ)	994.537	55.4306	2	x'000000100000000000000	8.61324	6.52977	8.61324	55.4306	55.5111	105.5	1.14708e-09	0.0104829	105.5	71.7167	6	201	219	47.41	19832: Scan 25003 (rt=55.4306) [\\qmcr.qmul.ac.uk\rfs\HAEMONC\Pedro's Lab\Cell Signalling Proteomics\Ana Levi\Biotine_amine2022\RAW\QE1_Ana_Fuji__Biotin1_Sample1.raw]	EVI2A(N206);	117069	EVI2A;	P22794;	p41121	624	624	P22794	Protein EVI2A	EVI2A	surface	machine learning	NA	236	1	1	SP:1-30;NC:31-132;TM:133-160;CY:161-236	uniprot - CSPA confirmed	NA	0.9142	1	ENSG00000126860	ENSP00000418064;ENSP00000420557	NA	Unclassified	Unclassified	31;38;49;73;112
S39AA_HUMAN	Zinc transporter ZIP10 OS=Homo sapiens OX=9606 GN=SLC39A10 PE=1 SV=2	LLTNLGLGER	NA	543.318	46.0289	2	x'000000000000	0.543045	-6.169	-2.81296	46.0289	46.7134	252.95	1.49733e-07	1.49733e-07	79.92	79.92	24	85	94	63.83	14520: Scan 19177 (rt=46.0289) [\\qmcr.qmul.ac.uk\rfs\HAEMONC\Pedro's Lab\Cell Signalling Proteomics\Ana Levi\Biotine_amine2022\RAW\QE1_Ana_Fuji__Biotin1_Sample1.raw]	SLC39A10(84-94, no_mod);	276093	SLC39A10;	Q9ULF5;	p30873	2738	2738	Q9ULF5	Zinc transporter ZIP10	SLC39A10	surface	machine learning	NA	831	7	1	SP:1-25;NC:26-404;TM:405-430;CY:431-437;TM:438-460;NC:461-494;TM:495-515;CY:516-684;TM:685-707;NC:708-731;TM:732-752;CY:753-758;TM:759-780;NC:781-800;TM:801-821;CY:822-831	uniprot - CSPA based corrected Nterm - CSPA confirmed	NA	0.8403	1	ENSG00000196950	ENSP00000352655;ENSP00000386766	NA	Transporters	SLC;Other;SLC39	139;191;198;218;339;551;578;632;681;758
PTPRC_HUMAN	Receptor-type tyrosine-protein phosphatase C OS=Homo sapiens OX=9606 GN=PTPRC PE=1 SV=3	NRNSNVIPYDYNR	Phospho (ST)	852.878	38.4037	2	x'000040000000000	0.419664	-2.59723	-0.425534	38.4037	38.889	3374.81	1.06917e-06	1.06917e-06	76.94	76.94	7	972	984	72.64	9957: Scan 14109 (rt=38.4037) [\\qmcr.qmul.ac.uk\rfs\HAEMONC\Pedro's Lab\Cell Signalling Proteomics\Ana Levi\Biotine_amine2022\RAW\QE1_Ana_Fuji__Biotin1_Sample1.raw]	PTPRC(S975);	192829	PTPRC;	P08575;	p38121	423	423	P08575	Receptor-type tyrosine-protein phosphatase C	PTPRC	surface	machine learning	NA	1304	1	1	SP:1-23;NC:24-575;TM:576-597;CY:598-1304	uniprot	NA	0.978	1	ENSG00000081237;ENSG00000262418	ENSP00000356346;ENSP00000461074;ENSP00000458322;ENSP00000471843	CD45	Receptors	Other_receptors;ReceptorTypePhosphatases	78;90;95;184;190;197;232;260;270;276;335;378;419;468;488;529;707;919;966;1017;1122;1150
PLXA1_HUMAN	Plexin-A1 OS=Homo sapiens OX=9606 GN=PLXNA1 PE=1 SV=3	QLLSDLIEK	Gln->pyro-Glu (N-term Q)	521.294	67.0566	2	x'20000000000	2.3881	-2.87822	-2.87822	66.9964	67.3475	894.414	1.04729e-05	1.04729e-05	63.51	63.51	7	1410	1418	53.12	25274: Scan 30954 (rt=67.0566) [\\qmcr.qmul.ac.uk\rfs\HAEMONC\Pedro's Lab\Cell Signalling Proteomics\Ana Levi\Biotine_amine2022\RAW\QE1_Ana_Fuji__Biotin1_Sample1.raw]	PLXNA1(K1409);	10030.5	PLXNA1;	Q9UIW2;	p40944	2709	2709	Q9UIW2	Plexin-A1	PLXNA1	surface	pos. trainingset	NA	1896	1	1	SP:1-26;NC:27-1242;TM:1243-1267;CY:1268-1896	uniprot - CSPA confirmed	surface	0.9396	1	ENSG00000114554	ENSP00000377061	NA	Receptors	Other_receptors;Plexin	77;572;597;660;672;701;761;769;785;1043;1098;1140;1187;1212;1609;1612
PTPRC_HUMAN	Receptor-type tyrosine-protein phosphatase C OS=Homo sapiens OX=9606 GN=PTPRC PE=1 SV=3	DTDKSSTYTLR	NA	643.814	26.1782	2	x'0000000000000	-1.83337	-1.83337	-1.83337	26.1782	26.1782	3374.81	3.44785e-05	3.44785e-05	59.77	59.77	1	1092	1102	58.91	3098: Scan 6446 (rt=26.1782) [\\qmcr.qmul.ac.uk\rfs\HAEMONC\Pedro's Lab\Cell Signalling Proteomics\Ana Levi\Biotine_amine2022\RAW\QE1_Ana_Fuji__Biotin1_Sample1.raw]	PTPRC(1091-1102, no_mod);	10998	PTPRC;	P08575;	p08113	423	423	P08575	Receptor-type tyrosine-protein phosphatase C	PTPRC	surface	machine learning	NA	1304	1	1	SP:1-23;NC:24-575;TM:576-597;CY:598-1304	uniprot	NA	0.978	1	ENSG00000081237;ENSG00000262418	ENSP00000356346;ENSP00000461074;ENSP00000458322;ENSP00000471843	CD45	Receptors	Other_receptors;ReceptorTypePhosphatases	78;90;95;184;190;197;232;260;270;276;335;378;419;468;488;529;707;919;966;1017;1122;1150
TNR4_HUMAN	Tumor necrosis factor receptor superfamily member 4 OS=Homo sapiens OX=9606 GN=TNFRSF4 PE=1 SV=1	KQLCTATQDTVCR	NA	527.59	23.9123	3	x'000000000000000	1.34009	-0.596932	0.44754	23.9123	24.391	61.24	3.40485e-05	3.40485e-05	61.24	61.24	5	96	108	59.51	2033: Scan 5246 (rt=23.9123) [\\qmcr.qmul.ac.uk\rfs\HAEMONC\Pedro's Lab\Cell Signalling Proteomics\Ana Levi\Biotine_amine2022\RAW\QE1_Ana_Fuji__Biotin1_Sample1.raw]	TNFRSF4(95-108, no_mod);	13000.4	TNFRSF4;	P43489;	p26067	883	883	P43489	Tumor necrosis factor receptor superfamily member 4	TNFRSF4	surface	machine learning	NA	277	1	1	SP:1-28;NC:29-213;TM:214-240;CY:241-277	uniprot	NA	0.9681	1	ENSG00000186827	ENSP00000368538	CD134	Receptors	Other_receptors;TNFNGF	146;160
ADA22_HUMAN	Disintegrin and metalloproteinase domain-containing protein 22 OS=Homo sapiens OX=9606 GN=ADAM22 PE=1 SV=1	EAVNDCDIR	NA	546.243	26.2499	2	x'00000000000	-0.664851	-1.01332	-1.01332	26.2499	26.4337	323.01	0.000350232	0.000350232	48.23	48.23	3	505	513	40.03	3135: Scan 6487 (rt=26.2499) [\\qmcr.qmul.ac.uk\rfs\HAEMONC\Pedro's Lab\Cell Signalling Proteomics\Ana Levi\Biotine_amine2022\RAW\QE1_Ana_Fuji__Biotin1_Sample1.raw]	ADAM22(504-513, no_mod);	24211	ADAM22;	Q9P0K1;	p09040	2649	2649	Q9P0K1	Disintegrin and metalloproteinase domain-containing protein 22	ADAM22	surface	machine learning	NA	906	1	1	SP:1-25;NC:26-736;TM:737-760;CY:761-906	uniprot - CSPA confirmed	NA	0.9681	1	ENSG00000008277	ENSP00000265727	NA	Enzymes	3.4.24	165;175;208;519;634;675;856
4F2_HUMAN	4F2 cell-surface antigen heavy chain OS=Homo sapiens OX=9606 GN=SLC3A2 PE=1 SV=3	DDVAQTDLLQIDPNFGSKEDFDSLLQSAK	Deamidated (NQ)	1070.85	67.0207	3	x'0000000000000010000000000000000	5.50857	4.76081	4.76081	67.0207	67.2582	1674.59	2.89801e-09	8.63632e-06	105.24	85.6	9	270	298	63.34	25258: Scan 30937 (rt=67.0207) [\\qmcr.qmul.ac.uk\rfs\HAEMONC\Pedro's Lab\Cell Signalling Proteomics\Ana Levi\Biotine_amine2022\RAW\QE1_Ana_Fuji__Biotin1_Sample1.raw]	SLC3A2(N283);	231227	SLC3A2;	P08195;	p05973	418	418	P08195	4F2 cell-surface antigen heavy chain	SLC3A2	surface	pos. trainingset	NA	630	1	0	CY:1-183;TM:184-205;NC:206-630	uniprot - CSPA confirmed	surface	0.694	2	ENSG00000168003	ENSP00000367122	CD98	Transporters	SLC;Other;SLC3	365;381;424;506
PTPRC_HUMAN	Receptor-type tyrosine-protein phosphatase C OS=Homo sapiens OX=9606 GN=PTPRC PE=1 SV=3	DPPSEPSPLEAEFQR	NA	849.901	49.7936	2	x'00000000000000000	0.901171	-2.25588	-1.61976	49.7903	50.1034	3374.81	7.03444e-09	7.03444e-09	98.5	98.5	11	936	950	97.89	16740: Scan 21613 (rt=49.7936) [\\qmcr.qmul.ac.uk\rfs\HAEMONC\Pedro's Lab\Cell Signalling Proteomics\Ana Levi\Biotine_amine2022\RAW\QE1_Ana_Fuji__Biotin1_Sample1.raw]	PTPRC(935-950, no_mod);	74167.9	PTPRC;	P08575;	p07705	423	423	P08575	Receptor-type tyrosine-protein phosphatase C	PTPRC	surface	machine learning	NA	1304	1	1	SP:1-23;NC:24-575;TM:576-597;CY:598-1304	uniprot	NA	0.978	1	ENSG00000081237;ENSG00000262418	ENSP00000356346;ENSP00000461074;ENSP00000458322;ENSP00000471843	CD45	Receptors	Other_receptors;ReceptorTypePhosphatases	78;90;95;184;190;197;232;260;270;276;335;378;419;468;488;529;707;919;966;1017;1122;1150
ADA22_HUMAN	Disintegrin and metalloproteinase domain-containing protein 22 OS=Homo sapiens OX=9606 GN=ADAM22 PE=1 SV=1	DVLCGYLLCTNIGNIPR	NA	660	63.9678	3	x'0000000000000000000	-2.88269	-2.88269	-2.88269	63.9678	63.9678	323.01	0.00208923	0.00208923	44.01	44.01	1	597	613	44.01	23993: Scan 29529 (rt=63.9678) [\\qmcr.qmul.ac.uk\rfs\HAEMONC\Pedro's Lab\Cell Signalling Proteomics\Ana Levi\Biotine_amine2022\RAW\QE1_Ana_Fuji__Biotin1_Sample1.raw]	ADAM22(596-613, no_mod);	21500.5	ADAM22;	Q9P0K1;	p08353	2649	2649	Q9P0K1	Disintegrin and metalloproteinase domain-containing protein 22	ADAM22	surface	machine learning	NA	906	1	1	SP:1-25;NC:26-736;TM:737-760;CY:761-906	uniprot - CSPA confirmed	NA	0.9681	1	ENSG00000008277	ENSP00000265727	NA	Enzymes	3.4.24	165;175;208;519;634;675;856
PTPRC_HUMAN	Receptor-type tyrosine-protein phosphatase C OS=Homo sapiens OX=9606 GN=PTPRC PE=1 SV=3	VKVIVMLTELK	NA	424.937	50.5555	3	x'0000000000000	0.445042	-2.95176	-0.356978	50.5555	51.2306	3374.81	0.0030787	0.0030787	26.73	26.73	5	1055	1065	26.73	17168: Scan 22095 (rt=50.5555) [\\qmcr.qmul.ac.uk\rfs\HAEMONC\Pedro's Lab\Cell Signalling Proteomics\Ana Levi\Biotine_amine2022\RAW\QE1_Ana_Fuji__Biotin1_Sample1.raw]	PTPRC(1054-1065, no_mod);	32084.5	PTPRC;	P08575;	p53335	423	423	P08575	Receptor-type tyrosine-protein phosphatase C	PTPRC	surface	machine learning	NA	1304	1	1	SP:1-23;NC:24-575;TM:576-597;CY:598-1304	uniprot	NA	0.978	1	ENSG00000081237;ENSG00000262418	ENSP00000356346;ENSP00000461074;ENSP00000458322;ENSP00000471843	CD45	Receptors	Other_receptors;ReceptorTypePhosphatases	78;90;95;184;190;197;232;260;270;276;335;378;419;468;488;529;707;919;966;1017;1122;1150
PTPRC_HUMAN	Receptor-type tyrosine-protein phosphatase C OS=Homo sapiens OX=9606 GN=PTPRC PE=1 SV=3	ATVIVMVTR	Oxidation (M)	503.293	35.0898	2	x'00000030000	2.0357	-0.851112	-0.223978	35.0898	35.8915	3374.81	0.000271757	0.000791109	46.45	42.805	5	745	753	40.31	7978: Scan 11918 (rt=35.0898) [\\qmcr.qmul.ac.uk\rfs\HAEMONC\Pedro's Lab\Cell Signalling Proteomics\Ana Levi\Biotine_amine2022\RAW\QE1_Ana_Fuji__Biotin1_Sample1.raw]	PTPRC(M750);	289359	PTPRC;	P08575;	p04346	423	423	P08575	Receptor-type tyrosine-protein phosphatase C	PTPRC	surface	machine learning	NA	1304	1	1	SP:1-23;NC:24-575;TM:576-597;CY:598-1304	uniprot	NA	0.978	1	ENSG00000081237;ENSG00000262418	ENSP00000356346;ENSP00000461074;ENSP00000458322;ENSP00000471843	CD45	Receptors	Other_receptors;ReceptorTypePhosphatases	78;90;95;184;190;197;232;260;270;276;335;378;419;468;488;529;707;919;966;1017;1122;1150
CD37_HUMAN	Leukocyte antigen CD37 OS=Homo sapiens OX=9606 GN=CD37 PE=1 SV=2	SLRDVVEK	NA	473.272	27.1979	2	x'0000000000	-0.100579	-0.460547	-0.100579	27.1979	27.4183	77.46	0.0384019	0.0384019	25.8	25.8	2	118	125	1.85	3601: Scan 7010 (rt=27.1979) [\\qmcr.qmul.ac.uk\rfs\HAEMONC\Pedro's Lab\Cell Signalling Proteomics\Ana Levi\Biotine_amine2022\RAW\QE1_Ana_Fuji__Biotin1_Sample1.raw]	CD37(117-125, no_mod);	68951.5	CD37;	P11049;	p45826	476	476	P11049	Leukocyte antigen CD37	CD37	surface	machine learning	NA	281	4	0	CY:1-11;TM:12-36;NC:37-55;TM:56-77;CY:78-86;TM:87-109;NC:110-241;TM:242-267;CY:268-281	uniprot - CSPA confirmed	NA	0.5988	2	ENSG00000104894	ENSP00000325708	CD37	Miscellaneous	Other;Tetraspanin	170;183;188
PTPRC_HUMAN	Receptor-type tyrosine-protein phosphatase C OS=Homo sapiens OX=9606 GN=PTPRC PE=1 SV=3	YDLQNLKPYTK	NA	691.869	39.3568	2	x'0000000000000	0.283703	-1.7138	-1.61248	39.3568	39.5691	3374.81	1.21386e-05	1.21386e-05	63.48	63.48	4	444	454	49.28	10525: Scan 14744 (rt=39.3568) [\\qmcr.qmul.ac.uk\rfs\HAEMONC\Pedro's Lab\Cell Signalling Proteomics\Ana Levi\Biotine_amine2022\RAW\QE1_Ana_Fuji__Biotin1_Sample1.raw]	PTPRC(443-454, no_mod);	85235.6	PTPRC;	P08575;	p56932	423	423	P08575	Receptor-type tyrosine-protein phosphatase C	PTPRC	surface	machine learning	NA	1304	1	1	SP:1-23;NC:24-575;TM:576-597;CY:598-1304	uniprot	NA	0.978	1	ENSG00000081237;ENSG00000262418	ENSP00000356346;ENSP00000461074;ENSP00000458322;ENSP00000471843	CD45	Receptors	Other_receptors;ReceptorTypePhosphatases	78;90;95;184;190;197;232;260;270;276;335;378;419;468;488;529;707;919;966;1017;1122;1150
BASI_HUMAN	Basigin OS=Homo sapiens OX=9606 GN=BSG PE=1 SV=2	GGVVLKEDALPGQK	NA	705.901	34.533	2	x'0000000000000000	1.20656	-2.34007	-1.38957	34.4403	35.0477	750.2	2.757e-07	2.757e-07	75.53	75.53	20	174	187	70.62	7658: Scan 11555 (rt=34.533) [\\qmcr.qmul.ac.uk\rfs\HAEMONC\Pedro's Lab\Cell Signalling Proteomics\Ana Levi\Biotine_amine2022\RAW\QE1_Ana_Fuji__Biotin1_Sample1.raw]	BSG(173-187, no_mod);	321650	BSG;	P35613;	p16428	821	821	P35613	Basigin	BSG	surface	pos. trainingset	NA	385	1	1	SP:1-21;NC:22-323;TM:324-345;CY:346-385	uniprot - CSPA confirmed	surface	0.9242	1	ENSG00000172270	ENSP00000333769	CD147	Unclassified	Unclassified	64;160;268;302;383
4F2_HUMAN	4F2 cell-surface antigen heavy chain OS=Homo sapiens OX=9606 GN=SLC3A2 PE=1 SV=3	GRLDYLSSLK	NA	384.552	40.9512	3	x'000000000000	0.907325	-2.09102	-0.813465	40.9512	41.5778	1674.59	0.00101292	0.00101292	41.15	41.15	23	246	255	34.87	11492: Scan 15816 (rt=40.9512) [\\qmcr.qmul.ac.uk\rfs\HAEMONC\Pedro's Lab\Cell Signalling Proteomics\Ana Levi\Biotine_amine2022\RAW\QE1_Ana_Fuji__Biotin1_Sample1.raw]	SLC3A2(245-255, no_mod);	478308	SLC3A2;	P08195;	p17974	418	418	P08195	4F2 cell-surface antigen heavy chain	SLC3A2	surface	pos. trainingset	NA	630	1	0	CY:1-183;TM:184-205;NC:206-630	uniprot - CSPA confirmed	surface	0.694	2	ENSG00000168003	ENSP00000367122	CD98	Transporters	SLC;Other;SLC3	365;381;424;506
CD20_HUMAN	B-lymphocyte antigen CD20 OS=Homo sapiens OX=9606 GN=MS4A1 PE=1 SV=1	AHTPYINIYNCEPANPSEK	NA	740.013	40.2891	3	x'000000000000000000000	1.7501	-0.929178	0.0992325	40.0268	40.9639	577.09	6.61757e-07	6.61757e-07	80.75	80.75	9	157	175	80.75	11096: Scan 15375 (rt=40.2891) [\\qmcr.qmul.ac.uk\rfs\HAEMONC\Pedro's Lab\Cell Signalling Proteomics\Ana Levi\Biotine_amine2022\RAW\QE1_Ana_Fuji__Biotin1_Sample1.raw]	MS4A1(156-175, no_mod);	118918	MS4A1;	P11836;	p01799	487	487	P11836	B-lymphocyte antigen CD20	MS4A1	surface	machine learning	NA	297	4	0	CY:1-54;TM:55-78;NC:79-83;TM:84-103;CY:104-122;TM:123-143;NC:144-187;TM:188-212;CY:213-297	uniprot	NA	0.6447	2	ENSG00000156738	ENSP00000314620;ENSP00000374589;ENSP00000433179;ENSP00000433277	CD20	Miscellaneous	Unknown_function;MS4A	9;293
EPHA6_HUMAN	Ephrin type-A receptor 6 OS=Homo sapiens OX=9606 GN=EPHA6 PE=2 SV=3	QRRDFLR	Deamidated (NQ); Gln->pyro-Glu (N-term Q)	487.761	62.7962	2	x'210000000	-2.59474	-5.51205	-3.43706	62.7894	63.0848	26.21	0.0607902	0.0607902	26.21	26.21	3	673	679	12.2	23407: Sum of 2 scans. Range 28892 (rt=62.7019) to 28987 (rt=62.8905) [\\qmcr.qmul.ac.uk\rfs\HAEMONC\Pedro's Lab\Cell Signalling Proteomics\Ana Levi\Biotine_amine2022\RAW\QE1_Ana_Fuji__Biotin1_Sample1.raw]	EPHA6(Q673);EPHA6(R672);	31917.3	EPHA6;	Q9UF33;	p41822	2686	2686	Q9UF33	Ephrin type-A receptor 6	EPHA6	surface	machine learning	NA	1036	1	1	SP:1-24;NC:25-547;TM:548-572;CY:573-1036	uniprot	NA	0.8822	1	ENSG00000080224	NA	NA	Receptors	Kinase;Eph	343;397;410;756
ADA22_HUMAN	Disintegrin and metalloproteinase domain-containing protein 22 OS=Homo sapiens OX=9606 GN=ADAM22 PE=1 SV=1	LSVVHTNTYAK	NA	616.836	26.5481	2	x'0000000000000	0.0535864	0.0535864	0.0535864	26.5481	26.5481	323.01	0.00582709	0.00582709	36.29	36.29	1	257	267	26.02	3277: Scan 6650 (rt=26.5481) [\\qmcr.qmul.ac.uk\rfs\HAEMONC\Pedro's Lab\Cell Signalling Proteomics\Ana Levi\Biotine_amine2022\RAW\QE1_Ana_Fuji__Biotin1_Sample1.raw]	ADAM22(256-267, no_mod);	10722.9	ADAM22;	Q9P0K1;	p32983	2649	2649	Q9P0K1	Disintegrin and metalloproteinase domain-containing protein 22	ADAM22	surface	machine learning	NA	906	1	1	SP:1-25;NC:26-736;TM:737-760;CY:761-906	uniprot - CSPA confirmed	NA	0.9681	1	ENSG00000008277	ENSP00000265727	NA	Enzymes	3.4.24	165;175;208;519;634;675;856
LAT1_HUMAN	Large neutral amino acids transporter small subunit 1 OS=Homo sapiens OX=9606 GN=SLC7A5 PE=1 SV=2	VQDAFAAAK	NA	460.745	28.5616	2	x'00000000000	0.51116	-1.44648	-1.44648	28.3794	29.0848	578.89	3.94738e-06	3.94738e-06	66.29	66.29	24	196	204	60.81	4299: Scan 7789 (rt=28.5616) [\\qmcr.qmul.ac.uk\rfs\HAEMONC\Pedro's Lab\Cell Signalling Proteomics\Ana Levi\Biotine_amine2022\RAW\QE1_Ana_Fuji__Biotin1_Sample1.raw]	SLC7A5(195-204, no_mod);	206425	SLC7A5;	Q01650;	p54745	1100	1100	Q01650	Large neutral amino acids transporter small subunit 1	SLC7A5	surface	pos. trainingset	NA	507	12	0	CY:1-51;TM:52-71;NC:72-82;TM:83-104;CY:105-136;TM:137-157;NC:158-169;TM:170-189;CY:190-199;TM:200-220;NC:221-239;TM:240-262;CY:263-273;TM:274-297;NC:298-319;TM:320-343;CY:344-369;TM:370-390;NC:391-395;TM:396-418;CY:419-430;TM:431-452;NC:453-458;TM:459-478;CY:479-507	phobius - prefered over uniprot based on cspa - CSPA confirmed	surface	0.8533	1	ENSG00000103257	ENSP00000261622;ENSP00000454323	NA	Transporters	SLC;APC;SLC7	49;230;340
PO210_HUMAN	Nuclear pore membrane glycoprotein 210 OS=Homo sapiens OX=9606 GN=NUP210 PE=1 SV=3	VSPEEVTIYNHPGIQAELR	NA	718.039	45.9121	3	x'000000000000000000000	4.00445	-0.946495	-0.946495	45.7958	46.4306	729.471	2.06164e-07	2.06164e-07	83.39	83.39	14	897	915	83.06	14454: Scan 19100 (rt=45.9121) [\\qmcr.qmul.ac.uk\rfs\HAEMONC\Pedro's Lab\Cell Signalling Proteomics\Ana Levi\Biotine_amine2022\RAW\QE1_Ana_Fuji__Biotin1_Sample1.raw]	NUP210(896-915, no_mod);	181588	NUP210;	Q8TEM1;	p55195	2101	2101	Q8TEM1	Nuclear pore membrane glycoprotein 210	NUP210	surface	machine learning	NA	1887	1	1	SP:1-25;NC:26-1807;TM:1808-1828;CY:1829-1887	uniprot - CSPA confirmed	NA	0.6108	2	ENSG00000132182	ENSP00000254508	NA	Unclassified	Unclassified	44;337;405;484;681;801;926;1039;1116;1135;1362;1441
CD22_HUMAN	B-cell receptor CD22 OS=Homo sapiens OX=9606 GN=CD22 PE=1 SV=2	YCCQVSNDVGPGR	NA	756.322	30.1973	2	x'000000000000000	4.08437	-1.27761	-0.774512	30.1973	30.646	720.444	5.12517e-07	5.12517e-07	78.49	78.49	9	307	319	78.18	5218: Scan 8819 (rt=30.1973) [\\qmcr.qmul.ac.uk\rfs\HAEMONC\Pedro's Lab\Cell Signalling Proteomics\Ana Levi\Biotine_amine2022\RAW\QE1_Ana_Fuji__Biotin1_Sample1.raw]	CD22(306-319, no_mod);	109071	CD22;	P20273;	p56856	589	589	P20273	B-cell receptor CD22	CD22	surface	pos. trainingset	NA	847	1	1	SP:1-19;NC:20-687;TM:688-707;CY:708-847	uniprot - CSPA confirmed	surface	0.7556	1	ENSG00000012124	ENSP00000085219;ENSP00000270311	CD22	Miscellaneous	StructuralAndAdhesion;IG_AdhesionProteins	67;101;112;135;164;231;363;445;479;574;634;724
4F2_HUMAN	4F2 cell-surface antigen heavy chain OS=Homo sapiens OX=9606 GN=SLC3A2 PE=1 SV=3	LLTSFLPAQLLR	NA	457.95	64.8376	3	x'00000000000000	1.34225	-2.24682	-1.32767	59.9959	65.4889	1674.59	1.51426e-05	1.51426e-05	53.88	53.88	25	440	451	53.54	24373: Scan 29945 (rt=64.8376) [\\qmcr.qmul.ac.uk\rfs\HAEMONC\Pedro's Lab\Cell Signalling Proteomics\Ana Levi\Biotine_amine2022\RAW\QE1_Ana_Fuji__Biotin1_Sample1.raw]	SLC3A2(439-451, no_mod);	41317.4	SLC3A2;	P08195;	p30882	418	418	P08195	4F2 cell-surface antigen heavy chain	SLC3A2	surface	pos. trainingset	NA	630	1	0	CY:1-183;TM:184-205;NC:206-630	uniprot - CSPA confirmed	surface	0.694	2	ENSG00000168003	ENSP00000367122	CD98	Transporters	SLC;Other;SLC3	365;381;424;506
PLXA1_HUMAN	Plexin-A1 OS=Homo sapiens OX=9606 GN=PLXNA1 PE=1 SV=3	VLCSPVESEYISAEQIVCEIGDASSVR	Deamidated (NQ)	1000.14	71.5659	3	x'00000000000000010000000000000	2.55988	2.55988	2.55988	71.5659	71.5659	894.414	2.9822e-06	2.9822e-06	75.3	75.3	1	905	931	67.7	27105: Scan 32980 (rt=71.5659) [\\qmcr.qmul.ac.uk\rfs\HAEMONC\Pedro's Lab\Cell Signalling Proteomics\Ana Levi\Biotine_amine2022\RAW\QE1_Ana_Fuji__Biotin1_Sample1.raw]	PLXNA1(Q919);	14683.9	PLXNA1;	Q9UIW2;	p53419	2709	2709	Q9UIW2	Plexin-A1	PLXNA1	surface	pos. trainingset	NA	1896	1	1	SP:1-26;NC:27-1242;TM:1243-1267;CY:1268-1896	uniprot - CSPA confirmed	surface	0.9396	1	ENSG00000114554	ENSP00000377061	NA	Receptors	Other_receptors;Plexin	77;572;597;660;672;701;761;769;785;1043;1098;1140;1187;1212;1609;1612
PC11X_HUMAN	Protocadherin-11 X-linked OS=Homo sapiens OX=9606 GN=PCDH11X PE=2 SV=1	IALITVTDK	NA	487.301	51.1066	2	x'00000000000	0.912001	-1.39114	0.377345	51.1066	51.7712	27.67	0.00649806	0.00649806	27.67	27.67	18	380	388	15.86	17476: Scan 22436 (rt=51.1066) [\\qmcr.qmul.ac.uk\rfs\HAEMONC\Pedro's Lab\Cell Signalling Proteomics\Ana Levi\Biotine_amine2022\RAW\QE1_Ana_Fuji__Biotin1_Sample1.raw]	PCDH11X(379-388, no_mod);PCDH11Y(411-420, no_mod);	145621	PCDH11X; PCDH11Y;	Q9BZA7; Q9BZA8;	p20273	2376	2376	Q9BZA7	Protocadherin-11 X-linked	PCDH11X	surface	machine learning	NA	1347	1	1	SP:1-23;NC:24-812;TM:813-834;CY:835-1347	uniprot	NA	0.9641	1	ENSG00000102290	ENSP00000362186	NA	Miscellaneous	StructuralAndAdhesion;ProtocadherinsOther	27;48;54;145;303;344;365;447;478;553;628;679;703;732;773;778;1102;1138
DAF_HUMAN	Complement decay-accelerating factor OS=Homo sapiens OX=9606 GN=CD55 PE=1 SV=4	LTCLQNLK	NA	495.277	34.2513	2	x'0000000000	0.476461	-1.54673	0.112287	34.2513	34.5674	209.27	0.000736258	0.000736258	44.34	44.34	6	143	150	32.31	7554: Scan 11417 (rt=34.2513) [\\qmcr.qmul.ac.uk\rfs\HAEMONC\Pedro's Lab\Cell Signalling Proteomics\Ana Levi\Biotine_amine2022\RAW\QE1_Ana_Fuji__Biotin1_Sample1.raw]	CD55(142-150, no_mod);	400073	CD55;	P08174;	p33018	416	416	P08174	Complement decay-accelerating factor	CD55	surface	GPI (UniProt)	NA	381	0	1	SP:1-34;NC:35-381	uniprot - CSPA based sp-noncyt - CSPA confirmed	NA	0.5988	2 (nonTM)	ENSG00000196352	ENSP00000356031	CD55	NA	NA	95
MOT2_HUMAN	Monocarboxylate transporter 2 OS=Homo sapiens OX=9606 GN=SLC16A7 PE=1 SV=2	YLDFSLFK	NA	516.772	60.7908	2	x'0000000000	0.961675	-8.09288	-4.05999	60.6849	61.2544	101.02	0.000651801	0.000651801	45.67	45.67	14	236	243	45.67	22480: Sum of 2 scans. Range 27882 (rt=60.6892) to 27980 (rt=60.8924) [\\qmcr.qmul.ac.uk\rfs\HAEMONC\Pedro's Lab\Cell Signalling Proteomics\Ana Levi\Biotine_amine2022\RAW\QE1_Ana_Fuji__Biotin1_Sample1.raw]	SLC16A7(235-243, no_mod);	61753.8	SLC16A7;	O60669;	p57570	226	226	O60669	Monocarboxylate transporter 2	SLC16A7	surface	pos. trainingset	NA	478	12	0	CY:1-17;TM:18-36;NC:37-57;TM:58-80;CY:81-87;TM:88-109;NC:110-115;TM:116-138;CY:139-146;TM:147-166;NC:167-175;TM:176-198;CY:199-246;TM:247-269;NC:270-280;TM:281-303;CY:304-314;TM:315-335;NC:336-340;TM:341-359;CY:360-370;TM:371-393;NC:394-404;TM:405-427;CY:428-478	uniprot	surface	0.452	3	ENSG00000118596	ENSP00000261187;ENSP00000448071;ENSP00000448742;ENSP00000449547	NA	Transporters	SLC;MFS;SLC16	201;209
PO210_HUMAN	Nuclear pore membrane glycoprotein 210 OS=Homo sapiens OX=9606 GN=NUP210 PE=1 SV=3	LQLLNPEIEAEQILMSPNSYIK	Deamidated (NQ)	1272.68	72.1053	2	x'001000000000000000000000	7.79841	7.79841	7.79841	72.1053	72.1053	729.471	0.00157754	0.014257	44.37	37.06	3	1286	1307	29.63	27325: Scan 33225 (rt=72.1053) [\\qmcr.qmul.ac.uk\rfs\HAEMONC\Pedro's Lab\Cell Signalling Proteomics\Ana Levi\Biotine_amine2022\RAW\QE1_Ana_Fuji__Biotin1_Sample1.raw]	NUP210(Q1287);	22411.8	NUP210;	Q8TEM1;	p32114	2101	2101	Q8TEM1	Nuclear pore membrane glycoprotein 210	NUP210	surface	machine learning	NA	1887	1	1	SP:1-25;NC:26-1807;TM:1808-1828;CY:1829-1887	uniprot - CSPA confirmed	NA	0.6108	2	ENSG00000132182	ENSP00000254508	NA	Unclassified	Unclassified	44;337;405;484;681;801;926;1039;1116;1135;1362;1441
PTPRC_HUMAN	Receptor-type tyrosine-protein phosphatase C OS=Homo sapiens OX=9606 GN=PTPRC PE=1 SV=3	QTYGDIEVDLKDTDKSSTYTLR	NA	850.085	45.4026	3	x'000000000000000000000000	-0.846802	-2.02455	-0.941022	45.4026	45.8818	3374.81	6.57298e-11	6.57298e-11	120.5	120.5	5	1081	1102	120.5	14155: Scan 18772 (rt=45.4026) [\\qmcr.qmul.ac.uk\rfs\HAEMONC\Pedro's Lab\Cell Signalling Proteomics\Ana Levi\Biotine_amine2022\RAW\QE1_Ana_Fuji__Biotin1_Sample1.raw]	PTPRC(1080-1102, no_mod);	85266.3	PTPRC;	P08575;	p42249	423	423	P08575	Receptor-type tyrosine-protein phosphatase C	PTPRC	surface	machine learning	NA	1304	1	1	SP:1-23;NC:24-575;TM:576-597;CY:598-1304	uniprot	NA	0.978	1	ENSG00000081237;ENSG00000262418	ENSP00000356346;ENSP00000461074;ENSP00000458322;ENSP00000471843	CD45	Receptors	Other_receptors;ReceptorTypePhosphatases	78;90;95;184;190;197;232;260;270;276;335;378;419;468;488;529;707;919;966;1017;1122;1150
TLR6_HUMAN	Toll-like receptor 6 OS=Homo sapiens OX=9606 GN=TLR6 PE=1 SV=2	NIPLEELQR	NA	556.308	43.4621	2	x'00000000000	0.433098	-2.01603	-2.01603	43.4621	43.7394	104.53	0.000121463	0.000121463	54.38	54.38	5	630	638	44.21	12984: Scan 17482 (rt=43.4621) [\\qmcr.qmul.ac.uk\rfs\HAEMONC\Pedro's Lab\Cell Signalling Proteomics\Ana Levi\Biotine_amine2022\RAW\QE1_Ana_Fuji__Biotin1_Sample1.raw]	TLR1(624-633, no_mod);TLR6(629-638, no_mod);	224694	TLR1; TLR6;	Q15399; Q9Y2C9;	p36951	2793	2793	Q9Y2C9	Toll-like receptor 6	TLR6	surface	machine learning	NA	796	1	1	SP:1-31;NC:32-583;TM:584-609;CY:610-796	uniprot	NA	0.8882	1	ENSG00000174130	ENSP00000371376;ENSP00000389600	CD286	Receptors	Other_receptors;TOLL	144;186;214;253;285;359;423;434;583
PLXA4_HUMAN	Plexin-A4 OS=Homo sapiens OX=9606 GN=PLXNA4 PE=1 SV=4	ESCGLCLK	NA	483.723	31.5411	2	x'0000000000	-0.582124	-0.582124	-0.582124	31.5411	31.5411	107.81	0.0484479	0.0484479	26.19	26.19	2	809	816	18.83	5981: Scan 9661 (rt=31.5411) [\\qmcr.qmul.ac.uk\rfs\HAEMONC\Pedro's Lab\Cell Signalling Proteomics\Ana Levi\Biotine_amine2022\RAW\QE1_Ana_Fuji__Biotin1_Sample1.raw]	PLXNA1(813-821, no_mod);PLXNA2(808-816, no_mod);PLXNA4(808-816, no_mod);	99916.6	PLXNA1; PLXNA2; PLXNA4;	Q9UIW2; O75051; Q9HCM2;	p11973	2522	2522	Q9HCM2	Plexin-A4	PLXNA4	surface	pos. trainingset	NA	1894	1	1	SP:1-28;NC:29-1235;TM:1236-1260;CY:1261-1894	uniprot - CSPA confirmed	NA	0.988	1	ENSG00000221866	ENSP00000323194;ENSP00000352882	NA	Receptors	Other_receptors;Plexin	7;164;442;567;592;655;756;764;1007;1090;1132;1135;1180;1609;1610
VLDLR_HUMAN	Very low-density lipoprotein receptor OS=Homo sapiens OX=9606 GN=VLDLR PE=1 SV=1	CDGDEDCVDGSDEKNCVK	NA	701.262	24.3025	3	x'00000000000000000000	-1.16767	-1.81029	-1.81029	24.3025	24.493	528.224	1.25419e-06	1.25419e-06	73.33	73.33	2	52	69	73.33	2208: Scan 5445 (rt=24.3025) [\\qmcr.qmul.ac.uk\rfs\HAEMONC\Pedro's Lab\Cell Signalling Proteomics\Ana Levi\Biotine_amine2022\RAW\QE1_Ana_Fuji__Biotin1_Sample1.raw]	VLDLR(51-69, no_mod);	28054.1	VLDLR;	P98155;	p05065	1091	1091	P98155	Very low-density lipoprotein receptor	VLDLR	surface	machine learning	NA	873	1	1	SP:1-23;NC:24-797;TM:798-819;CY:820-873	uniprot	NA	0.7804	1	ENSG00000147852	ENSP00000371532	NA	Receptors	Other_receptors;LDLR	151;765;781
HLAG_HUMAN	HLA class I histocompatibility antigen, alpha chain G OS=Homo sapiens OX=9606 GN=HLA-G PE=1 SV=1	DGEDQTQDVELVETRPAGDGTFQK	2 Deamidated (NQ)	879.736	40.3323	3	x'00000101000000000000000000	5.04327	1.15129	3.10582	38.1118	41.432	187.74	9.66051e-05	0.00504255	60.15	47.875	40	244	267	53.33	11119: Scan 15402 (rt=40.3323) [\\qmcr.qmul.ac.uk\rfs\HAEMONC\Pedro's Lab\Cell Signalling Proteomics\Ana Levi\Biotine_amine2022\RAW\QE1_Ana_Fuji__Biotin1_Sample1.raw]	HLA-G(Q248);HLA-G(Q250);	1.09554e+06	HLA-G;	P17693;	p06287	557	557	P17693	HLA class I histocompatibility antigen, alpha chain G	HLA-G	surface	machine learning	NA	338	1	1	SP:1-24;NC:25-305;TM:306-332;CY:333-338	uniprot	NA	0.6248	2	ENSG00000204632;ENSG00000206506;ENSG00000233095;ENSG00000235346;ENSG00000235680;ENSG00000230413;ENSG00000237216	ENSP00000353472;ENSP00000373116;ENSP00000389522;ENSP00000405238;ENSP00000412927;ENSP00000388176;ENSP00000398200;ENSP00000408773;ENSP00000447762;ENSP00000447780;ENSP00000448085;ENSP00000448363;ENSP00000449903;ENSP00000449291	NA	Miscellaneous	Ligand;MHC	110
PTPRC_HUMAN	Receptor-type tyrosine-protein phosphatase C OS=Homo sapiens OX=9606 GN=PTPRC PE=1 SV=3	ETEKDCLNLDKNLIK	NA	611.653	36.7955	3	x'00000000000000000	0.57371	0.57371	0.57371	36.7955	36.7955	3374.81	0.0109709	0.0109709	35.58	35.58	1	429	443	24.15	8992: Scan 13045 (rt=36.7955) [\\qmcr.qmul.ac.uk\rfs\HAEMONC\Pedro's Lab\Cell Signalling Proteomics\Ana Levi\Biotine_amine2022\RAW\QE1_Ana_Fuji__Biotin1_Sample1.raw]	PTPRC(428-443, no_mod);	70696.6	PTPRC;	P08575;	p12263	423	423	P08575	Receptor-type tyrosine-protein phosphatase C	PTPRC	surface	machine learning	NA	1304	1	1	SP:1-23;NC:24-575;TM:576-597;CY:598-1304	uniprot	NA	0.978	1	ENSG00000081237;ENSG00000262418	ENSP00000356346;ENSP00000461074;ENSP00000458322;ENSP00000471843	CD45	Receptors	Other_receptors;ReceptorTypePhosphatases	78;90;95;184;190;197;232;260;270;276;335;378;419;468;488;529;707;919;966;1017;1122;1150
SORL_HUMAN	Sortilin-related receptor OS=Homo sapiens OX=9606 GN=SORL1 PE=1 SV=2	VVVPYQGPSSDYVVVK	Deamidated (NQ)	868.967	48.2084	2	x'000000100000000000	9.78904	8.59084	8.59084	48.2084	48.3098	178.93	0.0292009	0.0292009	30.59	30.59	2	1911	1926	30.59	15812: Scan 20591 (rt=48.2084) [\\qmcr.qmul.ac.uk\rfs\HAEMONC\Pedro's Lab\Cell Signalling Proteomics\Ana Levi\Biotine_amine2022\RAW\QE1_Ana_Fuji__Biotin1_Sample1.raw]	SORL1(Q1916);	21025.8	SORL1;	Q92673;	p56047	2150	2150	Q92673	Sortilin-related receptor	SORL1	surface	machine learning	NA	2214	1	1	SP:1-28;NC:29-2136;TM:2137-2159;CY:2160-2214	uniprot - CSPA confirmed	NA	0.9721	1	ENSG00000137642	ENSP00000260197	NA	Receptors	Other_receptors;LDLR	99;158;368;430;616;674;818;871;1035;1068;1164;1191;1246;1367;1458;1608;1706;1733;1809;1854;1894;1986;2010;2054;2069;2076;2092
NPTN_HUMAN	Neuroplastin OS=Homo sapiens OX=9606 GN=NPTN PE=1 SV=2	NGVELSATR	Deamidated (NQ)	474.244	34.7232	2	x'01000000000	0.775511	0.0781851	0.775511	34.7232	34.9533	163.714	0.0296993	0.0296993	32.97	32.97	2	187	195	21.03	7752: Scan 11666 (rt=34.7232) [\\qmcr.qmul.ac.uk\rfs\HAEMONC\Pedro's Lab\Cell Signalling Proteomics\Ana Levi\Biotine_amine2022\RAW\QE1_Ana_Fuji__Biotin1_Sample1.raw]	NPTN(N187);	150838	NPTN;	Q9Y639;	p36714	2869	2869	Q9Y639	Neuroplastin	NPTN	surface	pos. trainingset	NA	398	1	1	SP:1-28;NC:29-339;TM:340-360;CY:361-398	uniprot - CSPA confirmed	surface	0.7882	1	ENSG00000156642	ENSP00000342958	NA	Unclassified	Unclassified	171;197;229;284;296;317;382
DRA_HUMAN	HLA class II histocompatibility antigen, DR alpha chain OS=Homo sapiens OX=9606 GN=HLA-DRA PE=1 SV=2	NGKPVTTGVSETVFLPR	Deamidated (NQ)	901.986	46.4659	2	x'0100000000000000000	9.85585	-1.26529	-1.14875	42.8735	49.015	754.91	3.39608e-12	7.47205e-12	128.73	127.005	21	149	165	128.29	14774: Scan 19459 (rt=46.4659) [\\qmcr.qmul.ac.uk\rfs\HAEMONC\Pedro's Lab\Cell Signalling Proteomics\Ana Levi\Biotine_amine2022\RAW\QE1_Ana_Fuji__Biotin1_Sample1.raw]	HLA-DRA(N149);	496414	HLA-DRA;	P01903;	p36627	353	353	P01903	HLA class II histocompatibility antigen, DR alpha chain	HLA-DRA	surface	pos. trainingset	NA	254	1	1	SP:1-25;NC:26-218;TM:219-241;CY:242-254	uniprot - CSPA confirmed	NA	0.7944	1	ENSG00000227993;ENSG00000206308;ENSG00000204287;ENSG00000234794;ENSG00000230726;ENSG00000228987;ENSG00000226260	ENSP00000372608;ENSP00000372746;ENSP00000378786;ENSP00000405295;ENSP00000402951;ENSP00000410443;ENSP00000404533	NA	Miscellaneous	Ligand;MHC	103;143
LAT4_HUMAN	Large neutral amino acids transporter small subunit 4 OS=Homo sapiens OX=9606 GN=SLC43A2 PE=1 SV=1	LKECEDASEEPEEKDANQGEK	NA	812.354	22.18	3	x'00000000000000000000000	-1.81016	-1.81016	-1.81016	22.18	22.18	36.09	0.0213683	0.0213683	36.09	36.09	1	389	409	29.26	1267: Scan 4385 (rt=22.18) [\\qmcr.qmul.ac.uk\rfs\HAEMONC\Pedro's Lab\Cell Signalling Proteomics\Ana Levi\Biotine_amine2022\RAW\QE1_Ana_Fuji__Biotin1_Sample1.raw]	SLC43A2(388-409, no_mod);	1896.56	SLC43A2;	Q8N370;	p29737	1716	1716	Q8N370	Large neutral amino acids transporter small subunit 4	SLC43A2	surface	machine learning	NA	569	12	0	CY:1-12;TM:13-39;NC:40-87;TM:88-108;CY:109-117;TM:118-137;NC:138-142;TM:143-166;CY:167-177;TM:178-197;NC:198-202;TM:203-227;CY:228-322;TM:323-342;NC:343-361;TM:362-384;CY:385-423;TM:424-447;NC:448-453;TM:454-475;CY:476-486;TM:487-508;NC:509-514;TM:515-537;CY:538-569	phobius	NA	0.8403	1	ENSG00000167703;ENSG00000278550	ENSP00000301335;ENSP00000483848	NA	Transporters	SLC;MFS;SLC43	55;58;560
RHDF2_HUMAN	Inactive rhomboid protein 2 OS=Homo sapiens OX=9606 GN=RHBDF2 PE=1 SV=2	TCEEPASSGAHIWPDDITK	NA	705.32	42.5162	3	x'000000000000000000000	-2.00574	-2.09093	-2.00574	42.5162	42.859	245.464	0.00734111	0.00734111	40.02	40.02	3	555	573	37.58	12428: Scan 16859 (rt=42.5162) [\\qmcr.qmul.ac.uk\rfs\HAEMONC\Pedro's Lab\Cell Signalling Proteomics\Ana Levi\Biotine_amine2022\RAW\QE1_Ana_Fuji__Biotin1_Sample1.raw]	RHBDF2(554-573, no_mod);	72163.7	RHBDF2;	Q6PJF5;	p47985	1478	1478	Q6PJF5	Inactive rhomboid protein 2	RHBDF2	surface	pos. trainingset	NA	856	7	0	CY:1-404;TM:405-426;NC:427-656;TM:657-681;CY:682-692;TM:693-712;NC:713-717;TM:718-736;CY:737-747;TM:748-768;NC:769-773;TM:774-792;CY:793-802;TM:803-825;NC:826-856	uniprot - CSPA confirmed	surface	0.5789	3	ENSG00000129667	ENSP00000322775	NA	Unclassified	Unclassified	26;379;584;751
IL31R_HUMAN	NA	IPAIQEK	NA	399.741	27.6911	2	x'000000000	1.46966	1.46966	1.46966	27.6911	27.6911	20.03	0.0312832	0.0312832	20.03	20.03	1	318	324	6.98	3854: Scan 7289 (rt=27.6911) [\\qmcr.qmul.ac.uk\rfs\HAEMONC\Pedro's Lab\Cell Signalling Proteomics\Ana Levi\Biotine_amine2022\RAW\QE1_Ana_Fuji__Biotin1_Sample1.raw]	IL31RA(317-324, no_mod);	32060.8	IL31RA;	Q8NI17;	p22900	2055	2055	Q8NI17	Interleukin-31 receptor subunit alpha	IL31RA	surface	machine learning	NA	732	1	1	SP:1-19;NC:20-519;TM:520-542;CY:543-732	uniprot	NA	0.9441	1	ENSG00000164509	ENSP00000479432	NA	Receptors	IG;Type1;CytokineR	27;37;67;71;93;166;183;187;277;283;380;395;455;473;504
HLAH_HUMAN	Putative HLA class I histocompatibility antigen, alpha chain H OS=Homo sapiens OX=9606 GN=HLA-H PE=5 SV=3	DGEDQTQDTELVETRPAGDGTFQK	NA	1319.1	40.3785	2	x'00000000000000000000000000	1.37509	-0.673322	0.00948341	40.3785	40.7511	522.874	1.36093e-10	1.36093e-10	118.79	118.79	28	244	267	59.12	11146: Scan 15433 (rt=40.3785) [\\qmcr.qmul.ac.uk\rfs\HAEMONC\Pedro's Lab\Cell Signalling Proteomics\Ana Levi\Biotine_amine2022\RAW\QE1_Ana_Fuji__Biotin1_Sample1.raw]	NA(243-267, no_mod);NA(243-267, no_mod);NA(243-267, no_mod);NA(243-267, no_mod);NA(243-267, no_mod);NA(243-267, no_mod);NA(243-267, no_mod);NA(243-267, no_mod);NA(243-267, no_mod);NA(243-267, no_mod);NA(243-267, no_mod);NA(243-267, no_mod);NA(243-267, no_mod);NA(243-267, no_mod);NA(243-267, no_mod);NA(243-267, no_mod);NA(243-267, no_mod);NA(243-267, no_mod);HLA-A(243-267, no_mod);NA(243-267, no_m…	905894	NA; NA; NA; NA; NA; NA; NA; NA; NA; NA; NA; NA; NA; NA; NA; NA; NA; NA; HLA-A; NA; NA; NA; NA; NA; NA; NA; NA; NA; NA; NA; NA; NA; NA; NA; HLA-C; NA; HLA-H;	Q09160; P30512; P30459; P30457; P30456; P30455; P30453; P30450; P30447; P30443; P18462; P16190; P16189; P16188; P13746; P10316; P10314; P05534; P04439; P01892; P01891; Q31612; Q9TNN7; Q95604; Q29963; Q29960; Q29865; Q07000; P30510; P30508; P30505; P30504; P30501; P30499; P10321; P04222; P01893;	p06278	352	352	P01893	Putative HLA class I histocompatibility antigen, alpha chain H	HLA-H	surface	machine learning	NA	362	1	1	SP:1-24;NC:25-306;TM:307-331;CY:332-362	uniprot	NA	0.8623	1	NA	NA	NA	Miscellaneous	Ligand;MHC	110
NEP_HUMAN	Neprilysin OS=Homo sapiens OX=9606 GN=MME PE=1 SV=2	EVFIQTLDDLTWMDAETK	Deamidated (NQ)	1078.52	71.1657	2	x'00000100000000000000	7.77255	7.77255	7.77255	71.1657	71.1657	507.421	0.0171936	0.0171936	39.88	39.88	1	449	466	39.88	26937: Scan 32798 (rt=71.1657) [\\qmcr.qmul.ac.uk\rfs\HAEMONC\Pedro's Lab\Cell Signalling Proteomics\Ana Levi\Biotine_amine2022\RAW\QE1_Ana_Fuji__Biotin1_Sample1.raw]	MME(Q453);	11263.2	MME;	P08473;	p12563	420	420	P08473	Neprilysin	MME	surface	pos. trainingset	NA	750	1	0	CY:1-28;TM:29-50;NC:51-750	uniprot - CSPA confirmed	surface	0.6057	2	ENSG00000196549	ENSP00000353679;ENSP00000418525;ENSP00000419653;ENSP00000420389;ENSP00000417079;ENSP00000478173	CD10	Enzymes	3.4.24	145;285;311;325;335;628
PLXA1_HUMAN	Plexin-A1 OS=Homo sapiens OX=9606 GN=PLXNA1 PE=1 SV=3	LLACGSASQGICQFLR	NA	890.944	53.9096	2	x'000000000000000000	-0.415198	-5.11218	-1.53887	53.9096	54.122	894.414	6.17722e-12	6.17722e-12	129.06	129.06	4	127	142	129.06	18998: Scan 24096 (rt=53.9096) [\\qmcr.qmul.ac.uk\rfs\HAEMONC\Pedro's Lab\Cell Signalling Proteomics\Ana Levi\Biotine_amine2022\RAW\QE1_Ana_Fuji__Biotin1_Sample1.raw]	PLXNA1(126-142, no_mod);	58837.7	PLXNA1;	Q9UIW2;	p29920	2709	2709	Q9UIW2	Plexin-A1	PLXNA1	surface	pos. trainingset	NA	1896	1	1	SP:1-26;NC:27-1242;TM:1243-1267;CY:1268-1896	uniprot - CSPA confirmed	surface	0.9396	1	ENSG00000114554	ENSP00000377061	NA	Receptors	Other_receptors;Plexin	77;572;597;660;672;701;761;769;785;1043;1098;1140;1187;1212;1609;1612
CD20_HUMAN	B-lymphocyte antigen CD20 OS=Homo sapiens OX=9606 GN=MS4A1 PE=1 SV=1	SNIVLLSAEEK	NA	601.836	42.8326	2	x'0000000000000	1.68767	-1.10847	0.0732323	42.8326	43.4358	577.09	1.42835e-06	1.42835e-06	72.05	72.05	8	225	235	66.83	12612: Scan 17064 (rt=42.8326) [\\qmcr.qmul.ac.uk\rfs\HAEMONC\Pedro's Lab\Cell Signalling Proteomics\Ana Levi\Biotine_amine2022\RAW\QE1_Ana_Fuji__Biotin1_Sample1.raw]	MS4A1(224-235, no_mod);	340412	MS4A1;	P11836;	p46117	487	487	P11836	B-lymphocyte antigen CD20	MS4A1	surface	machine learning	NA	297	4	0	CY:1-54;TM:55-78;NC:79-83;TM:84-103;CY:104-122;TM:123-143;NC:144-187;TM:188-212;CY:213-297	uniprot	NA	0.6447	2	ENSG00000156738	ENSP00000314620;ENSP00000374589;ENSP00000433179;ENSP00000433277	CD20	Miscellaneous	Unknown_function;MS4A	9;293
P2RY8_HUMAN	P2Y purinoceptor 8 OS=Homo sapiens OX=9606 GN=P2RY8 PE=1 SV=1	FLGVLYPLSSK	NA	612.356	57.3755	2	x'0000000000000	0.487447	-1.57357	0.487447	57.3755	57.6029	82.34	0.000247656	0.000247656	44.45	44.45	4	122	132	44.45	20854: Scan 26109 (rt=57.3755) [\\qmcr.qmul.ac.uk\rfs\HAEMONC\Pedro's Lab\Cell Signalling Proteomics\Ana Levi\Biotine_amine2022\RAW\QE1_Ana_Fuji__Biotin1_Sample1.raw]	P2RY8(121-132, no_mod);	51990.6	P2RY8;	Q86VZ1;	p14069	1636	1636	Q86VZ1	P2Y purinoceptor 8	P2RY8	surface	pos. trainingset	NA	359	7	0	NC:1-19;TM:20-45;CY:46-57;TM:58-82;NC:83-87;TM:88-106;CY:107-138;TM:139-159;NC:160-187;TM:188-214;CY:215-234;TM:235-261;NC:262-273;TM:274-296;CY:297-359	uniprot - CSPA confirmed	surface	0.9126	1	ENSG00000182162	ENSP00000370697	NA	Receptors	GPCR;Rhodopsin	5;11;64
PTPRC_HUMAN	Receptor-type tyrosine-protein phosphatase C OS=Homo sapiens OX=9606 GN=PTPRC PE=1 SV=3	QLMNVEPIHADILLETYKR	NA	761.743	52.1876	3	x'000000000000000000000	0.0779946	-2.35387	-1.44685	52.1876	52.4869	3374.81	4.17941e-07	4.17941e-07	77.6	77.6	5	626	644	77.6	18059: Scan 23074 (rt=52.1876) [\\qmcr.qmul.ac.uk\rfs\HAEMONC\Pedro's Lab\Cell Signalling Proteomics\Ana Levi\Biotine_amine2022\RAW\QE1_Ana_Fuji__Biotin1_Sample1.raw]	PTPRC(625-644, no_mod);	106971	PTPRC;	P08575;	p40979	423	423	P08575	Receptor-type tyrosine-protein phosphatase C	PTPRC	surface	machine learning	NA	1304	1	1	SP:1-23;NC:24-575;TM:576-597;CY:598-1304	uniprot	NA	0.978	1	ENSG00000081237;ENSG00000262418	ENSP00000356346;ENSP00000461074;ENSP00000458322;ENSP00000471843	CD45	Receptors	Other_receptors;ReceptorTypePhosphatases	78;90;95;184;190;197;232;260;270;276;335;378;419;468;488;529;707;919;966;1017;1122;1150
MPZL1_HUMAN	Myelin protein zero-like protein 1 OS=Homo sapiens OX=9606 GN=MPZL1 PE=1 SV=1	KSPSDTEGLVK	NA	580.812	23.2923	2	x'0000000000000	0.162986	-0.199205	0.162986	23.2923	23.8097	357.76	4.47725e-07	4.47725e-07	78.34	78.34	2	218	228	69.41	1746: Scan 4926 (rt=23.2923) [\\qmcr.qmul.ac.uk\rfs\HAEMONC\Pedro's Lab\Cell Signalling Proteomics\Ana Levi\Biotine_amine2022\RAW\QE1_Ana_Fuji__Biotin1_Sample1.raw]	MPZL1(217-228, no_mod);	21724.8	MPZL1;	O95297;	p26206	309	309	O95297	Myelin protein zero-like protein 1	MPZL1	surface	machine learning	NA	269	1	1	SP:1-37;NC:38-162;TM:163-189;CY:190-269	uniprot - CSPA confirmed	NA	0.9721	1	ENSG00000197965	ENSP00000352513	NA	Miscellaneous	StructuralAndAdhesion;IG_MPZ	50;130;256
NRP2_HUMAN	Neuropilin-2 OS=Homo sapiens OX=9606 GN=NRP2 PE=1 SV=3	VFQANNDATEVVLNK	NA	831.428	42.5379	2	x'00000000000000000	0.353435	-1.32042	-1.06753	42.5379	42.6772	1396.83	8.16721e-11	8.16721e-11	116.52	116.52	3	383	397	116.52	12440: Scan 16872 (rt=42.5379) [\\qmcr.qmul.ac.uk\rfs\HAEMONC\Pedro's Lab\Cell Signalling Proteomics\Ana Levi\Biotine_amine2022\RAW\QE1_Ana_Fuji__Biotin1_Sample1.raw]	NRP2(382-397, no_mod);	87426.3	NRP2;	O60462;	p52415	213	213	O60462	Neuropilin-2	NRP2	surface	machine learning	NA	931	1	1	SP:1-22;NC:23-864;TM:865-890;CY:891-931	uniprot - CSPA confirmed	NA	0.9261	1	ENSG00000118257	ENSP00000272849;ENSP00000387519	NA	Receptors	Other_receptors;Neuropilin	152;157;629;839
PTPRJ_HUMAN	Receptor-type tyrosine-protein phosphatase eta OS=Homo sapiens OX=9606 GN=PTPRJ PE=1 SV=3	VLLESIGSHEELTQDSR	NA	638.325	42.3949	3	x'0000000000000000000	0.866129	-4.60997	-1.42472	42.3949	43.0306	447.747	2.76464e-07	2.76464e-07	82.49	82.49	15	238	254	82.15	12357: Scan 16779 (rt=42.3949) [\\qmcr.qmul.ac.uk\rfs\HAEMONC\Pedro's Lab\Cell Signalling Proteomics\Ana Levi\Biotine_amine2022\RAW\QE1_Ana_Fuji__Biotin1_Sample1.raw]	PTPRJ(237-254, no_mod);	101983	PTPRJ;	Q12913;	p53740	1168	1168	Q12913	Receptor-type tyrosine-protein phosphatase eta	PTPRJ	surface	pos. trainingset	NA	1337	1	1	SP:1-35;NC:36-970;TM:971-996;CY:997-1337	uniprot - CSPA confirmed	surface	0.9348	1	ENSG00000149177	ENSP00000400010	CD148	Receptors	Other_receptors;ReceptorTypePhosphatases	72;82;93;104;142;172;192;231;258;278;342;351;376;391;396;413;431;501;525;536;582;603;618;628;637;666;669;761;772;784;790;824;910;937;1313
CD22_HUMAN	B-cell receptor CD22 OS=Homo sapiens OX=9606 GN=CD22 PE=1 SV=2	AWTLEVLYAPR	NA	440.244	59.3395	3	x'0000000000000	0.116111	-1.54587	0.116111	59.3327	59.5217	720.444	2.91052e-05	2.91052e-05	58.52	58.52	3	584	594	53.26	21834: Scan 27179 (rt=59.3395) [\\qmcr.qmul.ac.uk\rfs\HAEMONC\Pedro's Lab\Cell Signalling Proteomics\Ana Levi\Biotine_amine2022\RAW\QE1_Ana_Fuji__Biotin1_Sample1.raw]	CD22(583-594, no_mod);	11129.4	CD22;	P20273;	p04872	589	589	P20273	B-cell receptor CD22	CD22	surface	pos. trainingset	NA	847	1	1	SP:1-19;NC:20-687;TM:688-707;CY:708-847	uniprot - CSPA confirmed	surface	0.7556	1	ENSG00000012124	ENSP00000085219;ENSP00000270311	CD22	Miscellaneous	StructuralAndAdhesion;IG_AdhesionProteins	67;101;112;135;164;231;363;445;479;574;634;724
ADA22_HUMAN	Disintegrin and metalloproteinase domain-containing protein 22 OS=Homo sapiens OX=9606 GN=ADAM22 PE=1 SV=1	SVVNMADLIYKDQLK	NA	579.647	52.3961	3	x'00000000000000000	-0.644616	-2.07902	-1.00754	52.3961	52.5827	323.01	4.1222e-05	4.1222e-05	58.04	58.04	4	268	282	56.7	18174: Scan 23197 (rt=52.3961) [\\qmcr.qmul.ac.uk\rfs\HAEMONC\Pedro's Lab\Cell Signalling Proteomics\Ana Levi\Biotine_amine2022\RAW\QE1_Ana_Fuji__Biotin1_Sample1.raw]	ADAM22(267-282, no_mod);	36128.7	ADAM22;	Q9P0K1;	p47493	2649	2649	Q9P0K1	Disintegrin and metalloproteinase domain-containing protein 22	ADAM22	surface	machine learning	NA	906	1	1	SP:1-25;NC:26-736;TM:737-760;CY:761-906	uniprot - CSPA confirmed	NA	0.9681	1	ENSG00000008277	ENSP00000265727	NA	Enzymes	3.4.24	165;175;208;519;634;675;856
CD20_HUMAN	B-lymphocyte antigen CD20 OS=Homo sapiens OX=9606 GN=MS4A1 PE=1 SV=1	MESLNFIR	NA	505.26	46.7201	2	x'0000000000	1.07287	-1.86216	-1.52503	46.7201	47.3396	577.09	4.37658e-05	4.37658e-05	57.87	57.87	7	149	156	53.3	14926: Scan 19623 (rt=46.7201) [\\qmcr.qmul.ac.uk\rfs\HAEMONC\Pedro's Lab\Cell Signalling Proteomics\Ana Levi\Biotine_amine2022\RAW\QE1_Ana_Fuji__Biotin1_Sample1.raw]	MS4A1(148-156, no_mod);	298521	MS4A1;	P11836;	p34573	487	487	P11836	B-lymphocyte antigen CD20	MS4A1	surface	machine learning	NA	297	4	0	CY:1-54;TM:55-78;NC:79-83;TM:84-103;CY:104-122;TM:123-143;NC:144-187;TM:188-212;CY:213-297	uniprot	NA	0.6447	2	ENSG00000156738	ENSP00000314620;ENSP00000374589;ENSP00000433179;ENSP00000433277	CD20	Miscellaneous	Unknown_function;MS4A	9;293
ADA10_HUMAN	Disintegrin and metalloproteinase domain-containing protein 10 OS=Homo sapiens OX=9606 GN=ADAM10 PE=1 SV=1	NTCQLYIQTDHLFFK	NA	964.474	53.0527	2	x'00000000000000000	1.55844	-1.9186	0.956443	53.0527	53.7054	903.38	1.90295e-06	1.90295e-06	74.84	74.84	17	220	234	74.84	18534: Scan 23590 (rt=53.0527) [\\qmcr.qmul.ac.uk\rfs\HAEMONC\Pedro's Lab\Cell Signalling Proteomics\Ana Levi\Biotine_amine2022\RAW\QE1_Ana_Fuji__Biotin1_Sample1.raw]	ADAM10(219-234, no_mod);	98055.4	ADAM10;	O14672;	p38329	121	121	O14672	Disintegrin and metalloproteinase domain-containing protein 10	ADAM10	surface	pos. trainingset	NA	748	1	1	SP:1-18;NC:19-675;TM:676-696;CY:697-748	uniprot - CSPA confirmed	surface	0.791	1	ENSG00000137845	ENSP00000260408	CD156c	Enzymes	3.4.24	267;278;439;551
S39AA_HUMAN	Zinc transporter ZIP10 OS=Homo sapiens OX=9606 GN=SLC39A10 PE=1 SV=2	LNNTPDSDWLQLKPLAGTDDSVVSEDRLNETELTDLEGQQESPPK	NA	1249.36	59.7202	4	x'00000000000000000000000000000000000000000000000	2.17547	-0.62823	2.17547	59.6582	59.8778	252.95	0.000110462	0.000110462	58.21	58.21	3	550	594	57.75	22017: Scan 27376 (rt=59.7202) [\\qmcr.qmul.ac.uk\rfs\HAEMONC\Pedro's Lab\Cell Signalling Proteomics\Ana Levi\Biotine_amine2022\RAW\QE1_Ana_Fuji__Biotin1_Sample1.raw]	SLC39A10(549-594, no_mod);	66468.9	SLC39A10;	Q9ULF5;	p31372	2738	2738	Q9ULF5	Zinc transporter ZIP10	SLC39A10	surface	machine learning	NA	831	7	1	SP:1-25;NC:26-404;TM:405-430;CY:431-437;TM:438-460;NC:461-494;TM:495-515;CY:516-684;TM:685-707;NC:708-731;TM:732-752;CY:753-758;TM:759-780;NC:781-800;TM:801-821;CY:822-831	uniprot - CSPA based corrected Nterm - CSPA confirmed	NA	0.8403	1	ENSG00000196950	ENSP00000352655;ENSP00000386766	NA	Transporters	SLC;Other;SLC39	139;191;198;218;339;551;578;632;681;758
JAG2_HUMAN	Protein jagged-2 OS=Homo sapiens OX=9606 GN=JAG2 PE=1 SV=3	AGGCGHDECDTYVR	NA	798.811	22.7792	2	x'0000000000000000	-0.517671	-2.00927	-2.00927	22.7792	23.0842	526.59	1.35498e-06	1.35498e-06	73.16	73.16	3	59	72	70.8	1517: Scan 4672 (rt=22.7792) [\\qmcr.qmul.ac.uk\rfs\HAEMONC\Pedro's Lab\Cell Signalling Proteomics\Ana Levi\Biotine_amine2022\RAW\QE1_Ana_Fuji__Biotin1_Sample1.raw]	JAG2(58-72, no_mod);	6518.2	JAG2;	Q9Y219;	p01466	2785	2785	Q9Y219	Protein jagged-2	JAG2	surface	machine learning	NA	1238	1	1	SP:1-26;NC:27-1081;TM:1082-1106;CY:1107-1238	uniprot - CSPA confirmed	NA	0.8762	1	ENSG00000184916	ENSP00000328169	NA	Miscellaneous	Ligand;Jagged	153;570;619;752;1058;1153
NEO1_HUMAN	Neogenin OS=Homo sapiens OX=9606 GN=NEO1 PE=1 SV=2	YSDEVELK	NA	491.738	32.4689	2	x'0000000000	-1.28482	-4.83055	-4.83055	32.4689	32.4908	199.06	0.00481102	0.00481102	38.14	38.14	2	231	238	32.59	6516: Scan 10254 (rt=32.4689) [\\qmcr.qmul.ac.uk\rfs\HAEMONC\Pedro's Lab\Cell Signalling Proteomics\Ana Levi\Biotine_amine2022\RAW\QE1_Ana_Fuji__Biotin1_Sample1.raw]	NEO1(230-238, no_mod);	54742.8	NEO1;	Q92859;	p58071	2158	2158	Q92859	Neogenin	NEO1	surface	pos. trainingset	NA	1461	1	1	SP:1-33;NC:34-1103;TM:1104-1128;CY:1129-1461	uniprot - CSPA confirmed	surface	1	1	ENSG00000067141	ENSP00000261908;ENSP00000341198	NA	Receptors	IG;NetrinR	73;210;326;470;489;639;715;909;1146;1298
PTPRC_HUMAN	Receptor-type tyrosine-protein phosphatase C OS=Homo sapiens OX=9606 GN=PTPRC PE=1 SV=3	TLILDVPPGVEK	NA	640.877	50.2472	2	x'00000000000000	1.41747	-3.63044	-0.577723	50.2472	51.3519	3374.81	4.31066e-05	0.000102785	51.85	49.0367	36	294	305	31.79	16996: Scan 21903 (rt=50.2472) [\\qmcr.qmul.ac.uk\rfs\HAEMONC\Pedro's Lab\Cell Signalling Proteomics\Ana Levi\Biotine_amine2022\RAW\QE1_Ana_Fuji__Biotin1_Sample1.raw]	PTPRC(293-305, no_mod);	791421	PTPRC;	P08575;	p49363	423	423	P08575	Receptor-type tyrosine-protein phosphatase C	PTPRC	surface	machine learning	NA	1304	1	1	SP:1-23;NC:24-575;TM:576-597;CY:598-1304	uniprot	NA	0.978	1	ENSG00000081237;ENSG00000262418	ENSP00000356346;ENSP00000461074;ENSP00000458322;ENSP00000471843	CD45	Receptors	Other_receptors;ReceptorTypePhosphatases	78;90;95;184;190;197;232;260;270;276;335;378;419;468;488;529;707;919;966;1017;1122;1150
ADA10_HUMAN	Disintegrin and metalloproteinase domain-containing protein 10 OS=Homo sapiens OX=9606 GN=ADAM10 PE=1 SV=1	QCSPSQGPCCTAQCAFK	Deamidated (NQ)	994.4	33.1629	2	x'0000001000000000000	9.40765	6.45818	7.80709	33.0479	33.6225	903.38	1.44168e-10	2.42578e-06	118.59	95.955	14	502	518	63.44	6916: Scan 10709 (rt=33.1629) [\\qmcr.qmul.ac.uk\rfs\HAEMONC\Pedro's Lab\Cell Signalling Proteomics\Ana Levi\Biotine_amine2022\RAW\QE1_Ana_Fuji__Biotin1_Sample1.raw]	ADAM10(Q507);	128305	ADAM10;	O14672;	p39310	121	121	O14672	Disintegrin and metalloproteinase domain-containing protein 10	ADAM10	surface	pos. trainingset	NA	748	1	1	SP:1-18;NC:19-675;TM:676-696;CY:697-748	uniprot - CSPA confirmed	surface	0.791	1	ENSG00000137845	ENSP00000260408	CD156c	Enzymes	3.4.24	267;278;439;551
LAT1_HUMAN	Large neutral amino acids transporter small subunit 1 OS=Homo sapiens OX=9606 GN=SLC7A5 PE=1 SV=2	RALAAPAAEEKEEAR	NA	537.954	22.142	3	x'00000000000000000	2.72342	0.581685	0.581685	22.142	22.6479	578.89	7.52746e-09	7.52746e-09	95.85	95.85	7	9	23	95.01	1250: Scan 4365 (rt=22.142) [\\qmcr.qmul.ac.uk\rfs\HAEMONC\Pedro's Lab\Cell Signalling Proteomics\Ana Levi\Biotine_amine2022\RAW\QE1_Ana_Fuji__Biotin1_Sample1.raw]	SLC7A5(8-23, no_mod);	57743.9	SLC7A5;	Q01650;	p42749	1100	1100	Q01650	Large neutral amino acids transporter small subunit 1	SLC7A5	surface	pos. trainingset	NA	507	12	0	CY:1-51;TM:52-71;NC:72-82;TM:83-104;CY:105-136;TM:137-157;NC:158-169;TM:170-189;CY:190-199;TM:200-220;NC:221-239;TM:240-262;CY:263-273;TM:274-297;NC:298-319;TM:320-343;CY:344-369;TM:370-390;NC:391-395;TM:396-418;CY:419-430;TM:431-452;NC:453-458;TM:459-478;CY:479-507	phobius - prefered over uniprot based on cspa - CSPA confirmed	surface	0.8533	1	ENSG00000103257	ENSP00000261622;ENSP00000454323	NA	Transporters	SLC;APC;SLC7	49;230;340
S29A1_HUMAN	Equilibrative nucleoside transporter 1 OS=Homo sapiens OX=9606 GN=SLC29A1 PE=1 SV=3	SLTAVFMWPGK	NA	618.827	59.278	2	x'0000000000000	2.42789	-2.07181	0.388463	59.278	59.8628	355.9	1.93891e-06	1.93891e-06	71.43	71.43	11	346	356	60.79	21803: Scan 27144 (rt=59.278) [\\qmcr.qmul.ac.uk\rfs\HAEMONC\Pedro's Lab\Cell Signalling Proteomics\Ana Levi\Biotine_amine2022\RAW\QE1_Ana_Fuji__Biotin1_Sample1.raw]	SLC29A1(345-356, no_mod);	56508.1	SLC29A1;	Q99808;	p45867	2330	2330	Q99808	Equilibrative nucleoside transporter 1	SLC29A1	surface	pos. trainingset	NA	456	11	0	CY:1-11;TM:12-32;NC:33-78;TM:79-98;CY:99-109;TM:110-130;NC:131-135;TM:136-159;CY:160-178;TM:179-199;NC:200-204;TM:205-226;CY:227-288;TM:289-307;NC:308-326;TM:327-344;CY:345-363;TM:364-382;NC:383-393;TM:394-418;CY:419-429;TM:430-452;NC:453-456	uniprot - CSPA confirmed	surface	0.5476	3	ENSG00000112759	ENSP00000360773;ENSP00000360778;ENSP00000360789;ENSP00000360796;ENSP00000360805;ENSP00000360820;ENSP00000377424;ENSP00000377427;ENSP00000392668	NA	Transporters	SLC;MFS;SLC29	48;277;288
CD19_HUMAN	B-lymphocyte antigen CD19 OS=Homo sapiens OX=9606 GN=CD19 PE=1 SV=6	DMWVMETGLLLPR	Oxidation (M)	788.898	66.2807	2	x'003000000000000	0.452474	-0.778663	0.211324	65.6732	66.432	648.954	9.1816e-09	0.0175399	96.44	55.575	14	238	250	59.74	24954: Scan 30599 (rt=66.2807) [\\qmcr.qmul.ac.uk\rfs\HAEMONC\Pedro's Lab\Cell Signalling Proteomics\Ana Levi\Biotine_amine2022\RAW\QE1_Ana_Fuji__Biotin1_Sample1.raw]	CD19(M239);	213447	CD19;	P15391;	p07519	527	527	P15391	B-lymphocyte antigen CD19	CD19	surface	pos. trainingset	NA	556	1	1	SP:1-20;NC:21-292;TM:293-315;CY:316-556	uniprot - CSPA confirmed	surface	0.8621	1	ENSG00000177455	ENSP00000313419	CD19	Unclassified	Unclassified	86;125;138;181;265;423
PTPRC_HUMAN	Receptor-type tyrosine-protein phosphatase C OS=Homo sapiens OX=9606 GN=PTPRC PE=1 SV=3	SCNLDEQQELVERDDEK	NA	1053.97	33.5432	2	x'0000000000000000000	2.05801	-2.21567	-0.696134	33.5432	33.8177	3374.81	3.69434e-10	3.69434e-10	112.91	112.91	5	609	625	110.29	7139: Scan 10957 (rt=33.5432) [\\qmcr.qmul.ac.uk\rfs\HAEMONC\Pedro's Lab\Cell Signalling Proteomics\Ana Levi\Biotine_amine2022\RAW\QE1_Ana_Fuji__Biotin1_Sample1.raw]	PTPRC(608-625, no_mod);	97002.9	PTPRC;	P08575;	p43965	423	423	P08575	Receptor-type tyrosine-protein phosphatase C	PTPRC	surface	machine learning	NA	1304	1	1	SP:1-23;NC:24-575;TM:576-597;CY:598-1304	uniprot	NA	0.978	1	ENSG00000081237;ENSG00000262418	ENSP00000356346;ENSP00000461074;ENSP00000458322;ENSP00000471843	CD45	Receptors	Other_receptors;ReceptorTypePhosphatases	78;90;95;184;190;197;232;260;270;276;335;378;419;468;488;529;707;919;966;1017;1122;1150
PTPRJ_HUMAN	Receptor-type tyrosine-protein phosphatase eta OS=Homo sapiens OX=9606 GN=PTPRJ PE=1 SV=3	GLIDGAESYVSFSR	NA	750.87	56.0545	2	x'0000000000000000	-0.445415	-3.0459	-1.09887	56.009	56.4155	447.747	1.20512e-06	1.20512e-06	74.93	74.93	7	946	959	74.32	20166: Scan 25364 (rt=56.0545) [\\qmcr.qmul.ac.uk\rfs\HAEMONC\Pedro's Lab\Cell Signalling Proteomics\Ana Levi\Biotine_amine2022\RAW\QE1_Ana_Fuji__Biotin1_Sample1.raw]	PTPRJ(945-959, no_mod);	45180.2	PTPRJ;	Q12913;	p17090	1168	1168	Q12913	Receptor-type tyrosine-protein phosphatase eta	PTPRJ	surface	pos. trainingset	NA	1337	1	1	SP:1-35;NC:36-970;TM:971-996;CY:997-1337	uniprot - CSPA confirmed	surface	0.9348	1	ENSG00000149177	ENSP00000400010	CD148	Receptors	Other_receptors;ReceptorTypePhosphatases	72;82;93;104;142;172;192;231;258;278;342;351;376;391;396;413;431;501;525;536;582;603;618;628;637;666;669;761;772;784;790;824;910;937;1313
CD79B_HUMAN	B-cell antigen receptor complex-associated protein beta chain OS=Homo sapiens OX=9606 GN=CD79B PE=1 SV=1	VMGFSTLAQLK	NA	597.831	52.5171	2	x'0000000000000	0.151636	-2.49572	-1.32284	52.5171	53.1519	348.36	7.27933e-08	7.27933e-08	83.14	83.14	7	142	152	83.14	18237: Scan 23266 (rt=52.5171) [\\qmcr.qmul.ac.uk\rfs\HAEMONC\Pedro's Lab\Cell Signalling Proteomics\Ana Levi\Biotine_amine2022\RAW\QE1_Ana_Fuji__Biotin1_Sample1.raw]	CD79B(141-152, no_mod);	510160	CD79B;	P40259;	p54160	845	845	P40259	B-cell antigen receptor complex-associated protein beta chain	CD79B	surface	pos. trainingset	NA	229	1	1	SP:1-28;NC:29-160;TM:161-181;CY:182-229	uniprot - CSPA confirmed	surface	0.8086	1	ENSG00000007312	ENSP00000006750	CD79b	Unclassified	Unclassified	73;101;127;128
MUC18_HUMAN	Cell surface glycoprotein MUC18 OS=Homo sapiens OX=9606 GN=MCAM PE=1 SV=2	QGQGQSEPGEYEQR	NA	796.851	23.5307	2	x'0000000000000000	2.8297	-2.68647	-0.349315	23.5307	23.9477	1314.06	6.23431e-09	6.23431e-09	98.86	98.86	12	78	91	91.85	1856: Scan 5047 (rt=23.5307) [\\qmcr.qmul.ac.uk\rfs\HAEMONC\Pedro's Lab\Cell Signalling Proteomics\Ana Levi\Biotine_amine2022\RAW\QE1_Ana_Fuji__Biotin1_Sample1.raw]	MCAM(77-91, no_mod);	35308.9	MCAM;	P43121;	p40024	879	879	P43121	Cell surface glycoprotein MUC18	MCAM	surface	pos. trainingset	NA	646	1	1	SP:1-23;NC:24-559;TM:560-583;CY:584-646	uniprot - CSPA confirmed	surface	0.9613	1	ENSG00000076706	ENSP00000264036	CD146	Unclassified	Unclassified	56;418;449;467;508;518;527;544
VASN_HUMAN	Vasorin OS=Homo sapiens OX=9606 GN=VASN PE=1 SV=1	SLTLGIEPVSPTSLR	NA	785.449	54.4421	2	x'00000000000000000	3.06142	3.06142	3.06142	54.4421	54.4421	80.64	0.000243725	0.000243725	48.09	48.09	1	463	477	48.09	19293: Scan 24415 (rt=54.4421) [\\qmcr.qmul.ac.uk\rfs\HAEMONC\Pedro's Lab\Cell Signalling Proteomics\Ana Levi\Biotine_amine2022\RAW\QE1_Ana_Fuji__Biotin1_Sample1.raw]	VASN(462-477, no_mod);	38691.7	VASN;	Q6EMK4;	p45875	1437	1437	Q6EMK4	Vasorin	VASN	surface	machine learning	NA	673	1	1	SP:1-23;NC:24-575;TM:576-599;CY:600-673	uniprot - CSPA confirmed	NA	0.9242	1	ENSG00000168140;ENSG00000274334	ENSP00000306864;ENSP00000481884	NA	Miscellaneous	Other;LRRC	101;117;273;500;528
PTPRJ_HUMAN	Receptor-type tyrosine-protein phosphatase eta OS=Homo sapiens OX=9606 GN=PTPRJ PE=1 SV=3	VENFEAYFK	NA	573.778	49.9113	2	x'00000000000	0.40243	0.40243	0.40243	49.9113	49.9113	447.747	0.00345496	0.00345496	39.43	39.43	1	1023	1031	39.43	16805: Scan 21687 (rt=49.9113) [\\qmcr.qmul.ac.uk\rfs\HAEMONC\Pedro's Lab\Cell Signalling Proteomics\Ana Levi\Biotine_amine2022\RAW\QE1_Ana_Fuji__Biotin1_Sample1.raw]	PTPRJ(1022-1031, no_mod);	98345.4	PTPRJ;	Q12913;	p52120	1168	1168	Q12913	Receptor-type tyrosine-protein phosphatase eta	PTPRJ	surface	pos. trainingset	NA	1337	1	1	SP:1-35;NC:36-970;TM:971-996;CY:997-1337	uniprot - CSPA confirmed	surface	0.9348	1	ENSG00000149177	ENSP00000400010	CD148	Receptors	Other_receptors;ReceptorTypePhosphatases	72;82;93;104;142;172;192;231;258;278;342;351;376;391;396;413;431;501;525;536;582;603;618;628;637;666;669;761;772;784;790;824;910;937;1313
CD20_HUMAN	B-lymphocyte antigen CD20 OS=Homo sapiens OX=9606 GN=MS4A1 PE=1 SV=1	GPIAMQSGPKPLFR	Oxidation (M)	505.61	35.4646	3	x'0000030000000000	-0.613024	-0.989559	-0.613024	35.4646	35.7404	577.09	1.64813e-05	1.64813e-05	61.55	61.55	2	19	32	61.55	8196: Scan 12162 (rt=35.4646) [\\qmcr.qmul.ac.uk\rfs\HAEMONC\Pedro's Lab\Cell Signalling Proteomics\Ana Levi\Biotine_amine2022\RAW\QE1_Ana_Fuji__Biotin1_Sample1.raw]	MS4A1(M23);	70735.2	MS4A1;	P11836;	p17649	487	487	P11836	B-lymphocyte antigen CD20	MS4A1	surface	machine learning	NA	297	4	0	CY:1-54;TM:55-78;NC:79-83;TM:84-103;CY:104-122;TM:123-143;NC:144-187;TM:188-212;CY:213-297	uniprot	NA	0.6447	2	ENSG00000156738	ENSP00000314620;ENSP00000374589;ENSP00000433179;ENSP00000433277	CD20	Miscellaneous	Unknown_function;MS4A	9;293
SC6A6_HUMAN	Sodium- and chloride-dependent taurine transporter OS=Homo sapiens OX=9606 GN=SLC6A6 PE=1 SV=2	SPGTRPEDEAEGKPPQR	NA	617.638	20.3628	3	x'0000000000000000000	-0.0583818	-7.24264	-0.0908161	20.3628	20.7829	45.5	0.00152615	0.00152615	45.5	45.5	5	25	41	34.43	550: Scan 3570 (rt=20.3628) [\\qmcr.qmul.ac.uk\rfs\HAEMONC\Pedro's Lab\Cell Signalling Proteomics\Ana Levi\Biotine_amine2022\RAW\QE1_Ana_Fuji__Biotin1_Sample1.raw]	SLC6A6(24-41, no_mod);	4651.4	SLC6A6;	P31641;	p46269	765	765	P31641	Sodium- and chloride-dependent taurine transporter	SLC6A6	surface	pos. trainingset	NA	620	12	0	CY:1-48;TM:49-67;NC:68-78;TM:79-101;CY:102-121;TM:122-146;NC:147-216;TM:217-236;CY:237-244;TM:245-265;NC:266-295;TM:296-315;CY:316-326;TM:327-351;NC:352-380;TM:381-400;CY:401-429;TM:430-448;NC:449-459;TM:460-484;CY:485-504;TM:505-525;NC:526-543;TM:544-565;CY:566-620	uniprot - CSPA confirmed	surface	0.9176	1	ENSG00000131389	ENSP00000480890	NA	Transporters	SLC;Other;SLC6	163;179;190;533
DRA_HUMAN	HLA class II histocompatibility antigen, DR alpha chain OS=Homo sapiens OX=9606 GN=HLA-DRA PE=1 SV=2	SNYTPITNVPPEVTVLTNSPVELR	Deamidated (NQ)	1321.2	61.7827	2	x'00000000100000000000000000	7.19327	7.19327	7.19327	61.7827	61.7827	754.91	0.000177317	0.000515946	55.77	52.355	2	102	125	43.61	22972: Scan 28417 (rt=61.7827) [\\qmcr.qmul.ac.uk\rfs\HAEMONC\Pedro's Lab\Cell Signalling Proteomics\Ana Levi\Biotine_amine2022\RAW\QE1_Ana_Fuji__Biotin1_Sample1.raw]	HLA-DRA(N109);	60140.6	HLA-DRA;	P01903;	p46201	353	353	P01903	HLA class II histocompatibility antigen, DR alpha chain	HLA-DRA	surface	pos. trainingset	NA	254	1	1	SP:1-25;NC:26-218;TM:219-241;CY:242-254	uniprot - CSPA confirmed	NA	0.7944	1	ENSG00000227993;ENSG00000206308;ENSG00000204287;ENSG00000234794;ENSG00000230726;ENSG00000228987;ENSG00000226260	ENSP00000372608;ENSP00000372746;ENSP00000378786;ENSP00000405295;ENSP00000402951;ENSP00000410443;ENSP00000404533	NA	Miscellaneous	Ligand;MHC	103;143
NEP_HUMAN	Neprilysin OS=Homo sapiens OX=9606 GN=MME PE=1 SV=2	IGYPDDIVSNDNK	NA	725.347	41.0024	2	x'000000000000000	1.04854	0.0683381	0.0683381	41.0024	41.1818	507.421	2.22059e-05	2.22059e-05	62.87	62.87	4	480	492	62.87	11524: Scan 15851 (rt=41.0024) [\\qmcr.qmul.ac.uk\rfs\HAEMONC\Pedro's Lab\Cell Signalling Proteomics\Ana Levi\Biotine_amine2022\RAW\QE1_Ana_Fuji__Biotin1_Sample1.raw]	MME(479-492, no_mod);	81159.3	MME;	P08473;	p21456	420	420	P08473	Neprilysin	MME	surface	pos. trainingset	NA	750	1	0	CY:1-28;TM:29-50;NC:51-750	uniprot - CSPA confirmed	surface	0.6057	2	ENSG00000196549	ENSP00000353679;ENSP00000418525;ENSP00000419653;ENSP00000420389;ENSP00000417079;ENSP00000478173	CD10	Enzymes	3.4.24	145;285;311;325;335;628
DMB_HUMAN	HLA class II histocompatibility antigen, DM beta chain OS=Homo sapiens OX=9606 GN=HLA-DMB PE=1 SV=1	DFTYCISFNK	NA	647.791	53.5915	2	x'000000000000	-3.06826	-3.28472	-3.28472	53.5915	53.9394	76.95	0.00108332	0.00108332	44.38	44.38	3	39	48	40.89	18830: Scan 23911 (rt=53.5915) [\\qmcr.qmul.ac.uk\rfs\HAEMONC\Pedro's Lab\Cell Signalling Proteomics\Ana Levi\Biotine_amine2022\RAW\QE1_Ana_Fuji__Biotin1_Sample1.raw]	HLA-DMB(38-48, no_mod);	45063.5	HLA-DMB;	P28068;	p06224	676	676	P28068	HLA class II histocompatibility antigen, DM beta chain	HLA-DMB	surface	machine learning	NA	263	1	1	SP:1-20;NC:21-218;TM:219-239;CY:240-263	uniprot	NA	0.7126	2	ENSG00000241674;ENSG00000242092;ENSG00000241296;ENSG00000242574;ENSG00000234154;ENSG00000239329;ENSG00000226264;ENSG00000242386	ENSP00000372718;ENSP00000378723;ENSP00000413471;ENSP00000398890;ENSP00000414817;ENSP00000393646;ENSP00000411321;ENSP00000408453	NA	Miscellaneous	Ligand;MHC	110;255
ICAM3_HUMAN	Intercellular adhesion molecule 3 OS=Homo sapiens OX=9606 GN=ICAM3 PE=1 SV=2	WEEELSRQPAVEEPAEVTATVLASR	NA	933.137	54.8823	3	x'000000000000000000000000000	1.33815	-2.47033	-1.73009	54.8823	55.3858	391.81	4.5854e-09	4.5854e-09	101.08	101.08	11	157	181	100.93	19534: Scan 24680 (rt=54.8823) [\\qmcr.qmul.ac.uk\rfs\HAEMONC\Pedro's Lab\Cell Signalling Proteomics\Ana Levi\Biotine_amine2022\RAW\QE1_Ana_Fuji__Biotin1_Sample1.raw]	ICAM3(156-181, no_mod);	68907.1	ICAM3;	P32942;	p56354	787	787	P32942	Intercellular adhesion molecule 3	ICAM3	surface	machine learning	NA	547	1	1	SP:1-29;NC:30-485;TM:486-510;CY:511-547	uniprot - CSPA confirmed	NA	0.9621	1	ENSG00000076662	ENSP00000160262	CD50	Receptors	IG;OtherOther	52;84;87;101;110;134;206;264;295;308;320;363;389;453;457
BST2_HUMAN	Bone marrow stromal antigen 2 OS=Homo sapiens OX=9606 GN=BST2 PE=1 SV=1	LQDASAEVER	NA	559.278	26.2746	2	x'000000000000	0.730828	-7.0074	-1.32911	24.0516	26.6931	132.93	3.46995e-08	3.46995e-08	88.87	88.87	18	127	136	78.72	3148: Scan 6501 (rt=26.2746) [\\qmcr.qmul.ac.uk\rfs\HAEMONC\Pedro's Lab\Cell Signalling Proteomics\Ana Levi\Biotine_amine2022\RAW\QE1_Ana_Fuji__Biotin1_Sample1.raw]	BST2(126-136, no_mod);	50070.8	BST2;	Q10589;	p31893	1157	1157	Q10589	Bone marrow stromal antigen 2	BST2	surface	GPI (UniProt)	NA	180	1	0	CY:1-21;TM:22-45;NC:46-180	uniprot - CSPA confirmed	surface	0.7926	1	ENSG00000130303	ENSP00000252593	CD317	Unclassified	Unclassified	65;92
CD27_HUMAN	CD27 antigen OS=Homo sapiens OX=9606 GN=CD27 PE=1 SV=2	LCCQMCEPGTFLVK	NA	871.888	48.7902	2	x'0000000000000000	-0.710773	-4.40819	-3.5355	48.7849	49.3063	146.8	5.67796e-07	5.67796e-07	79.83	79.83	6	38	51	79.83	16152: Scan 20966 (rt=48.7902) [\\qmcr.qmul.ac.uk\rfs\HAEMONC\Pedro's Lab\Cell Signalling Proteomics\Ana Levi\Biotine_amine2022\RAW\QE1_Ana_Fuji__Biotin1_Sample1.raw]	CD27(37-51, no_mod);	220197	CD27;	P26842;	p27271	668	668	P26842	CD27 antigen	CD27	surface	pos. trainingset	NA	260	1	1	SP:1-22;NC:23-188;TM:189-211;CY:212-260	uniprot - CSPA confirmed	surface	0.9198	1	ENSG00000139193	ENSP00000266557	CD27	Receptors	Other_receptors;TNFNGF	95
CD166_HUMAN	CD166 antigen OS=Homo sapiens OX=9606 GN=ALCAM PE=1 SV=2	VLHPLEGAVVIIFKK	NA	416.513	53.3504	4	x'00000000000000000	0.178698	-1.3616	-1.3616	53.3504	53.6873	978.75	0.00954993	0.00954993	20.2	20.2	2	176	190	20.2	18700: Scan 23770 (rt=53.3504) [\\qmcr.qmul.ac.uk\rfs\HAEMONC\Pedro's Lab\Cell Signalling Proteomics\Ana Levi\Biotine_amine2022\RAW\QE1_Ana_Fuji__Biotin1_Sample1.raw]	ALCAM(175-190, no_mod);	25367.8	ALCAM;	Q13740;	p53657	1215	1215	Q13740	CD166 antigen	ALCAM	surface	machine learning	NA	583	1	1	SP:1-27;NC:28-527;TM:528-550;CY:551-583	uniprot - CSPA confirmed	NA	0.9441	1	ENSG00000170017	ENSP00000305988	CD166	Unclassified	Unclassified	91;95;167;265;306;361;457;480;499
VLDLR_HUMAN	Very low-density lipoprotein receptor OS=Homo sapiens OX=9606 GN=VLDLR PE=1 SV=1	CDGDEDCVDGSDEKNCVKK	NA	558.223	21.1777	4	x'000000000000000000000	-0.70619	-1.08307	-0.70619	21.1777	21.5091	528.224	0.000101068	0.000101068	56.15	56.15	2	52	70	56.15	857: Scan 3928 (rt=21.1777) [\\qmcr.qmul.ac.uk\rfs\HAEMONC\Pedro's Lab\Cell Signalling Proteomics\Ana Levi\Biotine_amine2022\RAW\QE1_Ana_Fuji__Biotin1_Sample1.raw]	VLDLR(51-70, no_mod);	19409.9	VLDLR;	P98155;	p05066	1091	1091	P98155	Very low-density lipoprotein receptor	VLDLR	surface	machine learning	NA	873	1	1	SP:1-23;NC:24-797;TM:798-819;CY:820-873	uniprot	NA	0.7804	1	ENSG00000147852	ENSP00000371532	NA	Receptors	Other_receptors;LDLR	151;765;781
INGR1_HUMAN	Interferon gamma receptor 1 OS=Homo sapiens OX=9606 GN=IFNGR1 PE=1 SV=1	SLISVVR	NA	387.248	39.6712	2	x'000000000	0.499689	-1.57156	-1.57156	39.6712	39.9232	41.22	0.000483259	0.000483259	41.22	41.22	3	286	292	28.02	10718: Scan 14957 (rt=39.6712) [\\qmcr.qmul.ac.uk\rfs\HAEMONC\Pedro's Lab\Cell Signalling Proteomics\Ana Levi\Biotine_amine2022\RAW\QE1_Ana_Fuji__Biotin1_Sample1.raw]	IFNGR1(285-292, no_mod);	54817.6	IFNGR1;	P15260;	p45612	525	525	P15260	Interferon gamma receptor 1	IFNGR1	surface	machine learning	NA	489	1	1	SP:1-17;NC:18-246;TM:247-270;CY:271-489	uniprot - CSPA confirmed	NA	0.9621	1	ENSG00000027697	ENSP00000356713	CD119	Receptors	IG;Type2;CytokineR	34;79;86;179;240;385;401
NRP2_HUMAN	Neuropilin-2 OS=Homo sapiens OX=9606 GN=NRP2 PE=1 SV=3	SGEIAIDDIR	NA	544.783	41.8688	2	x'000000000000	2.71619	-0.814675	-0.0239069	41.8688	42.3344	1396.83	1.03186e-06	1.03186e-06	73.98	73.98	5	781	790	54.34	12038: Scan 16424 (rt=41.8688) [\\qmcr.qmul.ac.uk\rfs\HAEMONC\Pedro's Lab\Cell Signalling Proteomics\Ana Levi\Biotine_amine2022\RAW\QE1_Ana_Fuji__Biotin1_Sample1.raw]	NRP2(780-790, no_mod);	181241	NRP2;	O60462;	p44680	213	213	O60462	Neuropilin-2	NRP2	surface	machine learning	NA	931	1	1	SP:1-22;NC:23-864;TM:865-890;CY:891-931	uniprot - CSPA confirmed	NA	0.9261	1	ENSG00000118257	ENSP00000272849;ENSP00000387519	NA	Receptors	Other_receptors;Neuropilin	152;157;629;839
NEO1_HUMAN	Neogenin OS=Homo sapiens OX=9606 GN=NEO1 PE=1 SV=2	SGSAPQSPGASIR	NA	607.81	25.5359	2	x'000000000000000	0.679792	-1.72626	0.168918	25.5359	26.0018	199.06	0.000246774	0.000246774	50.21	50.21	6	36	48	47.08	2779: Scan 6091 (rt=25.5359) [\\qmcr.qmul.ac.uk\rfs\HAEMONC\Pedro's Lab\Cell Signalling Proteomics\Ana Levi\Biotine_amine2022\RAW\QE1_Ana_Fuji__Biotin1_Sample1.raw]	NEO1(35-48, no_mod);	26751	NEO1;	Q92859;	p44855	2158	2158	Q92859	Neogenin	NEO1	surface	pos. trainingset	NA	1461	1	1	SP:1-33;NC:34-1103;TM:1104-1128;CY:1129-1461	uniprot - CSPA confirmed	surface	1	1	ENSG00000067141	ENSP00000261908;ENSP00000341198	NA	Receptors	IG;NetrinR	73;210;326;470;489;639;715;909;1146;1298
ADAM9_HUMAN	Disintegrin and metalloproteinase domain-containing protein 9 OS=Homo sapiens OX=9606 GN=ADAM9 PE=1 SV=1	YVELFIVVDKER	NA	503.949	51.4471	3	x'00000000000000	-1.1837	-1.1837	-1.1837	51.4471	51.4471	266.804	0.0136143	0.0136143	30.99	30.99	1	213	224	30.99	17671: Scan 22650 (rt=51.4471) [\\qmcr.qmul.ac.uk\rfs\HAEMONC\Pedro's Lab\Cell Signalling Proteomics\Ana Levi\Biotine_amine2022\RAW\QE1_Ana_Fuji__Biotin1_Sample1.raw]	ADAM9(212-224, no_mod);	47255.9	ADAM9;	Q13443;	p58328	1191	1191	Q13443	Disintegrin and metalloproteinase domain-containing protein 9	ADAM9	surface	pos. trainingset	NA	819	1	1	SP:1-28;NC:29-698;TM:699-718;CY:719-819	uniprot - CSPA confirmed	surface	0.8866	1	ENSG00000168615	ENSP00000419446	NA	Enzymes	3.4.24	125;144;154;231;381;487
AT1A3_HUMAN	Sodium/potassium-transporting ATPase subunit alpha-3 OS=Homo sapiens OX=9606 GN=ATP1A3 PE=1 SV=3	QGAIVAVTGDGVNDSPALK	Gln->pyro-Glu (N-term Q)	897.966	56.396	2	x'200000000000000000000	2.59655	-5.16303	0.199563	55.7548	56.6261	1204.12	2.24907e-11	2.24907e-11	121.97	121.97	38	698	716	111.81	20345: Scan 25558 (rt=56.396) [\\qmcr.qmul.ac.uk\rfs\HAEMONC\Pedro's Lab\Cell Signalling Proteomics\Ana Levi\Biotine_amine2022\RAW\QE1_Ana_Fuji__Biotin1_Sample1.raw]	ATP1A1(R707);ATP1A2(R704);ATP1A3(R697);	279055	ATP1A1; ATP1A2; ATP1A3;	P05023; P50993; P13637;	p39851	500	500	P13637	Sodium/potassium-transporting ATPase subunit alpha-3	ATP1A3	surface	machine learning	NA	1013	10	0	CY:1-85;TM:86-104;NC:105-119;TM:120-139;CY:140-280;TM:281-302;NC:303-308;TM:309-334;CY:335-765;TM:766-786;NC:787-791;TM:792-816;CY:817-838;TM:839-862;NC:863-902;TM:903-922;CY:923-942;TM:943-960;NC:961-974;TM:975-992;CY:993-1013	uniprot	NA	0.6786	2	ENSG00000105409	ENSP00000302397	NA	Transporters	Active_transporters;P-ATPase	205;231;473;567;628;674;710
CD166_HUMAN	CD166 antigen OS=Homo sapiens OX=9606 GN=ALCAM PE=1 SV=2	ADIQMPFTCSVTYYGPSGQK	Deamidated (NQ); Oxidation (M)	1134.01	49.3194	2	x'0000130000000000000000	6.71445	5.47881	6.36141	49.3047	49.3789	978.75	9.08531e-06	9.08531e-06	69.61	69.61	3	212	231	68.68	16459: Scan 21307 (rt=49.3194) [\\qmcr.qmul.ac.uk\rfs\HAEMONC\Pedro's Lab\Cell Signalling Proteomics\Ana Levi\Biotine_amine2022\RAW\QE1_Ana_Fuji__Biotin1_Sample1.raw]	ALCAM(Q215);ALCAM(M216);	70022.6	ALCAM;	Q13740;	p00708	1215	1215	Q13740	CD166 antigen	ALCAM	surface	machine learning	NA	583	1	1	SP:1-27;NC:28-527;TM:528-550;CY:551-583	uniprot - CSPA confirmed	NA	0.9441	1	ENSG00000170017	ENSP00000305988	CD166	Unclassified	Unclassified	91;95;167;265;306;361;457;480;499
ANO6_HUMAN	Anoctamin-6 OS=Homo sapiens OX=9606 GN=ANO6 PE=1 SV=2	QAYESNLICHGLQLEATR	NA	701.681	46.9819	3	x'00000000000000000000	-1.14747	-1.14747	-1.14747	46.9819	46.9819	138.27	0.00308846	0.00308846	43.03	43.03	1	97	114	43.03	15086: Scan 19797 (rt=46.9819) [\\qmcr.qmul.ac.uk\rfs\HAEMONC\Pedro's Lab\Cell Signalling Proteomics\Ana Levi\Biotine_amine2022\RAW\QE1_Ana_Fuji__Biotin1_Sample1.raw]	ANO6(96-114, no_mod);	79138.9	ANO6;	Q4KMQ2;	p39242	1364	1364	Q4KMQ2	Anoctamin-6	ANO6	surface	pos. trainingset	NA	910	8	0	CY:1-295;TM:296-318;NC:319-375;TM:376-395;CY:396-452;TM:453-477;NC:478-509;TM:510-530;CY:531-553;TM:554-572;NC:573-669;TM:670-693;CY:694-726;TM:727-747;NC:748-824;TM:825-846;CY:847-910	uniprot - CSPA confirmed	surface	0.8263	1	ENSG00000177119	ENSP00000320087	NA	Miscellaneous	Unknown_function;TMEM16	153;226;329;361;493;777;790;802
SATT_HUMAN	Neutral amino acid transporter A OS=Homo sapiens OX=9606 GN=SLC1A4 PE=1 SV=1	SNETNGYLDSAQAGPAAGPGAPGTAAGR	2 Deamidated (NQ)	1280.58	41.9588	2	x'001000000000100000000000000000	-4.01542	-4.01542	-4.01542	41.9588	41.9588	463.44	0.00784106	0.0666289	44.55	37.2967	3	4	31	32.72	12094: Scan 16485 (rt=41.9588) [\\qmcr.qmul.ac.uk\rfs\HAEMONC\Pedro's Lab\Cell Signalling Proteomics\Ana Levi\Biotine_amine2022\RAW\QE1_Ana_Fuji__Biotin1_Sample1.raw]	SLC1A4(N5);SLC1A4(Q15);	205526	SLC1A4;	P43007;	p46077	874	874	P43007	Neutral amino acid transporter A	SLC1A4	surface	machine learning	NA	532	9	0	CY:1-42;TM:43-65;NC:66-84;TM:85-105;CY:106-116;TM:117-139;NC:140-219;TM:220-237;CY:238-257;TM:258-277;NC:278-296;TM:297-320;CY:321-327;TM:328-349;NC:350-368;TM:369-394;CY:395-414;TM:415-438;NC:439-532	uniprot - CSPA confirmed	NA	0.8942	1	ENSG00000115902	ENSP00000234256	NA	Transporters	SLC;Other;SLC1	5;201;206
ADA10_HUMAN	Disintegrin and metalloproteinase domain-containing protein 10 OS=Homo sapiens OX=9606 GN=ADAM10 PE=1 SV=1	RRPPQPIQQPQR	NA	500.955	20.9891	3	x'00000000000000	-0.170018	-1.35014	-0.610064	20.392	21.4374	903.38	0.00048024	0.00048024	43.83	43.83	14	723	734	38.91	781: Scan 3844 (rt=20.9891) [\\qmcr.qmul.ac.uk\rfs\HAEMONC\Pedro's Lab\Cell Signalling Proteomics\Ana Levi\Biotine_amine2022\RAW\QE1_Ana_Fuji__Biotin1_Sample1.raw]	ADAM10(722-734, no_mod);	17161.1	ADAM10;	O14672;	p43460	121	121	O14672	Disintegrin and metalloproteinase domain-containing protein 10	ADAM10	surface	pos. trainingset	NA	748	1	1	SP:1-18;NC:19-675;TM:676-696;CY:697-748	uniprot - CSPA confirmed	surface	0.791	1	ENSG00000137845	ENSP00000260408	CD156c	Enzymes	3.4.24	267;278;439;551
DRA_HUMAN	HLA class II histocompatibility antigen, DR alpha chain OS=Homo sapiens OX=9606 GN=HLA-DRA PE=1 SV=2	KFHYLPFLPSTEDVYDCR	NA	572.527	53.8853	4	x'00000000000000000000	1.18718	-0.177597	-0.177597	53.8285	54.0634	754.91	0.0453297	0.0453297	32.23	32.23	3	172	189	32.18	18986: Scan 24082 (rt=53.8853) [\\qmcr.qmul.ac.uk\rfs\HAEMONC\Pedro's Lab\Cell Signalling Proteomics\Ana Levi\Biotine_amine2022\RAW\QE1_Ana_Fuji__Biotin1_Sample1.raw]	HLA-DRA(171-189, no_mod);	244543	HLA-DRA;	P01903;	p24921	353	353	P01903	HLA class II histocompatibility antigen, DR alpha chain	HLA-DRA	surface	pos. trainingset	NA	254	1	1	SP:1-25;NC:26-218;TM:219-241;CY:242-254	uniprot - CSPA confirmed	NA	0.7944	1	ENSG00000227993;ENSG00000206308;ENSG00000204287;ENSG00000234794;ENSG00000230726;ENSG00000228987;ENSG00000226260	ENSP00000372608;ENSP00000372746;ENSP00000378786;ENSP00000405295;ENSP00000402951;ENSP00000410443;ENSP00000404533	NA	Miscellaneous	Ligand;MHC	103;143
BASI_HUMAN	Basigin OS=Homo sapiens OX=9606 GN=BSG PE=1 SV=2	SSEHINEGETAMLVCK	NA	902.914	35.3671	2	x'000000000000000000	1.40702	-1.09878	-0.51114	35.3671	36.0524	750.2	7.24106e-09	7.24106e-09	99.04	99.04	16	228	243	89.71	8138: Scan 12098 (rt=35.3671) [\\qmcr.qmul.ac.uk\rfs\HAEMONC\Pedro's Lab\Cell Signalling Proteomics\Ana Levi\Biotine_amine2022\RAW\QE1_Ana_Fuji__Biotin1_Sample1.raw]	BSG(227-243, no_mod);	244368	BSG;	P35613;	p46735	821	821	P35613	Basigin	BSG	surface	pos. trainingset	NA	385	1	1	SP:1-21;NC:22-323;TM:324-345;CY:346-385	uniprot - CSPA confirmed	surface	0.9242	1	ENSG00000172270	ENSP00000333769	CD147	Unclassified	Unclassified	64;160;268;302;383
S26A3_HUMAN	Chloride anion exchanger OS=Homo sapiens OX=9606 GN=SLC26A3 PE=1 SV=1	QGLLQVTPK	Deamidated (NQ)	492.795	47.4506	2	x'01000000000	8.8941	8.8941	8.8941	47.4506	47.4506	28.77	0.0119466	0.0119466	28.77	28.77	1	584	592	4.21	15360: Scan 20100 (rt=47.4506) [\\qmcr.qmul.ac.uk\rfs\HAEMONC\Pedro's Lab\Cell Signalling Proteomics\Ana Levi\Biotine_amine2022\RAW\QE1_Ana_Fuji__Biotin1_Sample1.raw]	SLC26A3(Q584);	44365.6	SLC26A3;	P40879;	p39973	846	846	P40879	Chloride anion exchanger	SLC26A3	surface	machine learning	NA	764	14	0	CY:1-72;TM:73-97;NC:98-102;TM:103-120;CY:121-127;TM:128-149;NC:150-174;TM:175-195;CY:196-200;TM:201-223;NC:224-257;TM:258-275;CY:276-286;TM:287-305;NC:306-343;TM:344-363;CY:364-374;TM:375-392;NC:393-411;TM:412-432;CY:433-438;TM:439-458;NC:459-469;TM:470-494;CY:495-644;TM:645-664;NC:665-703;TM:704-722;CY:723-764	uniprot	NA	0.6248	2	ENSG00000091138	ENSP00000345873	NA	Transporters	SLC;APC;SLC26	153;161;164;165;621
ADA10_HUMAN	Disintegrin and metalloproteinase domain-containing protein 10 OS=Homo sapiens OX=9606 GN=ADAM10 PE=1 SV=1	RPPQPIQQPQR	NA	448.922	22.6012	3	x'0000000000000	0.237397	0.237397	0.237397	22.6012	22.6012	903.38	0.0113024	0.0113024	32.14	32.14	1	724	734	32.14	1444: Scan 4588 (rt=22.6012) [\\qmcr.qmul.ac.uk\rfs\HAEMONC\Pedro's Lab\Cell Signalling Proteomics\Ana Levi\Biotine_amine2022\RAW\QE1_Ana_Fuji__Biotin1_Sample1.raw]	ADAM10(723-734, no_mod);	27438	ADAM10;	O14672;	p43370	121	121	O14672	Disintegrin and metalloproteinase domain-containing protein 10	ADAM10	surface	pos. trainingset	NA	748	1	1	SP:1-18;NC:19-675;TM:676-696;CY:697-748	uniprot - CSPA confirmed	surface	0.791	1	ENSG00000137845	ENSP00000260408	CD156c	Enzymes	3.4.24	267;278;439;551
DPB1_HUMAN	HLA class II histocompatibility antigen, DP beta 1 chain OS=Homo sapiens OX=9606 GN=HLA-DPB1 PE=1 SV=1	HNYELGGPMTLQR	Oxidation (M)	511.249	33.1842	3	x'000000000300000	1.76583	-1.27195	-1.27195	32.8844	33.1842	673.64	0.000143779	0.000143779	54.96	54.96	3	108	120	53.96	6928: Scan 10723 (rt=33.1842) [\\qmcr.qmul.ac.uk\rfs\HAEMONC\Pedro's Lab\Cell Signalling Proteomics\Ana Levi\Biotine_amine2022\RAW\QE1_Ana_Fuji__Biotin1_Sample1.raw]	HLA-DPB1(M116);	183341	HLA-DPB1;	P04440;	p19674	375	375	P04440	HLA class II histocompatibility antigen, DP beta 1 chain	HLA-DPB1	surface	pos. trainingset	NA	258	1	1	SP:1-29;NC:30-226;TM:227-246;CY:247-258	uniprot - CSPA confirmed	surface	0.8083	1	ENSG00000215048;ENSG00000236693;ENSG00000223865;ENSG00000230763;ENSG00000226826;ENSG00000237710	ENSP00000382422;ENSP00000414196;ENSP00000408146;ENSP00000396095;ENSP00000407674;ENSP00000389288	NA	Miscellaneous	Ligand;MHC	48;127
SIT1_HUMAN	Signaling threshold-regulating transmembrane adapter 1 OS=Homo sapiens OX=9606 GN=SIT1 PE=1 SV=1	YSEVVLDSEPK	NA	633.318	37.5996	2	x'0000000000000	1.09519	-0.502128	0.65237	37.5996	37.8765	206.18	1.18716e-06	1.18716e-06	75.16	75.16	3	148	158	75.16	9475: Scan 13579 (rt=37.5996) [\\qmcr.qmul.ac.uk\rfs\HAEMONC\Pedro's Lab\Cell Signalling Proteomics\Ana Levi\Biotine_amine2022\RAW\QE1_Ana_Fuji__Biotin1_Sample1.raw]	SIT1(147-158, no_mod);	84887.2	SIT1;	Q9Y3P8;	p58094	2801	2801	Q9Y3P8	Signaling threshold-regulating transmembrane adapter 1	SIT1	surface	pos. trainingset	NA	196	1	1	SP:1-24;NC:25-39;TM:40-63;CY:64-196	uniprot	surface	0.6091	2	ENSG00000137078	ENSP00000259608	NA	Unclassified	Unclassified	26
AT1A1_HUMAN	Sodium/potassium-transporting ATPase subunit alpha-1 OS=Homo sapiens OX=9606 GN=ATP1A1 PE=1 SV=1	NIAFFSTNCVEGTAR	NA	843.899	50.2502	2	x'00000000000000000	1.6912	-2.49677	0.0183891	50.1436	50.7805	2098.12	1.24087e-10	1.24087e-10	116	116	27	241	255	113.84	16998: Scan 21905 (rt=50.2502) [\\qmcr.qmul.ac.uk\rfs\HAEMONC\Pedro's Lab\Cell Signalling Proteomics\Ana Levi\Biotine_amine2022\RAW\QE1_Ana_Fuji__Biotin1_Sample1.raw]	ATP1A1(240-255, no_mod);	157300	ATP1A1;	P05023;	p36810	381	381	P05023	Sodium/potassium-transporting ATPase subunit alpha-1	ATP1A1	surface	pos. trainingset	NA	1023	10	0	CY:1-95;TM:96-114;NC:115-129;TM:130-149;CY:150-290;TM:291-312;NC:313-318;TM:319-344;CY:345-775;TM:776-796;NC:797-801;TM:802-824;CY:825-848;TM:849-872;NC:873-912;TM:913-932;CY:933-952;TM:953-970;NC:971-984;TM:985-1002;CY:1003-1023	uniprot	surface	0.5464	3	ENSG00000163399	ENSP00000295598	NA	Transporters	Active_transporters;P-ATPase	215;405;483;497;638;720
PTPRJ_HUMAN	Receptor-type tyrosine-protein phosphatase eta OS=Homo sapiens OX=9606 GN=PTPRJ PE=1 SV=3	AGSPTAPVHDESLVGPVDPSSGQQSR	NA	859.083	38.8499	3	x'0000000000000000000000000000	-1.75082	-2.34517	-1.99555	38.8499	39.0734	447.747	0.000257644	0.000257644	54.98	54.98	3	301	326	50.07	10219: Scan 14405 (rt=38.8499) [\\qmcr.qmul.ac.uk\rfs\HAEMONC\Pedro's Lab\Cell Signalling Proteomics\Ana Levi\Biotine_amine2022\RAW\QE1_Ana_Fuji__Biotin1_Sample1.raw]	PTPRJ(300-326, no_mod);	32218	PTPRJ;	Q12913;	p01643	1168	1168	Q12913	Receptor-type tyrosine-protein phosphatase eta	PTPRJ	surface	pos. trainingset	NA	1337	1	1	SP:1-35;NC:36-970;TM:971-996;CY:997-1337	uniprot - CSPA confirmed	surface	0.9348	1	ENSG00000149177	ENSP00000400010	CD148	Receptors	Other_receptors;ReceptorTypePhosphatases	72;82;93;104;142;172;192;231;258;278;342;351;376;391;396;413;431;501;525;536;582;603;618;628;637;666;669;761;772;784;790;824;910;937;1313
SYPL1_HUMAN	Synaptophysin-like protein 1 OS=Homo sapiens OX=9606 GN=SYPL1 PE=1 SV=1	IATGHNIIDELPPCK	NA	559.96	41.6522	3	x'00000000000000000	1.15454	1.15454	1.15454	41.6522	41.6522	109.2	0.0354396	0.0354396	30.05	30.05	1	180	194	30.05	11907: Scan 16277 (rt=41.6522) [\\qmcr.qmul.ac.uk\rfs\HAEMONC\Pedro's Lab\Cell Signalling Proteomics\Ana Levi\Biotine_amine2022\RAW\QE1_Ana_Fuji__Biotin1_Sample1.raw]	SYPL1(179-194, no_mod);	89117.1	SYPL1;	Q16563;	p20410	1296	1296	Q16563	Synaptophysin-like protein 1	SYPL1	surface	machine learning	NA	259	4	0	CY:1-34;TM:35-55;NC:56-116;TM:117-139;CY:140-150;TM:151-171;NC:172-210;TM:211-233;CY:234-259	uniprot - CSPA confirmed	NA	0.7804	1	ENSG00000008282	ENSP00000011473	NA	Miscellaneous	Other;Synaptophysin	71;212;243
CD79A_HUMAN	B-cell antigen receptor complex-associated protein alpha chain OS=Homo sapiens OX=9606 GN=CD79A PE=1 SV=2	QPPPRPFLDMGEGTK	NA	557.284	40.2261	3	x'00000000000000000	-1.28473	-1.28473	-1.28473	40.2261	40.2261	200.81	0.0276943	0.0276943	32.18	32.18	1	127	141	31.77	11055: Scan 15332 (rt=40.2261) [\\qmcr.qmul.ac.uk\rfs\HAEMONC\Pedro's Lab\Cell Signalling Proteomics\Ana Levi\Biotine_amine2022\RAW\QE1_Ana_Fuji__Biotin1_Sample1.raw]	CD79A(126-141, no_mod);	132132	CD79A;	P11912;	p41522	488	488	P11912	B-cell antigen receptor complex-associated protein alpha chain	CD79A	surface	pos. trainingset	NA	226	1	1	SP:1-32;NC:33-143;TM:144-165;CY:166-226	uniprot - CSPA confirmed	surface	0.9082	1	ENSG00000105369	ENSP00000221972	CD79a	Unclassified	Unclassified	57;63;73;88;97;112
CTL1_HUMAN	Choline transporter-like protein 1 OS=Homo sapiens OX=9606 GN=SLC44A1 PE=1 SV=1	NLPFTPILASVNR	NA	721.414	58.583	2	x'000000000000000	2.50137	-2.35701	2.50137	58.583	59.1162	348.324	3.1024e-07	3.1024e-07	75.69	75.69	11	422	434	75.69	21465: Scan 26774 (rt=58.583) [\\qmcr.qmul.ac.uk\rfs\HAEMONC\Pedro's Lab\Cell Signalling Proteomics\Ana Levi\Biotine_amine2022\RAW\QE1_Ana_Fuji__Biotin1_Sample1.raw]	SLC44A1(421-434, no_mod);	65292.7	SLC44A1;	Q8WWI5;	p37408	2119	2119	Q8WWI5	Choline transporter-like protein 1	SLC44A1	surface	pos. trainingset	NA	657	9	0	CY:1-30;TM:31-54;NC:55-213;TM:214-233;CY:234-239;TM:240-263;NC:264-288;TM:289-309;CY:310-314;TM:315-334;NC:335-339;TM:340-361;CY:362-383;TM:384-406;NC:407-537;TM:538-560;CY:561-566;TM:567-589;NC:590-657	uniprot - CSPA confirmed	surface	0.7104	2	ENSG00000070214	ENSP00000363852;ENSP00000433072	CD92	Transporters	SLC;Other;SLC44	135;180;507
AAAT_HUMAN	Neutral amino acid transporter B(0) OS=Homo sapiens OX=9606 GN=SLC1A5 PE=1 SV=2	EVLDSFLDLAR	NA	639.341	63.7934	2	x'0000000000000	1.38016	-2.09766	-0.155091	61.4867	64.2637	665.32	7.44054e-08	7.44054e-08	85.74	85.74	33	179	189	73.59	23906: Scan 29439 (rt=63.7934) [\\qmcr.qmul.ac.uk\rfs\HAEMONC\Pedro's Lab\Cell Signalling Proteomics\Ana Levi\Biotine_amine2022\RAW\QE1_Ana_Fuji__Biotin1_Sample1.raw]	SLC1A5(178-189, no_mod);	153568	SLC1A5;	Q15758;	p12623	1279	1279	Q15758	Neutral amino acid transporter B(0)	SLC1A5	surface	machine learning	NA	541	10	0	CY:1-51;TM:52-76;NC:77-97;TM:98-118;CY:119-128;TM:129-153;NC:154-227;TM:228-246;CY:247-265;TM:266-290;NC:291-301;TM:302-328;CY:329-335;TM:336-357;NC:358-373;TM:374-393;CY:394-399;TM:400-420;NC:421-425;TM:426-446;CY:447-541	uniprot - CSPA confirmed	NA	0.8104	1	ENSG00000105281	ENSP00000444408	NA	Transporters	SLC;Other;SLC1	163;212
HG2A_HUMAN	HLA class II histocompatibility antigen gamma chain OS=Homo sapiens OX=9606 GN=CD74 PE=1 SV=3	LDKLTVTSQNLQLENLR	NA	993.053	46.9972	2	x'0000000000000000000	-2.32247	-2.32247	-2.32247	46.9972	46.9972	442.82	1.266e-13	1.266e-13	146.5	146.5	1	78	94	146.5	15098: Scan 19809 (rt=46.9972) [\\qmcr.qmul.ac.uk\rfs\HAEMONC\Pedro's Lab\Cell Signalling Proteomics\Ana Levi\Biotine_amine2022\RAW\QE1_Ana_Fuji__Biotin1_Sample1.raw]	CD74(77-94, no_mod);	54460.2	CD74;	P04233;	p27566	372	372	P04233	HLA class II histocompatibility antigen gamma chain	CD74	surface	machine learning	NA	296	1	0	CY:1-48;TM:49-72;NC:73-296	uniprot - CSPA confirmed	NA	0.6108	2	ENSG00000019582	ENSP00000009530	CD74	Unclassified	Unclassified	130;136;256;270
EGFR_HUMAN	NA	YLVIQGDER	Deamidated (NQ)	547.281	42.5114	2	x'00000100000	1.94774	-0.816443	1.1789	42.5114	42.9367	35.7	0.00619053	0.00619053	35.7	35.7	8	978	986	15.82	12424: Scan 16855 (rt=42.5114) [\\qmcr.qmul.ac.uk\rfs\HAEMONC\Pedro's Lab\Cell Signalling Proteomics\Ana Levi\Biotine_amine2022\RAW\QE1_Ana_Fuji__Biotin1_Sample1.raw]	EGFR(Q982);	254421	EGFR;	P00533;	p57745	341	341	P00533	Epidermal growth factor receptor	EGFR	surface	pos. trainingset	NA	1210	1	1	SP:1-24;NC:25-645;TM:646-668;CY:669-1210	uniprot - CSPA confirmed	surface	0.9742	1	ENSG00000146648	ENSP00000275493	NA	Receptors	Kinase;EGFR	128;175;196;352;361;413;444;528;568;603;623;1043;1044;1094;1148
CXCR4_HUMAN	C-X-C chemokine receptor type 4 OS=Homo sapiens OX=9606 GN=CXCR4 PE=1 SV=1	TSAQHALTSVSR	NA	419.89	23.759	3	x'00000000000000	0.138464	-1.38941	-0.577728	21.7175	24.2809	165.37	9.21278e-07	9.21278e-07	74.43	74.43	27	311	322	74.03	1960: Scan 5164 (rt=23.759) [\\qmcr.qmul.ac.uk\rfs\HAEMONC\Pedro's Lab\Cell Signalling Proteomics\Ana Levi\Biotine_amine2022\RAW\QE1_Ana_Fuji__Biotin1_Sample1.raw]	CXCR4(310-322, no_mod);	85619.9	CXCR4;	P61073;	p50230	1060	1060	P61073	C-X-C chemokine receptor type 4	CXCR4	surface	machine learning	NA	352	7	0	NC:1-41;TM:42-64;CY:65-77;TM:78-100;NC:101-113;TM:114-135;CY:136-154;TM:155-175;NC:176-196;TM:197-222;CY:223-241;TM:242-261;NC:262-283;TM:284-305;CY:306-352	uniprot	NA	0.9222	1	ENSG00000121966	ENSP00000241393	CD184	Receptors	GPCR;Rhodopsin	11;176
DRB4_HUMAN	HLA class II histocompatibility antigen, DR beta 4 chain OS=Homo sapiens OX=9606 GN=HLA-DRB4 PE=1 SV=2	VTVYPSK	NA	397.227	25.6414	2	x'000000000	-0.0100954	-0.716776	-0.388674	25.6414	25.8472	290.231	7.97765e-05	7.97765e-05	48.54	48.54	10	128	134	44.22	2830: Scan 6149 (rt=25.6414) [\\qmcr.qmul.ac.uk\rfs\HAEMONC\Pedro's Lab\Cell Signalling Proteomics\Ana Levi\Biotine_amine2022\RAW\QE1_Ana_Fuji__Biotin1_Sample1.raw]	NA(127-134, no_mod);NA(127-134, no_mod);NA(127-134, no_mod);NA(127-134, no_mod);NA(127-134, no_mod);NA(127-134, no_mod);NA(127-134, no_mod);NA(127-134, no_mod);NA(127-134, no_mod);HLA-DRB1(127-134, no_mod);HLA-DRB4(127-134, no_mod);	85572.2	NA; NA; NA; NA; NA; NA; NA; NA; NA; HLA-DRB1; HLA-DRB4;	Q9GIY3; Q95IE3; Q5Y7A7; Q30167; Q30134; Q29974; P20039; P04229; P01912; P01911; P13762;	p55643	507	507	P13762	HLA class II histocompatibility antigen, DR beta 4 chain	HLA-DRB4	surface	pos. trainingset	NA	266	1	1	SP:1-29;NC:30-228;TM:229-250;CY:251-266	uniprot - CSPA confirmed	NA	0.8463	1	ENSG00000227357;ENSG00000231021	ENSP00000410857;ENSP00000412031	NA	Miscellaneous	Ligand;MHC	48
PODXL_HUMAN	Podocalyxin OS=Homo sapiens OX=9606 GN=PODXL PE=1 SV=2	CEDLETQTQSEK	NA	734.317	25.294	2	x'00000000000000	0.324556	-1.7346	-1.44823	25.294	25.4657	78.46	5.1108e-07	5.1108e-07	78.46	78.46	4	344	355	71.78	2665: Scan 5961 (rt=25.294) [\\qmcr.qmul.ac.uk\rfs\HAEMONC\Pedro's Lab\Cell Signalling Proteomics\Ana Levi\Biotine_amine2022\RAW\QE1_Ana_Fuji__Biotin1_Sample1.raw]	PODXL(343-355, no_mod);	13078.5	PODXL;	O00592;	p05105	110	110	O00592	Podocalyxin	PODXL	surface	pos. trainingset	NA	558	1	1	SP:1-22;NC:23-459;TM:460-482;CY:483-558	uniprot - CSPA confirmed	surface	0.9396	1	ENSG00000128567	ENSP00000367817	NA	Unclassified	Unclassified	33;43;104;144;360;544
TEN1_HUMAN	Teneurin-1 OS=Homo sapiens OX=9606 GN=TENM1 PE=1 SV=2	LLQTLHLGTGR	NA	403.576	40.5125	3	x'0000000000000	-0.341971	-0.341971	-0.341971	40.5125	40.5125	20.53	0.0491239	0.0491239	20.53	20.53	1	1956	1966	20.53	11208: Sum of 2 scans. Range 15499 (rt=40.4776) to 15544 (rt=40.5475) [\\qmcr.qmul.ac.uk\rfs\HAEMONC\Pedro's Lab\Cell Signalling Proteomics\Ana Levi\Biotine_amine2022\RAW\QE1_Ana_Fuji__Biotin1_Sample1.raw]	TENM1(1955-1966, no_mod);	205119	TENM1;	Q9UKZ4;	p30746	2732	2732	Q9UKZ4	Teneurin-1	TENM1	surface	pos. trainingset	NA	2725	1	0	CY:1-319;TM:320-344;NC:345-2725	uniprot - CSPA confirmed	surface	0.7259	2	ENSG00000009694	ENSP00000360171	NA	Miscellaneous	Other;Teneurin	433;905;1084;1550;1567;1663;1699;1757;1781;1842;2056;2145;2285;2602
CD86_HUMAN	T-lymphocyte activation antigen CD86 OS=Homo sapiens OX=9606 GN=CD86 PE=1 SV=2	CGTNTMEREESEQTK	NA	600.594	20.8438	3	x'00000000000000000	8.85998	-0.779988	6.24153	20.8438	21.3102	113.77	0.000568287	0.000568287	49.47	49.47	7	282	296	48.28	719: Sum of 2 scans. Range 3768 (rt=20.8132) to 3794 (rt=20.8743) [\\qmcr.qmul.ac.uk\rfs\HAEMONC\Pedro's Lab\Cell Signalling Proteomics\Ana Levi\Biotine_amine2022\RAW\QE1_Ana_Fuji__Biotin1_Sample1.raw]	CD86(281-296, no_mod);	26957.4	CD86;	P42081;	p05203	863	863	P42081	T-lymphocyte activation antigen CD86	CD86	surface	pos. trainingset	NA	329	1	1	SP:1-25;NC:26-245;TM:246-268;CY:269-329	uniprot - CSPA confirmed	surface	0.9326	1	ENSG00000114013	ENSP00000332049	CD86	Miscellaneous	Other;Butyrophylin	33;47;135;146;154;177;192;213
PTPRC_HUMAN	Receptor-type tyrosine-protein phosphatase C OS=Homo sapiens OX=9606 GN=PTPRC PE=1 SV=3	LENLEPEHEYKCDSEILYNNHK	Deamidated (NQ)	925.765	37.6869	3	x'000100000000000000000000	7.5674	7.50251	7.50251	37.6869	37.9295	3374.81	0.00904324	0.00904324	40.63	40.63	2	356	377	38.24	9527: Scan 13637 (rt=37.6869) [\\qmcr.qmul.ac.uk\rfs\HAEMONC\Pedro's Lab\Cell Signalling Proteomics\Ana Levi\Biotine_amine2022\RAW\QE1_Ana_Fuji__Biotin1_Sample1.raw]	PTPRC(N358);	24176.3	PTPRC;	P08575;	p28059	423	423	P08575	Receptor-type tyrosine-protein phosphatase C	PTPRC	surface	machine learning	NA	1304	1	1	SP:1-23;NC:24-575;TM:576-597;CY:598-1304	uniprot	NA	0.978	1	ENSG00000081237;ENSG00000262418	ENSP00000356346;ENSP00000461074;ENSP00000458322;ENSP00000471843	CD45	Receptors	Other_receptors;ReceptorTypePhosphatases	78;90;95;184;190;197;232;260;270;276;335;378;419;468;488;529;707;919;966;1017;1122;1150
BASI_HUMAN	Basigin OS=Homo sapiens OX=9606 GN=BSG PE=1 SV=2	KPEDVLDDDDAGSAPLK	NA	595.624	37.9298	3	x'0000000000000000000	2.15937	-1.38913	1.04942	37.7096	38.501	750.2	5.565e-09	5.565e-09	100	100	26	350	366	98.72	9678: Scan 13801 (rt=37.9298) [\\qmcr.qmul.ac.uk\rfs\HAEMONC\Pedro's Lab\Cell Signalling Proteomics\Ana Levi\Biotine_amine2022\RAW\QE1_Ana_Fuji__Biotin1_Sample1.raw]	BSG(349-366, no_mod);	132439	BSG;	P35613;	p25874	821	821	P35613	Basigin	BSG	surface	pos. trainingset	NA	385	1	1	SP:1-21;NC:22-323;TM:324-345;CY:346-385	uniprot - CSPA confirmed	surface	0.9242	1	ENSG00000172270	ENSP00000333769	CD147	Unclassified	Unclassified	64;160;268;302;383
TTYH3_HUMAN	Protein tweety homolog 3 OS=Homo sapiens OX=9606 GN=TTYH3 PE=1 SV=3	ALVEMQDVVAELLR	NA	793.435	72.4518	2	x'0000000000000000	-0.567245	-0.567245	-0.567245	72.4518	72.4518	90.89	3.08366e-08	3.08366e-08	90.89	90.89	1	317	330	89.22	27471: Scan 33381 (rt=72.4518) [\\qmcr.qmul.ac.uk\rfs\HAEMONC\Pedro's Lab\Cell Signalling Proteomics\Ana Levi\Biotine_amine2022\RAW\QE1_Ana_Fuji__Biotin1_Sample1.raw]	TTYH3(316-330, no_mod);	13514.5	TTYH3;	Q9C0H2;	p02916	2397	2397	Q9C0H2	Protein tweety homolog 3	TTYH3	surface	pos. trainingset	NA	523	5	0	NC:1-41;TM:42-66;CY:67-84;TM:85-106;NC:107-209;TM:210-231;CY:232-237;TM:238-257;NC:258-387;TM:388-409;CY:410-523	uniprot - CSPA confirmed	surface	0.694	2	ENSG00000136295	ENSP00000258796	NA	Transporters	Channels;Chloride_channels;Tweety	126;144;351
COPT1_HUMAN	High affinity copper uptake protein 1 OS=Homo sapiens OX=9606 GN=SLC31A1 PE=1 SV=1	AVVVDITEHCH	NA	640.308	33.6743	2	x'0000000000000	-1.47349	-1.47349	-1.47349	33.6743	33.6743	132.5	4.28039e-05	4.28039e-05	63.37	63.37	1	180	190	63.37	7217: Scan 11044 (rt=33.6743) [\\qmcr.qmul.ac.uk\rfs\HAEMONC\Pedro's Lab\Cell Signalling Proteomics\Ana Levi\Biotine_amine2022\RAW\QE1_Ana_Fuji__Biotin1_Sample1.raw]	SLC31A1(179-190, no_mod);	39609	SLC31A1;	O15431;	p04831	153	153	O15431	High affinity copper uptake protein 1	SLC31A1	surface	pos. trainingset	NA	190	3	0	NC:1-57;TM:58-83;CY:84-129;TM:130-150;NC:151-155;TM:156-175;CY:176-190	uniprot	surface	0.686	2	ENSG00000136868	ENSP00000363329	NA	Transporters	SLC;Other;SLC31	15;112
CD19_HUMAN	B-lymphocyte antigen CD19 OS=Homo sapiens OX=9606 GN=CD19 PE=1 SV=6	GTSDGPTQQLTWSR	NA	767.369	40.2761	2	x'0000000000000000	3.38873	0.896444	0.896444	40.2761	40.595	648.954	2.913e-07	2.913e-07	81.62	81.62	2	41	54	80.47	11086: Scan 15364 (rt=40.2761) [\\qmcr.qmul.ac.uk\rfs\HAEMONC\Pedro's Lab\Cell Signalling Proteomics\Ana Levi\Biotine_amine2022\RAW\QE1_Ana_Fuji__Biotin1_Sample1.raw]	CD19(40-54, no_mod);	417982	CD19;	P15391;	p18397	527	527	P15391	B-lymphocyte antigen CD19	CD19	surface	pos. trainingset	NA	556	1	1	SP:1-20;NC:21-292;TM:293-315;CY:316-556	uniprot - CSPA confirmed	surface	0.8621	1	ENSG00000177455	ENSP00000313419	CD19	Unclassified	Unclassified	86;125;138;181;265;423
NRP2_HUMAN	Neuropilin-2 OS=Homo sapiens OX=9606 GN=NRP2 PE=1 SV=3	LISPPVHLPR	NA	376.901	40.3335	3	x'000000000000	2.84565	-1.83651	-0.426539	40.3335	41.4508	1396.83	5.9743e-05	5.9743e-05	50.9	50.9	7	702	711	50.9	11120: Scan 15403 (rt=40.3335) [\\qmcr.qmul.ac.uk\rfs\HAEMONC\Pedro's Lab\Cell Signalling Proteomics\Ana Levi\Biotine_amine2022\RAW\QE1_Ana_Fuji__Biotin1_Sample1.raw]	NRP2(701-711, no_mod);	63694.2	NRP2;	O60462;	p29611	213	213	O60462	Neuropilin-2	NRP2	surface	machine learning	NA	931	1	1	SP:1-22;NC:23-864;TM:865-890;CY:891-931	uniprot - CSPA confirmed	NA	0.9261	1	ENSG00000118257	ENSP00000272849;ENSP00000387519	NA	Receptors	Other_receptors;Neuropilin	152;157;629;839
S12A2_HUMAN	Solute carrier family 12 member 2 OS=Homo sapiens OX=9606 GN=SLC12A2 PE=1 SV=1	QTPADGEASGESEPAKGSEEAK	Deamidated (NQ)	725.995	21.6779	3	x'010000000000000000000000	7.72335	7.30956	7.30956	21.6779	21.8951	48.99	0.0009735	0.0009735	48.99	48.99	2	115	136	48.99	1036: Sum of 2 scans. Range 4130 (rt=21.63) to 4173 (rt=21.7258) [\\qmcr.qmul.ac.uk\rfs\HAEMONC\Pedro's Lab\Cell Signalling Proteomics\Ana Levi\Biotine_amine2022\RAW\QE1_Ana_Fuji__Biotin1_Sample1.raw]	SLC12A2(Q115);	9677.56	SLC12A2;	P55011;	p42157	1005	1005	P55011	Solute carrier family 12 member 2	SLC12A2	surface	machine learning	NA	1212	12	0	CY:1-290;TM:291-310;NC:311-316;TM:317-343;CY:344-363;TM:364-387;NC:388-408;TM:409-428;CY:429-435;TM:436-456;NC:457-486;TM:487-509;CY:510-520;TM:521-541;NC:542-593;TM:594-617;CY:618-653;TM:654-675;NC:676-680;TM:681-699;CY:700-719;TM:720-748;NC:749-901;TM:902-922;CY:923-1212	uniprot - CSPA confirmed	NA	0.8343	1	ENSG00000064651	ENSP00000262461	NA	Transporters	SLC;APC;SLC12	168;506;553;562;690
ADAM9_HUMAN	Disintegrin and metalloproteinase domain-containing protein 9 OS=Homo sapiens OX=9606 GN=ADAM9 PE=1 SV=1	NFQCVDASVLNYDCDVQKK	NA	768.352	45.6623	3	x'000000000000000000000	1.20936	-1.26671	-1.26671	45.6623	45.8972	266.804	0.000338025	0.000338025	54.02	54.02	3	631	649	54.02	14306: Scan 18937 (rt=45.6623) [\\qmcr.qmul.ac.uk\rfs\HAEMONC\Pedro's Lab\Cell Signalling Proteomics\Ana Levi\Biotine_amine2022\RAW\QE1_Ana_Fuji__Biotin1_Sample1.raw]	ADAM9(630-649, no_mod);	36215.7	ADAM9;	Q13443;	p36506	1191	1191	Q13443	Disintegrin and metalloproteinase domain-containing protein 9	ADAM9	surface	pos. trainingset	NA	819	1	1	SP:1-28;NC:29-698;TM:699-718;CY:719-819	uniprot - CSPA confirmed	surface	0.8866	1	ENSG00000168615	ENSP00000419446	NA	Enzymes	3.4.24	125;144;154;231;381;487
CD27_HUMAN	CD27 antigen OS=Homo sapiens OX=9606 GN=CD27 PE=1 SV=2	LCCQMCEPGTFLVK	Deamidated (NQ); Oxidation (M)	880.389	43.7013	2	x'0000130000000000	9.38956	9.11665	9.38956	43.7013	43.885	146.8	0.00838712	0.00838712	42.44	42.44	2	38	51	42.44	13132: Scan 17644 (rt=43.7013) [\\qmcr.qmul.ac.uk\rfs\HAEMONC\Pedro's Lab\Cell Signalling Proteomics\Ana Levi\Biotine_amine2022\RAW\QE1_Ana_Fuji__Biotin1_Sample1.raw]	CD27(Q41);CD27(M42);	76712.5	CD27;	P26842;	p27272	668	668	P26842	CD27 antigen	CD27	surface	pos. trainingset	NA	260	1	1	SP:1-22;NC:23-188;TM:189-211;CY:212-260	uniprot - CSPA confirmed	surface	0.9198	1	ENSG00000139193	ENSP00000266557	CD27	Receptors	Other_receptors;TNFNGF	95
EFNB2_HUMAN	Ephrin-B2 OS=Homo sapiens OX=9606 GN=EFNB2 PE=1 SV=1	FLPGQGLVLYPQIGDKLDIICPK	NA	862.145	63.4215	3	x'0000000000000000000000000	-1.19416	-2.77347	-1.19416	63.4215	63.5228	134.15	1.47985e-06	1.47985e-06	68.79	68.79	2	42	64	68.79	23737: Scan 29253 (rt=63.4215) [\\qmcr.qmul.ac.uk\rfs\HAEMONC\Pedro's Lab\Cell Signalling Proteomics\Ana Levi\Biotine_amine2022\RAW\QE1_Ana_Fuji__Biotin1_Sample1.raw]	EFNB2(41-64, no_mod);	63854.9	EFNB2;	P52799;	p14142	987	987	P52799	Ephrin-B2	EFNB2	surface	machine learning	NA	333	1	1	SP:1-25;NC:26-225;TM:226-250;CY:251-333	uniprot - CSPA confirmed	NA	0.984	1	ENSG00000125266	ENSP00000245323	NA	Miscellaneous	Ligand;EphB	36;139;282
EVI2B_HUMAN	Protein EVI2B OS=Homo sapiens OX=9606 GN=EVI2B PE=1 SV=2	LFESSENIEDSNNPKTEK	Deamidated (NQ)	694.662	32.5626	3	x'00000001000000000000	8.70895	8.70895	8.70895	32.5626	32.5626	145.9	0.0482206	0.0482206	31.6	31.6	1	291	308	31.6	6573: Scan 10317 (rt=32.5626) [\\qmcr.qmul.ac.uk\rfs\HAEMONC\Pedro's Lab\Cell Signalling Proteomics\Ana Levi\Biotine_amine2022\RAW\QE1_Ana_Fuji__Biotin1_Sample1.raw]	EVI2B(N297);	38990.1	EVI2B;	P34910;	p28284	798	798	P34910	Protein EVI2B	EVI2B	surface	machine learning	NA	448	1	1	SP:1-21;NC:22-202;TM:203-225;CY:226-448	uniprot	NA	0.8723	1	ENSG00000185862	ENSP00000333779;ENSP00000462682	CD361	Unclassified	Unclassified	16;50;114;314;353;368;437
JAG2_HUMAN	Protein jagged-2 OS=Homo sapiens OX=9606 GN=JAG2 PE=1 SV=3	CDENYYSATCNK	NA	762.79	28.757	2	x'00000000000000	-0.318989	-1.56607	-0.318989	28.757	29.0148	526.59	1.01976e-05	1.01976e-05	62.99	62.99	3	198	209	59.89	4408: Scan 7913 (rt=28.757) [\\qmcr.qmul.ac.uk\rfs\HAEMONC\Pedro's Lab\Cell Signalling Proteomics\Ana Levi\Biotine_amine2022\RAW\QE1_Ana_Fuji__Biotin1_Sample1.raw]	JAG2(197-209, no_mod);	20457.1	JAG2;	Q9Y219;	p05060	2785	2785	Q9Y219	Protein jagged-2	JAG2	surface	machine learning	NA	1238	1	1	SP:1-26;NC:27-1081;TM:1082-1106;CY:1107-1238	uniprot - CSPA confirmed	NA	0.8762	1	ENSG00000184916	ENSP00000328169	NA	Miscellaneous	Ligand;Jagged	153;570;619;752;1058;1153
TNR5_HUMAN	Tumor necrosis factor receptor superfamily member 5 OS=Homo sapiens OX=9606 GN=CD40 PE=1 SV=1	CHPWTSCETK	NA	653.271	23.2424	2	x'000000000000	-1.31389	-1.31389	-1.31389	23.2424	23.2424	598.76	0.0264665	0.0264665	34.43	34.43	1	161	170	33.13	1725: Scan 4902 (rt=23.2424) [\\qmcr.qmul.ac.uk\rfs\HAEMONC\Pedro's Lab\Cell Signalling Proteomics\Ana Levi\Biotine_amine2022\RAW\QE1_Ana_Fuji__Biotin1_Sample1.raw]	CD40(160-170, no_mod);	9670.15	CD40;	P25942;	p05217	661	661	P25942	Tumor necrosis factor receptor superfamily member 5	CD40	surface	pos. trainingset	NA	277	1	1	SP:1-20;NC:21-193;TM:194-215;CY:216-277	uniprot - CSPA confirmed	surface	0.9942	1	ENSG00000101017	ENSP00000361359	CD40	Receptors	Other_receptors;TNFNGF	153;180
S38A2_HUMAN	Sodium-coupled neutral amino acid transporter 2 OS=Homo sapiens OX=9606 GN=SLC38A2 PE=1 SV=2	SSVTHLLCASK	NA	601.814	31.328	2	x'0000000000000	0.120671	0.120671	0.120671	31.328	31.328	199.45	0.000350631	0.000350631	49.5	49.5	1	396	406	45.95	5857: Scan 9524 (rt=31.328) [\\qmcr.qmul.ac.uk\rfs\HAEMONC\Pedro's Lab\Cell Signalling Proteomics\Ana Levi\Biotine_amine2022\RAW\QE1_Ana_Fuji__Biotin1_Sample1.raw]	SLC38A2(395-406, no_mod);	36219.7	SLC38A2;	Q96QD8;	p46997	2265	2265	Q96QD8	Sodium-coupled neutral amino acid transporter 2	SLC38A2	surface	machine learning	NA	506	11	0	CY:1-75;TM:76-95;NC:96-100;TM:101-123;CY:124-162;TM:163-182;NC:183-188;TM:189-211;CY:212-216;TM:217-237;NC:238-291;TM:292-312;CY:313-330;TM:331-350;NC:351-369;TM:370-394;CY:395-413;TM:414-431;NC:432-436;TM:437-461;CY:462-472;TM:473-495;NC:496-506	uniprot	NA	0.8383	1	ENSG00000134294	ENSP00000256689	NA	Transporters	SLC;APC;SLC38	27;79;254;258;274;278;326
TNFL8_HUMAN	Tumor necrosis factor ligand superfamily member 8 OS=Homo sapiens OX=9606 GN=TNFSF8 PE=1 SV=1	QALVTVCESGMQTK	NA	776.378	38.1704	2	x'0000000000000000	-1.49799	-1.49799	-1.49799	38.1704	38.1704	61.74	7.68358e-05	7.68358e-05	61.74	61.74	1	171	184	61.74	9813: Scan 13953 (rt=38.1704) [\\qmcr.qmul.ac.uk\rfs\HAEMONC\Pedro's Lab\Cell Signalling Proteomics\Ana Levi\Biotine_amine2022\RAW\QE1_Ana_Fuji__Biotin1_Sample1.raw]	TNFSF8(170-184, no_mod);	11724.6	TNFSF8;	P32971;	p39106	789	789	P32971	Tumor necrosis factor ligand superfamily member 8	TNFSF8	surface	machine learning	NA	234	1	0	CY:1-37;TM:38-62;NC:63-234	uniprot	NA	0.8024	1	ENSG00000106952	ENSP00000223795	CD153	Unclassified	Unclassified	81;109;153;189;201
CD4_HUMAN	T-cell surface glycoprotein CD4 OS=Homo sapiens OX=9606 GN=CD4 PE=1 SV=1	KGDTVELTCTASQKK	NA	555.954	21.424	3	x'00000000000000000	0.390428	-0.708777	-0.672738	21.424	21.8174	757.734	8.47175e-08	8.47175e-08	87.06	87.06	10	33	47	78.72	956: Scan 4039 (rt=21.424) [\\qmcr.qmul.ac.uk\rfs\HAEMONC\Pedro's Lab\Cell Signalling Proteomics\Ana Levi\Biotine_amine2022\RAW\QE1_Ana_Fuji__Biotin1_Sample1.raw]	CD4(32-47, no_mod);	26820.8	CD4;	P01730;	p24987	346	346	P01730	T-cell surface glycoprotein CD4	CD4	surface	pos. trainingset	NA	458	1	1	SP:1-25;NC:26-396;TM:397-420;CY:421-458	uniprot - CSPA confirmed	surface	0.9091	1	ENSG00000010610	ENSP00000011653	CD4	Unclassified	Unclassified	296;325
PTPRC_HUMAN	Receptor-type tyrosine-protein phosphatase C OS=Homo sapiens OX=9606 GN=PTPRC PE=1 SV=3	SEAAHQGVITWNPPQR	NA	597.637	36.99	3	x'000000000000000000	0.883296	-1.88225	0.36371	36.99	38.026	3374.81	0.000236774	0.000236774	52.75	52.75	22	402	417	48.32	9107: Scan 13171 (rt=36.99) [\\qmcr.qmul.ac.uk\rfs\HAEMONC\Pedro's Lab\Cell Signalling Proteomics\Ana Levi\Biotine_amine2022\RAW\QE1_Ana_Fuji__Biotin1_Sample1.raw]	PTPRC(401-417, no_mod);	292654	PTPRC;	P08575;	p44194	423	423	P08575	Receptor-type tyrosine-protein phosphatase C	PTPRC	surface	machine learning	NA	1304	1	1	SP:1-23;NC:24-575;TM:576-597;CY:598-1304	uniprot	NA	0.978	1	ENSG00000081237;ENSG00000262418	ENSP00000356346;ENSP00000461074;ENSP00000458322;ENSP00000471843	CD45	Receptors	Other_receptors;ReceptorTypePhosphatases	78;90;95;184;190;197;232;260;270;276;335;378;419;468;488;529;707;919;966;1017;1122;1150
ADA22_HUMAN	Disintegrin and metalloproteinase domain-containing protein 22 OS=Homo sapiens OX=9606 GN=ADAM22 PE=1 SV=1	TDLMAVTLAQSLAHNIGIISDK	Deamidated (NQ)	771.416	70.2611	3	x'000000000010000000000000	6.60343	6.60343	6.60343	70.2611	70.2611	323.01	0.0066522	0.0066522	38.69	38.69	1	363	384	26.16	26563: Scan 32391 (rt=70.2611) [\\qmcr.qmul.ac.uk\rfs\HAEMONC\Pedro's Lab\Cell Signalling Proteomics\Ana Levi\Biotine_amine2022\RAW\QE1_Ana_Fuji__Biotin1_Sample1.raw]	ADAM22(Q372);	17421.2	ADAM22;	Q9P0K1;	p48167	2649	2649	Q9P0K1	Disintegrin and metalloproteinase domain-containing protein 22	ADAM22	surface	machine learning	NA	906	1	1	SP:1-25;NC:26-736;TM:737-760;CY:761-906	uniprot - CSPA confirmed	NA	0.9681	1	ENSG00000008277	ENSP00000265727	NA	Enzymes	3.4.24	165;175;208;519;634;675;856
AAAT_HUMAN	Neutral amino acid transporter B(0) OS=Homo sapiens OX=9606 GN=SLC1A5 PE=1 SV=2	GPAGDATVASEKESVM	Oxidation (M)	782.863	29.5955	2	x'000000000000000030	0.894667	-0.819207	0.894667	29.5955	29.782	665.32	0.000510707	0.000510707	49.56	49.56	2	526	541	49.56	4871: Scan 8439 (rt=29.5955) [\\qmcr.qmul.ac.uk\rfs\HAEMONC\Pedro's Lab\Cell Signalling Proteomics\Ana Levi\Biotine_amine2022\RAW\QE1_Ana_Fuji__Biotin1_Sample1.raw]	SLC1A5(M541);	12948	SLC1A5;	Q15758;	p17586	1279	1279	Q15758	Neutral amino acid transporter B(0)	SLC1A5	surface	machine learning	NA	541	10	0	CY:1-51;TM:52-76;NC:77-97;TM:98-118;CY:119-128;TM:129-153;NC:154-227;TM:228-246;CY:247-265;TM:266-290;NC:291-301;TM:302-328;CY:329-335;TM:336-357;NC:358-373;TM:374-393;CY:394-399;TM:400-420;NC:421-425;TM:426-446;CY:447-541	uniprot - CSPA confirmed	NA	0.8104	1	ENSG00000105281	ENSP00000444408	NA	Transporters	SLC;Other;SLC1	163;212
CD4_HUMAN	T-cell surface glycoprotein CD4 OS=Homo sapiens OX=9606 GN=CD4 PE=1 SV=1	LHQEVNLVVMR	Oxidation (M)	451.915	33.5305	3	x'0000000000300	2.98804	-1.49181	-1.49181	33.5305	33.8953	757.734	0.000617827	0.000617827	45.23	45.23	7	308	318	43.27	7130: Scan 10947 (rt=33.5305) [\\qmcr.qmul.ac.uk\rfs\HAEMONC\Pedro's Lab\Cell Signalling Proteomics\Ana Levi\Biotine_amine2022\RAW\QE1_Ana_Fuji__Biotin1_Sample1.raw]	CD4(M317);	146220	CD4;	P01730;	p29227	346	346	P01730	T-cell surface glycoprotein CD4	CD4	surface	pos. trainingset	NA	458	1	1	SP:1-25;NC:26-396;TM:397-420;CY:421-458	uniprot - CSPA confirmed	surface	0.9091	1	ENSG00000010610	ENSP00000011653	CD4	Unclassified	Unclassified	296;325
EFNB1_HUMAN	Ephrin-B1 OS=Homo sapiens OX=9606 GN=EFNB1 PE=1 SV=1	GSLGDSDGKHETVNQEEK	NA	483.226	19.671	4	x'00000000000000000000	1.30957	0.189748	1.30957	16.2438	19.671	443.314	0.0249781	0.0249781	34.12	34.12	2	200	217	33.79	312: Scan 3278 (rt=19.671) [\\qmcr.qmul.ac.uk\rfs\HAEMONC\Pedro's Lab\Cell Signalling Proteomics\Ana Levi\Biotine_amine2022\RAW\QE1_Ana_Fuji__Biotin1_Sample1.raw]	EFNB1(199-217, no_mod);	29846	EFNB1;	P98172;	p18112	1094	1094	P98172	Ephrin-B1	EFNB1	surface	machine learning	NA	346	1	1	SP:1-29;NC:30-238;TM:239-263;CY:264-346	uniprot - CSPA confirmed	NA	0.9601	1	ENSG00000090776	ENSP00000204961	NA	Miscellaneous	Ligand;EphB	139
NRP2_HUMAN	Neuropilin-2 OS=Homo sapiens OX=9606 GN=NRP2 PE=1 SV=3	HCGNIAPPTIISSGSMLYIK	Oxidation (M)	725.701	48.6709	3	x'0000000000000000300000	0.957643	-2.49209	-2.49209	48.6611	48.7477	1396.83	0.00168584	0.00168584	45.26	45.26	4	104	123	45.26	16080: Scan 20887 (rt=48.6709) [\\qmcr.qmul.ac.uk\rfs\HAEMONC\Pedro's Lab\Cell Signalling Proteomics\Ana Levi\Biotine_amine2022\RAW\QE1_Ana_Fuji__Biotin1_Sample1.raw]	NRP2(M119);	176159	NRP2;	O60462;	p19008	213	213	O60462	Neuropilin-2	NRP2	surface	machine learning	NA	931	1	1	SP:1-22;NC:23-864;TM:865-890;CY:891-931	uniprot - CSPA confirmed	NA	0.9261	1	ENSG00000118257	ENSP00000272849;ENSP00000387519	NA	Receptors	Other_receptors;Neuropilin	152;157;629;839
DRB3_HUMAN	HLA class II histocompatibility antigen, DR beta 3 chain OS=Homo sapiens OX=9606 GN=HLA-DRB3 PE=1 SV=1	AVTELGRPVAESWNSQK	NA	936.484	38.2184	2	x'0000000000000000000	1.43403	-1.13151	-0.714609	38.2184	38.8589	575.73	6.56244e-10	6.56244e-10	110.89	110.89	5	78	94	102.91	9843: Scan 13985 (rt=38.2184) [\\qmcr.qmul.ac.uk\rfs\HAEMONC\Pedro's Lab\Cell Signalling Proteomics\Ana Levi\Biotine_amine2022\RAW\QE1_Ana_Fuji__Biotin1_Sample1.raw]	NA(77-94, no_mod);NA(77-94, no_mod);NA(77-94, no_mod);HLA-DRB3(77-94, no_mod);	142484	NA; NA; NA; HLA-DRB3;	Q9TQE0; Q95IE3; P13761; P79483;	p04773	1084	1084	P79483	HLA class II histocompatibility antigen, DR beta 3 chain	HLA-DRB3	surface	pos. trainingset	NA	266	1	1	SP:1-29;NC:30-228;TM:229-250;CY:251-266	uniprot - CSPA confirmed	surface	0.838	1	ENSG00000196101;ENSG00000231679	ENSP00000302517;ENSP00000372607	NA	Miscellaneous	Ligand;MHC	48
NEP_HUMAN	Neprilysin OS=Homo sapiens OX=9606 GN=MME PE=1 SV=2	LIQNMDATTEPCTDFFK	NA	1015.96	53.812	2	x'0000000000000000000	0.161091	-1.71091	-0.922701	53.812	54.2166	507.421	2.08875e-10	2.08875e-10	114.89	114.89	8	69	85	114.89	18947: Scan 24040 (rt=53.812) [\\qmcr.qmul.ac.uk\rfs\HAEMONC\Pedro's Lab\Cell Signalling Proteomics\Ana Levi\Biotine_amine2022\RAW\QE1_Ana_Fuji__Biotin1_Sample1.raw]	MME(68-85, no_mod);	65981	MME;	P08473;	p29574	420	420	P08473	Neprilysin	MME	surface	pos. trainingset	NA	750	1	0	CY:1-28;TM:29-50;NC:51-750	uniprot - CSPA confirmed	surface	0.6057	2	ENSG00000196549	ENSP00000353679;ENSP00000418525;ENSP00000419653;ENSP00000420389;ENSP00000417079;ENSP00000478173	CD10	Enzymes	3.4.24	145;285;311;325;335;628
CNNM3_HUMAN	Metal transporter CNNM3 OS=Homo sapiens OX=9606 GN=CNNM3 PE=1 SV=1	IPVYEEER	NA	517.76	31.9814	2	x'0000000000	3.18526	-3.16206	-3.16206	31.9814	32.4267	438.064	0.000416649	0.000416649	48.14	48.14	7	349	356	35.24	6229: Scan 9936 (rt=31.9814) [\\qmcr.qmul.ac.uk\rfs\HAEMONC\Pedro's Lab\Cell Signalling Proteomics\Ana Levi\Biotine_amine2022\RAW\QE1_Ana_Fuji__Biotin1_Sample1.raw]	CNNM3(348-356, no_mod);	78351.2	CNNM3;	Q8NE01;	p23075	1774	1774	Q8NE01	Metal transporter CNNM3	CNNM3	surface	pos. trainingset	NA	707	3	1	SP:1-27;NC:28-190;TM:191-214;CY:215-220;TM:221-243;NC:244-257;TM:258-280;CY:281-707	phobius - prefered over uniprot based on cspa - CSPA confirmed	surface	0.4194	3	ENSG00000168763	ENSP00000305449	NA	Unclassified	Unclassified	73;395
DRA_HUMAN	HLA class II histocompatibility antigen, DR alpha chain OS=Homo sapiens OX=9606 GN=HLA-DRA PE=1 SV=2	FASFEAQGALANIAVDKANLEIMTK	Deamidated (NQ); Oxidation (M)	890.456	56.1222	3	x'000000000000100000000003000	1.57251	1.57251	1.57251	56.1222	56.1222	754.91	0.00018556	0.00438274	56.86	48.535	2	76	100	40.21	20202: Scan 25404 (rt=56.1222) [\\qmcr.qmul.ac.uk\rfs\HAEMONC\Pedro's Lab\Cell Signalling Proteomics\Ana Levi\Biotine_amine2022\RAW\QE1_Ana_Fuji__Biotin1_Sample1.raw]	HLA-DRA(N87);HLA-DRA(M98);	140639	HLA-DRA;	P01903;	p13094	353	353	P01903	HLA class II histocompatibility antigen, DR alpha chain	HLA-DRA	surface	pos. trainingset	NA	254	1	1	SP:1-25;NC:26-218;TM:219-241;CY:242-254	uniprot - CSPA confirmed	NA	0.7944	1	ENSG00000227993;ENSG00000206308;ENSG00000204287;ENSG00000234794;ENSG00000230726;ENSG00000228987;ENSG00000226260	ENSP00000372608;ENSP00000372746;ENSP00000378786;ENSP00000405295;ENSP00000402951;ENSP00000410443;ENSP00000404533	NA	Miscellaneous	Ligand;MHC	103;143
CD79B_HUMAN	B-cell antigen receptor complex-associated protein beta chain OS=Homo sapiens OX=9606 GN=CD79B PE=1 SV=1	FEDNGIYFCQQK	Deamidated (NQ)	775.335	45.8101	2	x'00001000000000	0.852997	-2.62099	-1.00022	45.8101	46.0438	348.36	1.95381e-06	0.000301168	73.09	60.655	6	114	125	68.14	14391: Scan 19032 (rt=45.8101) [\\qmcr.qmul.ac.uk\rfs\HAEMONC\Pedro's Lab\Cell Signalling Proteomics\Ana Levi\Biotine_amine2022\RAW\QE1_Ana_Fuji__Biotin1_Sample1.raw]	CD79B(N117);	211039	CD79B;	P40259;	p13329	845	845	P40259	B-cell antigen receptor complex-associated protein beta chain	CD79B	surface	pos. trainingset	NA	229	1	1	SP:1-28;NC:29-160;TM:161-181;CY:182-229	uniprot - CSPA confirmed	surface	0.8086	1	ENSG00000007312	ENSP00000006750	CD79b	Unclassified	Unclassified	73;101;127;128
MUC18_HUMAN	Cell surface glycoprotein MUC18 OS=Homo sapiens OX=9606 GN=MCAM PE=1 SV=2	APEEPNIQVNPLGIPVNSK	NA	672.697	53.3475	3	x'000000000000000000000	0.935947	-1.44611	-0.180639	53.3475	53.4548	1314.06	0.00286581	0.00286581	38.93	38.93	3	135	153	38.93	18698: Scan 23768 (rt=53.3475) [\\qmcr.qmul.ac.uk\rfs\HAEMONC\Pedro's Lab\Cell Signalling Proteomics\Ana Levi\Biotine_amine2022\RAW\QE1_Ana_Fuji__Biotin1_Sample1.raw]	MCAM(134-153, no_mod);	75021.9	MCAM;	P43121;	p03290	879	879	P43121	Cell surface glycoprotein MUC18	MCAM	surface	pos. trainingset	NA	646	1	1	SP:1-23;NC:24-559;TM:560-583;CY:584-646	uniprot - CSPA confirmed	surface	0.9613	1	ENSG00000076706	ENSP00000264036	CD146	Unclassified	Unclassified	56;418;449;467;508;518;527;544
PLXB2_HUMAN	Plexin-B2 OS=Homo sapiens OX=9606 GN=PLXNB2 PE=1 SV=3	VNTLMHYNVR	NA	416.217	32.5833	3	x'000000000000	0.864623	-1.83281	-1.83281	32.5833	33.2115	1088.9	0.00595057	0.00595057	37.55	37.55	5	1542	1551	27.1	6585: Scan 10331 (rt=32.5833) [\\qmcr.qmul.ac.uk\rfs\HAEMONC\Pedro's Lab\Cell Signalling Proteomics\Ana Levi\Biotine_amine2022\RAW\QE1_Ana_Fuji__Biotin1_Sample1.raw]	PLXNB2(1541-1551, no_mod);	101193	PLXNB2;	O15031;	p54454	136	136	O15031	Plexin-B2	PLXNB2	surface	pos. trainingset	NA	1838	1	1	SP:1-18;NC:19-1199;TM:1200-1221;CY:1222-1838	uniprot - CSPA confirmed	surface	0.9434	1	ENSG00000196576	ENSP00000352288;ENSP00000409171	NA	Receptors	Other_receptors;Plexin	127;242;391;402;528;733;759;795;844;1002;1049;1068;1099;1449
PTPRC_HUMAN	Receptor-type tyrosine-protein phosphatase C OS=Homo sapiens OX=9606 GN=PTPRC PE=1 SV=3	QDANCVNPLGAPEKLPEAK	Deamidated (NQ)	1026.52	40.3179	2	x'000000010000000000000	9.81707	9.81707	9.81707	40.3179	40.3179	3374.81	9.71717e-06	0.000641405	70.57	62.7433	3	1257	1275	47.65	11112: Scan 15394 (rt=40.3179) [\\qmcr.qmul.ac.uk\rfs\HAEMONC\Pedro's Lab\Cell Signalling Proteomics\Ana Levi\Biotine_amine2022\RAW\QE1_Ana_Fuji__Biotin1_Sample1.raw]	PTPRC(N1263);	160002	PTPRC;	P08575;	p39333	423	423	P08575	Receptor-type tyrosine-protein phosphatase C	PTPRC	surface	machine learning	NA	1304	1	1	SP:1-23;NC:24-575;TM:576-597;CY:598-1304	uniprot	NA	0.978	1	ENSG00000081237;ENSG00000262418	ENSP00000356346;ENSP00000461074;ENSP00000458322;ENSP00000471843	CD45	Receptors	Other_receptors;ReceptorTypePhosphatases	78;90;95;184;190;197;232;260;270;276;335;378;419;468;488;529;707;919;966;1017;1122;1150
NRP2_HUMAN	Neuropilin-2 OS=Homo sapiens OX=9606 GN=NRP2 PE=1 SV=3	HCGNIAPPTIISSGSMLYIK	NA	720.371	52.3094	3	x'0000000000000000000000	-0.259025	-2.66393	-1.35722	52.3094	52.7952	1396.83	1.42908e-05	1.42908e-05	65.02	65.02	7	104	123	65.02	18127: Scan 23146 (rt=52.3094) [\\qmcr.qmul.ac.uk\rfs\HAEMONC\Pedro's Lab\Cell Signalling Proteomics\Ana Levi\Biotine_amine2022\RAW\QE1_Ana_Fuji__Biotin1_Sample1.raw]	NRP2(103-123, no_mod);	79076.4	NRP2;	O60462;	p19006	213	213	O60462	Neuropilin-2	NRP2	surface	machine learning	NA	931	1	1	SP:1-22;NC:23-864;TM:865-890;CY:891-931	uniprot - CSPA confirmed	NA	0.9261	1	ENSG00000118257	ENSP00000272849;ENSP00000387519	NA	Receptors	Other_receptors;Neuropilin	152;157;629;839
CD79A_HUMAN	B-cell antigen receptor complex-associated protein alpha chain OS=Homo sapiens OX=9606 GN=CD79A PE=1 SV=2	VQEGNESYQQSCGTYLR	NA	1009.95	35.2401	2	x'0000000000000000000	2.02638	-4.71338	0.0441057	35.2401	35.6544	200.81	1.88303e-12	1.88303e-12	135.32	135.32	6	108	124	135.32	8067: Scan 12017 (rt=35.2401) [\\qmcr.qmul.ac.uk\rfs\HAEMONC\Pedro's Lab\Cell Signalling Proteomics\Ana Levi\Biotine_amine2022\RAW\QE1_Ana_Fuji__Biotin1_Sample1.raw]	CD79A(107-124, no_mod);	58150.3	CD79A;	P11912;	p54772	488	488	P11912	B-cell antigen receptor complex-associated protein alpha chain	CD79A	surface	pos. trainingset	NA	226	1	1	SP:1-32;NC:33-143;TM:144-165;CY:166-226	uniprot - CSPA confirmed	surface	0.9082	1	ENSG00000105369	ENSP00000221972	CD79a	Unclassified	Unclassified	57;63;73;88;97;112
TR10A_HUMAN	Tumor necrosis factor receptor superfamily member 10A OS=Homo sapiens OX=9606 GN=TNFRSF10A PE=1 SV=3	EKIQDLLVDSGK	NA	448.917	42.3682	3	x'00000000000000	1.06569	-0.988295	-0.988295	42.3682	42.9376	564.99	3.86639e-05	3.86639e-05	57.92	57.92	7	442	453	47.42	12339: Scan 16760 (rt=42.3682) [\\qmcr.qmul.ac.uk\rfs\HAEMONC\Pedro's Lab\Cell Signalling Proteomics\Ana Levi\Biotine_amine2022\RAW\QE1_Ana_Fuji__Biotin1_Sample1.raw]	TNFRSF10A(441-453, no_mod);	92781.9	TNFRSF10A;	O00220;	p10482	89	89	O00220	Tumor necrosis factor receptor superfamily member 10A	TNFRSF10A	surface	machine learning	NA	468	1	1	SP:1-23;NC:24-239;TM:240-266;CY:267-468	uniprot	NA	0.8443	1	ENSG00000104689	ENSP00000221132	CD261	Receptors	Other_receptors;TNFNGF	156;417;422
DPB1_HUMAN	HLA class II histocompatibility antigen, DP beta 1 chain OS=Homo sapiens OX=9606 GN=HLA-DPB1 PE=1 SV=1	AVTELGRPAAEYWNSQKDILEEK	NA	883.117	47.3117	3	x'0000000000000000000000000	-0.493514	-1.00366	-1.00366	47.3117	47.4167	673.64	1.76011e-07	1.76011e-07	84.65	84.65	2	76	98	64.01	15277: Scan 20010 (rt=47.3117) [\\qmcr.qmul.ac.uk\rfs\HAEMONC\Pedro's Lab\Cell Signalling Proteomics\Ana Levi\Biotine_amine2022\RAW\QE1_Ana_Fuji__Biotin1_Sample1.raw]	HLA-DPB1(75-98, no_mod);	43292.4	HLA-DPB1;	P04440;	p04765	375	375	P04440	HLA class II histocompatibility antigen, DP beta 1 chain	HLA-DPB1	surface	pos. trainingset	NA	258	1	1	SP:1-29;NC:30-226;TM:227-246;CY:247-258	uniprot - CSPA confirmed	surface	0.8083	1	ENSG00000215048;ENSG00000236693;ENSG00000223865;ENSG00000230763;ENSG00000226826;ENSG00000237710	ENSP00000382422;ENSP00000414196;ENSP00000408146;ENSP00000396095;ENSP00000407674;ENSP00000389288	NA	Miscellaneous	Ligand;MHC	48;127
DPB1_HUMAN	HLA class II histocompatibility antigen, DP beta 1 chain OS=Homo sapiens OX=9606 GN=HLA-DPB1 PE=1 SV=1	YIYNREEFAR	NA	680.832	33.2361	2	x'000000000000	-4.51292	-7.46959	-6.21925	33.2361	33.4511	673.64	0.00981493	0.00981493	35.71	35.71	4	57	66	28.85	6959: Scan 10757 (rt=33.2361) [\\qmcr.qmul.ac.uk\rfs\HAEMONC\Pedro's Lab\Cell Signalling Proteomics\Ana Levi\Biotine_amine2022\RAW\QE1_Ana_Fuji__Biotin1_Sample1.raw]	HLA-DPB1(56-66, no_mod);	146126	HLA-DPB1;	P04440;	p57485	375	375	P04440	HLA class II histocompatibility antigen, DP beta 1 chain	HLA-DPB1	surface	pos. trainingset	NA	258	1	1	SP:1-29;NC:30-226;TM:227-246;CY:247-258	uniprot - CSPA confirmed	surface	0.8083	1	ENSG00000215048;ENSG00000236693;ENSG00000223865;ENSG00000230763;ENSG00000226826;ENSG00000237710	ENSP00000382422;ENSP00000414196;ENSP00000408146;ENSP00000396095;ENSP00000407674;ENSP00000389288	NA	Miscellaneous	Ligand;MHC	48;127
ICAM1_HUMAN	Intercellular adhesion molecule 1 OS=Homo sapiens OX=9606 GN=ICAM1 PE=1 SV=2	VYELSNVQEDSQPMCYSNCPDGQSTAK	Deamidated (NQ); Oxidation (M)	1042.1	42.1048	3	x'00000010000000300000000000000	4.20518	4.20518	4.20518	42.1048	42.1048	719.371	0.00160605	0.00185348	47.3	46.75	3	78	104	28.06	12178: Scan 16582 (rt=42.1048) [\\qmcr.qmul.ac.uk\rfs\HAEMONC\Pedro's Lab\Cell Signalling Proteomics\Ana Levi\Biotine_amine2022\RAW\QE1_Ana_Fuji__Biotin1_Sample1.raw]	ICAM1(N83);ICAM1(M91);	60081	ICAM1;	P05362;	p56169	388	388	P05362	Intercellular adhesion molecule 1	ICAM1	surface	machine learning	NA	532	1	1	SP:1-27;NC:28-480;TM:481-503;CY:504-532	uniprot - CSPA confirmed	NA	0.8882	1	ENSG00000090339	ENSP00000264832	CD54	Unclassified	Unclassified	130;145;183;202;267;296;385;406
PTPRC_HUMAN	Receptor-type tyrosine-protein phosphatase C OS=Homo sapiens OX=9606 GN=PTPRC PE=1 SV=3	VKDLQYSTDYTFK	NA	804.4	39.28	2	x'000000000000000	1.39408	-2.25295	-1.65548	39.28	39.9087	3374.81	6.27171e-09	6.27171e-09	98.71	98.71	6	541	553	93.19	10480: Scan 14693 (rt=39.28) [\\qmcr.qmul.ac.uk\rfs\HAEMONC\Pedro's Lab\Cell Signalling Proteomics\Ana Levi\Biotine_amine2022\RAW\QE1_Ana_Fuji__Biotin1_Sample1.raw]	PTPRC(540-553, no_mod);	71077.4	PTPRC;	P08575;	p53241	423	423	P08575	Receptor-type tyrosine-protein phosphatase C	PTPRC	surface	machine learning	NA	1304	1	1	SP:1-23;NC:24-575;TM:576-597;CY:598-1304	uniprot	NA	0.978	1	ENSG00000081237;ENSG00000262418	ENSP00000356346;ENSP00000461074;ENSP00000458322;ENSP00000471843	CD45	Receptors	Other_receptors;ReceptorTypePhosphatases	78;90;95;184;190;197;232;260;270;276;335;378;419;468;488;529;707;919;966;1017;1122;1150
HLAF_HUMAN	HLA class I histocompatibility antigen, alpha chain F OS=Homo sapiens OX=9606 GN=HLA-F PE=1 SV=3	RYLENGKETLQR	Deamidated (NQ)	377.703	26.6615	4	x'00000100000000	1.28021	-0.710788	1.28021	26.6615	27.3883	172.04	0.00464579	0.00464579	38.34	38.34	40	191	202	33.83	3330: Scan 6710 (rt=26.6615) [\\qmcr.qmul.ac.uk\rfs\HAEMONC\Pedro's Lab\Cell Signalling Proteomics\Ana Levi\Biotine_amine2022\RAW\QE1_Ana_Fuji__Biotin1_Sample1.raw]	NA(N198);NA(N198);NA(N198);NA(N198);NA(N198);NA(N198);NA(N198);NA(N198);NA(N198);NA(N198);NA(N198);NA(N198);NA(N198);NA(N198);NA(N198);NA(N198);NA(N198);HLA-A(N198);NA(N198);NA(N198);NA(N198);NA(N198);NA(N198);NA(N198);NA(N198);NA(N198);NA(N198);NA(N198);NA(N198);NA(N198);NA(N198);NA(N198);NA(N198);NA(N198);NA(N198);NA(N198);NA(N198);NA(N198);NA(N198);NA(N198);NA(N198);NA(N198);NA(N198);NA(N198);…	220087	NA; NA; NA; NA; NA; NA; NA; NA; NA; NA; NA; NA; NA; NA; NA; NA; NA; HLA-A; NA; NA; NA; NA; NA; NA; NA; NA; NA; NA; NA; NA; NA; NA; NA; NA; NA; NA; NA; NA; NA; NA; NA; NA; NA; NA; NA; NA; NA; NA; NA; NA; HLA-C; HLA-F; HLA-H;	Q09160; P30512; P30459; P30457; P30456; P30455; P30453; P30450; P30447; P30443; P18462; P16189; P16188; P13746; P10316; P10314; P05534; P04439; P01892; P01891; Q95365; Q29940; Q29836; Q29718; Q04826; P30685; P30495; P30493; P30492; P30491; P30488; P30487; P30485; P30484; P30483; P30481; P30475; P30464; P30461; P18465; P18463; P10319; P03989; Q29963; Q29960; Q29865; Q07000; P30510; P30508; P30504;…	p43675	741	741	P30511	HLA class I histocompatibility antigen, alpha chain F	HLA-F	surface	machine learning	NA	346	1	1	SP:1-21;NC:22-302;TM:303-329;CY:330-346	uniprot - CSPA confirmed	NA	0.7385	2	ENSG00000204642;ENSG00000206509;ENSG00000229698;ENSG00000137403;ENSG00000235220;ENSG00000237508	ENSP00000334263;ENSP00000366057	NA	Miscellaneous	Ligand;MHC	107
TNR5_HUMAN	Tumor necrosis factor receptor superfamily member 5 OS=Homo sapiens OX=9606 GN=CD40 PE=1 SV=1	QEPQEINFPDDLPGSNTAAPVQETLHGCQPVTQEDGKESR	Deamidated (NQ); Gln->pyro-Glu (N-term Q)	1101.5	54.1971	4	x'210000000000000000000000000000000000000000	-1.97252	-1.97252	-1.97252	54.1971	54.1971	598.76	0.0238076	0.0288589	36.49	35.69	3	231	270	10.52	19161: Scan 24271 (rt=54.1971) [\\qmcr.qmul.ac.uk\rfs\HAEMONC\Pedro's Lab\Cell Signalling Proteomics\Ana Levi\Biotine_amine2022\RAW\QE1_Ana_Fuji__Biotin1_Sample1.raw]	CD40(Q231);CD40(K230);	264292	CD40;	P25942;	p39599	661	661	P25942	Tumor necrosis factor receptor superfamily member 5	CD40	surface	pos. trainingset	NA	277	1	1	SP:1-20;NC:21-193;TM:194-215;CY:216-277	uniprot - CSPA confirmed	surface	0.9942	1	ENSG00000101017	ENSP00000361359	CD40	Receptors	Other_receptors;TNFNGF	153;180
CD166_HUMAN	CD166 antigen OS=Homo sapiens OX=9606 GN=ALCAM PE=1 SV=2	VLHPLEGAVVIIFKK	NA	555.015	53.4505	3	x'00000000000000000	0.483146	-1.64679	-1.64679	53.4505	53.6632	978.75	0.000103276	0.000103276	39.86	39.86	3	176	190	39.86	18756: Scan 23831 (rt=53.4505) [\\qmcr.qmul.ac.uk\rfs\HAEMONC\Pedro's Lab\Cell Signalling Proteomics\Ana Levi\Biotine_amine2022\RAW\QE1_Ana_Fuji__Biotin1_Sample1.raw]	ALCAM(175-190, no_mod);	61013.2	ALCAM;	Q13740;	p53658	1215	1215	Q13740	CD166 antigen	ALCAM	surface	machine learning	NA	583	1	1	SP:1-27;NC:28-527;TM:528-550;CY:551-583	uniprot - CSPA confirmed	NA	0.9441	1	ENSG00000170017	ENSP00000305988	CD166	Unclassified	Unclassified	91;95;167;265;306;361;457;480;499
CD48_HUMAN	CD48 antigen OS=Homo sapiens OX=9606 GN=CD48 PE=1 SV=2	VRLDPQSGALYISK	NA	516.291	41.511	3	x'0000000000000000	1.08743	-0.930879	-0.309862	41.511	42.1193	497.73	0.000115024	0.000115024	51.76	51.76	8	85	98	51.76	11822: Scan 16184 (rt=41.511) [\\qmcr.qmul.ac.uk\rfs\HAEMONC\Pedro's Lab\Cell Signalling Proteomics\Ana Levi\Biotine_amine2022\RAW\QE1_Ana_Fuji__Biotin1_Sample1.raw]	CD48(84-98, no_mod);	136260	CD48;	P09326;	p54993	438	438	P09326	CD48 antigen	CD48	surface	GPI (UniProt)	NA	243	0	1	SP:1-28;NC:29-243	uniprot - CSPA based sp-noncyt - CSPA confirmed	NA	0.7764	1 (nonTM)	ENSG00000117091	ENSP00000357025	CD48	Unclassified	Unclassified	40;44;104;162;189;206
DRB5_HUMAN	HLA class II histocompatibility antigen, DR beta 5 chain OS=Homo sapiens OX=9606 GN=HLA-DRB5 PE=1 SV=1	AVTELGRPDAEYWNSQK	NA	982.48	40.5422	2	x'0000000000000000000	1.14165	-0.101378	0.132964	40.5422	40.7279	305.89	2.00594e-09	2.00594e-09	104.78	104.78	8	78	94	95.49	11244: Scan 15540 (rt=40.5422) [\\qmcr.qmul.ac.uk\rfs\HAEMONC\Pedro's Lab\Cell Signalling Proteomics\Ana Levi\Biotine_amine2022\RAW\QE1_Ana_Fuji__Biotin1_Sample1.raw]	NA(77-94, no_mod);NA(77-94, no_mod);NA(77-94, no_mod);NA(77-94, no_mod);NA(77-94, no_mod);NA(77-94, no_mod);HLA-DRB1(77-94, no_mod);HLA-DRB4(77-94, no_mod);HLA-DRB5(77-94, no_mod);	372697	NA; NA; NA; NA; NA; NA; HLA-DRB1; HLA-DRB4; HLA-DRB5;	Q5Y7A7; Q30167; Q29974; P13760; P04229; P01912; P01911; P13762; Q30154;	p04769	1338	1338	Q30154	HLA class II histocompatibility antigen, DR beta 5 chain	HLA-DRB5	surface	pos. trainingset	NA	266	1	1	SP:1-29;NC:30-228;TM:229-250;CY:251-266	uniprot - CSPA confirmed	NA	0.9102	1	ENSG00000198502	ENSP00000364114	NA	Miscellaneous	Ligand;MHC	48
PTPRC_HUMAN	Receptor-type tyrosine-protein phosphatase C OS=Homo sapiens OX=9606 GN=PTPRC PE=1 SV=3	QDANCVNPLGAPEKLPEAK	Deamidated (NQ)	684.68	40.2176	3	x'010000000000000000000	8.46361	8.0248	8.0248	38.1454	40.2176	3374.81	0.00127243	0.00127243	46.18	46.18	9	1257	1275	45.38	11052: Scan 15328 (rt=40.2176) [\\qmcr.qmul.ac.uk\rfs\HAEMONC\Pedro's Lab\Cell Signalling Proteomics\Ana Levi\Biotine_amine2022\RAW\QE1_Ana_Fuji__Biotin1_Sample1.raw]	PTPRC(Q1257);	259240	PTPRC;	P08575;	p39332	423	423	P08575	Receptor-type tyrosine-protein phosphatase C	PTPRC	surface	machine learning	NA	1304	1	1	SP:1-23;NC:24-575;TM:576-597;CY:598-1304	uniprot	NA	0.978	1	ENSG00000081237;ENSG00000262418	ENSP00000356346;ENSP00000461074;ENSP00000458322;ENSP00000471843	CD45	Receptors	Other_receptors;ReceptorTypePhosphatases	78;90;95;184;190;197;232;260;270;276;335;378;419;468;488;529;707;919;966;1017;1122;1150
RHDF2_HUMAN	Inactive rhomboid protein 2 OS=Homo sapiens OX=9606 GN=RHBDF2 PE=1 SV=2	DSGCCVQNDHSGCIQTQR	NA	707.954	24.8882	3	x'00000000000000000000	-0.543652	-8.59241	-1.57626	24.6202	25.2478	245.464	3.81185e-07	3.81185e-07	81.2	81.2	17	496	513	81.2	2479: Scan 5751 (rt=24.8882) [\\qmcr.qmul.ac.uk\rfs\HAEMONC\Pedro's Lab\Cell Signalling Proteomics\Ana Levi\Biotine_amine2022\RAW\QE1_Ana_Fuji__Biotin1_Sample1.raw]	RHBDF2(495-513, no_mod);	55887.3	RHBDF2;	Q6PJF5;	p07952	1478	1478	Q6PJF5	Inactive rhomboid protein 2	RHBDF2	surface	pos. trainingset	NA	856	7	0	CY:1-404;TM:405-426;NC:427-656;TM:657-681;CY:682-692;TM:693-712;NC:713-717;TM:718-736;CY:737-747;TM:748-768;NC:769-773;TM:774-792;CY:793-802;TM:803-825;NC:826-856	uniprot - CSPA confirmed	surface	0.5789	3	ENSG00000129667	ENSP00000322775	NA	Unclassified	Unclassified	26;379;584;751
RPN1_HUMAN	Dolichyl-diphosphooligosaccharide--protein glycosyltransferase subunit 1 OS=Homo sapiens OX=9606 GN=RPN1 PE=1 SV=1	VACITEQVLTLVNKR	NA	581.999	53.2046	3	x'00000000000000000	3.86637	-1.60703	2.11076	50.6505	53.8732	1348.86	3.51808e-09	3.51808e-09	94.79	94.79	29	475	489	94.79	18619: Scan 23683 (rt=53.2046) [\\qmcr.qmul.ac.uk\rfs\HAEMONC\Pedro's Lab\Cell Signalling Proteomics\Ana Levi\Biotine_amine2022\RAW\QE1_Ana_Fuji__Biotin1_Sample1.raw]	RPN1(474-489, no_mod);	170689	RPN1;	P04843;	p51172	379	379	P04843	Dolichyl-diphosphooligosaccharide--protein glycosyltransferase subunit 1	RPN1	surface	machine learning	NA	607	1	1	SP:1-26;NC:27-439;TM:440-458;CY:459-607	uniprot - CSPA confirmed	NA	0.5888	2	ENSG00000163902	ENSP00000296255	NA	Enzymes	2.4.1	220;299
4F2_HUMAN	4F2 cell-surface antigen heavy chain OS=Homo sapiens OX=9606 GN=SLC3A2 PE=1 SV=3	GRLDYLSSLK	NA	576.326	40.9036	2	x'000000000000	1.92068	-8.28245	1.06897	40.9036	41.4991	1674.59	7.80866e-05	7.80866e-05	51.92	51.92	12	246	255	38.49	11464: Scan 15784 (rt=40.9036) [\\qmcr.qmul.ac.uk\rfs\HAEMONC\Pedro's Lab\Cell Signalling Proteomics\Ana Levi\Biotine_amine2022\RAW\QE1_Ana_Fuji__Biotin1_Sample1.raw]	SLC3A2(245-255, no_mod);	150149	SLC3A2;	P08195;	p17975	418	418	P08195	4F2 cell-surface antigen heavy chain	SLC3A2	surface	pos. trainingset	NA	630	1	0	CY:1-183;TM:184-205;NC:206-630	uniprot - CSPA confirmed	surface	0.694	2	ENSG00000168003	ENSP00000367122	CD98	Transporters	SLC;Other;SLC3	365;381;424;506
DRB4_HUMAN	HLA class II histocompatibility antigen, DR beta 4 chain OS=Homo sapiens OX=9606 GN=HLA-DRB4 PE=1 SV=2	TQPLQHHNLLVCSVNGFYPGSIEVR	Deamidated (NQ)	717.363	50.6123	4	x'000000000000000100000000000	0.744392	-3.02469	-1.16807	50.6123	52.5612	290.231	1.89165e-05	0.000209587	65.29	58.59	6	135	159	39.64	17200: Scan 22130 (rt=50.6123) [\\qmcr.qmul.ac.uk\rfs\HAEMONC\Pedro's Lab\Cell Signalling Proteomics\Ana Levi\Biotine_amine2022\RAW\QE1_Ana_Fuji__Biotin1_Sample1.raw]	NA(N149);NA(N149);HLA-DRB4(N149);	1.33993e+06	NA; NA; HLA-DRB4;	Q30167; P13760; P13762;	p50123	507	507	P13762	HLA class II histocompatibility antigen, DR beta 4 chain	HLA-DRB4	surface	pos. trainingset	NA	266	1	1	SP:1-29;NC:30-228;TM:229-250;CY:251-266	uniprot - CSPA confirmed	NA	0.8463	1	ENSG00000227357;ENSG00000231021	ENSP00000410857;ENSP00000412031	NA	Miscellaneous	Ligand;MHC	48
CD20_HUMAN	B-lymphocyte antigen CD20 OS=Homo sapiens OX=9606 GN=MS4A1 PE=1 SV=1	EQTIEIKEEVVGLTETSSQPK	Deamidated (NQ)	1173.61	47.3173	2	x'00100000000000000000000	6.44337	6.44337	6.44337	47.3173	47.3173	577.09	9.79272e-06	9.79272e-06	69.13	69.13	1	237	257	63.01	15280: Scan 20013 (rt=47.3173) [\\qmcr.qmul.ac.uk\rfs\HAEMONC\Pedro's Lab\Cell Signalling Proteomics\Ana Levi\Biotine_amine2022\RAW\QE1_Ana_Fuji__Biotin1_Sample1.raw]	MS4A1(Q238);	32361.1	MS4A1;	P11836;	p11857	487	487	P11836	B-lymphocyte antigen CD20	MS4A1	surface	machine learning	NA	297	4	0	CY:1-54;TM:55-78;NC:79-83;TM:84-103;CY:104-122;TM:123-143;NC:144-187;TM:188-212;CY:213-297	uniprot	NA	0.6447	2	ENSG00000156738	ENSP00000314620;ENSP00000374589;ENSP00000433179;ENSP00000433277	CD20	Miscellaneous	Unknown_function;MS4A	9;293
DRB3_HUMAN	HLA class II histocompatibility antigen, DR beta 3 chain OS=Homo sapiens OX=9606 GN=HLA-DRB3 PE=1 SV=1	YFHNQEEFLR	NA	691.828	36.9633	2	x'000000000000	1.06323	-0.876494	-0.10929	36.9633	37.5783	575.73	0.000259236	0.000259236	51.84	51.84	7	59	68	50.1	9092: Scan 13154 (rt=36.9633) [\\qmcr.qmul.ac.uk\rfs\HAEMONC\Pedro's Lab\Cell Signalling Proteomics\Ana Levi\Biotine_amine2022\RAW\QE1_Ana_Fuji__Biotin1_Sample1.raw]	HLA-DRB3(58-68, no_mod);	369809	HLA-DRB3;	P79483;	p57129	1084	1084	P79483	HLA class II histocompatibility antigen, DR beta 3 chain	HLA-DRB3	surface	pos. trainingset	NA	266	1	1	SP:1-29;NC:30-228;TM:229-250;CY:251-266	uniprot - CSPA confirmed	surface	0.838	1	ENSG00000196101;ENSG00000231679	ENSP00000302517;ENSP00000372607	NA	Miscellaneous	Ligand;MHC	48
PTPRC_HUMAN	Receptor-type tyrosine-protein phosphatase C OS=Homo sapiens OX=9606 GN=PTPRC PE=1 SV=3	QDANCVNPLGAPEK	NA	756.859	35.7923	2	x'0000000000000000	0.807697	-1.26943	-0.991597	35.6471	36.0673	3374.81	5.82553e-10	5.82553e-10	109.15	109.15	11	1257	1270	109.15	8397: Scan 12382 (rt=35.7923) [\\qmcr.qmul.ac.uk\rfs\HAEMONC\Pedro's Lab\Cell Signalling Proteomics\Ana Levi\Biotine_amine2022\RAW\QE1_Ana_Fuji__Biotin1_Sample1.raw]	PTPRC(1256-1270, no_mod);	140868	PTPRC;	P08575;	p39328	423	423	P08575	Receptor-type tyrosine-protein phosphatase C	PTPRC	surface	machine learning	NA	1304	1	1	SP:1-23;NC:24-575;TM:576-597;CY:598-1304	uniprot	NA	0.978	1	ENSG00000081237;ENSG00000262418	ENSP00000356346;ENSP00000461074;ENSP00000458322;ENSP00000471843	CD45	Receptors	Other_receptors;ReceptorTypePhosphatases	78;90;95;184;190;197;232;260;270;276;335;378;419;468;488;529;707;919;966;1017;1122;1150
SUSD3_HUMAN	Sushi domain-containing protein 3 OS=Homo sapiens OX=9606 GN=SUSD3 PE=1 SV=1	GSIAEWSSGSPVCK	NA	732.841	41.0789	2	x'0000000000000000	-2.99932	-2.99932	-2.99932	41.0789	41.0789	137.83	5.86045e-05	5.86045e-05	58.77	58.77	1	79	92	58.77	11571: Scan 15902 (rt=41.0789) [\\qmcr.qmul.ac.uk\rfs\HAEMONC\Pedro's Lab\Cell Signalling Proteomics\Ana Levi\Biotine_amine2022\RAW\QE1_Ana_Fuji__Biotin1_Sample1.raw]	SUSD3(78-92, no_mod);	56858.1	SUSD3;	Q96L08;	p18086	2226	2226	Q96L08	Sushi domain-containing protein 3	SUSD3	surface	machine learning	NA	255	1	0	NC:1-103;TM:104-129;CY:130-255	uniprot	NA	0.6267	2	ENSG00000157303	ENSP00000364621	NA	Unclassified	Unclassified	27;141;181
JAG2_HUMAN	Protein jagged-2 OS=Homo sapiens OX=9606 GN=JAG2 PE=1 SV=3	LLVLLCDR	NA	501.295	50.2773	2	x'0000000000	0.81853	-0.560679	0.218874	50.2773	50.7674	526.59	3.86643e-05	3.86643e-05	57.38	57.38	6	1009	1016	31.61	17012: Scan 21922 (rt=50.2773) [\\qmcr.qmul.ac.uk\rfs\HAEMONC\Pedro's Lab\Cell Signalling Proteomics\Ana Levi\Biotine_amine2022\RAW\QE1_Ana_Fuji__Biotin1_Sample1.raw]	JAG2(1008-1016, no_mod);	196879	JAG2;	Q9Y219;	p30928	2785	2785	Q9Y219	Protein jagged-2	JAG2	surface	machine learning	NA	1238	1	1	SP:1-26;NC:27-1081;TM:1082-1106;CY:1107-1238	uniprot - CSPA confirmed	NA	0.8762	1	ENSG00000184916	ENSP00000328169	NA	Miscellaneous	Ligand;Jagged	153;570;619;752;1058;1153
ITM2B_HUMAN	Integral membrane protein 2B OS=Homo sapiens OX=9606 GN=ITM2B PE=1 SV=1	NLLELLINIK	NA	591.877	72.0006	2	x'000000000000	0.0812363	-1.44195	-0.66343	71.537	72.284	57.05	2.95863e-06	2.95863e-06	57.05	57.05	7	179	188	29.87	27281: Scan 33178 (rt=72.0006) [\\qmcr.qmul.ac.uk\rfs\HAEMONC\Pedro's Lab\Cell Signalling Proteomics\Ana Levi\Biotine_amine2022\RAW\QE1_Ana_Fuji__Biotin1_Sample1.raw]	ITM2B(178-188, no_mod);	7673.03	ITM2B;	Q9Y287;	p37329	2791	2791	Q9Y287	Integral membrane protein 2B	ITM2B	surface	pos. trainingset	NA	266	1	0	CY:1-52;TM:53-76;NC:77-266	uniprot - CSPA confirmed	surface	0.4881	3	ENSG00000136156	ENSP00000367828	NA	Miscellaneous	Unknown_function;ITM2	170
INSR_HUMAN	Insulin receptor OS=Homo sapiens OX=9606 GN=INSR PE=1 SV=4	TIDSVTSAQELR	NA	660.343	36.727	2	x'00000000000000	-1.45904	-4.35591	-1.45904	36.5259	37.1498	543.124	2.18304e-07	2.18304e-07	81.53	81.53	4	347	358	79.7	8952: Scan 13000 (rt=36.727) [\\qmcr.qmul.ac.uk\rfs\HAEMONC\Pedro's Lab\Cell Signalling Proteomics\Ana Levi\Biotine_amine2022\RAW\QE1_Ana_Fuji__Biotin1_Sample1.raw]	INSR(346-358, no_mod);	101169	INSR;	P06213;	p48948	394	394	P06213	Insulin receptor	INSR	surface	pos. trainingset	NA	1382	1	1	SP:1-31;NC:32-956;TM:957-979;CY:980-1382	uniprot - CSPA confirmed	surface	0.9143	1	ENSG00000171105	ENSP00000303830	CD220	Receptors	Kinase;InsR	43;52;105;138;242;282;322;364;424;445;541;633;651;698;769;782;920;933;1060
SORL_HUMAN	Sortilin-related receptor OS=Homo sapiens OX=9606 GN=SORL1 PE=1 SV=2	NCPTTICDLDTQFR	NA	870.889	47.9148	2	x'0000000000000000	0.621349	0.621349	0.621349	47.9148	47.9148	178.93	1.17063e-05	1.17063e-05	66.48	66.48	1	1111	1124	66.48	15633: Scan 20399 (rt=47.9148) [\\qmcr.qmul.ac.uk\rfs\HAEMONC\Pedro's Lab\Cell Signalling Proteomics\Ana Levi\Biotine_amine2022\RAW\QE1_Ana_Fuji__Biotin1_Sample1.raw]	SORL1(1110-1124, no_mod);	13191.3	SORL1;	Q92673;	p36171	2150	2150	Q92673	Sortilin-related receptor	SORL1	surface	machine learning	NA	2214	1	1	SP:1-28;NC:29-2136;TM:2137-2159;CY:2160-2214	uniprot - CSPA confirmed	NA	0.9721	1	ENSG00000137642	ENSP00000260197	NA	Receptors	Other_receptors;LDLR	99;158;368;430;616;674;818;871;1035;1068;1164;1191;1246;1367;1458;1608;1706;1733;1809;1854;1894;1986;2010;2054;2069;2076;2092
PTPRC_HUMAN	Receptor-type tyrosine-protein phosphatase C OS=Homo sapiens OX=9606 GN=PTPRC PE=1 SV=3	VELSEINGDAGSNYINASYIDGFK	2 Deamidated (NQ)	860.072	61.0836	3	x'00000001000001000000000000	6.32083	6.32083	6.32083	61.0836	61.0836	3374.81	0.0685081	0.0685081	31.08	31.08	1	694	717	17.16	22647: Scan 28069 (rt=61.0836) [\\qmcr.qmul.ac.uk\rfs\HAEMONC\Pedro's Lab\Cell Signalling Proteomics\Ana Levi\Biotine_amine2022\RAW\QE1_Ana_Fuji__Biotin1_Sample1.raw]	PTPRC(N700);PTPRC(N706);	43922.3	PTPRC;	P08575;	p52095	423	423	P08575	Receptor-type tyrosine-protein phosphatase C	PTPRC	surface	machine learning	NA	1304	1	1	SP:1-23;NC:24-575;TM:576-597;CY:598-1304	uniprot	NA	0.978	1	ENSG00000081237;ENSG00000262418	ENSP00000356346;ENSP00000461074;ENSP00000458322;ENSP00000471843	CD45	Receptors	Other_receptors;ReceptorTypePhosphatases	78;90;95;184;190;197;232;260;270;276;335;378;419;468;488;529;707;919;966;1017;1122;1150
TPRA1_HUMAN	Transmembrane protein adipocyte-associated 1 OS=Homo sapiens OX=9606 GN=TPRA1 PE=1 SV=1	CLLLLYEDIGTSR	NA	776.904	60.7981	2	x'000000000000000	-2.54738	-2.54738	-2.54738	60.7981	60.7981	44.9	0.00116979	0.00116979	44.9	44.9	1	30	42	43.67	22528: Scan 27935 (rt=60.7981) [\\qmcr.qmul.ac.uk\rfs\HAEMONC\Pedro's Lab\Cell Signalling Proteomics\Ana Levi\Biotine_amine2022\RAW\QE1_Ana_Fuji__Biotin1_Sample1.raw]	TPRA1(29-42, no_mod);	5219.81	TPRA1;	Q86W33;	p05316	1638	1638	Q86W33	Transmembrane protein adipocyte-associated 1	TPRA1	surface	machine learning	NA	373	7	0	NC:1-44;TM:45-65;CY:66-77;TM:78-100;NC:101-119;TM:120-139;CY:140-150;TM:151-173;NC:174-192;TM:193-212;CY:213-227;TM:228-254;NC:255-265;TM:266-284;CY:285-373	phobius	NA	0.8982	1	ENSG00000163870	ENSP00000347748;ENSP00000413428;ENSP00000418298	NA	Unclassified	Unclassified	11;23;361
CD70_HUMAN	CD70 antigen OS=Homo sapiens OX=9606 GN=CD70 PE=1 SV=2	SFLHGPELDKGQLR	NA	399.968	37.5465	4	x'0000000000000000	0.0225586	0.0225586	0.0225586	37.5465	37.5465	379.2	0.0273779	0.0273779	29.64	29.64	1	84	97	28.53	9445: Scan 13544 (rt=37.5465) [\\qmcr.qmul.ac.uk\rfs\HAEMONC\Pedro's Lab\Cell Signalling Proteomics\Ana Levi\Biotine_amine2022\RAW\QE1_Ana_Fuji__Biotin1_Sample1.raw]	CD70(83-97, no_mod);	392752	CD70;	P32970;	p44539	788	788	P32970	CD70 antigen	CD70	surface	machine learning	NA	193	1	0	CY:1-20;TM:21-42;NC:43-193	uniprot - CSPA confirmed	NA	0.6028	2	ENSG00000125726	ENSP00000245903	CD70	Unclassified	Unclassified	63;170
MUC18_HUMAN	Cell surface glycoprotein MUC18 OS=Homo sapiens OX=9606 GN=MCAM PE=1 SV=2	APEEPNIQVNPLGIPVNSKEPEEVATCVGR	NA	811.664	53.1051	4	x'00000000000000000000000000000000	0.401218	-2.42366	0.401218	53.1051	53.5559	1314.06	3.01437e-07	3.01437e-07	82.54	82.54	8	135	164	82.54	18565: Scan 23624 (rt=53.1051) [\\qmcr.qmul.ac.uk\rfs\HAEMONC\Pedro's Lab\Cell Signalling Proteomics\Ana Levi\Biotine_amine2022\RAW\QE1_Ana_Fuji__Biotin1_Sample1.raw]	MCAM(134-164, no_mod);	124300	MCAM;	P43121;	p03293	879	879	P43121	Cell surface glycoprotein MUC18	MCAM	surface	pos. trainingset	NA	646	1	1	SP:1-23;NC:24-559;TM:560-583;CY:584-646	uniprot - CSPA confirmed	surface	0.9613	1	ENSG00000076706	ENSP00000264036	CD146	Unclassified	Unclassified	56;418;449;467;508;518;527;544
RPN1_HUMAN	Dolichyl-diphosphooligosaccharide--protein glycosyltransferase subunit 1 OS=Homo sapiens OX=9606 GN=RPN1 PE=1 SV=1	LPVALDPGAK	NA	490.792	40.1606	2	x'000000000000	0.96675	-3.28002	-1.89165	39.8686	40.7465	1348.86	6.0814e-05	6.0814e-05	49.32	49.32	26	117	126	49.03	11013: Scan 15287 (rt=40.1606) [\\qmcr.qmul.ac.uk\rfs\HAEMONC\Pedro's Lab\Cell Signalling Proteomics\Ana Levi\Biotine_amine2022\RAW\QE1_Ana_Fuji__Biotin1_Sample1.raw]	RPN1(116-126, no_mod);	301772	RPN1;	P04843;	p31761	379	379	P04843	Dolichyl-diphosphooligosaccharide--protein glycosyltransferase subunit 1	RPN1	surface	machine learning	NA	607	1	1	SP:1-26;NC:27-439;TM:440-458;CY:459-607	uniprot - CSPA confirmed	NA	0.5888	2	ENSG00000163902	ENSP00000296255	NA	Enzymes	2.4.1	220;299
TNR5_HUMAN	Tumor necrosis factor receptor superfamily member 5 OS=Homo sapiens OX=9606 GN=CD40 PE=1 SV=1	DLVVQQAGTNK	NA	586.821	30.5874	2	x'0000000000000	4.98709	-1.12409	4.98709	30.5874	30.8316	598.76	0.00609743	0.00609743	35.68	35.68	3	171	181	32.07	5438: Scan 9066 (rt=30.5874) [\\qmcr.qmul.ac.uk\rfs\HAEMONC\Pedro's Lab\Cell Signalling Proteomics\Ana Levi\Biotine_amine2022\RAW\QE1_Ana_Fuji__Biotin1_Sample1.raw]	CD40(170-181, no_mod);	57593.9	CD40;	P25942;	p07402	661	661	P25942	Tumor necrosis factor receptor superfamily member 5	CD40	surface	pos. trainingset	NA	277	1	1	SP:1-20;NC:21-193;TM:194-215;CY:216-277	uniprot - CSPA confirmed	surface	0.9942	1	ENSG00000101017	ENSP00000361359	CD40	Receptors	Other_receptors;TNFNGF	153;180
PLXB2_HUMAN	Plexin-B2 OS=Homo sapiens OX=9606 GN=PLXNB2 PE=1 SV=3	AITEIYLTR	NA	540.31	44.4894	2	x'00000000000	3.40625	1.27387	1.71889	44.4894	44.758	1088.9	0.00104817	0.00104817	40.15	40.15	3	1616	1624	29.65	13606: Scan 18170 (rt=44.4894) [\\qmcr.qmul.ac.uk\rfs\HAEMONC\Pedro's Lab\Cell Signalling Proteomics\Ana Levi\Biotine_amine2022\RAW\QE1_Ana_Fuji__Biotin1_Sample1.raw]	PLXNB2(1615-1624, no_mod);	100619	PLXNB2;	O15031;	p02075	136	136	O15031	Plexin-B2	PLXNB2	surface	pos. trainingset	NA	1838	1	1	SP:1-18;NC:19-1199;TM:1200-1221;CY:1222-1838	uniprot - CSPA confirmed	surface	0.9434	1	ENSG00000196576	ENSP00000352288;ENSP00000409171	NA	Receptors	Other_receptors;Plexin	127;242;391;402;528;733;759;795;844;1002;1049;1068;1099;1449
UNC5B_HUMAN	Netrin receptor UNC5B OS=Homo sapiens OX=9606 GN=UNC5B PE=1 SV=2	NKPVELR	NA	428.256	28.6177	2	x'000000000	-0.0784087	-0.0784087	-0.0784087	28.6177	28.6177	21.53	0.0421843	0.0421843	21.53	21.53	1	62	68	7.41	4334: Scan 7827 (rt=28.6177) [\\qmcr.qmul.ac.uk\rfs\HAEMONC\Pedro's Lab\Cell Signalling Proteomics\Ana Levi\Biotine_amine2022\RAW\QE1_Ana_Fuji__Biotin1_Sample1.raw]	UNC5B(61-68, no_mod);	283802	UNC5B;	Q8IZJ1;	p37097	1690	1690	Q8IZJ1	Netrin receptor UNC5B	UNC5B	surface	machine learning	NA	945	1	1	SP:1-26;NC:27-374;TM:375-399;CY:400-945	uniprot - CSPA confirmed	NA	0.8862	1	ENSG00000107731	ENSP00000334329	NA	Receptors	IG;NetrinR	222;347
TNR5_HUMAN	Tumor necrosis factor receptor superfamily member 5 OS=Homo sapiens OX=9606 GN=CD40 PE=1 SV=1	QEPQEINFPDDLPGSNTAAPVQETLHGCQPVTQEDGKESR	NA	1105.52	49.3822	4	x'000000000000000000000000000000000000000000	0.359888	-0.63603	-0.63603	49.3822	49.6466	598.76	0.000475533	0.000475533	53.28	53.28	3	231	270	51.12	16496: Scan 21348 (rt=49.3822) [\\qmcr.qmul.ac.uk\rfs\HAEMONC\Pedro's Lab\Cell Signalling Proteomics\Ana Levi\Biotine_amine2022\RAW\QE1_Ana_Fuji__Biotin1_Sample1.raw]	CD40(230-270, no_mod);	397716	CD40;	P25942;	p39598	661	661	P25942	Tumor necrosis factor receptor superfamily member 5	CD40	surface	pos. trainingset	NA	277	1	1	SP:1-20;NC:21-193;TM:194-215;CY:216-277	uniprot - CSPA confirmed	surface	0.9942	1	ENSG00000101017	ENSP00000361359	CD40	Receptors	Other_receptors;TNFNGF	153;180
CTL2_HUMAN	Choline transporter-like protein 2 OS=Homo sapiens OX=9606 GN=SLC44A2 PE=1 SV=3	NENKPYLFYFNIVK	NA	596.983	55.7173	3	x'0000000000000000	0.687948	0.0838961	0.0838961	55.7173	55.8849	129.06	0.00122148	0.00122148	44.76	44.76	2	81	94	43.83	19985: Scan 25169 (rt=55.7173) [\\qmcr.qmul.ac.uk\rfs\HAEMONC\Pedro's Lab\Cell Signalling Proteomics\Ana Levi\Biotine_amine2022\RAW\QE1_Ana_Fuji__Biotin1_Sample1.raw]	SLC44A2(80-94, no_mod);	34521.7	SLC44A2;	Q8IWA5;	p36384	1670	1670	Q8IWA5	Choline transporter-like protein 2	SLC44A2	surface	machine learning	NA	706	10	0	CY:1-33;TM:34-56;NC:57-231;TM:232-252;CY:253-258;TM:259-277;NC:278-314;TM:315-336;CY:337-360;TM:361-380;NC:381-452;TM:453-479;CY:480-499;TM:500-522;NC:523-561;TM:562-585;CY:586-599;TM:600-622;NC:623-636;TM:637-659;CY:660-706	uniprot - CSPA confirmed	NA	0.8583	1	ENSG00000129353	ENSP00000336888	NA	Transporters	SLC;Other;SLC44	187;200;417;697
TNR5_HUMAN	Tumor necrosis factor receptor superfamily member 5 OS=Homo sapiens OX=9606 GN=CD40 PE=1 SV=1	QYLINSQCCSLCQPGQK	NA	695.317	40.9773	3	x'0000000000000000000	0.575632	-1.46957	-0.907857	40.9773	41.1674	598.76	9.99726e-05	9.99726e-05	58.48	58.48	5	30	46	58.43	11507: Scan 15834 (rt=40.9773) [\\qmcr.qmul.ac.uk\rfs\HAEMONC\Pedro's Lab\Cell Signalling Proteomics\Ana Levi\Biotine_amine2022\RAW\QE1_Ana_Fuji__Biotin1_Sample1.raw]	CD40(29-46, no_mod);	176208	CD40;	P25942;	p42649	661	661	P25942	Tumor necrosis factor receptor superfamily member 5	CD40	surface	pos. trainingset	NA	277	1	1	SP:1-20;NC:21-193;TM:194-215;CY:216-277	uniprot - CSPA confirmed	surface	0.9942	1	ENSG00000101017	ENSP00000361359	CD40	Receptors	Other_receptors;TNFNGF	153;180
AT1B1_HUMAN	Sodium/potassium-transporting ATPase subunit beta-1 OS=Homo sapiens OX=9606 GN=ATP1B1 PE=1 SV=1	AYGENIGYSEKDR	NA	751.348	28.6286	2	x'000000000000000	0.959561	-2.45222	-2.45222	28.6286	29.0777	207.134	3.04027e-06	3.04027e-06	75.93	75.93	2	278	290	69.46	4340: Scan 7835 (rt=28.6286) [\\qmcr.qmul.ac.uk\rfs\HAEMONC\Pedro's Lab\Cell Signalling Proteomics\Ana Levi\Biotine_amine2022\RAW\QE1_Ana_Fuji__Biotin1_Sample1.raw]	ATP1B1(277-290, no_mod);	9144.65	ATP1B1;	P05026;	p04918	382	382	P05026	Sodium/potassium-transporting ATPase subunit beta-1	ATP1B1	surface	pos. trainingset	NA	303	1	0	CY:1-35;TM:36-59;NC:60-303	uniprot - CSPA confirmed	surface	0.4759	3	ENSG00000143153	ENSP00000356789;ENSP00000356790	NA	Transporters	AuxillaryTransportUnit;ATP1B	158;193;265
SEM4A_HUMAN	Semaphorin-4A OS=Homo sapiens OX=9606 GN=SEMA4A PE=1 SV=2	TSASDVDADNNCLGTEVA	NA	919.89	44.8705	2	x'00000000000000000000	0.128961	-0.53489	0.128961	44.8705	44.9354	377.69	0.00575966	0.00575966	39.24	39.24	2	744	761	39.24	13836: Scan 18421 (rt=44.8705) [\\qmcr.qmul.ac.uk\rfs\HAEMONC\Pedro's Lab\Cell Signalling Proteomics\Ana Levi\Biotine_amine2022\RAW\QE1_Ana_Fuji__Biotin1_Sample1.raw]	SEMA4A(743-761, no_mod);	28530.8	SEMA4A;	Q9H3S1;	p50233	2464	2464	Q9H3S1	Semaphorin-4A	SEMA4A	surface	pos. trainingset	NA	761	1	1	SP:1-31;NC:32-682;TM:683-705;CY:706-761	uniprot - CSPA confirmed	surface	0.9077	1	ENSG00000196189	ENSP00000347117;ENSP00000357265;ENSP00000357268	NA	Miscellaneous	Ligand;Semaphorins	120;135;496;607
HG2A_HUMAN	HLA class II histocompatibility antigen gamma chain OS=Homo sapiens OX=9606 GN=CD74 PE=1 SV=3	HSLEQKPTDAPPK	NA	483.257	16.2327	3	x'000000000000000	0.171419	0.047002	0.171419	16.2327	19.2902	442.82	0.00429031	0.00429031	39.22	39.22	2	196	208	27.76	8: Scan 2472 (rt=16.2327) [\\qmcr.qmul.ac.uk\rfs\HAEMONC\Pedro's Lab\Cell Signalling Proteomics\Ana Levi\Biotine_amine2022\RAW\QE1_Ana_Fuji__Biotin1_Sample1.raw]	CD74(195-208, no_mod);	49332.4	CD74;	P04233;	p19849	372	372	P04233	HLA class II histocompatibility antigen gamma chain	CD74	surface	machine learning	NA	296	1	0	CY:1-48;TM:49-72;NC:73-296	uniprot - CSPA confirmed	NA	0.6108	2	ENSG00000019582	ENSP00000009530	CD74	Unclassified	Unclassified	130;136;256;270
HG2A_HUMAN	HLA class II histocompatibility antigen gamma chain OS=Homo sapiens OX=9606 GN=CD74 PE=1 SV=3	LDKLTVTSQNLQLENLR	NA	662.372	46.9389	3	x'0000000000000000000	7.74453	-2.5523	-1.76605	46.5112	47.5272	442.82	2.80115e-08	2.80115e-08	87.08	87.08	14	78	94	62.27	15061: Scan 19770 (rt=46.9389) [\\qmcr.qmul.ac.uk\rfs\HAEMONC\Pedro's Lab\Cell Signalling Proteomics\Ana Levi\Biotine_amine2022\RAW\QE1_Ana_Fuji__Biotin1_Sample1.raw]	CD74(77-94, no_mod);	182074	CD74;	P04233;	p27565	372	372	P04233	HLA class II histocompatibility antigen gamma chain	CD74	surface	machine learning	NA	296	1	0	CY:1-48;TM:49-72;NC:73-296	uniprot - CSPA confirmed	NA	0.6108	2	ENSG00000019582	ENSP00000009530	CD74	Unclassified	Unclassified	130;136;256;270
CNNM3_HUMAN	Metal transporter CNNM3 OS=Homo sapiens OX=9606 GN=CNNM3 PE=1 SV=1	EVDVFSPLR	NA	531.286	51.3453	2	x'00000000000	0.278156	-3.60661	0.278156	51.3453	51.5089	438.064	0.00255544	0.00255544	38.87	38.87	3	507	515	32.14	17614: Scan 22587 (rt=51.3453) [\\qmcr.qmul.ac.uk\rfs\HAEMONC\Pedro's Lab\Cell Signalling Proteomics\Ana Levi\Biotine_amine2022\RAW\QE1_Ana_Fuji__Biotin1_Sample1.raw]	CNNM3(506-515, no_mod);	75937.7	CNNM3;	Q8NE01;	p12486	1774	1774	Q8NE01	Metal transporter CNNM3	CNNM3	surface	pos. trainingset	NA	707	3	1	SP:1-27;NC:28-190;TM:191-214;CY:215-220;TM:221-243;NC:244-257;TM:258-280;CY:281-707	phobius - prefered over uniprot based on cspa - CSPA confirmed	surface	0.4194	3	ENSG00000168763	ENSP00000305449	NA	Unclassified	Unclassified	73;395
RPN1_HUMAN	Dolichyl-diphosphooligosaccharide--protein glycosyltransferase subunit 1 OS=Homo sapiens OX=9606 GN=RPN1 PE=1 SV=1	LKTEGSDLCDR	NA	647.307	23.4206	2	x'0000000000000	1.84898	-4.03064	-4.03064	23.2187	23.9559	1348.86	3.63084e-07	3.63084e-07	79.2	79.2	25	537	547	75.98	1755: Sum of 2 scans. Range 4938 (rt=23.317) to 5044 (rt=23.5242) [\\qmcr.qmul.ac.uk\rfs\HAEMONC\Pedro's Lab\Cell Signalling Proteomics\Ana Levi\Biotine_amine2022\RAW\QE1_Ana_Fuji__Biotin1_Sample1.raw]	RPN1(536-547, no_mod);	24646.3	RPN1;	P04843;	p29887	379	379	P04843	Dolichyl-diphosphooligosaccharide--protein glycosyltransferase subunit 1	RPN1	surface	machine learning	NA	607	1	1	SP:1-26;NC:27-439;TM:440-458;CY:459-607	uniprot - CSPA confirmed	NA	0.5888	2	ENSG00000163902	ENSP00000296255	NA	Enzymes	2.4.1	220;299
VLDLR_HUMAN	Very low-density lipoprotein receptor OS=Homo sapiens OX=9606 GN=VLDLR PE=1 SV=1	TISVATLDGTK	NA	553.309	39.406	2	x'0000000000000	2.52307	-0.754118	-0.754118	39.406	39.6395	528.224	8.25346e-08	8.25346e-08	83.47	83.47	7	536	546	81.83	10555: Scan 14777 (rt=39.406) [\\qmcr.qmul.ac.uk\rfs\HAEMONC\Pedro's Lab\Cell Signalling Proteomics\Ana Levi\Biotine_amine2022\RAW\QE1_Ana_Fuji__Biotin1_Sample1.raw]	VLDLR(535-546, no_mod);	101165	VLDLR;	P98155;	p49086	1091	1091	P98155	Very low-density lipoprotein receptor	VLDLR	surface	machine learning	NA	873	1	1	SP:1-23;NC:24-797;TM:798-819;CY:820-873	uniprot	NA	0.7804	1	ENSG00000147852	ENSP00000371532	NA	Receptors	Other_receptors;LDLR	151;765;781
NRP2_HUMAN	Neuropilin-2 OS=Homo sapiens OX=9606 GN=NRP2 PE=1 SV=3	GGDSITAVEAR	NA	538.273	30.711	2	x'0000000000000	5.86299	-0.167515	-0.167515	30.711	31.2078	1396.83	6.26716e-08	6.26716e-08	86	86	3	508	518	81.04	5508: Scan 9143 (rt=30.711) [\\qmcr.qmul.ac.uk\rfs\HAEMONC\Pedro's Lab\Cell Signalling Proteomics\Ana Levi\Biotine_amine2022\RAW\QE1_Ana_Fuji__Biotin1_Sample1.raw]	NRP2(507-518, no_mod);	95529	NRP2;	O60462;	p16225	213	213	O60462	Neuropilin-2	NRP2	surface	machine learning	NA	931	1	1	SP:1-22;NC:23-864;TM:865-890;CY:891-931	uniprot - CSPA confirmed	NA	0.9261	1	ENSG00000118257	ENSP00000272849;ENSP00000387519	NA	Receptors	Other_receptors;Neuropilin	152;157;629;839
IGSF8_HUMAN	Immunoglobulin superfamily member 8 OS=Homo sapiens OX=9606 GN=IGSF8 PE=1 SV=1	LVAQLDTEGVGSLGPGYEGR	NA	1009.51	50.7673	2	x'0000000000000000000000	3.17598	-1.28606	0.201288	50.7673	51.1412	479.54	1.39879e-14	1.39879e-14	155.44	155.44	17	358	377	155.44	17291: Scan 22229 (rt=50.7673) [\\qmcr.qmul.ac.uk\rfs\HAEMONC\Pedro's Lab\Cell Signalling Proteomics\Ana Levi\Biotine_amine2022\RAW\QE1_Ana_Fuji__Biotin1_Sample1.raw]	IGSF8(357-377, no_mod);	245147	IGSF8;	Q969P0;	p33457	2175	2175	Q969P0	Immunoglobulin superfamily member 8	IGSF8	surface	pos. trainingset	NA	613	1	1	SP:1-27;NC:28-579;TM:580-606;CY:607-613	uniprot - CSPA confirmed	surface	0.486	3	ENSG00000162729	ENSP00000316664;ENSP00000357065;ENSP00000477565	CD316	Receptors	IG;OtherOther	50;327;463
DRB4_HUMAN	HLA class II histocompatibility antigen, DR beta 4 chain OS=Homo sapiens OX=9606 GN=HLA-DRB4 PE=1 SV=2	YIYNQEEYAR	NA	674.812	35.4406	2	x'000000000000	0.731665	-1.55387	-1.55387	35.4406	35.8946	290.231	2.67729e-07	2.67729e-07	81.7	81.7	8	59	68	74.47	8181: Scan 12146 (rt=35.4406) [\\qmcr.qmul.ac.uk\rfs\HAEMONC\Pedro's Lab\Cell Signalling Proteomics\Ana Levi\Biotine_amine2022\RAW\QE1_Ana_Fuji__Biotin1_Sample1.raw]	HLA-DRB4(58-68, no_mod);	180478	HLA-DRB4;	P13762;	p57483	507	507	P13762	HLA class II histocompatibility antigen, DR beta 4 chain	HLA-DRB4	surface	pos. trainingset	NA	266	1	1	SP:1-29;NC:30-228;TM:229-250;CY:251-266	uniprot - CSPA confirmed	NA	0.8463	1	ENSG00000227357;ENSG00000231021	ENSP00000410857;ENSP00000412031	NA	Miscellaneous	Ligand;MHC	48
CD48_HUMAN	CD48 antigen OS=Homo sapiens OX=9606 GN=CD48 PE=1 SV=2	LQVLDPVPKPVIK	NA	723.457	44.2744	2	x'000000000000000	-0.363347	-2.74414	-2.74414	44.2744	44.4495	497.73	1.01625e-05	1.01625e-05	49.93	49.93	2	125	137	49.93	13483: Scan 18028 (rt=44.2744) [\\qmcr.qmul.ac.uk\rfs\HAEMONC\Pedro's Lab\Cell Signalling Proteomics\Ana Levi\Biotine_amine2022\RAW\QE1_Ana_Fuji__Biotin1_Sample1.raw]	CD48(124-137, no_mod);	76451.9	CD48;	P09326;	p32360	438	438	P09326	CD48 antigen	CD48	surface	GPI (UniProt)	NA	243	0	1	SP:1-28;NC:29-243	uniprot - CSPA based sp-noncyt - CSPA confirmed	NA	0.7764	1 (nonTM)	ENSG00000117091	ENSP00000357025	CD48	Unclassified	Unclassified	40;44;104;162;189;206
LRC4B_HUMAN	Leucine-rich repeat-containing protein 4B OS=Homo sapiens OX=9606 GN=LRRC4B PE=2 SV=3	LDLGELK	NA	394.232	47.9709	2	x	2.0192	-0.829044	-0.0152585	45.0112	48.4534	27.76	0.0144883	0.0144883	27.76	27.76	26	187	193	0	15666: Scan 20435 (rt=47.9709) [\\qmcr.qmul.ac.uk\rfs\HAEMONC\Pedro's Lab\Cell Signalling Proteomics\Ana Levi\Biotine_amine2022\RAW\QE1_Ana_Fuji__Biotin1_Sample1.raw]	LRRC4(175-182, no_mod);LRRC4B(186-193, no_mod);LRRC4C(176-183, no_mod);	170993	LRRC4; LRRC4B; LRRC4C;	Q9HBW1; Q9NT99; Q9HCJ2;	p27583	2591	2591	Q9NT99	Leucine-rich repeat-containing protein 4B	LRRC4B	surface	pos. trainingset	NA	713	1	1	SP:1-37;NC:38-576;TM:577-597;CY:598-713	uniprot - CSPA confirmed	surface	0.8836	1	ENSG00000131409	ENSP00000373853;ENSP00000471502	NA	Miscellaneous	Other;LRRC	224;283;333;374;400;422;425;444;452
CD166_HUMAN	CD166 antigen OS=Homo sapiens OX=9606 GN=ALCAM PE=1 SV=2	QIGDALPVSCTISASR	NA	837.928	46.5779	2	x'000000000000000000	1.26655	-2.15075	-0.394303	46.4555	47.109	978.75	2.0963e-10	2.0963e-10	113.22	113.22	27	345	360	107.32	14840: Scan 19529 (rt=46.5779) [\\qmcr.qmul.ac.uk\rfs\HAEMONC\Pedro's Lab\Cell Signalling Proteomics\Ana Levi\Biotine_amine2022\RAW\QE1_Ana_Fuji__Biotin1_Sample1.raw]	ALCAM(344-360, no_mod);	185959	ALCAM;	Q13740;	p40253	1215	1215	Q13740	CD166 antigen	ALCAM	surface	machine learning	NA	583	1	1	SP:1-27;NC:28-527;TM:528-550;CY:551-583	uniprot - CSPA confirmed	NA	0.9441	1	ENSG00000170017	ENSP00000305988	CD166	Unclassified	Unclassified	91;95;167;265;306;361;457;480;499
TR10A_HUMAN	Tumor necrosis factor receptor superfamily member 10A OS=Homo sapiens OX=9606 GN=TNFRSF10A PE=1 SV=3	LLVPANGADPTETLMLFFDK	Oxidation (M)	736.713	72.1267	3	x'0000000000000003000000	-0.763893	-1.78332	-1.78332	72.1267	72.232	564.99	2.10629e-05	2.10629e-05	63.43	63.43	4	351	370	63.43	27335: Scan 33235 (rt=72.1267) [\\qmcr.qmul.ac.uk\rfs\HAEMONC\Pedro's Lab\Cell Signalling Proteomics\Ana Levi\Biotine_amine2022\RAW\QE1_Ana_Fuji__Biotin1_Sample1.raw]	TNFRSF10A(M365);	11938.8	TNFRSF10A;	O00220;	p30932	89	89	O00220	Tumor necrosis factor receptor superfamily member 10A	TNFRSF10A	surface	machine learning	NA	468	1	1	SP:1-23;NC:24-239;TM:240-266;CY:267-468	uniprot	NA	0.8443	1	ENSG00000104689	ENSP00000221132	CD261	Receptors	Other_receptors;TNFNGF	156;417;422
CXCR4_HUMAN	C-X-C chemokine receptor type 4 OS=Homo sapiens OX=9606 GN=CXCR4 PE=1 SV=1	RGGHSSVSTESESSSFHSS	NA	651.284	20.8406	3	x'000000000000000000000	-0.415721	-1.01547	-0.415721	20.8406	21.1744	165.37	0.00275178	0.00275178	43.58	43.58	4	334	352	43.58	730: Scan 3780 (rt=20.8406) [\\qmcr.qmul.ac.uk\rfs\HAEMONC\Pedro's Lab\Cell Signalling Proteomics\Ana Levi\Biotine_amine2022\RAW\QE1_Ana_Fuji__Biotin1_Sample1.raw]	CXCR4(333-352, no_mod);	7000.56	CXCR4;	P61073;	p42953	1060	1060	P61073	C-X-C chemokine receptor type 4	CXCR4	surface	machine learning	NA	352	7	0	NC:1-41;TM:42-64;CY:65-77;TM:78-100;NC:101-113;TM:114-135;CY:136-154;TM:155-175;NC:176-196;TM:197-222;CY:223-241;TM:242-261;NC:262-283;TM:284-305;CY:306-352	uniprot	NA	0.9222	1	ENSG00000121966	ENSP00000241393	CD184	Receptors	GPCR;Rhodopsin	11;176
SLAF6_HUMAN	SLAM family member 6 OS=Homo sapiens OX=9606 GN=SLAMF6 PE=1 SV=3	ENDTITIYSTINHSK	NA	868.43	40.7222	2	x'00000000000000000	2.43595	-1.71428	1.38687	40.7222	41.1918	295.5	1.82391e-06	1.82391e-06	78.16	78.16	6	302	316	78.16	11358: Scan 15663 (rt=40.7222) [\\qmcr.qmul.ac.uk\rfs\HAEMONC\Pedro's Lab\Cell Signalling Proteomics\Ana Levi\Biotine_amine2022\RAW\QE1_Ana_Fuji__Biotin1_Sample1.raw]	SLAMF6(301-316, no_mod);	77488.2	SLAMF6;	Q96DU3;	p11416	2191	2191	Q96DU3	SLAM family member 6	SLAMF6	surface	pos. trainingset	NA	332	1	1	SP:1-21;NC:22-225;TM:226-248;CY:249-332	uniprot - CSPA confirmed	surface	0.9626	1	ENSG00000162739	ENSP00000357036	CD352	Unclassified	Unclassified	58;87;137;144;161;178;203;281;303;313
PTPRC_HUMAN	Receptor-type tyrosine-protein phosphatase C OS=Homo sapiens OX=9606 GN=PTPRC PE=1 SV=3	YHLEVEAGNTLVR	NA	500.931	40.2583	3	x'000000000000000	0.832125	-1.88829	-1.52823	40.2583	40.8939	3374.81	6.14593e-08	6.14593e-08	86.95	86.95	15	518	530	75.65	11076: Scan 15354 (rt=40.2583) [\\qmcr.qmul.ac.uk\rfs\HAEMONC\Pedro's Lab\Cell Signalling Proteomics\Ana Levi\Biotine_amine2022\RAW\QE1_Ana_Fuji__Biotin1_Sample1.raw]	PTPRC(517-530, no_mod);	210722	PTPRC;	P08575;	p57359	423	423	P08575	Receptor-type tyrosine-protein phosphatase C	PTPRC	surface	machine learning	NA	1304	1	1	SP:1-23;NC:24-575;TM:576-597;CY:598-1304	uniprot	NA	0.978	1	ENSG00000081237;ENSG00000262418	ENSP00000356346;ENSP00000461074;ENSP00000458322;ENSP00000471843	CD45	Receptors	Other_receptors;ReceptorTypePhosphatases	78;90;95;184;190;197;232;260;270;276;335;378;419;468;488;529;707;919;966;1017;1122;1150
CD19_HUMAN	B-lymphocyte antigen CD19 OS=Homo sapiens OX=9606 GN=CD19 PE=1 SV=6	GILYAAPQLR	NA	551.326	45.9319	2	x'000000000000	2.514	-0.938551	1.69629	45.9319	46.1873	648.954	0.00605719	0.00605719	33.35	33.35	4	505	514	33.35	14465: Scan 19113 (rt=45.9319) [\\qmcr.qmul.ac.uk\rfs\HAEMONC\Pedro's Lab\Cell Signalling Proteomics\Ana Levi\Biotine_amine2022\RAW\QE1_Ana_Fuji__Biotin1_Sample1.raw]	CD19(504-514, no_mod);	176739	CD19;	P15391;	p16711	527	527	P15391	B-lymphocyte antigen CD19	CD19	surface	pos. trainingset	NA	556	1	1	SP:1-20;NC:21-292;TM:293-315;CY:316-556	uniprot - CSPA confirmed	surface	0.8621	1	ENSG00000177455	ENSP00000313419	CD19	Unclassified	Unclassified	86;125;138;181;265;423
PLXB2_HUMAN	Plexin-B2 OS=Homo sapiens OX=9606 GN=PLXNB2 PE=1 SV=3	VGVSQQPEDSQQDLPGER	NA	984.968	35.2418	2	x'00000000000000000000	1.53258	0.963454	0.963454	35.2418	35.2584	1088.9	2.81128e-05	2.81128e-05	63.35	63.35	2	1561	1578	53.11	8068: Scan 12018 (rt=35.2418) [\\qmcr.qmul.ac.uk\rfs\HAEMONC\Pedro's Lab\Cell Signalling Proteomics\Ana Levi\Biotine_amine2022\RAW\QE1_Ana_Fuji__Biotin1_Sample1.raw]	PLXNB2(1560-1578, no_mod);	56326	PLXNB2;	O15031;	p52733	136	136	O15031	Plexin-B2	PLXNB2	surface	pos. trainingset	NA	1838	1	1	SP:1-18;NC:19-1199;TM:1200-1221;CY:1222-1838	uniprot - CSPA confirmed	surface	0.9434	1	ENSG00000196576	ENSP00000352288;ENSP00000409171	NA	Receptors	Other_receptors;Plexin	127;242;391;402;528;733;759;795;844;1002;1049;1068;1099;1449
PTPRC_HUMAN	Receptor-type tyrosine-protein phosphatase C OS=Homo sapiens OX=9606 GN=PTPRC PE=1 SV=3	FQCGNMIFDNK	Oxidation (M)	695.299	38.278	2	x'0000003000000	-1.54402	-3.71891	-1.54402	38.278	38.6139	3374.81	0.0015201	0.0015201	43.01	43.01	5	342	352	42.26	9877: Scan 14023 (rt=38.278) [\\qmcr.qmul.ac.uk\rfs\HAEMONC\Pedro's Lab\Cell Signalling Proteomics\Ana Levi\Biotine_amine2022\RAW\QE1_Ana_Fuji__Biotin1_Sample1.raw]	PTPRC(M347);	216337	PTPRC;	P08575;	p14473	423	423	P08575	Receptor-type tyrosine-protein phosphatase C	PTPRC	surface	machine learning	NA	1304	1	1	SP:1-23;NC:24-575;TM:576-597;CY:598-1304	uniprot	NA	0.978	1	ENSG00000081237;ENSG00000262418	ENSP00000356346;ENSP00000461074;ENSP00000458322;ENSP00000471843	CD45	Receptors	Other_receptors;ReceptorTypePhosphatases	78;90;95;184;190;197;232;260;270;276;335;378;419;468;488;529;707;919;966;1017;1122;1150
CD166_HUMAN	CD166 antigen OS=Homo sapiens OX=9606 GN=ALCAM PE=1 SV=2	ESLTLIVEGKPQIK	NA	518.976	43.5779	3	x'0000000000000000	5.5859	-0.0514833	1.28064	43.5606	44.2748	978.75	0.00147127	0.00147127	35.09	35.09	21	406	419	35.09	13053: Scan 17559 (rt=43.5779) [\\qmcr.qmul.ac.uk\rfs\HAEMONC\Pedro's Lab\Cell Signalling Proteomics\Ana Levi\Biotine_amine2022\RAW\QE1_Ana_Fuji__Biotin1_Sample1.raw]	ALCAM(405-419, no_mod);	822844	ALCAM;	Q13740;	p12097	1215	1215	Q13740	CD166 antigen	ALCAM	surface	machine learning	NA	583	1	1	SP:1-27;NC:28-527;TM:528-550;CY:551-583	uniprot - CSPA confirmed	NA	0.9441	1	ENSG00000170017	ENSP00000305988	CD166	Unclassified	Unclassified	91;95;167;265;306;361;457;480;499
JAG2_HUMAN	Protein jagged-2 OS=Homo sapiens OX=9606 GN=JAG2 PE=1 SV=3	NVNGELLSGACCDGDGR	NA	897.38	39.1498	2	x'0000000000000000000	0.73128	-2.28086	-1.27681	39.1498	39.351	526.59	1.1015e-09	1.1015e-09	106.25	106.25	5	39	55	106.25	10405: Scan 14610 (rt=39.1498) [\\qmcr.qmul.ac.uk\rfs\HAEMONC\Pedro's Lab\Cell Signalling Proteomics\Ana Levi\Biotine_amine2022\RAW\QE1_Ana_Fuji__Biotin1_Sample1.raw]	JAG2(38-55, no_mod);	47640.6	JAG2;	Q9Y219;	p38629	2785	2785	Q9Y219	Protein jagged-2	JAG2	surface	machine learning	NA	1238	1	1	SP:1-26;NC:27-1081;TM:1082-1106;CY:1107-1238	uniprot - CSPA confirmed	NA	0.8762	1	ENSG00000184916	ENSP00000328169	NA	Miscellaneous	Ligand;Jagged	153;570;619;752;1058;1153
NRP2_HUMAN	Neuropilin-2 OS=Homo sapiens OX=9606 GN=NRP2 PE=1 SV=3	SCTTLENYNFELYDGLK	NA	689.651	57.0495	3	x'0000000000000000000	-0.179096	-3.08337	-0.730906	57.0417	57.4005	1396.83	0.000288486	0.000288486	53.96	53.96	6	901	917	53.96	20682: Scan 25924 (rt=57.0495) [\\qmcr.qmul.ac.uk\rfs\HAEMONC\Pedro's Lab\Cell Signalling Proteomics\Ana Levi\Biotine_amine2022\RAW\QE1_Ana_Fuji__Biotin1_Sample1.raw]	NRP2(900-917, no_mod);	84778	NRP2;	O60462;	p43991	213	213	O60462	Neuropilin-2	NRP2	surface	machine learning	NA	931	1	1	SP:1-22;NC:23-864;TM:865-890;CY:891-931	uniprot - CSPA confirmed	NA	0.9261	1	ENSG00000118257	ENSP00000272849;ENSP00000387519	NA	Receptors	Other_receptors;Neuropilin	152;157;629;839
DAG1_HUMAN	Dystroglycan OS=Homo sapiens OX=9606 GN=DAG1 PE=1 SV=2	GVPIIFADELDDSKPPPSSSMPLILQEEK	NA	1051.54	62.8261	3	x'0000000000000000000000000000000	0.227821	-1.67598	-0.152938	62.755	63.1986	165.694	1.53795e-06	1.53795e-06	74.87	74.87	9	795	823	74.87	23463: Scan 28954 (rt=62.8261) [\\qmcr.qmul.ac.uk\rfs\HAEMONC\Pedro's Lab\Cell Signalling Proteomics\Ana Levi\Biotine_amine2022\RAW\QE1_Ana_Fuji__Biotin1_Sample1.raw]	DAG1(794-823, no_mod);	60587.7	DAG1;	Q14118;	p18634	1222	1222	Q14118	Dystroglycan	DAG1	surface	pos. trainingset	NA	895	1	1	SP:1-27;NC:28-749;TM:750-775;CY:776-895	uniprot - CSPA confirmed	surface	0.9683	1	ENSG00000173402	ENSP00000312435;ENSP00000440705;ENSP00000438421;ENSP00000439334;ENSP00000440590;ENSP00000442600	NA	Unclassified	Unclassified	141;641;649;661;833;882
ICAM1_HUMAN	Intercellular adhesion molecule 1 OS=Homo sapiens OX=9606 GN=ICAM1 PE=1 SV=2	KELLLPGNNRK	Deamidated (NQ)	428.254	27.8751	3	x'0000000001000	-2.63783	-2.63783	-2.63783	27.8751	27.8751	719.371	0.0220743	0.0574733	28.84	25.72	2	67	77	22.6	3948: Scan 7396 (rt=27.8751) [\\qmcr.qmul.ac.uk\rfs\HAEMONC\Pedro's Lab\Cell Signalling Proteomics\Ana Levi\Biotine_amine2022\RAW\QE1_Ana_Fuji__Biotin1_Sample1.raw]	ICAM1(N75);	43785.6	ICAM1;	P05362;	p24823	388	388	P05362	Intercellular adhesion molecule 1	ICAM1	surface	machine learning	NA	532	1	1	SP:1-27;NC:28-480;TM:481-503;CY:504-532	uniprot - CSPA confirmed	NA	0.8882	1	ENSG00000090339	ENSP00000264832	CD54	Unclassified	Unclassified	130;145;183;202;267;296;385;406
TNR6_HUMAN	Tumor necrosis factor receptor superfamily member 6 OS=Homo sapiens OX=9606 GN=FAS PE=1 SV=1	IDEIKNDNVQDTAEQK	Deamidated (NQ)	930.954	28.0702	2	x'000000100000000000	9.65432	9.65432	9.65432	28.0702	28.0702	368.174	1.26448e-05	0.00987257	66.24	47.1933	3	259	274	23.93	4051: Scan 7511 (rt=28.0702) [\\qmcr.qmul.ac.uk\rfs\HAEMONC\Pedro's Lab\Cell Signalling Proteomics\Ana Levi\Biotine_amine2022\RAW\QE1_Ana_Fuji__Biotin1_Sample1.raw]	FAS(N264);	43429.2	FAS;	P25445;	p20568	659	659	P25445	Tumor necrosis factor receptor superfamily member 6	FAS	surface	pos. trainingset	NA	335	1	1	SP:1-25;NC:26-173;TM:174-190;CY:191-335	uniprot - CSPA confirmed	surface	0.8297	1	ENSG00000026103	ENSP00000347979	CD95	Receptors	Other_receptors;TNFNGF	118;136;223
BT2A1_HUMAN	Butyrophilin subfamily 2 member A1 OS=Homo sapiens OX=9606 GN=BTN2A1 PE=1 SV=3	HLGESVPDNPER	NA	450.553	27.6732	3	x'00000000000000	-1.61571	-1.6602	-1.6602	27.441	27.6732	52.84	0.0313676	0.0313676	30.67	30.67	2	357	368	30.67	3642: Scan 7690 (rt=27.6732) [\\qmcr.qmul.ac.uk\rfs\HAEMONC\Pedro's Lab\Cell Signalling Proteomics\Ana Levi\Biotine_amine2022\RAW\QE1_Ana_Fuji__Biotin1_Sample1R.raw]	BTN2A1(356-368, no_mod);	18084.6	BTN2A1;	Q7KYR7;	p19475	1561	1561	Q7KYR7	Butyrophilin subfamily 2 member A1	BTN2A1	surface	machine learning	NA	527	1	1	SP:1-28;NC:29-248;TM:249-269;CY:270-527	uniprot - CSPA confirmed	NA	0.9202	1	ENSG00000112763	NA	NA	Miscellaneous	Other;Butyrophylin	46;114;120;216;222
TR10A_HUMAN	Tumor necrosis factor receptor superfamily member 10A OS=Homo sapiens OX=9606 GN=TNFRSF10A PE=1 SV=3	QLDLTKNEIDVVR	NA	771.928	43.3743	2	x'000000000000000	0.0642089	-0.921626	-0.921626	43.1087	43.3745	485.314	4.63901e-08	4.63901e-08	86.4	86.4	3	386	398	81.7	12638: Scan 17717 (rt=43.3743) [\\qmcr.qmul.ac.uk\rfs\HAEMONC\Pedro's Lab\Cell Signalling Proteomics\Ana Levi\Biotine_amine2022\RAW\QE1_Ana_Fuji__Biotin1_Sample1R.raw]	TNFRSF10A(385-398, no_mod);	58166.2	TNFRSF10A;	O00220;	p40670	89	89	O00220	Tumor necrosis factor receptor superfamily member 10A	TNFRSF10A	surface	machine learning	NA	468	1	1	SP:1-23;NC:24-239;TM:240-266;CY:267-468	uniprot	NA	0.8443	1	ENSG00000104689	ENSP00000221132	CD261	Receptors	Other_receptors;TNFNGF	156;417;422
NRP2_HUMAN	Neuropilin-2 OS=Homo sapiens OX=9606 GN=NRP2 PE=1 SV=3	DWEYIQDPR	NA	611.28	48.1741	2	x'00000000000	0.327722	-1.37643	-1.37643	48.0122	48.1741	1073.89	0.00282654	0.00282654	40.38	40.38	2	534	542	25.94	15493: Scan 20858 (rt=48.1741) [\\qmcr.qmul.ac.uk\rfs\HAEMONC\Pedro's Lab\Cell Signalling Proteomics\Ana Levi\Biotine_amine2022\RAW\QE1_Ana_Fuji__Biotin1_Sample1R.raw]	NRP2(533-542, no_mod);	153417	NRP2;	O60462;	p08484	213	213	O60462	Neuropilin-2	NRP2	surface	machine learning	NA	931	1	1	SP:1-22;NC:23-864;TM:865-890;CY:891-931	uniprot - CSPA confirmed	NA	0.9261	1	ENSG00000118257	ENSP00000272849;ENSP00000387519	NA	Receptors	Other_receptors;Neuropilin	152;157;629;839
NPTN_HUMAN	Neuroplastin OS=Homo sapiens OX=9606 GN=NPTN PE=1 SV=2	KRPDEVPDDDEPAGPMK	Oxidation (M)	637.963	24.7672	3	x'0000000000000000300	0.212469	-1.5459	-0.713812	24.5672	24.7672	138.71	1.58167e-06	1.58167e-06	76.04	76.04	6	364	380	76.04	2241: Scan 6117 (rt=24.7672) [\\qmcr.qmul.ac.uk\rfs\HAEMONC\Pedro's Lab\Cell Signalling Proteomics\Ana Levi\Biotine_amine2022\RAW\QE1_Ana_Fuji__Biotin1_Sample1R.raw]	NPTN(M379);	21517	NPTN;	Q9Y639;	p26144	2869	2869	Q9Y639	Neuroplastin	NPTN	surface	pos. trainingset	NA	398	1	1	SP:1-28;NC:29-339;TM:340-360;CY:361-398	uniprot - CSPA confirmed	surface	0.7882	1	ENSG00000156642	ENSP00000342958	NA	Unclassified	Unclassified	171;197;229;284;296;317;382
PO210_HUMAN	Nuclear pore membrane glycoprotein 210 OS=Homo sapiens OX=9606 GN=NUP210 PE=1 SV=3	LTSIIFAEDITTGQVLR	NA	626.352	62.8241	3	x'0000000000000000000	1.11565	-5.72862	0.699881	62.745	63.2335	616.967	0.000453981	0.000453981	44.13	44.13	6	92	108	44.13	23152: Scan 29234 (rt=62.8241) [\\qmcr.qmul.ac.uk\rfs\HAEMONC\Pedro's Lab\Cell Signalling Proteomics\Ana Levi\Biotine_amine2022\RAW\QE1_Ana_Fuji__Biotin1_Sample1R.raw]	NUP210(91-108, no_mod);	37097.9	NUP210;	Q8TEM1;	p33332	2101	2101	Q8TEM1	Nuclear pore membrane glycoprotein 210	NUP210	surface	machine learning	NA	1887	1	1	SP:1-25;NC:26-1807;TM:1808-1828;CY:1829-1887	uniprot - CSPA confirmed	NA	0.6108	2	ENSG00000132182	ENSP00000254508	NA	Unclassified	Unclassified	44;337;405;484;681;801;926;1039;1116;1135;1362;1441
CD79A_HUMAN	B-cell antigen receptor complex-associated protein alpha chain OS=Homo sapiens OX=9606 GN=CD79A PE=1 SV=2	VQEGNESYQQSCGTYLR	Deamidated (NQ)	1010.45	35.4624	2	x'0000010000000000000	6.67698	6.67698	6.67698	35.4624	35.4624	164.164	1.61663e-09	2.04999e-06	109.97	92.95	2	108	124	47.78	7909: Scan 12492 (rt=35.4624) [\\qmcr.qmul.ac.uk\rfs\HAEMONC\Pedro's Lab\Cell Signalling Proteomics\Ana Levi\Biotine_amine2022\RAW\QE1_Ana_Fuji__Biotin1_Sample1R.raw]	CD79A(N112);	103992	CD79A;	P11912;	p54773	488	488	P11912	B-cell antigen receptor complex-associated protein alpha chain	CD79A	surface	pos. trainingset	NA	226	1	1	SP:1-32;NC:33-143;TM:144-165;CY:166-226	uniprot - CSPA confirmed	surface	0.9082	1	ENSG00000105369	ENSP00000221972	CD79a	Unclassified	Unclassified	57;63;73;88;97;112
CD166_HUMAN	CD166 antigen OS=Homo sapiens OX=9606 GN=ALCAM PE=1 SV=2	SSNTYTLTDVRR	NA	471.576	30.7935	3	x'00000000000000	-0.00637527	-1.21768	-1.04767	30.6847	31.0986	961.91	0.000102232	0.000102232	54.74	54.74	9	294	305	54.74	5296: Scan 9539 (rt=30.7935) [\\qmcr.qmul.ac.uk\rfs\HAEMONC\Pedro's Lab\Cell Signalling Proteomics\Ana Levi\Biotine_amine2022\RAW\QE1_Ana_Fuji__Biotin1_Sample1R.raw]	ALCAM(293-305, no_mod);	374311	ALCAM;	Q13740;	p46886	1215	1215	Q13740	CD166 antigen	ALCAM	surface	machine learning	NA	583	1	1	SP:1-27;NC:28-527;TM:528-550;CY:551-583	uniprot - CSPA confirmed	NA	0.9441	1	ENSG00000170017	ENSP00000305988	CD166	Unclassified	Unclassified	91;95;167;265;306;361;457;480;499
STIM1_HUMAN	Stromal interaction molecule 1 OS=Homo sapiens OX=9606 GN=STIM1 PE=1 SV=3	LTEPQHGLGSQR	NA	441.566	24.004	3	x'00000000000000	0.29735	-1.06456	-0.406303	23.521	24.2067	148.46	0.000551579	0.000551579	47.26	47.26	10	503	514	47.26	1894: Scan 5729 (rt=24.004) [\\qmcr.qmul.ac.uk\rfs\HAEMONC\Pedro's Lab\Cell Signalling Proteomics\Ana Levi\Biotine_amine2022\RAW\QE1_Ana_Fuji__Biotin1_Sample1R.raw]	STIM1(502-514, no_mod);	28287.6	STIM1;	Q13586;	p33087	1202	1202	Q13586	Stromal interaction molecule 1	STIM1	surface	pos. trainingset	NA	685	1	1	SP:1-26;NC:27-213;TM:214-233;CY:234-685	uniprot - CSPA confirmed	surface	0.7732	1	ENSG00000167323	ENSP00000300737	NA	Unclassified	Unclassified	131;171;554;658
CD22_HUMAN	B-cell receptor CD22 OS=Homo sapiens OX=9606 GN=CD22 PE=1 SV=2	QAAVTSTSLTIK	NA	610.349	36.0919	2	x'00000000000000	0.957591	-0.420947	-0.420947	36.0095	36.3485	1004.26	8.5685e-08	8.5685e-08	81.24	81.24	6	185	196	81.24	8259: Scan 12888 (rt=36.0919) [\\qmcr.qmul.ac.uk\rfs\HAEMONC\Pedro's Lab\Cell Signalling Proteomics\Ana Levi\Biotine_amine2022\RAW\QE1_Ana_Fuji__Biotin1_Sample1R.raw]	CD22(184-196, no_mod);	208755	CD22;	P20273;	p38948	589	589	P20273	B-cell receptor CD22	CD22	surface	pos. trainingset	NA	847	1	1	SP:1-19;NC:20-687;TM:688-707;CY:708-847	uniprot - CSPA confirmed	surface	0.7556	1	ENSG00000012124	ENSP00000085219;ENSP00000270311	CD22	Miscellaneous	StructuralAndAdhesion;IG_AdhesionProteins	67;101;112;135;164;231;363;445;479;574;634;724
DRB5_HUMAN	HLA class II histocompatibility antigen, DR beta 5 chain OS=Homo sapiens OX=9606 GN=HLA-DRB5 PE=1 SV=1	SGEVYTCQVEHPSVTSPLTVEWR	NA	887.757	51.1921	3	x'0000000000000000000000000	-1.01381	-2.68283	-2.68283	51.0582	51.3396	331.91	3.62095e-06	3.62095e-06	73.93	73.93	10	196	218	72.26	17209: Scan 22759 (rt=51.1921) [\\qmcr.qmul.ac.uk\rfs\HAEMONC\Pedro's Lab\Cell Signalling Proteomics\Ana Levi\Biotine_amine2022\RAW\QE1_Ana_Fuji__Biotin1_Sample1R.raw]	NA(195-218, no_mod);NA(195-218, no_mod);NA(195-218, no_mod);NA(195-218, no_mod);NA(195-218, no_mod);NA(195-218, no_mod);NA(195-218, no_mod);HLA-DRB1(195-218, no_mod);HLA-DRB5(195-218, no_mod);	7452596	NA; NA; NA; NA; NA; NA; NA; HLA-DRB1; HLA-DRB5;	Q9GIY3; Q95IE3; Q5Y7A7; Q29974; P20039; P04229; P01912; P01911; Q30154;	p44700	1338	1338	Q30154	HLA class II histocompatibility antigen, DR beta 5 chain	HLA-DRB5	surface	pos. trainingset	NA	266	1	1	SP:1-29;NC:30-228;TM:229-250;CY:251-266	uniprot - CSPA confirmed	NA	0.9102	1	ENSG00000198502	ENSP00000364114	NA	Miscellaneous	Ligand;MHC	48
4F2_HUMAN	4F2 cell-surface antigen heavy chain OS=Homo sapiens OX=9606 GN=SLC3A2 PE=1 SV=3	GQSEDPGSLLSLFR	NA	502.591	63.8774	3	x'0000000000000000	0.315667	-1.07991	-1.07991	63.7824	64.2024	1773.65	1.6235e-07	1.6235e-07	83.63	83.63	12	511	524	79.43	23641: Scan 29764 (rt=63.8774) [\\qmcr.qmul.ac.uk\rfs\HAEMONC\Pedro's Lab\Cell Signalling Proteomics\Ana Levi\Biotine_amine2022\RAW\QE1_Ana_Fuji__Biotin1_Sample1R.raw]	SLC3A2(510-524, no_mod);	28482	SLC3A2;	P08195;	p17877	418	418	P08195	4F2 cell-surface antigen heavy chain	SLC3A2	surface	pos. trainingset	NA	630	1	0	CY:1-183;TM:184-205;NC:206-630	uniprot - CSPA confirmed	surface	0.694	2	ENSG00000168003	ENSP00000367122	CD98	Transporters	SLC;Other;SLC3	365;381;424;506
DPA1_HUMAN	HLA class II histocompatibility antigen, DP alpha 1 chain OS=Homo sapiens OX=9606 GN=HLA-DPA1 PE=1 SV=1	VEHWGLDQPLLK	NA	717.89	47.0814	2	x'00000000000000	-0.101132	-2.27722	-2.27722	46.8907	47.596	163.05	3.95347e-08	3.95347e-08	88.07	88.07	5	196	207	83.39	14850: Scan 20148 (rt=47.0814) [\\qmcr.qmul.ac.uk\rfs\HAEMONC\Pedro's Lab\Cell Signalling Proteomics\Ana Levi\Biotine_amine2022\RAW\QE1_Ana_Fuji__Biotin1_Sample1R.raw]	HLA-DPA1(195-207, no_mod);	486775	HLA-DPA1;	P20036;	p52054	586	586	P20036	HLA class II histocompatibility antigen, DP alpha 1 chain	HLA-DPA1	surface	pos. trainingset	NA	260	1	1	SP:1-31;NC:32-223;TM:224-245;CY:246-260	uniprot - CSPA confirmed	surface	0.822	1	ENSG00000168384;ENSG00000206291;ENSG00000224103;ENSG00000231389;ENSG00000228163;ENSG00000235844;ENSG00000229685;ENSG00000236177	ENSP00000363941;ENSP00000372711;ENSP00000405838;ENSP00000393566;ENSP00000406250;ENSP00000397587;ENSP00000397139;ENSP00000427429;ENSP00000480187	NA	Miscellaneous	Ligand;MHC	109;149
HRH4_HUMAN	NA	EHVELLRAR	NA	561.823	27.1114	2	x'00000000000	0.392286	-0.962885	0.392286	26.8517	27.357	25.51	0.0276972	0.0276972	25.51	25.51	4	291	299	11.06	3360: Scan 7375 (rt=27.1114) [\\qmcr.qmul.ac.uk\rfs\HAEMONC\Pedro's Lab\Cell Signalling Proteomics\Ana Levi\Biotine_amine2022\RAW\QE1_Ana_Fuji__Biotin1_Sample1R.raw]	HRH4(290-299, no_mod);	18835.1	HRH4;	Q9H3N8;	p10122	2462	2462	Q9H3N8	Histamine H4 receptor	HRH4	surface	pos. trainingset	NA	390	7	0	NC:1-19;TM:20-41;CY:42-52;TM:53-73;NC:74-87;TM:88-108;CY:109-128;TM:129-152;NC:153-171;TM:172-194;CY:195-304;TM:305-328;NC:329-340;TM:341-361;CY:362-390	uniprot	surface	0.8936	1	ENSG00000134489	ENSP00000256906	NA	Receptors	GPCR;Rhodopsin	5;9
HLAG_HUMAN	HLA class I histocompatibility antigen, alpha chain G OS=Homo sapiens OX=9606 GN=HLA-G PE=1 SV=1	DYLALNEDLR	NA	611.309	49.3484	2	x'000000000000	2.74044	-1.86384	-1.43782	49.2303	49.7103	189.14	7.19191e-07	7.19191e-07	76.21	76.21	24	146	155	58.46	16168: Scan 21611 (rt=49.3484) [\\qmcr.qmul.ac.uk\rfs\HAEMONC\Pedro's Lab\Cell Signalling Proteomics\Ana Levi\Biotine_amine2022\RAW\QE1_Ana_Fuji__Biotin1_Sample1R.raw]	HLA-G(145-155, no_mod);	423266	HLA-G;	P17693;	p08550	557	557	P17693	HLA class I histocompatibility antigen, alpha chain G	HLA-G	surface	machine learning	NA	338	1	1	SP:1-24;NC:25-305;TM:306-332;CY:333-338	uniprot	NA	0.6248	2	ENSG00000204632;ENSG00000206506;ENSG00000233095;ENSG00000235346;ENSG00000235680;ENSG00000230413;ENSG00000237216	ENSP00000353472;ENSP00000373116;ENSP00000389522;ENSP00000405238;ENSP00000412927;ENSP00000388176;ENSP00000398200;ENSP00000408773;ENSP00000447762;ENSP00000447780;ENSP00000448085;ENSP00000448363;ENSP00000449903;ENSP00000449291	NA	Miscellaneous	Ligand;MHC	110
PLXA1_HUMAN	Plexin-A1 OS=Homo sapiens OX=9606 GN=PLXNA1 PE=1 SV=3	CLTPPGQSPGSAPIIININR	Deamidated (NQ)	1053.56	52.7968	2	x'0000000100000000000000	7.28941	7.28941	7.28941	52.7968	52.7968	741.64	0.0756909	0.0756909	28.16	28.16	1	1013	1032	20.23	18071: Scan 23704 (rt=52.7968) [\\qmcr.qmul.ac.uk\rfs\HAEMONC\Pedro's Lab\Cell Signalling Proteomics\Ana Levi\Biotine_amine2022\RAW\QE1_Ana_Fuji__Biotin1_Sample1R.raw]	PLXNA1(Q1019);	19225.8	PLXNA1;	Q9UIW2;	p05337	2709	2709	Q9UIW2	Plexin-A1	PLXNA1	surface	pos. trainingset	NA	1896	1	1	SP:1-26;NC:27-1242;TM:1243-1267;CY:1268-1896	uniprot - CSPA confirmed	surface	0.9396	1	ENSG00000114554	ENSP00000377061	NA	Receptors	Other_receptors;Plexin	77;572;597;660;672;701;761;769;785;1043;1098;1140;1187;1212;1609;1612
CD22_HUMAN	B-cell receptor CD22 OS=Homo sapiens OX=9606 GN=CD22 PE=1 SV=2	FPEMNIPR	NA	502.255	45.5177	2	x'0000000000	0.699254	-2.29328	-2.29328	45.2398	45.9241	1004.26	0.000156433	0.000156433	53.46	53.46	7	767	774	53.46	13941: Scan 19142 (rt=45.5177) [\\qmcr.qmul.ac.uk\rfs\HAEMONC\Pedro's Lab\Cell Signalling Proteomics\Ana Levi\Biotine_amine2022\RAW\QE1_Ana_Fuji__Biotin1_Sample1R.raw]	CD22(766-774, no_mod);	115856	CD22;	P20273;	p14421	589	589	P20273	B-cell receptor CD22	CD22	surface	pos. trainingset	NA	847	1	1	SP:1-19;NC:20-687;TM:688-707;CY:708-847	uniprot - CSPA confirmed	surface	0.7556	1	ENSG00000012124	ENSP00000085219;ENSP00000270311	CD22	Miscellaneous	StructuralAndAdhesion;IG_AdhesionProteins	67;101;112;135;164;231;363;445;479;574;634;724
CD22_HUMAN	B-cell receptor CD22 OS=Homo sapiens OX=9606 GN=CD22 PE=1 SV=2	EGDSVTMTCEVSSSNPEYTTVSWLK	NA	936.417	57.4323	3	x'000000000000000000000000000	-0.0826732	-1.93213	-1.8573	57.3264	57.5937	1004.26	4.47619e-08	4.47619e-08	93.68	93.68	8	257	281	93.68	20550: Scan 26402 (rt=57.4323) [\\qmcr.qmul.ac.uk\rfs\HAEMONC\Pedro's Lab\Cell Signalling Proteomics\Ana Levi\Biotine_amine2022\RAW\QE1_Ana_Fuji__Biotin1_Sample1R.raw]	CD22(256-281, no_mod);	56553.7	CD22;	P20273;	p09768	589	589	P20273	B-cell receptor CD22	CD22	surface	pos. trainingset	NA	847	1	1	SP:1-19;NC:20-687;TM:688-707;CY:708-847	uniprot - CSPA confirmed	surface	0.7556	1	ENSG00000012124	ENSP00000085219;ENSP00000270311	CD22	Miscellaneous	StructuralAndAdhesion;IG_AdhesionProteins	67;101;112;135;164;231;363;445;479;574;634;724
PLXD1_HUMAN	Plexin-D1 OS=Homo sapiens OX=9606 GN=PLXND1 PE=1 SV=3	IGQVSCDIQIVSDR	NA	795.401	45.4053	2	x'0000000000000000	1.85676	-4.6136	-0.849705	45.2925	45.7193	271.76	2.72175e-10	2.72175e-10	112.14	112.14	9	1217	1230	106.29	13876: Scan 19068 (rt=45.4053) [\\qmcr.qmul.ac.uk\rfs\HAEMONC\Pedro's Lab\Cell Signalling Proteomics\Ana Levi\Biotine_amine2022\RAW\QE1_Ana_Fuji__Biotin1_Sample1R.raw]	PLXND1(1216-1230, no_mod);	33402.4	PLXND1;	Q9Y4D7;	p21389	2808	2808	Q9Y4D7	Plexin-D1	PLXND1	surface	pos. trainingset	NA	1925	1	1	SP:1-46;NC:47-1270;TM:1271-1294;CY:1295-1925	uniprot - CSPA confirmed	surface	0.9602	1	ENSG00000004399	ENSP00000317128	NA	Receptors	Other_receptors;Plexin	86;155;188;224;481;500;583;696;736;802;965;1017;1060;1099;1118;1132;1237;1257;1341;1559
S4A7_HUMAN	Sodium bicarbonate cotransporter 3 OS=Homo sapiens OX=9606 GN=SLC4A7 PE=1 SV=2	VESECSAPGEQPK	NA	709.317	22.1914	2	x'000000000000000	1.22333	-1.41676	-0.76732	21.7616	22.2929	332.324	0.000147458	0.000147458	53.84	53.84	8	989	1001	53.29	1125: Scan 4862 (rt=22.1914) [\\qmcr.qmul.ac.uk\rfs\HAEMONC\Pedro's Lab\Cell Signalling Proteomics\Ana Levi\Biotine_amine2022\RAW\QE1_Ana_Fuji__Biotin1_Sample1R.raw]	SLC4A7(988-1001, no_mod);	6544.45	SLC4A7;	Q9Y6M7;	p52182	2880	2880	Q9Y6M7	Sodium bicarbonate cotransporter 3	SLC4A7	surface	pos. trainingset	NA	1214	11	0	NC:1-603;TM:604-630;CY:631-638;TM:639-659;NC:660-695;TM:696-719;CY:720-725;TM:726-744;NC:745-823;TM:824-842;CY:843-861;TM:862-880;NC:881-909;TM:910-929;CY:930-949;TM:950-974;NC:975-1009;TM:1010-1029;CY:1030-1035;TM:1036-1055;NC:1056-1089;TM:1090-1118;CY:1119-1214	uniprot - CSPA confirmed	surface	0.7581	1	ENSG00000033867	ENSP00000295736	NA	Transporters	SLC;APC;SLC4	171;269;398;406;554;776;786;791;796
S39AE_HUMAN	Metal cation symporter ZIP14 OS=Homo sapiens OX=9606 GN=SLC39A14 PE=1 SV=3	YGEGDSLTLQQLK	NA	726.372	45.6892	2	x'000000000000000	0.403934	-3.98008	-1.89836	45.507	46.0751	378.1	7.92997e-10	7.92997e-10	106.89	106.89	25	51	63	104.32	14044: Scan 19254 (rt=45.6892) [\\qmcr.qmul.ac.uk\rfs\HAEMONC\Pedro's Lab\Cell Signalling Proteomics\Ana Levi\Biotine_amine2022\RAW\QE1_Ana_Fuji__Biotin1_Sample1R.raw]	SLC39A14(50-63, no_mod);	298110	SLC39A14;	Q15043;	p57212	1258	1258	Q15043	Zinc transporter ZIP14	SLC39A14	surface	pos. trainingset	NA	492	6	1	SP:1-30;NC:31-152;TM:153-175;CY:176-185;TM:186-207;NC:208-218;TM:219-237;CY:238-398;TM:399-419;NC:420-424;TM:425-442;CY:443-461;TM:462-485;NC:486-492	uniprot - CSPA confirmed	surface	0.9194	1	ENSG00000104635	ENSP00000289952;ENSP00000370635	NA	NA	NA	77;87;102
CD20_HUMAN	B-lymphocyte antigen CD20 OS=Homo sapiens OX=9606 GN=MS4A1 PE=1 SV=1	EQTIEIKEEVVGLTETSSQPK	NA	782.406	47.3946	3	x'00000000000000000000000	-0.403549	-2.2208	-2.09283	47.2575	47.7385	606.43	3.975e-06	3.975e-06	70	70	7	237	257	68.18	15036: Scan 20355 (rt=47.3946) [\\qmcr.qmul.ac.uk\rfs\HAEMONC\Pedro's Lab\Cell Signalling Proteomics\Ana Levi\Biotine_amine2022\RAW\QE1_Ana_Fuji__Biotin1_Sample1R.raw]	MS4A1(236-257, no_mod);	245195	MS4A1;	P11836;	p11856	487	487	P11836	B-lymphocyte antigen CD20	MS4A1	surface	machine learning	NA	297	4	0	CY:1-54;TM:55-78;NC:79-83;TM:84-103;CY:104-122;TM:123-143;NC:144-187;TM:188-212;CY:213-297	uniprot	NA	0.6447	2	ENSG00000156738	ENSP00000314620;ENSP00000374589;ENSP00000433179;ENSP00000433277	CD20	Miscellaneous	Unknown_function;MS4A	9;293
PTPRJ_HUMAN	Receptor-type tyrosine-protein phosphatase eta OS=Homo sapiens OX=9606 GN=PTPRJ PE=1 SV=3	AVSISPTNVILTWK	NA	764.941	58.9684	2	x'0000000000000000	0.0615237	-2.34707	0.0615237	58.7782	58.9684	517.037	3.33888e-05	3.33888e-05	54.85	54.85	3	127	140	54.85	21304: Scan 27229 (rt=58.9684) [\\qmcr.qmul.ac.uk\rfs\HAEMONC\Pedro's Lab\Cell Signalling Proteomics\Ana Levi\Biotine_amine2022\RAW\QE1_Ana_Fuji__Biotin1_Sample1R.raw]	PTPRJ(126-140, no_mod);	56154.2	PTPRJ;	Q12913;	p04731	1168	1168	Q12913	Receptor-type tyrosine-protein phosphatase eta	PTPRJ	surface	pos. trainingset	NA	1337	1	1	SP:1-35;NC:36-970;TM:971-996;CY:997-1337	uniprot - CSPA confirmed	surface	0.9348	1	ENSG00000149177	ENSP00000400010	CD148	Receptors	Other_receptors;ReceptorTypePhosphatases	72;82;93;104;142;172;192;231;258;278;342;351;376;391;396;413;431;501;525;536;582;603;618;628;637;666;669;761;772;784;790;824;910;937;1313
SLAF6_HUMAN	SLAM family member 6 OS=Homo sapiens OX=9606 GN=SLAMF6 PE=1 SV=3	LSSYTLR	NA	420.234	31.985	2	x'000000000	-0.621381	-2.05259	-2.05259	31.7055	31.985	329.55	4.01137e-06	4.01137e-06	61.41	61.41	3	119	125	48.58	5959: Scan 10283 (rt=31.985) [\\qmcr.qmul.ac.uk\rfs\HAEMONC\Pedro's Lab\Cell Signalling Proteomics\Ana Levi\Biotine_amine2022\RAW\QE1_Ana_Fuji__Biotin1_Sample1R.raw]	SLAMF6(118-125, no_mod);	174810	SLAMF6;	Q96DU3;	p32931	2191	2191	Q96DU3	SLAM family member 6	SLAMF6	surface	pos. trainingset	NA	332	1	1	SP:1-21;NC:22-225;TM:226-248;CY:249-332	uniprot - CSPA confirmed	surface	0.9626	1	ENSG00000162739	ENSP00000357036	CD352	Unclassified	Unclassified	58;87;137;144;161;178;203;281;303;313
ADA17_HUMAN	Disintegrin and metalloproteinase domain-containing protein 17 OS=Homo sapiens OX=9606 GN=ADAM17 PE=1 SV=1	INTDGAEYNIEPLWR	NA	895.938	55.7215	2	x'00000000000000000	-1.42581	-1.42581	-1.42581	55.7215	55.7215	300.5	2.15593e-05	2.15593e-05	63.89	63.89	1	140	154	56.43	19664: Scan 25440 (rt=55.7215) [\\qmcr.qmul.ac.uk\rfs\HAEMONC\Pedro's Lab\Cell Signalling Proteomics\Ana Levi\Biotine_amine2022\RAW\QE1_Ana_Fuji__Biotin1_Sample1R.raw]	ADAM17(139-154, no_mod);	23392.5	ADAM17;	P78536;	p22871	1081	1081	P78536	Disintegrin and metalloproteinase domain-containing protein 17	ADAM17	surface	machine learning	NA	824	1	1	SP:1-21;NC:22-671;TM:672-693;CY:694-824	uniprot - CSPA confirmed	NA	0.9581	1	ENSG00000151694	ENSP00000309968	CD156b	Enzymes	3.4.24	103;157;174;264;452;498;539;551;594;784
S4A7_HUMAN	Sodium bicarbonate cotransporter 3 OS=Homo sapiens OX=9606 GN=SLC4A7 PE=1 SV=2	FEKEELESHR	NA	435.216	22.376	3	x'000000000000	3.40083	3.40083	3.40083	22.376	22.376	332.324	0.00022142	0.00022142	51.68	51.68	1	32	41	44.29	1194: Scan 4946 (rt=22.376) [\\qmcr.qmul.ac.uk\rfs\HAEMONC\Pedro's Lab\Cell Signalling Proteomics\Ana Levi\Biotine_amine2022\RAW\QE1_Ana_Fuji__Biotin1_Sample1R.raw]	SLC4A7(31-41, no_mod);	9173.07	SLC4A7;	Q9Y6M7;	p13385	2880	2880	Q9Y6M7	Sodium bicarbonate cotransporter 3	SLC4A7	surface	pos. trainingset	NA	1214	11	0	NC:1-603;TM:604-630;CY:631-638;TM:639-659;NC:660-695;TM:696-719;CY:720-725;TM:726-744;NC:745-823;TM:824-842;CY:843-861;TM:862-880;NC:881-909;TM:910-929;CY:930-949;TM:950-974;NC:975-1009;TM:1010-1029;CY:1030-1035;TM:1036-1055;NC:1056-1089;TM:1090-1118;CY:1119-1214	uniprot - CSPA confirmed	surface	0.7581	1	ENSG00000033867	ENSP00000295736	NA	Transporters	SLC;APC;SLC4	171;269;398;406;554;776;786;791;796
DQA1_HUMAN	HLA class II histocompatibility antigen, DQ alpha 1 chain OS=Homo sapiens OX=9606 GN=HLA-DQA1 PE=1 SV=1	FDPQFALTNIAVLK	NA	788.94	64.2034	2	x'0000000000000000	-0.790677	-1.29834	-0.790677	64.1148	64.2034	99.79	1.67927e-09	1.67927e-09	99.79	99.79	3	79	92	99.79	23793: Scan 29930 (rt=64.2034) [\\qmcr.qmul.ac.uk\rfs\HAEMONC\Pedro's Lab\Cell Signalling Proteomics\Ana Levi\Biotine_amine2022\RAW\QE1_Ana_Fuji__Biotin1_Sample1R.raw]	HLA-DQA1(78-92, no_mod);	228519	HLA-DQA1;	P01909;	p13261	355	355	P01909	HLA class II histocompatibility antigen, DQ alpha 1 chain	HLA-DQA1	surface	pos. trainingset	NA	254	1	1	SP:1-23;NC:24-217;TM:218-239;CY:240-254	uniprot - CSPA confirmed	surface	0.9119	1	ENSG00000196735;ENSG00000206305;ENSG00000232062	ENSP00000339398;ENSP00000364087;ENSP00000372738;ENSP00000378767;ENSP00000382583;ENSP00000382586;ENSP00000387892;ENSP00000413237;ENSP00000447970	NA	Miscellaneous	Ligand;MHC	103;143
CD20_HUMAN	B-lymphocyte antigen CD20 OS=Homo sapiens OX=9606 GN=MS4A1 PE=1 SV=1	AHTPYINIYNCEPANPSEK	Deamidated (NQ)	1110.02	40.5876	2	x'000000010000000000000	7.85251	7.04098	7.76234	40.4899	40.5876	606.43	0.00207174	0.00207174	45.9	45.9	3	157	175	20.27	10970: Scan 15881 (rt=40.5876) [\\qmcr.qmul.ac.uk\rfs\HAEMONC\Pedro's Lab\Cell Signalling Proteomics\Ana Levi\Biotine_amine2022\RAW\QE1_Ana_Fuji__Biotin1_Sample1R.raw]	MS4A1(N163);	38035.4	MS4A1;	P11836;	p01800	487	487	P11836	B-lymphocyte antigen CD20	MS4A1	surface	machine learning	NA	297	4	0	CY:1-54;TM:55-78;NC:79-83;TM:84-103;CY:104-122;TM:123-143;NC:144-187;TM:188-212;CY:213-297	uniprot	NA	0.6447	2	ENSG00000156738	ENSP00000314620;ENSP00000374589;ENSP00000433179;ENSP00000433277	CD20	Miscellaneous	Unknown_function;MS4A	9;293
ADA10_HUMAN	Disintegrin and metalloproteinase domain-containing protein 10 OS=Homo sapiens OX=9606 GN=ADAM10 PE=1 SV=1	MDPSTCASTGSVQWSR	NA	590.592	40.1433	3	x'000000000000000000	0.467561	-2.31407	0.467561	39.9322	40.3685	1089.56	0.00101624	0.00101624	47.29	47.29	9	602	617	47.29	10702: Scan 15586 (rt=40.1433) [\\qmcr.qmul.ac.uk\rfs\HAEMONC\Pedro's Lab\Cell Signalling Proteomics\Ana Levi\Biotine_amine2022\RAW\QE1_Ana_Fuji__Biotin1_Sample1R.raw]	ADAM10(601-617, no_mod);	94027	ADAM10;	O14672;	p34443	121	121	O14672	Disintegrin and metalloproteinase domain-containing protein 10	ADAM10	surface	pos. trainingset	NA	748	1	1	SP:1-18;NC:19-675;TM:676-696;CY:697-748	uniprot - CSPA confirmed	surface	0.791	1	ENSG00000137845	ENSP00000260408	CD156c	Enzymes	3.4.24	267;278;439;551
SUSD3_HUMAN	Sushi domain-containing protein 3 OS=Homo sapiens OX=9606 GN=SUSD3 PE=1 SV=1	ALSLSGSSSSPQAQVMVHMANPR	NA	785.722	45.3363	3	x'0000000000000000000000000	-2.19061	-2.19061	-2.19061	45.3363	45.3363	147.17	2.72025e-05	2.72025e-05	64.08	64.08	1	211	233	64.08	13832: Scan 19021 (rt=45.3363) [\\qmcr.qmul.ac.uk\rfs\HAEMONC\Pedro's Lab\Cell Signalling Proteomics\Ana Levi\Biotine_amine2022\RAW\QE1_Ana_Fuji__Biotin1_Sample1R.raw]	SUSD3(210-233, no_mod);	32608.5	SUSD3;	Q96L08;	p02824	2226	2226	Q96L08	Sushi domain-containing protein 3	SUSD3	surface	machine learning	NA	255	1	0	NC:1-103;TM:104-129;CY:130-255	uniprot	NA	0.6267	2	ENSG00000157303	ENSP00000364621	NA	Unclassified	Unclassified	27;141;181
BT3A1_HUMAN	Butyrophilin subfamily 3 member A1 OS=Homo sapiens OX=9606 GN=BTN3A1 PE=1 SV=3	VAALGSDLHVDVK	NA	441.915	39.7752	3	x'000000000000000	0.839936	0.839936	0.839936	39.7752	39.7752	151.15	0.0691059	0.0691059	23.7	23.7	1	143	155	23.7	10483: Scan 15341 (rt=39.7752) [\\qmcr.qmul.ac.uk\rfs\HAEMONC\Pedro's Lab\Cell Signalling Proteomics\Ana Levi\Biotine_amine2022\RAW\QE1_Ana_Fuji__Biotin1_Sample1R.raw]	BTN3A1(142-155, no_mod);	75868.4	BTN3A1;	O00481;	p51138	103	103	O00481	Butyrophilin subfamily 3 member A1	BTN3A1	surface	machine learning	NA	513	1	1	SP:1-31;NC:32-248;TM:249-271;CY:272-513	uniprot	NA	0.8224	1	ENSG00000026950	ENSP00000289361	CD277	Miscellaneous	Other;Butyrophylin	115
SN_HUMAN	Sialoadhesin OS=Homo sapiens OX=9606 GN=SIGLEC1 PE=1 SV=2	LQVEGAR	Deamidated (NQ)	387.211	33.3674	2	x'001000000	-0.789739	-2.8094	-1.12635	33.1343	33.5325	25.46	0.0243201	0.0243201	25.46	25.46	5	1440	1446	9.43	6761: Scan 11184 (rt=33.3674) [\\qmcr.qmul.ac.uk\rfs\HAEMONC\Pedro's Lab\Cell Signalling Proteomics\Ana Levi\Biotine_amine2022\RAW\QE1_Ana_Fuji__Biotin1_Sample1R.raw]	SIGLEC1(Q1441);	923849	SIGLEC1;	Q9BZZ2;	p32316	2393	2393	Q9BZZ2	Sialoadhesin	SIGLEC1	surface	pos. trainingset	NA	1709	1	1	SP:1-19;NC:20-1641;TM:1642-1665;CY:1666-1709	uniprot - CSPA confirmed	surface	0.9212	1	ENSG00000088827	ENSP00000341141	CD169	Unclassified	Unclassified	159;265;339;499;697;726;730;741;886;1104;1138;1251;1462;1476
SLAF6_HUMAN	SLAM family member 6 OS=Homo sapiens OX=9606 GN=SLAMF6 PE=1 SV=3	ENDTITIYSTINHSK	NA	579.288	40.8554	3	x'00000000000000000	0.322796	-2.21923	-0.317032	40.6443	40.8554	329.55	0.000594751	0.000594751	49.06	49.06	5	302	316	49.06	11133: Scan 16058 (rt=40.8554) [\\qmcr.qmul.ac.uk\rfs\HAEMONC\Pedro's Lab\Cell Signalling Proteomics\Ana Levi\Biotine_amine2022\RAW\QE1_Ana_Fuji__Biotin1_Sample1R.raw]	SLAMF6(301-316, no_mod);	224462	SLAMF6;	Q96DU3;	p11415	2191	2191	Q96DU3	SLAM family member 6	SLAMF6	surface	pos. trainingset	NA	332	1	1	SP:1-21;NC:22-225;TM:226-248;CY:249-332	uniprot - CSPA confirmed	surface	0.9626	1	ENSG00000162739	ENSP00000357036	CD352	Unclassified	Unclassified	58;87;137;144;161;178;203;281;303;313
RHDF2_HUMAN	Inactive rhomboid protein 2 OS=Homo sapiens OX=9606 GN=RHBDF2 PE=1 SV=2	DGQIEQLVLR	NA	585.827	50.7449	2	x'000000000000	-2.01686	-2.01686	-2.01686	50.7449	50.7449	324.684	1.75836e-05	1.75836e-05	59.75	59.75	1	480	489	50.75	16973: Scan 22495 (rt=50.7449) [\\qmcr.qmul.ac.uk\rfs\HAEMONC\Pedro's Lab\Cell Signalling Proteomics\Ana Levi\Biotine_amine2022\RAW\QE1_Ana_Fuji__Biotin1_Sample1R.raw]	RHBDF2(479-489, no_mod);	89342.5	RHBDF2;	Q6PJF5;	p06399	1478	1478	Q6PJF5	Inactive rhomboid protein 2	RHBDF2	surface	pos. trainingset	NA	856	7	0	CY:1-404;TM:405-426;NC:427-656;TM:657-681;CY:682-692;TM:693-712;NC:713-717;TM:718-736;CY:737-747;TM:748-768;NC:769-773;TM:774-792;CY:793-802;TM:803-825;NC:826-856	uniprot - CSPA confirmed	surface	0.5789	3	ENSG00000129667	ENSP00000322775	NA	Unclassified	Unclassified	26;379;584;751
TR10A_HUMAN	Tumor necrosis factor receptor superfamily member 10A OS=Homo sapiens OX=9606 GN=TNFRSF10A PE=1 SV=3	NASIHTLLDALER	NA	484.932	54.2448	3	x'000000000000000	0.560005	-1.40311	-1.34112	54.0703	54.6809	485.314	1.73126e-08	1.73126e-08	90.55	90.55	11	422	434	88.04	18867: Scan 24571 (rt=54.2448) [\\qmcr.qmul.ac.uk\rfs\HAEMONC\Pedro's Lab\Cell Signalling Proteomics\Ana Levi\Biotine_amine2022\RAW\QE1_Ana_Fuji__Biotin1_Sample1R.raw]	TNFRSF10A(421-434, no_mod);	55675.2	TNFRSF10A;	O00220;	p36079	89	89	O00220	Tumor necrosis factor receptor superfamily member 10A	TNFRSF10A	surface	machine learning	NA	468	1	1	SP:1-23;NC:24-239;TM:240-266;CY:267-468	uniprot	NA	0.8443	1	ENSG00000104689	ENSP00000221132	CD261	Receptors	Other_receptors;TNFNGF	156;417;422
CD79B_HUMAN	B-cell antigen receptor complex-associated protein beta chain OS=Homo sapiens OX=9606 GN=CD79B PE=1 SV=1	FEDNGIYFCQQK	NA	774.844	44.3748	2	x'00000000000000	0.807664	-2.93991	0.458753	44.1095	44.6889	334.43	2.45458e-05	2.45458e-05	62.51	62.51	8	114	125	62.51	13247: Scan 18381 (rt=44.3748) [\\qmcr.qmul.ac.uk\rfs\HAEMONC\Pedro's Lab\Cell Signalling Proteomics\Ana Levi\Biotine_amine2022\RAW\QE1_Ana_Fuji__Biotin1_Sample1R.raw]	CD79B(113-125, no_mod);	137864	CD79B;	P40259;	p13328	845	845	P40259	B-cell antigen receptor complex-associated protein beta chain	CD79B	surface	pos. trainingset	NA	229	1	1	SP:1-28;NC:29-160;TM:161-181;CY:182-229	uniprot - CSPA confirmed	surface	0.8086	1	ENSG00000007312	ENSP00000006750	CD79b	Unclassified	Unclassified	73;101;127;128
S1PR2_HUMAN	Sphingosine 1-phosphate receptor 2 OS=Homo sapiens OX=9606 GN=S1PR2 PE=1 SV=2	LTPVQWFAR	NA	559.312	53.8504	2	x'00000000000	1.74725	-0.25882	-0.187174	53.8424	54.2694	43.06	0.00112209	0.00112209	43.06	43.06	3	100	108	29.8	18654: Scan 24338 (rt=53.8504) [\\qmcr.qmul.ac.uk\rfs\HAEMONC\Pedro's Lab\Cell Signalling Proteomics\Ana Levi\Biotine_amine2022\RAW\QE1_Ana_Fuji__Biotin1_Sample1R.raw]	S1PR2(99-108, no_mod);	42367.1	S1PR2;	O95136;	p33284	298	298	O95136	Sphingosine 1-phosphate receptor 2	S1PR2	surface	pos. trainingset	NA	353	7	0	NC:1-34;TM:35-58;CY:59-68;TM:69-91;NC:92-110;TM:111-128;CY:129-148;TM:149-169;NC:170-188;TM:189-210;CY:211-229;TM:230-254;NC:255-269;TM:270-290;CY:291-353	uniprot - CSPA confirmed	surface	0.9341	1	ENSG00000267534	ENSP00000466933	NA	Receptors	GPCR;Rhodopsin	19
CXCR4_HUMAN	C-X-C chemokine receptor type 4 OS=Homo sapiens OX=9606 GN=CXCR4 PE=1 SV=1	RGGHSSVSTESESSSFHSS	NA	488.715	20.9989	4	x'000000000000000000000	-0.0240923	-0.65972	-0.229133	20.8449	21.1055	181.76	0.000128109	0.000128109	56.82	56.82	4	334	352	51.94	659: Scan 4335 (rt=20.9989) [\\qmcr.qmul.ac.uk\rfs\HAEMONC\Pedro's Lab\Cell Signalling Proteomics\Ana Levi\Biotine_amine2022\RAW\QE1_Ana_Fuji__Biotin1_Sample1R.raw]	CXCR4(333-352, no_mod);	11128.5	CXCR4;	P61073;	p42952	1060	1060	P61073	C-X-C chemokine receptor type 4	CXCR4	surface	machine learning	NA	352	7	0	NC:1-41;TM:42-64;CY:65-77;TM:78-100;NC:101-113;TM:114-135;CY:136-154;TM:155-175;NC:176-196;TM:197-222;CY:223-241;TM:242-261;NC:262-283;TM:284-305;CY:306-352	uniprot	NA	0.9222	1	ENSG00000121966	ENSP00000241393	CD184	Receptors	GPCR;Rhodopsin	11;176
AT1B3_HUMAN	Sodium/potassium-transporting ATPase subunit beta-3 OS=Homo sapiens OX=9606 GN=ATP1B3 PE=1 SV=1	IDCVSKNEDIPNVAVYPHNGMIDLK	Deamidated (NQ)	711.35	51.0292	4	x'000000000000000000010000000	0.621179	-2.20845	0.424091	50.7407	51.1697	327.14	0.000122766	0.000122766	58.3	58.3	8	189	213	44.31	17130: Scan 22668 (rt=51.0292) [\\qmcr.qmul.ac.uk\rfs\HAEMONC\Pedro's Lab\Cell Signalling Proteomics\Ana Levi\Biotine_amine2022\RAW\QE1_Ana_Fuji__Biotin1_Sample1R.raw]	ATP1B3(N207);	92690.3	ATP1B3;	P54709;	p20545	995	995	P54709	Sodium/potassium-transporting ATPase subunit beta-3	ATP1B3	surface	pos. trainingset	NA	279	1	0	CY:1-37;TM:38-61;NC:62-279	uniprot - CSPA confirmed	surface	0.6797	2	ENSG00000069849	ENSP00000286371	CD298	Transporters	AuxillaryTransportUnit;ATP1B	10;124;240
CD38_HUMAN	ADP-ribosyl cyclase/cyclic ADP-ribose hydrolase 1 OS=Homo sapiens OX=9606 GN=CD38 PE=1 SV=2	DLAHQFTQVQR	NA	448.234	38.5889	3	x'0000000000000	0.571671	-1.48545	0.571671	38.3316	38.9807	963.664	0.000222779	0.000222779	51.62	51.62	9	130	140	50.79	9759: Scan 14541 (rt=38.5889) [\\qmcr.qmul.ac.uk\rfs\HAEMONC\Pedro's Lab\Cell Signalling Proteomics\Ana Levi\Biotine_amine2022\RAW\QE1_Ana_Fuji__Biotin1_Sample1R.raw]	CD38(129-140, no_mod);	178166	CD38;	P28907;	p06944	687	687	P28907	ADP-ribosyl cyclase/cyclic ADP-ribose hydrolase 1	CD38	surface	machine learning	NA	300	1	0	CY:1-23;TM:24-43;NC:44-300	uniprot - CSPA confirmed	NA	0.6926	2	ENSG00000004468	ENSP00000226279	CD38	Enzymes	3.2.2	100;164;209;219
DPB1_HUMAN	HLA class II histocompatibility antigen, DP beta 1 chain OS=Homo sapiens OX=9606 GN=HLA-DPB1 PE=1 SV=1	WFLNGQEETAGVVSTNLIR	NA	712.036	59.8424	3	x'000000000000000000000	0.838222	-2.63563	-0.568191	59.1701	60.1851	625.29	6.72386e-07	6.72386e-07	78.28	78.28	9	158	176	73.65	21742: Scan 27706 (rt=59.8424) [\\qmcr.qmul.ac.uk\rfs\HAEMONC\Pedro's Lab\Cell Signalling Proteomics\Ana Levi\Biotine_amine2022\RAW\QE1_Ana_Fuji__Biotin1_Sample1R.raw]	HLA-DPB1(157-176, no_mod);	174946	HLA-DPB1;	P04440;	p56385	375	375	P04440	HLA class II histocompatibility antigen, DP beta 1 chain	HLA-DPB1	surface	pos. trainingset	NA	258	1	1	SP:1-29;NC:30-226;TM:227-246;CY:247-258	uniprot - CSPA confirmed	surface	0.8083	1	ENSG00000215048;ENSG00000236693;ENSG00000223865;ENSG00000230763;ENSG00000226826;ENSG00000237710	ENSP00000382422;ENSP00000414196;ENSP00000408146;ENSP00000396095;ENSP00000407674;ENSP00000389288	NA	Miscellaneous	Ligand;MHC	48;127
ADA10_HUMAN	Disintegrin and metalloproteinase domain-containing protein 10 OS=Homo sapiens OX=9606 GN=ADAM10 PE=1 SV=1	HYEGLSYNVDSLHQK	Deamidated (NQ)	597.619	34.8772	3	x'00000000100000000	3.51932	3.51932	3.51932	34.8772	34.8772	1089.56	0.0561242	0.0561242	29.55	29.55	1	31	45	15.98	7558: Scan 12104 (rt=34.8772) [\\qmcr.qmul.ac.uk\rfs\HAEMONC\Pedro's Lab\Cell Signalling Proteomics\Ana Levi\Biotine_amine2022\RAW\QE1_Ana_Fuji__Biotin1_Sample1R.raw]	ADAM10(N38);	70318.1	ADAM10;	O14672;	p20116	121	121	O14672	Disintegrin and metalloproteinase domain-containing protein 10	ADAM10	surface	pos. trainingset	NA	748	1	1	SP:1-18;NC:19-675;TM:676-696;CY:697-748	uniprot - CSPA confirmed	surface	0.791	1	ENSG00000137845	ENSP00000260408	CD156c	Enzymes	3.4.24	267;278;439;551
MERTK_HUMAN	Tyrosine-protein kinase Mer OS=Homo sapiens OX=9606 GN=MERTK PE=1 SV=2	NLLILGK	NA	385.761	47.5749	2	x	0.518514	-1.06692	-0.988947	47.0299	48.0264	25.98	0.00252348	0.00252348	25.98	25.98	10	585	591	0	15137: Scan 20467 (rt=47.5749) [\\qmcr.qmul.ac.uk\rfs\HAEMONC\Pedro's Lab\Cell Signalling Proteomics\Ana Levi\Biotine_amine2022\RAW\QE1_Ana_Fuji__Biotin1_Sample1R.raw]	MERTK(584-591, no_mod);	267257	MERTK;	Q12866;	p37347	1162	1162	Q12866	Tyrosine-protein kinase Mer	MERTK	surface	machine learning	NA	999	1	1	SP:1-25;NC:26-501;TM:502-523;CY:524-999	uniprot - CSPA confirmed	NA	0.9681	1	ENSG00000153208	ENSP00000295408;ENSP00000389152	NA	Receptors	Kinase;Axl	114;170;207;215;234;294;316;329;336;354;389;395;442;454;625
DRA_HUMAN	HLA class II histocompatibility antigen, DR alpha chain OS=Homo sapiens OX=9606 GN=HLA-DRA PE=1 SV=2	FASFEAQGALANIAVDKANLEIMTK	Oxidation (M)	667.848	56.2688	4	x'000000000000000000000003000	0.591596	-1.19294	0.591596	56.1907	56.2688	803.71	7.31666e-06	7.31666e-06	67.49	67.49	2	76	100	67.49	19961: Scan 25760 (rt=56.2688) [\\qmcr.qmul.ac.uk\rfs\HAEMONC\Pedro's Lab\Cell Signalling Proteomics\Ana Levi\Biotine_amine2022\RAW\QE1_Ana_Fuji__Biotin1_Sample1R.raw]	HLA-DRA(M98);	59138.7	HLA-DRA;	P01903;	p13095	353	353	P01903	HLA class II histocompatibility antigen, DR alpha chain	HLA-DRA	surface	pos. trainingset	NA	254	1	1	SP:1-25;NC:26-218;TM:219-241;CY:242-254	uniprot - CSPA confirmed	NA	0.7944	1	ENSG00000227993;ENSG00000206308;ENSG00000204287;ENSG00000234794;ENSG00000230726;ENSG00000228987;ENSG00000226260	ENSP00000372608;ENSP00000372746;ENSP00000378786;ENSP00000405295;ENSP00000402951;ENSP00000410443;ENSP00000404533	NA	Miscellaneous	Ligand;MHC	103;143
ADA10_HUMAN	Disintegrin and metalloproteinase domain-containing protein 10 OS=Homo sapiens OX=9606 GN=ADAM10 PE=1 SV=1	YGLEECTCASSDGKDDKELCHVCCMK	NA	788.819	35.0329	4	x'0000000000000000000000000000	-0.449346	-1.3125	-1.21095	34.8187	35.324	1089.56	3.94455e-08	3.94455e-08	91.4	91.4	3	575	600	91.4	7651: Scan 12210 (rt=35.0329) [\\qmcr.qmul.ac.uk\rfs\HAEMONC\Pedro's Lab\Cell Signalling Proteomics\Ana Levi\Biotine_amine2022\RAW\QE1_Ana_Fuji__Biotin1_Sample1R.raw]	ADAM10(574-600, no_mod);	103010	ADAM10;	O14672;	p57282	121	121	O14672	Disintegrin and metalloproteinase domain-containing protein 10	ADAM10	surface	pos. trainingset	NA	748	1	1	SP:1-18;NC:19-675;TM:676-696;CY:697-748	uniprot - CSPA confirmed	surface	0.791	1	ENSG00000137845	ENSP00000260408	CD156c	Enzymes	3.4.24	267;278;439;551
BASI_HUMAN	Basigin OS=Homo sapiens OX=9606 GN=BSG PE=1 SV=2	AQAVVLVLEPGTVFTTVEDLGSK	NA	1187.15	71.9576	2	x'0000000000000000000000000	0.812718	0.0539564	0.559798	71.8024	71.9576	696.38	9.99379e-08	9.99379e-08	81.92	81.92	4	130	152	81.92	26981: Scan 33449 (rt=71.9576) [\\qmcr.qmul.ac.uk\rfs\HAEMONC\Pedro's Lab\Cell Signalling Proteomics\Ana Levi\Biotine_amine2022\RAW\QE1_Ana_Fuji__Biotin1_Sample1R.raw]	BSG(129-152, no_mod);	20442.4	BSG;	P35613;	p03509	821	821	P35613	Basigin	BSG	surface	pos. trainingset	NA	385	1	1	SP:1-21;NC:22-323;TM:324-345;CY:346-385	uniprot - CSPA confirmed	surface	0.9242	1	ENSG00000172270	ENSP00000333769	CD147	Unclassified	Unclassified	64;160;268;302;383
PCDGK_HUMAN	Protocadherin gamma-C3 OS=Homo sapiens OX=9606 GN=PCDHGC3 PE=1 SV=1	TPGPSLHADAVR	NA	407.551	28.3717	3	x'00000000000000	-0.224658	-1.47914	-1.23316	28.1529	28.3997	196.88	2.17933e-05	2.17933e-05	60.89	60.89	3	737	748	51.51	3988: Scan 8078 (rt=28.3717) [\\qmcr.qmul.ac.uk\rfs\HAEMONC\Pedro's Lab\Cell Signalling Proteomics\Ana Levi\Biotine_amine2022\RAW\QE1_Ana_Fuji__Biotin1_Sample1R.raw]	PCDHGC3(736-748, no_mod);	34761.9	PCDHGC3;	Q9UN70;	p49899	2758	2758	Q9UN70	Protocadherin gamma-C3	PCDHGC3	surface	pos. trainingset	NA	934	1	1	SP:1-31;NC:32-691;TM:692-718;CY:719-934	uniprot - CSPA confirmed	surface	0.8061	1	ENSG00000240184	ENSP00000312070	NA	NA	NA	245;424;478;550;615;689;903
S4A7_HUMAN	Sodium bicarbonate cotransporter 3 OS=Homo sapiens OX=9606 GN=SLC4A7 PE=1 SV=2	KIPTGAEASNVLVGEVDFLERPIIAFVR	NA	760.927	69.0599	4	x'000000000000000000000000000000	0.712576	0.712576	0.712576	69.0599	69.0599	332.324	7.8682e-05	7.8682e-05	48.93	48.93	1	421	448	48.93	25767: Scan 32131 (rt=69.0599) [\\qmcr.qmul.ac.uk\rfs\HAEMONC\Pedro's Lab\Cell Signalling Proteomics\Ana Levi\Biotine_amine2022\RAW\QE1_Ana_Fuji__Biotin1_Sample1R.raw]	SLC4A7(420-448, no_mod);	19341.7	SLC4A7;	Q9Y6M7;	p25307	2880	2880	Q9Y6M7	Sodium bicarbonate cotransporter 3	SLC4A7	surface	pos. trainingset	NA	1214	11	0	NC:1-603;TM:604-630;CY:631-638;TM:639-659;NC:660-695;TM:696-719;CY:720-725;TM:726-744;NC:745-823;TM:824-842;CY:843-861;TM:862-880;NC:881-909;TM:910-929;CY:930-949;TM:950-974;NC:975-1009;TM:1010-1029;CY:1030-1035;TM:1036-1055;NC:1056-1089;TM:1090-1118;CY:1119-1214	uniprot - CSPA confirmed	surface	0.7581	1	ENSG00000033867	ENSP00000295736	NA	Transporters	SLC;APC;SLC4	171;269;398;406;554;776;786;791;796
CD4_HUMAN	T-cell surface glycoprotein CD4 OS=Homo sapiens OX=9606 GN=CD4 PE=1 SV=1	KEGEQVEFSFPLAFTVEK	NA	695.691	59.4438	3	x'00000000000000000000	1.20727	-1.00958	1.20727	59.2243	59.4438	751.504	2.62021e-06	2.62021e-06	72.62	72.62	4	214	231	72.61	21541: Scan 27487 (rt=59.4438) [\\qmcr.qmul.ac.uk\rfs\HAEMONC\Pedro's Lab\Cell Signalling Proteomics\Ana Levi\Biotine_amine2022\RAW\QE1_Ana_Fuji__Biotin1_Sample1R.raw]	CD4(213-231, no_mod);	66087.8	CD4;	P01730;	p24804	346	346	P01730	T-cell surface glycoprotein CD4	CD4	surface	pos. trainingset	NA	458	1	1	SP:1-25;NC:26-396;TM:397-420;CY:421-458	uniprot - CSPA confirmed	surface	0.9091	1	ENSG00000010610	ENSP00000011653	CD4	Unclassified	Unclassified	296;325
CD166_HUMAN	CD166 antigen OS=Homo sapiens OX=9606 GN=ALCAM PE=1 SV=2	ALFLETEQLKK	NA	660.383	40.6863	2	x'0000000000000	0.203981	-1.64626	-0.129668	40.6188	41.086	961.91	6.12669e-06	6.12669e-06	62.04	62.04	7	143	153	62.04	11029: Scan 15946 (rt=40.6863) [\\qmcr.qmul.ac.uk\rfs\HAEMONC\Pedro's Lab\Cell Signalling Proteomics\Ana Levi\Biotine_amine2022\RAW\QE1_Ana_Fuji__Biotin1_Sample1R.raw]	ALCAM(142-153, no_mod);	178426	ALCAM;	Q13740;	p02491	1215	1215	Q13740	CD166 antigen	ALCAM	surface	machine learning	NA	583	1	1	SP:1-27;NC:28-527;TM:528-550;CY:551-583	uniprot - CSPA confirmed	NA	0.9441	1	ENSG00000170017	ENSP00000305988	CD166	Unclassified	Unclassified	91;95;167;265;306;361;457;480;499
HLAH_HUMAN	Putative HLA class I histocompatibility antigen, alpha chain H OS=Homo sapiens OX=9606 GN=HLA-H PE=5 SV=3	DYIALNEDLR	NA	611.309	49.3484	2	x	2.74044	-1.86384	-1.43782	49.2303	49.7103	460.144	7.19191e-07	7.19191e-07	76.21	76.21	84	146	155	0	16168: Scan 21611 (rt=49.3484) [\\qmcr.qmul.ac.uk\rfs\HAEMONC\Pedro's Lab\Cell Signalling Proteomics\Ana Levi\Biotine_amine2022\RAW\QE1_Ana_Fuji__Biotin1_Sample1R.raw]	NA(145-155, no_mod);NA(145-155, no_mod);NA(145-155, no_mod);NA(145-155, no_mod);NA(145-155, no_mod);NA(145-155, no_mod);NA(145-155, no_mod);NA(145-155, no_mod);NA(145-155, no_mod);NA(145-155, no_mod);NA(145-155, no_mod);NA(145-155, no_mod);NA(145-155, no_mod);NA(145-155, no_mod);NA(145-155, no_mod);HLA-A(145-155, no_mod);NA(145-155, no_mod);NA(145-155, no_mod);NA(145-155, no_mod);NA(145-155, no_m…	1693066	NA; NA; NA; NA; NA; NA; NA; NA; NA; NA; NA; NA; NA; NA; NA; HLA-A; NA; NA; NA; NA; NA; NA; NA; HLA-B; NA; NA; NA; NA; NA; NA; NA; NA; NA; NA; NA; HLA-C; NA; HLA-H;	Q09160; P30512; P30459; P30457; P30456; P30455; P30453; P30450; P30443; P18462; P16190; P16189; P16188; P13746; P10314; P04439; Q31612; Q31610; Q04826; P30486; P30480; P30479; P30460; P01889; Q9TNN7; Q95604; Q29963; Q29865; Q07000; P30510; P30508; P30505; P30504; P30501; P30499; P10321; P04222; P01893;	p08542	352	352	P01893	Putative HLA class I histocompatibility antigen, alpha chain H	HLA-H	surface	machine learning	NA	362	1	1	SP:1-24;NC:25-306;TM:307-331;CY:332-362	uniprot	NA	0.8623	1	NA	NA	NA	Miscellaneous	Ligand;MHC	110
STIM1_HUMAN	Stromal interaction molecule 1 OS=Homo sapiens OX=9606 GN=STIM1 PE=1 SV=3	AEQSLHDLQER	NA	442.554	26.6692	3	x'0000000000000	0.54128	-0.636401	0.133621	26.3597	26.9449	148.46	6.95555e-06	6.95555e-06	67.42	67.42	15	254	264	58.49	3141: Scan 7129 (rt=26.6692) [\\qmcr.qmul.ac.uk\rfs\HAEMONC\Pedro's Lab\Cell Signalling Proteomics\Ana Levi\Biotine_amine2022\RAW\QE1_Ana_Fuji__Biotin1_Sample1R.raw]	STIM1(253-264, no_mod);	35347.9	STIM1;	Q13586;	p01085	1202	1202	Q13586	Stromal interaction molecule 1	STIM1	surface	pos. trainingset	NA	685	1	1	SP:1-26;NC:27-213;TM:214-233;CY:234-685	uniprot - CSPA confirmed	surface	0.7732	1	ENSG00000167323	ENSP00000300737	NA	Unclassified	Unclassified	131;171;554;658
ADA28_HUMAN	Disintegrin and metalloproteinase domain-containing protein 28 OS=Homo sapiens OX=9606 GN=ADAM28 PE=1 SV=3	IVTFLTCK	NA	491.275	44.4193	2	x'0000000000	0.621088	-2.07132	-2.07132	44.26	44.4193	114.64	0.000444608	0.000444608	45.31	45.31	2	579	586	45.31	13273: Scan 18410 (rt=44.4193) [\\qmcr.qmul.ac.uk\rfs\HAEMONC\Pedro's Lab\Cell Signalling Proteomics\Ana Levi\Biotine_amine2022\RAW\QE1_Ana_Fuji__Biotin1_Sample1R.raw]	ADAM28(578-586, no_mod);	53509.8	ADAM28;	Q9UKQ2;	p24221	2728	2728	Q9UKQ2	Disintegrin and metalloproteinase domain-containing protein 28	ADAM28	surface	pos. trainingset	NA	775	1	1	SP:1-18;NC:19-661;TM:662-686;CY:687-775	uniprot	surface	0.9727	1	ENSG00000042980	ENSP00000265769	NA	Enzymes	3.4.24	89;268;275;557;602;628
S12A7_HUMAN	Solute carrier family 12 member 7 OS=Homo sapiens OX=9606 GN=SLC12A7 PE=1 SV=3	DGIVPFLQVFGHGK	NA	505.277	62.24	3	x'0000000000000000	0.00198307	-1.96126	0.00198307	62.1696	62.3167	116.46	0.000254051	0.000254051	49.1	49.1	3	536	549	49.1	22872: Scan 28933 (rt=62.24) [\\qmcr.qmul.ac.uk\rfs\HAEMONC\Pedro's Lab\Cell Signalling Proteomics\Ana Levi\Biotine_amine2022\RAW\QE1_Ana_Fuji__Biotin1_Sample1R.raw]	SLC12A5(538-552, no_mod);SLC12A7(535-549, no_mod);	14567.9	SLC12A5; SLC12A7;	Q9H2X9; Q9Y666;	p06337	2871	2871	Q9Y666	Solute carrier family 12 member 7	SLC12A7	surface	pos. trainingset	NA	1083	12	0	CY:1-117;TM:118-138;NC:139-143;TM:144-166;CY:167-213;TM:214-235;NC:236-250;TM:251-270;CY:271-276;TM:277-296;NC:297-415;TM:416-436;CY:437-455;TM:456-481;NC:482-493;TM:494-519;CY:520-555;TM:556-574;NC:575-579;TM:580-601;CY:602-620;TM:621-645;NC:646-847;TM:848-865;CY:866-1083	uniprot - CSPA confirmed	surface	0.893	1	ENSG00000113504	ENSP00000264930	NA	Transporters	SLC;APC;SLC12	4;91;94;312;331;344;360;439;1029
ICAM1_HUMAN	Intercellular adhesion molecule 1 OS=Homo sapiens OX=9606 GN=ICAM1 PE=1 SV=2	DLEGTYLCR	NA	563.764	43.4884	2	x'00000000000	1.48999	-0.766762	0.583734	43.2709	43.5255	757.061	6.68645e-06	6.68645e-06	66.92	66.92	6	450	458	52.8	12703: Scan 17789 (rt=43.4884) [\\qmcr.qmul.ac.uk\rfs\HAEMONC\Pedro's Lab\Cell Signalling Proteomics\Ana Levi\Biotine_amine2022\RAW\QE1_Ana_Fuji__Biotin1_Sample1R.raw]	ICAM1(449-458, no_mod);	457585	ICAM1;	P05362;	p07036	388	388	P05362	Intercellular adhesion molecule 1	ICAM1	surface	machine learning	NA	532	1	1	SP:1-27;NC:28-480;TM:481-503;CY:504-532	uniprot - CSPA confirmed	NA	0.8882	1	ENSG00000090339	ENSP00000264832	CD54	Unclassified	Unclassified	130;145;183;202;267;296;385;406
PTPRC_HUMAN	Receptor-type tyrosine-protein phosphatase C OS=Homo sapiens OX=9606 GN=PTPRC PE=1 SV=3	KRDPPSEPSPLEAEFQR	NA	991.998	36.1543	2	x'0000000000000000000	1.15541	-2.31586	-2.31586	35.8176	36.1543	3028.36	0.000385095	0.000385095	51.16	51.16	2	934	950	44.1	8296: Scan 12930 (rt=36.1543) [\\qmcr.qmul.ac.uk\rfs\HAEMONC\Pedro's Lab\Cell Signalling Proteomics\Ana Levi\Biotine_amine2022\RAW\QE1_Ana_Fuji__Biotin1_Sample1R.raw]	PTPRC(933-950, no_mod);	27664.8	PTPRC;	P08575;	p26131	423	423	P08575	Receptor-type tyrosine-protein phosphatase C	PTPRC	surface	machine learning	NA	1304	1	1	SP:1-23;NC:24-575;TM:576-597;CY:598-1304	uniprot	NA	0.978	1	ENSG00000081237;ENSG00000262418	ENSP00000356346;ENSP00000461074;ENSP00000458322;ENSP00000471843	CD45	Receptors	Other_receptors;ReceptorTypePhosphatases	78;90;95;184;190;197;232;260;270;276;335;378;419;468;488;529;707;919;966;1017;1122;1150
TNR5_HUMAN	Tumor necrosis factor receptor superfamily member 5 OS=Homo sapiens OX=9606 GN=CD40 PE=1 SV=1	QEPQEINFPDDLPGSNTAAPVQETLHGCQPVTQEDGK	Gln->pyro-Glu (N-term Q)	1008.22	58.2058	4	x'200000000000000000000000000000000000000	0.557481	-1.22964	-1.03107	58.1602	58.267	515.12	0.0110967	0.0110967	39.96	39.96	3	231	267	39.69	20940: Scan 26829 (rt=58.2058) [\\qmcr.qmul.ac.uk\rfs\HAEMONC\Pedro's Lab\Cell Signalling Proteomics\Ana Levi\Biotine_amine2022\RAW\QE1_Ana_Fuji__Biotin1_Sample1R.raw]	CD40(K230);	80403.5	CD40;	P25942;	p39596	661	661	P25942	Tumor necrosis factor receptor superfamily member 5	CD40	surface	pos. trainingset	NA	277	1	1	SP:1-20;NC:21-193;TM:194-215;CY:216-277	uniprot - CSPA confirmed	surface	0.9942	1	ENSG00000101017	ENSP00000361359	CD40	Receptors	Other_receptors;TNFNGF	153;180
ADA10_HUMAN	Disintegrin and metalloproteinase domain-containing protein 10 OS=Homo sapiens OX=9606 GN=ADAM10 PE=1 SV=1	YGPQGGCADHSVFER	Deamidated (NQ)	840.864	32.7623	2	x'00001000000000000	8.0484	8.0484	8.0484	32.7623	32.7623	1089.56	1.05928e-05	1.05928e-05	66.33	66.33	1	167	181	64.91	6409: Scan 10790 (rt=32.7623) [\\qmcr.qmul.ac.uk\rfs\HAEMONC\Pedro's Lab\Cell Signalling Proteomics\Ana Levi\Biotine_amine2022\RAW\QE1_Ana_Fuji__Biotin1_Sample1R.raw]	ADAM10(Q170);	20465.8	ADAM10;	O14672;	p57319	121	121	O14672	Disintegrin and metalloproteinase domain-containing protein 10	ADAM10	surface	pos. trainingset	NA	748	1	1	SP:1-18;NC:19-675;TM:676-696;CY:697-748	uniprot - CSPA confirmed	surface	0.791	1	ENSG00000137845	ENSP00000260408	CD156c	Enzymes	3.4.24	267;278;439;551
CTL2_HUMAN	Choline transporter-like protein 2 OS=Homo sapiens OX=9606 GN=SLC44A2 PE=1 SV=3	YLTYLNAR	NA	507.275	40.2564	2	x'0000000000	-0.317026	-0.317026	-0.317026	40.2564	40.2564	195.02	0.00207646	0.00207646	37.28	37.28	1	120	127	37.28	10768: Scan 15660 (rt=40.2564) [\\qmcr.qmul.ac.uk\rfs\HAEMONC\Pedro's Lab\Cell Signalling Proteomics\Ana Levi\Biotine_amine2022\RAW\QE1_Ana_Fuji__Biotin1_Sample1R.raw]	SLC44A2(119-127, no_mod);	190061	SLC44A2;	Q8IWA5;	p57743	1670	1670	Q8IWA5	Choline transporter-like protein 2	SLC44A2	surface	machine learning	NA	706	10	0	CY:1-33;TM:34-56;NC:57-231;TM:232-252;CY:253-258;TM:259-277;NC:278-314;TM:315-336;CY:337-360;TM:361-380;NC:381-452;TM:453-479;CY:480-499;TM:500-522;NC:523-561;TM:562-585;CY:586-599;TM:600-622;NC:623-636;TM:637-659;CY:660-706	uniprot - CSPA confirmed	NA	0.8583	1	ENSG00000129353	ENSP00000336888	NA	Transporters	SLC;Other;SLC44	187;200;417;697
CTL1_HUMAN	Choline transporter-like protein 1 OS=Homo sapiens OX=9606 GN=SLC44A1 PE=1 SV=1	YVFFLDPCNLDLINRK	NA	676.352	63.4614	3	x'000000000000000000	0.806994	-0.644116	-0.644116	63.3605	63.4614	325.784	0.000910736	0.000910736	46.35	46.35	2	91	106	44.53	23445: Scan 29551 (rt=63.4614) [\\qmcr.qmul.ac.uk\rfs\HAEMONC\Pedro's Lab\Cell Signalling Proteomics\Ana Levi\Biotine_amine2022\RAW\QE1_Ana_Fuji__Biotin1_Sample1R.raw]	SLC44A1(90-106, no_mod);	18721.1	SLC44A1;	Q8WWI5;	p58342	2119	2119	Q8WWI5	Choline transporter-like protein 1	SLC44A1	surface	pos. trainingset	NA	657	9	0	CY:1-30;TM:31-54;NC:55-213;TM:214-233;CY:234-239;TM:240-263;NC:264-288;TM:289-309;CY:310-314;TM:315-334;NC:335-339;TM:340-361;CY:362-383;TM:384-406;NC:407-537;TM:538-560;CY:561-566;TM:567-589;NC:590-657	uniprot - CSPA confirmed	surface	0.7104	2	ENSG00000070214	ENSP00000363852;ENSP00000433072	CD92	Transporters	SLC;Other;SLC44	135;180;507
PTPRC_HUMAN	Receptor-type tyrosine-protein phosphatase C OS=Homo sapiens OX=9606 GN=PTPRC PE=1 SV=3	QDANCVNPLGAPEKLPEAK	NA	684.346	40.4243	3	x'000000000000000000000	0.0131706	-0.381949	0.0131706	40.4243	40.5073	3028.36	3.65465e-05	3.65465e-05	61.46	61.46	2	1257	1275	61.46	10875: Scan 15775 (rt=40.4243) [\\qmcr.qmul.ac.uk\rfs\HAEMONC\Pedro's Lab\Cell Signalling Proteomics\Ana Levi\Biotine_amine2022\RAW\QE1_Ana_Fuji__Biotin1_Sample1R.raw]	PTPRC(1256-1275, no_mod);	181423	PTPRC;	P08575;	p39330	423	423	P08575	Receptor-type tyrosine-protein phosphatase C	PTPRC	surface	machine learning	NA	1304	1	1	SP:1-23;NC:24-575;TM:576-597;CY:598-1304	uniprot	NA	0.978	1	ENSG00000081237;ENSG00000262418	ENSP00000356346;ENSP00000461074;ENSP00000458322;ENSP00000471843	CD45	Receptors	Other_receptors;ReceptorTypePhosphatases	78;90;95;184;190;197;232;260;270;276;335;378;419;468;488;529;707;919;966;1017;1122;1150
PTPRC_HUMAN	Receptor-type tyrosine-protein phosphatase C OS=Homo sapiens OX=9606 GN=PTPRC PE=1 SV=3	VIVMLTELK	NA	523.32	51.8156	2	x'00000000000	1.10853	-1.80161	-0.423118	51.5695	52.4849	3028.36	1.41213e-05	1.41213e-05	56.39	56.39	32	1057	1065	47.75	17565: Scan 23146 (rt=51.8156) [\\qmcr.qmul.ac.uk\rfs\HAEMONC\Pedro's Lab\Cell Signalling Proteomics\Ana Levi\Biotine_amine2022\RAW\QE1_Ana_Fuji__Biotin1_Sample1R.raw]	PTPRC(1056-1065, no_mod);	478951	PTPRC;	P08575;	p53201	423	423	P08575	Receptor-type tyrosine-protein phosphatase C	PTPRC	surface	machine learning	NA	1304	1	1	SP:1-23;NC:24-575;TM:576-597;CY:598-1304	uniprot	NA	0.978	1	ENSG00000081237;ENSG00000262418	ENSP00000356346;ENSP00000461074;ENSP00000458322;ENSP00000471843	CD45	Receptors	Other_receptors;ReceptorTypePhosphatases	78;90;95;184;190;197;232;260;270;276;335;378;419;468;488;529;707;919;966;1017;1122;1150
CD166_HUMAN	CD166 antigen OS=Homo sapiens OX=9606 GN=ALCAM PE=1 SV=2	SSPSFSSLHYQDAGNYVCETALQEVEGLK	NA	804.875	59.9664	4	x'0000000000000000000000000000000	-0.166072	-2.62917	-1.08662	59.8135	60.3782	961.91	2.22371e-05	2.22371e-05	67.06	67.06	7	375	403	66.28	21806: Scan 27773 (rt=59.9664) [\\qmcr.qmul.ac.uk\rfs\HAEMONC\Pedro's Lab\Cell Signalling Proteomics\Ana Levi\Biotine_amine2022\RAW\QE1_Ana_Fuji__Biotin1_Sample1R.raw]	ALCAM(374-403, no_mod);	67986	ALCAM;	Q13740;	p46911	1215	1215	Q13740	CD166 antigen	ALCAM	surface	machine learning	NA	583	1	1	SP:1-27;NC:28-527;TM:528-550;CY:551-583	uniprot - CSPA confirmed	NA	0.9441	1	ENSG00000170017	ENSP00000305988	CD166	Unclassified	Unclassified	91;95;167;265;306;361;457;480;499
TR10A_HUMAN	Tumor necrosis factor receptor superfamily member 10A OS=Homo sapiens OX=9606 GN=TNFRSF10A PE=1 SV=3	VKDCTPWSDIECVHK	NA	469.22	38.2993	4	x'00000000000000000	0.313426	-0.177804	0.313426	38.2993	38.3492	485.314	0.000755794	0.000755794	49.23	49.23	2	218	232	49.23	9580: Scan 14347 (rt=38.2993) [\\qmcr.qmul.ac.uk\rfs\HAEMONC\Pedro's Lab\Cell Signalling Proteomics\Ana Levi\Biotine_amine2022\RAW\QE1_Ana_Fuji__Biotin1_Sample1R.raw]	TNFRSF10A(217-232, no_mod);	155395	TNFRSF10A;	O00220;	p53230	89	89	O00220	Tumor necrosis factor receptor superfamily member 10A	TNFRSF10A	surface	machine learning	NA	468	1	1	SP:1-23;NC:24-239;TM:240-266;CY:267-468	uniprot	NA	0.8443	1	ENSG00000104689	ENSP00000221132	CD261	Receptors	Other_receptors;TNFNGF	156;417;422
TNR4_HUMAN	Tumor necrosis factor receptor superfamily member 4 OS=Homo sapiens OX=9606 GN=TNFRSF4 PE=1 SV=1	TPIQEEQADAHSTLAK	Deamidated (NQ)	580.624	29.8058	3	x'000010000000000000	6.90457	6.90457	6.90457	29.8058	29.8058	50.78	0.000397329	0.000433153	50.78	50.42	2	261	276	50.06	4745: Scan 8932 (rt=29.8058) [\\qmcr.qmul.ac.uk\rfs\HAEMONC\Pedro's Lab\Cell Signalling Proteomics\Ana Levi\Biotine_amine2022\RAW\QE1_Ana_Fuji__Biotin1_Sample1R.raw]	TNFRSF4(Q264);	124474	TNFRSF4;	P43489;	p49913	883	883	P43489	Tumor necrosis factor receptor superfamily member 4	TNFRSF4	surface	machine learning	NA	277	1	1	SP:1-28;NC:29-213;TM:214-240;CY:241-277	uniprot	NA	0.9681	1	ENSG00000186827	ENSP00000368538	CD134	Receptors	Other_receptors;TNFNGF	146;160
PTPRC_HUMAN	Receptor-type tyrosine-protein phosphatase C OS=Homo sapiens OX=9606 GN=PTPRC PE=1 SV=3	VIVMLTELK	Oxidation (M)	531.317	46.4365	2	x'00003000000	1.16818	-1.98092	-1.69807	46.2763	46.9123	3028.36	0.000107307	0.000107307	48.67	48.67	11	1057	1065	38.89	14480: Scan 19732 (rt=46.4365) [\\qmcr.qmul.ac.uk\rfs\HAEMONC\Pedro's Lab\Cell Signalling Proteomics\Ana Levi\Biotine_amine2022\RAW\QE1_Ana_Fuji__Biotin1_Sample1R.raw]	PTPRC(M1060);	322961	PTPRC;	P08575;	p53202	423	423	P08575	Receptor-type tyrosine-protein phosphatase C	PTPRC	surface	machine learning	NA	1304	1	1	SP:1-23;NC:24-575;TM:576-597;CY:598-1304	uniprot	NA	0.978	1	ENSG00000081237;ENSG00000262418	ENSP00000356346;ENSP00000461074;ENSP00000458322;ENSP00000471843	CD45	Receptors	Other_receptors;ReceptorTypePhosphatases	78;90;95;184;190;197;232;260;270;276;335;378;419;468;488;529;707;919;966;1017;1122;1150
CXAR_HUMAN	Coxsackievirus and adenovirus receptor OS=Homo sapiens OX=9606 GN=CXADR PE=1 SV=1	AKGETAYLPCK	NA	619.315	26.8947	2	x'0000000000000	-2.02569	-6.37631	-2.36533	26.5748	26.8947	504.324	2.13228e-06	2.13228e-06	71.49	71.49	3	32	42	65.36	3248: Sum of 2 scans. Range 7248 (rt=26.8816) to 7263 (rt=26.9079) [\\qmcr.qmul.ac.uk\rfs\HAEMONC\Pedro's Lab\Cell Signalling Proteomics\Ana Levi\Biotine_amine2022\RAW\QE1_Ana_Fuji__Biotin1_Sample1R.raw]	CXADR(31-42, no_mod);	30854.5	CXADR;	P78310;	p02179	1068	1068	P78310	Coxsackievirus and adenovirus receptor	CXADR	surface	pos. trainingset	NA	365	1	1	SP:1-19;NC:20-236;TM:237-259;CY:260-365	uniprot - CSPA confirmed	surface	0.9535	1	ENSG00000154639	ENSP00000284878	NA	Receptors	IG;OtherMisc	106;201;298;344
DPB1_HUMAN	HLA class II histocompatibility antigen, DP beta 1 chain OS=Homo sapiens OX=9606 GN=HLA-DPB1 PE=1 SV=1	AVTELGRPAAEYWNSQKDILEEK	Deamidated (NQ)	883.45	47.3558	3	x'0000000000000000100000000	6.1326	5.22603	5.22603	47.3558	47.416	625.29	0.0002501	0.00109799	55.72	51.265	4	76	98	39.05	15015: Scan 20331 (rt=47.3558) [\\qmcr.qmul.ac.uk\rfs\HAEMONC\Pedro's Lab\Cell Signalling Proteomics\Ana Levi\Biotine_amine2022\RAW\QE1_Ana_Fuji__Biotin1_Sample1R.raw]	HLA-DPB1(Q91);	82299.7	HLA-DPB1;	P04440;	p04766	375	375	P04440	HLA class II histocompatibility antigen, DP beta 1 chain	HLA-DPB1	surface	pos. trainingset	NA	258	1	1	SP:1-29;NC:30-226;TM:227-246;CY:247-258	uniprot - CSPA confirmed	surface	0.8083	1	ENSG00000215048;ENSG00000236693;ENSG00000223865;ENSG00000230763;ENSG00000226826;ENSG00000237710	ENSP00000382422;ENSP00000414196;ENSP00000408146;ENSP00000396095;ENSP00000407674;ENSP00000389288	NA	Miscellaneous	Ligand;MHC	48;127
DQA1_HUMAN	HLA class II histocompatibility antigen, DQ alpha 1 chain OS=Homo sapiens OX=9606 GN=HLA-DQA1 PE=1 SV=1	FDPQFALTNIAVLK	NA	526.297	64.172	3	x'0000000000000000	1.07116	-0.62315	1.07116	64.0535	64.172	99.79	0.000163967	0.000163967	49.36	49.36	3	79	92	49.36	23779: Scan 29915 (rt=64.172) [\\qmcr.qmul.ac.uk\rfs\HAEMONC\Pedro's Lab\Cell Signalling Proteomics\Ana Levi\Biotine_amine2022\RAW\QE1_Ana_Fuji__Biotin1_Sample1R.raw]	HLA-DQA1(78-92, no_mod);	52123.2	HLA-DQA1;	P01909;	p13260	355	355	P01909	HLA class II histocompatibility antigen, DQ alpha 1 chain	HLA-DQA1	surface	pos. trainingset	NA	254	1	1	SP:1-23;NC:24-217;TM:218-239;CY:240-254	uniprot - CSPA confirmed	surface	0.9119	1	ENSG00000196735;ENSG00000206305;ENSG00000232062	ENSP00000339398;ENSP00000364087;ENSP00000372738;ENSP00000378767;ENSP00000382583;ENSP00000382586;ENSP00000387892;ENSP00000413237;ENSP00000447970	NA	Miscellaneous	Ligand;MHC	103;143
ADA10_HUMAN	Disintegrin and metalloproteinase domain-containing protein 10 OS=Homo sapiens OX=9606 GN=ADAM10 PE=1 SV=1	HTQVCINGQCAGSICEK	NA	654.626	30.6197	3	x'0000000000000000000	-0.0305989	-2.57031	-0.351887	30.1455	30.9006	1089.56	1.59312e-08	1.59312e-08	96.12	96.12	28	558	574	92.74	5202: Scan 9432 (rt=30.6197) [\\qmcr.qmul.ac.uk\rfs\HAEMONC\Pedro's Lab\Cell Signalling Proteomics\Ana Levi\Biotine_amine2022\RAW\QE1_Ana_Fuji__Biotin1_Sample1R.raw]	ADAM10(557-574, no_mod);	116425	ADAM10;	O14672;	p19996	121	121	O14672	Disintegrin and metalloproteinase domain-containing protein 10	ADAM10	surface	pos. trainingset	NA	748	1	1	SP:1-18;NC:19-675;TM:676-696;CY:697-748	uniprot - CSPA confirmed	surface	0.791	1	ENSG00000137845	ENSP00000260408	CD156c	Enzymes	3.4.24	267;278;439;551
DRA_HUMAN	HLA class II histocompatibility antigen, DR alpha chain OS=Homo sapiens OX=9606 GN=HLA-DRA PE=1 SV=2	FASFEAQGALANIAVDK	NA	876.453	54.6597	2	x'0000000000000000000	1.00006	-1.57006	0.942949	54.3364	54.9234	803.71	4.04741e-10	4.04741e-10	109.85	109.85	17	76	92	109.85	19087: Scan 24811 (rt=54.6597) [\\qmcr.qmul.ac.uk\rfs\HAEMONC\Pedro's Lab\Cell Signalling Proteomics\Ana Levi\Biotine_amine2022\RAW\QE1_Ana_Fuji__Biotin1_Sample1R.raw]	HLA-DRA(75-92, no_mod);	1412196	HLA-DRA;	P01903;	p13087	353	353	P01903	HLA class II histocompatibility antigen, DR alpha chain	HLA-DRA	surface	pos. trainingset	NA	254	1	1	SP:1-25;NC:26-218;TM:219-241;CY:242-254	uniprot - CSPA confirmed	NA	0.7944	1	ENSG00000227993;ENSG00000206308;ENSG00000204287;ENSG00000234794;ENSG00000230726;ENSG00000228987;ENSG00000226260	ENSP00000372608;ENSP00000372746;ENSP00000378786;ENSP00000405295;ENSP00000402951;ENSP00000410443;ENSP00000404533	NA	Miscellaneous	Ligand;MHC	103;143
PTPRC_HUMAN	Receptor-type tyrosine-protein phosphatase C OS=Homo sapiens OX=9606 GN=PTPRC PE=1 SV=3	EVTHIQFTSWPDHGVPEDPHLLLK	NA	932.476	51.514	3	x'00000000000000000000000000	-1.03099	-2.36222	-1.03099	51.2541	51.514	3028.36	0.000611047	0.000611047	49.59	49.59	3	810	833	49.59	17391: Scan 22957 (rt=51.514) [\\qmcr.qmul.ac.uk\rfs\HAEMONC\Pedro's Lab\Cell Signalling Proteomics\Ana Levi\Biotine_amine2022\RAW\QE1_Ana_Fuji__Biotin1_Sample1R.raw]	PTPRC(809-833, no_mod);	89094.2	PTPRC;	P08575;	p12735	423	423	P08575	Receptor-type tyrosine-protein phosphatase C	PTPRC	surface	machine learning	NA	1304	1	1	SP:1-23;NC:24-575;TM:576-597;CY:598-1304	uniprot	NA	0.978	1	ENSG00000081237;ENSG00000262418	ENSP00000356346;ENSP00000461074;ENSP00000458322;ENSP00000471843	CD45	Receptors	Other_receptors;ReceptorTypePhosphatases	78;90;95;184;190;197;232;260;270;276;335;378;419;468;488;529;707;919;966;1017;1122;1150
ADA17_HUMAN	Disintegrin and metalloproteinase domain-containing protein 17 OS=Homo sapiens OX=9606 GN=ADAM17 PE=1 SV=1	VLAHIRDDDVIIR	NA	384.474	37.5983	4	x'000000000000000	0.820803	-0.639562	0.820803	37.527	37.5983	300.5	0.00787628	0.00787628	31.08	31.08	2	127	139	27.88	9151: Scan 13871 (rt=37.5983) [\\qmcr.qmul.ac.uk\rfs\HAEMONC\Pedro's Lab\Cell Signalling Proteomics\Ana Levi\Biotine_amine2022\RAW\QE1_Ana_Fuji__Biotin1_Sample1R.raw]	ADAM17(126-139, no_mod);	109661	ADAM17;	P78536;	p53368	1081	1081	P78536	Disintegrin and metalloproteinase domain-containing protein 17	ADAM17	surface	machine learning	NA	824	1	1	SP:1-21;NC:22-671;TM:672-693;CY:694-824	uniprot - CSPA confirmed	NA	0.9581	1	ENSG00000151694	ENSP00000309968	CD156b	Enzymes	3.4.24	103;157;174;264;452;498;539;551;594;784
ZNT1_HUMAN	Zinc transporter 1 OS=Homo sapiens OX=9606 GN=SLC30A1 PE=1 SV=3	SSVVPCELACR	NA	639.301	38.4715	2	x'0000000000000	2.12675	-2.9336	-2.9336	38.4134	38.5493	62.54	5.36291e-05	5.36291e-05	62.54	62.54	5	428	438	58.77	9689: Scan 14464 (rt=38.4715) [\\qmcr.qmul.ac.uk\rfs\HAEMONC\Pedro's Lab\Cell Signalling Proteomics\Ana Levi\Biotine_amine2022\RAW\QE1_Ana_Fuji__Biotin1_Sample1R.raw]	SLC30A1(427-438, no_mod);	68140	SLC30A1;	Q9Y6M5;	p46999	2879	2879	Q9Y6M5	Zinc transporter 1	SLC30A1	surface	machine learning	NA	507	6	0	CY:1-11;TM:12-30;NC:31-40;TM:41-61;CY:62-80;TM:81-101;NC:102-112;TM:113-134;CY:135-247;TM:248-271;NC:272-311;TM:312-333;CY:334-507	uniprot	NA	0.6747	2	ENSG00000170385	ENSP00000355968	NA	Transporters	SLC;Other;SLC30	195;299
CXCR4_HUMAN	C-X-C chemokine receptor type 4 OS=Homo sapiens OX=9606 GN=CXCR4 PE=1 SV=1	TSAQHALTSVSR	NA	629.331	24.0131	2	x'00000000000000	0.588868	-7.13013	-0.44563	21.7196	24.3496	181.76	1.7881e-07	1.7881e-07	81.55	81.55	12	311	322	81.21	1899: Scan 5734 (rt=24.0131) [\\qmcr.qmul.ac.uk\rfs\HAEMONC\Pedro's Lab\Cell Signalling Proteomics\Ana Levi\Biotine_amine2022\RAW\QE1_Ana_Fuji__Biotin1_Sample1R.raw]	CXCR4(310-322, no_mod);	29319.7	CXCR4;	P61073;	p50231	1060	1060	P61073	C-X-C chemokine receptor type 4	CXCR4	surface	machine learning	NA	352	7	0	NC:1-41;TM:42-64;CY:65-77;TM:78-100;NC:101-113;TM:114-135;CY:136-154;TM:155-175;NC:176-196;TM:197-222;CY:223-241;TM:242-261;NC:262-283;TM:284-305;CY:306-352	uniprot	NA	0.9222	1	ENSG00000121966	ENSP00000241393	CD184	Receptors	GPCR;Rhodopsin	11;176
PLXA4_HUMAN	Plexin-A4 OS=Homo sapiens OX=9606 GN=PLXNA4 PE=1 SV=4	FVDDLFETIFSTAHR	NA	599.966	66.7905	3	x'00000000000000000	1.3607	-1.69461	1.3607	66.5904	66.8005	108.84	1.16936e-07	1.16936e-07	86.6	86.6	9	1691	1705	84.95	24852: Scan 31115 (rt=66.7905) [\\qmcr.qmul.ac.uk\rfs\HAEMONC\Pedro's Lab\Cell Signalling Proteomics\Ana Levi\Biotine_amine2022\RAW\QE1_Ana_Fuji__Biotin1_Sample1R.raw]	PLXNA1(1692-1707, no_mod);PLXNA4(1690-1705, no_mod);	47405.3	PLXNA1; PLXNA4;	Q9UIW2; Q9HCM2;	p14990	2522	2522	Q9HCM2	Plexin-A4	PLXNA4	surface	pos. trainingset	NA	1894	1	1	SP:1-28;NC:29-1235;TM:1236-1260;CY:1261-1894	uniprot - CSPA confirmed	NA	0.988	1	ENSG00000221866	ENSP00000323194;ENSP00000352882	NA	Receptors	Other_receptors;Plexin	7;164;442;567;592;655;756;764;1007;1090;1132;1135;1180;1609;1610
PCDH9_HUMAN	Protocadherin-9 OS=Homo sapiens OX=9606 GN=PCDH9 PE=1 SV=2	AVTLSILNDNDNFVLDPYSGVIK	NA	836.44	69.2139	3	x'0000000000000000000000000	0.712206	0.712206	0.712206	69.2139	69.2139	32.22	0.020033	0.020033	32.22	32.22	1	606	628	32.22	25833: Scan 32205 (rt=69.2139) [\\qmcr.qmul.ac.uk\rfs\HAEMONC\Pedro's Lab\Cell Signalling Proteomics\Ana Levi\Biotine_amine2022\RAW\QE1_Ana_Fuji__Biotin1_Sample1R.raw]	PCDH9(605-628, no_mod);	12066.5	PCDH9;	Q9HC56;	p04792	2513	2513	Q9HC56	Protocadherin-9	PCDH9	surface	pos. trainingset	NA	1237	1	1	SP:1-23;NC:24-811;TM:812-836;CY:837-1237	uniprot - CSPA confirmed	surface	0.8935	1	ENSG00000184226	ENSP00000367096	NA	Miscellaneous	StructuralAndAdhesion;ProtocadherinsOther	48;148;306;307;347;368;450;511;547;630;681;734;754;775;780;901;1207
MUC18_HUMAN	Cell surface glycoprotein MUC18 OS=Homo sapiens OX=9606 GN=MCAM PE=1 SV=2	VWLEVEPVGMLK	NA	700.384	59.5613	2	x'00000000000000	2.67808	-3.98498	-3.98498	59.4458	59.9068	1440.47	0.000106198	0.000106198	52.76	52.76	4	252	263	50.06	21560: Sum of 2 scans. Range 27507 (rt=59.4814) to 27594 (rt=59.6412) [\\qmcr.qmul.ac.uk\rfs\HAEMONC\Pedro's Lab\Cell Signalling Proteomics\Ana Levi\Biotine_amine2022\RAW\QE1_Ana_Fuji__Biotin1_Sample1R.raw]	MCAM(251-263, no_mod);	628054	MCAM;	P43121;	p56112	879	879	P43121	Cell surface glycoprotein MUC18	MCAM	surface	pos. trainingset	NA	646	1	1	SP:1-23;NC:24-559;TM:560-583;CY:584-646	uniprot - CSPA confirmed	surface	0.9613	1	ENSG00000076706	ENSP00000264036	CD146	Unclassified	Unclassified	56;418;449;467;508;518;527;544
PTPRJ_HUMAN	Receptor-type tyrosine-protein phosphatase eta OS=Homo sapiens OX=9606 GN=PTPRJ PE=1 SV=3	DTEVLLVGLEPGTR	NA	749.91	58.4195	2	x'0000000000000000	-0.247696	-2.65122	-0.247696	58.2432	58.4998	517.037	2.80194e-06	2.80194e-06	68.9	68.9	7	327	340	68.9	21043: Scan 26941 (rt=58.4195) [\\qmcr.qmul.ac.uk\rfs\HAEMONC\Pedro's Lab\Cell Signalling Proteomics\Ana Levi\Biotine_amine2022\RAW\QE1_Ana_Fuji__Biotin1_Sample1R.raw]	PTPRJ(326-340, no_mod);	41733.7	PTPRJ;	Q12913;	p08129	1168	1168	Q12913	Receptor-type tyrosine-protein phosphatase eta	PTPRJ	surface	pos. trainingset	NA	1337	1	1	SP:1-35;NC:36-970;TM:971-996;CY:997-1337	uniprot - CSPA confirmed	surface	0.9348	1	ENSG00000149177	ENSP00000400010	CD148	Receptors	Other_receptors;ReceptorTypePhosphatases	72;82;93;104;142;172;192;231;258;278;342;351;376;391;396;413;431;501;525;536;582;603;618;628;637;666;669;761;772;784;790;824;910;937;1313
MUC18_HUMAN	Cell surface glycoprotein MUC18 OS=Homo sapiens OX=9606 GN=MCAM PE=1 SV=2	VYKAPEEPNIQVNPLGIPVNSK	NA	802.773	49.6417	3	x'000000000000000000000000	-0.433627	-1.73077	-0.433627	49.5642	49.6417	1440.47	0.00520942	0.00520942	35.2	35.2	2	132	153	34.7	16350: Scan 21809 (rt=49.6417) [\\qmcr.qmul.ac.uk\rfs\HAEMONC\Pedro's Lab\Cell Signalling Proteomics\Ana Levi\Biotine_amine2022\RAW\QE1_Ana_Fuji__Biotin1_Sample1R.raw]	MCAM(131-153, no_mod);	59185.6	MCAM;	P43121;	p56190	879	879	P43121	Cell surface glycoprotein MUC18	MCAM	surface	pos. trainingset	NA	646	1	1	SP:1-23;NC:24-559;TM:560-583;CY:584-646	uniprot - CSPA confirmed	surface	0.9613	1	ENSG00000076706	ENSP00000264036	CD146	Unclassified	Unclassified	56;418;449;467;508;518;527;544
CD20_HUMAN	B-lymphocyte antigen CD20 OS=Homo sapiens OX=9606 GN=MS4A1 PE=1 SV=1	GPIAMQSGPKPLFR	NA	500.279	41.0732	3	x'0000000000000000	2.2633	-0.721052	1.26184	40.7897	41.4958	606.43	1.88173e-06	1.88173e-06	70.11	70.11	6	19	32	70.11	11269: Scan 16205 (rt=41.0732) [\\qmcr.qmul.ac.uk\rfs\HAEMONC\Pedro's Lab\Cell Signalling Proteomics\Ana Levi\Biotine_amine2022\RAW\QE1_Ana_Fuji__Biotin1_Sample1R.raw]	MS4A1(18-32, no_mod);	190454	MS4A1;	P11836;	p17648	487	487	P11836	B-lymphocyte antigen CD20	MS4A1	surface	machine learning	NA	297	4	0	CY:1-54;TM:55-78;NC:79-83;TM:84-103;CY:104-122;TM:123-143;NC:144-187;TM:188-212;CY:213-297	uniprot	NA	0.6447	2	ENSG00000156738	ENSP00000314620;ENSP00000374589;ENSP00000433179;ENSP00000433277	CD20	Miscellaneous	Unknown_function;MS4A	9;293
PTPRJ_HUMAN	Receptor-type tyrosine-protein phosphatase eta OS=Homo sapiens OX=9606 GN=PTPRJ PE=1 SV=3	GASDTYVTYLIR	NA	679.852	52.6016	2	x'00000000000000	0.024306	-1.93491	0.024306	52.4258	52.6016	517.037	3.19804e-06	3.19804e-06	70.07	70.07	3	877	888	70.07	17972: Scan 23597 (rt=52.6016) [\\qmcr.qmul.ac.uk\rfs\HAEMONC\Pedro's Lab\Cell Signalling Proteomics\Ana Levi\Biotine_amine2022\RAW\QE1_Ana_Fuji__Biotin1_Sample1R.raw]	PTPRJ(876-888, no_mod);	50640.1	PTPRJ;	Q12913;	p15464	1168	1168	Q12913	Receptor-type tyrosine-protein phosphatase eta	PTPRJ	surface	pos. trainingset	NA	1337	1	1	SP:1-35;NC:36-970;TM:971-996;CY:997-1337	uniprot - CSPA confirmed	surface	0.9348	1	ENSG00000149177	ENSP00000400010	CD148	Receptors	Other_receptors;ReceptorTypePhosphatases	72;82;93;104;142;172;192;231;258;278;342;351;376;391;396;413;431;501;525;536;582;603;618;628;637;666;669;761;772;784;790;824;910;937;1313
GLPC_HUMAN	Glycophorin-C OS=Homo sapiens OX=9606 GN=GYPC PE=1 SV=1	GTEFAESADAALQGDPALQDAGDSSR	NA	860.387	52.0091	3	x'0000000000000000000000000000	0.760237	-2.57938	-1.52048	51.3035	52.1161	94.57	3.25224e-08	3.25224e-08	94.57	94.57	27	98	123	93.81	17666: Scan 23261 (rt=52.0091) [\\qmcr.qmul.ac.uk\rfs\HAEMONC\Pedro's Lab\Cell Signalling Proteomics\Ana Levi\Biotine_amine2022\RAW\QE1_Ana_Fuji__Biotin1_Sample1R.raw]	GYPC(97-123, no_mod);	84935.8	GYPC;	P04921;	p18299	380	380	P04921	Glycophorin-C	GYPC	surface	pos. trainingset	NA	128	1	0	NC:1-58;TM:59-81;CY:82-128	uniprot	surface	0.6053	2	ENSG00000136732	ENSP00000259254	CD236	Unclassified	Unclassified	8
CD166_HUMAN	CD166 antigen OS=Homo sapiens OX=9606 GN=ALCAM PE=1 SV=2	KSVQYDDVPEYKDR	NA	581.285	28.5368	3	x'0000000000000000	-0.850743	-4.12506	-0.850743	28.2786	28.5368	961.91	0.000232167	0.000232167	53.82	53.82	3	76	89	48.25	4069: Scan 8170 (rt=28.5368) [\\qmcr.qmul.ac.uk\rfs\HAEMONC\Pedro's Lab\Cell Signalling Proteomics\Ana Levi\Biotine_amine2022\RAW\QE1_Ana_Fuji__Biotin1_Sample1R.raw]	ALCAM(75-89, no_mod);	33325	ALCAM;	Q13740;	p26219	1215	1215	Q13740	CD166 antigen	ALCAM	surface	machine learning	NA	583	1	1	SP:1-27;NC:28-527;TM:528-550;CY:551-583	uniprot - CSPA confirmed	NA	0.9441	1	ENSG00000170017	ENSP00000305988	CD166	Unclassified	Unclassified	91;95;167;265;306;361;457;480;499
VLDLR_HUMAN	Very low-density lipoprotein receptor OS=Homo sapiens OX=9606 GN=VLDLR PE=1 SV=1	CITLLWK	NA	467.265	51.8215	2	x'000000000	-0.516882	-0.709908	-0.516882	51.8215	51.9442	692.345	0.0275979	0.0275979	28.18	28.18	2	45	51	22.38	17570: Scan 23151 (rt=51.8215) [\\qmcr.qmul.ac.uk\rfs\HAEMONC\Pedro's Lab\Cell Signalling Proteomics\Ana Levi\Biotine_amine2022\RAW\QE1_Ana_Fuji__Biotin1_Sample1R.raw]	VLDLR(44-51, no_mod);	50907.8	VLDLR;	P98155;	p05255	1091	1091	P98155	Very low-density lipoprotein receptor	VLDLR	surface	machine learning	NA	873	1	1	SP:1-23;NC:24-797;TM:798-819;CY:820-873	uniprot	NA	0.7804	1	ENSG00000147852	ENSP00000371532	NA	Receptors	Other_receptors;LDLR	151;765;781
HG2A_HUMAN	HLA class II histocompatibility antigen gamma chain OS=Homo sapiens OX=9606 GN=CD74 PE=1 SV=3	NTMETIDWK	NA	569.266	42.5785	2	x'00000000000	-0.606238	-0.606238	-0.606238	42.5785	42.5785	297.47	0.0858363	0.0858363	24.29	24.29	1	171	179	24.29	12168: Scan 17196 (rt=42.5785) [\\qmcr.qmul.ac.uk\rfs\HAEMONC\Pedro's Lab\Cell Signalling Proteomics\Ana Levi\Biotine_amine2022\RAW\QE1_Ana_Fuji__Biotin1_Sample1R.raw]	CD74(170-179, no_mod);	208132	CD74;	P04233;	p38418	372	372	P04233	HLA class II histocompatibility antigen gamma chain	CD74	surface	machine learning	NA	296	1	0	CY:1-48;TM:49-72;NC:73-296	uniprot - CSPA confirmed	NA	0.6108	2	ENSG00000019582	ENSP00000009530	CD74	Unclassified	Unclassified	130;136;256;270
4F2_HUMAN	4F2 cell-surface antigen heavy chain OS=Homo sapiens OX=9606 GN=SLC3A2 PE=1 SV=3	EVELNELEPEKQPMNAASGAAMSLAGAEK	Oxidation (M)	1010.82	50.2168	3	x'0000000000000030000000000000000	1.61383	-2.24828	-1.65411	48.8505	50.2168	1773.65	3.8095e-09	4.39999e-07	104.2	92.4	6	112	140	79.49	16675: Scan 22167 (rt=50.2168) [\\qmcr.qmul.ac.uk\rfs\HAEMONC\Pedro's Lab\Cell Signalling Proteomics\Ana Levi\Biotine_amine2022\RAW\QE1_Ana_Fuji__Biotin1_Sample1R.raw]	SLC3A2(M125);	129956	SLC3A2;	P08195;	p12523	418	418	P08195	4F2 cell-surface antigen heavy chain	SLC3A2	surface	pos. trainingset	NA	630	1	0	CY:1-183;TM:184-205;NC:206-630	uniprot - CSPA confirmed	surface	0.694	2	ENSG00000168003	ENSP00000367122	CD98	Transporters	SLC;Other;SLC3	365;381;424;506
LAT1_HUMAN	Large neutral amino acids transporter small subunit 1 OS=Homo sapiens OX=9606 GN=SLC7A5 PE=1 SV=2	RALAAPAAEEKEEAR	NA	403.717	22.3683	4	x'00000000000000000	0.162027	-8.703	-0.558095	22.1453	22.4882	617.05	8.87019e-06	8.87019e-06	65	65	4	9	23	59.68	1191: Scan 4942 (rt=22.3683) [\\qmcr.qmul.ac.uk\rfs\HAEMONC\Pedro's Lab\Cell Signalling Proteomics\Ana Levi\Biotine_amine2022\RAW\QE1_Ana_Fuji__Biotin1_Sample1R.raw]	SLC7A5(8-23, no_mod);	44091.4	SLC7A5;	Q01650;	p42748	1100	1100	Q01650	Large neutral amino acids transporter small subunit 1	SLC7A5	surface	pos. trainingset	NA	507	12	0	CY:1-51;TM:52-71;NC:72-82;TM:83-104;CY:105-136;TM:137-157;NC:158-169;TM:170-189;CY:190-199;TM:200-220;NC:221-239;TM:240-262;CY:263-273;TM:274-297;NC:298-319;TM:320-343;CY:344-369;TM:370-390;NC:391-395;TM:396-418;CY:419-430;TM:431-452;NC:453-458;TM:459-478;CY:479-507	phobius - prefered over uniprot based on cspa - CSPA confirmed	surface	0.8533	1	ENSG00000103257	ENSP00000261622;ENSP00000454323	NA	Transporters	SLC;APC;SLC7	49;230;340
NRP2_HUMAN	Neuropilin-2 OS=Homo sapiens OX=9606 GN=NRP2 PE=1 SV=3	YYLVHQEPLENFQCNVPLGMESGR	2 Deamidated (NQ)	961.451	54.2528	3	x'00000010000100000000000000	8.59603	8.59603	8.59603	54.2528	54.2528	1073.89	1.86748e-06	0.000493674	79.33	61.264	5	264	287	20.59	18872: Scan 24576 (rt=54.2528) [\\qmcr.qmul.ac.uk\rfs\HAEMONC\Pedro's Lab\Cell Signalling Proteomics\Ana Levi\Biotine_amine2022\RAW\QE1_Ana_Fuji__Biotin1_Sample1R.raw]	NRP2(Q269);NRP2(N274);	260180	NRP2;	O60462;	p58441	213	213	O60462	Neuropilin-2	NRP2	surface	machine learning	NA	931	1	1	SP:1-22;NC:23-864;TM:865-890;CY:891-931	uniprot - CSPA confirmed	NA	0.9261	1	ENSG00000118257	ENSP00000272849;ENSP00000387519	NA	Receptors	Other_receptors;Neuropilin	152;157;629;839
DRB3_HUMAN	HLA class II histocompatibility antigen, DR beta 3 chain OS=Homo sapiens OX=9606 GN=HLA-DRB3 PE=1 SV=1	AVTELGRPVAESWNSQKDLLEQK	NA	866.788	44.7837	3	x'0000000000000000000000000	-0.597534	-1.72946	-1.72946	44.7837	44.9638	656.8	1.30706e-07	1.30706e-07	84.19	84.19	2	78	100	84.19	13493: Scan 18650 (rt=44.7837) [\\qmcr.qmul.ac.uk\rfs\HAEMONC\Pedro's Lab\Cell Signalling Proteomics\Ana Levi\Biotine_amine2022\RAW\QE1_Ana_Fuji__Biotin1_Sample1R.raw]	HLA-DRB3(77-100, no_mod);	80054.4	HLA-DRB3;	P79483;	p04775	1084	1084	P79483	HLA class II histocompatibility antigen, DR beta 3 chain	HLA-DRB3	surface	pos. trainingset	NA	266	1	1	SP:1-29;NC:30-228;TM:229-250;CY:251-266	uniprot - CSPA confirmed	surface	0.838	1	ENSG00000196101;ENSG00000231679	ENSP00000302517;ENSP00000372607	NA	Miscellaneous	Ligand;MHC	48
RHDF2_HUMAN	Inactive rhomboid protein 2 OS=Homo sapiens OX=9606 GN=RHBDF2 PE=1 SV=2	SVLDATGQR	NA	473.751	29.4616	2	x'00000000000	-0.119515	-0.669496	-0.669496	29.2142	29.7321	324.684	4.00556e-06	4.00556e-06	67.73	67.73	4	256	264	57.55	4555: Scan 8716 (rt=29.4616) [\\qmcr.qmul.ac.uk\rfs\HAEMONC\Pedro's Lab\Cell Signalling Proteomics\Ana Levi\Biotine_amine2022\RAW\QE1_Ana_Fuji__Biotin1_Sample1R.raw]	RHBDF2(255-264, no_mod);	42185.2	RHBDF2;	Q6PJF5;	p47355	1478	1478	Q6PJF5	Inactive rhomboid protein 2	RHBDF2	surface	pos. trainingset	NA	856	7	0	CY:1-404;TM:405-426;NC:427-656;TM:657-681;CY:682-692;TM:693-712;NC:713-717;TM:718-736;CY:737-747;TM:748-768;NC:769-773;TM:774-792;CY:793-802;TM:803-825;NC:826-856	uniprot - CSPA confirmed	surface	0.5789	3	ENSG00000129667	ENSP00000322775	NA	Unclassified	Unclassified	26;379;584;751
CNNM4_HUMAN	Metal transporter CNNM4 OS=Homo sapiens OX=9606 GN=CNNM4 PE=1 SV=3	ISPQLLLAAHR	NA	406.916	42.2852	3	x'0000000000000	0.23897	-1.01747	-0.105935	42.069	42.7486	51.38	3.34779e-05	3.34779e-05	51.38	51.38	7	546	556	51.38	11993: Scan 17003 (rt=42.2852) [\\qmcr.qmul.ac.uk\rfs\HAEMONC\Pedro's Lab\Cell Signalling Proteomics\Ana Levi\Biotine_amine2022\RAW\QE1_Ana_Fuji__Biotin1_Sample1R.raw]	CNNM4(545-556, no_mod);	32994	CNNM4;	Q6P4Q7;	p23572	1470	1470	Q6P4Q7	Metal transporter CNNM4	CNNM4	surface	pos. trainingset	NA	775	3	0	NC:1-178;TM:179-199;CY:200-240;IM:241-261;CY:262-264;TM:265-285;NC:286-293;TM:294-316;CY:317-775	uniprot - CSPA confirmed	surface	0.4976	3	ENSG00000158158	ENSP00000366275	NA	Unclassified	Unclassified	55;85;122;127;254;518
VLDLR_HUMAN	Very low-density lipoprotein receptor OS=Homo sapiens OX=9606 GN=VLDLR PE=1 SV=1	DCVDGSDEVNCK	NA	699.269	26.1166	2	x'00000000000000	0.282129	-1.06407	-1.06407	25.9637	26.1166	692.345	7.11268e-06	7.11268e-06	64.29	64.29	3	302	313	64.29	2865: Scan 6826 (rt=26.1166) [\\qmcr.qmul.ac.uk\rfs\HAEMONC\Pedro's Lab\Cell Signalling Proteomics\Ana Levi\Biotine_amine2022\RAW\QE1_Ana_Fuji__Biotin1_Sample1R.raw]	VLDLR(301-313, no_mod);	14628.3	VLDLR;	P98155;	p05881	1091	1091	P98155	Very low-density lipoprotein receptor	VLDLR	surface	machine learning	NA	873	1	1	SP:1-23;NC:24-797;TM:798-819;CY:820-873	uniprot	NA	0.7804	1	ENSG00000147852	ENSP00000371532	NA	Receptors	Other_receptors;LDLR	151;765;781
VLDLR_HUMAN	Very low-density lipoprotein receptor OS=Homo sapiens OX=9606 GN=VLDLR PE=1 SV=1	YTCSCPSGYNVEENGR	NA	946.88	32.6258	2	x'000000000000000000	2.34809	-1.26761	-1.26761	32.4293	32.6258	692.345	2.63617e-10	2.63617e-10	111.8	111.8	4	732	747	111.55	6332: Scan 10703 (rt=32.6258) [\\qmcr.qmul.ac.uk\rfs\HAEMONC\Pedro's Lab\Cell Signalling Proteomics\Ana Levi\Biotine_amine2022\RAW\QE1_Ana_Fuji__Biotin1_Sample1R.raw]	VLDLR(731-747, no_mod);	13552.2	VLDLR;	P98155;	p58231	1091	1091	P98155	Very low-density lipoprotein receptor	VLDLR	surface	machine learning	NA	873	1	1	SP:1-23;NC:24-797;TM:798-819;CY:820-873	uniprot	NA	0.7804	1	ENSG00000147852	ENSP00000371532	NA	Receptors	Other_receptors;LDLR	151;765;781
PTPRC_HUMAN	Receptor-type tyrosine-protein phosphatase C OS=Homo sapiens OX=9606 GN=PTPRC PE=1 SV=3	ELISMIQVVK	Oxidation (M)	588.338	45.9618	2	x'000003000000	-0.360955	-1.63792	-1.689	45.7438	45.9942	3028.36	6.0101e-06	0.0198115	62.93	43.835	4	1136	1145	52.8	14201: Scan 19427 (rt=45.9618) [\\qmcr.qmul.ac.uk\rfs\HAEMONC\Pedro's Lab\Cell Signalling Proteomics\Ana Levi\Biotine_amine2022\RAW\QE1_Ana_Fuji__Biotin1_Sample1R.raw]	PTPRC(M1140);	310804	PTPRC;	P08575;	p10883	423	423	P08575	Receptor-type tyrosine-protein phosphatase C	PTPRC	surface	machine learning	NA	1304	1	1	SP:1-23;NC:24-575;TM:576-597;CY:598-1304	uniprot	NA	0.978	1	ENSG00000081237;ENSG00000262418	ENSP00000356346;ENSP00000461074;ENSP00000458322;ENSP00000471843	CD45	Receptors	Other_receptors;ReceptorTypePhosphatases	78;90;95;184;190;197;232;260;270;276;335;378;419;468;488;529;707;919;966;1017;1122;1150
CD22_HUMAN	B-cell receptor CD22 OS=Homo sapiens OX=9606 GN=CD22 PE=1 SV=2	VQHSGAYWCQGTNSVGK	NA	939.931	30.5586	2	x'0000000000000000000	-0.986236	-0.986236	-0.986236	30.5586	30.5586	1004.26	1.54485e-05	1.54485e-05	66.2	66.2	1	651	667	66.2	5162: Scan 9391 (rt=30.5586) [\\qmcr.qmul.ac.uk\rfs\HAEMONC\Pedro's Lab\Cell Signalling Proteomics\Ana Levi\Biotine_amine2022\RAW\QE1_Ana_Fuji__Biotin1_Sample1R.raw]	CD22(650-667, no_mod);	10141.3	CD22;	P20273;	p54830	589	589	P20273	B-cell receptor CD22	CD22	surface	pos. trainingset	NA	847	1	1	SP:1-19;NC:20-687;TM:688-707;CY:708-847	uniprot - CSPA confirmed	surface	0.7556	1	ENSG00000012124	ENSP00000085219;ENSP00000270311	CD22	Miscellaneous	StructuralAndAdhesion;IG_AdhesionProteins	67;101;112;135;164;231;363;445;479;574;634;724
CD4_HUMAN	T-cell surface glycoprotein CD4 OS=Homo sapiens OX=9606 GN=CD4 PE=1 SV=1	KGDTVELTCTASQKK	NA	417.218	21.5918	4	x'00000000000000000	0.242666	-0.285913	0.242666	21.4348	21.7983	751.504	1.42025e-05	1.42025e-05	64.75	64.75	3	33	47	62.51	888: Scan 4594 (rt=21.5918) [\\qmcr.qmul.ac.uk\rfs\HAEMONC\Pedro's Lab\Cell Signalling Proteomics\Ana Levi\Biotine_amine2022\RAW\QE1_Ana_Fuji__Biotin1_Sample1R.raw]	CD4(32-47, no_mod);	12108.2	CD4;	P01730;	p24986	346	346	P01730	T-cell surface glycoprotein CD4	CD4	surface	pos. trainingset	NA	458	1	1	SP:1-25;NC:26-396;TM:397-420;CY:421-458	uniprot - CSPA confirmed	surface	0.9091	1	ENSG00000010610	ENSP00000011653	CD4	Unclassified	Unclassified	296;325
EVI2B_HUMAN	Protein EVI2B OS=Homo sapiens OX=9606 GN=EVI2B PE=1 SV=2	LFESSENIEDSNNPK	NA	861.896	37.6984	2	x'00000000000000000	0.710894	-6.80465	0.710894	37.5345	37.8136	263.94	5.85738e-10	5.85738e-10	109.33	109.33	7	291	305	109.33	9216: Scan 13941 (rt=37.6984) [\\qmcr.qmul.ac.uk\rfs\HAEMONC\Pedro's Lab\Cell Signalling Proteomics\Ana Levi\Biotine_amine2022\RAW\QE1_Ana_Fuji__Biotin1_Sample1R.raw]	EVI2B(290-305, no_mod);	84537	EVI2B;	P34910;	p28282	798	798	P34910	Protein EVI2B	EVI2B	surface	machine learning	NA	448	1	1	SP:1-21;NC:22-202;TM:203-225;CY:226-448	uniprot	NA	0.8723	1	ENSG00000185862	ENSP00000333779;ENSP00000462682	CD361	Unclassified	Unclassified	16;50;114;314;353;368;437
BASI_HUMAN	Basigin OS=Homo sapiens OX=9606 GN=BSG PE=1 SV=2	SELHIENLNMEADPGQYR	Deamidated (NQ); Oxidation (M)	1066.99	41.8226	2	x'00000001003000000000	9.77969	6.02732	6.49636	41.6608	42.1411	696.38	0.00152661	0.0053521	46.73	42.835	19	283	300	15.37	11717: Scan 16700 (rt=41.8226) [\\qmcr.qmul.ac.uk\rfs\HAEMONC\Pedro's Lab\Cell Signalling Proteomics\Ana Levi\Biotine_amine2022\RAW\QE1_Ana_Fuji__Biotin1_Sample1R.raw]	BSG(N289);BSG(M292);	216094	BSG;	P35613;	p44332	821	821	P35613	Basigin	BSG	surface	pos. trainingset	NA	385	1	1	SP:1-21;NC:22-323;TM:324-345;CY:346-385	uniprot - CSPA confirmed	surface	0.9242	1	ENSG00000172270	ENSP00000333769	CD147	Unclassified	Unclassified	64;160;268;302;383
CD38_HUMAN	ADP-ribosyl cyclase/cyclic ADP-ribose hydrolase 1 OS=Homo sapiens OX=9606 GN=CD38 PE=1 SV=2	EDSRDLCQDPTIK	NA	788.866	29.7352	2	x'000000000000000	-0.882772	-2.74859	-2.74859	29.7352	29.8834	963.664	0.00332101	0.00332101	41.88	41.88	4	248	260	39	4702: Scan 8884 (rt=29.7352) [\\qmcr.qmul.ac.uk\rfs\HAEMONC\Pedro's Lab\Cell Signalling Proteomics\Ana Levi\Biotine_amine2022\RAW\QE1_Ana_Fuji__Biotin1_Sample1R.raw]	CD38(247-260, no_mod);	66179.3	CD38;	P28907;	p09293	687	687	P28907	ADP-ribosyl cyclase/cyclic ADP-ribose hydrolase 1	CD38	surface	machine learning	NA	300	1	0	CY:1-23;TM:24-43;NC:44-300	uniprot - CSPA confirmed	NA	0.6926	2	ENSG00000004468	ENSP00000226279	CD38	Enzymes	3.2.2	100;164;209;219
CC50A_HUMAN	Cell cycle control protein 50A OS=Homo sapiens OX=9606 GN=TMEM30A PE=1 SV=1	TAALPTFR	NA	438.752	39.9734	2	x'0000000000	1.17877	-1.8367	1.17877	39.7551	40.4115	186.59	8.17444e-07	8.17444e-07	71.52	71.52	12	263	270	49.12	10599: Scan 15472 (rt=39.9734) [\\qmcr.qmul.ac.uk\rfs\HAEMONC\Pedro's Lab\Cell Signalling Proteomics\Ana Levi\Biotine_amine2022\RAW\QE1_Ana_Fuji__Biotin1_Sample1R.raw]	TMEM30A(262-270, no_mod);TMEM30B(255-263, no_mod);	81814.6	TMEM30A; TMEM30B;	Q9NV96; Q3MIR4;	p47703	2600	2600	Q9NV96	Cell cycle control protein 50A	TMEM30A	surface	machine learning	NA	361	2	0	CY:1-43;TM:44-69;NC:70-324;TM:325-346;CY:347-361	uniprot - CSPA confirmed	NA	0.6647	2	ENSG00000112697	ENSP00000230461	NA	Miscellaneous	Unknown_function;TMEM30	107;180;190;294;352
MUC18_HUMAN	Cell surface glycoprotein MUC18 OS=Homo sapiens OX=9606 GN=MCAM PE=1 SV=2	EDKDAQFYCELNYR	Deamidated (NQ)	926.406	43.4857	2	x'0000001000000000	9.73473	9.73473	9.73473	43.4857	43.4857	1440.47	0.0368844	0.0368844	36.16	36.16	1	215	228	26.11	12701: Scan 17787 (rt=43.4857) [\\qmcr.qmul.ac.uk\rfs\HAEMONC\Pedro's Lab\Cell Signalling Proteomics\Ana Levi\Biotine_amine2022\RAW\QE1_Ana_Fuji__Biotin1_Sample1R.raw]	MCAM(Q220);	57343.7	MCAM;	P43121;	p09214	879	879	P43121	Cell surface glycoprotein MUC18	MCAM	surface	pos. trainingset	NA	646	1	1	SP:1-23;NC:24-559;TM:560-583;CY:584-646	uniprot - CSPA confirmed	surface	0.9613	1	ENSG00000076706	ENSP00000264036	CD146	Unclassified	Unclassified	56;418;449;467;508;518;527;544
CD48_HUMAN	CD48 antigen OS=Homo sapiens OX=9606 GN=CD48 PE=1 SV=2	CYTCQVSNSVSSK	2 Deamidated (NQ)	761.321	30.0293	2	x'000001001000000	9.05088	9.05088	9.05088	30.0293	30.0293	434.17	0.0021695	0.0021695	46.79	46.79	1	193	205	46.17	4871: Scan 9069 (rt=30.0293) [\\qmcr.qmul.ac.uk\rfs\HAEMONC\Pedro's Lab\Cell Signalling Proteomics\Ana Levi\Biotine_amine2022\RAW\QE1_Ana_Fuji__Biotin1_Sample1R.raw]	CD48(Q197);CD48(N200);	9420.04	CD48;	P09326;	p05593	438	438	P09326	CD48 antigen	CD48	surface	GPI (UniProt)	NA	243	0	1	SP:1-28;NC:29-243	uniprot - CSPA based sp-noncyt - CSPA confirmed	NA	0.7764	1 (nonTM)	ENSG00000117091	ENSP00000357025	CD48	Unclassified	Unclassified	40;44;104;162;189;206
JAG2_HUMAN	Protein jagged-2 OS=Homo sapiens OX=9606 GN=JAG2 PE=1 SV=3	VRCDENYYSATCNK	NA	593.919	26.2824	3	x'0000000000000000	-0.352498	-1.07773	-0.352498	26.0214	26.2824	718.42	0.00201613	0.00201613	43.62	43.62	2	196	209	43.62	2948: Scan 6918 (rt=26.2824) [\\qmcr.qmul.ac.uk\rfs\HAEMONC\Pedro's Lab\Cell Signalling Proteomics\Ana Levi\Biotine_amine2022\RAW\QE1_Ana_Fuji__Biotin1_Sample1R.raw]	JAG2(195-209, no_mod);	16469.7	JAG2;	Q9Y219;	p54974	2785	2785	Q9Y219	Protein jagged-2	JAG2	surface	machine learning	NA	1238	1	1	SP:1-26;NC:27-1081;TM:1082-1106;CY:1107-1238	uniprot - CSPA confirmed	NA	0.8762	1	ENSG00000184916	ENSP00000328169	NA	Miscellaneous	Ligand;Jagged	153;570;619;752;1058;1153
LAT1_HUMAN	Large neutral amino acids transporter small subunit 1 OS=Homo sapiens OX=9606 GN=SLC7A5 PE=1 SV=2	SADGSAPAGEGEGVTLQR	NA	567.939	33.6534	3	x'00000000000000000000	2.7146	-3.77648	-1.88912	33.3441	33.8836	617.05	3.64595e-08	3.64595e-08	91.6	91.6	24	31	48	91.6	6922: Scan 11367 (rt=33.6534) [\\qmcr.qmul.ac.uk\rfs\HAEMONC\Pedro's Lab\Cell Signalling Proteomics\Ana Levi\Biotine_amine2022\RAW\QE1_Ana_Fuji__Biotin1_Sample1R.raw]	SLC7A5(30-48, no_mod);	107323	SLC7A5;	Q01650;	p43715	1100	1100	Q01650	Large neutral amino acids transporter small subunit 1	SLC7A5	surface	pos. trainingset	NA	507	12	0	CY:1-51;TM:52-71;NC:72-82;TM:83-104;CY:105-136;TM:137-157;NC:158-169;TM:170-189;CY:190-199;TM:200-220;NC:221-239;TM:240-262;CY:263-273;TM:274-297;NC:298-319;TM:320-343;CY:344-369;TM:370-390;NC:391-395;TM:396-418;CY:419-430;TM:431-452;NC:453-458;TM:459-478;CY:479-507	phobius - prefered over uniprot based on cspa - CSPA confirmed	surface	0.8533	1	ENSG00000103257	ENSP00000261622;ENSP00000454323	NA	Transporters	SLC;APC;SLC7	49;230;340
PTPRC_HUMAN	Receptor-type tyrosine-protein phosphatase C OS=Homo sapiens OX=9606 GN=PTPRC PE=1 SV=3	TGTYIGIDAMLEGLEAENKVDVYGYVVK	NA	762.638	69.2204	4	x'000000000000000000000000000000	-0.129	-1.03495	-0.129	69.1527	69.2204	3028.36	1.1728e-05	1.1728e-05	66.53	66.53	3	860	887	66.3	25836: Scan 32208 (rt=69.2204) [\\qmcr.qmul.ac.uk\rfs\HAEMONC\Pedro's Lab\Cell Signalling Proteomics\Ana Levi\Biotine_amine2022\RAW\QE1_Ana_Fuji__Biotin1_Sample1R.raw]	PTPRC(859-887, no_mod);	20630.7	PTPRC;	P08575;	p48793	423	423	P08575	Receptor-type tyrosine-protein phosphatase C	PTPRC	surface	machine learning	NA	1304	1	1	SP:1-23;NC:24-575;TM:576-597;CY:598-1304	uniprot	NA	0.978	1	ENSG00000081237;ENSG00000262418	ENSP00000356346;ENSP00000461074;ENSP00000458322;ENSP00000471843	CD45	Receptors	Other_receptors;ReceptorTypePhosphatases	78;90;95;184;190;197;232;260;270;276;335;378;419;468;488;529;707;919;966;1017;1122;1150
CD20_HUMAN	B-lymphocyte antigen CD20 OS=Homo sapiens OX=9606 GN=MS4A1 PE=1 SV=1	NEEDIEIIPIQEEEEEETETNFPEPPQDQESSPIENDSSP	NA	1154	68.9783	4	x'000000000000000000000000000000000000000000	-0.224849	-0.224849	-0.224849	68.9783	68.9783	606.43	0.0189103	0.0189103	35.77	35.77	1	258	297	35.68	25732: Scan 32092 (rt=68.9783) [\\qmcr.qmul.ac.uk\rfs\HAEMONC\Pedro's Lab\Cell Signalling Proteomics\Ana Levi\Biotine_amine2022\RAW\QE1_Ana_Fuji__Biotin1_Sample1R.raw]	MS4A1(257-297, no_mod);	27536.4	MS4A1;	P11836;	p36325	487	487	P11836	B-lymphocyte antigen CD20	MS4A1	surface	machine learning	NA	297	4	0	CY:1-54;TM:55-78;NC:79-83;TM:84-103;CY:104-122;TM:123-143;NC:144-187;TM:188-212;CY:213-297	uniprot	NA	0.6447	2	ENSG00000156738	ENSP00000314620;ENSP00000374589;ENSP00000433179;ENSP00000433277	CD20	Miscellaneous	Unknown_function;MS4A	9;293
ADA10_HUMAN	Disintegrin and metalloproteinase domain-containing protein 10 OS=Homo sapiens OX=9606 GN=ADAM10 PE=1 SV=1	AVSHEDQFLR	NA	601.302	29.4303	2	x'000000000000	0.91455	-1.55091	0.198236	29.1242	29.4679	1089.56	0.000516168	0.000516168	47.91	47.91	5	52	61	41.01	4539: Scan 8700 (rt=29.4303) [\\qmcr.qmul.ac.uk\rfs\HAEMONC\Pedro's Lab\Cell Signalling Proteomics\Ana Levi\Biotine_amine2022\RAW\QE1_Ana_Fuji__Biotin1_Sample1R.raw]	ADAM10(51-61, no_mod);	28675.3	ADAM10;	O14672;	p04729	121	121	O14672	Disintegrin and metalloproteinase domain-containing protein 10	ADAM10	surface	pos. trainingset	NA	748	1	1	SP:1-18;NC:19-675;TM:676-696;CY:697-748	uniprot - CSPA confirmed	surface	0.791	1	ENSG00000137845	ENSP00000260408	CD156c	Enzymes	3.4.24	267;278;439;551
NLGNX_HUMAN	Neuroligin-4, X-linked OS=Homo sapiens OX=9606 GN=NLGN4X PE=1 SV=1	VGCNMLDTTDMVECLR	NA	957.416	55.6114	2	x'000000000000000000	0.380591	-2.54704	0.380591	55.4616	55.6114	458.15	5.87963e-10	5.87963e-10	109.8	109.8	4	304	319	109.8	19603: Scan 25374 (rt=55.6114) [\\qmcr.qmul.ac.uk\rfs\HAEMONC\Pedro's Lab\Cell Signalling Proteomics\Ana Levi\Biotine_amine2022\RAW\QE1_Ana_Fuji__Biotin1_Sample1R.raw]	NLGN4X(303-319, no_mod);	59703.3	NLGN4X;	Q8N0W4;	p52493	1695	1695	Q8N0W4	Neuroligin-4, X-linked	NLGN4X	surface	pos. trainingset	NA	816	1	1	SP:1-33;NC:34-676;TM:677-698;CY:699-816	uniprot - CSPA confirmed	NA	0.8802	1	ENSG00000146938	ENSP00000275857;ENSP00000370482;ENSP00000370483;ENSP00000370485	NA	Miscellaneous	Ligand;Neuroligin	102;511;716;803
CD79B_HUMAN	B-cell antigen receptor complex-associated protein beta chain OS=Homo sapiens OX=9606 GN=CD79B PE=1 SV=1	QEMDENPQQLK	Gln->pyro-Glu (N-term Q)	671.801	40.2372	2	x'2000000000000	0.0156531	-1.31114	-0.133424	40.0948	40.2616	334.43	0.00490392	0.00490392	38.8	38.8	4	80	90	38.8	10757: Scan 15648 (rt=40.2372) [\\qmcr.qmul.ac.uk\rfs\HAEMONC\Pedro's Lab\Cell Signalling Proteomics\Ana Levi\Biotine_amine2022\RAW\QE1_Ana_Fuji__Biotin1_Sample1R.raw]	CD79B(K79);	113128	CD79B;	P40259;	p39571	845	845	P40259	B-cell antigen receptor complex-associated protein beta chain	CD79B	surface	pos. trainingset	NA	229	1	1	SP:1-28;NC:29-160;TM:161-181;CY:182-229	uniprot - CSPA confirmed	surface	0.8086	1	ENSG00000007312	ENSP00000006750	CD79b	Unclassified	Unclassified	73;101;127;128
DQB1_HUMAN	HLA class II histocompatibility antigen, DQ beta 1 chain OS=Homo sapiens OX=9606 GN=HLA-DQB1 PE=1 SV=2	VEPTVTISPSR	NA	593.328	35.579	2	x'0000000000000	2.26397	-0.319084	0.102985	35.3574	35.5833	516.83	1.73468e-06	1.73468e-06	70.83	70.83	6	127	137	62.39	7971: Scan 12562 (rt=35.579) [\\qmcr.qmul.ac.uk\rfs\HAEMONC\Pedro's Lab\Cell Signalling Proteomics\Ana Levi\Biotine_amine2022\RAW\QE1_Ana_Fuji__Biotin1_Sample1R.raw]	HLA-DQB1(126-137, no_mod);HLA-DQB2(125-136, no_mod);	329279	HLA-DQB1; HLA-DQB2;	P01920; P05538;	p52150	358	358	P01920	HLA class II histocompatibility antigen, DQ beta 1 chain	HLA-DQB1	surface	pos. trainingset	NA	261	1	1	SP:1-32;NC:33-230;TM:231-251;CY:252-261	uniprot - CSPA confirmed	surface	0.7526	1	ENSG00000231286;ENSG00000233209;ENSG00000225824	ENSP00000382038;ENSP00000396539;ENSP00000410107;ENSP00000402865;ENSP00000414079;ENSP00000410330	NA	Miscellaneous	Ligand;MHC	51
MUC18_HUMAN	Cell surface glycoprotein MUC18 OS=Homo sapiens OX=9606 GN=MCAM PE=1 SV=2	KSELVVEVK	NA	515.811	29.0572	2	x'00000000000	5.37387	-0.181623	0.0320511	28.7535	29.3742	1440.47	5.1794e-06	5.1794e-06	62.1	62.1	6	605	613	52.64	4332: Scan 8466 (rt=29.0572) [\\qmcr.qmul.ac.uk\rfs\HAEMONC\Pedro's Lab\Cell Signalling Proteomics\Ana Levi\Biotine_amine2022\RAW\QE1_Ana_Fuji__Biotin1_Sample1R.raw]	MCAM(604-613, no_mod);	64686.9	MCAM;	P43121;	p26177	879	879	P43121	Cell surface glycoprotein MUC18	MCAM	surface	pos. trainingset	NA	646	1	1	SP:1-23;NC:24-559;TM:560-583;CY:584-646	uniprot - CSPA confirmed	surface	0.9613	1	ENSG00000076706	ENSP00000264036	CD146	Unclassified	Unclassified	56;418;449;467;508;518;527;544
JAG2_HUMAN	Protein jagged-2 OS=Homo sapiens OX=9606 GN=JAG2 PE=1 SV=3	VIDGCGSDAGPGMPGTAASGVCGPHGR	Oxidation (M)	852.707	31.6988	3	x'00000000000003000000000000000	0.650465	-1.11072	0.650465	31.5213	31.6988	718.42	1.53379e-07	1.53379e-07	87.55	87.55	3	585	611	85.97	5795: Scan 10098 (rt=31.6988) [\\qmcr.qmul.ac.uk\rfs\HAEMONC\Pedro's Lab\Cell Signalling Proteomics\Ana Levi\Biotine_amine2022\RAW\QE1_Ana_Fuji__Biotin1_Sample1R.raw]	JAG2(M597);	48524.4	JAG2;	Q9Y219;	p52892	2785	2785	Q9Y219	Protein jagged-2	JAG2	surface	machine learning	NA	1238	1	1	SP:1-26;NC:27-1081;TM:1082-1106;CY:1107-1238	uniprot - CSPA confirmed	NA	0.8762	1	ENSG00000184916	ENSP00000328169	NA	Miscellaneous	Ligand;Jagged	153;570;619;752;1058;1153
DRB5_HUMAN	HLA class II histocompatibility antigen, DR beta 5 chain OS=Homo sapiens OX=9606 GN=HLA-DRB5 PE=1 SV=1	HNYGVGESFTVQR	NA	747.36	35.3009	2	x'000000000000000	0.982108	-1.87177	-0.545319	35.038	35.5924	331.91	1.63992e-08	1.63992e-08	94.35	94.35	16	110	122	84.04	7813: Scan 12388 (rt=35.3009) [\\qmcr.qmul.ac.uk\rfs\HAEMONC\Pedro's Lab\Cell Signalling Proteomics\Ana Levi\Biotine_amine2022\RAW\QE1_Ana_Fuji__Biotin1_Sample1R.raw]	NA(109-122, no_mod);NA(109-122, no_mod);NA(109-122, no_mod);NA(109-122, no_mod);NA(109-122, no_mod);NA(109-122, no_mod);NA(109-122, no_mod);NA(109-122, no_mod);HLA-DRB3(109-122, no_mod);HLA-DRB5(109-122, no_mod);	593613	NA; NA; NA; NA; NA; NA; NA; NA; HLA-DRB3; HLA-DRB5;	Q9TQE0; Q30167; Q30134; Q29974; P20039; P13761; P13760; P04229; P79483; Q30154;	p19677	1338	1338	Q30154	HLA class II histocompatibility antigen, DR beta 5 chain	HLA-DRB5	surface	pos. trainingset	NA	266	1	1	SP:1-29;NC:30-228;TM:229-250;CY:251-266	uniprot - CSPA confirmed	NA	0.9102	1	ENSG00000198502	ENSP00000364114	NA	Miscellaneous	Ligand;MHC	48
CD19_HUMAN	B-lymphocyte antigen CD19 OS=Homo sapiens OX=9606 GN=CD19 PE=1 SV=6	WAAGLGGTAPSYGNPSSDVQADGALGSR	Deamidated (NQ)	1332.13	50.7193	2	x'000000000000001000000000000000	5.60092	5.2253	5.2253	50.7193	50.7285	385.56	9.33468e-06	9.33468e-06	70.16	70.16	2	367	394	43.03	16959: Scan 22480 (rt=50.7193) [\\qmcr.qmul.ac.uk\rfs\HAEMONC\Pedro's Lab\Cell Signalling Proteomics\Ana Levi\Biotine_amine2022\RAW\QE1_Ana_Fuji__Biotin1_Sample1R.raw]	CD19(N380);	98387.7	CD19;	P15391;	p56266	527	527	P15391	B-lymphocyte antigen CD19	CD19	surface	pos. trainingset	NA	556	1	1	SP:1-20;NC:21-292;TM:293-315;CY:316-556	uniprot - CSPA confirmed	surface	0.8621	1	ENSG00000177455	ENSP00000313419	CD19	Unclassified	Unclassified	86;125;138;181;265;423
DRA_HUMAN	HLA class II histocompatibility antigen, DR alpha chain OS=Homo sapiens OX=9606 GN=HLA-DRA PE=1 SV=2	EPNVLICFIDK	NA	674.353	58.8798	2	x'0000000000000	1.80739	-0.89553	-0.167819	56.3563	59.2426	803.71	0.00089051	0.00089051	45.15	45.15	10	126	136	37.76	21259: Scan 27181 (rt=58.8798) [\\qmcr.qmul.ac.uk\rfs\HAEMONC\Pedro's Lab\Cell Signalling Proteomics\Ana Levi\Biotine_amine2022\RAW\QE1_Ana_Fuji__Biotin1_Sample1R.raw]	HLA-DRA(125-136, no_mod);	199565	HLA-DRA;	P01903;	p11619	353	353	P01903	HLA class II histocompatibility antigen, DR alpha chain	HLA-DRA	surface	pos. trainingset	NA	254	1	1	SP:1-25;NC:26-218;TM:219-241;CY:242-254	uniprot - CSPA confirmed	NA	0.7944	1	ENSG00000227993;ENSG00000206308;ENSG00000204287;ENSG00000234794;ENSG00000230726;ENSG00000228987;ENSG00000226260	ENSP00000372608;ENSP00000372746;ENSP00000378786;ENSP00000405295;ENSP00000402951;ENSP00000410443;ENSP00000404533	NA	Miscellaneous	Ligand;MHC	103;143
PLXA1_HUMAN	Plexin-A1 OS=Homo sapiens OX=9606 GN=PLXNA1 PE=1 SV=3	LNTLAHYQVTDGSSVALVPK	NA	705.047	45.9496	3	x'0000000000000000000000	1.52974	-1.75132	-1.55247	45.8136	46.3819	741.64	0.000116276	0.000116276	53.12	53.12	10	1584	1603	53.12	14195: Scan 19420 (rt=45.9496) [\\qmcr.qmul.ac.uk\rfs\HAEMONC\Pedro's Lab\Cell Signalling Proteomics\Ana Levi\Biotine_amine2022\RAW\QE1_Ana_Fuji__Biotin1_Sample1R.raw]	PLXNA1(1583-1603, no_mod);	85859.7	PLXNA1;	Q9UIW2;	p31428	2709	2709	Q9UIW2	Plexin-A1	PLXNA1	surface	pos. trainingset	NA	1896	1	1	SP:1-26;NC:27-1242;TM:1243-1267;CY:1268-1896	uniprot - CSPA confirmed	surface	0.9396	1	ENSG00000114554	ENSP00000377061	NA	Receptors	Other_receptors;Plexin	77;572;597;660;672;701;761;769;785;1043;1098;1140;1187;1212;1609;1612
CD20_HUMAN	B-lymphocyte antigen CD20 OS=Homo sapiens OX=9606 GN=MS4A1 PE=1 SV=1	MSSLVGPTQSFFMR	Oxidation (M)	802.383	53.3625	2	x'0300000000000000	-1.41008	-1.41008	-2.15879	53.3625	53.3625	606.43	9.26776e-07	2.19868e-05	77.21	68.805	2	34	47	75.46	18389: Scan 24049 (rt=53.3625) [\\qmcr.qmul.ac.uk\rfs\HAEMONC\Pedro's Lab\Cell Signalling Proteomics\Ana Levi\Biotine_amine2022\RAW\QE1_Ana_Fuji__Biotin1_Sample1R.raw]	MS4A1(M34);	113428	MS4A1;	P11836;	p35584	487	487	P11836	B-lymphocyte antigen CD20	MS4A1	surface	machine learning	NA	297	4	0	CY:1-54;TM:55-78;NC:79-83;TM:84-103;CY:104-122;TM:123-143;NC:144-187;TM:188-212;CY:213-297	uniprot	NA	0.6447	2	ENSG00000156738	ENSP00000314620;ENSP00000374589;ENSP00000433179;ENSP00000433277	CD20	Miscellaneous	Unknown_function;MS4A	9;293
NRP2_HUMAN	Neuropilin-2 OS=Homo sapiens OX=9606 GN=NRP2 PE=1 SV=3	RFDPIPAQYVR	NA	454.582	42.0664	3	x'0000000000000	1.43526	-1.43086	-1.29857	41.864	42.1364	1073.89	0.000354779	0.000354779	48.87	48.87	3	562	572	40.03	11862: Scan 16858 (rt=42.0664) [\\qmcr.qmul.ac.uk\rfs\HAEMONC\Pedro's Lab\Cell Signalling Proteomics\Ana Levi\Biotine_amine2022\RAW\QE1_Ana_Fuji__Biotin1_Sample1R.raw]	NRP2(561-572, no_mod);	172816	NRP2;	O60462;	p42870	213	213	O60462	Neuropilin-2	NRP2	surface	machine learning	NA	931	1	1	SP:1-22;NC:23-864;TM:865-890;CY:891-931	uniprot - CSPA confirmed	NA	0.9261	1	ENSG00000118257	ENSP00000272849;ENSP00000387519	NA	Receptors	Other_receptors;Neuropilin	152;157;629;839
MOT1_HUMAN	Monocarboxylate transporter 1 OS=Homo sapiens OX=9606 GN=SLC16A1 PE=1 SV=3	SVFQTINQFLDLTLFTHR	NA	727.387	72.5965	3	x'00000000000000000000	3.0622	-1.8388	-1.8388	72.4818	72.6417	533.76	1.1055e-05	1.1055e-05	64.27	64.27	3	244	261	64.27	27246: Scan 33739 (rt=72.5965) [\\qmcr.qmul.ac.uk\rfs\HAEMONC\Pedro's Lab\Cell Signalling Proteomics\Ana Levi\Biotine_amine2022\RAW\QE1_Ana_Fuji__Biotin1_Sample1R.raw]	SLC16A1(243-261, no_mod);	9233.66	SLC16A1;	P53985;	p47308	993	993	P53985	Monocarboxylate transporter 1	SLC16A1	surface	machine learning	NA	500	12	0	CY:1-17;TM:18-36;NC:37-58;TM:59-80;CY:81-86;TM:87-105;NC:106-110;TM:111-132;CY:133-143;TM:144-164;NC:165-169;TM:170-192;CY:193-262;TM:263-287;NC:288-298;TM:299-319;CY:320-329;TM:330-347;NC:348-352;TM:353-375;CY:376-386;TM:387-409;NC:410-420;TM:421-443;CY:444-500	uniprot	NA	0.6447	2	ENSG00000155380	ENSP00000358640;ENSP00000441065	NA	Transporters	SLC;MFS;SLC16	NA
CD38_HUMAN	ADP-ribosyl cyclase/cyclic ADP-ribose hydrolase 1 OS=Homo sapiens OX=9606 GN=CD38 PE=1 SV=2	DLCQDPTIKELESIISKR	NA	537.036	59.562	4	x'00000000000000000000	0.359589	-0.162771	-0.106804	59.3333	59.8843	963.664	6.68656e-05	6.68656e-05	56.84	56.84	4	252	269	55.5	21602: Scan 27553 (rt=59.562) [\\qmcr.qmul.ac.uk\rfs\HAEMONC\Pedro's Lab\Cell Signalling Proteomics\Ana Levi\Biotine_amine2022\RAW\QE1_Ana_Fuji__Biotin1_Sample1R.raw]	CD38(251-269, no_mod);	56051.9	CD38;	P28907;	p06979	687	687	P28907	ADP-ribosyl cyclase/cyclic ADP-ribose hydrolase 1	CD38	surface	machine learning	NA	300	1	0	CY:1-23;TM:24-43;NC:44-300	uniprot - CSPA confirmed	NA	0.6926	2	ENSG00000004468	ENSP00000226279	CD38	Enzymes	3.2.2	100;164;209;219
CD4_HUMAN	T-cell surface glycoprotein CD4 OS=Homo sapiens OX=9606 GN=CD4 PE=1 SV=1	LHQEVNLVVMR	NA	669.372	39.04	2	x'0000000000000	-0.406216	-2.23157	-0.67553	38.857	39.0548	751.504	1.53291e-05	1.53291e-05	60.28	60.28	4	308	318	54.82	10039: Scan 14844 (rt=39.04) [\\qmcr.qmul.ac.uk\rfs\HAEMONC\Pedro's Lab\Cell Signalling Proteomics\Ana Levi\Biotine_amine2022\RAW\QE1_Ana_Fuji__Biotin1_Sample1R.raw]	CD4(307-318, no_mod);	185173	CD4;	P01730;	p29226	346	346	P01730	T-cell surface glycoprotein CD4	CD4	surface	pos. trainingset	NA	458	1	1	SP:1-25;NC:26-396;TM:397-420;CY:421-458	uniprot - CSPA confirmed	surface	0.9091	1	ENSG00000010610	ENSP00000011653	CD4	Unclassified	Unclassified	296;325
NEP_HUMAN	Neprilysin OS=Homo sapiens OX=9606 GN=MME PE=1 SV=2	LPIDENQLALEMNK	Oxidation (M)	822.419	46.0438	2	x'0000000000003000	-0.967847	-0.967847	-0.967847	46.0438	46.0438	498.09	5.88598e-05	5.88598e-05	62.12	62.12	1	262	275	62.12	14250: Scan 19482 (rt=46.0438) [\\qmcr.qmul.ac.uk\rfs\HAEMONC\Pedro's Lab\Cell Signalling Proteomics\Ana Levi\Biotine_amine2022\RAW\QE1_Ana_Fuji__Biotin1_Sample1R.raw]	MME(M273);	39666.3	MME;	P08473;	p31614	420	420	P08473	Neprilysin	MME	surface	pos. trainingset	NA	750	1	0	CY:1-28;TM:29-50;NC:51-750	uniprot - CSPA confirmed	surface	0.6057	2	ENSG00000196549	ENSP00000353679;ENSP00000418525;ENSP00000419653;ENSP00000420389;ENSP00000417079;ENSP00000478173	CD10	Enzymes	3.4.24	145;285;311;325;335;628
SATT_HUMAN	Neutral amino acid transporter A OS=Homo sapiens OX=9606 GN=SLC1A4 PE=1 SV=1	SNETNGYLDSAQAGPAAGPGAPGTAAGR	Deamidated (NQ)	853.734	41.6884	3	x'001000000000000000000000000000	7.24616	-0.024627	2.81333	40.5729	41.8616	379.15	4.82846e-07	0.000688534	82.93	65.8233	23	4	31	77.3	11640: Scan 16614 (rt=41.6884) [\\qmcr.qmul.ac.uk\rfs\HAEMONC\Pedro's Lab\Cell Signalling Proteomics\Ana Levi\Biotine_amine2022\RAW\QE1_Ana_Fuji__Biotin1_Sample1R.raw]	SLC1A4(N5);	314975	SLC1A4;	P43007;	p46078	874	874	P43007	Neutral amino acid transporter A	SLC1A4	surface	machine learning	NA	532	9	0	CY:1-42;TM:43-65;NC:66-84;TM:85-105;CY:106-116;TM:117-139;NC:140-219;TM:220-237;CY:238-257;TM:258-277;NC:278-296;TM:297-320;CY:321-327;TM:328-349;NC:350-368;TM:369-394;CY:395-414;TM:415-438;NC:439-532	uniprot - CSPA confirmed	NA	0.8942	1	ENSG00000115902	ENSP00000234256	NA	Transporters	SLC;Other;SLC1	5;201;206
PO210_HUMAN	Nuclear pore membrane glycoprotein 210 OS=Homo sapiens OX=9606 GN=NUP210 PE=1 SV=3	CDAIVDLIHDIQIVSTTR	NA	690.361	72.2276	3	x'00000000000000000000	-0.169241	-1.18469	-1.18469	72.0161	72.2276	616.967	2.8874e-05	2.8874e-05	61.3	61.3	3	109	126	61.3	27091: Scan 33570 (rt=72.2276) [\\qmcr.qmul.ac.uk\rfs\HAEMONC\Pedro's Lab\Cell Signalling Proteomics\Ana Levi\Biotine_amine2022\RAW\QE1_Ana_Fuji__Biotin1_Sample1R.raw]	NUP210(108-126, no_mod);	10559.3	NUP210;	Q8TEM1;	p05052	2101	2101	Q8TEM1	Nuclear pore membrane glycoprotein 210	NUP210	surface	machine learning	NA	1887	1	1	SP:1-25;NC:26-1807;TM:1808-1828;CY:1829-1887	uniprot - CSPA confirmed	NA	0.6108	2	ENSG00000132182	ENSP00000254508	NA	Unclassified	Unclassified	44;337;405;484;681;801;926;1039;1116;1135;1362;1441
BT2A1_HUMAN	Butyrophilin subfamily 2 member A1 OS=Homo sapiens OX=9606 GN=BTN2A1 PE=1 SV=3	SAFSVPVRPFFR	NA	470.595	50.9764	3	x'00000000000000	0.394673	0.394673	0.394673	50.9764	50.9764	52.84	0.0858532	0.0858532	22.17	22.17	1	478	489	22.17	17100: Scan 22636 (rt=50.9764) [\\qmcr.qmul.ac.uk\rfs\HAEMONC\Pedro's Lab\Cell Signalling Proteomics\Ana Levi\Biotine_amine2022\RAW\QE1_Ana_Fuji__Biotin1_Sample1R.raw]	BTN2A1(477-489, no_mod);	73067.2	BTN2A1;	Q7KYR7;	p43759	1561	1561	Q7KYR7	Butyrophilin subfamily 2 member A1	BTN2A1	surface	machine learning	NA	527	1	1	SP:1-28;NC:29-248;TM:249-269;CY:270-527	uniprot - CSPA confirmed	NA	0.9202	1	ENSG00000112763	NA	NA	Miscellaneous	Other;Butyrophylin	46;114;120;216;222
MUC18_HUMAN	Cell surface glycoprotein MUC18 OS=Homo sapiens OX=9606 GN=MCAM PE=1 SV=2	GPVLQLHDLK	NA	560.331	37.7349	2	x'000000000000	0.515802	0.515802	0.515802	37.7349	37.7349	1440.47	3.02905e-05	3.02905e-05	55.44	55.44	1	389	398	55.44	9237: Scan 13965 (rt=37.7349) [\\qmcr.qmul.ac.uk\rfs\HAEMONC\Pedro's Lab\Cell Signalling Proteomics\Ana Levi\Biotine_amine2022\RAW\QE1_Ana_Fuji__Biotin1_Sample1R.raw]	MCAM(388-398, no_mod);	198249	MCAM;	P43121;	p17748	879	879	P43121	Cell surface glycoprotein MUC18	MCAM	surface	pos. trainingset	NA	646	1	1	SP:1-23;NC:24-559;TM:560-583;CY:584-646	uniprot - CSPA confirmed	surface	0.9613	1	ENSG00000076706	ENSP00000264036	CD146	Unclassified	Unclassified	56;418;449;467;508;518;527;544
EVI2B_HUMAN	Protein EVI2B OS=Homo sapiens OX=9606 GN=EVI2B PE=1 SV=2	SPFADGETPDICMDNIRENEISTK	NA	913.745	49.4997	3	x'00000000000000000000000000	1.20991	-2.7014	-1.60579	49.4569	49.715	263.94	1.71352e-06	1.71352e-06	77.54	77.54	8	242	265	77.54	16264: Scan 21716 (rt=49.4997) [\\qmcr.qmul.ac.uk\rfs\HAEMONC\Pedro's Lab\Cell Signalling Proteomics\Ana Levi\Biotine_amine2022\RAW\QE1_Ana_Fuji__Biotin1_Sample1R.raw]	EVI2B(241-265, no_mod);	166933	EVI2B;	P34910;	p46257	798	798	P34910	Protein EVI2B	EVI2B	surface	machine learning	NA	448	1	1	SP:1-21;NC:22-202;TM:203-225;CY:226-448	uniprot	NA	0.8723	1	ENSG00000185862	ENSP00000333779;ENSP00000462682	CD361	Unclassified	Unclassified	16;50;114;314;353;368;437
PTPRC_HUMAN	Receptor-type tyrosine-protein phosphatase C OS=Homo sapiens OX=9606 GN=PTPRC PE=1 SV=3	ETEKDCLNLDK	NA	682.822	27.5597	2	x'0000000000000	-0.186268	-2.67962	-0.816938	27.2519	27.7399	3028.36	6.60936e-07	6.60936e-07	77.27	77.27	8	429	439	73.08	3586: Scan 7625 (rt=27.5597) [\\qmcr.qmul.ac.uk\rfs\HAEMONC\Pedro's Lab\Cell Signalling Proteomics\Ana Levi\Biotine_amine2022\RAW\QE1_Ana_Fuji__Biotin1_Sample1R.raw]	PTPRC(428-439, no_mod);	70971.5	PTPRC;	P08575;	p12262	423	423	P08575	Receptor-type tyrosine-protein phosphatase C	PTPRC	surface	machine learning	NA	1304	1	1	SP:1-23;NC:24-575;TM:576-597;CY:598-1304	uniprot	NA	0.978	1	ENSG00000081237;ENSG00000262418	ENSP00000356346;ENSP00000461074;ENSP00000458322;ENSP00000471843	CD45	Receptors	Other_receptors;ReceptorTypePhosphatases	78;90;95;184;190;197;232;260;270;276;335;378;419;468;488;529;707;919;966;1017;1122;1150
O10H1_HUMAN	Olfactory receptor 10H1 OS=Homo sapiens OX=9606 GN=OR10H1 PE=2 SV=1	MLADLLSTQR	Oxidation (M)	388.543	30.7032	3	x'030000000000	5.41799	3.92136	3.92136	30.3922	30.7032	24.95	0.0865301	0.0865301	24.95	24.95	2	81	90	9.44	5249: Scan 9482 (rt=30.7032) [\\qmcr.qmul.ac.uk\rfs\HAEMONC\Pedro's Lab\Cell Signalling Proteomics\Ana Levi\Biotine_amine2022\RAW\QE1_Ana_Fuji__Biotin1_Sample1R.raw]	OR10H1(M81);OR10H2(M81);OR10H5(M81);	51832.1	OR10H1; OR10H2; OR10H5;	Q9Y4A9; O60403; Q8NGA6;	p34963	2805	2805	Q9Y4A9	Olfactory receptor 10H1	OR10H1	surface	pos. trainingset	NA	318	7	0	NC:1-24;TM:25-47;CY:48-58;TM:59-79;NC:80-99;TM:100-120;CY:121-140;TM:141-164;NC:165-198;TM:199-222;CY:223-241;TM:242-261;NC:262-272;TM:273-293;CY:294-318	uniprot	NA	0.9022	1	ENSG00000186723	ENSP00000335596	NA	Receptors	GPCR;Olf	5
DRB4_HUMAN	HLA class II histocompatibility antigen, DR beta 4 chain OS=Homo sapiens OX=9606 GN=HLA-DRB4 PE=1 SV=2	YNYGVVESFTVQR	NA	781.385	50.2207	2	x'000000000000000	-0.893798	-4.64841	-2.18805	50.0215	50.4873	340.621	4.39198e-07	4.39198e-07	79.68	79.68	5	110	122	79.68	16678: Scan 22170 (rt=50.2207) [\\qmcr.qmul.ac.uk\rfs\HAEMONC\Pedro's Lab\Cell Signalling Proteomics\Ana Levi\Biotine_amine2022\RAW\QE1_Ana_Fuji__Biotin1_Sample1R.raw]	HLA-DRB4(109-122, no_mod);	334584	HLA-DRB4;	P13762;	p57894	507	507	P13762	HLA class II histocompatibility antigen, DR beta 4 chain	HLA-DRB4	surface	pos. trainingset	NA	266	1	1	SP:1-29;NC:30-228;TM:229-250;CY:251-266	uniprot - CSPA confirmed	NA	0.8463	1	ENSG00000227357;ENSG00000231021	ENSP00000410857;ENSP00000412031	NA	Miscellaneous	Ligand;MHC	48
MUC18_HUMAN	Cell surface glycoprotein MUC18 OS=Homo sapiens OX=9606 GN=MCAM PE=1 SV=2	AQLVKEDKDAQFYCELNYR	Deamidated (NQ)	797.722	41.6398	3	x'000000000001000000000	8.43716	8.28654	8.43716	41.4699	41.6398	1440.47	4.35023e-07	0.00134447	82.46	63.505	4	210	228	43.2	11611: Scan 16583 (rt=41.6398) [\\qmcr.qmul.ac.uk\rfs\HAEMONC\Pedro's Lab\Cell Signalling Proteomics\Ana Levi\Biotine_amine2022\RAW\QE1_Ana_Fuji__Biotin1_Sample1R.raw]	MCAM(Q220);	70957.8	MCAM;	P43121;	p03648	879	879	P43121	Cell surface glycoprotein MUC18	MCAM	surface	pos. trainingset	NA	646	1	1	SP:1-23;NC:24-559;TM:560-583;CY:584-646	uniprot - CSPA confirmed	surface	0.9613	1	ENSG00000076706	ENSP00000264036	CD146	Unclassified	Unclassified	56;418;449;467;508;518;527;544
SEM4A_HUMAN	Semaphorin-4A OS=Homo sapiens OX=9606 GN=SEMA4A PE=1 SV=2	GPETNPRPGSCSVGPSSDK	Deamidated (NQ)	643.965	23.9789	3	x'000001000000000000000	9.33603	9.33603	9.33603	23.9789	23.9789	578.73	0.0255894	0.0255894	33.93	33.93	1	369	387	33.93	1883: Scan 5717 (rt=23.9789) [\\qmcr.qmul.ac.uk\rfs\HAEMONC\Pedro's Lab\Cell Signalling Proteomics\Ana Levi\Biotine_amine2022\RAW\QE1_Ana_Fuji__Biotin1_Sample1R.raw]	SEMA4A(N373);	51970.8	SEMA4A;	Q9H3S1;	p17621	2464	2464	Q9H3S1	Semaphorin-4A	SEMA4A	surface	pos. trainingset	NA	761	1	1	SP:1-31;NC:32-682;TM:683-705;CY:706-761	uniprot - CSPA confirmed	surface	0.9077	1	ENSG00000196189	ENSP00000347117;ENSP00000357265;ENSP00000357268	NA	Miscellaneous	Ligand;Semaphorins	120;135;496;607
ICAM2_HUMAN	Intercellular adhesion molecule 2 OS=Homo sapiens OX=9606 GN=ICAM2 PE=1 SV=2	SFTIECR	NA	456.716	34.3122	2	x'000000000	0.734021	-2.18452	-0.977599	34.1162	34.6458	176.26	0.0113969	0.0113969	33.95	33.95	7	129	135	25.29	7304: Scan 11797 (rt=34.3122) [\\qmcr.qmul.ac.uk\rfs\HAEMONC\Pedro's Lab\Cell Signalling Proteomics\Ana Levi\Biotine_amine2022\RAW\QE1_Ana_Fuji__Biotin1_Sample1R.raw]	ICAM2(128-135, no_mod);	603685	ICAM2;	P13598;	p44590	498	498	P13598	Intercellular adhesion molecule 2	ICAM2	surface	machine learning	NA	275	1	1	SP:1-23;NC:24-223;TM:224-248;CY:249-275	uniprot - CSPA confirmed	NA	0.8882	1	ENSG00000108622	ENSP00000415283;ENSP00000388666;ENSP00000392634;ENSP00000462579;ENSP00000464665	CD102	Unclassified	Unclassified	47;82;105;153;176;187
PTPRC_HUMAN	Receptor-type tyrosine-protein phosphatase C OS=Homo sapiens OX=9606 GN=PTPRC PE=1 SV=3	QLMNVEPIHADILLETYKR	Deamidated (NQ); Oxidation (M)	767.408	48.6271	3	x'000310000000000000000	5.95902	5.31968	5.31968	48.5022	48.6271	3028.36	0.000355406	0.000492257	51.92	50.68	4	626	644	49.44	15755: Scan 21151 (rt=48.6271) [\\qmcr.qmul.ac.uk\rfs\HAEMONC\Pedro's Lab\Cell Signalling Proteomics\Ana Levi\Biotine_amine2022\RAW\QE1_Ana_Fuji__Biotin1_Sample1R.raw]	PTPRC(N629);PTPRC(M628);	201275	PTPRC;	P08575;	p40982	423	423	P08575	Receptor-type tyrosine-protein phosphatase C	PTPRC	surface	machine learning	NA	1304	1	1	SP:1-23;NC:24-575;TM:576-597;CY:598-1304	uniprot	NA	0.978	1	ENSG00000081237;ENSG00000262418	ENSP00000356346;ENSP00000461074;ENSP00000458322;ENSP00000471843	CD45	Receptors	Other_receptors;ReceptorTypePhosphatases	78;90;95;184;190;197;232;260;270;276;335;378;419;468;488;529;707;919;966;1017;1122;1150
MPZL1_HUMAN	Myelin protein zero-like protein 1 OS=Homo sapiens OX=9606 GN=MPZL1 PE=1 SV=1	ISWAGDLDKK	NA	566.804	35.859	2	x'000000000000	1.25575	-1.74887	0.53111	35.5779	36.154	312.54	0.000116517	0.000116517	53.21	53.21	6	107	116	44.02	8125: Scan 12740 (rt=35.859) [\\qmcr.qmul.ac.uk\rfs\HAEMONC\Pedro's Lab\Cell Signalling Proteomics\Ana Levi\Biotine_amine2022\RAW\QE1_Ana_Fuji__Biotin1_Sample1R.raw]	MPZL1(106-116, no_mod);	160983	MPZL1;	O95297;	p23677	309	309	O95297	Myelin protein zero-like protein 1	MPZL1	surface	machine learning	NA	269	1	1	SP:1-37;NC:38-162;TM:163-189;CY:190-269	uniprot - CSPA confirmed	NA	0.9721	1	ENSG00000197965	ENSP00000352513	NA	Miscellaneous	StructuralAndAdhesion;IG_MPZ	50;130;256
AAAT_HUMAN	Neutral amino acid transporter B(0) OS=Homo sapiens OX=9606 GN=SLC1A5 PE=1 SV=2	GPAGDATVASEKESVM	NA	774.863	35.8108	2	x'000000000000000000	0.0633192	-2.53407	-2.53407	35.585	35.939	377.32	0.00199048	0.00199048	43.44	43.44	6	526	541	43.44	8099: Scan 12710 (rt=35.8108) [\\qmcr.qmul.ac.uk\rfs\HAEMONC\Pedro's Lab\Cell Signalling Proteomics\Ana Levi\Biotine_amine2022\RAW\QE1_Ana_Fuji__Biotin1_Sample1R.raw]	SLC1A5(525-541, no_mod);	31757.4	SLC1A5;	Q15758;	p17585	1279	1279	Q15758	Neutral amino acid transporter B(0)	SLC1A5	surface	machine learning	NA	541	10	0	CY:1-51;TM:52-76;NC:77-97;TM:98-118;CY:119-128;TM:129-153;NC:154-227;TM:228-246;CY:247-265;TM:266-290;NC:291-301;TM:302-328;CY:329-335;TM:336-357;NC:358-373;TM:374-393;CY:394-399;TM:400-420;NC:421-425;TM:426-446;CY:447-541	uniprot - CSPA confirmed	NA	0.8104	1	ENSG00000105281	ENSP00000444408	NA	Transporters	SLC;Other;SLC1	163;212
LRC25_HUMAN	Leucine-rich repeat-containing protein 25 OS=Homo sapiens OX=9606 GN=LRRC25 PE=1 SV=2	CDLDLQADCNCALESWHDIR	Deamidated (NQ)	831.351	54.2618	3	x'0000001000000000000000	4.25888	4.25888	4.25888	54.2618	54.2618	212.02	4.62822e-07	4.62822e-07	83.74	83.74	2	108	127	69.92	18877: Scan 24581 (rt=54.2618) [\\qmcr.qmul.ac.uk\rfs\HAEMONC\Pedro's Lab\Cell Signalling Proteomics\Ana Levi\Biotine_amine2022\RAW\QE1_Ana_Fuji__Biotin1_Sample1R.raw]	LRRC25(Q113);	39437.1	LRRC25;	Q8N386;	p05070	1717	1717	Q8N386	Leucine-rich repeat-containing protein 25	LRRC25	surface	machine learning	NA	305	1	1	SP:1-20;NC:21-163;TM:164-190;CY:191-305	uniprot - CSPA confirmed	NA	0.8224	1	ENSG00000175489	ENSP00000340983;ENSP00000472290	NA	Miscellaneous	Other;LRRC	44;55;130;148
SEM4A_HUMAN	Semaphorin-4A OS=Homo sapiens OX=9606 GN=SEMA4A PE=1 SV=2	LAVETAQGLDGHSHLVMYLGTTTGSLHK	NA	734.878	47.1844	4	x'000000000000000000000000000000	-1.72714	-1.72714	-1.72714	47.1844	47.1844	578.73	0.0194166	0.0194166	33.83	33.83	1	418	445	33.83	14910: Scan 20214 (rt=47.1844) [\\qmcr.qmul.ac.uk\rfs\HAEMONC\Pedro's Lab\Cell Signalling Proteomics\Ana Levi\Biotine_amine2022\RAW\QE1_Ana_Fuji__Biotin1_Sample1R.raw]	SEMA4A(417-445, no_mod);	48923.6	SEMA4A;	Q9H3S1;	p27222	2464	2464	Q9H3S1	Semaphorin-4A	SEMA4A	surface	pos. trainingset	NA	761	1	1	SP:1-31;NC:32-682;TM:683-705;CY:706-761	uniprot - CSPA confirmed	surface	0.9077	1	ENSG00000196189	ENSP00000347117;ENSP00000357265;ENSP00000357268	NA	Miscellaneous	Ligand;Semaphorins	120;135;496;607
GRID1_HUMAN	NA	ESVVDFSKR	Phospho (ST)	573.764	26.4961	2	x	1.05891	0.814482	1.05891	26.4961	26.5141	26.49	0.060136	0.060136	26.49	26.49	2	527	535	0	3057: Scan 7034 (rt=26.4961) [\\qmcr.qmul.ac.uk\rfs\HAEMONC\Pedro's Lab\Cell Signalling Proteomics\Ana Levi\Biotine_amine2022\RAW\QE1_Ana_Fuji__Biotin1_Sample1R.raw]	GRID1(526-535, no_mod);	38542.7	GRID1;	Q9ULK0;	p12212	2741	2741	Q9ULK0	Glutamate receptor ionotropic, delta-1	GRID1	surface	pos. trainingset	NA	1009	3	1	SP:1-20;NC:21-562;TM:563-583;CY:584-636;TM:637-658;NC:659-830;TM:831-854;CY:855-1009	uniprot - CSPA confirmed	surface	0.8182	1	ENSG00000182771	ENSP00000330148	NA	Transporters	Channels;Ligand_gated_ion_channels;Glutamate	200;422;498
TNR5_HUMAN	Tumor necrosis factor receptor superfamily member 5 OS=Homo sapiens OX=9606 GN=CD40 PE=1 SV=1	QEPQEINFPDDLPGSNTAAPVQETLHGCQPVTQEDGK	NA	1012.47	52.5113	4	x'000000000000000000000000000000000000000	-0.66463	-2.04877	-0.66463	52.2543	52.7488	515.12	0.000170293	0.000170293	57.85	57.85	7	231	267	57.85	17926: Scan 23545 (rt=52.5113) [\\qmcr.qmul.ac.uk\rfs\HAEMONC\Pedro's Lab\Cell Signalling Proteomics\Ana Levi\Biotine_amine2022\RAW\QE1_Ana_Fuji__Biotin1_Sample1R.raw]	CD40(230-267, no_mod);	191405	CD40;	P25942;	p39593	661	661	P25942	Tumor necrosis factor receptor superfamily member 5	CD40	surface	pos. trainingset	NA	277	1	1	SP:1-20;NC:21-193;TM:194-215;CY:216-277	uniprot - CSPA confirmed	surface	0.9942	1	ENSG00000101017	ENSP00000361359	CD40	Receptors	Other_receptors;TNFNGF	153;180
CD38_HUMAN	ADP-ribosyl cyclase/cyclic ADP-ribose hydrolase 1 OS=Homo sapiens OX=9606 GN=CD38 PE=1 SV=2	HVDCQSVWDAFK	NA	497.895	47.5772	3	x'00000000000000	1.47719	-1.80323	-0.67621	47.0238	48.044	963.664	6.58278e-05	6.58278e-05	58.11	58.11	7	79	90	58.11	15139: Scan 20469 (rt=47.5772) [\\qmcr.qmul.ac.uk\rfs\HAEMONC\Pedro's Lab\Cell Signalling Proteomics\Ana Levi\Biotine_amine2022\RAW\QE1_Ana_Fuji__Biotin1_Sample1R.raw]	CD38(78-90, no_mod);	159788	CD38;	P28907;	p20020	687	687	P28907	ADP-ribosyl cyclase/cyclic ADP-ribose hydrolase 1	CD38	surface	machine learning	NA	300	1	0	CY:1-23;TM:24-43;NC:44-300	uniprot - CSPA confirmed	NA	0.6926	2	ENSG00000004468	ENSP00000226279	CD38	Enzymes	3.2.2	100;164;209;219
AT1A3_HUMAN	Sodium/potassium-transporting ATPase subunit alpha-3 OS=Homo sapiens OX=9606 GN=ATP1A3 PE=1 SV=3	QAADMILLDDNFASIVTGVEEGR	Deamidated (NQ); Oxidation (M)	1241.1	70.5107	2	x'0000030000010000000000000	4.74803	4.74803	4.74803	70.5107	70.5107	1269.42	2.40999e-11	3.9083e-06	125.55	97.995	4	734	756	67.81	26368: Scan 32791 (rt=70.5107) [\\qmcr.qmul.ac.uk\rfs\HAEMONC\Pedro's Lab\Cell Signalling Proteomics\Ana Levi\Biotine_amine2022\RAW\QE1_Ana_Fuji__Biotin1_Sample1R.raw]	ATP1A1(N754);ATP1A2(M748);ATP1A3(N751);ATP1A4(M745);ATP1A1(N744);ATP1A2(M738);ATP1A3(N760);ATP1A4(M754);	71832.6	ATP1A1; ATP1A2; ATP1A3; ATP1A4;	P05023; P50993; P13637; Q13733;	p38930	500	500	P13637	Sodium/potassium-transporting ATPase subunit alpha-3	ATP1A3	surface	machine learning	NA	1013	10	0	CY:1-85;TM:86-104;NC:105-119;TM:120-139;CY:140-280;TM:281-302;NC:303-308;TM:309-334;CY:335-765;TM:766-786;NC:787-791;TM:792-816;CY:817-838;TM:839-862;NC:863-902;TM:903-922;CY:923-942;TM:943-960;NC:961-974;TM:975-992;CY:993-1013	uniprot	NA	0.6786	2	ENSG00000105409	ENSP00000302397	NA	Transporters	Active_transporters;P-ATPase	205;231;473;567;628;674;710
PTPRC_HUMAN	Receptor-type tyrosine-protein phosphatase C OS=Homo sapiens OX=9606 GN=PTPRC PE=1 SV=3	TDFGSPGEPQIIFCR	NA	862.408	54.296	2	x'00000000000000000	0.704665	-3.69515	-2.03506	51.2812	54.3024	3028.36	4.30256e-09	4.30256e-09	100.93	100.93	24	387	401	100.93	18893: Scan 24599 (rt=54.296) [\\qmcr.qmul.ac.uk\rfs\HAEMONC\Pedro's Lab\Cell Signalling Proteomics\Ana Levi\Biotine_amine2022\RAW\QE1_Ana_Fuji__Biotin1_Sample1R.raw]	PTPRC(386-401, no_mod);	95501.5	PTPRC;	P08575;	p48108	423	423	P08575	Receptor-type tyrosine-protein phosphatase C	PTPRC	surface	machine learning	NA	1304	1	1	SP:1-23;NC:24-575;TM:576-597;CY:598-1304	uniprot	NA	0.978	1	ENSG00000081237;ENSG00000262418	ENSP00000356346;ENSP00000461074;ENSP00000458322;ENSP00000471843	CD45	Receptors	Other_receptors;ReceptorTypePhosphatases	78;90;95;184;190;197;232;260;270;276;335;378;419;468;488;529;707;919;966;1017;1122;1150
PTPRC_HUMAN	Receptor-type tyrosine-protein phosphatase C OS=Homo sapiens OX=9606 GN=PTPRC PE=1 SV=3	TGTYIGIDAMLEGLEAENKVDVYGYVVK	Oxidation (M)	1021.85	60.8863	3	x'000000000030000000000000000000	-0.17502	-0.17502	-0.17502	60.8863	60.8863	3028.36	5.42695e-05	5.42695e-05	60.84	60.84	1	860	887	60.84	22253: Scan 28257 (rt=60.8863) [\\qmcr.qmul.ac.uk\rfs\HAEMONC\Pedro's Lab\Cell Signalling Proteomics\Ana Levi\Biotine_amine2022\RAW\QE1_Ana_Fuji__Biotin1_Sample1R.raw]	PTPRC(M869);	10944.8	PTPRC;	P08575;	p48795	423	423	P08575	Receptor-type tyrosine-protein phosphatase C	PTPRC	surface	machine learning	NA	1304	1	1	SP:1-23;NC:24-575;TM:576-597;CY:598-1304	uniprot	NA	0.978	1	ENSG00000081237;ENSG00000262418	ENSP00000356346;ENSP00000461074;ENSP00000458322;ENSP00000471843	CD45	Receptors	Other_receptors;ReceptorTypePhosphatases	78;90;95;184;190;197;232;260;270;276;335;378;419;468;488;529;707;919;966;1017;1122;1150
NTR2_HUMAN	NA	SLQRSVQVLR	Deamidated (NQ)	593.844	41.5834	2	x'000000010000	-8.52259	-8.52259	-8.52259	41.5834	41.5834	22.97	0.0739329	0.0739329	22.97	22.97	1	291	300	14.23	11575: Scan 16545 (rt=41.5834) [\\qmcr.qmul.ac.uk\rfs\HAEMONC\Pedro's Lab\Cell Signalling Proteomics\Ana Levi\Biotine_amine2022\RAW\QE1_Ana_Fuji__Biotin1_Sample1R.raw]	NTSR2(Q297);	85213.3	NTSR2;	O95665;	p45809	323	323	O95665	Neurotensin receptor type 2	NTSR2	surface	pos. trainingset	NA	410	7	0	NC:1-31;TM:32-53;CY:54-70;TM:71-91;NC:92-110;TM:111-131;CY:132-151;TM:152-174;NC:175-213;TM:214-236;CY:237-296;TM:297-315;NC:316-334;TM:335-358;CY:359-410	uniprot	surface	0.593	2	ENSG00000169006	ENSP00000303686	NA	Receptors	GPCR;Rhodopsin	NA
DCBD2_HUMAN	Discoidin, CUB and LCCL domain-containing protein 2 OS=Homo sapiens OX=9606 GN=DCBLD2 PE=1 SV=1	NNFLPPIIAR	NA	577.837	53.8927	2	x'000000000000	-1.38949	-1.38949	-1.38949	53.8927	53.8927	79.42	0.0630099	0.0630099	22.32	22.32	1	418	427	22.32	18675: Scan 24361 (rt=53.8927) [\\qmcr.qmul.ac.uk\rfs\HAEMONC\Pedro's Lab\Cell Signalling Proteomics\Ana Levi\Biotine_amine2022\RAW\QE1_Ana_Fuji__Biotin1_Sample1R.raw]	DCBLD2(417-427, no_mod);	33017.9	DCBLD2;	Q96PD2;	p37687	2254	2254	Q96PD2	Discoidin, CUB and LCCL domain-containing protein 2	DCBLD2	surface	pos. trainingset	NA	775	1	1	SP:1-68;NC:69-527;TM:528-552;CY:553-775	uniprot - CSPA confirmed	surface	0.9944	1	ENSG00000057019	ENSP00000321573	NA	Unclassified	Unclassified	41;95;155;272;474;516;522
FLVC1_HUMAN	Feline leukemia virus subgroup C receptor-related protein 1 OS=Homo sapiens OX=9606 GN=FLVCR1 PE=1 SV=1	IASVWFGPK	NA	502.782	49.2045	2	x'00000000000	0.184346	-0.47332	0.184346	49.2045	49.3006	32.17	0.011619	0.011619	32.17	32.17	2	224	232	26.69	16089: Scan 21521 (rt=49.2045) [\\qmcr.qmul.ac.uk\rfs\HAEMONC\Pedro's Lab\Cell Signalling Proteomics\Ana Levi\Biotine_amine2022\RAW\QE1_Ana_Fuji__Biotin1_Sample1R.raw]	FLVCR1(223-232, no_mod);	33445.4	FLVCR1;	Q9Y5Y0;	p20402	2861	2861	Q9Y5Y0	Feline leukemia virus subgroup C receptor-related protein 1	FLVCR1	surface	machine learning	NA	555	12	0	CY:1-107;TM:108-128;NC:129-147;TM:148-168;CY:169-174;TM:175-192;NC:193-198;TM:199-220;CY:221-236;TM:237-257;NC:258-275;TM:276-296;CY:297-331;TM:332-351;NC:352-370;TM:371-392;CY:393-401;TM:402-419;NC:420-424;TM:425-445;CY:446-462;TM:463-480;NC:481-491;TM:492-511;CY:512-555	uniprot	NA	0.7425	2	ENSG00000162769	ENSP00000355938	NA	Unclassified	Unclassified	265;273;467
VASN_HUMAN	Vasorin OS=Homo sapiens OX=9606 GN=VASN PE=1 SV=1	ESHVTLASPEETR	NA	485.908	28.1747	3	x'000000000000000	1.01945	0.668866	0.668866	28.1747	28.1802	58.46	0.0310561	0.0310561	31.05	31.05	2	315	327	25.04	3892: Scan 7968 (rt=28.1747) [\\qmcr.qmul.ac.uk\rfs\HAEMONC\Pedro's Lab\Cell Signalling Proteomics\Ana Levi\Biotine_amine2022\RAW\QE1_Ana_Fuji__Biotin1_Sample1R.raw]	VASN(314-327, no_mod);	30175.9	VASN;	Q6EMK4;	p12041	1437	1437	Q6EMK4	Vasorin	VASN	surface	machine learning	NA	673	1	1	SP:1-23;NC:24-575;TM:576-599;CY:600-673	uniprot - CSPA confirmed	NA	0.9242	1	ENSG00000168140;ENSG00000274334	ENSP00000306864;ENSP00000481884	NA	Miscellaneous	Other;LRRC	101;117;273;500;528
LAT1_HUMAN	Large neutral amino acids transporter small subunit 1 OS=Homo sapiens OX=9606 GN=SLC7A5 PE=1 SV=2	ALAAPAAEEKEEAR	NA	485.92	25.0105	3	x'0000000000000000	1.88487	-6.17848	-0.857888	22.7079	25.3574	617.05	1.36112e-07	1.36112e-07	83.27	83.27	32	10	23	81.09	2355: Scan 6244 (rt=25.0105) [\\qmcr.qmul.ac.uk\rfs\HAEMONC\Pedro's Lab\Cell Signalling Proteomics\Ana Levi\Biotine_amine2022\RAW\QE1_Ana_Fuji__Biotin1_Sample1R.raw]	SLC7A5(9-23, no_mod);	323042	SLC7A5;	Q01650;	p02242	1100	1100	Q01650	Large neutral amino acids transporter small subunit 1	SLC7A5	surface	pos. trainingset	NA	507	12	0	CY:1-51;TM:52-71;NC:72-82;TM:83-104;CY:105-136;TM:137-157;NC:158-169;TM:170-189;CY:190-199;TM:200-220;NC:221-239;TM:240-262;CY:263-273;TM:274-297;NC:298-319;TM:320-343;CY:344-369;TM:370-390;NC:391-395;TM:396-418;CY:419-430;TM:431-452;NC:453-458;TM:459-478;CY:479-507	phobius - prefered over uniprot based on cspa - CSPA confirmed	surface	0.8533	1	ENSG00000103257	ENSP00000261622;ENSP00000454323	NA	Transporters	SLC;APC;SLC7	49;230;340
MUC18_HUMAN	Cell surface glycoprotein MUC18 OS=Homo sapiens OX=9606 GN=MCAM PE=1 SV=2	GATLALTQVTPQDER	NA	800.42	43.2681	2	x'00000000000000000	0.304598	-6.1877	-0.983848	43.0107	43.5155	1440.47	5.64041e-08	5.64041e-08	87.47	87.47	12	98	112	78.07	12570: Scan 17643 (rt=43.2681) [\\qmcr.qmul.ac.uk\rfs\HAEMONC\Pedro's Lab\Cell Signalling Proteomics\Ana Levi\Biotine_amine2022\RAW\QE1_Ana_Fuji__Biotin1_Sample1R.raw]	MCAM(97-112, no_mod);	275043	MCAM;	P43121;	p15486	879	879	P43121	Cell surface glycoprotein MUC18	MCAM	surface	pos. trainingset	NA	646	1	1	SP:1-23;NC:24-559;TM:560-583;CY:584-646	uniprot - CSPA confirmed	surface	0.9613	1	ENSG00000076706	ENSP00000264036	CD146	Unclassified	Unclassified	56;418;449;467;508;518;527;544
JAG2_HUMAN	Protein jagged-2 OS=Homo sapiens OX=9606 GN=JAG2 PE=1 SV=3	CQEVIGFGR	NA	533.262	39.5412	2	x'00000000000	0.698914	-0.146547	0.45467	39.3081	39.5726	718.42	0.000217421	0.000217421	50.81	50.81	3	862	870	49.05	10342: Scan 15183 (rt=39.5412) [\\qmcr.qmul.ac.uk\rfs\HAEMONC\Pedro's Lab\Cell Signalling Proteomics\Ana Levi\Biotine_amine2022\RAW\QE1_Ana_Fuji__Biotin1_Sample1R.raw]	JAG2(861-870, no_mod);	124664	JAG2;	Q9Y219;	p05439	2785	2785	Q9Y219	Protein jagged-2	JAG2	surface	machine learning	NA	1238	1	1	SP:1-26;NC:27-1081;TM:1082-1106;CY:1107-1238	uniprot - CSPA confirmed	NA	0.8762	1	ENSG00000184916	ENSP00000328169	NA	Miscellaneous	Ligand;Jagged	153;570;619;752;1058;1153
PODXL_HUMAN	Podocalyxin OS=Homo sapiens OX=9606 GN=PODXL PE=1 SV=2	LISLICR	NA	437.763	44.5402	2	x'000000000	1.27989	-1.21579	-1.21579	44.4859	44.9575	132.06	5.64744e-06	5.64744e-06	63.72	63.72	5	376	382	21.58	13344: Scan 18487 (rt=44.5402) [\\qmcr.qmul.ac.uk\rfs\HAEMONC\Pedro's Lab\Cell Signalling Proteomics\Ana Levi\Biotine_amine2022\RAW\QE1_Ana_Fuji__Biotin1_Sample1R.raw]	PODXL(375-382, no_mod);	82563.7	PODXL;	O00592;	p29602	110	110	O00592	Podocalyxin	PODXL	surface	pos. trainingset	NA	558	1	1	SP:1-22;NC:23-459;TM:460-482;CY:483-558	uniprot - CSPA confirmed	surface	0.9396	1	ENSG00000128567	ENSP00000367817	NA	Unclassified	Unclassified	33;43;104;144;360;544
CD48_HUMAN	CD48 antigen OS=Homo sapiens OX=9606 GN=CD48 PE=1 SV=2	LQVLDPVPKPVIK	NA	482.641	44.4347	3	x'000000000000000	1.08589	-1.48868	-1.48868	44.1212	44.4347	434.17	0.0025527	0.0025527	25.93	25.93	4	125	137	25.93	13280: Scan 18419 (rt=44.4347) [\\qmcr.qmul.ac.uk\rfs\HAEMONC\Pedro's Lab\Cell Signalling Proteomics\Ana Levi\Biotine_amine2022\RAW\QE1_Ana_Fuji__Biotin1_Sample1R.raw]	CD48(124-137, no_mod);	227955	CD48;	P09326;	p32359	438	438	P09326	CD48 antigen	CD48	surface	GPI (UniProt)	NA	243	0	1	SP:1-28;NC:29-243	uniprot - CSPA based sp-noncyt - CSPA confirmed	NA	0.7764	1 (nonTM)	ENSG00000117091	ENSP00000357025	CD48	Unclassified	Unclassified	40;44;104;162;189;206
CD38_HUMAN	ADP-ribosyl cyclase/cyclic ADP-ribose hydrolase 1 OS=Homo sapiens OX=9606 GN=CD38 PE=1 SV=2	LGTQTVPCNK	NA	559.288	24.8523	2	x'000000000000	0.264204	-0.667229	0.0134341	24.6596	25.0995	963.664	0.000942718	0.000942718	44.72	44.72	6	112	121	39.23	2279: Scan 6161 (rt=24.8523) [\\qmcr.qmul.ac.uk\rfs\HAEMONC\Pedro's Lab\Cell Signalling Proteomics\Ana Levi\Biotine_amine2022\RAW\QE1_Ana_Fuji__Biotin1_Sample1R.raw]	CD38(111-121, no_mod);	126184	CD38;	P28907;	p29067	687	687	P28907	ADP-ribosyl cyclase/cyclic ADP-ribose hydrolase 1	CD38	surface	machine learning	NA	300	1	0	CY:1-23;TM:24-43;NC:44-300	uniprot - CSPA confirmed	NA	0.6926	2	ENSG00000004468	ENSP00000226279	CD38	Enzymes	3.2.2	100;164;209;219
AT1A1_HUMAN	Sodium/potassium-transporting ATPase subunit alpha-1 OS=Homo sapiens OX=9606 GN=ATP1A1 PE=1 SV=1	CIELCCGSVK	NA	613.273	35.3604	2	x'000000000000	4.00315	-1.17433	0.00163328	34.7986	35.6584	1950.37	0.000901899	0.000901899	44.92	44.92	20	459	468	42.85	7850: Scan 12428 (rt=35.3604) [\\qmcr.qmul.ac.uk\rfs\HAEMONC\Pedro's Lab\Cell Signalling Proteomics\Ana Levi\Biotine_amine2022\RAW\QE1_Ana_Fuji__Biotin1_Sample1R.raw]	ATP1A1(458-468, no_mod);	178849	ATP1A1;	P05023;	p05233	381	381	P05023	Sodium/potassium-transporting ATPase subunit alpha-1	ATP1A1	surface	pos. trainingset	NA	1023	10	0	CY:1-95;TM:96-114;NC:115-129;TM:130-149;CY:150-290;TM:291-312;NC:313-318;TM:319-344;CY:345-775;TM:776-796;NC:797-801;TM:802-824;CY:825-848;TM:849-872;NC:873-912;TM:913-932;CY:933-952;TM:953-970;NC:971-984;TM:985-1002;CY:1003-1023	uniprot	surface	0.5464	3	ENSG00000163399	ENSP00000295598	NA	Transporters	Active_transporters;P-ATPase	215;405;483;497;638;720
AT1A1_HUMAN	Sodium/potassium-transporting ATPase subunit alpha-1 OS=Homo sapiens OX=9606 GN=ATP1A1 PE=1 SV=1	RAVAGDASESALLK	NA	694.38	31.5222	2	x'0000000000000000	-0.95908	-0.95908	-0.95908	31.5222	31.5222	1950.37	0.0383635	0.0383635	30.23	30.23	1	445	458	16.91	5693: Scan 9987 (rt=31.5222) [\\qmcr.qmul.ac.uk\rfs\HAEMONC\Pedro's Lab\Cell Signalling Proteomics\Ana Levi\Biotine_amine2022\RAW\QE1_Ana_Fuji__Biotin1_Sample1R.raw]	ATP1A1(444-458, no_mod);	19305.4	ATP1A1;	P05023;	p42775	381	381	P05023	Sodium/potassium-transporting ATPase subunit alpha-1	ATP1A1	surface	pos. trainingset	NA	1023	10	0	CY:1-95;TM:96-114;NC:115-129;TM:130-149;CY:150-290;TM:291-312;NC:313-318;TM:319-344;CY:345-775;TM:776-796;NC:797-801;TM:802-824;CY:825-848;TM:849-872;NC:873-912;TM:913-932;CY:933-952;TM:953-970;NC:971-984;TM:985-1002;CY:1003-1023	uniprot	surface	0.5464	3	ENSG00000163399	ENSP00000295598	NA	Transporters	Active_transporters;P-ATPase	215;405;483;497;638;720
HLAE_HUMAN	HLA class I histocompatibility antigen, alpha chain E OS=Homo sapiens OX=9606 GN=HLA-E PE=1 SV=4	THVTHHPISDHEATLR	NA	463.487	22.4389	4	x	0.619486	-1.13194	-0.605793	21.8662	23.2091	347.91	2.78034e-08	0.000739188	92.28	75.19	70	208	223	0	1217: Scan 4974 (rt=22.4389) [\\qmcr.qmul.ac.uk\rfs\HAEMONC\Pedro's Lab\Cell Signalling Proteomics\Ana Levi\Biotine_amine2022\RAW\QE1_Ana_Fuji__Biotin1_Sample1R.raw]	NA(210-226, no_mod);NA(210-226, no_mod);NA(210-226, no_mod);NA(210-226, no_mod);NA(210-226, no_mod);NA(210-226, no_mod);NA(210-226, no_mod);NA(210-226, no_mod);NA(210-226, no_mod);NA(210-226, no_mod);NA(210-226, no_mod);NA(210-226, no_mod);NA(210-226, no_mod);NA(210-226, no_mod);NA(210-226, no_mod);NA(210-226, no_mod);NA(210-226, no_mod);NA(210-226, no_mod);NA(210-226, no_mod);NA(210-226, no_mod)…	924774	NA; NA; NA; NA; NA; NA; NA; NA; NA; NA; NA; NA; NA; NA; NA; NA; NA; NA; NA; NA; NA; NA; NA; NA; NA; NA; NA; HLA-B; HLA-E;	Q95365; Q31612; Q31610; Q29940; Q29836; Q29718; Q04826; P30495; P30493; P30492; P30488; P30487; P30486; P30485; P30484; P30483; P30480; P30479; P30475; P30466; P30464; P30462; P30461; P30460; P18465; P18463; P03989; P01889; P13747;	p48884	504	504	P13747	HLA class I histocompatibility antigen, alpha chain E	HLA-E	surface	machine learning	NA	358	1	1	SP:1-21;NC:22-302;TM:303-329;CY:330-358	uniprot - CSPA confirmed	NA	0.7505	1	ENSG00000206493;ENSG00000229252;ENSG00000233904;ENSG00000230254	ENSP00000373091;ENSP00000409910;ENSP00000390707;ENSP00000397420	NA	Miscellaneous	Ligand;MHC	107
CSPG4_HUMAN	NA	QVLLSLK	NA	400.766	50.0342	2	x'000000000	-0.795481	-0.795481	-0.795481	50.0342	50.0342	21.31	0.0417877	0.0417877	21.31	21.31	1	1579	1585	11.3	16572: Scan 22053 (rt=50.0342) [\\qmcr.qmul.ac.uk\rfs\HAEMONC\Pedro's Lab\Cell Signalling Proteomics\Ana Levi\Biotine_amine2022\RAW\QE1_Ana_Fuji__Biotin1_Sample1R.raw]	CSPG4(1578-1585, no_mod);	30660	CSPG4;	Q6UVK1;	p42444	1488	1488	Q6UVK1	Chondroitin sulfate proteoglycan 4	CSPG4	surface	pos. trainingset	NA	2322	1	1	SP:1-29;NC:30-2222;TM:2223-2246;CY:2247-2322	uniprot - CSPA confirmed	surface	0.8857	1	ENSG00000173546	ENSP00000312506	NA	Unclassified	Unclassified	130;348;427;685;772;1131;1202;1364;1449;1645;1909;2016;2034;2040;2075;2250
CD166_HUMAN	CD166 antigen OS=Homo sapiens OX=9606 GN=ALCAM PE=1 SV=2	SSPSFSSLHYQDAGNYVCETALQEVEGLK	NA	1072.83	59.9313	3	x'0000000000000000000000000000000	0.392477	-3.99259	-0.260615	59.7814	60.4594	961.91	3.1505e-07	3.1505e-07	85.52	85.52	21	375	403	85.52	21788: Scan 27755 (rt=59.9313) [\\qmcr.qmul.ac.uk\rfs\HAEMONC\Pedro's Lab\Cell Signalling Proteomics\Ana Levi\Biotine_amine2022\RAW\QE1_Ana_Fuji__Biotin1_Sample1R.raw]	ALCAM(374-403, no_mod);	121142	ALCAM;	Q13740;	p46912	1215	1215	Q13740	CD166 antigen	ALCAM	surface	machine learning	NA	583	1	1	SP:1-27;NC:28-527;TM:528-550;CY:551-583	uniprot - CSPA confirmed	NA	0.9441	1	ENSG00000170017	ENSP00000305988	CD166	Unclassified	Unclassified	91;95;167;265;306;361;457;480;499
CD9_HUMAN	CD9 antigen OS=Homo sapiens OX=9606 GN=CD9 PE=1 SV=4	KDVLETFTVK	NA	590.336	41.5084	2	x'000000000000	1.48814	-1.07411	1.04696	41.3655	41.8476	142.72	1.34309e-07	1.34309e-07	79.99	79.99	6	170	179	72.97	11527: Scan 16494 (rt=41.5084) [\\qmcr.qmul.ac.uk\rfs\HAEMONC\Pedro's Lab\Cell Signalling Proteomics\Ana Levi\Biotine_amine2022\RAW\QE1_Ana_Fuji__Biotin1_Sample1R.raw]	CD9(169-179, no_mod);	211877	CD9;	P21926;	p24713	615	615	P21926	CD9 antigen	CD9	surface	pos. trainingset	NA	228	4	0	CY:1-11;TM:12-35;NC:36-54;TM:55-78;CY:79-88;TM:89-111;NC:112-194;TM:195-220;CY:221-228	uniprot	surface	0.7385	2	ENSG00000010278	ENSP00000009180;ENSP00000371958	CD9	Miscellaneous	Other;Tetraspanin	52;53
PTPRC_HUMAN	Receptor-type tyrosine-protein phosphatase C OS=Homo sapiens OX=9606 GN=PTPRC PE=1 SV=3	CDSEILYNNHK	NA	696.814	27.57	2	x'0000000000000	0.0510199	-3.91561	-0.854404	27.2855	27.7674	3028.36	1.80386e-05	1.80386e-05	63.12	63.12	8	367	377	63.12	3592: Scan 7633 (rt=27.57) [\\qmcr.qmul.ac.uk\rfs\HAEMONC\Pedro's Lab\Cell Signalling Proteomics\Ana Levi\Biotine_amine2022\RAW\QE1_Ana_Fuji__Biotin1_Sample1R.raw]	PTPRC(366-377, no_mod);	33803.4	PTPRC;	P08575;	p05081	423	423	P08575	Receptor-type tyrosine-protein phosphatase C	PTPRC	surface	machine learning	NA	1304	1	1	SP:1-23;NC:24-575;TM:576-597;CY:598-1304	uniprot	NA	0.978	1	ENSG00000081237;ENSG00000262418	ENSP00000356346;ENSP00000461074;ENSP00000458322;ENSP00000471843	CD45	Receptors	Other_receptors;ReceptorTypePhosphatases	78;90;95;184;190;197;232;260;270;276;335;378;419;468;488;529;707;919;966;1017;1122;1150
PO210_HUMAN	Nuclear pore membrane glycoprotein 210 OS=Homo sapiens OX=9606 GN=NUP210 PE=1 SV=3	EVVVSVPQR	NA	506.79	34.728	2	x'00000000000	-5.70996	-7.09396	-7.09396	34.728	34.8118	616.967	0.00331683	0.00331683	34.9	34.9	2	1548	1556	21.84	7488: Scan 12022 (rt=34.728) [\\qmcr.qmul.ac.uk\rfs\HAEMONC\Pedro's Lab\Cell Signalling Proteomics\Ana Levi\Biotine_amine2022\RAW\QE1_Ana_Fuji__Biotin1_Sample1R.raw]	NUP210(1547-1556, no_mod);	55713.8	NUP210;	Q8TEM1;	p12774	2101	2101	Q8TEM1	Nuclear pore membrane glycoprotein 210	NUP210	surface	machine learning	NA	1887	1	1	SP:1-25;NC:26-1807;TM:1808-1828;CY:1829-1887	uniprot - CSPA confirmed	NA	0.6108	2	ENSG00000132182	ENSP00000254508	NA	Unclassified	Unclassified	44;337;405;484;681;801;926;1039;1116;1135;1362;1441
NEP_HUMAN	Neprilysin OS=Homo sapiens OX=9606 GN=MME PE=1 SV=2	TEDIVAVQK	NA	501.776	30.9967	2	x'00000000000	-2.68987	-2.84962	-2.84962	30.9427	30.9967	498.09	0.0352679	0.0352679	27.81	27.81	2	127	135	16.48	5407: Scan 9668 (rt=30.9967) [\\qmcr.qmul.ac.uk\rfs\HAEMONC\Pedro's Lab\Cell Signalling Proteomics\Ana Levi\Biotine_amine2022\RAW\QE1_Ana_Fuji__Biotin1_Sample1R.raw]	MME(126-135, no_mod);	187165	MME;	P08473;	p48250	420	420	P08473	Neprilysin	MME	surface	pos. trainingset	NA	750	1	0	CY:1-28;TM:29-50;NC:51-750	uniprot - CSPA confirmed	surface	0.6057	2	ENSG00000196549	ENSP00000353679;ENSP00000418525;ENSP00000419653;ENSP00000420389;ENSP00000417079;ENSP00000478173	CD10	Enzymes	3.4.24	145;285;311;325;335;628
PTPRC_HUMAN	Receptor-type tyrosine-protein phosphatase C OS=Homo sapiens OX=9606 GN=PTPRC PE=1 SV=3	QLMNVEPIHADILLETYK	Gln->pyro-Glu (N-term Q)	1055.55	67.2545	2	x'20000000000000000000	0.969141	-1.40156	0.58983	67.0569	67.6153	3028.36	6.80774e-09	6.80774e-09	97.16	97.16	15	626	643	97.16	25041: Scan 31325 (rt=67.2545) [\\qmcr.qmul.ac.uk\rfs\HAEMONC\Pedro's Lab\Cell Signalling Proteomics\Ana Levi\Biotine_amine2022\RAW\QE1_Ana_Fuji__Biotin1_Sample1R.raw]	PTPRC(K625);	32150.7	PTPRC;	P08575;	p40974	423	423	P08575	Receptor-type tyrosine-protein phosphatase C	PTPRC	surface	machine learning	NA	1304	1	1	SP:1-23;NC:24-575;TM:576-597;CY:598-1304	uniprot	NA	0.978	1	ENSG00000081237;ENSG00000262418	ENSP00000356346;ENSP00000461074;ENSP00000458322;ENSP00000471843	CD45	Receptors	Other_receptors;ReceptorTypePhosphatases	78;90;95;184;190;197;232;260;270;276;335;378;419;468;488;529;707;919;966;1017;1122;1150
NPTN_HUMAN	Neuroplastin OS=Homo sapiens OX=9606 GN=NPTN PE=1 SV=2	AEDSGEYHCVYHFVSAPK	NA	699.312	37.9377	3	x'00000000000000000000	1.83492	-0.771394	0.302638	37.6518	38.3513	138.71	3.99617e-05	3.99617e-05	62.67	62.67	8	210	227	62.67	9361: Scan 14103 (rt=37.9377) [\\qmcr.qmul.ac.uk\rfs\HAEMONC\Pedro's Lab\Cell Signalling Proteomics\Ana Levi\Biotine_amine2022\RAW\QE1_Ana_Fuji__Biotin1_Sample1R.raw]	NPTN(209-227, no_mod);	50576	NPTN;	Q9Y639;	p00918	2869	2869	Q9Y639	Neuroplastin	NPTN	surface	pos. trainingset	NA	398	1	1	SP:1-28;NC:29-339;TM:340-360;CY:361-398	uniprot - CSPA confirmed	surface	0.7882	1	ENSG00000156642	ENSP00000342958	NA	Unclassified	Unclassified	171;197;229;284;296;317;382
BT3A1_HUMAN	Butyrophilin subfamily 3 member A1 OS=Homo sapiens OX=9606 GN=BTN3A1 PE=1 SV=3	QVVNVYADGKEVEDR	NA	574.288	34.2647	3	x'00000000000000000	9.48857	-1.15185	-1.15185	34.0394	34.4866	151.15	1.88486e-06	1.88486e-06	76.49	76.49	10	74	88	76.49	7275: Scan 11765 (rt=34.2647) [\\qmcr.qmul.ac.uk\rfs\HAEMONC\Pedro's Lab\Cell Signalling Proteomics\Ana Levi\Biotine_amine2022\RAW\QE1_Ana_Fuji__Biotin1_Sample1R.raw]	BTN3A1(73-88, no_mod);BTN3A2(73-88, no_mod);BTN3A3(73-88, no_mod);	346249	BTN3A1; BTN3A2; BTN3A3;	O00481; P78410; O00478;	p42547	103	103	O00481	Butyrophilin subfamily 3 member A1	BTN3A1	surface	machine learning	NA	513	1	1	SP:1-31;NC:32-248;TM:249-271;CY:272-513	uniprot	NA	0.8224	1	ENSG00000026950	ENSP00000289361	CD277	Miscellaneous	Other;Butyrophylin	115
JAG1_HUMAN	Protein jagged-1 OS=Homo sapiens OX=9606 GN=JAG1 PE=1 SV=3	TCQLDANECEAKPCVNAK	Deamidated (NQ)	703.646	28.8154	3	x'00010000000000000000	7.58333	7.58333	7.58333	28.8154	28.8154	90.33	0.0124228	0.0124228	37.44	37.44	1	408	425	10.9	4206: Scan 8325 (rt=28.8154) [\\qmcr.qmul.ac.uk\rfs\HAEMONC\Pedro's Lab\Cell Signalling Proteomics\Ana Levi\Biotine_amine2022\RAW\QE1_Ana_Fuji__Biotin1_Sample1R.raw]	JAG1(Q410);	15486.7	JAG1;	P78504;	p48030	1080	1080	P78504	Protein jagged-1	JAG1	surface	pos. trainingset	NA	1218	1	1	SP:1-30;NC:31-1068;TM:1069-1093;CY:1094-1218	uniprot - CSPA confirmed	surface	0.9465	1	ENSG00000101384	ENSP00000254958	CD339	Miscellaneous	Ligand;Jagged	143;217;382;559;585;745;960;991;1045;1064;1110;1187;1195
JAG1_HUMAN	Protein jagged-1 OS=Homo sapiens OX=9606 GN=JAG1 PE=1 SV=3	HGANTVPIKDYENK	NA	529.27	25.0437	3	x'0000000000000000	1.35349	-1.6753	-1.18312	24.8479	25.3051	90.33	0.000205874	0.000205874	52.89	52.89	13	1129	1142	52.89	2371: Scan 6262 (rt=25.0437) [\\qmcr.qmul.ac.uk\rfs\HAEMONC\Pedro's Lab\Cell Signalling Proteomics\Ana Levi\Biotine_amine2022\RAW\QE1_Ana_Fuji__Biotin1_Sample1R.raw]	JAG1(1128-1142, no_mod);	21433.1	JAG1;	P78504;	p19176	1080	1080	P78504	Protein jagged-1	JAG1	surface	pos. trainingset	NA	1218	1	1	SP:1-30;NC:31-1068;TM:1069-1093;CY:1094-1218	uniprot - CSPA confirmed	surface	0.9465	1	ENSG00000101384	ENSP00000254958	CD339	Miscellaneous	Ligand;Jagged	143;217;382;559;585;745;960;991;1045;1064;1110;1187;1195
CD22_HUMAN	B-cell receptor CD22 OS=Homo sapiens OX=9606 GN=CD22 PE=1 SV=2	FPEMNIPR	Oxidation (M)	510.253	34.9695	2	x'0000300000	-0.429066	-3.29606	-0.429066	34.759	34.9695	1004.26	5.16915e-05	5.16915e-05	61.36	61.36	3	767	774	53.9	7612: Scan 12166 (rt=34.9695) [\\qmcr.qmul.ac.uk\rfs\HAEMONC\Pedro's Lab\Cell Signalling Proteomics\Ana Levi\Biotine_amine2022\RAW\QE1_Ana_Fuji__Biotin1_Sample1R.raw]	CD22(M770);	56630.3	CD22;	P20273;	p14422	589	589	P20273	B-cell receptor CD22	CD22	surface	pos. trainingset	NA	847	1	1	SP:1-19;NC:20-687;TM:688-707;CY:708-847	uniprot - CSPA confirmed	surface	0.7556	1	ENSG00000012124	ENSP00000085219;ENSP00000270311	CD22	Miscellaneous	StructuralAndAdhesion;IG_AdhesionProteins	67;101;112;135;164;231;363;445;479;574;634;724
ADAM9_HUMAN	Disintegrin and metalloproteinase domain-containing protein 9 OS=Homo sapiens OX=9606 GN=ADAM9 PE=1 SV=1	LQCENVQEIPVFGIVPAIIQTPSR	Deamidated (NQ)	903.82	71.0041	3	x'00100000000000000000000000	6.99333	6.10721	6.10721	71.0041	71.0808	241.644	3.40701e-05	4.54197e-05	59.68	58.5067	9	573	596	52.9	26577: Scan 33016 (rt=71.0041) [\\qmcr.qmul.ac.uk\rfs\HAEMONC\Pedro's Lab\Cell Signalling Proteomics\Ana Levi\Biotine_amine2022\RAW\QE1_Ana_Fuji__Biotin1_Sample1R.raw]	ADAM9(Q574);	74299.6	ADAM9;	Q13443;	p31887	1191	1191	Q13443	Disintegrin and metalloproteinase domain-containing protein 9	ADAM9	surface	pos. trainingset	NA	819	1	1	SP:1-28;NC:29-698;TM:699-718;CY:719-819	uniprot - CSPA confirmed	surface	0.8866	1	ENSG00000168615	ENSP00000419446	NA	Enzymes	3.4.24	125;144;154;231;381;487
GTR1_HUMAN	Solute carrier family 2, facilitated glucose transporter member 1 OS=Homo sapiens OX=9606 GN=SLC2A1 PE=1 SV=2	TFDEIASGFR	NA	571.777	48.3502	2	x'000000000000	0.874257	-5.5732	-2.62979	48.0176	48.741	239.41	5.8632e-06	5.8632e-06	66.6	66.6	24	459	468	66.6	15593: Scan 20972 (rt=48.3502) [\\qmcr.qmul.ac.uk\rfs\HAEMONC\Pedro's Lab\Cell Signalling Proteomics\Ana Levi\Biotine_amine2022\RAW\QE1_Ana_Fuji__Biotin1_Sample1R.raw]	SLC2A1(458-468, no_mod);	102600	SLC2A1;	P11166;	p48445	478	478	P11166	Solute carrier family 2, facilitated glucose transporter member 1	SLC2A1	surface	pos. trainingset	NA	492	12	0	CY:1-11;TM:12-29;NC:30-63;TM:64-87;CY:88-95;TM:96-115;NC:116-120;TM:121-144;CY:145-154;TM:155-174;NC:175-185;TM:186-207;CY:208-271;TM:272-294;NC:295-306;TM:307-328;CY:329-335;TM:336-357;NC:358-362;TM:363-389;CY:390-401;TM:402-425;NC:426-430;TM:431-450;CY:451-492	uniprot - CSPA confirmed	surface	0.8731	1	ENSG00000117394	ENSP00000416293	NA	Transporters	SLC;MFS;SLC2	45;411
NLGNX_HUMAN	Neuroligin-4, X-linked OS=Homo sapiens OX=9606 GN=NLGN4X PE=1 SV=1	LGILGFLSTGDQAAK	NA	745.914	62.4046	2	x'00000000000000000	-0.371187	-1.23036	-0.545706	62.2532	62.4678	458.15	2.85408e-08	2.85408e-08	88.39	88.39	6	205	219	88.39	22952: Scan 29019 (rt=62.4046) [\\qmcr.qmul.ac.uk\rfs\HAEMONC\Pedro's Lab\Cell Signalling Proteomics\Ana Levi\Biotine_amine2022\RAW\QE1_Ana_Fuji__Biotin1_Sample1R.raw]	NLGN4X(204-219, no_mod);NLGN4Y(204-219, no_mod);	67743.7	NLGN4X; NLGN4Y;	Q8N0W4; Q8NFZ3;	p28815	1695	1695	Q8N0W4	Neuroligin-4, X-linked	NLGN4X	surface	pos. trainingset	NA	816	1	1	SP:1-33;NC:34-676;TM:677-698;CY:699-816	uniprot - CSPA confirmed	NA	0.8802	1	ENSG00000146938	ENSP00000275857;ENSP00000370482;ENSP00000370483;ENSP00000370485	NA	Miscellaneous	Ligand;Neuroligin	102;511;716;803
PO210_HUMAN	Nuclear pore membrane glycoprotein 210 OS=Homo sapiens OX=9606 GN=NUP210 PE=1 SV=3	VLLPFTR	NA	423.266	49.3293	2	x'000000000	0.489037	-4.86316	-1.05031	46.2999	49.8174	616.967	2.51384e-06	2.51384e-06	64.6	64.6	16	33	39	53.66	16156: Scan 21598 (rt=49.3293) [\\qmcr.qmul.ac.uk\rfs\HAEMONC\Pedro's Lab\Cell Signalling Proteomics\Ana Levi\Biotine_amine2022\RAW\QE1_Ana_Fuji__Biotin1_Sample1R.raw]	NUP210(32-39, no_mod);	111351	NUP210;	Q8TEM1;	p53763	2101	2101	Q8TEM1	Nuclear pore membrane glycoprotein 210	NUP210	surface	machine learning	NA	1887	1	1	SP:1-25;NC:26-1807;TM:1808-1828;CY:1829-1887	uniprot - CSPA confirmed	NA	0.6108	2	ENSG00000132182	ENSP00000254508	NA	Unclassified	Unclassified	44;337;405;484;681;801;926;1039;1116;1135;1362;1441
BT3A2_HUMAN	Butyrophilin subfamily 3 member A2 OS=Homo sapiens OX=9606 GN=BTN3A2 PE=1 SV=2	NSLLGLEK	NA	437.256	39.9961	2	x'0000000000	2.64069	-1.07278	0.600575	39.7567	39.9961	330.17	0.000162	0.000162	49.85	49.85	5	224	231	35.88	10611: Scan 15486 (rt=39.9961) [\\qmcr.qmul.ac.uk\rfs\HAEMONC\Pedro's Lab\Cell Signalling Proteomics\Ana Levi\Biotine_amine2022\RAW\QE1_Ana_Fuji__Biotin1_Sample1R.raw]	BTN3A2(223-231, no_mod);BTN3A3(223-231, no_mod);	117375	BTN3A2; BTN3A3;	P78410; O00478;	p38207	1078	1078	P78410	Butyrophilin subfamily 3 member A2	BTN3A2	surface	machine learning	NA	334	1	1	SP:1-29;NC:30-247;TM:248-271;CY:272-334	uniprot	NA	0.7146	2	ENSG00000186470	ENSP00000348751;ENSP00000366937;ENSP00000380152;ENSP00000432138	NA	Miscellaneous	Other;Butyrophylin	115;331
CD38_HUMAN	ADP-ribosyl cyclase/cyclic ADP-ribose hydrolase 1 OS=Homo sapiens OX=9606 GN=CD38 PE=1 SV=2	DLCQDPTIKELESIISK	NA	663.678	64.7066	3	x'0000000000000000000	-0.889331	-2.12675	-1.32695	64.5445	64.8274	963.664	1.64615e-05	1.64615e-05	64.17	64.17	6	252	268	63.45	24016: Scan 30172 (rt=64.7066) [\\qmcr.qmul.ac.uk\rfs\HAEMONC\Pedro's Lab\Cell Signalling Proteomics\Ana Levi\Biotine_amine2022\RAW\QE1_Ana_Fuji__Biotin1_Sample1R.raw]	CD38(251-268, no_mod);	205604	CD38;	P28907;	p06977	687	687	P28907	ADP-ribosyl cyclase/cyclic ADP-ribose hydrolase 1	CD38	surface	machine learning	NA	300	1	0	CY:1-23;TM:24-43;NC:44-300	uniprot - CSPA confirmed	NA	0.6926	2	ENSG00000004468	ENSP00000226279	CD38	Enzymes	3.2.2	100;164;209;219
PTPRC_HUMAN	Receptor-type tyrosine-protein phosphatase C OS=Homo sapiens OX=9606 GN=PTPRC PE=1 SV=3	DPPSEPSPLEAEFQR	NA	566.938	50.0755	3	x'00000000000000000	0.0318061	0.0318061	0.0318061	50.0755	50.0755	3028.36	0.021257	0.021257	33.91	33.91	1	936	950	33.91	16595: Scan 22079 (rt=50.0755) [\\qmcr.qmul.ac.uk\rfs\HAEMONC\Pedro's Lab\Cell Signalling Proteomics\Ana Levi\Biotine_amine2022\RAW\QE1_Ana_Fuji__Biotin1_Sample1R.raw]	PTPRC(935-950, no_mod);	57157.8	PTPRC;	P08575;	p07704	423	423	P08575	Receptor-type tyrosine-protein phosphatase C	PTPRC	surface	machine learning	NA	1304	1	1	SP:1-23;NC:24-575;TM:576-597;CY:598-1304	uniprot	NA	0.978	1	ENSG00000081237;ENSG00000262418	ENSP00000356346;ENSP00000461074;ENSP00000458322;ENSP00000471843	CD45	Receptors	Other_receptors;ReceptorTypePhosphatases	78;90;95;184;190;197;232;260;270;276;335;378;419;468;488;529;707;919;966;1017;1122;1150
DRB5_HUMAN	HLA class II histocompatibility antigen, DR beta 5 chain OS=Homo sapiens OX=9606 GN=HLA-DRB5 PE=1 SV=1	AVTELGRPDAEYWNSQK	Deamidated (NQ)	655.649	42.139	3	x'0000000000000010000	-1.43285	-1.76891	-1.76891	42.0826	42.139	331.91	0.0248229	0.0248229	33.76	33.76	4	78	94	11.25	11908: Scan 16906 (rt=42.139) [\\qmcr.qmul.ac.uk\rfs\HAEMONC\Pedro's Lab\Cell Signalling Proteomics\Ana Levi\Biotine_amine2022\RAW\QE1_Ana_Fuji__Biotin1_Sample1R.raw]	NA(N91);NA(N91);NA(N91);NA(N91);NA(N91);NA(N91);HLA-DRB1(N91);HLA-DRB4(N91);HLA-DRB5(N91);	294153	NA; NA; NA; NA; NA; NA; HLA-DRB1; HLA-DRB4; HLA-DRB5;	Q5Y7A7; Q30167; Q29974; P13760; P04229; P01912; P01911; P13762; Q30154;	p04771	1338	1338	Q30154	HLA class II histocompatibility antigen, DR beta 5 chain	HLA-DRB5	surface	pos. trainingset	NA	266	1	1	SP:1-29;NC:30-228;TM:229-250;CY:251-266	uniprot - CSPA confirmed	NA	0.9102	1	ENSG00000198502	ENSP00000364114	NA	Miscellaneous	Ligand;MHC	48
BT3A2_HUMAN	Butyrophilin subfamily 3 member A2 OS=Homo sapiens OX=9606 GN=BTN3A2 PE=1 SV=2	EITALSSEIESEQEMK	NA	912.428	48.0981	2	x'000000000000000000	-5.89355	-5.89355	-5.89355	48.0981	48.0981	330.17	0.00115445	0.00115445	51.32	51.32	1	276	291	51.32	15446: Scan 20808 (rt=48.0981) [\\qmcr.qmul.ac.uk\rfs\HAEMONC\Pedro's Lab\Cell Signalling Proteomics\Ana Levi\Biotine_amine2022\RAW\QE1_Ana_Fuji__Biotin1_Sample1R.raw]	BTN3A2(275-291, no_mod);	23344.4	BTN3A2;	P78410;	p10368	1078	1078	P78410	Butyrophilin subfamily 3 member A2	BTN3A2	surface	machine learning	NA	334	1	1	SP:1-29;NC:30-247;TM:248-271;CY:272-334	uniprot	NA	0.7146	2	ENSG00000186470	ENSP00000348751;ENSP00000366937;ENSP00000380152;ENSP00000432138	NA	Miscellaneous	Other;Butyrophylin	115;331
TNR5_HUMAN	Tumor necrosis factor receptor superfamily member 5 OS=Homo sapiens OX=9606 GN=CD40 PE=1 SV=1	EKQYLINSQCCSLCQPGQK	NA	781.028	36.2052	3	x'000000000000000000000	0.789293	-2.19781	-2.19781	35.8268	36.423	515.12	9.34292e-07	9.34292e-07	79.74	79.74	7	28	46	77.27	8325: Scan 12962 (rt=36.2052) [\\qmcr.qmul.ac.uk\rfs\HAEMONC\Pedro's Lab\Cell Signalling Proteomics\Ana Levi\Biotine_amine2022\RAW\QE1_Ana_Fuji__Biotin1_Sample1R.raw]	CD40(27-46, no_mod);	130420	CD40;	P25942;	p10541	661	661	P25942	Tumor necrosis factor receptor superfamily member 5	CD40	surface	pos. trainingset	NA	277	1	1	SP:1-20;NC:21-193;TM:194-215;CY:216-277	uniprot - CSPA confirmed	surface	0.9942	1	ENSG00000101017	ENSP00000361359	CD40	Receptors	Other_receptors;TNFNGF	153;180
4F2_HUMAN	4F2 cell-surface antigen heavy chain OS=Homo sapiens OX=9606 GN=SLC3A2 PE=1 SV=3	NQKDDVAQTDLLQIDPNFGSKEDFDSLLQSAK	NA	895.692	59.9625	4	x'0000000000000000000000000000000000	1.70339	-2.17507	-0.330843	59.2763	60.2927	1773.65	7.26815e-09	7.26815e-09	100.5	100.5	20	267	298	100.38	21803: Scan 27770 (rt=59.9625) [\\qmcr.qmul.ac.uk\rfs\HAEMONC\Pedro's Lab\Cell Signalling Proteomics\Ana Levi\Biotine_amine2022\RAW\QE1_Ana_Fuji__Biotin1_Sample1R.raw]	SLC3A2(266-298, no_mod);	601234	SLC3A2;	P08195;	p38012	418	418	P08195	4F2 cell-surface antigen heavy chain	SLC3A2	surface	pos. trainingset	NA	630	1	0	CY:1-183;TM:184-205;NC:206-630	uniprot - CSPA confirmed	surface	0.694	2	ENSG00000168003	ENSP00000367122	CD98	Transporters	SLC;Other;SLC3	365;381;424;506
PTPRC_HUMAN	Receptor-type tyrosine-protein phosphatase C OS=Homo sapiens OX=9606 GN=PTPRC PE=1 SV=3	QTYGDIEVDLKDTDKSSTYTLR	NA	637.815	45.4928	4	x'000000000000000000000000	0.964575	-1.42233	-1.42233	45.3623	45.9049	3028.36	3.04924e-07	3.04924e-07	83.9	83.9	7	1081	1102	83.9	13928: Scan 19127 (rt=45.4928) [\\qmcr.qmul.ac.uk\rfs\HAEMONC\Pedro's Lab\Cell Signalling Proteomics\Ana Levi\Biotine_amine2022\RAW\QE1_Ana_Fuji__Biotin1_Sample1R.raw]	PTPRC(1080-1102, no_mod);	162445	PTPRC;	P08575;	p42248	423	423	P08575	Receptor-type tyrosine-protein phosphatase C	PTPRC	surface	machine learning	NA	1304	1	1	SP:1-23;NC:24-575;TM:576-597;CY:598-1304	uniprot	NA	0.978	1	ENSG00000081237;ENSG00000262418	ENSP00000356346;ENSP00000461074;ENSP00000458322;ENSP00000471843	CD45	Receptors	Other_receptors;ReceptorTypePhosphatases	78;90;95;184;190;197;232;260;270;276;335;378;419;468;488;529;707;919;966;1017;1122;1150
APLP2_HUMAN	Amyloid-like protein 2 OS=Homo sapiens OX=9606 GN=APLP2 PE=1 SV=2	MALENYLAALQSDPPRPHR	NA	545.533	51.7012	4	x'000000000000000000000	-0.560581	-0.560581	-0.560581	51.7012	51.7012	58.19	0.0952821	0.0952821	26.79	26.79	1	470	488	23.83	17501: Scan 23076 (rt=51.7012) [\\qmcr.qmul.ac.uk\rfs\HAEMONC\Pedro's Lab\Cell Signalling Proteomics\Ana Levi\Biotine_amine2022\RAW\QE1_Ana_Fuji__Biotin1_Sample1R.raw]	APLP2(469-488, no_mod);	51322.4	APLP2;	Q06481;	p34307	1132	1132	Q06481	Amyloid-like protein 2	APLP2	surface	pos. trainingset	NA	763	1	1	SP:1-31;NC:32-692;TM:693-716;CY:717-763	uniprot - CSPA confirmed	surface	0.5053	3	ENSG00000084234	ENSP00000263574	NA	Unclassified	Unclassified	541
ADA10_HUMAN	Disintegrin and metalloproteinase domain-containing protein 10 OS=Homo sapiens OX=9606 GN=ADAM10 PE=1 SV=1	GGTFYVEPAER	NA	613.297	38.2196	2	x'0000000000000	1.98354	-1.90352	1.1016	37.8799	38.6043	1089.56	0.00176615	0.00176615	43.2	43.2	16	132	142	34.98	9534: Scan 14295 (rt=38.2196) [\\qmcr.qmul.ac.uk\rfs\HAEMONC\Pedro's Lab\Cell Signalling Proteomics\Ana Levi\Biotine_amine2022\RAW\QE1_Ana_Fuji__Biotin1_Sample1R.raw]	ADAM10(131-142, no_mod);	203358	ADAM10;	O14672;	p16407	121	121	O14672	Disintegrin and metalloproteinase domain-containing protein 10	ADAM10	surface	pos. trainingset	NA	748	1	1	SP:1-18;NC:19-675;TM:676-696;CY:697-748	uniprot - CSPA confirmed	surface	0.791	1	ENSG00000137845	ENSP00000260408	CD156c	Enzymes	3.4.24	267;278;439;551
4F2_HUMAN	4F2 cell-surface antigen heavy chain OS=Homo sapiens OX=9606 GN=SLC3A2 PE=1 SV=3	NQKDDVAQTDLLQIDPNFGSK	Deamidated (NQ)	1174.08	51.4966	2	x'00000000000001000000000	9.3438	7.55365	7.55365	51.4966	51.5369	1773.65	1.02685e-07	0.000297089	88.21	71.705	8	267	287	32.74	17382: Scan 22947 (rt=51.4966) [\\qmcr.qmul.ac.uk\rfs\HAEMONC\Pedro's Lab\Cell Signalling Proteomics\Ana Levi\Biotine_amine2022\RAW\QE1_Ana_Fuji__Biotin1_Sample1R.raw]	SLC3A2(Q279);	185024	SLC3A2;	P08195;	p38011	418	418	P08195	4F2 cell-surface antigen heavy chain	SLC3A2	surface	pos. trainingset	NA	630	1	0	CY:1-183;TM:184-205;NC:206-630	uniprot - CSPA confirmed	surface	0.694	2	ENSG00000168003	ENSP00000367122	CD98	Transporters	SLC;Other;SLC3	365;381;424;506
CD22_HUMAN	B-cell receptor CD22 OS=Homo sapiens OX=9606 GN=CD22 PE=1 SV=2	SPLSTLTVYYSPETIGR	NA	942.49	57.9713	2	x'0000000000000000000	-1.42754	-2.35161	-1.42754	57.9713	58.2173	1004.26	2.07342e-09	2.07342e-09	101.83	101.83	2	670	686	101.69	20827: Scan 26701 (rt=57.9713) [\\qmcr.qmul.ac.uk\rfs\HAEMONC\Pedro's Lab\Cell Signalling Proteomics\Ana Levi\Biotine_amine2022\RAW\QE1_Ana_Fuji__Biotin1_Sample1R.raw]	CD22(669-686, no_mod);	119191	CD22;	P20273;	p46304	589	589	P20273	B-cell receptor CD22	CD22	surface	pos. trainingset	NA	847	1	1	SP:1-19;NC:20-687;TM:688-707;CY:708-847	uniprot - CSPA confirmed	surface	0.7556	1	ENSG00000012124	ENSP00000085219;ENSP00000270311	CD22	Miscellaneous	StructuralAndAdhesion;IG_AdhesionProteins	67;101;112;135;164;231;363;445;479;574;634;724
EFNB2_HUMAN	Ephrin-B2 OS=Homo sapiens OX=9606 GN=EFNB2 PE=1 SV=1	HSPQHTTTLSLSTLATPK	NA	480.76	36.5633	4	x'00000000000000000000	-0.807708	-0.807708	-0.807708	36.5633	36.5633	72.77	0.0957469	0.0957469	24.76	24.76	1	259	276	24.71	8530: Scan 13192 (rt=36.5633) [\\qmcr.qmul.ac.uk\rfs\HAEMONC\Pedro's Lab\Cell Signalling Proteomics\Ana Levi\Biotine_amine2022\RAW\QE1_Ana_Fuji__Biotin1_Sample1R.raw]	EFNB2(258-276, no_mod);	57472.3	EFNB2;	P52799;	p19865	987	987	P52799	Ephrin-B2	EFNB2	surface	machine learning	NA	333	1	1	SP:1-25;NC:26-225;TM:226-250;CY:251-333	uniprot - CSPA confirmed	NA	0.984	1	ENSG00000125266	ENSP00000245323	NA	Miscellaneous	Ligand;EphB	36;139;282
LIRB1_HUMAN	Leukocyte immunoglobulin-like receptor subfamily B member 1 OS=Homo sapiens OX=9606 GN=LILRB1 PE=1 SV=1	KADFQHPAGAVGPEPTDR	NA	631.647	29.3347	3	x'00000000000000000000	0.567149	-1.66868	0.567149	29.216	29.3347	91.27	3.94944e-06	3.94944e-06	71.02	71.02	2	498	515	66	4490: Scan 8641 (rt=29.3347) [\\qmcr.qmul.ac.uk\rfs\HAEMONC\Pedro's Lab\Cell Signalling Proteomics\Ana Levi\Biotine_amine2022\RAW\QE1_Ana_Fuji__Biotin1_Sample1R.raw]	LILRB1(497-515, no_mod);LILRB2(497-515, no_mod);	14904.4	LILRB1; LILRB2;	Q8NHL6; Q8N423;	p24455	2052	2052	Q8NHL6	Leukocyte immunoglobulin-like receptor subfamily B member 1	LILRB1	surface	machine learning	NA	650	1	1	SP:1-23;NC:24-458;TM:459-483;CY:484-650	uniprot - CSPA confirmed	NA	0.9741	1	ENSG00000104972;ENSG00000277807;ENSG00000274669	ENSP00000409968;ENSP00000481700;ENSP00000480365	CD85j	Receptors	IG;LILR	281;302;341
ADA10_HUMAN	Disintegrin and metalloproteinase domain-containing protein 10 OS=Homo sapiens OX=9606 GN=ADAM10 PE=1 SV=1	GYCDVFMR	Oxidation (M)	532.221	40.1131	2	x'0000000300	0.98642	-0.858413	0.98642	40.1131	40.5656	1089.56	0.00617808	0.00617808	34.2	34.2	5	637	644	34.2	10681: Scan 15565 (rt=40.1131) [\\qmcr.qmul.ac.uk\rfs\HAEMONC\Pedro's Lab\Cell Signalling Proteomics\Ana Levi\Biotine_amine2022\RAW\QE1_Ana_Fuji__Biotin1_Sample1R.raw]	ADAM10(M643);	199098	ADAM10;	O14672;	p18813	121	121	O14672	Disintegrin and metalloproteinase domain-containing protein 10	ADAM10	surface	pos. trainingset	NA	748	1	1	SP:1-18;NC:19-675;TM:676-696;CY:697-748	uniprot - CSPA confirmed	surface	0.791	1	ENSG00000137845	ENSP00000260408	CD156c	Enzymes	3.4.24	267;278;439;551
DRB5_HUMAN	HLA class II histocompatibility antigen, DR beta 5 chain OS=Homo sapiens OX=9606 GN=HLA-DRB5 PE=1 SV=1	SGEVYTCQVEHPSVTSPLTVEWR	NA	1331.13	51.2466	2	x'0000000000000000000000000	-1.66939	-1.66939	-1.66939	51.2466	51.2466	331.91	9.75034e-09	9.75034e-09	99.5	99.5	2	196	218	91.65	17237: Scan 22791 (rt=51.2466) [\\qmcr.qmul.ac.uk\rfs\HAEMONC\Pedro's Lab\Cell Signalling Proteomics\Ana Levi\Biotine_amine2022\RAW\QE1_Ana_Fuji__Biotin1_Sample1R.raw]	NA(195-218, no_mod);NA(195-218, no_mod);NA(195-218, no_mod);NA(195-218, no_mod);NA(195-218, no_mod);NA(195-218, no_mod);NA(195-218, no_mod);HLA-DRB1(195-218, no_mod);HLA-DRB5(195-218, no_mod);	106579	NA; NA; NA; NA; NA; NA; NA; HLA-DRB1; HLA-DRB5;	Q9GIY3; Q95IE3; Q5Y7A7; Q29974; P20039; P04229; P01912; P01911; Q30154;	p44701	1338	1338	Q30154	HLA class II histocompatibility antigen, DR beta 5 chain	HLA-DRB5	surface	pos. trainingset	NA	266	1	1	SP:1-29;NC:30-228;TM:229-250;CY:251-266	uniprot - CSPA confirmed	NA	0.9102	1	ENSG00000198502	ENSP00000364114	NA	Miscellaneous	Ligand;MHC	48
ICAM1_HUMAN	Intercellular adhesion molecule 1 OS=Homo sapiens OX=9606 GN=ICAM1 PE=1 SV=2	DGTFPLPIGESVTVTR	NA	844.945	59.8709	2	x'000000000000000000	0.189587	-4.65676	-1.99067	59.7171	60.0282	757.061	2.63764e-06	2.63764e-06	70.53	70.53	14	434	449	69.26	21757: Scan 27722 (rt=59.8709) [\\qmcr.qmul.ac.uk\rfs\HAEMONC\Pedro's Lab\Cell Signalling Proteomics\Ana Levi\Biotine_amine2022\RAW\QE1_Ana_Fuji__Biotin1_Sample1R.raw]	ICAM1(433-449, no_mod);	186805	ICAM1;	P05362;	p06437	388	388	P05362	Intercellular adhesion molecule 1	ICAM1	surface	machine learning	NA	532	1	1	SP:1-27;NC:28-480;TM:481-503;CY:504-532	uniprot - CSPA confirmed	NA	0.8882	1	ENSG00000090339	ENSP00000264832	CD54	Unclassified	Unclassified	130;145;183;202;267;296;385;406
CD79B_HUMAN	B-cell antigen receptor complex-associated protein beta chain OS=Homo sapiens OX=9606 GN=CD79B PE=1 SV=1	QEMDENPQQLK	NA	680.313	29.7293	2	x'0000000000000	2.34503	-2.32149	-2.32149	29.4763	29.7887	334.43	7.97804e-05	7.97804e-05	56.83	56.83	4	80	90	56.83	4697: Scan 8879 (rt=29.7293) [\\qmcr.qmul.ac.uk\rfs\HAEMONC\Pedro's Lab\Cell Signalling Proteomics\Ana Levi\Biotine_amine2022\RAW\QE1_Ana_Fuji__Biotin1_Sample1R.raw]	CD79B(79-90, no_mod);	164793	CD79B;	P40259;	p39570	845	845	P40259	B-cell antigen receptor complex-associated protein beta chain	CD79B	surface	pos. trainingset	NA	229	1	1	SP:1-28;NC:29-160;TM:161-181;CY:182-229	uniprot - CSPA confirmed	surface	0.8086	1	ENSG00000007312	ENSP00000006750	CD79b	Unclassified	Unclassified	73;101;127;128
DRB3_HUMAN	HLA class II histocompatibility antigen, DR beta 3 chain OS=Homo sapiens OX=9606 GN=HLA-DRB3 PE=1 SV=1	SGEVYTCQVEHPSVTSALTVEWR	NA	879.087	51.6826	3	x'0000000000000000000000000	0.621811	-2.52142	-0.403153	51.304	51.742	656.8	1.38035e-08	1.38035e-08	98.04	98.04	7	196	218	98.04	17489: Scan 23063 (rt=51.6826) [\\qmcr.qmul.ac.uk\rfs\HAEMONC\Pedro's Lab\Cell Signalling Proteomics\Ana Levi\Biotine_amine2022\RAW\QE1_Ana_Fuji__Biotin1_Sample1R.raw]	HLA-DRB3(195-218, no_mod);	173584	HLA-DRB3;	P79483;	p44696	1084	1084	P79483	HLA class II histocompatibility antigen, DR beta 3 chain	HLA-DRB3	surface	pos. trainingset	NA	266	1	1	SP:1-29;NC:30-228;TM:229-250;CY:251-266	uniprot - CSPA confirmed	surface	0.838	1	ENSG00000196101;ENSG00000231679	ENSP00000302517;ENSP00000372607	NA	Miscellaneous	Ligand;MHC	48
HG2A_HUMAN	HLA class II histocompatibility antigen gamma chain OS=Homo sapiens OX=9606 GN=CD74 PE=1 SV=3	DLISNNEQLPMLGR	Oxidation (M)	539.274	52.3324	3	x'0000000000030000	-3.91752	-3.91752	-3.91752	52.3324	52.3324	297.47	0.0100772	0.0100772	38.47	38.47	1	22	35	32.73	17831: Scan 23442 (rt=52.3324) [\\qmcr.qmul.ac.uk\rfs\HAEMONC\Pedro's Lab\Cell Signalling Proteomics\Ana Levi\Biotine_amine2022\RAW\QE1_Ana_Fuji__Biotin1_Sample1R.raw]	CD74(M32);	15938.7	CD74;	P04233;	p07150	372	372	P04233	HLA class II histocompatibility antigen gamma chain	CD74	surface	machine learning	NA	296	1	0	CY:1-48;TM:49-72;NC:73-296	uniprot - CSPA confirmed	NA	0.6108	2	ENSG00000019582	ENSP00000009530	CD74	Unclassified	Unclassified	130;136;256;270
RHDF2_HUMAN	Inactive rhomboid protein 2 OS=Homo sapiens OX=9606 GN=RHBDF2 PE=1 SV=2	WPICTEQAR	NA	580.781	38.8567	2	x'00000000000	1.09526	-0.750295	1.09526	38.6659	38.9105	324.684	0.000410118	0.000410118	48.28	48.28	4	574	582	48.28	9927: Scan 14721 (rt=38.8567) [\\qmcr.qmul.ac.uk\rfs\HAEMONC\Pedro's Lab\Cell Signalling Proteomics\Ana Levi\Biotine_amine2022\RAW\QE1_Ana_Fuji__Biotin1_Sample1R.raw]	RHBDF2(573-582, no_mod);	58715.4	RHBDF2;	Q6PJF5;	p56577	1478	1478	Q6PJF5	Inactive rhomboid protein 2	RHBDF2	surface	pos. trainingset	NA	856	7	0	CY:1-404;TM:405-426;NC:427-656;TM:657-681;CY:682-692;TM:693-712;NC:713-717;TM:718-736;CY:737-747;TM:748-768;NC:769-773;TM:774-792;CY:793-802;TM:803-825;NC:826-856	uniprot - CSPA confirmed	surface	0.5789	3	ENSG00000129667	ENSP00000322775	NA	Unclassified	Unclassified	26;379;584;751
S39A6_HUMAN	Zinc transporter ZIP6 OS=Homo sapiens OX=9606 GN=SLC39A6 PE=1 SV=3	YESQLSTNEEKVDTDDRTEGYLR	NA	916.759	37.1042	3	x'0000000000000000000000000	0.13832	0.13832	0.13832	37.1042	37.1042	254.37	3.77848e-08	3.77848e-08	94.17	94.17	1	473	495	93.54	8853: Scan 13544 (rt=37.1042) [\\qmcr.qmul.ac.uk\rfs\HAEMONC\Pedro's Lab\Cell Signalling Proteomics\Ana Levi\Biotine_amine2022\RAW\QE1_Ana_Fuji__Biotin1_Sample1R.raw]	SLC39A6(472-495, no_mod);	76222.1	SLC39A6;	Q13433;	p57077	1190	1190	Q13433	Zinc transporter ZIP6	SLC39A6	surface	pos. trainingset	NA	755	6	1	SP:1-26;NC:27-322;TM:323-346;CY:347-353;TM:354-377;NC:378-424;TM:425-444;CY:445-657;TM:658-679;NC:680-684;TM:685-703;CY:704-723;TM:724-745;NC:746-755	uniprot - CSPA confirmed	surface	0.9396	1	ENSG00000141424	ENSP00000269187;ENSP00000465915	NA	Transporters	SLC;Other;SLC39	67;241;266;283;607;684
NRP2_HUMAN	Neuropilin-2 OS=Homo sapiens OX=9606 GN=NRP2 PE=1 SV=3	QGAGFSLR	Gln->pyro-Glu (N-term Q)	409.711	47.8126	2	x'2000000000	0.200634	-2.12379	-2.12379	47.6461	48.0389	1073.89	4.33519e-06	4.33519e-06	63.05	63.05	6	131	138	51.11	15283: Scan 20626 (rt=47.8126) [\\qmcr.qmul.ac.uk\rfs\HAEMONC\Pedro's Lab\Cell Signalling Proteomics\Ana Levi\Biotine_amine2022\RAW\QE1_Ana_Fuji__Biotin1_Sample1R.raw]	NRP2(R130);	56983.3	NRP2;	O60462;	p39846	213	213	O60462	Neuropilin-2	NRP2	surface	machine learning	NA	931	1	1	SP:1-22;NC:23-864;TM:865-890;CY:891-931	uniprot - CSPA confirmed	NA	0.9261	1	ENSG00000118257	ENSP00000272849;ENSP00000387519	NA	Receptors	Other_receptors;Neuropilin	152;157;629;839
CD37_HUMAN	Leukocyte antigen CD37 OS=Homo sapiens OX=9606 GN=CD37 PE=1 SV=2	VILPQLSR	NA	463.296	44.222	2	x'0000000000	1.54665	-1.76297	-0.270394	43.7173	44.2343	130.97	1.0424e-06	1.0424e-06	62.72	62.72	9	196	203	58.3	13150: Scan 18276 (rt=44.222) [\\qmcr.qmul.ac.uk\rfs\HAEMONC\Pedro's Lab\Cell Signalling Proteomics\Ana Levi\Biotine_amine2022\RAW\QE1_Ana_Fuji__Biotin1_Sample1R.raw]	CD37(195-203, no_mod);	182534	CD37;	P11049;	p53074	476	476	P11049	Leukocyte antigen CD37	CD37	surface	machine learning	NA	281	4	0	CY:1-11;TM:12-36;NC:37-55;TM:56-77;CY:78-86;TM:87-109;NC:110-241;TM:242-267;CY:268-281	uniprot - CSPA confirmed	NA	0.5988	2	ENSG00000104894	ENSP00000325708	CD37	Miscellaneous	Other;Tetraspanin	170;183;188
SEM4B_HUMAN	Semaphorin-4B OS=Homo sapiens OX=9606 GN=SEMA4B PE=1 SV=4	ISLPLGSEERPFLR	NA	538.639	50.0483	3	x'0000000000000000	1.95983	-1.33239	-0.253582	49.9333	50.4909	55.97	4.59068e-05	4.59068e-05	55.97	55.97	8	48	61	40.06	16578: Scan 22061 (rt=50.0483) [\\qmcr.qmul.ac.uk\rfs\HAEMONC\Pedro's Lab\Cell Signalling Proteomics\Ana Levi\Biotine_amine2022\RAW\QE1_Ana_Fuji__Biotin1_Sample1R.raw]	SEMA4B(42-56, no_mod);	124085	SEMA4B;	Q9NPR2;	p23524	2550	2550	Q9NPR2	Semaphorin-4B	SEMA4B	surface	machine learning	NA	832	1	1	SP:1-38;NC:39-712;TM:713-733;CY:734-832	uniprot - CSPA confirmed	NA	0.8084	1	ENSG00000185033	ENSP00000368417	NA	Miscellaneous	Ligand;Semaphorins	64;91;160;405;520;625
4F2_HUMAN	4F2 cell-surface antigen heavy chain OS=Homo sapiens OX=9606 GN=SLC3A2 PE=1 SV=3	FTGLSKEELLK	NA	632.861	39.1274	2	x'0000000000000	0.822975	-3.03869	-0.0633058	39.0311	39.647	1773.65	4.17359e-07	4.17359e-07	74.85	74.85	11	161	171	73.55	10094: Scan 14904 (rt=39.1274) [\\qmcr.qmul.ac.uk\rfs\HAEMONC\Pedro's Lab\Cell Signalling Proteomics\Ana Levi\Biotine_amine2022\RAW\QE1_Ana_Fuji__Biotin1_Sample1R.raw]	SLC3A2(160-171, no_mod);	282443	SLC3A2;	P08195;	p14893	418	418	P08195	4F2 cell-surface antigen heavy chain	SLC3A2	surface	pos. trainingset	NA	630	1	0	CY:1-183;TM:184-205;NC:206-630	uniprot - CSPA confirmed	surface	0.694	2	ENSG00000168003	ENSP00000367122	CD98	Transporters	SLC;Other;SLC3	365;381;424;506
CD48_HUMAN	CD48 antigen OS=Homo sapiens OX=9606 GN=CD48 PE=1 SV=2	IEDMDDNCYLK	NA	708.295	40.9621	2	x'0000000000000	0.523125	-1.08867	0.183801	40.8118	41.2491	434.17	1.6857e-08	1.6857e-08	91.94	91.94	9	141	151	81.24	11199: Scan 16130 (rt=40.9621) [\\qmcr.qmul.ac.uk\rfs\HAEMONC\Pedro's Lab\Cell Signalling Proteomics\Ana Levi\Biotine_amine2022\RAW\QE1_Ana_Fuji__Biotin1_Sample1R.raw]	CD48(140-151, no_mod);	77795.7	CD48;	P09326;	p20760	438	438	P09326	CD48 antigen	CD48	surface	GPI (UniProt)	NA	243	0	1	SP:1-28;NC:29-243	uniprot - CSPA based sp-noncyt - CSPA confirmed	NA	0.7764	1 (nonTM)	ENSG00000117091	ENSP00000357025	CD48	Unclassified	Unclassified	40;44;104;162;189;206
ICAM1_HUMAN	Intercellular adhesion molecule 1 OS=Homo sapiens OX=9606 GN=ICAM1 PE=1 SV=2	ELKREPAVGEPAEVTTTVLVR	NA	574.324	41.533	4	x'00000000000000000000000	0.69377	0.624001	0.624001	41.3182	41.533	757.061	0.000247182	0.000247182	45.44	45.44	2	156	176	45.44	11543: Scan 16511 (rt=41.533) [\\qmcr.qmul.ac.uk\rfs\HAEMONC\Pedro's Lab\Cell Signalling Proteomics\Ana Levi\Biotine_amine2022\RAW\QE1_Ana_Fuji__Biotin1_Sample1R.raw]	ICAM1(155-176, no_mod);	148441	ICAM1;	P05362;	p10899	388	388	P05362	Intercellular adhesion molecule 1	ICAM1	surface	machine learning	NA	532	1	1	SP:1-27;NC:28-480;TM:481-503;CY:504-532	uniprot - CSPA confirmed	NA	0.8882	1	ENSG00000090339	ENSP00000264832	CD54	Unclassified	Unclassified	130;145;183;202;267;296;385;406
CD48_HUMAN	CD48 antigen OS=Homo sapiens OX=9606 GN=CD48 PE=1 SV=2	VRLDPQSGALYISK	NA	773.933	41.7786	2	x'0000000000000000	-1.25691	-1.25691	-1.25691	41.7786	41.7786	434.17	0.0203183	0.0203183	29.2	29.2	1	85	98	18.34	11693: Scan 16673 (rt=41.7786) [\\qmcr.qmul.ac.uk\rfs\HAEMONC\Pedro's Lab\Cell Signalling Proteomics\Ana Levi\Biotine_amine2022\RAW\QE1_Ana_Fuji__Biotin1_Sample1R.raw]	CD48(84-98, no_mod);	126636	CD48;	P09326;	p54994	438	438	P09326	CD48 antigen	CD48	surface	GPI (UniProt)	NA	243	0	1	SP:1-28;NC:29-243	uniprot - CSPA based sp-noncyt - CSPA confirmed	NA	0.7764	1 (nonTM)	ENSG00000117091	ENSP00000357025	CD48	Unclassified	Unclassified	40;44;104;162;189;206
NRP2_HUMAN	Neuropilin-2 OS=Homo sapiens OX=9606 GN=NRP2 PE=1 SV=3	DGDSESADLLGK	NA	603.778	39.0956	2	x'00000000000000	0.829502	-1.45993	-0.0497702	38.9255	39.3154	1073.89	1.58167e-06	1.58167e-06	73.33	73.33	7	92	103	73.33	10077: Scan 14884 (rt=39.0956) [\\qmcr.qmul.ac.uk\rfs\HAEMONC\Pedro's Lab\Cell Signalling Proteomics\Ana Levi\Biotine_amine2022\RAW\QE1_Ana_Fuji__Biotin1_Sample1R.raw]	NRP2(91-103, no_mod);	101992	NRP2;	O60462;	p06270	213	213	O60462	Neuropilin-2	NRP2	surface	machine learning	NA	931	1	1	SP:1-22;NC:23-864;TM:865-890;CY:891-931	uniprot - CSPA confirmed	NA	0.9261	1	ENSG00000118257	ENSP00000272849;ENSP00000387519	NA	Receptors	Other_receptors;Neuropilin	152;157;629;839
S39AE_HUMAN	Metal cation symporter ZIP14 OS=Homo sapiens OX=9606 GN=SLC39A14 PE=1 SV=3	VIVGSLSVQDLQASQSACYWLK	Deamidated (NQ)	1227.13	62.0184	2	x'000000000100000000000000	7.84749	6.8688	6.8688	61.9578	62.0184	378.1	3.06107e-08	9.26648e-05	93.22	74.31	5	305	326	37.82	22766: Scan 28818 (rt=62.0184) [\\qmcr.qmul.ac.uk\rfs\HAEMONC\Pedro's Lab\Cell Signalling Proteomics\Ana Levi\Biotine_amine2022\RAW\QE1_Ana_Fuji__Biotin1_Sample1R.raw]	SLC39A14(Q313);	81945.2	SLC39A14;	Q15043;	p53197	1258	1258	Q15043	Zinc transporter ZIP14	SLC39A14	surface	pos. trainingset	NA	492	6	1	SP:1-30;NC:31-152;TM:153-175;CY:176-185;TM:186-207;NC:208-218;TM:219-237;CY:238-398;TM:399-419;NC:420-424;TM:425-442;CY:443-461;TM:462-485;NC:486-492	uniprot - CSPA confirmed	surface	0.9194	1	ENSG00000104635	ENSP00000289952;ENSP00000370635	NA	NA	NA	77;87;102
CD48_HUMAN	CD48 antigen OS=Homo sapiens OX=9606 GN=CD48 PE=1 SV=2	IVEWDSR	NA	452.73	35.7083	2	x'000000000	1.90935	-1.47768	-1.47768	35.4821	35.9679	434.17	2.66256e-05	2.66256e-05	58.14	58.14	7	66	72	46.55	8044: Scan 12644 (rt=35.7083) [\\qmcr.qmul.ac.uk\rfs\HAEMONC\Pedro's Lab\Cell Signalling Proteomics\Ana Levi\Biotine_amine2022\RAW\QE1_Ana_Fuji__Biotin1_Sample1R.raw]	CD48(65-72, no_mod);	298430	CD48;	P09326;	p24025	438	438	P09326	CD48 antigen	CD48	surface	GPI (UniProt)	NA	243	0	1	SP:1-28;NC:29-243	uniprot - CSPA based sp-noncyt - CSPA confirmed	NA	0.7764	1 (nonTM)	ENSG00000117091	ENSP00000357025	CD48	Unclassified	Unclassified	40;44;104;162;189;206
DRB4_HUMAN	HLA class II histocompatibility antigen, DR beta 4 chain OS=Homo sapiens OX=9606 GN=HLA-DRB4 PE=1 SV=2	TQPLQHHNLLVCSVNGFYPGSIEVR	NA	955.818	50.7715	3	x'000000000000000000000000000	-0.471995	-3.3312	-3.3312	50.7715	51.0578	340.621	3.04944e-07	3.04944e-07	82.87	82.87	5	135	159	79.99	16988: Scan 22512 (rt=50.7715) [\\qmcr.qmul.ac.uk\rfs\HAEMONC\Pedro's Lab\Cell Signalling Proteomics\Ana Levi\Biotine_amine2022\RAW\QE1_Ana_Fuji__Biotin1_Sample1R.raw]	NA(134-159, no_mod);NA(134-159, no_mod);HLA-DRB4(134-159, no_mod);	188112	NA; NA; HLA-DRB4;	Q30167; P13760; P13762;	p50121	507	507	P13762	HLA class II histocompatibility antigen, DR beta 4 chain	HLA-DRB4	surface	pos. trainingset	NA	266	1	1	SP:1-29;NC:30-228;TM:229-250;CY:251-266	uniprot - CSPA confirmed	NA	0.8463	1	ENSG00000227357;ENSG00000231021	ENSP00000410857;ENSP00000412031	NA	Miscellaneous	Ligand;MHC	48
AT1B1_HUMAN	Sodium/potassium-transporting ATPase subunit beta-1 OS=Homo sapiens OX=9606 GN=ATP1B1 PE=1 SV=1	SYEAYVLNIVR	NA	663.856	56.1317	2	x'0000000000000	9.10154	-3.61622	-1.86619	55.9631	56.3766	191.604	9.66612e-07	9.66612e-07	73.38	73.38	4	97	107	73.38	19885: Scan 25679 (rt=56.1317) [\\qmcr.qmul.ac.uk\rfs\HAEMONC\Pedro's Lab\Cell Signalling Proteomics\Ana Levi\Biotine_amine2022\RAW\QE1_Ana_Fuji__Biotin1_Sample1R.raw]	ATP1B1(96-107, no_mod);	76479.7	ATP1B1;	P05026;	p47566	382	382	P05026	Sodium/potassium-transporting ATPase subunit beta-1	ATP1B1	surface	pos. trainingset	NA	303	1	0	CY:1-35;TM:36-59;NC:60-303	uniprot - CSPA confirmed	surface	0.4759	3	ENSG00000143153	ENSP00000356789;ENSP00000356790	NA	Transporters	AuxillaryTransportUnit;ATP1B	158;193;265
CD166_HUMAN	CD166 antigen OS=Homo sapiens OX=9606 GN=ALCAM PE=1 SV=2	FVCMLVTEDNVFEAPTIVK	Oxidation (M)	743.371	60.0133	3	x'000030000000000000000	-0.142787	-0.142787	-0.142787	60.0133	60.0133	961.91	0.0342292	0.0342292	32.52	32.52	1	111	129	32.52	21830: Scan 27799 (rt=60.0133) [\\qmcr.qmul.ac.uk\rfs\HAEMONC\Pedro's Lab\Cell Signalling Proteomics\Ana Levi\Biotine_amine2022\RAW\QE1_Ana_Fuji__Biotin1_Sample1R.raw]	ALCAM(M114);	158481	ALCAM;	Q13740;	p14983	1215	1215	Q13740	CD166 antigen	ALCAM	surface	machine learning	NA	583	1	1	SP:1-27;NC:28-527;TM:528-550;CY:551-583	uniprot - CSPA confirmed	NA	0.9441	1	ENSG00000170017	ENSP00000305988	CD166	Unclassified	Unclassified	91;95;167;265;306;361;457;480;499
PLXD1_HUMAN	Plexin-D1 OS=Homo sapiens OX=9606 GN=PLXND1 PE=1 SV=3	FLDDLFK	NA	449.24	58.944	2	x'000000000	0.331301	-0.784192	0.0412733	58.7659	59.168	271.76	0.000181072	0.000181072	48.99	48.99	14	1717	1723	16.36	21292: Scan 27216 (rt=58.944) [\\qmcr.qmul.ac.uk\rfs\HAEMONC\Pedro's Lab\Cell Signalling Proteomics\Ana Levi\Biotine_amine2022\RAW\QE1_Ana_Fuji__Biotin1_Sample1R.raw]	PLXND1(1716-1723, no_mod);	32516.2	PLXND1;	Q9Y4D7;	p13974	2808	2808	Q9Y4D7	Plexin-D1	PLXND1	surface	pos. trainingset	NA	1925	1	1	SP:1-46;NC:47-1270;TM:1271-1294;CY:1295-1925	uniprot - CSPA confirmed	surface	0.9602	1	ENSG00000004399	ENSP00000317128	NA	Receptors	Other_receptors;Plexin	86;155;188;224;481;500;583;696;736;802;965;1017;1060;1099;1118;1132;1237;1257;1341;1559
CD70_HUMAN	CD70 antigen OS=Homo sapiens OX=9606 GN=CD70 PE=1 SV=2	SFLHGPELDKGQLR	NA	532.956	37.8706	3	x'0000000000000000	4.78867	0.201774	2.32604	37.53	38.3698	394.51	1.34653e-05	1.34653e-05	62.22	62.22	10	84	97	57.92	9321: Scan 14059 (rt=37.8706) [\\qmcr.qmul.ac.uk\rfs\HAEMONC\Pedro's Lab\Cell Signalling Proteomics\Ana Levi\Biotine_amine2022\RAW\QE1_Ana_Fuji__Biotin1_Sample1R.raw]	CD70(83-97, no_mod);	325320	CD70;	P32970;	p44540	788	788	P32970	CD70 antigen	CD70	surface	machine learning	NA	193	1	0	CY:1-20;TM:21-42;NC:43-193	uniprot - CSPA confirmed	NA	0.6028	2	ENSG00000125726	ENSP00000245903	CD70	Unclassified	Unclassified	63;170
NRP2_HUMAN	Neuropilin-2 OS=Homo sapiens OX=9606 GN=NRP2 PE=1 SV=3	WSPAGIGMR	NA	487.748	43.0026	2	x'00000000000	0.663598	-0.302009	-0.302009	42.8133	43.0026	1073.89	0.000275583	0.000275583	48.83	48.83	2	578	586	41.57	12413: Scan 17470 (rt=43.0026) [\\qmcr.qmul.ac.uk\rfs\HAEMONC\Pedro's Lab\Cell Signalling Proteomics\Ana Levi\Biotine_amine2022\RAW\QE1_Ana_Fuji__Biotin1_Sample1R.raw]	NRP2(577-586, no_mod);	181157	NRP2;	O60462;	p56634	213	213	O60462	Neuropilin-2	NRP2	surface	machine learning	NA	931	1	1	SP:1-22;NC:23-864;TM:865-890;CY:891-931	uniprot - CSPA confirmed	NA	0.9261	1	ENSG00000118257	ENSP00000272849;ENSP00000387519	NA	Receptors	Other_receptors;Neuropilin	152;157;629;839
DRB5_HUMAN	HLA class II histocompatibility antigen, DR beta 5 chain OS=Homo sapiens OX=9606 GN=HLA-DRB5 PE=1 SV=1	AVTELGRPDAEYWNSQK	2 Deamidated (NQ)	983.47	41.8837	2	x'0000000000000010100	9.22323	6.54631	6.54631	41.6873	41.8837	331.91	0.00152577	0.00152577	50.06	50.06	4	78	94	46.63	11756: Scan 16741 (rt=41.8837) [\\qmcr.qmul.ac.uk\rfs\HAEMONC\Pedro's Lab\Cell Signalling Proteomics\Ana Levi\Biotine_amine2022\RAW\QE1_Ana_Fuji__Biotin1_Sample1R.raw]	NA(N91);NA(Q93);NA(N91);NA(Q93);NA(N91);NA(Q93);HLA-DRB1(N91);HLA-DRB4(Q93);HLA-DRB5(N91);NA(Q93);NA(N91);NA(Q93);NA(N91);NA(Q93);NA(N91);HLA-DRB1(Q93);HLA-DRB4(N91);HLA-DRB5(Q93);	140197	NA; NA; NA; NA; NA; NA; HLA-DRB1; HLA-DRB4; HLA-DRB5;	Q5Y7A7; Q30167; Q29974; P13760; P04229; P01912; P01911; P13762; Q30154;	p04770	1338	1338	Q30154	HLA class II histocompatibility antigen, DR beta 5 chain	HLA-DRB5	surface	pos. trainingset	NA	266	1	1	SP:1-29;NC:30-228;TM:229-250;CY:251-266	uniprot - CSPA confirmed	NA	0.9102	1	ENSG00000198502	ENSP00000364114	NA	Miscellaneous	Ligand;MHC	48
EVI2B_HUMAN	Protein EVI2B OS=Homo sapiens OX=9606 GN=EVI2B PE=1 SV=2	RTSIISLTPWKPSK	Phospho (ST)	565.306	46.6168	3	x'0040000000000000	1.68587	-0.653319	-0.653319	46.5674	46.6168	263.94	0.00976208	0.0196555	34.49	32.085	3	266	279	6.39	14582: Scan 19849 (rt=46.6168) [\\qmcr.qmul.ac.uk\rfs\HAEMONC\Pedro's Lab\Cell Signalling Proteomics\Ana Levi\Biotine_amine2022\RAW\QE1_Ana_Fuji__Biotin1_Sample1R.raw]	EVI2B(T267);	196939	EVI2B;	P34910;	p43544	798	798	P34910	Protein EVI2B	EVI2B	surface	machine learning	NA	448	1	1	SP:1-21;NC:22-202;TM:203-225;CY:226-448	uniprot	NA	0.8723	1	ENSG00000185862	ENSP00000333779;ENSP00000462682	CD361	Unclassified	Unclassified	16;50;114;314;353;368;437
SCRB1_HUMAN	Scavenger receptor class B member 1 OS=Homo sapiens OX=9606 GN=SCARB1 PE=1 SV=1	LIMTLAFTTLGER	NA	489.275	63.1554	3	x'000000000000000	0.421217	0.421217	0.421217	63.1554	63.1554	124.58	0.000594078	0.000594078	44.08	44.08	1	157	169	44.08	23305: Scan 29401 (rt=63.1554) [\\qmcr.qmul.ac.uk\rfs\HAEMONC\Pedro's Lab\Cell Signalling Proteomics\Ana Levi\Biotine_amine2022\RAW\QE1_Ana_Fuji__Biotin1_Sample1R.raw]	SCARB1(156-169, no_mod);	8923.29	SCARB1;	Q8WTV0;	p29520	2105	2105	Q8WTV0	Scavenger receptor class B member 1	SCARB1	surface	pos. trainingset	NA	552	2	0	CY:1-11;TM:12-34;NC:35-442;TM:443-463;CY:464-552	uniprot - CSPA confirmed	surface	0.7733	1	ENSG00000073060	ENSP00000414979	NA	Receptors	SCAR;Class_B	102;108;173;212;227;255;310;330;383
SLAF5_HUMAN	SLAM family member 5 OS=Homo sapiens OX=9606 GN=CD84 PE=1 SV=1	ASTQDSKPPGTSSYEIVI	NA	940.467	48.7234	2	x'00000000000000000000	-1.55089	-1.73185	-1.73185	48.7142	48.7234	122.93	0.00581488	0.00581488	39.46	39.46	2	328	345	39.46	15811: Scan 21214 (rt=48.7234) [\\qmcr.qmul.ac.uk\rfs\HAEMONC\Pedro's Lab\Cell Signalling Proteomics\Ana Levi\Biotine_amine2022\RAW\QE1_Ana_Fuji__Biotin1_Sample1R.raw]	CD84(327-345, no_mod);	86851.6	CD84;	Q9UIB8;	p04069	2705	2705	Q9UIB8	SLAM family member 5	CD84	surface	pos. trainingset	NA	345	1	1	SP:1-21;NC:22-225;TM:226-248;CY:249-345	uniprot - CSPA confirmed	surface	0.9172	1	ENSG00000066294	ENSP00000312367	CD84	Unclassified	Unclassified	146;150;163;167;201
PLXB2_HUMAN	Plexin-B2 OS=Homo sapiens OX=9606 GN=PLXNB2 PE=1 SV=3	VYLTPDGTSSEYDSILVEINKR	NA	833.758	56.8946	3	x'000000000000000000000000	-0.0584408	-2.47213	-1.84769	56.7128	57.1009	896.879	1.06627e-09	1.06627e-09	106.96	106.96	10	418	439	106.96	20278: Scan 26107 (rt=56.8946) [\\qmcr.qmul.ac.uk\rfs\HAEMONC\Pedro's Lab\Cell Signalling Proteomics\Ana Levi\Biotine_amine2022\RAW\QE1_Ana_Fuji__Biotin1_Sample1R.raw]	PLXNB2(417-439, no_mod);	94879.9	PLXNB2;	O15031;	p56200	136	136	O15031	Plexin-B2	PLXNB2	surface	pos. trainingset	NA	1838	1	1	SP:1-18;NC:19-1199;TM:1200-1221;CY:1222-1838	uniprot - CSPA confirmed	surface	0.9434	1	ENSG00000196576	ENSP00000352288;ENSP00000409171	NA	Receptors	Other_receptors;Plexin	127;242;391;402;528;733;759;795;844;1002;1049;1068;1099;1449
CD19_HUMAN	B-lymphocyte antigen CD19 OS=Homo sapiens OX=9606 GN=CD19 PE=1 SV=6	DMWVMETGLLLPR	NA	780.899	71.9445	2	x'000000000000000	1.05848	-1.48034	-0.967443	71.8264	72.1891	385.56	1.26307e-09	1.26307e-09	105.29	105.29	8	238	250	102.08	26976: Scan 33443 (rt=71.9445) [\\qmcr.qmul.ac.uk\rfs\HAEMONC\Pedro's Lab\Cell Signalling Proteomics\Ana Levi\Biotine_amine2022\RAW\QE1_Ana_Fuji__Biotin1_Sample1R.raw]	CD19(237-250, no_mod);	49215.1	CD19;	P15391;	p07517	527	527	P15391	B-lymphocyte antigen CD19	CD19	surface	pos. trainingset	NA	556	1	1	SP:1-20;NC:21-292;TM:293-315;CY:316-556	uniprot - CSPA confirmed	surface	0.8621	1	ENSG00000177455	ENSP00000313419	CD19	Unclassified	Unclassified	86;125;138;181;265;423
PTPRC_HUMAN	Receptor-type tyrosine-protein phosphatase C OS=Homo sapiens OX=9606 GN=PTPRC PE=1 SV=3	CDSEILYNNHK	NA	464.879	27.5573	3	x'0000000000000	-0.233542	-0.966505	-0.427561	27.3105	27.8059	3028.36	0.0529214	0.0529214	28.59	28.59	8	367	377	28.59	3584: Scan 7623 (rt=27.5573) [\\qmcr.qmul.ac.uk\rfs\HAEMONC\Pedro's Lab\Cell Signalling Proteomics\Ana Levi\Biotine_amine2022\RAW\QE1_Ana_Fuji__Biotin1_Sample1R.raw]	PTPRC(366-377, no_mod);	234535	PTPRC;	P08575;	p05080	423	423	P08575	Receptor-type tyrosine-protein phosphatase C	PTPRC	surface	machine learning	NA	1304	1	1	SP:1-23;NC:24-575;TM:576-597;CY:598-1304	uniprot	NA	0.978	1	ENSG00000081237;ENSG00000262418	ENSP00000356346;ENSP00000461074;ENSP00000458322;ENSP00000471843	CD45	Receptors	Other_receptors;ReceptorTypePhosphatases	78;90;95;184;190;197;232;260;270;276;335;378;419;468;488;529;707;919;966;1017;1122;1150
CD48_HUMAN	CD48 antigen OS=Homo sapiens OX=9606 GN=CD48 PE=1 SV=2	LQVLDPVPKPVIK	Deamidated (NQ)	723.957	44.6458	2	x'001000000000000	9.02276	9.02276	9.02276	44.6458	44.6458	434.17	0.00426566	0.00426566	40.06	40.06	1	125	137	40.06	13410: Scan 18558 (rt=44.6458) [\\qmcr.qmul.ac.uk\rfs\HAEMONC\Pedro's Lab\Cell Signalling Proteomics\Ana Levi\Biotine_amine2022\RAW\QE1_Ana_Fuji__Biotin1_Sample1R.raw]	CD48(Q126);	42092.2	CD48;	P09326;	p32361	438	438	P09326	CD48 antigen	CD48	surface	GPI (UniProt)	NA	243	0	1	SP:1-28;NC:29-243	uniprot - CSPA based sp-noncyt - CSPA confirmed	NA	0.7764	1 (nonTM)	ENSG00000117091	ENSP00000357025	CD48	Unclassified	Unclassified	40;44;104;162;189;206
MUC18_HUMAN	Cell surface glycoprotein MUC18 OS=Homo sapiens OX=9606 GN=MCAM PE=1 SV=2	EVTVPVFYPTEK	NA	704.872	51.7152	2	x'00000000000000	0.0539877	-1.56565	-0.201743	51.5191	51.9366	1440.47	0.000382932	0.000382932	48.94	48.94	10	240	251	48.94	17507: Scan 23083 (rt=51.7152) [\\qmcr.qmul.ac.uk\rfs\HAEMONC\Pedro's Lab\Cell Signalling Proteomics\Ana Levi\Biotine_amine2022\RAW\QE1_Ana_Fuji__Biotin1_Sample1R.raw]	MCAM(239-251, no_mod);	432752	MCAM;	P43121;	p12744	879	879	P43121	Cell surface glycoprotein MUC18	MCAM	surface	pos. trainingset	NA	646	1	1	SP:1-23;NC:24-559;TM:560-583;CY:584-646	uniprot - CSPA confirmed	surface	0.9613	1	ENSG00000076706	ENSP00000264036	CD146	Unclassified	Unclassified	56;418;449;467;508;518;527;544
TR10A_HUMAN	Tumor necrosis factor receptor superfamily member 10A OS=Homo sapiens OX=9606 GN=TNFRSF10A PE=1 SV=3	AGTAGPGDALYAMLMK	NA	522.928	61.7673	3	x'000000000000000000	1.71738	1.71738	1.71738	61.7673	61.7673	560.004	0.0692994	0.0692994	28.12	28.12	1	399	414	28.12	23928: Scan 30109 (rt=61.7673) [\\qmcr.qmul.ac.uk\rfs\HAEMONC\Pedro's Lab\Cell Signalling Proteomics\Ana Levi\Biotine_amine2022\RAW\QE1_Ana_Fuji__Biotin2_Sample2.raw]	TNFRSF10A(398-414, no_mod);	33139.4	TNFRSF10A;	O00220;	p01649	89	89	O00220	Tumor necrosis factor receptor superfamily member 10A	TNFRSF10A	surface	machine learning	NA	468	1	1	SP:1-23;NC:24-239;TM:240-266;CY:267-468	uniprot	NA	0.8443	1	ENSG00000104689	ENSP00000221132	CD261	Receptors	Other_receptors;TNFNGF	156;417;422
PTPRC_HUMAN	Receptor-type tyrosine-protein phosphatase C OS=Homo sapiens OX=9606 GN=PTPRC PE=1 SV=3	VELSEINGDAGSNYINASYIDGFK	Deamidated (NQ)	1289.1	61.015	2	x'00000001000000000000000000	6.77158	-1.37995	-1.37995	59.6502	61.161	3247.34	6.24263e-14	0.00200288	151.62	85.93	9	694	717	87.26	23565: Scan 29718 (rt=61.015) [\\qmcr.qmul.ac.uk\rfs\HAEMONC\Pedro's Lab\Cell Signalling Proteomics\Ana Levi\Biotine_amine2022\RAW\QE1_Ana_Fuji__Biotin2_Sample2.raw]	PTPRC(N700);	202351	PTPRC;	P08575;	p52097	423	423	P08575	Receptor-type tyrosine-protein phosphatase C	PTPRC	surface	machine learning	NA	1304	1	1	SP:1-23;NC:24-575;TM:576-597;CY:598-1304	uniprot	NA	0.978	1	ENSG00000081237;ENSG00000262418	ENSP00000356346;ENSP00000461074;ENSP00000458322;ENSP00000471843	CD45	Receptors	Other_receptors;ReceptorTypePhosphatases	78;90;95;184;190;197;232;260;270;276;335;378;419;468;488;529;707;919;966;1017;1122;1150
MUC18_HUMAN	Cell surface glycoprotein MUC18 OS=Homo sapiens OX=9606 GN=MCAM PE=1 SV=2	APEEPNIQVNPLGIPVNSKEPEEVATCVGR	NA	1081.88	53.1053	3	x'00000000000000000000000000000000	0.665202	-1.64774	-1.64774	53.0501	53.572	1370.27	3.54593e-10	3.54593e-10	112.05	112.05	8	135	164	112.05	19240: Scan 25000 (rt=53.1053) [\\qmcr.qmul.ac.uk\rfs\HAEMONC\Pedro's Lab\Cell Signalling Proteomics\Ana Levi\Biotine_amine2022\RAW\QE1_Ana_Fuji__Biotin2_Sample2.raw]	MCAM(134-164, no_mod);	410925	MCAM;	P43121;	p03294	879	879	P43121	Cell surface glycoprotein MUC18	MCAM	surface	pos. trainingset	NA	646	1	1	SP:1-23;NC:24-559;TM:560-583;CY:584-646	uniprot - CSPA confirmed	surface	0.9613	1	ENSG00000076706	ENSP00000264036	CD146	Unclassified	Unclassified	56;418;449;467;508;518;527;544
PTPRJ_HUMAN	Receptor-type tyrosine-protein phosphatase eta OS=Homo sapiens OX=9606 GN=PTPRJ PE=1 SV=3	DTEVLLVGLEPGTR	NA	500.276	58.3004	3	x'0000000000000000	-0.552142	-0.552142	-0.552142	58.3004	58.3004	636.717	0.0139143	0.0139143	34.42	34.42	1	327	340	34.42	22171: Scan 28194 (rt=58.3004) [\\qmcr.qmul.ac.uk\rfs\HAEMONC\Pedro's Lab\Cell Signalling Proteomics\Ana Levi\Biotine_amine2022\RAW\QE1_Ana_Fuji__Biotin2_Sample2.raw]	PTPRJ(326-340, no_mod);	14844.9	PTPRJ;	Q12913;	p08128	1168	1168	Q12913	Receptor-type tyrosine-protein phosphatase eta	PTPRJ	surface	pos. trainingset	NA	1337	1	1	SP:1-35;NC:36-970;TM:971-996;CY:997-1337	uniprot - CSPA confirmed	surface	0.9348	1	ENSG00000149177	ENSP00000400010	CD148	Receptors	Other_receptors;ReceptorTypePhosphatases	72;82;93;104;142;172;192;231;258;278;342;351;376;391;396;413;431;501;525;536;582;603;618;628;637;666;669;761;772;784;790;824;910;937;1313
S29A1_HUMAN	Equilibrative nucleoside transporter 1 OS=Homo sapiens OX=9606 GN=SLC29A1 PE=1 SV=3	EESGVSVSNSQPTNESHSIK	NA	705.998	26.7219	3	x'0000000000000000000000	0.0278964	-0.97921	-0.26998	26.7219	27.0745	355.72	0.000117899	0.000117899	57.93	57.93	14	264	283	57.89	3397: Scan 7413 (rt=26.7219) [\\qmcr.qmul.ac.uk\rfs\HAEMONC\Pedro's Lab\Cell Signalling Proteomics\Ana Levi\Biotine_amine2022\RAW\QE1_Ana_Fuji__Biotin2_Sample2.raw]	SLC29A1(263-283, no_mod);	122004	SLC29A1;	Q99808;	p09521	2330	2330	Q99808	Equilibrative nucleoside transporter 1	SLC29A1	surface	pos. trainingset	NA	456	11	0	CY:1-11;TM:12-32;NC:33-78;TM:79-98;CY:99-109;TM:110-130;NC:131-135;TM:136-159;CY:160-178;TM:179-199;NC:200-204;TM:205-226;CY:227-288;TM:289-307;NC:308-326;TM:327-344;CY:345-363;TM:364-382;NC:383-393;TM:394-418;CY:419-429;TM:430-452;NC:453-456	uniprot - CSPA confirmed	surface	0.5476	3	ENSG00000112759	ENSP00000360773;ENSP00000360778;ENSP00000360789;ENSP00000360796;ENSP00000360805;ENSP00000360820;ENSP00000377424;ENSP00000377427;ENSP00000392668	NA	Transporters	SLC;MFS;SLC29	48;277;288
INAR1_HUMAN	Interferon alpha/beta receptor 1 OS=Homo sapiens OX=9606 GN=IFNAR1 PE=1 SV=3	LSPETTYCLK	NA	606.305	37.6904	2	x'000000000000	3.53958	3.53958	3.53958	37.6904	37.6904	234.34	0.000132319	0.000132319	53.76	53.76	1	192	201	47.14	9819: Scan 14582 (rt=37.6904) [\\qmcr.qmul.ac.uk\rfs\HAEMONC\Pedro's Lab\Cell Signalling Proteomics\Ana Levi\Biotine_amine2022\RAW\QE1_Ana_Fuji__Biotin2_Sample2.raw]	IFNAR1(191-201, no_mod);	67081.8	IFNAR1;	P17181;	p32818	552	552	P17181	Interferon alpha/beta receptor 1	IFNAR1	surface	machine learning	NA	557	1	1	SP:1-23;NC:24-436;TM:437-457;CY:458-557	uniprot - CSPA confirmed	NA	0.8902	1	ENSG00000142166	ENSP00000270139	NA	Receptors	IG;Type2;CytokineR	50;58;81;88;110;172;254;313;314;376;416;433;507;518;537
MOT1_HUMAN	Monocarboxylate transporter 1 OS=Homo sapiens OX=9606 GN=SLC16A1 PE=1 SV=3	KDLHDANTDLIGR	NA	734.38	29.3312	2	x'000000000000000	-2.80485	-4.22297	-2.80485	29.1335	29.3312	396.22	3.82276e-06	3.82276e-06	73.01	73.01	2	224	236	68.4	4792: Scan 8974 (rt=29.3312) [\\qmcr.qmul.ac.uk\rfs\HAEMONC\Pedro's Lab\Cell Signalling Proteomics\Ana Levi\Biotine_amine2022\RAW\QE1_Ana_Fuji__Biotin2_Sample2.raw]	SLC16A1(223-236, no_mod);	21412.4	SLC16A1;	P53985;	p24678	993	993	P53985	Monocarboxylate transporter 1	SLC16A1	surface	machine learning	NA	500	12	0	CY:1-17;TM:18-36;NC:37-58;TM:59-80;CY:81-86;TM:87-105;NC:106-110;TM:111-132;CY:133-143;TM:144-164;NC:165-169;TM:170-192;CY:193-262;TM:263-287;NC:288-298;TM:299-319;CY:320-329;TM:330-347;NC:348-352;TM:353-375;CY:376-386;TM:387-409;NC:410-420;TM:421-443;CY:444-500	uniprot	NA	0.6447	2	ENSG00000155380	ENSP00000358640;ENSP00000441065	NA	Transporters	SLC;MFS;SLC16	NA
PLXA1_HUMAN	Plexin-A1 OS=Homo sapiens OX=9606 GN=PLXNA1 PE=1 SV=3	EMEVQANVEK	NA	588.782	29.9003	2	x'000000000000	-0.750288	-0.750288	-0.750288	29.9003	29.9003	1042.48	0.000285999	0.000285999	49.75	49.75	1	1344	1353	47.51	5130: Scan 9345 (rt=29.9003) [\\qmcr.qmul.ac.uk\rfs\HAEMONC\Pedro's Lab\Cell Signalling Proteomics\Ana Levi\Biotine_amine2022\RAW\QE1_Ana_Fuji__Biotin2_Sample2.raw]	PLXNA1(1343-1353, no_mod);	39218.4	PLXNA1;	Q9UIW2;	p11275	2709	2709	Q9UIW2	Plexin-A1	PLXNA1	surface	pos. trainingset	NA	1896	1	1	SP:1-26;NC:27-1242;TM:1243-1267;CY:1268-1896	uniprot - CSPA confirmed	surface	0.9396	1	ENSG00000114554	ENSP00000377061	NA	Receptors	Other_receptors;Plexin	77;572;597;660;672;701;761;769;785;1043;1098;1140;1187;1212;1609;1612
IGSF8_HUMAN	Immunoglobulin superfamily member 8 OS=Homo sapiens OX=9606 GN=IGSF8 PE=1 SV=1	LQGDAVVLK	NA	471.786	34.2413	2	x'00000000000	1.96165	-1.01216	1.96165	34.2413	34.7485	757.37	0.000132285	0.000132285	49.84	49.84	11	105	113	33.86	7742: Scan 12265 (rt=34.2413) [\\qmcr.qmul.ac.uk\rfs\HAEMONC\Pedro's Lab\Cell Signalling Proteomics\Ana Levi\Biotine_amine2022\RAW\QE1_Ana_Fuji__Biotin2_Sample2.raw]	IGSF8(104-113, no_mod);	721603	IGSF8;	Q969P0;	p32012	2175	2175	Q969P0	Immunoglobulin superfamily member 8	IGSF8	surface	pos. trainingset	NA	613	1	1	SP:1-27;NC:28-579;TM:580-606;CY:607-613	uniprot - CSPA confirmed	surface	0.486	3	ENSG00000162729	ENSP00000316664;ENSP00000357065;ENSP00000477565	CD316	Receptors	IG;OtherOther	50;327;463
PTPRJ_HUMAN	Receptor-type tyrosine-protein phosphatase eta OS=Homo sapiens OX=9606 GN=PTPRJ PE=1 SV=3	TPSSTGPSPVFDIK	NA	716.871	44.6788	2	x'0000000000000000	2.18547	-7.67681	0.648867	44.6228	45.0357	636.717	3.0162e-08	3.0162e-08	91.06	91.06	5	113	126	91.06	14166: Scan 19399 (rt=44.6788) [\\qmcr.qmul.ac.uk\rfs\HAEMONC\Pedro's Lab\Cell Signalling Proteomics\Ana Levi\Biotine_amine2022\RAW\QE1_Ana_Fuji__Biotin2_Sample2.raw]	PTPRJ(112-126, no_mod);	136600	PTPRJ;	Q12913;	p49988	1168	1168	Q12913	Receptor-type tyrosine-protein phosphatase eta	PTPRJ	surface	pos. trainingset	NA	1337	1	1	SP:1-35;NC:36-970;TM:971-996;CY:997-1337	uniprot - CSPA confirmed	surface	0.9348	1	ENSG00000149177	ENSP00000400010	CD148	Receptors	Other_receptors;ReceptorTypePhosphatases	72;82;93;104;142;172;192;231;258;278;342;351;376;391;396;413;431;501;525;536;582;603;618;628;637;666;669;761;772;784;790;824;910;937;1313
HLAE_HUMAN	HLA class I histocompatibility antigen, alpha chain E OS=Homo sapiens OX=9606 GN=HLA-E PE=1 SV=4	THVTHHPISDHEATLR	NA	617.647	22.1623	3	x	0.590296	-0.836794	-3.21259	21.8442	22.8682	416.66	5.26696e-06	0.000286221	69.51	59.52	28	208	223	0	1248: Sum of 2 scans. Range 4999 (rt=22.0832) to 5072 (rt=22.2413) [\\qmcr.qmul.ac.uk\rfs\HAEMONC\Pedro's Lab\Cell Signalling Proteomics\Ana Levi\Biotine_amine2022\RAW\QE1_Ana_Fuji__Biotin2_Sample2.raw]	NA(210-226, no_mod);NA(210-226, no_mod);NA(210-226, no_mod);NA(210-226, no_mod);NA(210-226, no_mod);NA(210-226, no_mod);NA(210-226, no_mod);NA(210-226, no_mod);NA(210-226, no_mod);NA(210-226, no_mod);NA(210-226, no_mod);NA(210-226, no_mod);NA(210-226, no_mod);NA(210-226, no_mod);NA(210-226, no_mod);NA(210-226, no_mod);NA(210-226, no_mod);NA(210-226, no_mod);NA(210-226, no_mod);NA(210-226, no_mod)…	229789	NA; NA; NA; NA; NA; NA; NA; NA; NA; NA; NA; NA; NA; NA; NA; NA; NA; NA; NA; NA; NA; NA; NA; NA; NA; NA; NA; HLA-B; HLA-E;	Q95365; Q31612; Q31610; Q29940; Q29836; Q29718; Q04826; P30495; P30493; P30492; P30488; P30487; P30486; P30485; P30484; P30483; P30480; P30479; P30475; P30466; P30464; P30462; P30461; P30460; P18465; P18463; P03989; P01889; P13747;	p48885	504	504	P13747	HLA class I histocompatibility antigen, alpha chain E	HLA-E	surface	machine learning	NA	358	1	1	SP:1-21;NC:22-302;TM:303-329;CY:330-358	uniprot - CSPA confirmed	NA	0.7505	1	ENSG00000206493;ENSG00000229252;ENSG00000233904;ENSG00000230254	ENSP00000373091;ENSP00000409910;ENSP00000390707;ENSP00000397420	NA	Miscellaneous	Ligand;MHC	107
SL9A1_HUMAN	Sodium/hydrogen exchanger 1 OS=Homo sapiens OX=9606 GN=SLC9A1 PE=1 SV=2	EDLPVITIDPASPQSPESVDLVNEELK	NA	978.831	64.9171	3	x'00000000000000000000000000000	-1.82241	-1.82241	-1.82241	64.9171	64.9171	166.92	1.35893e-05	1.35893e-05	66	66	1	712	738	66	25471: Scan 31789 (rt=64.9171) [\\qmcr.qmul.ac.uk\rfs\HAEMONC\Pedro's Lab\Cell Signalling Proteomics\Ana Levi\Biotine_amine2022\RAW\QE1_Ana_Fuji__Biotin2_Sample2.raw]	SLC9A1(711-738, no_mod);	53998.5	SLC9A1;	P19634;	p09236	584	584	P19634	Sodium/hydrogen exchanger 1	SLC9A1	surface	pos. trainingset	NA	815	12	0	CY:1-12;TM:13-33;NC:34-105;TM:106-127;CY:128-129;TM:130-149;NC:150-154;TM:155-174;CY:175-191;TM:192-211;NC:212-227;TM:228-247;CY:248-256;TM:257-276;NC:277-294;TM:295-315;CY:316-338;TM:339-358;NC:359-381;IM:382-402;NC:403-410;TM:411-430;CY:431-448;TM:449-470;NC:471-479;TM:480-499;CY:500-815	uniprot - CSPA confirmed	surface	0.6047	2	ENSG00000090020	ENSP00000263980	NA	Transporters	SLC;Other;SLC9	75;370;410
CD22_HUMAN	B-cell receptor CD22 OS=Homo sapiens OX=9606 GN=CD22 PE=1 SV=2	SPLSTLTVYYSPETIGR	NA	628.664	57.8473	3	x'0000000000000000000	-0.0233674	-0.373878	-0.0233674	57.8473	57.9701	1225.53	0.00247805	0.00247805	41.09	41.09	2	670	686	39.94	21925: Scan 27926 (rt=57.8473) [\\qmcr.qmul.ac.uk\rfs\HAEMONC\Pedro's Lab\Cell Signalling Proteomics\Ana Levi\Biotine_amine2022\RAW\QE1_Ana_Fuji__Biotin2_Sample2.raw]	CD22(669-686, no_mod);	109731	CD22;	P20273;	p46303	589	589	P20273	B-cell receptor CD22	CD22	surface	pos. trainingset	NA	847	1	1	SP:1-19;NC:20-687;TM:688-707;CY:708-847	uniprot - CSPA confirmed	surface	0.7556	1	ENSG00000012124	ENSP00000085219;ENSP00000270311	CD22	Miscellaneous	StructuralAndAdhesion;IG_AdhesionProteins	67;101;112;135;164;231;363;445;479;574;634;724
PTPRC_HUMAN	Receptor-type tyrosine-protein phosphatase C OS=Homo sapiens OX=9606 GN=PTPRC PE=1 SV=3	NNHQEDKIEFDNEVDKVK	NA	734.353	31.1378	3	x'00000000000000000000	8.80431	-1.3818	-1.3818	31.0712	31.6945	3247.34	2.96578e-06	2.96578e-06	73.87	73.87	7	1239	1256	73.87	5873: Scan 10169 (rt=31.1378) [\\qmcr.qmul.ac.uk\rfs\HAEMONC\Pedro's Lab\Cell Signalling Proteomics\Ana Levi\Biotine_amine2022\RAW\QE1_Ana_Fuji__Biotin2_Sample2.raw]	PTPRC(1238-1256, no_mod);	65865.4	PTPRC;	P08575;	p37699	423	423	P08575	Receptor-type tyrosine-protein phosphatase C	PTPRC	surface	machine learning	NA	1304	1	1	SP:1-23;NC:24-575;TM:576-597;CY:598-1304	uniprot	NA	0.978	1	ENSG00000081237;ENSG00000262418	ENSP00000356346;ENSP00000461074;ENSP00000458322;ENSP00000471843	CD45	Receptors	Other_receptors;ReceptorTypePhosphatases	78;90;95;184;190;197;232;260;270;276;335;378;419;468;488;529;707;919;966;1017;1122;1150
S4A7_HUMAN	Sodium bicarbonate cotransporter 3 OS=Homo sapiens OX=9606 GN=SLC4A7 PE=1 SV=2	FLFLLLGPAGK	NA	588.363	67.8454	2	x'0000000000000	-0.104707	-1.00706	-0.104707	67.8454	68.3939	324.3	3.47412e-07	3.47412e-07	69.14	69.14	4	467	477	69.14	26749: Scan 33196 (rt=67.8454) [\\qmcr.qmul.ac.uk\rfs\HAEMONC\Pedro's Lab\Cell Signalling Proteomics\Ana Levi\Biotine_amine2022\RAW\QE1_Ana_Fuji__Biotin2_Sample2.raw]	SLC4A7(466-477, no_mod);	15336.4	SLC4A7;	Q9Y6M7;	p14049	2880	2880	Q9Y6M7	Sodium bicarbonate cotransporter 3	SLC4A7	surface	pos. trainingset	NA	1214	11	0	NC:1-603;TM:604-630;CY:631-638;TM:639-659;NC:660-695;TM:696-719;CY:720-725;TM:726-744;NC:745-823;TM:824-842;CY:843-861;TM:862-880;NC:881-909;TM:910-929;CY:930-949;TM:950-974;NC:975-1009;TM:1010-1029;CY:1030-1035;TM:1036-1055;NC:1056-1089;TM:1090-1118;CY:1119-1214	uniprot - CSPA confirmed	surface	0.7581	1	ENSG00000033867	ENSP00000295736	NA	Transporters	SLC;APC;SLC4	171;269;398;406;554;776;786;791;796
PTPRC_HUMAN	Receptor-type tyrosine-protein phosphatase C OS=Homo sapiens OX=9606 GN=PTPRC PE=1 SV=3	TGTYIGIDAMLEGLEAENK	Oxidation (M)	1020.99	55.3699	2	x'000000000030000000000	0.167159	-0.126963	-0.126963	55.3699	55.4509	3247.34	2.81776e-05	2.81776e-05	63.34	63.34	2	860	878	63.34	20547: Scan 26427 (rt=55.3699) [\\qmcr.qmul.ac.uk\rfs\HAEMONC\Pedro's Lab\Cell Signalling Proteomics\Ana Levi\Biotine_amine2022\RAW\QE1_Ana_Fuji__Biotin2_Sample2.raw]	PTPRC(M869);	72344.6	PTPRC;	P08575;	p48792	423	423	P08575	Receptor-type tyrosine-protein phosphatase C	PTPRC	surface	machine learning	NA	1304	1	1	SP:1-23;NC:24-575;TM:576-597;CY:598-1304	uniprot	NA	0.978	1	ENSG00000081237;ENSG00000262418	ENSP00000356346;ENSP00000461074;ENSP00000458322;ENSP00000471843	CD45	Receptors	Other_receptors;ReceptorTypePhosphatases	78;90;95;184;190;197;232;260;270;276;335;378;419;468;488;529;707;919;966;1017;1122;1150
CD79B_HUMAN	B-cell antigen receptor complex-associated protein beta chain OS=Homo sapiens OX=9606 GN=CD79B PE=1 SV=1	VMGFSTLAQLK	Oxidation (M)	605.83	46.7124	2	x'0030000000000	0.696073	-2.57763	0.696073	46.7124	46.9192	352.79	8.36591e-07	8.36591e-07	73.47	73.47	4	142	152	73.47	15402: Scan 20774 (rt=46.7124) [\\qmcr.qmul.ac.uk\rfs\HAEMONC\Pedro's Lab\Cell Signalling Proteomics\Ana Levi\Biotine_amine2022\RAW\QE1_Ana_Fuji__Biotin2_Sample2.raw]	CD79B(M143);	197240	CD79B;	P40259;	p54161	845	845	P40259	B-cell antigen receptor complex-associated protein beta chain	CD79B	surface	pos. trainingset	NA	229	1	1	SP:1-28;NC:29-160;TM:161-181;CY:182-229	uniprot - CSPA confirmed	surface	0.8086	1	ENSG00000007312	ENSP00000006750	CD79b	Unclassified	Unclassified	73;101;127;128
TGFR2_HUMAN	TGF-beta receptor type-2 OS=Homo sapiens OX=9606 GN=TGFBR2 PE=1 SV=2	DIFSDINLK	NA	532.786	57.7731	2	x'00000000000	1.3972	1.3972	1.3972	57.7731	57.7731	37.57	0.00364843	0.00364843	37.57	37.57	1	292	300	34.61	21888: Scan 27885 (rt=57.7731) [\\qmcr.qmul.ac.uk\rfs\HAEMONC\Pedro's Lab\Cell Signalling Proteomics\Ana Levi\Biotine_amine2022\RAW\QE1_Ana_Fuji__Biotin2_Sample2.raw]	TGFBR2(291-300, no_mod);	20256	TGFBR2;	P37173;	p06601	832	832	P37173	TGF-beta receptor type-2	TGFBR2	surface	pos. trainingset	NA	567	1	1	SP:1-21;NC:22-162;TM:163-189;CY:190-567	uniprot - CSPA confirmed	surface	0.9485	1	ENSG00000163513	ENSP00000295754	NA	Receptors	Kinase;Act.TGFB	70;94;154;266;564
NRP2_HUMAN	Neuropilin-2 OS=Homo sapiens OX=9606 GN=NRP2 PE=1 SV=3	LFEGNMHYDTPDIR	NA	854.393	43.8145	2	x'0000000000000000	-0.655624	-5.17881	-0.655624	43.8145	43.909	1673.05	2.24135e-07	2.24135e-07	83.93	83.93	2	548	561	79.21	13629: Scan 18805 (rt=43.8145) [\\qmcr.qmul.ac.uk\rfs\HAEMONC\Pedro's Lab\Cell Signalling Proteomics\Ana Levi\Biotine_amine2022\RAW\QE1_Ana_Fuji__Biotin2_Sample2.raw]	NRP2(547-561, no_mod);	98348.4	NRP2;	O60462;	p28256	213	213	O60462	Neuropilin-2	NRP2	surface	machine learning	NA	931	1	1	SP:1-22;NC:23-864;TM:865-890;CY:891-931	uniprot - CSPA confirmed	NA	0.9261	1	ENSG00000118257	ENSP00000272849;ENSP00000387519	NA	Receptors	Other_receptors;Neuropilin	152;157;629;839
SCRB1_HUMAN	Scavenger receptor class B member 1 OS=Homo sapiens OX=9606 GN=SCARB1 PE=1 SV=1	IDPSSLSFNMWK	NA	712.847	60.5502	2	x'00000000000000	-1.12736	-1.12736	-1.12736	60.5502	60.5502	231.27	6.81665e-07	6.81665e-07	77.85	77.85	1	46	57	76.27	23349: Scan 29476 (rt=60.5502) [\\qmcr.qmul.ac.uk\rfs\HAEMONC\Pedro's Lab\Cell Signalling Proteomics\Ana Levi\Biotine_amine2022\RAW\QE1_Ana_Fuji__Biotin2_Sample2.raw]	SCARB1(45-57, no_mod);	74000.8	SCARB1;	Q8WTV0;	p20673	2105	2105	Q8WTV0	Scavenger receptor class B member 1	SCARB1	surface	pos. trainingset	NA	552	2	0	CY:1-11;TM:12-34;NC:35-442;TM:443-463;CY:464-552	uniprot - CSPA confirmed	surface	0.7733	1	ENSG00000073060	ENSP00000414979	NA	Receptors	SCAR;Class_B	102;108;173;212;227;255;310;330;383
CTL1_HUMAN	Choline transporter-like protein 1 OS=Homo sapiens OX=9606 GN=SLC44A1 PE=1 SV=1	FAEALITFVSDNSVLHR	NA	640.339	62.475	3	x'0000000000000000000	0.413974	-0.774768	-0.524506	62.475	62.9509	402.63	5.4394e-08	5.4394e-08	87.53	87.53	13	187	203	87.53	24288: Scan 30496 (rt=62.475) [\\qmcr.qmul.ac.uk\rfs\HAEMONC\Pedro's Lab\Cell Signalling Proteomics\Ana Levi\Biotine_amine2022\RAW\QE1_Ana_Fuji__Biotin2_Sample2.raw]	SLC44A1(186-203, no_mod);	105514	SLC44A1;	Q8WWI5;	p12979	2119	2119	Q8WWI5	Choline transporter-like protein 1	SLC44A1	surface	pos. trainingset	NA	657	9	0	CY:1-30;TM:31-54;NC:55-213;TM:214-233;CY:234-239;TM:240-263;NC:264-288;TM:289-309;CY:310-314;TM:315-334;NC:335-339;TM:340-361;CY:362-383;TM:384-406;NC:407-537;TM:538-560;CY:561-566;TM:567-589;NC:590-657	uniprot - CSPA confirmed	surface	0.7104	2	ENSG00000070214	ENSP00000363852;ENSP00000433072	CD92	Transporters	SLC;Other;SLC44	135;180;507
LEUK_HUMAN	Leukosialin OS=Homo sapiens OX=9606 GN=SPN PE=1 SV=1	QGSLAMEELK	Oxidation (M)	561.279	30.5943	2	x'000000300000	0.688951	-1.89908	-1.6492	30.5943	30.7266	228.44	0.0121933	0.0121933	33.54	33.54	3	353	362	28.23	5549: Scan 9807 (rt=30.5943) [\\qmcr.qmul.ac.uk\rfs\HAEMONC\Pedro's Lab\Cell Signalling Proteomics\Ana Levi\Biotine_amine2022\RAW\QE1_Ana_Fuji__Biotin2_Sample2.raw]	SPN(M358);	243588	SPN;	P16150;	p40045	538	538	P16150	Leukosialin	SPN	surface	machine learning	NA	400	1	1	SP:1-19;NC:20-254;TM:255-277;CY:278-400	uniprot	NA	0.8044	1	ENSG00000197471	ENSP00000353238;ENSP00000378787;ENSP00000455266	CD43	Unclassified	Unclassified	239
BASI_HUMAN	Basigin OS=Homo sapiens OX=9606 GN=BSG PE=1 SV=2	SSEHINEGETAMLVCK	Oxidation (M)	910.912	31.4972	2	x'000000000000300000	1.30728	-1.98977	0.494008	31.3086	31.9682	697.9	6.41919e-08	6.41919e-08	89.97	89.97	14	228	243	88.82	6082: Scan 10408 (rt=31.4972) [\\qmcr.qmul.ac.uk\rfs\HAEMONC\Pedro's Lab\Cell Signalling Proteomics\Ana Levi\Biotine_amine2022\RAW\QE1_Ana_Fuji__Biotin2_Sample2.raw]	BSG(M239);	161209	BSG;	P35613;	p46738	821	821	P35613	Basigin	BSG	surface	pos. trainingset	NA	385	1	1	SP:1-21;NC:22-323;TM:324-345;CY:346-385	uniprot - CSPA confirmed	surface	0.9242	1	ENSG00000172270	ENSP00000333769	CD147	Unclassified	Unclassified	64;160;268;302;383
DRA_HUMAN	HLA class II histocompatibility antigen, DR alpha chain OS=Homo sapiens OX=9606 GN=HLA-DRA PE=1 SV=2	FASFEAQGALANIAVDKANLEIMTKR	NA	702.873	55.6696	4	x'0000000000000000000000000000	-1.51276	-3.72117	-1.51276	55.6696	56.1497	789.69	2.52144e-06	2.52144e-06	70.6	70.6	3	76	101	70.29	20717: Scan 26613 (rt=55.6696) [\\qmcr.qmul.ac.uk\rfs\HAEMONC\Pedro's Lab\Cell Signalling Proteomics\Ana Levi\Biotine_amine2022\RAW\QE1_Ana_Fuji__Biotin2_Sample2.raw]	HLA-DRA(75-101, no_mod);	209601	HLA-DRA;	P01903;	p13097	353	353	P01903	HLA class II histocompatibility antigen, DR alpha chain	HLA-DRA	surface	pos. trainingset	NA	254	1	1	SP:1-25;NC:26-218;TM:219-241;CY:242-254	uniprot - CSPA confirmed	NA	0.7944	1	ENSG00000227993;ENSG00000206308;ENSG00000204287;ENSG00000234794;ENSG00000230726;ENSG00000228987;ENSG00000226260	ENSP00000372608;ENSP00000372746;ENSP00000378786;ENSP00000405295;ENSP00000402951;ENSP00000410443;ENSP00000404533	NA	Miscellaneous	Ligand;MHC	103;143
PLXD1_HUMAN	Plexin-D1 OS=Homo sapiens OX=9606 GN=PLXND1 PE=1 SV=3	DLDDTSVVEDGR	NA	660.8	39.5155	2	x'00000000000000	-0.404673	-0.404673	-0.404673	39.5155	39.5155	316.72	0.00172514	0.00172514	43.06	43.06	1	1622	1633	38.09	10951: Scan 15850 (rt=39.5155) [\\qmcr.qmul.ac.uk\rfs\HAEMONC\Pedro's Lab\Cell Signalling Proteomics\Ana Levi\Biotine_amine2022\RAW\QE1_Ana_Fuji__Biotin2_Sample2.raw]	PLXND1(1621-1633, no_mod);	65888.3	PLXND1;	Q9Y4D7;	p06984	2808	2808	Q9Y4D7	Plexin-D1	PLXND1	surface	pos. trainingset	NA	1925	1	1	SP:1-46;NC:47-1270;TM:1271-1294;CY:1295-1925	uniprot - CSPA confirmed	surface	0.9602	1	ENSG00000004399	ENSP00000317128	NA	Receptors	Other_receptors;Plexin	86;155;188;224;481;500;583;696;736;802;965;1017;1060;1099;1118;1132;1237;1257;1341;1559
SATT_HUMAN	Neutral amino acid transporter A OS=Homo sapiens OX=9606 GN=SLC1A4 PE=1 SV=1	SEEETSPLVTHQNPAGPVASAPELESK	Deamidated (NQ)	935.793	42.2607	3	x'00000000000010000000000000000	7.6834	7.6834	7.6834	42.2607	42.2607	489.94	0.00722737	0.00722737	40.58	40.58	2	502	528	40.58	12664: Scan 17742 (rt=42.2607) [\\qmcr.qmul.ac.uk\rfs\HAEMONC\Pedro's Lab\Cell Signalling Proteomics\Ana Levi\Biotine_amine2022\RAW\QE1_Ana_Fuji__Biotin2_Sample2.raw]	SLC1A4(Q513);	281598	SLC1A4;	P43007;	p44260	874	874	P43007	Neutral amino acid transporter A	SLC1A4	surface	machine learning	NA	532	9	0	CY:1-42;TM:43-65;NC:66-84;TM:85-105;CY:106-116;TM:117-139;NC:140-219;TM:220-237;CY:238-257;TM:258-277;NC:278-296;TM:297-320;CY:321-327;TM:328-349;NC:350-368;TM:369-394;CY:395-414;TM:415-438;NC:439-532	uniprot - CSPA confirmed	NA	0.8942	1	ENSG00000115902	ENSP00000234256	NA	Transporters	SLC;Other;SLC1	5;201;206
CD19_HUMAN	B-lymphocyte antigen CD19 OS=Homo sapiens OX=9606 GN=CD19 PE=1 SV=6	DMWVMETGLLLPR	Oxidation (M)	526.267	66.3021	3	x'000003000000000	0.677125	-1.28381	-1.28381	65.6065	66.3318	757.784	2.99681e-06	0.000301159	73.52	62.015	10	238	250	43.97	26090: Scan 32467 (rt=66.3021) [\\qmcr.qmul.ac.uk\rfs\HAEMONC\Pedro's Lab\Cell Signalling Proteomics\Ana Levi\Biotine_amine2022\RAW\QE1_Ana_Fuji__Biotin2_Sample2.raw]	CD19(M242);	33269.5	CD19;	P15391;	p07518	527	527	P15391	B-lymphocyte antigen CD19	CD19	surface	pos. trainingset	NA	556	1	1	SP:1-20;NC:21-292;TM:293-315;CY:316-556	uniprot - CSPA confirmed	surface	0.8621	1	ENSG00000177455	ENSP00000313419	CD19	Unclassified	Unclassified	86;125;138;181;265;423
IL6RB_HUMAN	Interleukin-6 receptor subunit beta OS=Homo sapiens OX=9606 GN=IL6ST PE=1 SV=2	ILDYEVTLTR	NA	611.838	49.0207	2	x'000000000000	-0.265213	-0.265213	-0.265213	49.0207	49.0207	52.09	0.000117423	0.000117423	52.09	52.09	1	363	372	44.91	16838: Scan 22348 (rt=49.0207) [\\qmcr.qmul.ac.uk\rfs\HAEMONC\Pedro's Lab\Cell Signalling Proteomics\Ana Levi\Biotine_amine2022\RAW\QE1_Ana_Fuji__Biotin2_Sample2.raw]	IL6ST(362-372, no_mod);	30915	IL6ST;	P40189;	p22135	839	839	P40189	Interleukin-6 receptor subunit beta	IL6ST	surface	pos. trainingset	NA	918	1	1	SP:1-22;NC:23-619;TM:620-641;CY:642-918	uniprot - CSPA confirmed	surface	0.9734	1	ENSG00000134352	ENSP00000338799;ENSP00000370698;ENSP00000462158	CD130	Receptors	IG;Type1;CytokineR	43;83;131;157;227;379;383;390;553;564;687;747;752;818
ADA10_HUMAN	Disintegrin and metalloproteinase domain-containing protein 10 OS=Homo sapiens OX=9606 GN=ADAM10 PE=1 SV=1	HTQVCINGQCAGSICEK	NA	981.433	30.4845	2	x'0000000000000000000	0.666035	-2.69985	-2.69985	30.3959	30.9389	1087.57	1.15722e-09	1.15722e-09	111.58	111.58	8	558	574	111.58	5482: Scan 9734 (rt=30.4845) [\\qmcr.qmul.ac.uk\rfs\HAEMONC\Pedro's Lab\Cell Signalling Proteomics\Ana Levi\Biotine_amine2022\RAW\QE1_Ana_Fuji__Biotin2_Sample2.raw]	ADAM10(557-574, no_mod);	29498.5	ADAM10;	O14672;	p19997	121	121	O14672	Disintegrin and metalloproteinase domain-containing protein 10	ADAM10	surface	pos. trainingset	NA	748	1	1	SP:1-18;NC:19-675;TM:676-696;CY:697-748	uniprot - CSPA confirmed	surface	0.791	1	ENSG00000137845	ENSP00000260408	CD156c	Enzymes	3.4.24	267;278;439;551
DRA_HUMAN	HLA class II histocompatibility antigen, DR alpha chain OS=Homo sapiens OX=9606 GN=HLA-DRA PE=1 SV=2	FASFEAQGALANIAVDKANLEIMTK	Oxidation (M)	890.126	56.151	3	x'000000000000000000000003000	-0.729561	-0.729561	-0.729561	56.151	56.151	789.69	7.99397e-08	7.99397e-08	87.49	87.49	1	76	100	87.49	20991: Scan 26915 (rt=56.151) [\\qmcr.qmul.ac.uk\rfs\HAEMONC\Pedro's Lab\Cell Signalling Proteomics\Ana Levi\Biotine_amine2022\RAW\QE1_Ana_Fuji__Biotin2_Sample2.raw]	HLA-DRA(M98);	193204	HLA-DRA;	P01903;	p13096	353	353	P01903	HLA class II histocompatibility antigen, DR alpha chain	HLA-DRA	surface	pos. trainingset	NA	254	1	1	SP:1-25;NC:26-218;TM:219-241;CY:242-254	uniprot - CSPA confirmed	NA	0.7944	1	ENSG00000227993;ENSG00000206308;ENSG00000204287;ENSG00000234794;ENSG00000230726;ENSG00000228987;ENSG00000226260	ENSP00000372608;ENSP00000372746;ENSP00000378786;ENSP00000405295;ENSP00000402951;ENSP00000410443;ENSP00000404533	NA	Miscellaneous	Ligand;MHC	103;143
PTPRC_HUMAN	Receptor-type tyrosine-protein phosphatase C OS=Homo sapiens OX=9606 GN=PTPRC PE=1 SV=3	TGTYIGIDAMLEGLEAENK	NA	675.666	66.8312	3	x'000000000000000000000	0.150199	-4.01488	-1.1097	66.8312	67.3803	3247.34	1.11187e-05	1.11187e-05	67.17	67.17	15	860	878	63.69	26328: Scan 32724 (rt=66.8312) [\\qmcr.qmul.ac.uk\rfs\HAEMONC\Pedro's Lab\Cell Signalling Proteomics\Ana Levi\Biotine_amine2022\RAW\QE1_Ana_Fuji__Biotin2_Sample2.raw]	PTPRC(859-878, no_mod);	62487.3	PTPRC;	P08575;	p48790	423	423	P08575	Receptor-type tyrosine-protein phosphatase C	PTPRC	surface	machine learning	NA	1304	1	1	SP:1-23;NC:24-575;TM:576-597;CY:598-1304	uniprot	NA	0.978	1	ENSG00000081237;ENSG00000262418	ENSP00000356346;ENSP00000461074;ENSP00000458322;ENSP00000471843	CD45	Receptors	Other_receptors;ReceptorTypePhosphatases	78;90;95;184;190;197;232;260;270;276;335;378;419;468;488;529;707;919;966;1017;1122;1150
PLXA4_HUMAN	Plexin-A4 OS=Homo sapiens OX=9606 GN=PLXNA4 PE=1 SV=4	ILDAIFK	NA	410.252	49.4698	2	x'000000000	1.21565	-1.61884	-1.61884	46.4287	50.0097	56.07	0.0222877	0.0222877	22.43	22.43	32	1532	1538	1.16	17109: Scan 22652 (rt=49.4698) [\\qmcr.qmul.ac.uk\rfs\HAEMONC\Pedro's Lab\Cell Signalling Proteomics\Ana Levi\Biotine_amine2022\RAW\QE1_Ana_Fuji__Biotin2_Sample2.raw]	PLXNA4(1531-1538, no_mod);	102862	PLXNA4;	Q9HCM2;	p22064	2522	2522	Q9HCM2	Plexin-A4	PLXNA4	surface	pos. trainingset	NA	1894	1	1	SP:1-28;NC:29-1235;TM:1236-1260;CY:1261-1894	uniprot - CSPA confirmed	NA	0.988	1	ENSG00000221866	ENSP00000323194;ENSP00000352882	NA	Receptors	Other_receptors;Plexin	7;164;442;567;592;655;756;764;1007;1090;1132;1135;1180;1609;1610
ITB2_HUMAN	Integrin beta-2 OS=Homo sapiens OX=9606 GN=ITGB2 PE=1 SV=2	VFLDHNALPDTLK	NA	494.937	45.4271	3	x'000000000000000	0.482525	-0.104603	0.199084	45.4271	45.8325	576.22	0.00116686	0.00116686	42.5	42.5	3	367	379	42.5	14632: Scan 19912 (rt=45.4271) [\\qmcr.qmul.ac.uk\rfs\HAEMONC\Pedro's Lab\Cell Signalling Proteomics\Ana Levi\Biotine_amine2022\RAW\QE1_Ana_Fuji__Biotin2_Sample2.raw]	ITGB2(366-379, no_mod);	105188	ITGB2;	P05107;	p52369	385	385	P05107	Integrin beta-2	ITGB2	surface	pos. trainingset	NA	769	1	1	SP:1-22;NC:23-700;TM:701-727;CY:728-769	uniprot - CSPA confirmed	surface	0.8352	1	ENSG00000160255	ENSP00000303242;ENSP00000347279;ENSP00000380948;ENSP00000380950;ENSP00000380955	CD18	Receptors	Other_receptors;Integrin	50;116;212;254;501;642
S39AE_HUMAN	Metal cation symporter ZIP14 OS=Homo sapiens OX=9606 GN=SLC39A14 PE=1 SV=3	VIVGSLSVQDLQASQSACYWLK	NA	1226.63	61.9345	2	x'000000000000000000000000	0.102805	-0.305151	0.102805	61.9345	62.0833	444.8	5.35751e-12	5.35751e-12	129.04	129.04	2	305	326	123.12	24016: Scan 30202 (rt=61.9345) [\\qmcr.qmul.ac.uk\rfs\HAEMONC\Pedro's Lab\Cell Signalling Proteomics\Ana Levi\Biotine_amine2022\RAW\QE1_Ana_Fuji__Biotin2_Sample2.raw]	SLC39A14(304-326, no_mod);	89508.3	SLC39A14;	Q15043;	p53196	1258	1258	Q15043	Zinc transporter ZIP14	SLC39A14	surface	pos. trainingset	NA	492	6	1	SP:1-30;NC:31-152;TM:153-175;CY:176-185;TM:186-207;NC:208-218;TM:219-237;CY:238-398;TM:399-419;NC:420-424;TM:425-442;CY:443-461;TM:462-485;NC:486-492	uniprot - CSPA confirmed	surface	0.9194	1	ENSG00000104635	ENSP00000289952;ENSP00000370635	NA	NA	NA	77;87;102
PTPRC_HUMAN	Receptor-type tyrosine-protein phosphatase C OS=Homo sapiens OX=9606 GN=PTPRC PE=1 SV=3	SEAAHQGVITWNPPQR	NA	895.951	37.1459	2	x'000000000000000000	2.51244	-0.616241	0.545845	37.1459	37.7686	3247.34	1.08575e-09	1.08575e-09	106.17	106.17	8	402	417	106.01	9481: Scan 14205 (rt=37.1459) [\\qmcr.qmul.ac.uk\rfs\HAEMONC\Pedro's Lab\Cell Signalling Proteomics\Ana Levi\Biotine_amine2022\RAW\QE1_Ana_Fuji__Biotin2_Sample2.raw]	PTPRC(401-417, no_mod);	121127	PTPRC;	P08575;	p44195	423	423	P08575	Receptor-type tyrosine-protein phosphatase C	PTPRC	surface	machine learning	NA	1304	1	1	SP:1-23;NC:24-575;TM:576-597;CY:598-1304	uniprot	NA	0.978	1	ENSG00000081237;ENSG00000262418	ENSP00000356346;ENSP00000461074;ENSP00000458322;ENSP00000471843	CD45	Receptors	Other_receptors;ReceptorTypePhosphatases	78;90;95;184;190;197;232;260;270;276;335;378;419;468;488;529;707;919;966;1017;1122;1150
PLXC1_HUMAN	Plexin-C1 OS=Homo sapiens OX=9606 GN=PLXNC1 PE=1 SV=1	IPENESADVCR	NA	645.294	27.7107	2	x'0000000000000	1.04069	-2.74646	1.04069	27.6658	27.7107	886.92	9.55892e-05	9.55892e-05	59.98	59.98	2	1208	1218	59.49	3910: Scan 7986 (rt=27.7107) [\\qmcr.qmul.ac.uk\rfs\HAEMONC\Pedro's Lab\Cell Signalling Proteomics\Ana Levi\Biotine_amine2022\RAW\QE1_Ana_Fuji__Biotin2_Sample2.raw]	PLXNC1(1207-1218, no_mod);	26249.1	PLXNC1;	O60486;	p22935	216	216	O60486	Plexin-C1	PLXNC1	surface	machine learning	NA	1568	1	1	SP:1-34;NC:35-944;TM:945-966;CY:967-1568	uniprot - CSPA confirmed	NA	0.9042	1	ENSG00000136040	ENSP00000258526	CD232	Receptors	Other_receptors;Plexin	86;141;149;241;252;386;407;548;553;582;588;591;653;686;692;715;741;771;796;821;871;890;895;920;1050;1062;1078;1211;1219;1245;1296;1308
IGSF8_HUMAN	Immunoglobulin superfamily member 8 OS=Homo sapiens OX=9606 GN=IGSF8 PE=1 SV=1	LEAARPGDAGTYR	NA	688.849	26.0333	2	x'000000000000000	-0.0828679	-0.9697	-0.9697	25.9859	26.1549	757.37	0.000981422	0.000981422	45.16	45.16	6	393	405	31.12	3057: Scan 7035 (rt=26.0333) [\\qmcr.qmul.ac.uk\rfs\HAEMONC\Pedro's Lab\Cell Signalling Proteomics\Ana Levi\Biotine_amine2022\RAW\QE1_Ana_Fuji__Biotin2_Sample2.raw]	IGSF8(392-405, no_mod);	31984.6	IGSF8;	Q969P0;	p27769	2175	2175	Q969P0	Immunoglobulin superfamily member 8	IGSF8	surface	pos. trainingset	NA	613	1	1	SP:1-27;NC:28-579;TM:580-606;CY:607-613	uniprot - CSPA confirmed	surface	0.486	3	ENSG00000162729	ENSP00000316664;ENSP00000357065;ENSP00000477565	CD316	Receptors	IG;OtherOther	50;327;463
DQB1_HUMAN	HLA class II histocompatibility antigen, DQ beta 1 chain OS=Homo sapiens OX=9606 GN=HLA-DQB1 PE=1 SV=2	NDQEETTGVVSTPLIR	NA	879.948	45.524	2	x'000000000000000000	-0.0648509	-1.0433	-0.0648509	45.4411	45.9091	421.43	1.59203e-11	1.59203e-11	124.14	124.14	9	166	181	124.14	14694: Scan 19979 (rt=45.524) [\\qmcr.qmul.ac.uk\rfs\HAEMONC\Pedro's Lab\Cell Signalling Proteomics\Ana Levi\Biotine_amine2022\RAW\QE1_Ana_Fuji__Biotin2_Sample2.raw]	HLA-DQB1(165-181, no_mod);	165148	HLA-DQB1;	P01920;	p36269	358	358	P01920	HLA class II histocompatibility antigen, DQ beta 1 chain	HLA-DQB1	surface	pos. trainingset	NA	261	1	1	SP:1-32;NC:33-230;TM:231-251;CY:252-261	uniprot - CSPA confirmed	surface	0.7526	1	ENSG00000231286;ENSG00000233209;ENSG00000225824	ENSP00000382038;ENSP00000396539;ENSP00000410107;ENSP00000402865;ENSP00000414079;ENSP00000410330	NA	Miscellaneous	Ligand;MHC	51
S12A7_HUMAN	Solute carrier family 12 member 7 OS=Homo sapiens OX=9606 GN=SLC12A7 PE=1 SV=3	GVPSVPVAEESR	NA	613.826	36.2157	2	x'00000000000000	5.64931	0.966033	5.64931	36.1445	36.4292	71.46	0.000553972	0.000553972	46.22	46.22	3	394	405	46.22	8911: Scan 13574 (rt=36.2157) [\\qmcr.qmul.ac.uk\rfs\HAEMONC\Pedro's Lab\Cell Signalling Proteomics\Ana Levi\Biotine_amine2022\RAW\QE1_Ana_Fuji__Biotin2_Sample2.raw]	SLC12A7(393-405, no_mod);	67006.3	SLC12A7;	Q9Y666;	p18648	2871	2871	Q9Y666	Solute carrier family 12 member 7	SLC12A7	surface	pos. trainingset	NA	1083	12	0	CY:1-117;TM:118-138;NC:139-143;TM:144-166;CY:167-213;TM:214-235;NC:236-250;TM:251-270;CY:271-276;TM:277-296;NC:297-415;TM:416-436;CY:437-455;TM:456-481;NC:482-493;TM:494-519;CY:520-555;TM:556-574;NC:575-579;TM:580-601;CY:602-620;TM:621-645;NC:646-847;TM:848-865;CY:866-1083	uniprot - CSPA confirmed	surface	0.893	1	ENSG00000113504	ENSP00000264930	NA	Transporters	SLC;APC;SLC12	4;91;94;312;331;344;360;439;1029
INAR1_HUMAN	Interferon alpha/beta receptor 1 OS=Homo sapiens OX=9606 GN=IFNAR1 PE=1 SV=3	LNVYEEIK	NA	504.275	40.6981	2	x'0000000000	0.486819	-0.844483	0.486819	40.6981	40.8473	234.34	0.00183092	0.00183092	42.9	42.9	2	94	101	42.9	11682: Scan 16665 (rt=40.6981) [\\qmcr.qmul.ac.uk\rfs\HAEMONC\Pedro's Lab\Cell Signalling Proteomics\Ana Levi\Biotine_amine2022\RAW\QE1_Ana_Fuji__Biotin2_Sample2.raw]	IFNAR1(93-101, no_mod);	129355	IFNAR1;	P17181;	p31463	552	552	P17181	Interferon alpha/beta receptor 1	IFNAR1	surface	machine learning	NA	557	1	1	SP:1-23;NC:24-436;TM:437-457;CY:458-557	uniprot - CSPA confirmed	NA	0.8902	1	ENSG00000142166	ENSP00000270139	NA	Receptors	IG;Type2;CytokineR	50;58;81;88;110;172;254;313;314;376;416;433;507;518;537
AT1A1_HUMAN	Sodium/potassium-transporting ATPase subunit alpha-1 OS=Homo sapiens OX=9606 GN=ATP1A1 PE=1 SV=1	GIVVYTGDR	NA	490.265	35.5042	2	x'00000000000	3.87321	-0.439442	1.44096	35.4415	35.7105	2142.62	6.14371e-05	6.14371e-05	54.96	54.96	10	256	264	46.69	8470: Scan 13083 (rt=35.5042) [\\qmcr.qmul.ac.uk\rfs\HAEMONC\Pedro's Lab\Cell Signalling Proteomics\Ana Levi\Biotine_amine2022\RAW\QE1_Ana_Fuji__Biotin2_Sample2.raw]	ATP1A1(255-264, no_mod);	288634	ATP1A1;	P05023;	p16835	381	381	P05023	Sodium/potassium-transporting ATPase subunit alpha-1	ATP1A1	surface	pos. trainingset	NA	1023	10	0	CY:1-95;TM:96-114;NC:115-129;TM:130-149;CY:150-290;TM:291-312;NC:313-318;TM:319-344;CY:345-775;TM:776-796;NC:797-801;TM:802-824;CY:825-848;TM:849-872;NC:873-912;TM:913-932;CY:933-952;TM:953-970;NC:971-984;TM:985-1002;CY:1003-1023	uniprot	surface	0.5464	3	ENSG00000163399	ENSP00000295598	NA	Transporters	Active_transporters;P-ATPase	215;405;483;497;638;720
SL9A1_HUMAN	Sodium/hydrogen exchanger 1 OS=Homo sapiens OX=9606 GN=SLC9A1 PE=1 SV=2	AFPVLGIDYTHVR	NA	496.605	51.4531	3	x'000000000000000	-2.01575	-2.01575	-2.01575	51.4531	51.4531	166.92	0.0970705	0.0970705	24.22	24.22	1	88	100	24.22	18299: Scan 23960 (rt=51.4531) [\\qmcr.qmul.ac.uk\rfs\HAEMONC\Pedro's Lab\Cell Signalling Proteomics\Ana Levi\Biotine_amine2022\RAW\QE1_Ana_Fuji__Biotin2_Sample2.raw]	SLC9A1(87-100, no_mod);	80301.7	SLC9A1;	P19634;	p01285	584	584	P19634	Sodium/hydrogen exchanger 1	SLC9A1	surface	pos. trainingset	NA	815	12	0	CY:1-12;TM:13-33;NC:34-105;TM:106-127;CY:128-129;TM:130-149;NC:150-154;TM:155-174;CY:175-191;TM:192-211;NC:212-227;TM:228-247;CY:248-256;TM:257-276;NC:277-294;TM:295-315;CY:316-338;TM:339-358;NC:359-381;IM:382-402;NC:403-410;TM:411-430;CY:431-448;TM:449-470;NC:471-479;TM:480-499;CY:500-815	uniprot - CSPA confirmed	surface	0.6047	2	ENSG00000090020	ENSP00000263980	NA	Transporters	SLC;Other;SLC9	75;370;410
CXAR_HUMAN	Coxsackievirus and adenovirus receptor OS=Homo sapiens OX=9606 GN=CXADR PE=1 SV=1	EGSLPLQYEWQK	NA	739.369	49.9425	2	x'00000000000000	-1.46338	-1.46338	-1.46338	49.9425	49.9425	516.71	0.00428318	0.00428318	39.92	39.92	1	166	177	39.47	17395: Scan 22965 (rt=49.9425) [\\qmcr.qmul.ac.uk\rfs\HAEMONC\Pedro's Lab\Cell Signalling Proteomics\Ana Levi\Biotine_amine2022\RAW\QE1_Ana_Fuji__Biotin2_Sample2.raw]	CXADR(165-177, no_mod);	222790	CXADR;	P78310;	p10000	1068	1068	P78310	Coxsackievirus and adenovirus receptor	CXADR	surface	pos. trainingset	NA	365	1	1	SP:1-19;NC:20-236;TM:237-259;CY:260-365	uniprot - CSPA confirmed	surface	0.9535	1	ENSG00000154639	ENSP00000284878	NA	Receptors	IG;OtherMisc	106;201;298;344
SEM4A_HUMAN	Semaphorin-4A OS=Homo sapiens OX=9606 GN=SEMA4A PE=1 SV=2	GNPEWACASGPMSR	NA	760.324	39.4227	2	x'0000000000000000	0.9739	-1.94978	-0.804012	39.4059	40.0271	735.87	2.47181e-08	2.47181e-08	96.29	96.29	13	541	554	96.29	10894: Scan 15786 (rt=39.4227) [\\qmcr.qmul.ac.uk\rfs\HAEMONC\Pedro's Lab\Cell Signalling Proteomics\Ana Levi\Biotine_amine2022\RAW\QE1_Ana_Fuji__Biotin2_Sample2.raw]	SEMA4A(540-554, no_mod);	99411.3	SEMA4A;	Q9H3S1;	p17535	2464	2464	Q9H3S1	Semaphorin-4A	SEMA4A	surface	pos. trainingset	NA	761	1	1	SP:1-31;NC:32-682;TM:683-705;CY:706-761	uniprot - CSPA confirmed	surface	0.9077	1	ENSG00000196189	ENSP00000347117;ENSP00000357265;ENSP00000357268	NA	Miscellaneous	Ligand;Semaphorins	120;135;496;607
HG2A_HUMAN	HLA class II histocompatibility antigen gamma chain OS=Homo sapiens OX=9606 GN=CD74 PE=1 SV=3	NTMETIDWK	Oxidation (M)	577.264	36.3217	2	x'00030000000	0.896302	-1.37699	0.896302	36.1834	36.5421	326.57	1.58636e-05	1.58636e-05	62.01	62.01	4	171	179	56.84	8977: Scan 13646 (rt=36.3217) [\\qmcr.qmul.ac.uk\rfs\HAEMONC\Pedro's Lab\Cell Signalling Proteomics\Ana Levi\Biotine_amine2022\RAW\QE1_Ana_Fuji__Biotin2_Sample2.raw]	CD74(M173);	142425	CD74;	P04233;	p38419	372	372	P04233	HLA class II histocompatibility antigen gamma chain	CD74	surface	machine learning	NA	296	1	0	CY:1-48;TM:49-72;NC:73-296	uniprot - CSPA confirmed	NA	0.6108	2	ENSG00000019582	ENSP00000009530	CD74	Unclassified	Unclassified	130;136;256;270
CD22_HUMAN	B-cell receptor CD22 OS=Homo sapiens OX=9606 GN=CD22 PE=1 SV=2	ALDGDLESFILFHNPEYNK	NA	741.364	62.1549	3	x'000000000000000000000	0.661843	-1.43174	-0.067535	62.1549	62.348	1225.53	3.18356e-06	3.18356e-06	73.1	73.1	3	48	66	73.1	24127: Scan 30323 (rt=62.1549) [\\qmcr.qmul.ac.uk\rfs\HAEMONC\Pedro's Lab\Cell Signalling Proteomics\Ana Levi\Biotine_amine2022\RAW\QE1_Ana_Fuji__Biotin2_Sample2.raw]	CD22(47-66, no_mod);	147076	CD22;	P20273;	p02336	589	589	P20273	B-cell receptor CD22	CD22	surface	pos. trainingset	NA	847	1	1	SP:1-19;NC:20-687;TM:688-707;CY:708-847	uniprot - CSPA confirmed	surface	0.7556	1	ENSG00000012124	ENSP00000085219;ENSP00000270311	CD22	Miscellaneous	StructuralAndAdhesion;IG_AdhesionProteins	67;101;112;135;164;231;363;445;479;574;634;724
PLXC1_HUMAN	Plexin-C1 OS=Homo sapiens OX=9606 GN=PLXNC1 PE=1 SV=1	SPTTTALCLFR	NA	633.83	50.8696	2	x'0000000000000	-0.0205429	-0.0205429	-0.0205429	50.8696	50.8696	886.92	0.000384703	0.000384703	48.81	48.81	1	322	332	44.72	17950: Scan 23577 (rt=50.8696) [\\qmcr.qmul.ac.uk\rfs\HAEMONC\Pedro's Lab\Cell Signalling Proteomics\Ana Levi\Biotine_amine2022\RAW\QE1_Ana_Fuji__Biotin2_Sample2.raw]	PLXNC1(321-332, no_mod);	72377.9	PLXNC1;	O60486;	p46385	216	216	O60486	Plexin-C1	PLXNC1	surface	machine learning	NA	1568	1	1	SP:1-34;NC:35-944;TM:945-966;CY:967-1568	uniprot - CSPA confirmed	NA	0.9042	1	ENSG00000136040	ENSP00000258526	CD232	Receptors	Other_receptors;Plexin	86;141;149;241;252;386;407;548;553;582;588;591;653;686;692;715;741;771;796;821;871;890;895;920;1050;1062;1078;1211;1219;1245;1296;1308
DPA1_HUMAN	HLA class II histocompatibility antigen, DP alpha 1 chain OS=Homo sapiens OX=9606 GN=HLA-DPA1 PE=1 SV=1	EPVELGQPNTLICHIDK	NA	982.003	46.763	2	x'0000000000000000000	1.22121	-1.23548	1.22121	46.6797	47.2957	138.59	1.17576e-06	1.17576e-06	76.05	76.05	7	126	142	76.05	15435: Scan 20810 (rt=46.763) [\\qmcr.qmul.ac.uk\rfs\HAEMONC\Pedro's Lab\Cell Signalling Proteomics\Ana Levi\Biotine_amine2022\RAW\QE1_Ana_Fuji__Biotin2_Sample2.raw]	HLA-DPA1(125-142, no_mod);	499223	HLA-DPA1;	P20036;	p11648	586	586	P20036	HLA class II histocompatibility antigen, DP alpha 1 chain	HLA-DPA1	surface	pos. trainingset	NA	260	1	1	SP:1-31;NC:32-223;TM:224-245;CY:246-260	uniprot - CSPA confirmed	surface	0.822	1	ENSG00000168384;ENSG00000206291;ENSG00000224103;ENSG00000231389;ENSG00000228163;ENSG00000235844;ENSG00000229685;ENSG00000236177	ENSP00000363941;ENSP00000372711;ENSP00000405838;ENSP00000393566;ENSP00000406250;ENSP00000397587;ENSP00000397139;ENSP00000427429;ENSP00000480187	NA	Miscellaneous	Ligand;MHC	109;149
ADA10_HUMAN	Disintegrin and metalloproteinase domain-containing protein 10 OS=Homo sapiens OX=9606 GN=ADAM10 PE=1 SV=1	NTCQLYIQTDHLFFK	NA	643.316	53.0382	3	x'00000000000000000	2.04314	-2.73648	-2.73648	52.9968	53.6285	1087.57	3.3755e-06	3.3755e-06	72.48	72.48	25	220	234	72.48	19201: Scan 24957 (rt=53.0382) [\\qmcr.qmul.ac.uk\rfs\HAEMONC\Pedro's Lab\Cell Signalling Proteomics\Ana Levi\Biotine_amine2022\RAW\QE1_Ana_Fuji__Biotin2_Sample2.raw]	ADAM10(219-234, no_mod);	321931	ADAM10;	O14672;	p38328	121	121	O14672	Disintegrin and metalloproteinase domain-containing protein 10	ADAM10	surface	pos. trainingset	NA	748	1	1	SP:1-18;NC:19-675;TM:676-696;CY:697-748	uniprot - CSPA confirmed	surface	0.791	1	ENSG00000137845	ENSP00000260408	CD156c	Enzymes	3.4.24	267;278;439;551
LRC25_HUMAN	Leucine-rich repeat-containing protein 25 OS=Homo sapiens OX=9606 GN=LRRC25 PE=1 SV=2	ELNKPWAAQDGPKPGLGLQPR	NA	568.811	40.6288	4	x'00000000000000000000000	0.318772	-1.01972	0.318772	40.6288	41.244	172.03	0.000582585	0.000582585	45.62	45.62	5	200	220	45.62	11639: Scan 16616 (rt=40.6288) [\\qmcr.qmul.ac.uk\rfs\HAEMONC\Pedro's Lab\Cell Signalling Proteomics\Ana Levi\Biotine_amine2022\RAW\QE1_Ana_Fuji__Biotin2_Sample2.raw]	LRRC25(199-220, no_mod);	206117	LRRC25;	Q8N386;	p11004	1717	1717	Q8N386	Leucine-rich repeat-containing protein 25	LRRC25	surface	machine learning	NA	305	1	1	SP:1-20;NC:21-163;TM:164-190;CY:191-305	uniprot - CSPA confirmed	NA	0.8224	1	ENSG00000175489	ENSP00000340983;ENSP00000472290	NA	Miscellaneous	Other;LRRC	44;55;130;148
NEO1_HUMAN	Neogenin OS=Homo sapiens OX=9606 GN=NEO1 PE=1 SV=2	VLPDPEVISDLVFLK	NA	842.483	72.4053	2	x'00000000000000000	0.588253	0.136665	0.588253	72.3378	72.4053	620.874	6.10936e-06	6.10936e-06	62.69	62.69	2	239	253	62.69	28702: Scan 35319 (rt=72.4053) [\\qmcr.qmul.ac.uk\rfs\HAEMONC\Pedro's Lab\Cell Signalling Proteomics\Ana Levi\Biotine_amine2022\RAW\QE1_Ana_Fuji__Biotin2_Sample2.raw]	NEO1(238-253, no_mod);	28239.2	NEO1;	Q92859;	p53823	2158	2158	Q92859	Neogenin	NEO1	surface	pos. trainingset	NA	1461	1	1	SP:1-33;NC:34-1103;TM:1104-1128;CY:1129-1461	uniprot - CSPA confirmed	surface	1	1	ENSG00000067141	ENSP00000261908;ENSP00000341198	NA	Receptors	IG;NetrinR	73;210;326;470;489;639;715;909;1146;1298
HLAE_HUMAN	HLA class I histocompatibility antigen, alpha chain E OS=Homo sapiens OX=9606 GN=HLA-E PE=1 SV=4	SWTAVDTAAQISEQK	NA	817.906	45.6449	2	x'00000000000000000	0.461502	-0.530055	0.461502	45.5969	45.8257	416.66	1.08316e-10	1.08316e-10	116.42	116.42	4	153	167	107.41	14765: Scan 20060 (rt=45.6449) [\\qmcr.qmul.ac.uk\rfs\HAEMONC\Pedro's Lab\Cell Signalling Proteomics\Ana Levi\Biotine_amine2022\RAW\QE1_Ana_Fuji__Biotin2_Sample2.raw]	HLA-E(152-167, no_mod);	75842.4	HLA-E;	P13747;	p47545	504	504	P13747	HLA class I histocompatibility antigen, alpha chain E	HLA-E	surface	machine learning	NA	358	1	1	SP:1-21;NC:22-302;TM:303-329;CY:330-358	uniprot - CSPA confirmed	NA	0.7505	1	ENSG00000206493;ENSG00000229252;ENSG00000233904;ENSG00000230254	ENSP00000373091;ENSP00000409910;ENSP00000390707;ENSP00000397420	NA	Miscellaneous	Ligand;MHC	107
ADA10_HUMAN	Disintegrin and metalloproteinase domain-containing protein 10 OS=Homo sapiens OX=9606 GN=ADAM10 PE=1 SV=1	KMDPSTCASTGSVQWSR	NA	949.432	34.3236	2	x'0000000000000000000	1.77558	1.77558	1.77558	34.3236	34.3236	1087.57	3.07782e-10	3.07782e-10	117.39	117.39	1	601	617	116.22	7796: Scan 12323 (rt=34.3236) [\\qmcr.qmul.ac.uk\rfs\HAEMONC\Pedro's Lab\Cell Signalling Proteomics\Ana Levi\Biotine_amine2022\RAW\QE1_Ana_Fuji__Biotin2_Sample2.raw]	ADAM10(600-617, no_mod);	37147.7	ADAM10;	O14672;	p25753	121	121	O14672	Disintegrin and metalloproteinase domain-containing protein 10	ADAM10	surface	pos. trainingset	NA	748	1	1	SP:1-18;NC:19-675;TM:676-696;CY:697-748	uniprot - CSPA confirmed	surface	0.791	1	ENSG00000137845	ENSP00000260408	CD156c	Enzymes	3.4.24	267;278;439;551
PTPRC_HUMAN	Receptor-type tyrosine-protein phosphatase C OS=Homo sapiens OX=9606 GN=PTPRC PE=1 SV=3	QDANCVNPLGAPEKLPEAK	NA	1026.02	40.3915	2	x'000000000000000000000	1.53316	0.459996	1.53316	40.3915	40.4957	3247.34	0.000245228	0.000245228	53.18	53.18	2	1257	1275	53.18	11491: Scan 16455 (rt=40.3915) [\\qmcr.qmul.ac.uk\rfs\HAEMONC\Pedro's Lab\Cell Signalling Proteomics\Ana Levi\Biotine_amine2022\RAW\QE1_Ana_Fuji__Biotin2_Sample2.raw]	PTPRC(1256-1275, no_mod);	78239	PTPRC;	P08575;	p39331	423	423	P08575	Receptor-type tyrosine-protein phosphatase C	PTPRC	surface	machine learning	NA	1304	1	1	SP:1-23;NC:24-575;TM:576-597;CY:598-1304	uniprot	NA	0.978	1	ENSG00000081237;ENSG00000262418	ENSP00000356346;ENSP00000461074;ENSP00000458322;ENSP00000471843	CD45	Receptors	Other_receptors;ReceptorTypePhosphatases	78;90;95;184;190;197;232;260;270;276;335;378;419;468;488;529;707;919;966;1017;1122;1150
CD48_HUMAN	CD48 antigen OS=Homo sapiens OX=9606 GN=CD48 PE=1 SV=2	CYTCQVSNSVSSK	Deamidated (NQ)	760.822	28.0247	2	x'000000001000000	1.27136	-0.729126	-0.610676	27.9295	28.2157	482.21	2.29943e-06	0.0101541	72.3	52.57	8	193	205	39.46	4072: Scan 8170 (rt=28.0247) [\\qmcr.qmul.ac.uk\rfs\HAEMONC\Pedro's Lab\Cell Signalling Proteomics\Ana Levi\Biotine_amine2022\RAW\QE1_Ana_Fuji__Biotin2_Sample2.raw]	CD48(N200);	134140	CD48;	P09326;	p05594	438	438	P09326	CD48 antigen	CD48	surface	GPI (UniProt)	NA	243	0	1	SP:1-28;NC:29-243	uniprot - CSPA based sp-noncyt - CSPA confirmed	NA	0.7764	1 (nonTM)	ENSG00000117091	ENSP00000357025	CD48	Unclassified	Unclassified	40;44;104;162;189;206
LRC25_HUMAN	Leucine-rich repeat-containing protein 25 OS=Homo sapiens OX=9606 GN=LRRC25 PE=1 SV=2	ELPVTFFAHLQK	NA	477.266	53.0257	3	x'00000000000000	0.333852	-1.74485	-1.74485	53.0257	53.53	172.03	0.00596146	0.00596146	35.71	35.71	3	75	86	35.71	19191: Scan 24947 (rt=53.0257) [\\qmcr.qmul.ac.uk\rfs\HAEMONC\Pedro's Lab\Cell Signalling Proteomics\Ana Levi\Biotine_amine2022\RAW\QE1_Ana_Fuji__Biotin2_Sample2.raw]	LRRC25(74-86, no_mod);	187735	LRRC25;	Q8N386;	p11046	1717	1717	Q8N386	Leucine-rich repeat-containing protein 25	LRRC25	surface	machine learning	NA	305	1	1	SP:1-20;NC:21-163;TM:164-190;CY:191-305	uniprot - CSPA confirmed	NA	0.8224	1	ENSG00000175489	ENSP00000340983;ENSP00000472290	NA	Miscellaneous	Other;LRRC	44;55;130;148
ADA28_HUMAN	Disintegrin and metalloproteinase domain-containing protein 28 OS=Homo sapiens OX=9606 GN=ADAM28 PE=1 SV=3	IAVLYLK	NA	410.272	45.5351	2	x'000000000	2.612	1.2437	2.612	45.45	45.6732	237.3	2.34963e-05	2.34963e-05	46.29	46.29	3	67	73	33.69	14699: Scan 19985 (rt=45.5351) [\\qmcr.qmul.ac.uk\rfs\HAEMONC\Pedro's Lab\Cell Signalling Proteomics\Ana Levi\Biotine_amine2022\RAW\QE1_Ana_Fuji__Biotin2_Sample2.raw]	ADAM28(66-73, no_mod);	74586.2	ADAM28;	Q9UKQ2;	p20432	2728	2728	Q9UKQ2	Disintegrin and metalloproteinase domain-containing protein 28	ADAM28	surface	pos. trainingset	NA	775	1	1	SP:1-18;NC:19-661;TM:662-686;CY:687-775	uniprot	surface	0.9727	1	ENSG00000042980	ENSP00000265769	NA	Enzymes	3.4.24	89;268;275;557;602;628
MUC18_HUMAN	Cell surface glycoprotein MUC18 OS=Homo sapiens OX=9606 GN=MCAM PE=1 SV=2	QGQGQSEPGEYEQR	NA	531.57	23.7152	3	x'0000000000000000	0.162092	-0.422194	-0.422194	23.6463	23.7152	1370.27	0.00708757	0.00708757	38.33	38.33	2	78	91	31.89	1956: Scan 5805 (rt=23.7152) [\\qmcr.qmul.ac.uk\rfs\HAEMONC\Pedro's Lab\Cell Signalling Proteomics\Ana Levi\Biotine_amine2022\RAW\QE1_Ana_Fuji__Biotin2_Sample2.raw]	MCAM(77-91, no_mod);	32818.4	MCAM;	P43121;	p40023	879	879	P43121	Cell surface glycoprotein MUC18	MCAM	surface	pos. trainingset	NA	646	1	1	SP:1-23;NC:24-559;TM:560-583;CY:584-646	uniprot - CSPA confirmed	surface	0.9613	1	ENSG00000076706	ENSP00000264036	CD146	Unclassified	Unclassified	56;418;449;467;508;518;527;544
ZNT1_HUMAN	Zinc transporter 1 OS=Homo sapiens OX=9606 GN=SLC30A1 PE=1 SV=3	NVEGVEEVHELHVWQLAGSR	NA	572.792	48.1048	4	x'0000000000000000000000	1.78345	-1.66191	1.78345	48.1048	48.2865	52.71	0.000282365	0.000282365	52.71	52.71	4	362	381	50.99	16267: Scan 21722 (rt=48.1048) [\\qmcr.qmul.ac.uk\rfs\HAEMONC\Pedro's Lab\Cell Signalling Proteomics\Ana Levi\Biotine_amine2022\RAW\QE1_Ana_Fuji__Biotin2_Sample2.raw]	SLC30A1(361-381, no_mod);	105222	SLC30A1;	Q9Y6M5;	p38527	2879	2879	Q9Y6M5	Zinc transporter 1	SLC30A1	surface	machine learning	NA	507	6	0	CY:1-11;TM:12-30;NC:31-40;TM:41-61;CY:62-80;TM:81-101;NC:102-112;TM:113-134;CY:135-247;TM:248-271;NC:272-311;TM:312-333;CY:334-507	uniprot	NA	0.6747	2	ENSG00000170385	ENSP00000355968	NA	Transporters	SLC;Other;SLC30	195;299
NLGNX_HUMAN	Neuroligin-4, X-linked OS=Homo sapiens OX=9606 GN=NLGN4X PE=1 SV=1	DQLYLHIGLKPR	NA	484.95	42.6438	3	x'00000000000000	1.14476	-1.78948	1.14476	42.6438	42.8548	553	0.000371756	0.000371756	42.81	42.81	3	566	577	41.01	12900: Scan 18003 (rt=42.6438) [\\qmcr.qmul.ac.uk\rfs\HAEMONC\Pedro's Lab\Cell Signalling Proteomics\Ana Levi\Biotine_amine2022\RAW\QE1_Ana_Fuji__Biotin2_Sample2.raw]	NLGN1(598-610, no_mod);NLGN3(599-611, no_mod);NLGN4X(565-577, no_mod);NLGN4Y(565-577, no_mod);	236849	NLGN1; NLGN3; NLGN4X; NLGN4Y;	Q8N2Q7; Q9NZ94; Q8N0W4; Q8NFZ3;	p07808	1695	1695	Q8N0W4	Neuroligin-4, X-linked	NLGN4X	surface	pos. trainingset	NA	816	1	1	SP:1-33;NC:34-676;TM:677-698;CY:699-816	uniprot - CSPA confirmed	NA	0.8802	1	ENSG00000146938	ENSP00000275857;ENSP00000370482;ENSP00000370483;ENSP00000370485	NA	Miscellaneous	Ligand;Neuroligin	102;511;716;803
CD22_HUMAN	B-cell receptor CD22 OS=Homo sapiens OX=9606 GN=CD22 PE=1 SV=2	VQFLGDK	NA	403.725	34.7256	2	x'000000000	1.93312	1.93312	1.93312	34.7256	34.7256	1225.53	0.00668369	0.00668369	31.12	31.12	1	92	98	21.34	7987: Scan 12552 (rt=34.7256) [\\qmcr.qmul.ac.uk\rfs\HAEMONC\Pedro's Lab\Cell Signalling Proteomics\Ana Levi\Biotine_amine2022\RAW\QE1_Ana_Fuji__Biotin2_Sample2.raw]	CD22(91-98, no_mod);	337249	CD22;	P20273;	p54805	589	589	P20273	B-cell receptor CD22	CD22	surface	pos. trainingset	NA	847	1	1	SP:1-19;NC:20-687;TM:688-707;CY:708-847	uniprot - CSPA confirmed	surface	0.7556	1	ENSG00000012124	ENSP00000085219;ENSP00000270311	CD22	Miscellaneous	StructuralAndAdhesion;IG_AdhesionProteins	67;101;112;135;164;231;363;445;479;574;634;724
[truncated: 1,434 more rows]
[truncated: 25 more columns]

## Sheet: Data Table S3B
acc.no	protein	peptide	pep_mod	m_z	best_tr	z_pept	xmod_pos	max_ppm	min_ppm	mean_ppm	min_tR	max_tR	prot_scr	max_expectancy	Mean_expt	max_scr	mean_scr	N_peptides	pep_start	pep_end	max_delta_score	peptide_heading	...25	SumInten	...27	...28	db_id	...30	X	UniProt.accession	UniProt.description	UniProt.gene	Surfaceome.Label	Surfaceome.Label.Source	Comment	length	TM.domains	signalpeptide	topology	topology.source	MachineLearning.trainingset	MachineLearning.score	MachineLearning.FPR.class..1.1...2.5...3.15..	Ensembl.gene	Ensembl.protein	CD.number	Membranome.Almen.main.class	Membranome.Almen.sub.class	nxst.motifs
[truncated: 1,198 more rows]
[truncated: 25 more columns]

[truncated: 3 more sheets: Data Table S3C, Data Table S3D, Data Table S3E]
