# Supplementary material for: Surfaceome Capture by Multiplex Biotinylation Enables Enhanced Identification of Cell Surface Proteins by Mass Spectrometry
Source: Mol Cell Proteomics. 2026 Apr 22;25(6):101572. doi: 10.1016/j.mcpro.2026.101572 (PMC13202573; doi:10.1016/j.mcpro.2026.101572)
Supplement: Supplemental Table S4 [file mmc4.xlsx]

## Sheet: READ ME
Supplementary Table S4: Peptide and Protein identifications for Surfaceomic proteins associated with Amine Reactive vs Carboxyl Reactive biotinylation,related to Fig.4
S4A:Enrichment and absolute numbers for PM-associated GO:Terms for Sulfo-NHS-Amine, NHS-PEG4-Amine and Carboxyl biotinylation under standard and stringent affinity conditions
S4B: Peptide and Protein identifications for Amine (Sulfo-NHS) reactive biotinylation using standard affinity conditions
S4C: Peptide and Protein identifications for Amine (Sulfo-NHS) reactive biotinylation using stringent affinity conditions
S4D: Peptide and Protein identifications for Carboxyl (PEG2) reactive biotinylation using standard affinity conditions
S4E: Peptide and Protein identifications for Carboxyl (PEG2) reactive biotinylation using stringent affinity conditions
S4F: Peptide and Protein identifications for Amine (NHS-PEG4) reactive biotinylation using standard affinity conditions

## Sheet: Data Table S4A
comparison	Ontology	n	Enrichment	protein	ratio.ontology.to.cytosol	label
Carboxyl_PEG2_Std_Labelled_vs_Carboxyl_PEG2_Std_Unlabelled	adherens junction [GO:0005912]	24	0.12		0	Carboxyl_PEG2_Std
Carboxyl_PEG2_Std_Labelled_vs_Carboxyl_PEG2_Std_Unlabelled	cell-cell junction [GO:0005911]	34	0.027027	DES	0.142857	Carboxyl_PEG2_Std
Carboxyl_PEG2_Std_Labelled_vs_Carboxyl_PEG2_Std_Unlabelled	cell junction [GO:0030054]	30	0.23		0	Carboxyl_PEG2_Std
Carboxyl_PEG2_Std_Labelled_vs_Carboxyl_PEG2_Std_Unlabelled	cell periphery [GO:0071944]	14	0.24		0	Carboxyl_PEG2_Std
Carboxyl_PEG2_Std_Labelled_vs_Carboxyl_PEG2_Std_Unlabelled	cell surface [GO:0009986]	91	0.108108	HLA-B;CLEC5A;ROBO1;NOTCH2	0.571429	Carboxyl_PEG2_Std
Carboxyl_PEG2_Std_Labelled_vs_Carboxyl_PEG2_Std_Unlabelled	cytosol [GO:0005829]	896	0.189189	CLEC5A;ELOC;HSPA4L;RBBP4;SERPINB6;DES;RBM4	1	Carboxyl_PEG2_Std
Carboxyl_PEG2_Std_Labelled_vs_Carboxyl_PEG2_Std_Unlabelled	external side of plasma membrane [GO:0009897]	48	0.35		0	Carboxyl_PEG2_Std
Carboxyl_PEG2_Std_Labelled_vs_Carboxyl_PEG2_Std_Unlabelled	extracellular region [GO:0005576]	215	0.254054	NOTCH2;SERPINB6	0.285714	Carboxyl_PEG2_Std
Carboxyl_PEG2_Std_Labelled_vs_Carboxyl_PEG2_Std_Unlabelled	plasma membrane [GO:0005886]	500	0.243243	ATP1A1;HLA-B;CLEC5A;ROBO1;ASPH;NOTCH2;SERPINB6;ATP2B1;BSG	1.28571	Carboxyl_PEG2_Std
Carboxyl_PEG2_Std_Labelled_vs_Carboxyl_PEG2_Std_Unlabelled	surfaceome.by.ML	45	0.216216	ATP1A1;HLA-B;CLEC5A;ROBO1;NOTCH2;TM9SF4;MRC2;BSG	1.14286	Carboxyl_PEG2_Std
Carboxyl_PEG2_Strg_Labelled_vs_Carboxyl_PEG2_Strg_Unlabelled	adherens junction [GO:0005912]	28	0.24		0	Carboxyl_PEG2_Strg
Carboxyl_PEG2_Strg_Labelled_vs_Carboxyl_PEG2_Strg_Unlabelled	cell-cell junction [GO:0005911]	32	0.0350877	ITGB3;F11R	0.222222	Carboxyl_PEG2_Strg
Carboxyl_PEG2_Strg_Labelled_vs_Carboxyl_PEG2_Strg_Unlabelled	cell junction [GO:0030054]	23	0.0175439	F11R	0.111111	Carboxyl_PEG2_Strg
Carboxyl_PEG2_Strg_Labelled_vs_Carboxyl_PEG2_Strg_Unlabelled	cell periphery [GO:0071944]	15	0.2		0	Carboxyl_PEG2_Strg
Carboxyl_PEG2_Strg_Labelled_vs_Carboxyl_PEG2_Strg_Unlabelled	cell surface [GO:0009986]	88	0.263158	HLA-A;CLEC5A;SPN;TYROBP;CD44;HLA-B;ITGA5;CD38;ITGB3;CD33;CD46;HLA-C;BST2;SIRPB1;CD47	1.66667	Carboxyl_PEG2_Strg
Carboxyl_PEG2_Strg_Labelled_vs_Carboxyl_PEG2_Strg_Unlabelled	cytosol [GO:0005829]	820	0.157895	SGSM3;TIPRL;KCNAB2;UBE2L3;CLEC5A;CYFIP1;CD44;RAB14;B2M	1	Carboxyl_PEG2_Strg
Carboxyl_PEG2_Strg_Labelled_vs_Carboxyl_PEG2_Strg_Unlabelled	external side of plasma membrane [GO:0009897]	56	0.305263	SPN;ITGA5;HLA-G;ITGB3;CD33;B2M	0.666667	Carboxyl_PEG2_Strg
Carboxyl_PEG2_Strg_Labelled_vs_Carboxyl_PEG2_Strg_Unlabelled	extracellular region [GO:0005576]	223	0.287719	PLXNB1;SPN;CYFIP1;CST3;B2M	0.555556	Carboxyl_PEG2_Strg
Carboxyl_PEG2_Strg_Labelled_vs_Carboxyl_PEG2_Strg_Unlabelled	plasma membrane [GO:0005886]	472	0.526316	HLA-A;BFSP1;PLXNB1;LSP1;KCNAB2;CNNM3;LAMTOR3;CLEC5A;SPN;TYROBP;CD44;HLA-B;ADAM22;RAB14;ITGA5;HLA-G;CST3;CD38;ITGB3;CD33;CD46;HLA-C;F11R;B2M;ICAM3;ATP1B3;BST2;SIRPB1;CD47;CD99	3.33333	Carboxyl_PEG2_Strg
Carboxyl_PEG2_Strg_Labelled_vs_Carboxyl_PEG2_Strg_Unlabelled	surfaceome.by.ML	60	0.368421	HLA-A;PLXNB1;CNNM3;CLEC5A;SPN;CD44;HLA-B;ADAM22;ITGA5;HLA-G;CD38;ITGB3;CD33;CD46;HLA-C;F11R;ICAM3;ATP1B3;BST2;SIRPB1;CD47	2.33333	Carboxyl_PEG2_Strg
PEG4_Amine_Std_Labelled_vs_PEG4_Amine_Std_Unlabelled	adherens junction [GO:0005912]	24	0.0110865	SDCBP;ESAM;MSN;EZR;ADAM10	0.0431034	PEG4_Amine_Std
PEG4_Amine_Std_Labelled_vs_PEG4_Amine_Std_Unlabelled	cell-cell junction [GO:0005911]	29	0.0266075	MAPK15;CD53;POLDIP2;F11R;APP;ESAM;PECAM1;KIT;ITGB3;PTK7;GRB2;ACTN1	0.103448	PEG4_Amine_Std
PEG4_Amine_Std_Labelled_vs_PEG4_Amine_Std_Unlabelled	cell junction [GO:0030054]	31	0.0133038	GTF2F1;F11R;RHOA;RTN4;ACTN1;SPTB	0.0517241	PEG4_Amine_Std
PEG4_Amine_Std_Labelled_vs_PEG4_Amine_Std_Unlabelled	cell periphery [GO:0071944]	12	0.0110865	SLC9A3R1;RHOA;MSN;EZR;PHB2	0.0431034	PEG4_Amine_Std
PEG4_Amine_Std_Labelled_vs_PEG4_Amine_Std_Unlabelled	cell surface [GO:0009986]	102	0.0909091	CD33;KCNH5;SLC39A6;HMGB1;HLA-B;CD93;HLA-A;ICAM1;RALA;ENG;PROCR;IDE;HRG;CD53;ULBP2;ITGB2;ITGB5;FAM234A;LRPAP1;ITGA5;APP;BST2;SLC3A2;HLA-C;ITGA4;ITGB3;PDIA4;ATP5F1B;MSN;CD44;HSPA5;MIF;CALR;ADAM10;APMAP;LMAN2;MELTF;HSPA2;SPTB;PHB2;PHB	0.353448	PEG4_Amine_Std
PEG4_Amine_Std_Labelled_vs_PEG4_Amine_Std_Unlabelled	cytosol [GO:0005829]	949	0.257206	RAB1A;PAFAH1B1;GNB1;NUP43;EPHB3;HBB;G3BP1;LTA4H;FAH;PBXIP1;VAPA;UBE2D1;NUP37;CAPNS1;CCDC124;EIF5A;BARGIN;PPID;CCDC50;APOA1;CNBP;UBE2C;IDE;CSNK2A2;PPP5C;HMGCL;CARS;CHMP4B;DBNL;SARS;DYNLL1;UBXN4;RAB18;EPS15L1;CDC37;PTPN11;PRPS1;NIPBL;PYCARD;SET;PPIG;MOB1A;DNAJB4;KRT16;EEF1E1;NIT2;FAHD1;SEC16A;KCNAB2;GPS1;NMT1;SDCBP;MEF2A;CCT4;RAB21;SEC23A;APP;TFAM;ACOT13;SLC7A5;ACOX1;BID;RPN1;SRSF10;ELOC;FKBP1A;DOC…	1	PEG4_Amine_Std
PEG4_Amine_Std_Labelled_vs_PEG4_Amine_Std_Unlabelled	external side of plasma membrane [GO:0009897]	55	0.0399113	CD33;HLA-G;ICAM1;MCAM;ENG;FCGR1A;IDE;ULBP2;ITGB2;ALCAM;CD48;ITGA5;KIT;ITGA4;ITGB3;FCGR2B;P4HB;CALR	0.155172	PEG4_Amine_Std
PEG4_Amine_Std_Labelled_vs_PEG4_Amine_Std_Unlabelled	extracellular region [GO:0005576]	196	0.0953437	HMGB1;MAPK15;EPHB3;HBB;LTA4H;MCAM;GALNT1;PROCR;APOA1;HRG;DBNL;ULBP2;PON2;PYCARD;ITIH2;NIT2;METTL7A;SDCBP;CGREF1;LRPAP1;PRSS21;PLXNB1;APP;TXNDC5;DOCK2;PPIA;P4HB;DNAJC3;HSP90B1;MANF;HBA1;SCCPDH;SERPINB1;HSPA1A;HSPA6;ACTN1;MIF;CALR;HYOU1;MELTF;PYGL;CCT2;EPX	0.37069	PEG4_Amine_Std
PEG4_Amine_Std_Labelled_vs_PEG4_Amine_Std_Unlabelled	plasma membrane [GO:0005886]	529	0.257206	PTPRD;CD33;HLA-G;KCNH5;POLE;ATP1A1;SLC39A6;FCGR2A;FLT1;LAIR1;HLA-B;CD93;GNB1;ABCC1;ASPH;EPHB3;HLA-A;ICAM1;PODXL2;RALA;ITPR2;VAPA;MCAM;CAPNS1;CCDC124;ENG;EFNB1;FCGR1A;PROCR;SLC26A2;SYPL1;APOA1;UBE2C;DNAJC1;MSMO1;CSNK2A2;HRG;PPP5C;LAMTOR3;CD53;CHMP4B;DBNL;ULBP2;DYNLL1;RAB18;EPS15L1;PON2;POLDIP2;CD81;ITGB2;ITGB5;DNAJB4;CD99;NDC1;SLC7A1;KCNAB2;ARL6IP5;AGTRAP;NMT1;SDCBP;CNNM3;MESD;LSP1;LRPAP1;SMPDL3B;…	1	PEG4_Amine_Std
PEG4_Amine_Std_Labelled_vs_PEG4_Amine_Std_Unlabelled	surfaceome.by.ML	58	0.128603	PTPRD;CD33;HLA-G;ATP1A1;SLC39A6;FCGR2A;FLT1;LAIR1;HLA-B;CD93;ABCC1;EPHB3;HLA-A;ICAM1;PODXL2;MCAM;MRC2;ENG;EFNB1;FCGR1A;PROCR;SLC26A2;SYPL1;CD53;ULBP2;ERMP1;ITGB2;ITGB5;SLC7A1;TM9SF4;CNNM3;PRSS21;PLXNB1;F11R;ALCAM;CD48;ITGA5;APP;ESAM;BST2;SLC44A2;BSG;SLC3A2;SLC7A5;STT3B;PECAM1;HLA-C;RPN1;KIT;ITGA4;ITGB3;FCGR2B;PTK7;CD44;PTPRF;ADAM10;LMAN2;CACNG6	0.5	PEG4_Amine_Std
sulpho_NHS_Std_Labelled_vs_sulpho_NHS_Std_Unlabelled	adherens junction [GO:0005912]	32	0.0106157	NDRG1;CD99L2;DRG1;RAB10;ADAM10	0.0471698	sulfo_NHS_Std
sulpho_NHS_Std_Labelled_vs_sulpho_NHS_Std_Unlabelled	cell-cell junction [GO:0005911]	34	0.00849257	MAPK15;DES;F11R;PECAM1	0.0377358	sulfo_NHS_Std
sulpho_NHS_Std_Labelled_vs_sulpho_NHS_Std_Unlabelled	cell junction [GO:0030054]	33	0.00849257	F11R;SLC16A1;RHOA;RAP1A	0.0377358	sulfo_NHS_Std
sulpho_NHS_Std_Labelled_vs_sulpho_NHS_Std_Unlabelled	cell periphery [GO:0071944]	16	0.00424628	CD36;RHOA	0.0188679	sulfo_NHS_Std
sulpho_NHS_Std_Labelled_vs_sulpho_NHS_Std_Unlabelled	cell surface [GO:0009986]	102	0.0700637	CD36;HLA-C;MPZL1;HLA-A;CD63;SLC9A1;HRG;TYROBP;HLA-B;CD99L2;ENG;NOTCH2;CD93;ITGA5;SIRPA;CD44;PTPRC;ITGB2;ITGB5;SPN;ITGB1;CALR;PDIA3;PDIA4;HM13;EGFL7;PHB;HIST1H1A;ERP29;HSP90AB1;CD46;CD47;ADAM10	0.311321	sulfo_NHS_Std
sulpho_NHS_Std_Labelled_vs_sulpho_NHS_Std_Unlabelled	cytosol [GO:0005829]	964	0.225053	LGALS9;GNPAT;RBBP4;RNPS1;HK1;KCNAB1;LGALS9B;RAB18;GSTM1;TCOF1;NUP43;BID;ATP6V1G1;FILIP1;GCC2;RAB1A;SULT1A1;LSM4;HNRNPH1;MAST1;TAOK1;MYO1F;CSNK2A2;PRPS1;NDRG1;GOLT1B;KRT81;CRKL;EIF3F;UBR4;DYNC1I2;PFKL;TIA1;ARHGEF6;KPNA3;ADRM1;DRG1;UBXN4;DPYSL2;KIF2A;PPID;PSMC6;SEC23A;PNO1;RANBP2;CARS;DES;GPS1;OPA1;CES1;CD44;HBA1;B2M;NLN;COMT;PRKDC;NUCB2;HSPA1L;SURF4;H2BFS;PDIA6;RPN1;CALR;FAM162A;PRDX3;ALOX12B;PRDX…	1	sulfo_NHS_Std
sulpho_NHS_Std_Labelled_vs_sulpho_NHS_Std_Unlabelled	external side of plasma membrane [GO:0009897]	55	0.0382166	CD36;FCGR1A;CD14;FCGR2B;ITGA9;IGLL1;ENG;CD34;HLA-G;ITGA5;B2M;PTPRC;ITGB2;CLPTM1;SPN;ITGB1;FCGRT;CALR	0.169811	sulfo_NHS_Std
sulpho_NHS_Std_Labelled_vs_sulpho_NHS_Std_Unlabelled	extracellular region [GO:0005576]	242	0.059448	MAPK15;CTHRC1;CD14;HRG;IGLL1;SPINT1;PRSS21;CHID1;NOTCH2;PFKL;CD34;HBA1;B2M;NLN;SPN;MPO;CALR;PRDX4;RNASET2;ILF3;EGFL7;HSP90B1;HSP90AB1;YBX1;NXPE3;CAT;PRTN3;SERPINB1	0.264151	sulfo_NHS_Std
sulpho_NHS_Std_Labelled_vs_sulpho_NHS_Std_Unlabelled	plasma membrane [GO:0005886]	536	0.269639	CD36;ATP1A1;FCGR2A;HLA-C;C5AR1;ARL8A;MPZL1;FADS2;PODXL2;EMP3;HLA-A;CD63;GLG1;TGOLN2;KCNAB1;HVCN1;RAB18;SIGLEC11;SIGLEC12;FCGR1A;FLT1;ATP6V1G1;FILIP1;PILRA;CD300LF;ABCC1;CD14;SLC9A1;SLC44A2;CAMK1G;MAST1;ASPH;FCGR2B;LTB4R;MYO1F;CSNK2A2;HRG;KCNA10;NDRG1;ITGA9;SPINT1;PRSS21;TYROBP;HLA-B;CD99L2;ENG;UBR4;NOTCH2;CD93;MSMO1;LAMTOR3;ADRM1;M6PR;DRG1;DNAJC1;DPYSL2;CD99;CNNM3;SLC4A7;SLC16A3;BSG;F11R;CD34;HLA…	1.19811	sulfo_NHS_Std
sulpho_NHS_Std_Labelled_vs_sulpho_NHS_Std_Unlabelled	surfaceome.by.ML	63	0.133758	CD36;ATP1A1;FCGR2A;HLA-C;C5AR1;MPZL1;PODXL2;EMP3;HLA-A;CD63;TGOLN2;SIGLEC11;SIGLEC12;FCGR1A;FLT1;PILRA;CD300LF;ABCC1;CD14;SLC9A1;SLC44A2;SLC43A3;FCGR2B;LTB4R;ITGA9;PRSS21;MRC2;HLA-B;ENG;NOTCH2;CD93;M6PR;CNNM3;SLC4A7;BSG;F11R;CD34;HLA-G;ITGA5;CD300A;GYPC;ATP1B3;SIRPA;CD44;PTPRC;ITGB2;ITGB5;SPN;ITGB1;SLC16A1;FCGRT;SYPL1;STT3B;RPN1;HM13;SLC37A4;CACNG6;PTPRD;ICAM3;PECAM1;CD46;CD47;ADAM10	0.59434	sulfo_NHS_Std
sulpho_NHS_Strg_Labelled_vs_sulpho_NHS_Strg_Unlabelled	adherens junction [GO:0005912]	24	0.0116592	CD99L2;EIF4G2;DRG1;DAG1;ZYX;ADAM10;RAB10;TLN1;ACTB;MSN;DLG1;EZR;S100A11	0.0377907	sulfo_NHS_Strg
sulpho_NHS_Strg_Labelled_vs_sulpho_NHS_Strg_Unlabelled	cell-cell junction [GO:0005911]	35	0.0152466	MAPK15;VAV1;CD53;ACTN1;MYADM;MAP2K2;ITGB3;CLIC4;JAM3;PTK7;FLNA;ACTR3;ACTB;PECAM1;CORO1A;DLG1;PNN	0.0494186	sulfo_NHS_Strg
sulpho_NHS_Strg_Labelled_vs_sulpho_NHS_Strg_Unlabelled	cell junction [GO:0030054]	30	0.0107623	RAB13;RHOA;CPNE3;GTF2F1;SLC16A1;ACTN1;SPTB;RTN4;RAP1A;LCP1;EPB41L2;DLG1	0.0348837	sulfo_NHS_Strg
sulpho_NHS_Strg_Labelled_vs_sulpho_NHS_Strg_Unlabelled	cell periphery [GO:0071944]	13	0.00627803	CD36;RHOA;TUBB3;SLC9A3R1;PHB2;MSN;EZR	0.0203488	sulfo_NHS_Strg
sulpho_NHS_Strg_Labelled_vs_sulpho_NHS_Strg_Unlabelled	cell surface [GO:0009986]	105	0.0502242	CD99L2;HLA-B;SIRPB1;CLEC5A;HLA-A;CD36;ITGB2;ITGB5;MPZL1;HLA-C;SLC39A6;CD93;TYROBP;SLC9A1;ENG;NPTN;FAM234A;NOTCH2;SIRPA;SPN;ULBP2;CD33;CD44;CD38;BST2;CD53;ITGB1;CD63;SPTB;HIST1H1A;ITGA5;CALR;EGFL7;PDIA3;PDIA4;PHB;ITGB3;ERP29;CD46;PTPRC;CLIC4;ITGA6;PHB2;ADAM10;ITGA4;LMAN2;HMGB1;ELANE;TLN1;TFRC;CD47;ATP5F1A;HNRNPU;ITGAM;MSN;HSP90AB1	0.162791	sulfo_NHS_Strg
sulpho_NHS_Strg_Labelled_vs_sulpho_NHS_Strg_Unlabelled	cytosol [GO:0005829]	986	0.30852	CDK1;CLEC5A;ARHGAP15;LGALS9;DIAPH1;KCNAB2;AIP;SEH1L;HNRNPL;KCNAB1;SEC61G;RAB13;RNH1;LGALS9B;LST1;BID;RBBP4;CPOX;MTPN;DDX6;EIF4G2;KPNA2;SLC7A5;RHOA;PABPC4;RPS21;SEC24C;SGTA;IGF2BP2;HSPA1A;EIF2S3;EIF4B;SRP72;NEDD8;EIF3K;RAD23B;USP5;EIF2AK2;RAB1A;KRT81;GRK2;CPNE3;GOLT1B;FMR1;HK1;PSMD9;TCOF1;PRPS1;STAT3;TIPRL;DYNC1I2;UBXN4;MSH6;PPP2CA;RASAL3;NUP160;SKP1;BTF3;SEC23A;FXR1;ELMO1;EIF5A;MYO1F;SULT1A1;PSME…	1	sulfo_NHS_Strg
sulpho_NHS_Strg_Labelled_vs_sulpho_NHS_Strg_Unlabelled	external side of plasma membrane [GO:0009897]	55	0.0251121	CD36;ITGB2;FCGR1A;CD14;FCGR2B;ST14;ENG;BTF3;GSR;CD34;SPN;ULBP2;B2M;CD33;DAG1;HLA-G;ITGB1;ITGA5;CALR;ITGB3;PTPRC;ITGA6;ITGA4;CD48;LAMP1;P4HB;TFRC;ITGAM	0.0813953	sulfo_NHS_Strg
sulpho_NHS_Strg_Labelled_vs_sulpho_NHS_Strg_Unlabelled	extracellular region [GO:0005576]	224	0.07713	VTN;CTHRC1;APOE;ADPGK;PRSS21;CES1P1;HSPA1A;CD14;SPINT1;MMP3;MAPK15;PSMC2;NOTCH2;HBB;NIT2;PON2;PSMC3;GALNT1;CGREF1;CD34;SPN;ULBP2;B2M;CYFIP1;HIST2H3A;ITIH2;PAFAH1B2;DAG1;HBA1;NLN;ACTN1;HSP90B1;CALR;ILF3;MAP2K2;EGFL7;XRCC6;TXNDC5;PRDX4;CAPN1;EPX;SCCPDH;CALU;SRP14;PSMD2;MPO;LGALS1;NXPE3;CALM1;KPNB1;UTS2;H3F3A;HSPA6;XRCC5;HNRNPC;TUBB;ILF2;HMGB1;HSP90AA1;YBX1;PRTN3;PGM1;ELANE;CST3;FLNA;GDI2;TLN1;CAPZA…	0.25	sulfo_NHS_Strg
sulpho_NHS_Strg_Labelled_vs_sulpho_NHS_Strg_Unlabelled	plasma membrane [GO:0005886]	552	0.211659	CD99L2;HLA-B;SIRPB1;SYPL1;CLEC5A;GNA12;GNAI1;HLA-A;CD36;ITGB2;ITGB5;ATP1A1;DIAPH1;MPZL1;CPD;KCNAB2;TMEM30A;FCGR2A;KCNAB1;HLA-C;RAB13;PTPRD;HVCN1;FCGR1A;SLC44A2;EMP3;LST1;PILRA;LTB4R;APOE;BFSP1;ITPR2;PRSS21;SLC7A5;PODXL2;SLC39A6;RHOA;CD93;HSPA1A;LAIR1;CD300LF;GLG1;CD14;TYROBP;FCGR2B;SIGLEC11;ST14;GRK2;CPNE3;LSP1;SPINT1;STAT3;ATP2B1;PTPA;SLC9A1;PPP2CA;SLC4A7;ENG;BTF3;TGOLN2;ELMO1;MYO1F;CD99;NPTN;FL…	0.686047	sulfo_NHS_Strg
sulpho_NHS_Strg_Labelled_vs_sulpho_NHS_Strg_Unlabelled	surfaceome.by.ML	89	0.0798206	HLA-B;SIRPB1;SYPL1;CLEC5A;HLA-A;CD36;ITGB2;ITGB5;ATP1A1;MPZL1;CPD;TMEM30A;FCGR2A;HLA-C;PTPRD;FCGR1A;SLC44A2;EMP3;PILRA;LTB4R;PRSS21;SLC7A5;TM9SF4;PODXL2;SLC39A6;CD93;SLC43A3;LAIR1;CD300LF;CD14;FCGR2B;SIGLEC11;SLC9A1;MRC2;SLC4A7;ENG;TGOLN2;NPTN;FLT1;NOTCH2;ADAM22;CYBB;EFNB1;CD34;SIRPA;SPN;ULBP2;SIGLEC9;BSG;SLC26A2;SLC16A1;CD33;CD44;DAG1;SLC16A7;CD38;ATP1B3;BST2;HLA-G;CD53;ICAM3;ITGB1;CD63;SEMA4A;I…	0.258721	sulfo_NHS_Strg

## Sheet: Data Table S4B
acc.no	protein	peptide	pep_mod	m_z	best_tr	z_pept	xmod_pos	max_ppm	min_ppm	mean_ppm	min_tR	max_tR	prot_scr	max_expectancy	Mean_expt	max_scr	mean_scr	N_peptides	pep_start	pep_end	max_delta_score	peptide_heading	...25	SumInten	...27	...28	db_id	...30	X	UniProt.accession	UniProt.description	UniProt.gene	Surfaceome.Label	Surfaceome.Label.Source	Comment	length	TM.domains	signalpeptide	topology	topology.source	MachineLearning.trainingset	MachineLearning.score	MachineLearning.FPR.class..1.1...2.5...3.15..	Ensembl.gene	Ensembl.protein	CD.number	Membranome.Almen.main.class	Membranome.Almen.sub.class	nxst.motifs
PECA1_HUMAN	Platelet endothelial cell adhesion molecule OS=Homo sapiens OX=9606 GN=PECAM1 PE=1 SV=2	AVPDAVESR	NA	472.247	26.5758	2	x'00000000000	1.46104	-0.618583	1.46104	26.4386	26.6817	219.78	8.14504e-06	8.14504e-06	65.53	65.53	7	719	727	58.97	2979: Scan 6433 (rt=26.5758) [\\qmcr.qmul.ac.uk\rfs\HAEMONC\Pedro's Lab\Cell Signalling Proteomics\Ana Levi\Biotin_Exp8\RAW\QE1_MS_Ana_Levi_Exp8_Sample1.raw]	PECAM1(718-727, no_mod);	17166	PECAM1;	P16284;	p01722	543	543	P16284	Platelet endothelial cell adhesion molecule	PECAM1	surface	pos. trainingset	NA	738	1	1	SP:1-27;NC:28-602;TM:603-624;CY:625-738	uniprot - CSPA confirmed	surface	0.9341	1	NA	NA	CD31	Unclassified	Unclassified	52;84;151;301;320;344;356;453;551
SIRBL_HUMAN	Signal-regulatory protein beta-1 isoform 3 OS=Homo sapiens OX=9606 GN=SIRPB1 PE=1 SV=1	VPPTLEVTQQPVR	NA	732.414	40.37	2	x'000000000000000	1.02269	-1.47934	-0.959795	40.37	40.9055	252.1	6.73634e-09	6.73634e-09	92.05	92.05	19	251	263	83.16	8525: Scan 12865 (rt=40.37) [\\qmcr.qmul.ac.uk\rfs\HAEMONC\Pedro's Lab\Cell Signalling Proteomics\Ana Levi\Biotin_Exp8\RAW\QE1_MS_Ana_Levi_Exp8_Sample1.raw]	SIRPA(251-264, no_mod);SIRPB1(250-263, no_mod);	43815.1	SIRPA; SIRPB1;	P78324; Q5TFQ8;	p19688	1407	1407	Q5TFQ8	Signal-regulatory protein beta-1 isoform 3	SIRPB1	surface	machine learning	NA	398	1	1	SP:1-29;NC:30-370;TM:371-394;CY:395-398	uniprot	NA	0.6287	2	ENSG00000101307	ENSP00000279477;ENSP00000456826	NA	Miscellaneous	Other;SIRP	109;244;269;291;318
RPN1_HUMAN	Dolichyl-diphosphooligosaccharide--protein glycosyltransferase subunit 1 OS=Homo sapiens OX=9606 GN=RPN1 PE=1 SV=1	QFVVFEGNHYFYSPYPTK	NA	741.691	53.7834	3	x'00000000000000000000	1.63363	1.63363	1.63363	53.7834	53.7834	541.56	0.00436188	0.00436188	37.6	37.6	1	152	169	37.6	14094: Scan 19078 (rt=53.7834) [\\qmcr.qmul.ac.uk\rfs\HAEMONC\Pedro's Lab\Cell Signalling Proteomics\Ana Levi\Biotin_Exp8\RAW\QE1_MS_Ana_Levi_Exp8_Sample1.raw]	RPN1(151-169, no_mod);	47018.8	RPN1;	P04843;	p14336	379	379	P04843	Dolichyl-diphosphooligosaccharide--protein glycosyltransferase subunit 1	RPN1	surface	machine learning	NA	607	1	1	SP:1-26;NC:27-439;TM:440-458;CY:459-607	uniprot - CSPA confirmed	NA	0.5888	2	ENSG00000163902	ENSP00000296255	NA	Enzymes	2.4.1	220;299
PTPRC_HUMAN	Receptor-type tyrosine-protein phosphatase C OS=Homo sapiens OX=9606 GN=PTPRC PE=1 SV=3	LFLAEFQSIPR	NA	660.87	57.8319	2	x'0000000000000	0.540264	-2.79377	0.540264	57.6776	58.0082	805.964	3.25517e-08	3.25517e-08	86.32	86.32	8	652	662	74.96	15779: Scan 20922 (rt=57.8319) [\\qmcr.qmul.ac.uk\rfs\HAEMONC\Pedro's Lab\Cell Signalling Proteomics\Ana Levi\Biotin_Exp8\RAW\QE1_MS_Ana_Levi_Exp8_Sample1.raw]	PTPRC(651-662, no_mod);	45856.1	PTPRC;	P08575;	p10182	423	423	P08575	Receptor-type tyrosine-protein phosphatase C	PTPRC	surface	machine learning	NA	1304	1	1	SP:1-23;NC:24-575;TM:576-597;CY:598-1304	uniprot	NA	0.978	1	ENSG00000081237;ENSG00000262418	ENSP00000356346;ENSP00000461074;ENSP00000458322;ENSP00000471843	CD45	Receptors	Other_receptors;ReceptorTypePhosphatases	78;90;95;184;190;197;232;260;270;276;335;378;419;468;488;529;707;919;966;1017;1122;1150
PECA1_HUMAN	Platelet endothelial cell adhesion molecule OS=Homo sapiens OX=9606 GN=PECAM1 PE=1 SV=2	NSNDPAVFK	NA	496.246	29.9658	2	x'00000000000	3.49023	-3.21361	-0.467452	29.7514	30.0878	219.78	5.73289e-05	5.73289e-05	58.11	58.11	8	457	465	58.11	4392: Scan 8047 (rt=29.9658) [\\qmcr.qmul.ac.uk\rfs\HAEMONC\Pedro's Lab\Cell Signalling Proteomics\Ana Levi\Biotin_Exp8\RAW\QE1_MS_Ana_Levi_Exp8_Sample1.raw]	PECAM1(456-465, no_mod);	11320.1	PECAM1;	P16284;	p13782	543	543	P16284	Platelet endothelial cell adhesion molecule	PECAM1	surface	pos. trainingset	NA	738	1	1	SP:1-27;NC:28-602;TM:603-624;CY:625-738	uniprot - CSPA confirmed	surface	0.9341	1	NA	NA	CD31	Unclassified	Unclassified	52;84;151;301;320;344;356;453;551
RPN1_HUMAN	Dolichyl-diphosphooligosaccharide--protein glycosyltransferase subunit 1 OS=Homo sapiens OX=9606 GN=RPN1 PE=1 SV=1	QFVVFEGNHYFYSPYPTK	Deamidated (NQ); Gln->pyro-Glu (N-term Q)	1104.02	64.1945	2	x'21000000000000000000	7.28552	7.28552	7.28552	64.1945	64.1945	541.56	0.0200183	0.0445551	30.3	27.61	2	152	169	24.92	18351: Scan 23739 (rt=64.1945) [\\qmcr.qmul.ac.uk\rfs\HAEMONC\Pedro's Lab\Cell Signalling Proteomics\Ana Levi\Biotin_Exp8\RAW\QE1_MS_Ana_Levi_Exp8_Sample1.raw]	RPN1(Q152);RPN1(K151);	23487.9	RPN1;	P04843;	p14338	379	379	P04843	Dolichyl-diphosphooligosaccharide--protein glycosyltransferase subunit 1	RPN1	surface	machine learning	NA	607	1	1	SP:1-26;NC:27-439;TM:440-458;CY:459-607	uniprot - CSPA confirmed	NA	0.5888	2	ENSG00000163902	ENSP00000296255	NA	Enzymes	2.4.1	220;299
SDC1_HUMAN	Syndecan-1 OS=Homo sapiens OX=9606 GN=SDC1 PE=1 SV=3	NQSPVDQGATGASQGLLDR	Deamidated (NQ)	957.97	40.9137	2	x'010000000000000000000	9.46223	7.86343	8.8248	40.8992	41.1113	258.95	3.76696e-14	4.75193e-07	147.96	122.7	15	231	249	75.78	8745: Scan 13122 (rt=40.9137) [\\qmcr.qmul.ac.uk\rfs\HAEMONC\Pedro's Lab\Cell Signalling Proteomics\Ana Levi\Biotin_Exp8\RAW\QE1_MS_Ana_Levi_Exp8_Sample1.raw]	SDC1(N231);	85374.8	SDC1;	P18827;	p13710	574	574	P18827	Syndecan-1	SDC1	surface	machine learning	NA	310	1	1	SP:1-22;NC:23-252;TM:253-276;CY:277-310	uniprot	NA	0.8164	1	ENSG00000115884	ENSP00000254351;ENSP00000370542	CD138	Receptors	Other_receptors;Syndecan	43;231
DSC1_HUMAN	Desmocollin-1 OS=Homo sapiens OX=9606 GN=DSC1 PE=1 SV=2	VTATDLDEPDTLHTR	NA	561.945	35.8392	3	x'00000000000000000	0.876509	-0.745776	0.216899	35.5156	35.8585	236	2.59456e-08	2.59456e-08	89.04	89.04	19	264	278	88.33	6665: Scan 10732 (rt=35.8392) [\\qmcr.qmul.ac.uk\rfs\HAEMONC\Pedro's Lab\Cell Signalling Proteomics\Ana Levi\Biotin_Exp8\RAW\QE1_MS_Ana_Levi_Exp8_Sample1.raw]	DSC1(263-278, no_mod);	63853.8	DSC1;	Q08554;	p19942	1148	1148	Q08554	Desmocollin-1	DSC1	surface	pos. trainingset	NA	894	1	1	SP:1-29;NC:30-691;TM:692-714;CY:715-894	uniprot	surface	0.9081	1	ENSG00000134765	ENSP00000257198	NA	Miscellaneous	StructuralAndAdhesion;CadherinOther	116;165;546
ACHB4_HUMAN	NA	LTWNSSR	Deamidated (NQ)	432.71	25.1733	2	x'000010000	-8.85331	-9.73355	-9.73355	25.1733	25.2674	24.88	0.0521765	0.0521765	24.88	24.88	3	90	96	9.91	2403: Sum of 2 scans. Range 5763 (rt=25.1603) to 5775 (rt=25.1863) [\\qmcr.qmul.ac.uk\rfs\HAEMONC\Pedro's Lab\Cell Signalling Proteomics\Ana Levi\Biotin_Exp8\RAW\QE1_MS_Ana_Levi_Exp8_Sample1.raw]	CHRNB4(N93);	23984.3	CHRNB4;	P30926;	p12046	755	755	P30926	Neuronal acetylcholine receptor subunit beta-4	CHRNB4	surface	pos. trainingset	NA	498	4	1	SP:1-26;NC:27-232;TM:233-256;CY:257-264;TM:265-286;NC:287-297;TM:298-319;CY:320-460;TM:461-482;NC:483-498	uniprot	surface	0.9293	1	ENSG00000117971	ENSP00000261751	NA	Transporters	Channels;Ligand_gated_ion_channels;cys-loop	36;93;138;166
SDC1_HUMAN	Syndecan-1 OS=Homo sapiens OX=9606 GN=SDC1 PE=1 SV=3	DEGSYSLEEPK	NA	627.281	36.9492	2	x'0000000000000	0.375236	-2.1636	0.343301	36.7736	37.0734	258.95	2.00564e-06	2.00564e-06	67.21	67.21	14	282	292	67.21	7117: Scan 11255 (rt=36.9492) [\\qmcr.qmul.ac.uk\rfs\HAEMONC\Pedro's Lab\Cell Signalling Proteomics\Ana Levi\Biotin_Exp8\RAW\QE1_MS_Ana_Levi_Exp8_Sample1.raw]	SDC1(281-292, no_mod);	25488.6	SDC1;	P18827;	p02074	574	574	P18827	Syndecan-1	SDC1	surface	machine learning	NA	310	1	1	SP:1-22;NC:23-252;TM:253-276;CY:277-310	uniprot	NA	0.8164	1	ENSG00000115884	ENSP00000254351;ENSP00000370542	CD138	Receptors	Other_receptors;Syndecan	43;231
PECA1_HUMAN	Platelet endothelial cell adhesion molecule OS=Homo sapiens OX=9606 GN=PECAM1 PE=1 SV=2	VILAPWK	NA	413.764	46.5547	2	x'000000000	0.462743	0.462743	0.462743	46.5547	46.5547	219.78	0.0971785	0.0971785	17.2	17.2	1	594	600	7.48	11078: Scan 15737 (rt=46.5547) [\\qmcr.qmul.ac.uk\rfs\HAEMONC\Pedro's Lab\Cell Signalling Proteomics\Ana Levi\Biotin_Exp8\RAW\QE1_MS_Ana_Levi_Exp8_Sample1.raw]	PECAM1(593-600, no_mod);	18208.4	PECAM1;	P16284;	p19135	543	543	P16284	Platelet endothelial cell adhesion molecule	PECAM1	surface	pos. trainingset	NA	738	1	1	SP:1-27;NC:28-602;TM:603-624;CY:625-738	uniprot - CSPA confirmed	surface	0.9341	1	NA	NA	CD31	Unclassified	Unclassified	52;84;151;301;320;344;356;453;551
MMEL1_HUMAN	Membrane metallo-endopeptidase-like 1 OS=Homo sapiens OX=9606 GN=MMEL1 PE=2 SV=2	IGSLSQR	Deamidated (NQ)	381.213	25.2047	2	x	3.03783	3.03783	3.03783	25.2047	25.2047	37.03	0.00177347	0.00177347	37.03	37.03	1	408	414	0	2420: Scan 5784 (rt=25.2047) [\\qmcr.qmul.ac.uk\rfs\HAEMONC\Pedro's Lab\Cell Signalling Proteomics\Ana Levi\Biotin_Exp8\RAW\QE1_MS_Ana_Levi_Exp8_Sample1.raw]	MMEL1(407-414, no_mod);	7484.99	MMEL1;	Q495T6;	p07845	1357	1357	Q495T6	Membrane metallo-endopeptidase-like 1	MMEL1	surface	machine learning	NA	779	1	0	CY:1-27;TM:28-48;NC:49-779	uniprot	NA	0.6048	2	ENSG00000142606;ENSG00000277131	ENSP00000367668;ENSP00000484606	NA	Enzymes	3.4.24	156;177;207;243;350;530;638;657
IL1AP_HUMAN	Interleukin-1 receptor accessory protein OS=Homo sapiens OX=9606 GN=IL1RAP PE=1 SV=2	GVLENEFGYK	NA	578.287	45.2386	2	x'000000000000	-2.38013	-2.38013	-2.38013	45.2386	45.2386	70.95	0.00135131	0.00135131	40.2	40.2	1	427	436	36.38	10540: Scan 15131 (rt=45.2386) [\\qmcr.qmul.ac.uk\rfs\HAEMONC\Pedro's Lab\Cell Signalling Proteomics\Ana Levi\Biotin_Exp8\RAW\QE1_MS_Ana_Levi_Exp8_Sample1.raw]	IL1RAP(426-436, no_mod);	18623.2	IL1RAP;	Q9NPH3;	p06819	2548	2548	Q9NPH3	Interleukin-1 receptor accessory protein	IL1RAP	surface	pos. trainingset	NA	570	1	1	SP:1-20;NC:21-363;TM:364-383;CY:384-570	uniprot - CSPA confirmed	surface	0.8675	1	ENSG00000196083	ENSP00000072516;ENSP00000412053;ENSP00000401132;ENSP00000390541	NA	Receptors	IG;Type1;CytokineR	57;107;111;118;196;209;299
RELL1_HUMAN	RELT-like protein 1 OS=Homo sapiens OX=9606 GN=RELL1 PE=1 SV=1	NEANADVLK	NA	487.252	27.3175	2	x'00000000000	0.548079	0.548079	0.548079	27.3175	27.3175	28.72	0.0200743	0.0200743	28.72	28.72	1	127	135	28.72	3289: Scan 6786 (rt=27.3175) [\\qmcr.qmul.ac.uk\rfs\HAEMONC\Pedro's Lab\Cell Signalling Proteomics\Ana Levi\Biotin_Exp8\RAW\QE1_MS_Ana_Levi_Exp8_Sample1.raw]	RELL1(126-135, no_mod);	9798.54	RELL1;	Q8IUW5;	p12990	1662	1662	Q8IUW5	RELT-like protein 1	RELL1	surface	pos. trainingset	NA	271	1	1	SP:1-23;NC:24-57;TM:58-80;CY:81-271	uniprot - CSPA confirmed	surface	0.4889	3	ENSG00000181826	ENSP00000313385;ENSP00000398778	NA	Unclassified	Unclassified	31;49;107;207
STT3B_HUMAN	Dolichyl-diphosphooligosaccharide--protein glycosyltransferase subunit STT3B OS=Homo sapiens OX=9606 GN=STT3B PE=1 SV=1	ESDYFTPQGEFR	NA	738.325	46.8891	2	x'00000000000000	1.39221	-1.94421	-0.913446	46.6873	47.0756	238.074	4.00751e-07	4.00751e-07	71.53	71.53	15	692	703	71.53	11218: Scan 15891 (rt=46.8891) [\\qmcr.qmul.ac.uk\rfs\HAEMONC\Pedro's Lab\Cell Signalling Proteomics\Ana Levi\Biotin_Exp8\RAW\QE1_MS_Ana_Levi_Exp8_Sample1.raw]	STT3B(691-703, no_mod);	29313.8	STT3B;	Q8TCJ2;	p04391	2068	2068	Q8TCJ2	Dolichyl-diphosphooligosaccharide--protein glycosyltransferase subunit STT3B	STT3B	surface	machine learning	NA	826	11	0	CY:1-69;TM:70-90;NC:91-165;TM:166-188;CY:189-219;TM:220-238;NC:239-259;TM:260-283;CY:284-289;TM:290-310;NC:311-321;TM:322-340;CY:341-351;TM:352-373;NC:374-410;TM:411-433;CY:434-439;TM:440-458;NC:459-463;TM:464-483;CY:484-537;TM:538-559;NC:560-826	uniprot - CSPA confirmed	NA	0.7505	1	ENSG00000163527	ENSP00000295770	NA	Enzymes	2.4.1	16;161;616;623;627;641
FCGR1_HUMAN	High affinity immunoglobulin gamma Fc receptor I OS=Homo sapiens OX=9606 GN=FCGR1A PE=1 SV=2	VFTEGEPLALR	NA	616.339	46.9639	2	x'0000000000000	0.487543	-0.536298	0.487543	46.9639	47.1474	65.36	6.19983e-06	6.19983e-06	65.36	65.36	3	113	123	65.36	11248: Scan 15925 (rt=46.9639) [\\qmcr.qmul.ac.uk\rfs\HAEMONC\Pedro's Lab\Cell Signalling Proteomics\Ana Levi\Biotin_Exp8\RAW\QE1_MS_Ana_Levi_Exp8_Sample1.raw]	FCGR1A(112-123, no_mod);	21701.2	FCGR1A;	P12314;	p18926	489	489	P12314	High affinity immunoglobulin gamma Fc receptor I	FCGR1A	surface	pos. trainingset	NA	374	1	1	SP:1-15;NC:16-289;TM:290-313;CY:314-374	uniprot - CSPA confirmed	surface	0.8914	1	ENSG00000150337	ENSP00000358165	CD64	Receptors	IG;FcR	59;78;152;159;163;195;240
CC50A_HUMAN	Cell cycle control protein 50A OS=Homo sapiens OX=9606 GN=TMEM30A PE=1 SV=1	TAALPTFR	NA	438.751	40.087	2	x'0000000000	0.0593955	-1.05998	-1.05998	40.087	45.5542	91.6	0.000125101	0.000125101	50.73	50.73	3	263	270	36.03	8408: Scan 12732 (rt=40.087) [\\qmcr.qmul.ac.uk\rfs\HAEMONC\Pedro's Lab\Cell Signalling Proteomics\Ana Levi\Biotin_Exp8\RAW\QE1_MS_Ana_Levi_Exp8_Sample1.raw]	TMEM30A(262-270, no_mod);TMEM30B(255-263, no_mod);	13506.3	TMEM30A; TMEM30B;	Q9NV96; Q3MIR4;	p17062	2600	2600	Q9NV96	Cell cycle control protein 50A	TMEM30A	surface	machine learning	NA	361	2	0	CY:1-43;TM:44-69;NC:70-324;TM:325-346;CY:347-361	uniprot - CSPA confirmed	NA	0.6647	2	ENSG00000112697	ENSP00000230461	NA	Miscellaneous	Unknown_function;TMEM30	107;180;190;294;352
LMAN2_HUMAN	Vesicular integral-membrane protein VIP36 OS=Homo sapiens OX=9606 GN=LMAN2 PE=1 SV=1	LVPGPVFGSK	NA	500.795	42.1075	2	x'000000000000	-0.0450191	-2.06588	-0.485206	42.0063	42.3135	157.73	0.000162151	0.000162151	50.79	50.79	8	142	151	50.79	9244: Scan 13682 (rt=42.1075) [\\qmcr.qmul.ac.uk\rfs\HAEMONC\Pedro's Lab\Cell Signalling Proteomics\Ana Levi\Biotin_Exp8\RAW\QE1_MS_Ana_Levi_Exp8_Sample1.raw]	LMAN2(141-151, no_mod);	29271.3	LMAN2;	Q12907;	p12194	1166	1166	Q12907	Vesicular integral-membrane protein VIP36	LMAN2	surface	machine learning	NA	356	1	1	SP:1-44;NC:45-322;TM:323-345;CY:346-356	uniprot - CSPA confirmed	NA	0.6148	2	ENSG00000169223	ENSP00000303366	NA	Unclassified	Unclassified	183
FCG2B_HUMAN	Low affinity immunoglobulin gamma Fc region receptor II-b OS=Homo sapiens OX=9606 GN=FCGR2B PE=1 SV=2	ISALPGYPECR	NA	631.814	41.4074	2	x'0000000000000	0.871899	-0.491435	0.17438	41.2813	41.4355	63.84	9.25226e-06	9.25226e-06	63.84	63.84	4	252	262	56.05	8954: Scan 13356 (rt=41.4074) [\\qmcr.qmul.ac.uk\rfs\HAEMONC\Pedro's Lab\Cell Signalling Proteomics\Ana Levi\Biotin_Exp8\RAW\QE1_MS_Ana_Levi_Exp8_Sample1.raw]	FCGR2B(251-262, no_mod);	62475.1	FCGR2B;	P31994;	p08584	769	769	P31994	Low affinity immunoglobulin gamma Fc region receptor II-b	FCGR2B	surface	machine learning	NA	310	1	1	SP:1-17;NC:18-222;TM:223-246;CY:247-310	uniprot	NA	0.9481	1	ENSG00000072694	ENSP00000351497;ENSP00000404329	CD32	Receptors	IG;FcR	106;180;187
AT1B3_HUMAN	Sodium/potassium-transporting ATPase subunit beta-3 OS=Homo sapiens OX=9606 GN=ATP1B3 PE=1 SV=1	NEDIPNVAVYPHNGMIDLK	2 Deamidated (NQ)	714.351	54.0108	3	x'000000100000010000000	7.6583	7.6583	7.6583	54.0108	54.0108	70.92	0.0274753	0.0274753	32.35	32.35	1	195	213	9.24	14190: Scan 19182 (rt=54.0108) [\\qmcr.qmul.ac.uk\rfs\HAEMONC\Pedro's Lab\Cell Signalling Proteomics\Ana Levi\Biotin_Exp8\RAW\QE1_MS_Ana_Levi_Exp8_Sample1.raw]	ATP1B3(N200);ATP1B3(N207);	34883.3	ATP1B3;	P54709;	p12995	995	995	P54709	Sodium/potassium-transporting ATPase subunit beta-3	ATP1B3	surface	pos. trainingset	NA	279	1	0	CY:1-37;TM:38-61;NC:62-279	uniprot - CSPA confirmed	surface	0.6797	2	ENSG00000069849	ENSP00000286371	CD298	Transporters	AuxillaryTransportUnit;ATP1B	10;124;240
KCNG4_HUMAN	Potassium voltage-gated channel subfamily G member 4 OS=Homo sapiens OX=9606 GN=KCNG4 PE=1 SV=1	KEILINVGGR	NA	549.835	33.0851	2	x'000000000000	-0.821752	-0.821752	-0.821752	33.0851	33.0851	20.32	0.0710659	0.0710659	20.32	20.32	1	59	68	10.54	5689: Scan 9535 (rt=33.0851) [\\qmcr.qmul.ac.uk\rfs\HAEMONC\Pedro's Lab\Cell Signalling Proteomics\Ana Levi\Biotin_Exp8\RAW\QE1_MS_Ana_Levi_Exp8_Sample1.raw]	KCNG4(58-68, no_mod);	11555.8	KCNG4;	Q8TDN1;	p09108	2082	2082	Q8TDN1	Potassium voltage-gated channel subfamily G member 4	KCNG4	surface	pos. trainingset	NA	519	6	0	CY:1-221;TM:222-242;NC:243-258;TM:259-279;CY:280-289;TM:290-310;NC:311-334;TM:335-355;CY:356-370;TM:371-391;NC:392-405;IM:406-426;NC:427-433;TM:434-454;CY:455-519	uniprot	surface	0.24	NA	ENSG00000168418	ENSP00000312129	NA	Transporters	Channels;Voltage_gated_ion_channels;Potassium_channels	NA
DSC1_HUMAN	Desmocollin-1 OS=Homo sapiens OX=9606 GN=DSC1 PE=1 SV=2	VQDQDLPNTPHSK	NA	493.58	24.329	3	x'000000000000000	-0.259184	-1.31487	-0.299787	24.1858	24.5803	236	0.00717477	0.00717477	35.43	35.43	15	377	389	35.43	2077: Scan 5378 (rt=24.329) [\\qmcr.qmul.ac.uk\rfs\HAEMONC\Pedro's Lab\Cell Signalling Proteomics\Ana Levi\Biotin_Exp8\RAW\QE1_MS_Ana_Levi_Exp8_Sample1.raw]	DSC1(376-389, no_mod);	14488.1	DSC1;	Q08554;	p19738	1148	1148	Q08554	Desmocollin-1	DSC1	surface	pos. trainingset	NA	894	1	1	SP:1-29;NC:30-691;TM:692-714;CY:715-894	uniprot	surface	0.9081	1	ENSG00000134765	ENSP00000257198	NA	Miscellaneous	StructuralAndAdhesion;CadherinOther	116;165;546
CNNM3_HUMAN	Metal transporter CNNM3 OS=Homo sapiens OX=9606 GN=CNNM3 PE=1 SV=1	WTLALAPR	NA	464.274	49.7499	2	x'0000000000	-2.35286	-2.35286	-2.35286	49.7499	49.7499	32.19	0.00806271	0.00806271	32.19	32.19	1	247	254	32.19	12420: Scan 17221 (rt=49.7499) [\\qmcr.qmul.ac.uk\rfs\HAEMONC\Pedro's Lab\Cell Signalling Proteomics\Ana Levi\Biotin_Exp8\RAW\QE1_MS_Ana_Levi_Exp8_Sample1.raw]	CNNM3(246-254, no_mod);	7866.76	CNNM3;	Q8NE01;	p20412	1774	1774	Q8NE01	Metal transporter CNNM3	CNNM3	surface	pos. trainingset	NA	707	3	1	SP:1-27;NC:28-190;TM:191-214;CY:215-220;TM:221-243;NC:244-257;TM:258-280;CY:281-707	phobius - prefered over uniprot based on cspa - CSPA confirmed	surface	0.4194	3	ENSG00000168763	ENSP00000305449	NA	Unclassified	Unclassified	73;395
PTPRC_HUMAN	Receptor-type tyrosine-protein phosphatase C OS=Homo sapiens OX=9606 GN=PTPRC PE=1 SV=3	DLQYSTDYTFK	NA	690.82	48.1885	2	x'0000000000000	0.403008	-1.87298	-0.568271	48.0684	48.2909	805.964	5.11355e-05	5.11355e-05	54.2	54.2	4	543	553	54.2	11766: Scan 16497 (rt=48.1885) [\\qmcr.qmul.ac.uk\rfs\HAEMONC\Pedro's Lab\Cell Signalling Proteomics\Ana Levi\Biotin_Exp8\RAW\QE1_MS_Ana_Levi_Exp8_Sample1.raw]	PTPRC(542-553, no_mod);	22943.9	PTPRC;	P08575;	p02568	423	423	P08575	Receptor-type tyrosine-protein phosphatase C	PTPRC	surface	machine learning	NA	1304	1	1	SP:1-23;NC:24-575;TM:576-597;CY:598-1304	uniprot	NA	0.978	1	ENSG00000081237;ENSG00000262418	ENSP00000356346;ENSP00000461074;ENSP00000458322;ENSP00000471843	CD45	Receptors	Other_receptors;ReceptorTypePhosphatases	78;90;95;184;190;197;232;260;270;276;335;378;419;468;488;529;707;919;966;1017;1122;1150
JAM1_HUMAN	Junctional adhesion molecule A OS=Homo sapiens OX=9606 GN=F11R PE=1 SV=1	VTFLPTGITFK	NA	612.356	57.8299	2	x'0000000000000	2.96557	-1.72897	0.103051	57.7416	57.9775	308.43	5.49769e-06	5.49769e-06	60.66	60.66	9	87	97	58.49	15778: Scan 20921 (rt=57.8299) [\\qmcr.qmul.ac.uk\rfs\HAEMONC\Pedro's Lab\Cell Signalling Proteomics\Ana Levi\Biotin_Exp8\RAW\QE1_MS_Ana_Levi_Exp8_Sample1.raw]	F11R(86-97, no_mod);	65770.2	F11R;	Q9Y624;	p19963	2867	2867	Q9Y624	Junctional adhesion molecule A	F11R	surface	pos. trainingset	NA	299	1	1	SP:1-27;NC:28-236;TM:237-261;CY:262-299	uniprot - CSPA confirmed	surface	0.8462	1	ENSG00000158769	ENSP00000357005	CD321	Miscellaneous	Unknown_function;IG_Unknown_function	185
PTPRC_HUMAN	Receptor-type tyrosine-protein phosphatase C OS=Homo sapiens OX=9606 GN=PTPRC PE=1 SV=3	VELSEINGDAGSNYINASYIDGFK	2 Deamidated (NQ)	860.073	61.3172	3	x'00000001000001000000000000	7.07746	7.07746	7.07746	61.3172	61.3172	805.964	0.0080622	0.0080622	34.28	34.28	1	694	717	18.66	17192: Scan 22471 (rt=61.3172) [\\qmcr.qmul.ac.uk\rfs\HAEMONC\Pedro's Lab\Cell Signalling Proteomics\Ana Levi\Biotin_Exp8\RAW\QE1_MS_Ana_Levi_Exp8_Sample1.raw]	PTPRC(N700);PTPRC(N706);	20655	PTPRC;	P08575;	p18785	423	423	P08575	Receptor-type tyrosine-protein phosphatase C	PTPRC	surface	machine learning	NA	1304	1	1	SP:1-23;NC:24-575;TM:576-597;CY:598-1304	uniprot	NA	0.978	1	ENSG00000081237;ENSG00000262418	ENSP00000356346;ENSP00000461074;ENSP00000458322;ENSP00000471843	CD45	Receptors	Other_receptors;ReceptorTypePhosphatases	78;90;95;184;190;197;232;260;270;276;335;378;419;468;488;529;707;919;966;1017;1122;1150
SL9A1_HUMAN	Sodium/hydrogen exchanger 1 OS=Homo sapiens OX=9606 GN=SLC9A1 PE=1 SV=2	AFPVLGIDYTHVR	NA	496.605	51.5181	3	x'000000000000000	0.526636	-0.583135	-0.341002	51.4404	51.5181	41.52	0.00162432	0.00162432	41.52	41.52	3	88	100	41.52	13142: Scan 18027 (rt=51.5181) [\\qmcr.qmul.ac.uk\rfs\HAEMONC\Pedro's Lab\Cell Signalling Proteomics\Ana Levi\Biotin_Exp8\RAW\QE1_MS_Ana_Levi_Exp8_Sample1.raw]	SLC9A1(87-100, no_mod);	10786.7	SLC9A1;	P19634;	p00519	584	584	P19634	Sodium/hydrogen exchanger 1	SLC9A1	surface	pos. trainingset	NA	815	12	0	CY:1-12;TM:13-33;NC:34-105;TM:106-127;CY:128-129;TM:130-149;NC:150-154;TM:155-174;CY:175-191;TM:192-211;NC:212-227;TM:228-247;CY:248-256;TM:257-276;NC:277-294;TM:295-315;CY:316-338;TM:339-358;NC:359-381;IM:382-402;NC:403-410;TM:411-430;CY:431-448;TM:449-470;NC:471-479;TM:480-499;CY:500-815	uniprot - CSPA confirmed	surface	0.6047	2	ENSG00000090020	ENSP00000263980	NA	Transporters	SLC;Other;SLC9	75;370;410
ITB2_HUMAN	Integrin beta-2 OS=Homo sapiens OX=9606 GN=ITGB2 PE=1 SV=2	VFLDHNALPDTLK	NA	494.937	45.5326	3	x'000000000000000	0.21933	-0.894191	0.118101	45.3012	45.5821	319.38	0.00443364	0.00443364	35.56	35.56	6	367	379	35.56	10657: Scan 15267 (rt=45.5326) [\\qmcr.qmul.ac.uk\rfs\HAEMONC\Pedro's Lab\Cell Signalling Proteomics\Ana Levi\Biotin_Exp8\RAW\QE1_MS_Ana_Levi_Exp8_Sample1.raw]	ITGB2(366-379, no_mod);	21270.9	ITGB2;	P05107;	p18887	385	385	P05107	Integrin beta-2	ITGB2	surface	pos. trainingset	NA	769	1	1	SP:1-22;NC:23-700;TM:701-727;CY:728-769	uniprot - CSPA confirmed	surface	0.8352	1	ENSG00000160255	ENSP00000303242;ENSP00000347279;ENSP00000380948;ENSP00000380950;ENSP00000380955	CD18	Receptors	Other_receptors;Integrin	50;116;212;254;501;642
CD44_HUMAN	CD44 antigen OS=Homo sapiens OX=9606 GN=CD44 PE=1 SV=3	LVINSGNGAVEDR	2 Deamidated (NQ)	673.334	39.3734	2	x'000010010000000	-0.276652	-9.23073	-0.276652	39.3734	39.5876	317	2.25063e-09	2.25063e-09	99.96	99.96	2	682	694	99.32	8125: Scan 12403 (rt=39.3734) [\\qmcr.qmul.ac.uk\rfs\HAEMONC\Pedro's Lab\Cell Signalling Proteomics\Ana Levi\Biotin_Exp8\RAW\QE1_MS_Ana_Levi_Exp8_Sample1.raw]	CD44(N685);CD44(N688);	16852.2	CD44;	P16070;	p12142	535	535	P16070	CD44 antigen	CD44	surface	pos. trainingset	NA	742	1	1	SP:1-20;NC:21-649;TM:650-671;CY:672-742	uniprot - CSPA confirmed	surface	0.9609	1	ENSG00000026508	ENSP00000398632	CD44	Unclassified	Unclassified	25;57;100;110;120;350;548;599;636
MYOF_HUMAN	NA	NLLALDK	Deamidated (NQ)	394.232	48.2016	2	x'010000000	0.817599	-1.80177	-0.0979085	48.1519	48.3315	31.44	0.00620892	0.00620892	31.44	31.44	9	1150	1156	4.25	11773: Scan 16504 (rt=48.2016) [\\qmcr.qmul.ac.uk\rfs\HAEMONC\Pedro's Lab\Cell Signalling Proteomics\Ana Levi\Biotin_Exp8\RAW\QE1_MS_Ana_Levi_Exp8_Sample1.raw]	MYOF(N1150);	10366.6	MYOF;	Q9NZM1;	p13411	2638	2638	Q9NZM1	Myoferlin	MYOF	surface	pos. trainingset	NA	2061	3	0	CY:1-345;TM:346-365;NC:366-1843;TM:1844-1864;CY:1865-2025;TM:2026-2048;NC:2049-2061	constrained phobius - prefered over uniprot based on cspa - CSPA confirmed	surface	0.1571	NA	ENSG00000138119	ENSP00000352208	NA	Miscellaneous	Other;Ferlin	250;338;714;804;937;1754;1779
PTPRC_HUMAN	Receptor-type tyrosine-protein phosphatase C OS=Homo sapiens OX=9606 GN=PTPRC PE=1 SV=3	QLMNVEPIHADILLETYK	NA	709.71	56.6614	3	x'00000000000000000000	1.07379	-2.22802	-0.915759	56.5599	56.8527	805.964	5.92126e-07	5.92126e-07	75.58	75.58	7	626	643	69.48	15293: Scan 20393 (rt=56.6614) [\\qmcr.qmul.ac.uk\rfs\HAEMONC\Pedro's Lab\Cell Signalling Proteomics\Ana Levi\Biotin_Exp8\RAW\QE1_MS_Ana_Levi_Exp8_Sample1.raw]	PTPRC(625-643, no_mod);	43104.5	PTPRC;	P08575;	p14726	423	423	P08575	Receptor-type tyrosine-protein phosphatase C	PTPRC	surface	machine learning	NA	1304	1	1	SP:1-23;NC:24-575;TM:576-597;CY:598-1304	uniprot	NA	0.978	1	ENSG00000081237;ENSG00000262418	ENSP00000356346;ENSP00000461074;ENSP00000458322;ENSP00000471843	CD45	Receptors	Other_receptors;ReceptorTypePhosphatases	78;90;95;184;190;197;232;260;270;276;335;378;419;468;488;529;707;919;966;1017;1122;1150
PCDA6_HUMAN	Protocadherin alpha-6 OS=Homo sapiens OX=9606 GN=PCDHA6 PE=2 SV=1	QIGLLLK	Deamidated (NQ)	785.513	43.1289	1	x'010000000	-0.0637344	-0.815801	-0.458888	42.9481	43.1289	35.85	0.000576082	0.000576082	34.57	34.57	3	191	197	18.36	9663: Scan 14153 (rt=43.1289) [\\qmcr.qmul.ac.uk\rfs\HAEMONC\Pedro's Lab\Cell Signalling Proteomics\Ana Levi\Biotin_Exp8\RAW\QE1_MS_Ana_Levi_Exp8_Sample1.raw]	PCDHA6(Q191);	23727.5	PCDHA6;	Q9UN73;	p14497	2761	2761	Q9UN73	Protocadherin alpha-6	PCDHA6	surface	pos. trainingset	NA	950	1	1	SP:1-28;NC:29-697;TM:698-719;CY:720-950	uniprot - CSPA confirmed	surface	0.9728	1	ENSG00000081842	ENSP00000433378	NA	NA	NA	257;265;386;548;932;942
SIRBL_HUMAN	Signal-regulatory protein beta-1 isoform 3 OS=Homo sapiens OX=9606 GN=SIRPB1 PE=1 SV=1	AKPSAPVVSGPAAR	NA	654.375	25.1539	2	x'0000000000000000	1.0025	-0.34437	-0.34437	25.1539	25.1874	252.1	9.31118e-05	9.31118e-05	50.2	50.2	4	145	158	42.94	2401: Scan 5760 (rt=25.1539) [\\qmcr.qmul.ac.uk\rfs\HAEMONC\Pedro's Lab\Cell Signalling Proteomics\Ana Levi\Biotin_Exp8\RAW\QE1_MS_Ana_Levi_Exp8_Sample1.raw]	SIRPA(145-159, no_mod);SIRPB1(144-158, no_mod);	12079.1	SIRPA; SIRPB1;	P78324; Q5TFQ8;	p00819	1407	1407	Q5TFQ8	Signal-regulatory protein beta-1 isoform 3	SIRPB1	surface	machine learning	NA	398	1	1	SP:1-29;NC:30-370;TM:371-394;CY:395-398	uniprot	NA	0.6287	2	ENSG00000101307	ENSP00000279477;ENSP00000456826	NA	Miscellaneous	Other;SIRP	109;244;269;291;318
LAMP1_HUMAN	Lysosome-associated membrane glycoprotein 1 OS=Homo sapiens OX=9606 GN=LAMP1 PE=1 SV=3	VWVQAFK	NA	439.25	42.9404	2	x'000000000	-0.925287	-0.925287	-0.925287	42.9404	42.9404	68.44	0.0131641	0.0131641	29.22	29.22	1	357	363	25.61	9584: Scan 14064 (rt=42.9404) [\\qmcr.qmul.ac.uk\rfs\HAEMONC\Pedro's Lab\Cell Signalling Proteomics\Ana Levi\Biotin_Exp8\RAW\QE1_MS_Ana_Levi_Exp8_Sample1.raw]	LAMP1(356-363, no_mod);	24340.4	LAMP1;	P11279;	p20226	484	484	P11279	Lysosome-associated membrane glycoprotein 1	LAMP1	surface	pos. trainingset	NA	417	1	1	SP:1-28;NC:29-382;TM:383-405;CY:406-417	uniprot - CSPA confirmed	surface	0.9609	1	ENSG00000185896	ENSP00000333298	CD107a	Receptors	SCAR;Class_D	37;45;62;76;84;103;107;121;130;165;181;223;228;241;249;261;293;322
PTPRC_HUMAN	Receptor-type tyrosine-protein phosphatase C OS=Homo sapiens OX=9606 GN=PTPRC PE=1 SV=3	SCNLDEQQELVER	NA	810.37	37.1282	2	x'000000000000000	0.0809279	-3.61335	-0.376222	36.8884	37.2487	805.964	2.4967e-11	2.4967e-11	120.59	120.59	9	609	621	120.59	7195: Scan 11342 (rt=37.1282) [\\qmcr.qmul.ac.uk\rfs\HAEMONC\Pedro's Lab\Cell Signalling Proteomics\Ana Levi\Biotin_Exp8\RAW\QE1_MS_Ana_Levi_Exp8_Sample1.raw]	PTPRC(608-621, no_mod);	35533.7	PTPRC;	P08575;	p15716	423	423	P08575	Receptor-type tyrosine-protein phosphatase C	PTPRC	surface	machine learning	NA	1304	1	1	SP:1-23;NC:24-575;TM:576-597;CY:598-1304	uniprot	NA	0.978	1	ENSG00000081237;ENSG00000262418	ENSP00000356346;ENSP00000461074;ENSP00000458322;ENSP00000471843	CD45	Receptors	Other_receptors;ReceptorTypePhosphatases	78;90;95;184;190;197;232;260;270;276;335;378;419;468;488;529;707;919;966;1017;1122;1150
AAAT_HUMAN	Neutral amino acid transporter B(0) OS=Homo sapiens OX=9606 GN=SLC1A5 PE=1 SV=2	SYSTTYEER	NA	568.25	26.4766	2	x'00000000000	2.02559	-3.35132	0.597629	26.239	26.5372	204.57	1.46909e-05	1.46909e-05	55.85	55.85	11	203	211	46.8	2938: Scan 6387 (rt=26.4766) [\\qmcr.qmul.ac.uk\rfs\HAEMONC\Pedro's Lab\Cell Signalling Proteomics\Ana Levi\Biotin_Exp8\RAW\QE1_MS_Ana_Levi_Exp8_Sample1.raw]	SLC1A5(202-211, no_mod);	12943.1	SLC1A5;	Q15758;	p17044	1279	1279	Q15758	Neutral amino acid transporter B(0)	SLC1A5	surface	machine learning	NA	541	10	0	CY:1-51;TM:52-76;NC:77-97;TM:98-118;CY:119-128;TM:129-153;NC:154-227;TM:228-246;CY:247-265;TM:266-290;NC:291-301;TM:302-328;CY:329-335;TM:336-357;NC:358-373;TM:374-393;CY:394-399;TM:400-420;NC:421-425;TM:426-446;CY:447-541	uniprot - CSPA confirmed	NA	0.8104	1	ENSG00000105281	ENSP00000444408	NA	Transporters	SLC;Other;SLC1	163;212
ITB2_HUMAN	Integrin beta-2 OS=Homo sapiens OX=9606 GN=ITGB2 PE=1 SV=2	LGAILTPNDGR	NA	563.814	39.3968	2	x'0000000000000	-0.00355362	-1.86921	-1.86921	39.3968	39.6371	319.38	5.39418e-06	5.39418e-06	63.87	63.87	8	275	285	55.4	8135: Scan 12414 (rt=39.3968) [\\qmcr.qmul.ac.uk\rfs\HAEMONC\Pedro's Lab\Cell Signalling Proteomics\Ana Levi\Biotin_Exp8\RAW\QE1_MS_Ana_Levi_Exp8_Sample1.raw]	ITGB2(274-285, no_mod);	49642.2	ITGB2;	P05107;	p10250	385	385	P05107	Integrin beta-2	ITGB2	surface	pos. trainingset	NA	769	1	1	SP:1-22;NC:23-700;TM:701-727;CY:728-769	uniprot - CSPA confirmed	surface	0.8352	1	ENSG00000160255	ENSP00000303242;ENSP00000347279;ENSP00000380948;ENSP00000380950;ENSP00000380955	CD18	Receptors	Other_receptors;Integrin	50;116;212;254;501;642
ITB2_HUMAN	Integrin beta-2 OS=Homo sapiens OX=9606 GN=ITGB2 PE=1 SV=2	LLVFATDDGFHFAGDGK	NA	603.965	56.2251	3	x'0000000000000000000	1.27648	-1.01223	-0.979063	56.1577	56.4005	319.38	9.82852e-06	9.82852e-06	63.73	63.73	6	258	274	63.73	15114: Scan 20198 (rt=56.2251) [\\qmcr.qmul.ac.uk\rfs\HAEMONC\Pedro's Lab\Cell Signalling Proteomics\Ana Levi\Biotin_Exp8\RAW\QE1_MS_Ana_Levi_Exp8_Sample1.raw]	ITGB2(257-274, no_mod);	58587.1	ITGB2;	P05107;	p11097	385	385	P05107	Integrin beta-2	ITGB2	surface	pos. trainingset	NA	769	1	1	SP:1-22;NC:23-700;TM:701-727;CY:728-769	uniprot - CSPA confirmed	surface	0.8352	1	ENSG00000160255	ENSP00000303242;ENSP00000347279;ENSP00000380948;ENSP00000380950;ENSP00000380955	CD18	Receptors	Other_receptors;Integrin	50;116;212;254;501;642
EGFR_HUMAN	NA	YLVIQGDER	Deamidated (NQ)	547.28	42.7652	2	x'00000100000	0.0256282	-1.43884	-1.43884	42.7652	43.0699	29.49	0.0192307	0.0192307	29.49	29.49	2	978	986	24.78	9514: Scan 13984 (rt=42.7652) [\\qmcr.qmul.ac.uk\rfs\HAEMONC\Pedro's Lab\Cell Signalling Proteomics\Ana Levi\Biotin_Exp8\RAW\QE1_MS_Ana_Levi_Exp8_Sample1.raw]	EGFR(Q982);	17428.3	EGFR;	P00533;	p20805	341	341	P00533	Epidermal growth factor receptor	EGFR	surface	pos. trainingset	NA	1210	1	1	SP:1-24;NC:25-645;TM:646-668;CY:669-1210	uniprot - CSPA confirmed	surface	0.9742	1	ENSG00000146648	ENSP00000275493	NA	Receptors	Kinase;EGFR	128;175;196;352;361;413;444;528;568;603;623;1043;1044;1094;1148
BASI_HUMAN	Basigin OS=Homo sapiens OX=9606 GN=BSG PE=1 SV=2	SELHIENLNMEADPGQYR	Deamidated (NQ)	1058.99	46.4152	2	x'00000000000000001000	9.34275	7.35786	9.34275	46.3799	46.4152	334.34	0.00167559	0.034385	40.58	31.48	6	283	300	22.49	11023: Scan 15671 (rt=46.4152) [\\qmcr.qmul.ac.uk\rfs\HAEMONC\Pedro's Lab\Cell Signalling Proteomics\Ana Levi\Biotin_Exp8\RAW\QE1_MS_Ana_Levi_Exp8_Sample1.raw]	BSG(Q298);	67923	BSG;	P35613;	p15878	821	821	P35613	Basigin	BSG	surface	pos. trainingset	NA	385	1	1	SP:1-21;NC:22-323;TM:324-345;CY:346-385	uniprot - CSPA confirmed	surface	0.9242	1	ENSG00000172270	ENSP00000333769	CD147	Unclassified	Unclassified	64;160;268;302;383
ADA10_HUMAN	Disintegrin and metalloproteinase domain-containing protein 10 OS=Homo sapiens OX=9606 GN=ADAM10 PE=1 SV=1	EAVIAQISSHVK	NA	427.911	37.6763	3	x'00000000000000	1.28835	-1.26493	0.632462	37.5083	37.6763	190.8	0.00260811	0.00260811	36.5	36.5	5	240	251	36.5	7424: Scan 11602 (rt=37.6763) [\\qmcr.qmul.ac.uk\rfs\HAEMONC\Pedro's Lab\Cell Signalling Proteomics\Ana Levi\Biotin_Exp8\RAW\QE1_MS_Ana_Levi_Exp8_Sample1.raw]	ADAM10(239-251, no_mod);	33310.5	ADAM10;	O14672;	p03259	121	121	O14672	Disintegrin and metalloproteinase domain-containing protein 10	ADAM10	surface	pos. trainingset	NA	748	1	1	SP:1-18;NC:19-675;TM:676-696;CY:697-748	uniprot - CSPA confirmed	surface	0.791	1	ENSG00000137845	ENSP00000260408	CD156c	Enzymes	3.4.24	267;278;439;551
SHPS1_HUMAN	Tyrosine-protein phosphatase non-receptor type substrate 1 OS=Homo sapiens OX=9606 GN=SIRPA PE=1 SV=2	EITQDTNDITYADLNLPK	2 Deamidated (NQ)	1033.5	53.7128	2	x'00001001000000000000	9.47751	9.47751	9.47751	53.7128	53.7128	392.37	2.72926e-07	2.72926e-07	82.87	82.87	1	419	436	81.96	14066: Scan 19046 (rt=53.7128) [\\qmcr.qmul.ac.uk\rfs\HAEMONC\Pedro's Lab\Cell Signalling Proteomics\Ana Levi\Biotin_Exp8\RAW\QE1_MS_Ana_Levi_Exp8_Sample1.raw]	SIRPA(Q422);SIRPA(N425);	11407.7	SIRPA;	P78324;	p03824	1069	1069	P78324	Tyrosine-protein phosphatase non-receptor type substrate 1	SIRPA	surface	machine learning	NA	504	1	1	SP:1-30;NC:31-371;TM:372-394;CY:395-504	uniprot	NA	0.9741	1	ENSG00000198053	ENSP00000348307;ENSP00000351621;ENSP00000382941	CD172a	Miscellaneous	Other;SIRP	110;245;270;292;319;449;479
PTPRF_HUMAN	Receptor-type tyrosine-protein phosphatase F OS=Homo sapiens OX=9606 GN=PTPRF PE=1 SV=2	FEVIEFDDGAGSVLR	NA	827.414	59.3009	2	x'00000000000000000	7.56103	-0.485841	5.20143	59.2796	59.4753	446.15	1.37893e-08	1.37893e-08	95.88	95.88	8	78	92	83.28	16377: Scan 21579 (rt=59.3009) [\\qmcr.qmul.ac.uk\rfs\HAEMONC\Pedro's Lab\Cell Signalling Proteomics\Ana Levi\Biotin_Exp8\RAW\QE1_MS_Ana_Levi_Exp8_Sample1.raw]	PTPRF(77-92, no_mod);	24303.3	PTPRF;	P10586;	p04940	469	469	P10586	Receptor-type tyrosine-protein phosphatase F	PTPRF	surface	machine learning	NA	1907	1	1	SP:1-29;NC:30-1261;TM:1262-1284;CY:1285-1907	uniprot - CSPA confirmed	NA	0.9341	1	ENSG00000142949	ENSP00000353030	NA	Receptors	Other_receptors;ReceptorTypePhosphatases	117;250;295;721;966;1696;1731
SHPS1_HUMAN	Tyrosine-protein phosphatase non-receptor type substrate 1 OS=Homo sapiens OX=9606 GN=SIRPA PE=1 SV=2	TETASTVTENK	NA	590.788	16.9239	2	x'0000000000000	-0.556987	-0.556987	-0.556987	16.9239	16.9239	392.37	0.0232176	0.0232176	28.99	28.99	1	296	306	28.99	119: Scan 2711 (rt=16.9239) [\\qmcr.qmul.ac.uk\rfs\HAEMONC\Pedro's Lab\Cell Signalling Proteomics\Ana Levi\Biotin_Exp8\RAW\QE1_MS_Ana_Levi_Exp8_Sample1.raw]	SIRPA(295-306, no_mod);	1441.65	SIRPA;	P78324;	p17320	1069	1069	P78324	Tyrosine-protein phosphatase non-receptor type substrate 1	SIRPA	surface	machine learning	NA	504	1	1	SP:1-30;NC:31-371;TM:372-394;CY:395-504	uniprot	NA	0.9741	1	ENSG00000198053	ENSP00000348307;ENSP00000351621;ENSP00000382941	CD172a	Miscellaneous	Other;SIRP	110;245;270;292;319;449;479
DSG1_HUMAN	Desmoglein-1 OS=Homo sapiens OX=9606 GN=DSG1 PE=1 SV=2	EQYNMLGGK	NA	520.25	34.4767	2	x'00000000000	3.56289	-1.02072	3.56289	34.4767	34.7377	969.704	0.00707741	0.00707741	36.6	36.6	3	451	459	36.6	6353: Scan 10291 (rt=34.4767) [\\qmcr.qmul.ac.uk\rfs\HAEMONC\Pedro's Lab\Cell Signalling Proteomics\Ana Levi\Biotin_Exp8\RAW\QE1_MS_Ana_Levi_Exp8_Sample2.raw]	DSG1(450-459, no_mod);	15855.4	DSG1;	Q02413;	p04367	1111	1111	Q02413	Desmoglein-1	DSG1	surface	machine learning	NA	1049	1	1	SP:1-23;NC:24-547;TM:548-570;CY:571-1049	uniprot	NA	0.8423	1	ENSG00000134760	ENSP00000257192	NA	Miscellaneous	StructuralAndAdhesion;CadherinOther	36;110;180;834;1024
ITA5_HUMAN	Integrin alpha-5 OS=Homo sapiens OX=9606 GN=ITGA5 PE=1 SV=2	AGASLWGGLR	NA	494.273	47.0216	2	x'000000000000	1.37147	0.0739967	0.418639	46.9991	47.2669	597.78	1.28988e-07	1.28988e-07	84.04	84.04	7	739	748	72.8	11507: Scan 16154 (rt=47.0216) [\\qmcr.qmul.ac.uk\rfs\HAEMONC\Pedro's Lab\Cell Signalling Proteomics\Ana Levi\Biotin_Exp8\RAW\QE1_MS_Ana_Levi_Exp8_Sample2.raw]	ITGA5(738-748, no_mod);	22288.6	ITGA5;	P08648;	p00554	428	428	P08648	Integrin alpha-5	ITGA5	surface	machine learning	NA	1049	1	1	SP:1-41;NC:42-997;TM:998-1021;CY:1022-1049	uniprot - CSPA confirmed	NA	0.9062	1	ENSG00000161638	ENSP00000293379	CD49e	Receptors	Other_receptors;Integrin	84;182;297;307;316;524;530;593;609;675;712;724;773;868
4F2_HUMAN	4F2 cell-surface antigen heavy chain OS=Homo sapiens OX=9606 GN=SLC3A2 PE=1 SV=3	DLLLTSSYLSDSGSTGEHTK	NA	704.343	49.2661	3	x'0000000000000000000000	0.381515	-1.09715	-1.04028	49.1805	49.5033	418	2.62113e-05	2.62113e-05	59.59	59.59	6	397	416	59.59	12457: Scan 17207 (rt=49.2661) [\\qmcr.qmul.ac.uk\rfs\HAEMONC\Pedro's Lab\Cell Signalling Proteomics\Ana Levi\Biotin_Exp8\RAW\QE1_MS_Ana_Levi_Exp8_Sample2.raw]	SLC3A2(396-416, no_mod);	44854.7	SLC3A2;	P08195;	p02529	418	418	P08195	4F2 cell-surface antigen heavy chain	SLC3A2	surface	pos. trainingset	NA	630	1	0	CY:1-183;TM:184-205;NC:206-630	uniprot - CSPA confirmed	surface	0.694	2	ENSG00000168003	ENSP00000367122	CD98	Transporters	SLC;Other;SLC3	365;381;424;506
SHPS1_HUMAN	Tyrosine-protein phosphatase non-receptor type substrate 1 OS=Homo sapiens OX=9606 GN=SIRPA PE=1 SV=2	EITQDTNDITYADLNLPK	Deamidated (NQ)	1033.01	53.6995	2	x'00000001000000000000	5.02907	5.02907	5.02907	53.6995	53.6995	419.14	3.67918e-10	2.01725e-06	108.72	88.52	2	419	436	68.32	14343: Scan 19289 (rt=53.6995) [\\qmcr.qmul.ac.uk\rfs\HAEMONC\Pedro's Lab\Cell Signalling Proteomics\Ana Levi\Biotin_Exp8\RAW\QE1_MS_Ana_Levi_Exp8_Sample2.raw]	SIRPA(N425);	49231.3	SIRPA;	P78324;	p03825	1069	1069	P78324	Tyrosine-protein phosphatase non-receptor type substrate 1	SIRPA	surface	machine learning	NA	504	1	1	SP:1-30;NC:31-371;TM:372-394;CY:395-504	uniprot	NA	0.9741	1	ENSG00000198053	ENSP00000348307;ENSP00000351621;ENSP00000382941	CD172a	Miscellaneous	Other;SIRP	110;245;270;292;319;449;479
DSC1_HUMAN	Desmocollin-1 OS=Homo sapiens OX=9606 GN=DSC1 PE=1 SV=2	ALDPEISSGEGLR	NA	672.344	41.4872	2	x'000000000000000	-0.184706	-0.184706	-0.184706	41.4872	41.4872	273.55	0.000169517	0.000169517	54.24	54.24	1	495	507	52.82	9188: Scan 13552 (rt=41.4872) [\\qmcr.qmul.ac.uk\rfs\HAEMONC\Pedro's Lab\Cell Signalling Proteomics\Ana Levi\Biotin_Exp8\RAW\QE1_MS_Ana_Levi_Exp8_Sample2.raw]	DSC1(494-507, no_mod);	17594.8	DSC1;	Q08554;	p00873	1148	1148	Q08554	Desmocollin-1	DSC1	surface	pos. trainingset	NA	894	1	1	SP:1-29;NC:30-691;TM:692-714;CY:715-894	uniprot	surface	0.9081	1	ENSG00000134765	ENSP00000257198	NA	Miscellaneous	StructuralAndAdhesion;CadherinOther	116;165;546
ITB2_HUMAN	Integrin beta-2 OS=Homo sapiens OX=9606 GN=ITGB2 PE=1 SV=2	LTEIIPK	NA	407.258	36.585	2	x'000000000	7.97039	0.536615	0.708922	36.4009	36.804	355.62	1.81577e-05	1.81577e-05	53.43	53.43	11	333	339	19.92	7112: Scan 11216 (rt=36.585) [\\qmcr.qmul.ac.uk\rfs\HAEMONC\Pedro's Lab\Cell Signalling Proteomics\Ana Levi\Biotin_Exp8\RAW\QE1_MS_Ana_Levi_Exp8_Sample2.raw]	ITGB2(332-339, no_mod);	17315	ITGB2;	P05107;	p11903	385	385	P05107	Integrin beta-2	ITGB2	surface	pos. trainingset	NA	769	1	1	SP:1-22;NC:23-700;TM:701-727;CY:728-769	uniprot - CSPA confirmed	surface	0.8352	1	ENSG00000160255	ENSP00000303242;ENSP00000347279;ENSP00000380948;ENSP00000380950;ENSP00000380955	CD18	Receptors	Other_receptors;Integrin	50;116;212;254;501;642
AT1B3_HUMAN	Sodium/potassium-transporting ATPase subunit beta-3 OS=Homo sapiens OX=9606 GN=ATP1B3 PE=1 SV=1	SDPTSYAGYIEDLK	NA	779.868	54.0126	2	x'0000000000000000	0.14059	0.14059	0.14059	54.0126	54.0126	97.3	0.000104087	0.000104087	51.84	51.84	1	98	111	51.84	14477: Scan 19436 (rt=54.0126) [\\qmcr.qmul.ac.uk\rfs\HAEMONC\Pedro's Lab\Cell Signalling Proteomics\Ana Levi\Biotin_Exp8\RAW\QE1_MS_Ana_Levi_Exp8_Sample2.raw]	ATP1B3(97-111, no_mod);	25697.3	ATP1B3;	P54709;	p15790	995	995	P54709	Sodium/potassium-transporting ATPase subunit beta-3	ATP1B3	surface	pos. trainingset	NA	279	1	0	CY:1-37;TM:38-61;NC:62-279	uniprot - CSPA confirmed	surface	0.6797	2	ENSG00000069849	ENSP00000286371	CD298	Transporters	AuxillaryTransportUnit;ATP1B	10;124;240
PTPRC_HUMAN	Receptor-type tyrosine-protein phosphatase C OS=Homo sapiens OX=9606 GN=PTPRC PE=1 SV=3	IEFDNEVDK	NA	554.762	36.9671	2	x'00000000000	0.397288	-0.343113	0.12641	36.9671	37.1426	674.994	0.000146509	0.000146509	49.97	49.97	3	1246	1254	41.87	7275: Scan 11400 (rt=36.9671) [\\qmcr.qmul.ac.uk\rfs\HAEMONC\Pedro's Lab\Cell Signalling Proteomics\Ana Levi\Biotin_Exp8\RAW\QE1_MS_Ana_Levi_Exp8_Sample2.raw]	PTPRC(1245-1254, no_mod);	23725.1	PTPRC;	P08575;	p07612	423	423	P08575	Receptor-type tyrosine-protein phosphatase C	PTPRC	surface	machine learning	NA	1304	1	1	SP:1-23;NC:24-575;TM:576-597;CY:598-1304	uniprot	NA	0.978	1	ENSG00000081237;ENSG00000262418	ENSP00000356346;ENSP00000461074;ENSP00000458322;ENSP00000471843	CD45	Receptors	Other_receptors;ReceptorTypePhosphatases	78;90;95;184;190;197;232;260;270;276;335;378;419;468;488;529;707;919;966;1017;1122;1150
ICAM3_HUMAN	Intercellular adhesion molecule 3 OS=Homo sapiens OX=9606 GN=ICAM3 PE=1 SV=2	TSLTVVLLR	NA	501.322	50.9426	2	x'00000000000	0.665582	-0.913427	-0.233853	50.8565	51.1101	215.04	8.95241e-09	8.95241e-09	84.46	84.46	11	148	156	68.18	13157: Scan 17993 (rt=50.9426) [\\qmcr.qmul.ac.uk\rfs\HAEMONC\Pedro's Lab\Cell Signalling Proteomics\Ana Levi\Biotin_Exp8\RAW\QE1_MS_Ana_Levi_Exp8_Sample2.raw]	ICAM3(147-156, no_mod);	26078.3	ICAM3;	P32942;	p18060	787	787	P32942	Intercellular adhesion molecule 3	ICAM3	surface	machine learning	NA	547	1	1	SP:1-29;NC:30-485;TM:486-510;CY:511-547	uniprot - CSPA confirmed	NA	0.9621	1	ENSG00000076662	ENSP00000160262	CD50	Receptors	IG;OtherOther	52;84;87;101;110;134;206;264;295;308;320;363;389;453;457
LAT1_HUMAN	Large neutral amino acids transporter small subunit 1 OS=Homo sapiens OX=9606 GN=SLC7A5 PE=1 SV=2	ALAAPAAEEK	NA	485.764	25.7163	2	x'000000000000	0.625056	-4.20213	0.00618867	25.5858	25.9144	223.57	5.4702e-05	5.4702e-05	52.42	52.42	7	10	19	52.42	2681: Scan 6092 (rt=25.7163) [\\qmcr.qmul.ac.uk\rfs\HAEMONC\Pedro's Lab\Cell Signalling Proteomics\Ana Levi\Biotin_Exp8\RAW\QE1_MS_Ana_Levi_Exp8_Sample2.raw]	SLC7A5(9-19, no_mod);	20589.9	SLC7A5;	Q01650;	p00829	1100	1100	Q01650	Large neutral amino acids transporter small subunit 1	SLC7A5	surface	pos. trainingset	NA	507	12	0	CY:1-51;TM:52-71;NC:72-82;TM:83-104;CY:105-136;TM:137-157;NC:158-169;TM:170-189;CY:190-199;TM:200-220;NC:221-239;TM:240-262;CY:263-273;TM:274-297;NC:298-319;TM:320-343;CY:344-369;TM:370-390;NC:391-395;TM:396-418;CY:419-430;TM:431-452;NC:453-458;TM:459-478;CY:479-507	phobius - prefered over uniprot based on cspa - CSPA confirmed	surface	0.8533	1	ENSG00000103257	ENSP00000261622;ENSP00000454323	NA	Transporters	SLC;APC;SLC7	49;230;340
MOT1_HUMAN	Monocarboxylate transporter 1 OS=Homo sapiens OX=9606 GN=SLC16A1 PE=1 SV=3	LNDMYGDYK	NA	559.745	35.5486	2	x'00000000000	0.46265	-0.0384796	-0.0384796	35.3875	35.7353	89.46	0.000145309	0.000145309	44	44	5	412	420	44	6690: Scan 10734 (rt=35.5486) [\\qmcr.qmul.ac.uk\rfs\HAEMONC\Pedro's Lab\Cell Signalling Proteomics\Ana Levi\Biotin_Exp8\RAW\QE1_MS_Ana_Levi_Exp8_Sample2.raw]	SLC16A1(411-420, no_mod);	28809	SLC16A1;	P53985;	p11207	993	993	P53985	Monocarboxylate transporter 1	SLC16A1	surface	machine learning	NA	500	12	0	CY:1-17;TM:18-36;NC:37-58;TM:59-80;CY:81-86;TM:87-105;NC:106-110;TM:111-132;CY:133-143;TM:144-164;NC:165-169;TM:170-192;CY:193-262;TM:263-287;NC:288-298;TM:299-319;CY:320-329;TM:330-347;NC:348-352;TM:353-375;CY:376-386;TM:387-409;NC:410-420;TM:421-443;CY:444-500	uniprot	NA	0.6447	2	ENSG00000155380	ENSP00000358640;ENSP00000441065	NA	Transporters	SLC;MFS;SLC16	NA
TMX3_HUMAN	Protein disulfide-isomerase TMX3 OS=Homo sapiens OX=9606 GN=TMX3 PE=1 SV=2	SIIQEVAR	Deamidated (NQ)	458.76	33.9334	2	x'0000100000	1.49644	-1.64937	1.49644	33.9039	34.0802	48.67	0.0658972	0.0658972	24.95	24.95	5	268	275	0.9	6117: Scan 10021 (rt=33.9334) [\\qmcr.qmul.ac.uk\rfs\HAEMONC\Pedro's Lab\Cell Signalling Proteomics\Ana Levi\Biotin_Exp8\RAW\QE1_MS_Ana_Levi_Exp8_Sample2.raw]	TMX3(Q271);	18425.3	TMX3;	Q96JJ7;	p16148	2215	2215	Q96JJ7	Protein disulfide-isomerase TMX3	TMX3	surface	machine learning	NA	454	1	1	SP:1-24;NC:25-374;TM:375-397;CY:398-454	uniprot - CSPA confirmed	NA	0.8104	1	ENSG00000166479	ENSP00000299608	NA	Enzymes	5.3.4	258;313
LMAN2_HUMAN	Vesicular integral-membrane protein VIP36 OS=Homo sapiens OX=9606 GN=LMAN2 PE=1 SV=1	LTVMTDLEDK	NA	582.794	43.9438	2	x'000000000000	0.774338	-1.18514	-1.18514	43.9067	44.0344	211.45	1.26784e-05	1.26784e-05	62.15	62.15	3	224	233	52.1	10239: Scan 14725 (rt=43.9438) [\\qmcr.qmul.ac.uk\rfs\HAEMONC\Pedro's Lab\Cell Signalling Proteomics\Ana Levi\Biotin_Exp8\RAW\QE1_MS_Ana_Levi_Exp8_Sample2.raw]	LMAN2(223-233, no_mod);	34179.8	LMAN2;	Q12907;	p12033	1166	1166	Q12907	Vesicular integral-membrane protein VIP36	LMAN2	surface	machine learning	NA	356	1	1	SP:1-44;NC:45-322;TM:323-345;CY:346-356	uniprot - CSPA confirmed	NA	0.6148	2	ENSG00000169223	ENSP00000303366	NA	Unclassified	Unclassified	183
AT1A1_HUMAN	Sodium/potassium-transporting ATPase subunit alpha-1 OS=Homo sapiens OX=9606 GN=ATP1A1 PE=1 SV=1	EQPLDEELK	NA	550.778	36.1515	2	x'00000000000	1.09136	1.09136	1.09136	36.1515	36.1515	560.53	0.00501	0.00501	34.66	34.66	1	527	535	30.14	6949: Scan 11023 (rt=36.1515) [\\qmcr.qmul.ac.uk\rfs\HAEMONC\Pedro's Lab\Cell Signalling Proteomics\Ana Levi\Biotin_Exp8\RAW\QE1_MS_Ana_Levi_Exp8_Sample2.raw]	ATP1A1(526-535, no_mod);	26270.8	ATP1A1;	P05023;	p04330	381	381	P05023	Sodium/potassium-transporting ATPase subunit alpha-1	ATP1A1	surface	pos. trainingset	NA	1023	10	0	CY:1-95;TM:96-114;NC:115-129;TM:130-149;CY:150-290;TM:291-312;NC:313-318;TM:319-344;CY:345-775;TM:776-796;NC:797-801;TM:802-824;CY:825-848;TM:849-872;NC:873-912;TM:913-932;CY:933-952;TM:953-970;NC:971-984;TM:985-1002;CY:1003-1023	uniprot	surface	0.5464	3	ENSG00000163399	ENSP00000295598	NA	Transporters	Active_transporters;P-ATPase	215;405;483;497;638;720
ACE2_HUMAN	Angiotensin-converting enzyme 2 OS=Homo sapiens OX=9606 GN=ACE2 PE=1 SV=2	VANLKPR	Deamidated (NQ)	399.743	34.8075	2	x'000100000	-7.92256	-7.92256	-7.92256	34.8075	34.8075	30.29	0.00654784	0.00654784	30.29	30.29	1	672	678	25.48	6431: Scan 10413 (rt=34.8075) [\\qmcr.qmul.ac.uk\rfs\HAEMONC\Pedro's Lab\Cell Signalling Proteomics\Ana Levi\Biotin_Exp8\RAW\QE1_MS_Ana_Levi_Exp8_Sample2.raw]	ACE2(N674);	14523.2	ACE2;	Q9BYF1;	p18488	2370	2370	Q9BYF1	Angiotensin-converting enzyme 2	ACE2	surface	pos. trainingset	NA	805	1	1	SP:1-19;NC:20-739;TM:740-765;CY:766-805	uniprot	surface	0.9322	1	ENSG00000130234	ENSP00000252519;ENSP00000389326	NA	Unclassified	Unclassified	53;90;103;322;432;546;690
SHPS1_HUMAN	Tyrosine-protein phosphatase non-receptor type substrate 1 OS=Homo sapiens OX=9606 GN=SIRPA PE=1 SV=2	QPAPKPEPSFSEYASVQVPR	Deamidated (NQ); Gln->pyro-Glu (N-term Q)	733.371	50.8827	3	x'2100000000000000000000	9.4962	9.4962	9.4962	50.8827	50.8827	419.14	0.0116612	0.0116612	36.19	36.19	1	484	503	36.19	13132: Scan 17966 (rt=50.8827) [\\qmcr.qmul.ac.uk\rfs\HAEMONC\Pedro's Lab\Cell Signalling Proteomics\Ana Levi\Biotin_Exp8\RAW\QE1_MS_Ana_Levi_Exp8_Sample2.raw]	SIRPA(Q484);SIRPA(K483);	13795.8	SIRPA;	P78324;	p14868	1069	1069	P78324	Tyrosine-protein phosphatase non-receptor type substrate 1	SIRPA	surface	machine learning	NA	504	1	1	SP:1-30;NC:31-371;TM:372-394;CY:395-504	uniprot	NA	0.9741	1	ENSG00000198053	ENSP00000348307;ENSP00000351621;ENSP00000382941	CD172a	Miscellaneous	Other;SIRP	110;245;270;292;319;449;479
AMPN_HUMAN	Aminopeptidase N OS=Homo sapiens OX=9606 GN=ANPEP PE=1 SV=4	DNEETGFGSGTR	NA	635.268	29.4026	2	x'00000000000000	-1.42212	-4.41774	-4.41774	29.4026	29.4466	80.72	4.49645e-05	4.49645e-05	52.42	52.42	2	924	935	52.42	4207: Scan 7848 (rt=29.4026) [\\qmcr.qmul.ac.uk\rfs\HAEMONC\Pedro's Lab\Cell Signalling Proteomics\Ana Levi\Biotin_Exp8\RAW\QE1_MS_Ana_Levi_Exp8_Sample2.raw]	ANPEP(923-935, no_mod);	7717.38	ANPEP;	P15144;	p02629	523	523	P15144	Aminopeptidase N	ANPEP	surface	pos. trainingset	NA	967	1	0	CY:1-11;TM:12-33;NC:34-967	uniprot - CSPA confirmed	surface	0.6296	2	ENSG00000166825	ENSP00000300060	CD13	Enzymes	3.4.11	42;128;234;265;319;527;573;625;681;735;818
DSG1_HUMAN	Desmoglein-1 OS=Homo sapiens OX=9606 GN=DSG1 PE=1 SV=2	ISGVGIDQPPYGIFVINQK	Deamidated (NQ)	1023.56	61.1587	2	x'000000001000000000000	9.04796	7.67885	7.67885	61.0337	61.1587	969.704	0.00425717	0.00425717	37.74	37.74	3	87	105	37.74	17434: Scan 22671 (rt=61.1587) [\\qmcr.qmul.ac.uk\rfs\HAEMONC\Pedro's Lab\Cell Signalling Proteomics\Ana Levi\Biotin_Exp8\RAW\QE1_MS_Ana_Levi_Exp8_Sample2.raw]	DSG1(Q94);	21104.4	DSG1;	Q02413;	p08626	1111	1111	Q02413	Desmoglein-1	DSG1	surface	machine learning	NA	1049	1	1	SP:1-23;NC:24-547;TM:548-570;CY:571-1049	uniprot	NA	0.8423	1	ENSG00000134760	ENSP00000257192	NA	Miscellaneous	StructuralAndAdhesion;CadherinOther	36;110;180;834;1024
SHPS1_HUMAN	Tyrosine-protein phosphatase non-receptor type substrate 1 OS=Homo sapiens OX=9606 GN=SIRPA PE=1 SV=2	SVLVAAGETATLR	NA	644.367	42.5907	2	x'000000000000000	0.545573	-2.32996	-0.915507	42.4586	42.6356	419.14	6.47399e-05	6.47399e-05	54.56	54.56	4	42	54	53.34	9659: Scan 14080 (rt=42.5907) [\\qmcr.qmul.ac.uk\rfs\HAEMONC\Pedro's Lab\Cell Signalling Proteomics\Ana Levi\Biotin_Exp8\RAW\QE1_MS_Ana_Levi_Exp8_Sample2.raw]	SIRPA(41-54, no_mod);	25873.6	SIRPA;	P78324;	p16941	1069	1069	P78324	Tyrosine-protein phosphatase non-receptor type substrate 1	SIRPA	surface	machine learning	NA	504	1	1	SP:1-30;NC:31-371;TM:372-394;CY:395-504	uniprot	NA	0.9741	1	ENSG00000198053	ENSP00000348307;ENSP00000351621;ENSP00000382941	CD172a	Miscellaneous	Other;SIRP	110;245;270;292;319;449;479
EMB_HUMAN	Embigin OS=Homo sapiens OX=9606 GN=EMB PE=1 SV=1	SDDSNGIENNVPR	Deamidated (NQ)	709.314	33.8503	2	x'000001000000000	9.59604	-3.20908	0.0663555	33.7405	33.8936	141.02	1.51886e-09	0.0249015	100.32	52.9433	8	306	318	65.54	6087: Scan 9985 (rt=33.8503) [\\qmcr.qmul.ac.uk\rfs\HAEMONC\Pedro's Lab\Cell Signalling Proteomics\Ana Levi\Biotin_Exp8\RAW\QE1_MS_Ana_Levi_Exp8_Sample2.raw]	EMB(N310);	30340.7	EMB;	Q6PCB8;	p15739	1474	1474	Q6PCB8	Embigin	EMB	surface	pos. trainingset	NA	327	1	1	SP:1-32;NC:33-262;TM:263-281;CY:282-327	uniprot - CSPA confirmed	surface	0.7059	2	ENSG00000170571	ENSP00000302289	NA	Unclassified	Unclassified	54;61;75;85;100;189;196;213;218;322
DSG1_HUMAN	Desmoglein-1 OS=Homo sapiens OX=9606 GN=DSG1 PE=1 SV=2	EMQDLGGGER	NA	546.243	27.9539	2	x'000000000000	1.16922	-0.939961	-0.939961	27.852	28.1297	969.704	0.000121712	0.000121712	47.72	47.72	15	641	650	47.72	3608: Scan 7163 (rt=27.9539) [\\qmcr.qmul.ac.uk\rfs\HAEMONC\Pedro's Lab\Cell Signalling Proteomics\Ana Levi\Biotin_Exp8\RAW\QE1_MS_Ana_Levi_Exp8_Sample2.raw]	DSG1(640-650, no_mod);	20561.6	DSG1;	Q02413;	p04148	1111	1111	Q02413	Desmoglein-1	DSG1	surface	machine learning	NA	1049	1	1	SP:1-23;NC:24-547;TM:548-570;CY:571-1049	uniprot	NA	0.8423	1	ENSG00000134760	ENSP00000257192	NA	Miscellaneous	StructuralAndAdhesion;CadherinOther	36;110;180;834;1024
S26A3_HUMAN	NA	SILQEFIR	Deamidated (NQ)	503.782	56.9347	2	x'0000100000	1.1526	-1.3336	-1.3336	56.9265	57.0844	29.28	0.0150491	0.0150491	29.28	29.28	5	669	676	22.74	15700: Scan 20775 (rt=56.9347) [\\qmcr.qmul.ac.uk\rfs\HAEMONC\Pedro's Lab\Cell Signalling Proteomics\Ana Levi\Biotin_Exp8\RAW\QE1_MS_Ana_Levi_Exp8_Sample2.raw]	SLC26A3(Q672);	16496.4	SLC26A3;	P40879;	p16155	846	846	P40879	Chloride anion exchanger	SLC26A3	surface	machine learning	NA	764	14	0	CY:1-72;TM:73-97;NC:98-102;TM:103-120;CY:121-127;TM:128-149;NC:150-174;TM:175-195;CY:196-200;TM:201-223;NC:224-257;TM:258-275;CY:276-286;TM:287-305;NC:306-343;TM:344-363;CY:364-374;TM:375-392;NC:393-411;TM:412-432;CY:433-438;TM:439-458;NC:459-469;TM:470-494;CY:495-644;TM:645-664;NC:665-703;TM:704-722;CY:723-764	uniprot	NA	0.6248	2	ENSG00000091138	ENSP00000345873	NA	Transporters	SLC;APC;SLC26	153;161;164;165;621
O56B2_HUMAN	NA	LVVLQELR	Deamidated (NQ)	485.801	43.9845	2	x'0000010000	0.749804	0.749804	0.749804	43.9845	43.9845	21.15	0.0429722	0.0429722	21.15	21.15	1	2	9	13.77	10255: Scan 14744 (rt=43.9845) [\\qmcr.qmul.ac.uk\rfs\HAEMONC\Pedro's Lab\Cell Signalling Proteomics\Ana Levi\Biotin_Exp8\RAW\QE1_MS_Ana_Levi_Exp8_Sample2.raw]	OR56B2P(Q6);	27878.5	OR56B2P;	Q8NGI1;	p12264	1871	1871	Q8NGI1	Putative olfactory receptor 56B2	OR56B2P	surface	machine learning	NA	322	7	0	NC:1-34;TM:35-57;CY:58-68;TM:69-88;NC:89-107;TM:108-129;CY:130-148;TM:149-172;NC:173-209;TM:210-232;CY:233-251;TM:252-270;NC:271-278;TM:279-302;CY:303-322	uniprot	NA	0.9521	1	NA	NA	NA	Receptors	GPCR;PutativeOlfR	12
ADAM9_HUMAN	NA	FPSGTLR	NA	389.217	38.8435	2	x'000000000	-0.184179	-2.7086	-0.519051	38.7638	38.9961	27.03	0.0160504	0.0160504	27.03	27.03	9	7	13	12.03	8055: Scan 12285 (rt=38.8435) [\\qmcr.qmul.ac.uk\rfs\HAEMONC\Pedro's Lab\Cell Signalling Proteomics\Ana Levi\Biotin_Exp8\RAW\QE1_MS_Ana_Levi_Exp8_Sample2.raw]	ADAM9(6-13, no_mod);	59734.7	ADAM9;	Q13443;	p05264	1191	1191	Q13443	Disintegrin and metalloproteinase domain-containing protein 9	ADAM9	surface	pos. trainingset	NA	819	1	1	SP:1-28;NC:29-698;TM:699-718;CY:719-819	uniprot - CSPA confirmed	surface	0.8866	1	ENSG00000168615	ENSP00000419446	NA	Enzymes	3.4.24	125;144;154;231;381;487
PTPRC_HUMAN	Receptor-type tyrosine-protein phosphatase C OS=Homo sapiens OX=9606 GN=PTPRC PE=1 SV=3	VELSEINGDAGSNYINASYIDGFK	Deamidated (NQ)	859.744	61.2321	3	x'00000001000000000000000000	6.72267	-0.450665	3.15347	59.9024	61.2914	674.994	0.000786233	0.0051033	44.69	39.25	10	694	717	21.28	17464: Scan 22703 (rt=61.2321) [\\qmcr.qmul.ac.uk\rfs\HAEMONC\Pedro's Lab\Cell Signalling Proteomics\Ana Levi\Biotin_Exp8\RAW\QE1_MS_Ana_Levi_Exp8_Sample2.raw]	PTPRC(N700);	64980.7	PTPRC;	P08575;	p18787	423	423	P08575	Receptor-type tyrosine-protein phosphatase C	PTPRC	surface	machine learning	NA	1304	1	1	SP:1-23;NC:24-575;TM:576-597;CY:598-1304	uniprot	NA	0.978	1	ENSG00000081237;ENSG00000262418	ENSP00000356346;ENSP00000461074;ENSP00000458322;ENSP00000471843	CD45	Receptors	Other_receptors;ReceptorTypePhosphatases	78;90;95;184;190;197;232;260;270;276;335;378;419;468;488;529;707;919;966;1017;1122;1150
IGSF2_HUMAN	Immunoglobulin superfamily member 2 OS=Homo sapiens OX=9606 GN=CD101 PE=1 SV=2	ASQGELQVSK	NA	523.778	24.4235	2	x'000000000000	0.471526	-1.4031	-0.236242	24.3129	24.5312	50.82	0.000193738	0.000193738	50.82	50.82	6	345	354	42.35	2130: Scan 5468 (rt=24.4235) [\\qmcr.qmul.ac.uk\rfs\HAEMONC\Pedro's Lab\Cell Signalling Proteomics\Ana Levi\Biotin_Exp8\RAW\QE1_MS_Ana_Levi_Exp8_Sample2.raw]	CD101(344-354, no_mod);	5364.72	CD101;	Q93033;	p01490	2164	2164	Q93033	Immunoglobulin superfamily member 2	CD101	surface	machine learning	NA	1021	1	1	SP:1-20;NC:21-954;TM:955-979;CY:980-1021	uniprot - CSPA confirmed	NA	0.8463	1	ENSG00000134256	ENSP00000256652;ENSP00000358482	CD101	Receptors	IG;OtherOther	44;287;322;598;721;788;823
CD44_HUMAN	CD44 antigen OS=Homo sapiens OX=9606 GN=CD44 PE=1 SV=3	YGFIEGHVVIPR	NA	462.923	45.7437	3	x'00000000000000	2.71117	-0.536174	-0.254737	45.5966	45.9311	278.05	2.47256e-07	2.47256e-07	79.6	79.6	13	79	90	79.6	10976: Scan 15558 (rt=45.7437) [\\qmcr.qmul.ac.uk\rfs\HAEMONC\Pedro's Lab\Cell Signalling Proteomics\Ana Levi\Biotin_Exp8\RAW\QE1_MS_Ana_Levi_Exp8_Sample2.raw]	CD44(78-90, no_mod);	189591	CD44;	P16070;	p20597	535	535	P16070	CD44 antigen	CD44	surface	pos. trainingset	NA	742	1	1	SP:1-20;NC:21-649;TM:650-671;CY:672-742	uniprot - CSPA confirmed	surface	0.9609	1	ENSG00000026508	ENSP00000398632	CD44	Unclassified	Unclassified	25;57;100;110;120;350;548;599;636
HG2A_HUMAN	HLA class II histocompatibility antigen gamma chain OS=Homo sapiens OX=9606 GN=CD74 PE=1 SV=3	GSFPENLR	NA	460.235	36.023	2	x'0000000000	-1.66475	-1.66475	-1.66475	36.023	36.023	99.98	0.0664037	0.0664037	27.89	27.89	1	160	167	21.07	6896: Scan 10962 (rt=36.023) [\\qmcr.qmul.ac.uk\rfs\HAEMONC\Pedro's Lab\Cell Signalling Proteomics\Ana Levi\Biotin_Exp8\RAW\QE1_MS_Ana_Levi_Exp8_Sample2.raw]	CD74(159-167, no_mod);	11459.6	CD74;	P04233;	p06583	372	372	P04233	HLA class II histocompatibility antigen gamma chain	CD74	surface	machine learning	NA	296	1	0	CY:1-48;TM:49-72;NC:73-296	uniprot - CSPA confirmed	NA	0.6108	2	ENSG00000019582	ENSP00000009530	CD74	Unclassified	Unclassified	130;136;256;270
CD34_HUMAN	Hematopoietic progenitor cell antigen CD34 OS=Homo sapiens OX=9606 GN=CD34 PE=1 SV=2	SWSPTGER	NA	460.217	29.2352	2	x'0000000000	0.117593	-0.775245	-0.513927	29.1272	29.4375	35.07	0.0028161	0.0028161	35.07	35.07	10	316	323	23.52	4136: Scan 7768 (rt=29.2352) [\\qmcr.qmul.ac.uk\rfs\HAEMONC\Pedro's Lab\Cell Signalling Proteomics\Ana Levi\Biotin_Exp8\RAW\QE1_MS_Ana_Levi_Exp8_Sample2.raw]	CD34(315-323, no_mod);	34392.9	CD34;	P28906;	p17002	686	686	P28906	Hematopoietic progenitor cell antigen CD34	CD34	surface	machine learning	NA	385	1	1	SP:1-32;NC:33-290;TM:291-311;CY:312-385	uniprot - CSPA confirmed	NA	0.9301	1	ENSG00000174059	ENSP00000310036	CD34	Unclassified	Unclassified	36;51;55;85;107;126;142;194;249;362
STIM1_HUMAN	Stromal interaction molecule 1 OS=Homo sapiens OX=9606 GN=STIM1 PE=1 SV=3	LTEPQHGLGSQR	NA	441.566	24.0882	3	x'00000000000000	-0.338208	-0.4517	-0.4517	24.0882	24.1441	26.1	0.0459031	0.0459031	26.1	26.1	2	503	514	25.86	1989: Scan 5313 (rt=24.0882) [\\qmcr.qmul.ac.uk\rfs\HAEMONC\Pedro's Lab\Cell Signalling Proteomics\Ana Levi\Biotin_Exp8\RAW\QE1_MS_Ana_Levi_Exp8_Sample2.raw]	STIM1(502-514, no_mod);	9172.99	STIM1;	Q13586;	p11906	1202	1202	Q13586	Stromal interaction molecule 1	STIM1	surface	pos. trainingset	NA	685	1	1	SP:1-26;NC:27-213;TM:214-233;CY:234-685	uniprot - CSPA confirmed	surface	0.7732	1	ENSG00000167323	ENSP00000300737	NA	Unclassified	Unclassified	131;171;554;658
CD63_HUMAN	CD63 antigen OS=Homo sapiens OX=9606 GN=CD63 PE=1 SV=2	VMSEFNNNFR	NA	629.286	39.9116	2	x'000000000000	-2.83553	-2.83553	-2.83553	39.9116	39.9116	67.41	1.4978e-06	1.4978e-06	67.41	67.41	1	111	120	65.62	8513: Scan 12794 (rt=39.9116) [\\qmcr.qmul.ac.uk\rfs\HAEMONC\Pedro's Lab\Cell Signalling Proteomics\Ana Levi\Biotin_Exp8\RAW\QE1_MS_Ana_Levi_Exp8_Sample2.raw]	CD63(110-120, no_mod);	15133.7	CD63;	P08962;	p19525	435	435	P08962	CD63 antigen	CD63	surface	machine learning	NA	238	4	0	CY:1-11;TM:12-34;NC:35-51;TM:52-73;CY:74-81;TM:82-107;NC:108-203;TM:204-228;CY:229-238	uniprot - CSPA confirmed	NA	0.7904	1	ENSG00000135404	ENSP00000257857;ENSP00000393502;ENSP00000447730;ENSP00000449337	CD63	Miscellaneous	Other;Tetraspanin	130;150;172
PC11X_HUMAN	Protocadherin-11 X-linked OS=Homo sapiens OX=9606 GN=PCDH11X PE=2 SV=1	IALITVTDK	NA	487.301	51.2913	2	x'00000000000	1.26158	-0.774226	-0.0750577	51.2219	51.5477	27.26	0.0071414	0.0071414	27.26	27.26	7	380	388	19	13304: Scan 18155 (rt=51.2913) [\\qmcr.qmul.ac.uk\rfs\HAEMONC\Pedro's Lab\Cell Signalling Proteomics\Ana Levi\Biotin_Exp8\RAW\QE1_MS_Ana_Levi_Exp8_Sample2.raw]	PCDH11X(379-388, no_mod);PCDH11Y(411-420, no_mod);	28286	PCDH11X; PCDH11Y;	Q9BZA7; Q9BZA8;	p07374	2376	2376	Q9BZA7	Protocadherin-11 X-linked	PCDH11X	surface	machine learning	NA	1347	1	1	SP:1-23;NC:24-812;TM:813-834;CY:835-1347	uniprot	NA	0.9641	1	ENSG00000102290	ENSP00000362186	NA	Miscellaneous	StructuralAndAdhesion;ProtocadherinsOther	27;48;54;145;303;344;365;447;478;553;628;679;703;732;773;778;1102;1138
VASN_HUMAN	NA	LQDNELR	Deamidated (NQ)	444.725	28.0897	2	x'001000000	0.425947	-0.205086	-0.205086	27.9549	28.2248	26.45	0.0307992	0.0307992	26.45	26.45	12	155	161	2.19	3659: Scan 7225 (rt=28.0897) [\\qmcr.qmul.ac.uk\rfs\HAEMONC\Pedro's Lab\Cell Signalling Proteomics\Ana Levi\Biotin_Exp8\RAW\QE1_MS_Ana_Levi_Exp8_Sample2.raw]	BMAL2(Q178);VASN(Q156);	109394	BMAL2; VASN;	Q8WYA1; Q6EMK4;	p11491	1437	1437	Q6EMK4	Vasorin	VASN	surface	machine learning	NA	673	1	1	SP:1-23;NC:24-575;TM:576-599;CY:600-673	uniprot - CSPA confirmed	NA	0.9242	1	ENSG00000168140;ENSG00000274334	ENSP00000306864;ENSP00000481884	NA	Miscellaneous	Other;LRRC	101;117;273;500;528
SIRBL_HUMAN	Signal-regulatory protein beta-1 isoform 3 OS=Homo sapiens OX=9606 GN=SIRPB1 PE=1 SV=1	AKPSAPVVSGPAAR	NA	436.586	25.0694	3	x'0000000000000000	-0.0887708	-0.502015	-0.134687	24.9417	25.3968	259.58	0.000239886	0.000239886	46.09	46.09	10	145	158	43.35	2400: Scan 5778 (rt=25.0694) [\\qmcr.qmul.ac.uk\rfs\HAEMONC\Pedro's Lab\Cell Signalling Proteomics\Ana Levi\Biotin_Exp8\RAW\QE1_MS_Ana_Levi_Exp8_Sample2.raw]	SIRPA(145-159, no_mod);SIRPB1(144-158, no_mod);	61230.6	SIRPA; SIRPB1;	P78324; Q5TFQ8;	p00818	1407	1407	Q5TFQ8	Signal-regulatory protein beta-1 isoform 3	SIRPB1	surface	machine learning	NA	398	1	1	SP:1-29;NC:30-370;TM:371-394;CY:395-398	uniprot	NA	0.6287	2	ENSG00000101307	ENSP00000279477;ENSP00000456826	NA	Miscellaneous	Other;SIRP	109;244;269;291;318
FCGRN_HUMAN	IgG receptor FcRn large subunit p51 OS=Homo sapiens OX=9606 GN=FCGRT PE=1 SV=1	SGLPAPWISLR	NA	598.843	57.1107	2	x'0000000000000	1.54055	-3.14301	-0.567046	56.9953	57.2327	161.03	3.78391e-06	3.78391e-06	64.37	64.37	7	326	336	64.37	15771: Scan 20854 (rt=57.1107) [\\qmcr.qmul.ac.uk\rfs\HAEMONC\Pedro's Lab\Cell Signalling Proteomics\Ana Levi\Biotin_Exp8\RAW\QE1_MS_Ana_Levi_Exp8_Sample2.raw]	FCGRT(325-336, no_mod);	18243.2	FCGRT;	P55899;	p16037	1020	1020	P55899	IgG receptor FcRn large subunit p51	FCGRT	surface	pos. trainingset	NA	365	1	1	SP:1-23;NC:24-297;TM:298-321;CY:322-365	uniprot - CSPA confirmed	surface	0.8098	1	ENSG00000104870	ENSP00000221466;ENSP00000410798	NA	Receptors	IG;FcR	125
EMB_HUMAN	Embigin OS=Homo sapiens OX=9606 GN=EMB PE=1 SV=1	EFEQIEQLK	NA	582.302	43.2402	2	x'00000000000	0.492866	-1.46828	0.492866	43.2402	43.4101	141.02	0.00206401	0.00206401	40.7	40.7	3	297	305	37.21	9933: Scan 14390 (rt=43.2402) [\\qmcr.qmul.ac.uk\rfs\HAEMONC\Pedro's Lab\Cell Signalling Proteomics\Ana Levi\Biotin_Exp8\RAW\QE1_MS_Ana_Levi_Exp8_Sample2.raw]	EMB(296-305, no_mod);	26850.3	EMB;	Q6PCB8;	p03511	1474	1474	Q6PCB8	Embigin	EMB	surface	pos. trainingset	NA	327	1	1	SP:1-32;NC:33-262;TM:263-281;CY:282-327	uniprot - CSPA confirmed	surface	0.7059	2	ENSG00000170571	ENSP00000302289	NA	Unclassified	Unclassified	54;61;75;85;100;189;196;213;218;322
CD44_HUMAN	CD44 antigen OS=Homo sapiens OX=9606 GN=CD44 PE=1 SV=3	ESSETPDQFMTADETR	NA	922.386	42.7811	2	x'000000000000000000	3.71507	-4.77222	-0.962688	42.7811	43.4508	278.05	6.76884e-11	6.76884e-11	106.88	106.88	11	716	731	106.88	9742: Scan 14172 (rt=42.7811) [\\qmcr.qmul.ac.uk\rfs\HAEMONC\Pedro's Lab\Cell Signalling Proteomics\Ana Levi\Biotin_Exp8\RAW\QE1_MS_Ana_Levi_Exp8_Sample2.raw]	CD44(715-731, no_mod);	45462.3	CD44;	P16070;	p04455	535	535	P16070	CD44 antigen	CD44	surface	pos. trainingset	NA	742	1	1	SP:1-20;NC:21-649;TM:650-671;CY:672-742	uniprot - CSPA confirmed	surface	0.9609	1	ENSG00000026508	ENSP00000398632	CD44	Unclassified	Unclassified	25;57;100;110;120;350;548;599;636
[truncated: 25 more columns]

## Sheet: Data Table S4C
acc.no	protein	peptide	pep_mod	m_z	best_tr	z_pept	xmod_pos	max_ppm	min_ppm	mean_ppm	min_tR	max_tR	prot_scr	max_expectancy	Mean_expt	max_scr	mean_scr	N_peptides	pep_start	pep_end	max_delta_score	peptide_heading	...25	SumInten	...27	...28	db_id	...30	X	UniProt.accession	UniProt.description	UniProt.gene	Surfaceome.Label	Surfaceome.Label.Source	Comment	length	TM.domains	signalpeptide	topology	topology.source	MachineLearning.trainingset	MachineLearning.score	MachineLearning.FPR.class..1.1...2.5...3.15..	Ensembl.gene	Ensembl.protein	CD.number	Membranome.Almen.main.class	Membranome.Almen.sub.class	nxst.motifs
AMPN_HUMAN	Aminopeptidase N OS=Homo sapiens OX=9606 GN=ANPEP PE=1 SV=4	DLMVLNDVYR	NA	619.315	56.4518	2	x'000000000000	-1.65047	-4.51314	-1.65047	56.378	56.6223	269.56	1.64979e-05	1.64979e-05	64.13	64.13	4	433	442	63.05	16910: Scan 22054 (rt=56.4518) [\\qmcr.qmul.ac.uk\rfs\HAEMONC\Pedro's Lab\Cell Signalling Proteomics\Ana Levi\Biotin_Exp8\RAW\QE1_MS_Ana_Levi_Exp8_Sample5.raw]	ANPEP(432-442, no_mod);	18040.1	ANPEP;	P15144;	p02546	523	523	P15144	Aminopeptidase N	ANPEP	surface	pos. trainingset	NA	967	1	0	CY:1-11;TM:12-33;NC:34-967	uniprot - CSPA confirmed	surface	0.6296	2	ENSG00000166825	ENSP00000300060	CD13	Enzymes	3.4.11	42;128;234;265;319;527;573;625;681;735;818
DSG1_HUMAN	Desmoglein-1 OS=Homo sapiens OX=9606 GN=DSG1 PE=1 SV=2	QEPSDSPMFIINR	Oxidation (M)	775.37	44.1251	2	x'000000003000000	3.4609	-4.18411	-0.090397	44.0623	44.4677	968.304	1.16295e-06	1.16295e-06	76.07	76.07	15	201	213	76.07	11301: Scan 15852 (rt=44.1251) [\\qmcr.qmul.ac.uk\rfs\HAEMONC\Pedro's Lab\Cell Signalling Proteomics\Ana Levi\Biotin_Exp8\RAW\QE1_MS_Ana_Levi_Exp8_Sample5.raw]	DSG1(M208);	22794.2	DSG1;	Q02413;	p14258	1111	1111	Q02413	Desmoglein-1	DSG1	surface	machine learning	NA	1049	1	1	SP:1-23;NC:24-547;TM:548-570;CY:571-1049	uniprot	NA	0.8423	1	ENSG00000134760	ENSP00000257192	NA	Miscellaneous	StructuralAndAdhesion;CadherinOther	36;110;180;834;1024
CTL1_HUMAN	Choline transporter-like protein 1 OS=Homo sapiens OX=9606 GN=SLC44A1 PE=1 SV=1	NLPFTPILASVNR	NA	481.279	58.6955	3	x'000000000000000	3.26066	3.26066	3.26066	58.6955	58.6955	255.76	0.0713605	0.0713605	24.82	24.82	1	422	434	24.82	17900: Scan 23129 (rt=58.6955) [\\qmcr.qmul.ac.uk\rfs\HAEMONC\Pedro's Lab\Cell Signalling Proteomics\Ana Levi\Biotin_Exp8\RAW\QE1_MS_Ana_Levi_Exp8_Sample5.raw]	SLC44A1(421-434, no_mod);	17756.3	SLC44A1;	Q8WWI5;	p13431	2119	2119	Q8WWI5	Choline transporter-like protein 1	SLC44A1	surface	pos. trainingset	NA	657	9	0	CY:1-30;TM:31-54;NC:55-213;TM:214-233;CY:234-239;TM:240-263;NC:264-288;TM:289-309;CY:310-314;TM:315-334;NC:335-339;TM:340-361;CY:362-383;TM:384-406;NC:407-537;TM:538-560;CY:561-566;TM:567-589;NC:590-657	uniprot - CSPA confirmed	surface	0.7104	2	ENSG00000070214	ENSP00000363852;ENSP00000433072	CD92	Transporters	SLC;Other;SLC44	135;180;507
PTPRC_HUMAN	Receptor-type tyrosine-protein phosphatase C OS=Homo sapiens OX=9606 GN=PTPRC PE=1 SV=3	CAEYWPSMEEGTR	NA	808.329	46.4592	2	x'000000000000000	-0.538199	-0.872639	-0.872639	46.3254	46.4592	1056.69	2.75562e-05	2.75562e-05	48.82	48.82	2	762	774	48.82	12351: Scan 17036 (rt=46.4592) [\\qmcr.qmul.ac.uk\rfs\HAEMONC\Pedro's Lab\Cell Signalling Proteomics\Ana Levi\Biotin_Exp8\RAW\QE1_MS_Ana_Levi_Exp8_Sample5.raw]	PTPRC(761-774, no_mod);	95500.7	PTPRC;	P08575;	p01848	423	423	P08575	Receptor-type tyrosine-protein phosphatase C	PTPRC	surface	machine learning	NA	1304	1	1	SP:1-23;NC:24-575;TM:576-597;CY:598-1304	uniprot	NA	0.978	1	ENSG00000081237;ENSG00000262418	ENSP00000356346;ENSP00000461074;ENSP00000458322;ENSP00000471843	CD45	Receptors	Other_receptors;ReceptorTypePhosphatases	78;90;95;184;190;197;232;260;270;276;335;378;419;468;488;529;707;919;966;1017;1122;1150
ITB1_HUMAN	Integrin beta-1 OS=Homo sapiens OX=9606 GN=ITGB1 PE=1 SV=2	LSEGVTISYK	NA	548.798	38.1038	2	x'000000000000	4.20871	0.0282955	0.0282955	38.0251	38.5757	263.44	2.42815e-06	2.42815e-06	66.62	66.62	13	389	398	64.81	8467: Scan 12688 (rt=38.1038) [\\qmcr.qmul.ac.uk\rfs\HAEMONC\Pedro's Lab\Cell Signalling Proteomics\Ana Levi\Biotin_Exp8\RAW\QE1_MS_Ana_Levi_Exp8_Sample5.raw]	ITGB1(388-398, no_mod);	78573.8	ITGB1;	P05556;	p11734	391	391	P05556	Integrin beta-1	ITGB1	surface	pos. trainingset	NA	798	1	1	SP:1-20;NC:21-728;TM:729-751;CY:752-798	uniprot - CSPA confirmed	surface	0.9588	1	ENSG00000150093	ENSP00000303351;ENSP00000379350	CD29	Receptors	Other_receptors;Integrin	50;94;97;212;269;363;406;417;481;520;584;669
SHPS1_HUMAN	Tyrosine-protein phosphatase non-receptor type substrate 1 OS=Homo sapiens OX=9606 GN=SIRPA PE=1 SV=2	EITQDTNDITYADLNLPK	NA	1032.51	53.673	2	x'00000000000000000000	-0.974792	-3.88318	-1.55647	53.6306	53.787	378.18	2.72043e-10	2.72043e-10	110.24	110.24	4	419	436	110.24	15649: Scan 20678 (rt=53.673) [\\qmcr.qmul.ac.uk\rfs\HAEMONC\Pedro's Lab\Cell Signalling Proteomics\Ana Levi\Biotin_Exp8\RAW\QE1_MS_Ana_Levi_Exp8_Sample5.raw]	SIRPA(418-436, no_mod);	94303.6	SIRPA;	P78324;	p03823	1069	1069	P78324	Tyrosine-protein phosphatase non-receptor type substrate 1	SIRPA	surface	machine learning	NA	504	1	1	SP:1-30;NC:31-371;TM:372-394;CY:395-504	uniprot	NA	0.9741	1	ENSG00000198053	ENSP00000348307;ENSP00000351621;ENSP00000382941	CD172a	Miscellaneous	Other;SIRP	110;245;270;292;319;449;479
EPCR_HUMAN	Endothelial protein C receptor OS=Homo sapiens OX=9606 GN=PROCR PE=1 SV=1	TQSGLQSYLLQFHGLVR	NA	649.686	56.7857	3	x'0000000000000000000	0.124869	-1.04674	-0.861752	56.7664	57.0501	70.23	1.77354e-06	1.77354e-06	70.23	70.23	4	82	98	70.23	17056: Scan 22213 (rt=56.7857) [\\qmcr.qmul.ac.uk\rfs\HAEMONC\Pedro's Lab\Cell Signalling Proteomics\Ana Levi\Biotin_Exp8\RAW\QE1_MS_Ana_Levi_Exp8_Sample5.raw]	PROCR(81-98, no_mod);	41550.4	PROCR;	Q9UNN8;	p17995	2768	2768	Q9UNN8	Endothelial protein C receptor	PROCR	surface	machine learning	NA	238	1	1	SP:1-17;NC:18-209;TM:210-232;CY:233-238	uniprot - CSPA confirmed	NA	0.8403	1	ENSG00000101000	ENSP00000216968	CD201	Unclassified	Unclassified	47;64;136;172
PTPRF_HUMAN	Receptor-type tyrosine-protein phosphatase F OS=Homo sapiens OX=9606 GN=PTPRF PE=1 SV=2	TGEQAPSSPPR	NA	563.778	21.9861	2	x'0000000000000	0.51975	-2.25225	-0.706327	21.8583	22.2543	1040.17	2.31298e-06	2.31298e-06	68.44	68.44	11	408	418	67.71	1344: Scan 4476 (rt=21.9861) [\\qmcr.qmul.ac.uk\rfs\HAEMONC\Pedro's Lab\Cell Signalling Proteomics\Ana Levi\Biotin_Exp8\RAW\QE1_MS_Ana_Levi_Exp8_Sample5.raw]	PTPRF(407-418, no_mod);	48830.9	PTPRF;	P10586;	p17417	469	469	P10586	Receptor-type tyrosine-protein phosphatase F	PTPRF	surface	machine learning	NA	1907	1	1	SP:1-29;NC:30-1261;TM:1262-1284;CY:1285-1907	uniprot - CSPA confirmed	NA	0.9341	1	ENSG00000142949	ENSP00000353030	NA	Receptors	Other_receptors;ReceptorTypePhosphatases	117;250;295;721;966;1696;1731
ERMP1_HUMAN	Endoplasmic reticulum metallopeptidase 1 OS=Homo sapiens OX=9606 GN=ERMP1 PE=1 SV=2	GAGTGLSEVR	NA	473.752	27.2825	2	x'000000000000	-0.521424	-0.521424	-0.521424	27.2825	27.2825	81.31	0.00181087	0.00181087	41.01	41.01	1	63	72	29.02	3676: Scan 7135 (rt=27.2825) [\\qmcr.qmul.ac.uk\rfs\HAEMONC\Pedro's Lab\Cell Signalling Proteomics\Ana Levi\Biotin_Exp8\RAW\QE1_MS_Ana_Levi_Exp8_Sample5.raw]	ERMP1(62-72, no_mod);	64298.1	ERMP1;	Q7Z2K6;	p05595	1576	1576	Q7Z2K6	Endoplasmic reticulum metallopeptidase 1	ERMP1	surface	machine learning	NA	904	9	0	CY:1-70;TM:71-88;NC:89-399;TM:400-424;CY:425-453;TM:454-478;NC:479-487;TM:488-510;CY:511-521;TM:522-540;NC:541-545;TM:546-566;CY:567-580;TM:581-602;NC:603-621;TM:622-644;CY:645-651;TM:652-674;NC:675-904	uniprot - CSPA confirmed	NA	0.6447	2	ENSG00000099219	ENSP00000340427;ENSP00000417160;ENSP00000432986	NA	Unclassified	Unclassified	182;517;730;819
CD226_HUMAN	CD226 antigen OS=Homo sapiens OX=9606 GN=CD226 PE=1 SV=2	VIQVVQSDSFEAAVPSNSHIVSEPGK	Deamidated (NQ)	909.135	47.8866	3	x'0000001000000000000000000000	7.41123	7.41123	7.41123	47.8866	47.8866	39.23	0.00317004	0.00317004	39.23	39.23	1	121	146	18.82	13019: Scan 17772 (rt=47.8866) [\\qmcr.qmul.ac.uk\rfs\HAEMONC\Pedro's Lab\Cell Signalling Proteomics\Ana Levi\Biotin_Exp8\RAW\QE1_MS_Ana_Levi_Exp8_Sample5.raw]	CD226(Q126);	33166.3	CD226;	Q15762;	p19165	1282	1282	Q15762	CD226 antigen	CD226	surface	machine learning	NA	336	1	1	SP:1-18;NC:19-250;TM:251-275;CY:276-336	uniprot - CSPA confirmed	NA	0.9641	1	ENSG00000150637	ENSP00000280200;ENSP00000461947	CD226	Receptors	IG;OtherOther	32;83;90;97;147;186;198;231;311
AMPN_HUMAN	Aminopeptidase N OS=Homo sapiens OX=9606 GN=ANPEP PE=1 SV=4	YLSYTLNPDLIR	NA	734.4	54.8729	2	x'00000000000000	5.44524	5.44524	5.44524	54.8729	54.8729	269.56	2.07737e-05	2.07737e-05	62.01	62.01	1	844	855	62.01	16187: Scan 21269 (rt=54.8729) [\\qmcr.qmul.ac.uk\rfs\HAEMONC\Pedro's Lab\Cell Signalling Proteomics\Ana Levi\Biotin_Exp8\RAW\QE1_MS_Ana_Levi_Exp8_Sample5.raw]	ANPEP(843-855, no_mod);	36484.3	ANPEP;	P15144;	p20795	523	523	P15144	Aminopeptidase N	ANPEP	surface	pos. trainingset	NA	967	1	0	CY:1-11;TM:12-33;NC:34-967	uniprot - CSPA confirmed	surface	0.6296	2	ENSG00000166825	ENSP00000300060	CD13	Enzymes	3.4.11	42;128;234;265;319;527;573;625;681;735;818
PCDA6_HUMAN	Protocadherin alpha-6 OS=Homo sapiens OX=9606 GN=PCDHA6 PE=2 SV=1	QIGLLLK	Deamidated (NQ)	393.262	42.6942	2	x'010000000	3.05159	-0.797955	0.0305904	42.6881	45.0713	47.21	3.89721e-05	0.011386	47.21	29.8975	54	191	197	16.69	10643: Scan 15122 (rt=42.6942) [\\qmcr.qmul.ac.uk\rfs\HAEMONC\Pedro's Lab\Cell Signalling Proteomics\Ana Levi\Biotin_Exp8\RAW\QE1_MS_Ana_Levi_Exp8_Sample5.raw]	PCDHA6(Q191);	285072	PCDHA6;	Q9UN73;	p14496	2761	2761	Q9UN73	Protocadherin alpha-6	PCDHA6	surface	pos. trainingset	NA	950	1	1	SP:1-28;NC:29-697;TM:698-719;CY:720-950	uniprot - CSPA confirmed	surface	0.9728	1	ENSG00000081842	ENSP00000433378	NA	NA	NA	257;265;386;548;932;942
S43A3_HUMAN	Solute carrier family 43 member 3 OS=Homo sapiens OX=9606 GN=SLC43A3 PE=1 SV=2	TFLLMPR	NA	439.252	50.4075	2	x'000000000	-0.442675	-1.49232	-1.49232	50.4075	50.504	47.58	0.000508034	0.000508034	47.58	47.58	2	204	210	42.09	14173: Scan 19043 (rt=50.4075) [\\qmcr.qmul.ac.uk\rfs\HAEMONC\Pedro's Lab\Cell Signalling Proteomics\Ana Levi\Biotin_Exp8\RAW\QE1_MS_Ana_Levi_Exp8_Sample5.raw]	SLC43A3(203-210, no_mod);	22792.5	SLC43A3;	Q8NBI5;	p17365	1753	1753	Q8NBI5	Solute carrier family 43 member 3	SLC43A3	surface	machine learning	NA	491	12	0	CY:1-11;TM:12-33;NC:34-70;TM:71-92;CY:93-98;TM:99-117;NC:118-122;TM:123-145;CY:146-183;TM:184-204;NC:205-245;TM:246-262;CY:263-281;TM:282-300;NC:301-317;TM:318-338;CY:339-357;TM:358-381;NC:382-391;TM:392-415;CY:416-424;TM:425-444;NC:445-455;TM:456-477;CY:478-491	constrained phobius - prefered over uniprot based on cspa - CSPA confirmed	NA	0.6647	2	ENSG00000134802	ENSP00000337561;ENSP00000378555;ENSP00000378556;ENSP00000436254	NA	Transporters	SLC;MFS;SLC43	56;220;229
PECA1_HUMAN	Platelet endothelial cell adhesion molecule OS=Homo sapiens OX=9606 GN=PECAM1 PE=1 SV=2	DQNFVILEFPVEEQDR	Deamidated (NQ)	989.982	66.8847	2	x'001000000000000000	7.96381	7.84247	7.84247	66.8847	66.9144	451.74	2.04441e-06	3.89655e-06	71.24	68.995	4	185	200	60.54	21334: Scan 26893 (rt=66.8847) [\\qmcr.qmul.ac.uk\rfs\HAEMONC\Pedro's Lab\Cell Signalling Proteomics\Ana Levi\Biotin_Exp8\RAW\QE1_MS_Ana_Levi_Exp8_Sample5.raw]	PECAM1(Q186);	125396	PECAM1;	P16284;	p02736	543	543	P16284	Platelet endothelial cell adhesion molecule	PECAM1	surface	pos. trainingset	NA	738	1	1	SP:1-27;NC:28-602;TM:603-624;CY:625-738	uniprot - CSPA confirmed	surface	0.9341	1	NA	NA	CD31	Unclassified	Unclassified	52;84;151;301;320;344;356;453;551
CD48_HUMAN	CD48 antigen OS=Homo sapiens OX=9606 GN=CD48 PE=1 SV=2	IVEWDSR	NA	452.731	35.7196	2	x'000000000	0.426146	-1.21203	0.426146	35.55	35.9001	41.95	0.00103718	0.00103718	41.95	41.95	3	66	72	35.22	7372: Scan 11438 (rt=35.7196) [\\qmcr.qmul.ac.uk\rfs\HAEMONC\Pedro's Lab\Cell Signalling Proteomics\Ana Levi\Biotin_Exp8\RAW\QE1_MS_Ana_Levi_Exp8_Sample5.raw]	CD48(65-72, no_mod);	34918	CD48;	P09326;	p08839	438	438	P09326	CD48 antigen	CD48	surface	GPI (UniProt)	NA	243	0	1	SP:1-28;NC:29-243	uniprot - CSPA based sp-noncyt - CSPA confirmed	NA	0.7764	1 (nonTM)	ENSG00000117091	ENSP00000357025	CD48	Unclassified	Unclassified	40;44;104;162;189;206
GLPC_HUMAN	Glycophorin-C OS=Homo sapiens OX=9606 GN=GYPC PE=1 SV=1	GTEFAESADAALQGDPALQDAGDSSR	Deamidated (NQ)	1290.58	52.0936	2	x'0000000000000100000000000000	9.11812	5.16335	5.16335	52.0936	52.3594	83.36	1.7428e-07	0.0264374	81.09	53.68	6	98	123	54.82	14925: Scan 19886 (rt=52.0936) [\\qmcr.qmul.ac.uk\rfs\HAEMONC\Pedro's Lab\Cell Signalling Proteomics\Ana Levi\Biotin_Exp8\RAW\QE1_MS_Ana_Levi_Exp8_Sample5.raw]	GYPC(Q110);	163343	GYPC;	P04921;	p06700	380	380	P04921	Glycophorin-C	GYPC	surface	pos. trainingset	NA	128	1	0	NC:1-58;TM:59-81;CY:82-128	uniprot	surface	0.6053	2	ENSG00000136732	ENSP00000259254	CD236	Unclassified	Unclassified	8
C5AR1_HUMAN	C5a anaphylatoxin chemotactic receptor 1 OS=Homo sapiens OX=9606 GN=C5AR1 PE=1 SV=2	NVLTEESVVR	NA	573.312	38.721	2	x'000000000000	1.12964	-0.373053	0.273456	38.6367	38.8169	66.01	0.000546168	0.000546168	46.58	46.58	4	321	330	38.31	8753: Scan 13010 (rt=38.721) [\\qmcr.qmul.ac.uk\rfs\HAEMONC\Pedro's Lab\Cell Signalling Proteomics\Ana Levi\Biotin_Exp8\RAW\QE1_MS_Ana_Levi_Exp8_Sample5.raw]	C5AR1(320-330, no_mod);	51447.2	C5AR1;	P21730;	p13914	607	607	P21730	C5a anaphylatoxin chemotactic receptor 1	C5AR1	surface	pos. trainingset	NA	350	7	0	NC:1-37;TM:38-61;CY:62-72;TM:73-94;NC:95-109;TM:110-131;CY:132-150;TM:151-174;NC:175-202;TM:203-227;CY:228-240;TM:241-264;NC:265-285;TM:286-304;CY:305-350	uniprot	surface	0.9641	1	ENSG00000197405	ENSP00000347197	CD88	Receptors	GPCR;Rhodopsin	5
ICAM3_HUMAN	Intercellular adhesion molecule 3 OS=Homo sapiens OX=9606 GN=ICAM3 PE=1 SV=2	EESTYLPLTSMQPTEAMGEEPSR	Deamidated (NQ)	1292.59	56.5018	2	x'0000000000001000000000000	7.83654	7.83654	7.83654	56.5018	56.5018	417.11	0.0145079	0.0145079	32.84	32.84	1	523	545	32.84	16931: Scan 22077 (rt=56.5018) [\\qmcr.qmul.ac.uk\rfs\HAEMONC\Pedro's Lab\Cell Signalling Proteomics\Ana Levi\Biotin_Exp8\RAW\QE1_MS_Ana_Levi_Exp8_Sample5.raw]	ICAM3(Q534);	77397.3	ICAM3;	P32942;	p03478	787	787	P32942	Intercellular adhesion molecule 3	ICAM3	surface	machine learning	NA	547	1	1	SP:1-29;NC:30-485;TM:486-510;CY:511-547	uniprot - CSPA confirmed	NA	0.9621	1	ENSG00000076662	ENSP00000160262	CD50	Receptors	IG;OtherOther	52;84;87;101;110;134;206;264;295;308;320;363;389;453;457
AT1A1_HUMAN	Sodium/potassium-transporting ATPase subunit alpha-1 OS=Homo sapiens OX=9606 GN=ATP1A1 PE=1 SV=1	YHTEIVFAR	NA	379.202	35.7172	3	x'00000000000	0.456556	0.1657	0.1657	35.7172	35.9728	1359.69	0.00876352	0.00876352	33.15	33.15	2	684	692	32.07	7370: Scan 11436 (rt=35.7172) [\\qmcr.qmul.ac.uk\rfs\HAEMONC\Pedro's Lab\Cell Signalling Proteomics\Ana Levi\Biotin_Exp8\RAW\QE1_MS_Ana_Levi_Exp8_Sample5.raw]	ATP1A1(683-692, no_mod);	45222.6	ATP1A1;	P05023;	p20651	381	381	P05023	Sodium/potassium-transporting ATPase subunit alpha-1	ATP1A1	surface	pos. trainingset	NA	1023	10	0	CY:1-95;TM:96-114;NC:115-129;TM:130-149;CY:150-290;TM:291-312;NC:313-318;TM:319-344;CY:345-775;TM:776-796;NC:797-801;TM:802-824;CY:825-848;TM:849-872;NC:873-912;TM:913-932;CY:933-952;TM:953-970;NC:971-984;TM:985-1002;CY:1003-1023	uniprot	surface	0.5464	3	ENSG00000163399	ENSP00000295598	NA	Transporters	Active_transporters;P-ATPase	215;405;483;497;638;720
LAT1_HUMAN	Large neutral amino acids transporter small subunit 1 OS=Homo sapiens OX=9606 GN=SLC7A5 PE=1 SV=2	ALAAPAAEEKEEAR	NA	728.375	25.0961	2	x'0000000000000000	0.232344	-1.19747	-1.11498	25.0914	25.3473	355.62	6.31667e-10	6.31667e-10	108.58	108.58	6	10	23	108.58	2682: Scan 6001 (rt=25.0961) [\\qmcr.qmul.ac.uk\rfs\HAEMONC\Pedro's Lab\Cell Signalling Proteomics\Ana Levi\Biotin_Exp8\RAW\QE1_MS_Ana_Levi_Exp8_Sample5.raw]	SLC7A5(9-23, no_mod);	14564.1	SLC7A5;	Q01650;	p00831	1100	1100	Q01650	Large neutral amino acids transporter small subunit 1	SLC7A5	surface	pos. trainingset	NA	507	12	0	CY:1-51;TM:52-71;NC:72-82;TM:83-104;CY:105-136;TM:137-157;NC:158-169;TM:170-189;CY:190-199;TM:200-220;NC:221-239;TM:240-262;CY:263-273;TM:274-297;NC:298-319;TM:320-343;CY:344-369;TM:370-390;NC:391-395;TM:396-418;CY:419-430;TM:431-452;NC:453-458;TM:459-478;CY:479-507	phobius - prefered over uniprot based on cspa - CSPA confirmed	surface	0.8533	1	ENSG00000103257	ENSP00000261622;ENSP00000454323	NA	Transporters	SLC;APC;SLC7	49;230;340
AMPN_HUMAN	Aminopeptidase N OS=Homo sapiens OX=9606 GN=ANPEP PE=1 SV=4	IQTQLQR	NA	443.759	25.0892	2	x'000000000	0.298135	-0.402031	-0.0406549	25.0768	25.3482	269.56	0.000496182	0.000496182	44.79	44.79	4	642	648	36.83	2678: Scan 5996 (rt=25.0892) [\\qmcr.qmul.ac.uk\rfs\HAEMONC\Pedro's Lab\Cell Signalling Proteomics\Ana Levi\Biotin_Exp8\RAW\QE1_MS_Ana_Levi_Exp8_Sample5.raw]	ANPEP(641-648, no_mod);	27546.8	ANPEP;	P15144;	p08555	523	523	P15144	Aminopeptidase N	ANPEP	surface	pos. trainingset	NA	967	1	0	CY:1-11;TM:12-33;NC:34-967	uniprot - CSPA confirmed	surface	0.6296	2	ENSG00000166825	ENSP00000300060	CD13	Enzymes	3.4.11	42;128;234;265;319;527;573;625;681;735;818
CTL1_HUMAN	Choline transporter-like protein 1 OS=Homo sapiens OX=9606 GN=SLC44A1 PE=1 SV=1	VLMEFVENSR	NA	612.308	47.5633	2	x'000000000000	-1.52544	-1.52544	-1.52544	47.5633	47.5633	255.76	0.000516456	0.000516456	45.68	45.68	1	621	630	45.68	12871: Scan 17607 (rt=47.5633) [\\qmcr.qmul.ac.uk\rfs\HAEMONC\Pedro's Lab\Cell Signalling Proteomics\Ana Levi\Biotin_Exp8\RAW\QE1_MS_Ana_Levi_Exp8_Sample5.raw]	SLC44A1(620-630, no_mod);	112618	SLC44A1;	Q8WWI5;	p19376	2119	2119	Q8WWI5	Choline transporter-like protein 1	SLC44A1	surface	pos. trainingset	NA	657	9	0	CY:1-30;TM:31-54;NC:55-213;TM:214-233;CY:234-239;TM:240-263;NC:264-288;TM:289-309;CY:310-314;TM:315-334;NC:335-339;TM:340-361;CY:362-383;TM:384-406;NC:407-537;TM:538-560;CY:561-566;TM:567-589;NC:590-657	uniprot - CSPA confirmed	surface	0.7104	2	ENSG00000070214	ENSP00000363852;ENSP00000433072	CD92	Transporters	SLC;Other;SLC44	135;180;507
ITB1_HUMAN	Integrin beta-1 OS=Homo sapiens OX=9606 GN=ITGB1 PE=1 SV=2	LSENNIQTIFAVTEEFQPVYK	NA	824.089	69.8632	3	x'00000000000000000000000	2.40761	-0.897037	-0.253114	69.863	69.9627	263.44	5.89495e-05	5.89495e-05	56.72	56.72	5	326	346	56.72	22486: Scan 28192 (rt=69.8632) [\\qmcr.qmul.ac.uk\rfs\HAEMONC\Pedro's Lab\Cell Signalling Proteomics\Ana Levi\Biotin_Exp8\RAW\QE1_MS_Ana_Levi_Exp8_Sample5.raw]	ITGB1(325-346, no_mod);	38646.9	ITGB1;	P05556;	p11742	391	391	P05556	Integrin beta-1	ITGB1	surface	pos. trainingset	NA	798	1	1	SP:1-20;NC:21-728;TM:729-751;CY:752-798	uniprot - CSPA confirmed	surface	0.9588	1	ENSG00000150093	ENSP00000303351;ENSP00000379350	CD29	Receptors	Other_receptors;Integrin	50;94;97;212;269;363;406;417;481;520;584;669
DSG1_HUMAN	Desmoglein-1 OS=Homo sapiens OX=9606 GN=DSG1 PE=1 SV=2	MTGFELTEGVK	NA	606.304	46.6004	2	x'0000000000000	0.850824	0.850824	0.850824	46.6004	46.6004	968.304	1.06356e-06	1.06356e-06	71.76	71.76	1	651	661	71.76	12417: Scan 17110 (rt=46.6004) [\\qmcr.qmul.ac.uk\rfs\HAEMONC\Pedro's Lab\Cell Signalling Proteomics\Ana Levi\Biotin_Exp8\RAW\QE1_MS_Ana_Levi_Exp8_Sample5.raw]	DSG1(650-661, no_mod);	49790.5	DSG1;	Q02413;	p12799	1111	1111	Q02413	Desmoglein-1	DSG1	surface	machine learning	NA	1049	1	1	SP:1-23;NC:24-547;TM:548-570;CY:571-1049	uniprot	NA	0.8423	1	ENSG00000134760	ENSP00000257192	NA	Miscellaneous	StructuralAndAdhesion;CadherinOther	36;110;180;834;1024
PTPRC_HUMAN	Receptor-type tyrosine-protein phosphatase C OS=Homo sapiens OX=9606 GN=PTPRC PE=1 SV=3	VELSEINGDAGSNYINASYIDGFK	NA	1288.61	59.7663	2	x'00000000000000000000000000	-1.60997	-1.60997	-1.60997	59.7663	59.7663	1056.69	1.97903e-08	1.97903e-08	90.98	90.98	1	694	717	90.98	18360: Scan 23631 (rt=59.7663) [\\qmcr.qmul.ac.uk\rfs\HAEMONC\Pedro's Lab\Cell Signalling Proteomics\Ana Levi\Biotin_Exp8\RAW\QE1_MS_Ana_Levi_Exp8_Sample5.raw]	PTPRC(693-717, no_mod);	22396.6	PTPRC;	P08575;	p18784	423	423	P08575	Receptor-type tyrosine-protein phosphatase C	PTPRC	surface	machine learning	NA	1304	1	1	SP:1-23;NC:24-575;TM:576-597;CY:598-1304	uniprot	NA	0.978	1	ENSG00000081237;ENSG00000262418	ENSP00000356346;ENSP00000461074;ENSP00000458322;ENSP00000471843	CD45	Receptors	Other_receptors;ReceptorTypePhosphatases	78;90;95;184;190;197;232;260;270;276;335;378;419;468;488;529;707;919;966;1017;1122;1150
AAAT_HUMAN	Neutral amino acid transporter B(0) OS=Homo sapiens OX=9606 GN=SLC1A5 PE=1 SV=2	SCTVLNVEGDALGAGLLQNYVDR	NA	822.077	65.0802	3	x'0000000000000000000000000	2.55439	0.106365	0.106365	65.0802	65.3442	476.95	1.33586e-07	1.33586e-07	83.67	83.67	3	466	488	83.67	20609: Scan 26092 (rt=65.0802) [\\qmcr.qmul.ac.uk\rfs\HAEMONC\Pedro's Lab\Cell Signalling Proteomics\Ana Levi\Biotin_Exp8\RAW\QE1_MS_Ana_Levi_Exp8_Sample5.raw]	SLC1A5(465-488, no_mod);	28531.3	SLC1A5;	Q15758;	p15720	1279	1279	Q15758	Neutral amino acid transporter B(0)	SLC1A5	surface	machine learning	NA	541	10	0	CY:1-51;TM:52-76;NC:77-97;TM:98-118;CY:119-128;TM:129-153;NC:154-227;TM:228-246;CY:247-265;TM:266-290;NC:291-301;TM:302-328;CY:329-335;TM:336-357;NC:358-373;TM:374-393;CY:394-399;TM:400-420;NC:421-425;TM:426-446;CY:447-541	uniprot - CSPA confirmed	NA	0.8104	1	ENSG00000105281	ENSP00000444408	NA	Transporters	SLC;Other;SLC1	163;212
SL9A1_HUMAN	Sodium/hydrogen exchanger 1 OS=Homo sapiens OX=9606 GN=SLC9A1 PE=1 SV=2	DQFIIAYGGLR	NA	626.838	56.1671	2	x'0000000000000	-0.331559	-0.331559	-0.331559	56.1671	56.1671	42.95	0.000864419	0.000864419	42.95	42.95	1	448	458	42.95	16785: Scan 21920 (rt=56.1671) [\\qmcr.qmul.ac.uk\rfs\HAEMONC\Pedro's Lab\Cell Signalling Proteomics\Ana Levi\Biotin_Exp8\RAW\QE1_MS_Ana_Levi_Exp8_Sample5.raw]	SLC9A1(447-458, no_mod);SLC9A2(427-438, no_mod);	26649.4	SLC9A1; SLC9A2;	P19634; Q9UBY0;	p02713	584	584	P19634	Sodium/hydrogen exchanger 1	SLC9A1	surface	pos. trainingset	NA	815	12	0	CY:1-12;TM:13-33;NC:34-105;TM:106-127;CY:128-129;TM:130-149;NC:150-154;TM:155-174;CY:175-191;TM:192-211;NC:212-227;TM:228-247;CY:248-256;TM:257-276;NC:277-294;TM:295-315;CY:316-338;TM:339-358;NC:359-381;IM:382-402;NC:403-410;TM:411-430;CY:431-448;TM:449-470;NC:471-479;TM:480-499;CY:500-815	uniprot - CSPA confirmed	surface	0.6047	2	ENSG00000090020	ENSP00000263980	NA	Transporters	SLC;Other;SLC9	75;370;410
LEUK_HUMAN	Leukosialin OS=Homo sapiens OX=9606 GN=SPN PE=1 SV=1	NGVVDAWAGPAQVPEEGAVTVTVGGSGGDK	2 Deamidated (NQ)	942.794	61.9022	3	x'01000000000010000000000000000000	7.99014	7.99014	7.99014	61.9022	61.9022	211.02	1.69197e-08	1.69197e-08	92.31	92.31	1	297	326	91.44	19267: Scan 24625 (rt=61.9022) [\\qmcr.qmul.ac.uk\rfs\HAEMONC\Pedro's Lab\Cell Signalling Proteomics\Ana Levi\Biotin_Exp8\RAW\QE1_MS_Ana_Levi_Exp8_Sample5.raw]	SPN(N297);SPN(Q308);	50137.2	SPN;	P16150;	p13158	538	538	P16150	Leukosialin	SPN	surface	machine learning	NA	400	1	1	SP:1-19;NC:20-254;TM:255-277;CY:278-400	uniprot	NA	0.8044	1	ENSG00000197471	ENSP00000353238;ENSP00000378787;ENSP00000455266	CD43	Unclassified	Unclassified	239
CY24B_HUMAN	Cytochrome b-245 heavy chain OS=Homo sapiens OX=9606 GN=CYBB PE=1 SV=2	QSISNSESGPR	NA	581.279	20.2236	2	x'0000000000000	0.989192	0.472193	0.472193	20.2236	20.6959	47.1	0.000684395	0.000684395	47.1	47.1	2	549	559	41.64	693: Scan 3707 (rt=20.2236) [\\qmcr.qmul.ac.uk\rfs\HAEMONC\Pedro's Lab\Cell Signalling Proteomics\Ana Levi\Biotin_Exp8\RAW\QE1_MS_Ana_Levi_Exp8_Sample5.raw]	CYBB(548-559, no_mod);	1365.46	CYBB;	P04839;	p15026	378	378	P04839	Cytochrome b-245 heavy chain	CYBB	surface	pos. trainingset	NA	570	6	0	CY:1-11;TM:12-30;NC:31-49;TM:50-71;CY:72-99;TM:100-121;NC:122-166;TM:167-191;CY:192-202;TM:203-222;NC:223-268;TM:269-286;CY:287-570	uniprot - CSPA confirmed	surface	0.3514	NA	ENSG00000165168	ENSP00000367851	NA	Enzymes	1	97;132;149;240;430
CL12A_HUMAN	C-type lectin domain family 12 member A OS=Homo sapiens OX=9606 GN=CLEC12A PE=1 SV=3	SYDYWLGLSPEEDSTR	NA	959.428	58.5951	2	x'000000000000000000	-1.50821	-5.57743	-1.50821	58.5951	58.7941	274.36	9.1494e-07	9.1494e-07	70.8	70.8	2	186	201	70.8	17856: Scan 23082 (rt=58.5951) [\\qmcr.qmul.ac.uk\rfs\HAEMONC\Pedro's Lab\Cell Signalling Proteomics\Ana Levi\Biotin_Exp8\RAW\QE1_MS_Ana_Levi_Exp8_Sample5.raw]	CLEC12A(185-201, no_mod);	120670	CLEC12A;	Q5QGZ9;	p17014	1391	1391	Q5QGZ9	C-type lectin domain family 12 member A	CLEC12A	surface	pos. trainingset	NA	265	1	0	CY:1-42;TM:43-66;NC:67-265	uniprot - CSPA confirmed	surface	0.6289	2	ENSG00000172322	ENSP00000347916	NA	Receptors	SCAR;Class_E	14;80;88;98;105;165;210
EPHB4_HUMAN	Ephrin type-B receptor 4 OS=Homo sapiens OX=9606 GN=EPHB4 PE=1 SV=2	WVTFPQVDGQWEELSGLDEEQHSVR	Deamidated (NQ)	991.47	62.3258	3	x'000000100000000000000000000	8.44723	7.27607	8.44723	62.3224	62.3258	191.71	0.000101031	0.00013263	56.63	55.575	4	32	56	54.52	19448: Scan 24822 (rt=62.3258) [\\qmcr.qmul.ac.uk\rfs\HAEMONC\Pedro's Lab\Cell Signalling Proteomics\Ana Levi\Biotin_Exp8\RAW\QE1_MS_Ana_Levi_Exp8_Sample5.raw]	EPHB4(Q37);	44429.2	EPHB4;	P54760;	p20422	998	998	P54760	Ephrin type-B receptor 4	EPHB4	surface	pos. trainingset	NA	987	1	1	SP:1-15;NC:16-537;TM:538-563;CY:564-987	uniprot - CSPA confirmed	NA	0.9242	1	ENSG00000196411	ENSP00000350896	NA	Receptors	Kinase;Eph	203;335;426;768
AT1B3_HUMAN	Sodium/potassium-transporting ATPase subunit beta-3 OS=Homo sapiens OX=9606 GN=ATP1B3 PE=1 SV=1	SDPTSYAGYIEDLKK	NA	562.945	47.4321	3	x'00000000000000000	0.882658	-2.26716	-2.26716	47.3399	47.6734	130.37	9.25755e-09	9.25755e-09	93.41	93.41	5	98	112	93.41	12811: Scan 17541 (rt=47.4321) [\\qmcr.qmul.ac.uk\rfs\HAEMONC\Pedro's Lab\Cell Signalling Proteomics\Ana Levi\Biotin_Exp8\RAW\QE1_MS_Ana_Levi_Exp8_Sample5.raw]	ATP1B3(97-112, no_mod);	157066	ATP1B3;	P54709;	p15791	995	995	P54709	Sodium/potassium-transporting ATPase subunit beta-3	ATP1B3	surface	pos. trainingset	NA	279	1	0	CY:1-37;TM:38-61;NC:62-279	uniprot - CSPA confirmed	surface	0.6797	2	ENSG00000069849	ENSP00000286371	CD298	Transporters	AuxillaryTransportUnit;ATP1B	10;124;240
CLC5A_HUMAN	C-type lectin domain family 5 member A OS=Homo sapiens OX=9606 GN=CLEC5A PE=1 SV=1	FLQDITDAEK	NA	590.299	42.6403	2	x'000000000000	0.813689	-0.119635	-0.119635	42.6403	42.6893	147.64	0.000455624	0.000455624	50.19	50.19	2	117	126	50.19	10617: Scan 15094 (rt=42.6403) [\\qmcr.qmul.ac.uk\rfs\HAEMONC\Pedro's Lab\Cell Signalling Proteomics\Ana Levi\Biotin_Exp8\RAW\QE1_MS_Ana_Levi_Exp8_Sample5.raw]	CLEC5A(116-126, no_mod);	410198	CLEC5A;	Q9NY25;	p05169	2607	2607	Q9NY25	C-type lectin domain family 5 member A	CLEC5A	surface	pos. trainingset	NA	188	1	0	CY:1-6;TM:7-27;NC:28-188	uniprot - CSPA confirmed	surface	0.5569	3	ENSG00000258227	ENSP00000449999	NA	Receptors	SCAR;Class_E	32;93;144;151
ITAM_HUMAN	Integrin alpha-M OS=Homo sapiens OX=9606 GN=ITGAM PE=1 SV=2	VDSDMNDAYLGYAAAIILR	NA	1036.01	72.4916	2	x'000000000000000000000	2.55699	-2.757	0.141545	72.4916	72.5896	1067.38	4.00713e-13	4.00713e-13	138.02	138.02	3	395	413	138.02	23516: Scan 29343 (rt=72.4916) [\\qmcr.qmul.ac.uk\rfs\HAEMONC\Pedro's Lab\Cell Signalling Proteomics\Ana Levi\Biotin_Exp8\RAW\QE1_MS_Ana_Levi_Exp8_Sample5.raw]	ITGAM(394-413, no_mod);	32664.2	ITGAM;	P11215;	p18666	481	481	P11215	Integrin alpha-M	ITGAM	surface	machine learning	NA	1152	1	1	SP:1-16;NC:17-1107;TM:1108-1130;CY:1131-1152	uniprot - CSPA confirmed	NA	0.8663	1	ENSG00000169896	ENSP00000287497	CD11b	Receptors	Other_receptors;Integrin	86;240;391;469;692;696;734;801;880;900;911;940;946;978;993;1021;1044;1050;1075
PIGT_HUMAN	GPI transamidase component PIG-T OS=Homo sapiens OX=9606 GN=PIGT PE=1 SV=1	VSIQFER	NA	439.741	37.2827	2	x'000000000	0.329357	-1.63084	0.329357	37.2827	37.4111	25.31	0.0468163	0.0468163	25.31	25.31	2	442	448	11.78	8078: Scan 12251 (rt=37.2827) [\\qmcr.qmul.ac.uk\rfs\HAEMONC\Pedro's Lab\Cell Signalling Proteomics\Ana Levi\Biotin_Exp8\RAW\QE1_MS_Ana_Levi_Exp8_Sample5.raw]	PIGT(441-448, no_mod);	41228.5	PIGT;	Q969N2;	p19879	2173	2173	Q969N2	GPI transamidase component PIG-T	PIGT	surface	machine learning	NA	578	1	1	SP:1-23;NC:24-523;TM:524-547;CY:548-578	uniprot - CSPA confirmed	NA	0.6447	2	ENSG00000124155	ENSP00000279036	NA	Unclassified	Unclassified	164;185;291;327
CD36_HUMAN	Platelet glycoprotein 4 OS=Homo sapiens OX=9606 GN=CD36 PE=1 SV=2	ELLWGYR	NA	468.751	50.2053	2	x'000000000	0.990927	-0.655274	-0.313206	50.2053	50.3901	87.27	0.00128471	0.00128471	39.95	39.95	4	177	183	31.82	14082: Scan 18945 (rt=50.2053) [\\qmcr.qmul.ac.uk\rfs\HAEMONC\Pedro's Lab\Cell Signalling Proteomics\Ana Levi\Biotin_Exp8\RAW\QE1_MS_Ana_Levi_Exp8_Sample5.raw]	CD36(176-183, no_mod);	69354.4	CD36;	P16671;	p04015	550	550	P16671	Platelet glycoprotein 4	CD36	surface	machine learning	NA	472	2	0	CY:1-6;TM:7-28;NC:29-439;TM:440-465;CY:466-472	uniprot - CSPA confirmed	NA	0.7325	2	ENSG00000135218	ENSP00000308165;ENSP00000378268;ENSP00000411411;ENSP00000399421;ENSP00000415743	CD36	Receptors	SCAR;Class_B	79;102;134;163;205;220;235;247;321;417
HLAG_HUMAN	HLA class I histocompatibility antigen, alpha chain G OS=Homo sapiens OX=9606 GN=HLA-G PE=1 SV=1	DYLALNEDLR	NA	611.31	49.4391	2	x'000000000000	1.446	-0.700474	0.856133	49.4391	49.758	216.71	2.10781e-07	2.10781e-07	80.5	80.5	14	146	155	62.66	13737: Scan 18559 (rt=49.4391) [\\qmcr.qmul.ac.uk\rfs\HAEMONC\Pedro's Lab\Cell Signalling Proteomics\Ana Levi\Biotin_Exp8\RAW\QE1_MS_Ana_Levi_Exp8_Sample5.raw]	HLA-G(145-155, no_mod);	148380	HLA-G;	P17693;	p03060	557	557	P17693	HLA class I histocompatibility antigen, alpha chain G	HLA-G	surface	machine learning	NA	338	1	1	SP:1-24;NC:25-305;TM:306-332;CY:333-338	uniprot	NA	0.6248	2	ENSG00000204632;ENSG00000206506;ENSG00000233095;ENSG00000235346;ENSG00000235680;ENSG00000230413;ENSG00000237216	ENSP00000353472;ENSP00000373116;ENSP00000389522;ENSP00000405238;ENSP00000412927;ENSP00000388176;ENSP00000398200;ENSP00000408773;ENSP00000447762;ENSP00000447780;ENSP00000448085;ENSP00000448363;ENSP00000449903;ENSP00000449291	NA	Miscellaneous	Ligand;MHC	110
ADA10_HUMAN	Disintegrin and metalloproteinase domain-containing protein 10 OS=Homo sapiens OX=9606 GN=ADAM10 PE=1 SV=1	NISFMVK	NA	419.728	42.1398	2	x'000000000	-0.00119411	-1.14754	-1.14754	42.1398	42.2088	216.15	0.0342621	0.0342621	23.79	23.79	2	267	273	19.9	10372: Scan 14823 (rt=42.1398) [\\qmcr.qmul.ac.uk\rfs\HAEMONC\Pedro's Lab\Cell Signalling Proteomics\Ana Levi\Biotin_Exp8\RAW\QE1_MS_Ana_Levi_Exp8_Sample5.raw]	ADAM10(266-273, no_mod);	61580.8	ADAM10;	O14672;	p13279	121	121	O14672	Disintegrin and metalloproteinase domain-containing protein 10	ADAM10	surface	pos. trainingset	NA	748	1	1	SP:1-18;NC:19-675;TM:676-696;CY:697-748	uniprot - CSPA confirmed	surface	0.791	1	ENSG00000137845	ENSP00000260408	CD156c	Enzymes	3.4.24	267;278;439;551
ADA10_HUMAN	Disintegrin and metalloproteinase domain-containing protein 10 OS=Homo sapiens OX=9606 GN=ADAM10 PE=1 SV=1	AIDTIYQTTDFSGIR	NA	567.622	52.8985	3	x'00000000000000000	0.20649	-0.270025	0.20649	52.8892	52.9508	216.15	2.39962e-07	2.39962e-07	79.9	79.9	4	252	266	79.9	15300: Scan 20292 (rt=52.8985) [\\qmcr.qmul.ac.uk\rfs\HAEMONC\Pedro's Lab\Cell Signalling Proteomics\Ana Levi\Biotin_Exp8\RAW\QE1_MS_Ana_Levi_Exp8_Sample5.raw]	ADAM10(251-266, no_mod);	45050	ADAM10;	O14672;	p00698	121	121	O14672	Disintegrin and metalloproteinase domain-containing protein 10	ADAM10	surface	pos. trainingset	NA	748	1	1	SP:1-18;NC:19-675;TM:676-696;CY:697-748	uniprot - CSPA confirmed	surface	0.791	1	ENSG00000137845	ENSP00000260408	CD156c	Enzymes	3.4.24	267;278;439;551
ITA6_HUMAN	Integrin alpha-6 OS=Homo sapiens OX=9606 GN=ITGA6 PE=1 SV=5	AFIDVTAAAENIR	NA	695.87	52.9382	2	x'000000000000000	-0.212992	-1.76726	-0.587167	52.9382	53.1338	404.39	7.99276e-09	7.99276e-09	94.9	94.9	4	1016	1028	94.9	15319: Scan 20313 (rt=52.9382) [\\qmcr.qmul.ac.uk\rfs\HAEMONC\Pedro's Lab\Cell Signalling Proteomics\Ana Levi\Biotin_Exp8\RAW\QE1_MS_Ana_Levi_Exp8_Sample5.raw]	ITGA6(1015-1028, no_mod);	33365	ITGA6;	P23229;	p00496	627	627	P23229	Integrin alpha-6	ITGA6	surface	pos. trainingset	NA	1130	1	1	SP:1-23;NC:24-1052;TM:1053-1076;CY:1077-1130	uniprot - CSPA confirmed	surface	0.9405	1	ENSG00000091409	ENSP00000406694	CD49f	Receptors	Other_receptors;Integrin	78;223;323;409;770;787;930;966;997;1126
FCGRN_HUMAN	IgG receptor FcRn large subunit p51 OS=Homo sapiens OX=9606 GN=FCGRT PE=1 SV=1	GDDTGVLLPTPGEAQDADLK	NA	1006.5	51.6639	2	x'0000000000000000000000	0.623578	-1.06715	0.623578	51.6639	51.7035	274.01	1.98589e-05	1.98589e-05	61.22	61.22	2	337	356	61.22	14728: Scan 19669 (rt=51.6639) [\\qmcr.qmul.ac.uk\rfs\HAEMONC\Pedro's Lab\Cell Signalling Proteomics\Ana Levi\Biotin_Exp8\RAW\QE1_MS_Ana_Levi_Exp8_Sample5.raw]	FCGRT(336-356, no_mod);	69996.9	FCGRT;	P55899;	p05695	1020	1020	P55899	IgG receptor FcRn large subunit p51	FCGRT	surface	pos. trainingset	NA	365	1	1	SP:1-23;NC:24-297;TM:298-321;CY:322-365	uniprot - CSPA confirmed	surface	0.8098	1	ENSG00000104870	ENSP00000221466;ENSP00000410798	NA	Receptors	IG;FcR	125
HLAH_HUMAN	Putative HLA class I histocompatibility antigen, alpha chain H OS=Homo sapiens OX=9606 GN=HLA-H PE=5 SV=3	FISVGYVDDTQFVR	NA	823.415	55.2622	2	x'0000000000000000	0.586084	-2.51458	-0.629859	55.1655	55.3934	403.04	4.37269e-08	4.37269e-08	87.34	87.34	23	46	59	82.2	16366: Scan 21463 (rt=55.2622) [\\qmcr.qmul.ac.uk\rfs\HAEMONC\Pedro's Lab\Cell Signalling Proteomics\Ana Levi\Biotin_Exp8\RAW\QE1_MS_Ana_Levi_Exp8_Sample5.raw]	NA(45-59, no_mod);NA(45-59, no_mod);NA(45-59, no_mod);NA(45-59, no_mod);NA(45-59, no_mod);NA(45-59, no_mod);NA(45-59, no_mod);NA(45-59, no_mod);NA(45-59, no_mod);NA(45-59, no_mod);HLA-B(45-59, no_mod);NA(45-59, no_mod);NA(45-59, no_mod);NA(45-59, no_mod);HLA-C(45-59, no_mod);HLA-E(42-56, no_mod);HLA-H(45-59, no_mod);	1531911	NA; NA; NA; NA; NA; NA; NA; NA; NA; NA; HLA-B; NA; NA; NA; HLA-C; HLA-E; HLA-H;	Q95365; Q31610; Q29836; Q29718; P30486; P30480; P30475; P30462; P30460; P18463; P01889; Q29963; Q29865; P30499; P10321; P13747; P01893;	p05073	352	352	P01893	Putative HLA class I histocompatibility antigen, alpha chain H	HLA-H	surface	machine learning	NA	362	1	1	SP:1-24;NC:25-306;TM:307-331;CY:332-362	uniprot	NA	0.8623	1	NA	NA	NA	Miscellaneous	Ligand;MHC	110
CLM8_HUMAN	CMRF35-like molecule 8 OS=Homo sapiens OX=9606 GN=CD300A PE=1 SV=2	EVEVEYSTVASPR	NA	733.365	39.39	2	x'000000000000000	7.04776	2.8695	2.8695	39.3536	39.4472	241.06	2.32984e-07	2.32984e-07	80.28	80.28	3	250	262	75.45	9075: Scan 13370 (rt=39.39) [\\qmcr.qmul.ac.uk\rfs\HAEMONC\Pedro's Lab\Cell Signalling Proteomics\Ana Levi\Biotin_Exp8\RAW\QE1_MS_Ana_Levi_Exp8_Sample5.raw]	CD300A(249-262, no_mod);	185414	CD300A;	Q9UGN4;	p04591	2692	2692	Q9UGN4	CMRF35-like molecule 8	CD300A	surface	machine learning	NA	299	1	1	SP:1-17;NC:18-180;TM:181-201;CY:202-299	uniprot	NA	0.8623	1	ENSG00000167851	ENSP00000353259	CD300a	Receptors	IG;OtherCD300	83;92
DSG1_HUMAN	Desmoglein-1 OS=Homo sapiens OX=9606 GN=DSG1 PE=1 SV=2	ISGVGIDQPPYGIFVINQK	NA	682.376	61.0848	3	x'000000000000000000000	3.10992	-0.793993	3.10992	61.025	61.1857	968.304	1.73833e-06	1.73833e-06	68.95	68.95	10	87	105	68.95	18923: Scan 24249 (rt=61.0848) [\\qmcr.qmul.ac.uk\rfs\HAEMONC\Pedro's Lab\Cell Signalling Proteomics\Ana Levi\Biotin_Exp8\RAW\QE1_MS_Ana_Levi_Exp8_Sample5.raw]	DSG1(86-105, no_mod);	37396	DSG1;	Q02413;	p08623	1111	1111	Q02413	Desmoglein-1	DSG1	surface	machine learning	NA	1049	1	1	SP:1-23;NC:24-547;TM:548-570;CY:571-1049	uniprot	NA	0.8423	1	ENSG00000134760	ENSP00000257192	NA	Miscellaneous	StructuralAndAdhesion;CadherinOther	36;110;180;834;1024
4F2_HUMAN	4F2 cell-surface antigen heavy chain OS=Homo sapiens OX=9606 GN=SLC3A2 PE=1 SV=3	GENSWFSTQVDTVATK	NA	885.422	50.5166	2	x'000000000000000000	2.93697	-2.67127	1.20701	50.5166	50.822	651.19	3.3247e-08	3.3247e-08	91.68	91.68	11	314	329	91.68	14223: Scan 19097 (rt=50.5166) [\\qmcr.qmul.ac.uk\rfs\HAEMONC\Pedro's Lab\Cell Signalling Proteomics\Ana Levi\Biotin_Exp8\RAW\QE1_MS_Ana_Levi_Exp8_Sample5.raw]	SLC3A2(313-329, no_mod);	61088.2	SLC3A2;	P08195;	p05791	418	418	P08195	4F2 cell-surface antigen heavy chain	SLC3A2	surface	pos. trainingset	NA	630	1	0	CY:1-183;TM:184-205;NC:206-630	uniprot - CSPA confirmed	surface	0.694	2	ENSG00000168003	ENSP00000367122	CD98	Transporters	SLC;Other;SLC3	365;381;424;506
PLXC1_HUMAN	Plexin-C1 OS=Homo sapiens OX=9606 GN=PLXNC1 PE=1 SV=1	IPENESADVCR	NA	645.293	27.7475	2	x'0000000000000	-0.66663	-0.66663	-0.66663	27.7475	27.7475	27.08	0.0431925	0.0431925	27.08	27.08	1	1208	1218	3.54	3884: Scan 7375 (rt=27.7475) [\\qmcr.qmul.ac.uk\rfs\HAEMONC\Pedro's Lab\Cell Signalling Proteomics\Ana Levi\Biotin_Exp8\RAW\QE1_MS_Ana_Levi_Exp8_Sample5.raw]	PLXNC1(1207-1218, no_mod);	10758.9	PLXNC1;	O60486;	p08398	216	216	O60486	Plexin-C1	PLXNC1	surface	machine learning	NA	1568	1	1	SP:1-34;NC:35-944;TM:945-966;CY:967-1568	uniprot - CSPA confirmed	NA	0.9042	1	ENSG00000136040	ENSP00000258526	CD232	Receptors	Other_receptors;Plexin	86;141;149;241;252;386;407;548;553;582;588;591;653;686;692;715;741;771;796;821;871;890;895;920;1050;1062;1078;1211;1219;1245;1296;1308
BST2_HUMAN	Bone marrow stromal antigen 2 OS=Homo sapiens OX=9606 GN=BST2 PE=1 SV=1	KVEELEGEITTLNHK	NA	580.646	36.4124	3	x'00000000000000000	2.01103	2.01103	2.01103	36.4124	36.4124	53.78	7.85238e-05	7.85238e-05	53.78	53.78	1	112	126	53.78	7684: Scan 11797 (rt=36.4124) [\\qmcr.qmul.ac.uk\rfs\HAEMONC\Pedro's Lab\Cell Signalling Proteomics\Ana Levi\Biotin_Exp8\RAW\QE1_MS_Ana_Levi_Exp8_Sample5.raw]	BST2(111-126, no_mod);	114204	BST2;	Q10589;	p09502	1157	1157	Q10589	Bone marrow stromal antigen 2	BST2	surface	GPI (UniProt)	NA	180	1	0	CY:1-21;TM:22-45;NC:46-180	uniprot - CSPA confirmed	surface	0.7926	1	ENSG00000130303	ENSP00000252593	CD317	Unclassified	Unclassified	65;92
AT1A1_HUMAN	Sodium/potassium-transporting ATPase subunit alpha-1 OS=Homo sapiens OX=9606 GN=ATP1A1 PE=1 SV=1	NMVPQQALVIR	NA	634.861	45.4064	2	x'0000000000000	1.14064	-0.768317	-0.468563	45.3054	45.6135	1359.69	6.60693e-05	6.60693e-05	51.8	51.8	3	163	173	51.8	11877: Scan 16498 (rt=45.4064) [\\qmcr.qmul.ac.uk\rfs\HAEMONC\Pedro's Lab\Cell Signalling Proteomics\Ana Levi\Biotin_Exp8\RAW\QE1_MS_Ana_Levi_Exp8_Sample5.raw]	ATP1A1(162-173, no_mod);ATP1A2(160-171, no_mod);ATP1A3(152-163, no_mod);ATP1A4(170-181, no_mod);	78270.7	ATP1A1; ATP1A2; ATP1A3; ATP1A4;	P05023; P50993; P13637; Q13733;	p13540	381	381	P05023	Sodium/potassium-transporting ATPase subunit alpha-1	ATP1A1	surface	pos. trainingset	NA	1023	10	0	CY:1-95;TM:96-114;NC:115-129;TM:130-149;CY:150-290;TM:291-312;NC:313-318;TM:319-344;CY:345-775;TM:776-796;NC:797-801;TM:802-824;CY:825-848;TM:849-872;NC:873-912;TM:913-932;CY:933-952;TM:953-970;NC:971-984;TM:985-1002;CY:1003-1023	uniprot	surface	0.5464	3	ENSG00000163399	ENSP00000295598	NA	Transporters	Active_transporters;P-ATPase	215;405;483;497;638;720
ERMP1_HUMAN	Endoplasmic reticulum metallopeptidase 1 OS=Homo sapiens OX=9606 GN=ERMP1 PE=1 SV=2	GEFDALQAR	NA	503.752	40.0781	2	x'00000000000	0.558932	-0.236701	-0.236701	40.0781	40.1031	81.31	0.00168452	0.00168452	40.3	40.3	2	105	113	31.96	9396: Scan 13732 (rt=40.0781) [\\qmcr.qmul.ac.uk\rfs\HAEMONC\Pedro's Lab\Cell Signalling Proteomics\Ana Levi\Biotin_Exp8\RAW\QE1_MS_Ana_Levi_Exp8_Sample5.raw]	ERMP1(104-113, no_mod);	54572.7	ERMP1;	Q7Z2K6;	p05758	1576	1576	Q7Z2K6	Endoplasmic reticulum metallopeptidase 1	ERMP1	surface	machine learning	NA	904	9	0	CY:1-70;TM:71-88;NC:89-399;TM:400-424;CY:425-453;TM:454-478;NC:479-487;TM:488-510;CY:511-521;TM:522-540;NC:541-545;TM:546-566;CY:567-580;TM:581-602;NC:603-621;TM:622-644;CY:645-651;TM:652-674;NC:675-904	uniprot - CSPA confirmed	NA	0.6447	2	ENSG00000099219	ENSP00000340427;ENSP00000417160;ENSP00000432986	NA	Unclassified	Unclassified	182;517;730;819
ITAM_HUMAN	Integrin alpha-M OS=Homo sapiens OX=9606 GN=ITGAM PE=1 SV=2	LTDVAIGAPGEEDNR	NA	778.882	39.72	2	x'00000000000000000	1.63587	0.298892	0.684558	39.72	40.0523	1067.38	2.02501e-08	2.02501e-08	90.25	90.25	5	535	549	90.07	9225: Scan 13540 (rt=39.72) [\\qmcr.qmul.ac.uk\rfs\HAEMONC\Pedro's Lab\Cell Signalling Proteomics\Ana Levi\Biotin_Exp8\RAW\QE1_MS_Ana_Levi_Exp8_Sample5.raw]	ITGAM(534-549, no_mod);	31821.7	ITGAM;	P11215;	p11898	481	481	P11215	Integrin alpha-M	ITGAM	surface	machine learning	NA	1152	1	1	SP:1-16;NC:17-1107;TM:1108-1130;CY:1131-1152	uniprot - CSPA confirmed	NA	0.8663	1	ENSG00000169896	ENSP00000287497	CD11b	Receptors	Other_receptors;Integrin	86;240;391;469;692;696;734;801;880;900;911;940;946;978;993;1021;1044;1050;1075
PTK7_HUMAN	Inactive tyrosine-protein kinase 7 OS=Homo sapiens OX=9606 GN=PTK7 PE=1 SV=2	INSVEVYDGTWYR	NA	801.381	50.6379	2	x'000000000000000	4.73588	-4.54726	-3.22287	50.6379	50.8996	311.03	1.38053e-08	1.38053e-08	90.98	90.98	7	468	480	90.98	14275: Scan 19158 (rt=50.6379) [\\qmcr.qmul.ac.uk\rfs\HAEMONC\Pedro's Lab\Cell Signalling Proteomics\Ana Levi\Biotin_Exp8\RAW\QE1_MS_Ana_Levi_Exp8_Sample5.raw]	PTK7(467-480, no_mod);	48631.4	PTK7;	Q13308;	p08367	1183	1183	Q13308	Inactive tyrosine-protein kinase 7	PTK7	surface	machine learning	NA	1070	1	1	SP:1-30;NC:31-702;TM:703-726;CY:727-1070	uniprot - CSPA confirmed	NA	0.984	1	ENSG00000112655	ENSP00000230419	NA	Receptors	Kinase;Other	116;175;184;214;268;283;405;463;567;646
GLPC_HUMAN	Glycophorin-C OS=Homo sapiens OX=9606 GN=GYPC PE=1 SV=1	GTEFAESADAALQGDPALQDAGDSSR	NA	860.389	52.0458	3	x'0000000000000000000000000000	0.527511	-2.76557	0.527511	52.0458	52.2098	83.36	6.66604e-08	6.66604e-08	83.36	83.36	5	98	123	83.36	14904: Scan 19864 (rt=52.0458) [\\qmcr.qmul.ac.uk\rfs\HAEMONC\Pedro's Lab\Cell Signalling Proteomics\Ana Levi\Biotin_Exp8\RAW\QE1_MS_Ana_Levi_Exp8_Sample5.raw]	GYPC(97-123, no_mod);	115631	GYPC;	P04921;	p06697	380	380	P04921	Glycophorin-C	GYPC	surface	pos. trainingset	NA	128	1	0	NC:1-58;TM:59-81;CY:82-128	uniprot	surface	0.6053	2	ENSG00000136732	ENSP00000259254	CD236	Unclassified	Unclassified	8
TGON2_HUMAN	Trans-Golgi network integral membrane protein 2 OS=Homo sapiens OX=9606 GN=TGOLN2 PE=1 SV=4	SGAEEQGPIDGPSK	NA	686.324	26.6216	2	x'0000000000000000	0.941171	0.313724	0.313724	26.5696	26.7663	84.14	0.0134781	0.0134781	33.98	33.98	3	224	237	33.98	3374: Scan 6796 (rt=26.6216) [\\qmcr.qmul.ac.uk\rfs\HAEMONC\Pedro's Lab\Cell Signalling Proteomics\Ana Levi\Biotin_Exp8\RAW\QE1_MS_Ana_Levi_Exp8_Sample5.raw]	TGOLN2(223-237, no_mod);	19497.8	TGOLN2;	O43493;	p15986	176	176	O43493	Trans-Golgi network integral membrane protein 2	TGOLN2	surface	machine learning	NA	480	1	1	SP:1-22;NC:23-384;TM:385-402;CY:403-480	uniprot	NA	0.5928	2	ENSG00000152291	NA	NA	Unclassified	Unclassified	39;82;96;152;180;208;222;373;377
IL1AP_HUMAN	Interleukin-1 receptor accessory protein OS=Homo sapiens OX=9606 GN=IL1RAP PE=1 SV=2	DLEEPINFR	NA	566.786	49.4159	2	x'00000000000	1.07197	0.965926	0.965926	49.4159	49.6866	91.03	0.00774848	0.00774848	34.62	34.62	2	78	86	19.81	13729: Scan 18548 (rt=49.4159) [\\qmcr.qmul.ac.uk\rfs\HAEMONC\Pedro's Lab\Cell Signalling Proteomics\Ana Levi\Biotin_Exp8\RAW\QE1_MS_Ana_Levi_Exp8_Sample5.raw]	IL1RAP(77-86, no_mod);	61152.7	IL1RAP;	Q9NPH3;	p02457	2548	2548	Q9NPH3	Interleukin-1 receptor accessory protein	IL1RAP	surface	pos. trainingset	NA	570	1	1	SP:1-20;NC:21-363;TM:364-383;CY:384-570	uniprot - CSPA confirmed	surface	0.8675	1	ENSG00000196083	ENSP00000072516;ENSP00000412053;ENSP00000401132;ENSP00000390541	NA	Receptors	IG;Type1;CytokineR	57;107;111;118;196;209;299
ITA5_HUMAN	Integrin alpha-5 OS=Homo sapiens OX=9606 GN=ITGA5 PE=1 SV=2	SLPYGTAMEK	NA	548.772	36.1135	2	x'000000000000	3.89309	1.15469	1.15469	36.077	36.4061	738.73	9.60552e-06	9.60552e-06	62.05	62.05	7	1029	1038	57.62	7552: Scan 11641 (rt=36.1135) [\\qmcr.qmul.ac.uk\rfs\HAEMONC\Pedro's Lab\Cell Signalling Proteomics\Ana Levi\Biotin_Exp8\RAW\QE1_MS_Ana_Levi_Exp8_Sample5.raw]	ITGA5(1028-1038, no_mod);	122207	ITGA5;	P08648;	p16404	428	428	P08648	Integrin alpha-5	ITGA5	surface	machine learning	NA	1049	1	1	SP:1-41;NC:42-997;TM:998-1021;CY:1022-1049	uniprot - CSPA confirmed	NA	0.9062	1	ENSG00000161638	ENSP00000293379	CD49e	Receptors	Other_receptors;Integrin	84;182;297;307;316;524;530;593;609;675;712;724;773;868
PILRA_HUMAN	Paired immunoglobulin-like type 2 receptor alpha OS=Homo sapiens OX=9606 GN=PILRA PE=1 SV=3	EPFQNTEEPYENIR	NA	883.404	43.7069	2	x'0000000000000000	-0.242521	-1.55712	-1.55712	43.6848	43.7669	155.64	1.43044e-07	1.43044e-07	83.49	83.49	3	237	250	76.55	11104: Scan 15635 (rt=43.7069) [\\qmcr.qmul.ac.uk\rfs\HAEMONC\Pedro's Lab\Cell Signalling Proteomics\Ana Levi\Biotin_Exp8\RAW\QE1_MS_Ana_Levi_Exp8_Sample5.raw]	PILRA(236-250, no_mod);	47775.3	PILRA;	Q9UKJ1;	p04242	2722	2722	Q9UKJ1	Paired immunoglobulin-like type 2 receptor alpha	PILRA	surface	pos. trainingset	NA	303	1	1	SP:1-19;NC:20-196;TM:197-220;CY:221-303	uniprot - CSPA confirmed	surface	0.8429	1	ENSG00000085514	ENSP00000198536	NA	Unclassified	Unclassified	100;294
TM245_HUMAN	Transmembrane protein 245 OS=Homo sapiens OX=9606 GN=TMEM245 PE=1 SV=3	AVGPSGGGGETPR	NA	571.284	22.2263	2	x'000000000000000	0.0876768	0.0876768	0.0876768	22.2263	22.2263	26.37	0.0401374	0.0401374	26.37	26.37	1	26	38	24.77	1441: Scan 4589 (rt=22.2263) [\\qmcr.qmul.ac.uk\rfs\HAEMONC\Pedro's Lab\Cell Signalling Proteomics\Ana Levi\Biotin_Exp8\RAW\QE1_MS_Ana_Levi_Exp8_Sample5.raw]	TMEM245(25-38, no_mod);	12344.9	TMEM245;	Q9H330;	p01674	2454	2454	Q9H330	Transmembrane protein 245	TMEM245	surface	machine learning	NA	911	14	0	CY:1-53;TM:54-77;NC:78-115;TM:116-136;CY:137-147;TM:148-169;NC:170-188;TM:189-209;CY:210-215;TM:216-235;NC:236-240;TM:241-257;CY:258-353;TM:354-374;NC:375-379;TM:380-400;CY:401-458;TM:459-481;NC:482-623;TM:624-646;CY:647-651;TM:652-670;NC:671-731;TM:732-756;CY:757-775;TM:776-795;NC:796-814;TM:815-836;CY:837-911	uniprot - CSPA based corrected Nterm - CSPA confirmed	NA	0.7884	1	ENSG00000106771	NA	NA	Unclassified	Unclassified	210;500;551;575;630;855
MPZL1_HUMAN	Myelin protein zero-like protein 1 OS=Homo sapiens OX=9606 GN=MPZL1 PE=1 SV=1	NPPDIVVQPGHIR	NA	481.269	36.5945	3	x'000000000000000	0.73571	0.73571	0.73571	36.5945	36.5945	88.28	0.0158976	0.0158976	29.89	29.89	1	139	151	23.76	7775: Scan 11897 (rt=36.5945) [\\qmcr.qmul.ac.uk\rfs\HAEMONC\Pedro's Lab\Cell Signalling Proteomics\Ana Levi\Biotin_Exp8\RAW\QE1_MS_Ana_Levi_Exp8_Sample5.raw]	MPZL1(138-151, no_mod);	51292.4	MPZL1;	O95297;	p13622	309	309	O95297	Myelin protein zero-like protein 1	MPZL1	surface	machine learning	NA	269	1	1	SP:1-37;NC:38-162;TM:163-189;CY:190-269	uniprot - CSPA confirmed	NA	0.9721	1	ENSG00000197965	ENSP00000352513	NA	Miscellaneous	StructuralAndAdhesion;IG_MPZ	50;130;256
PTPRC_HUMAN	Receptor-type tyrosine-protein phosphatase C OS=Homo sapiens OX=9606 GN=PTPRC PE=1 SV=3	VELSEINGDAGSNYINASYIDGFK	2 Deamidated (NQ)	1289.6	61.2585	2	x'00000001000001000000000000	7.54153	6.92071	6.92071	61.2585	61.2722	1056.69	2.8596e-05	0.0271248	61.49	40.47	6	694	717	31.53	18997: Scan 24329 (rt=61.2585) [\\qmcr.qmul.ac.uk\rfs\HAEMONC\Pedro's Lab\Cell Signalling Proteomics\Ana Levi\Biotin_Exp8\RAW\QE1_MS_Ana_Levi_Exp8_Sample5.raw]	PTPRC(N700);PTPRC(N706);	67617.3	PTPRC;	P08575;	p18786	423	423	P08575	Receptor-type tyrosine-protein phosphatase C	PTPRC	surface	machine learning	NA	1304	1	1	SP:1-23;NC:24-575;TM:576-597;CY:598-1304	uniprot	NA	0.978	1	ENSG00000081237;ENSG00000262418	ENSP00000356346;ENSP00000461074;ENSP00000458322;ENSP00000471843	CD45	Receptors	Other_receptors;ReceptorTypePhosphatases	78;90;95;184;190;197;232;260;270;276;335;378;419;468;488;529;707;919;966;1017;1122;1150
CD53_HUMAN	Leukocyte surface antigen CD53 OS=Homo sapiens OX=9606 GN=CD53 PE=1 SV=1	LNEYVAK	NA	418.73	25.5853	2	x'000000000	0.298045	-0.25256	0.298045	25.5483	25.7706	98.28	0.000300723	0.000300723	45.24	45.24	4	110	116	38.59	2901: Scan 6253 (rt=25.5853) [\\qmcr.qmul.ac.uk\rfs\HAEMONC\Pedro's Lab\Cell Signalling Proteomics\Ana Levi\Biotin_Exp8\RAW\QE1_MS_Ana_Levi_Exp8_Sample5.raw]	CD53(109-116, no_mod);	71525.5	CD53;	P19397;	p11225	581	581	P19397	Leukocyte surface antigen CD53	CD53	surface	pos. trainingset	NA	219	4	0	CY:1-11;TM:12-36;NC:37-51;TM:52-72;CY:73-80;TM:81-106;NC:107-181;TM:182-205;CY:206-219	uniprot - CSPA confirmed	surface	0.8361	1	ENSG00000143119	ENSP00000271324	CD53	Miscellaneous	Other;Tetraspanin	129;148
CD63_HUMAN	CD63 antigen OS=Homo sapiens OX=9606 GN=CD63 PE=1 SV=2	QQMENYPK	Oxidation (M)	527.238	19.8663	2	x'0003000000	1.09933	1.09933	1.09933	19.8663	19.8663	34.06	0.00337675	0.00337675	34.06	34.06	1	121	128	25.12	577: Scan 3559 (rt=19.8663) [\\qmcr.qmul.ac.uk\rfs\HAEMONC\Pedro's Lab\Cell Signalling Proteomics\Ana Levi\Biotin_Exp8\RAW\QE1_MS_Ana_Levi_Exp8_Sample5.raw]	CD63(M123);	3311.86	CD63;	P08962;	p14956	435	435	P08962	CD63 antigen	CD63	surface	machine learning	NA	238	4	0	CY:1-11;TM:12-34;NC:35-51;TM:52-73;CY:74-81;TM:82-107;NC:108-203;TM:204-228;CY:229-238	uniprot - CSPA confirmed	NA	0.7904	1	ENSG00000135404	ENSP00000257857;ENSP00000393502;ENSP00000447730;ENSP00000449337	CD63	Miscellaneous	Other;Tetraspanin	130;150;172
PECA1_HUMAN	Platelet endothelial cell adhesion molecule OS=Homo sapiens OX=9606 GN=PECAM1 PE=1 SV=2	ISYDAQFEVIK	NA	656.843	48.8121	2	x'0000000000000	0.424649	-1.10012	-0.109021	48.8121	49.1378	451.74	5.43834e-05	5.43834e-05	55.59	55.59	5	413	423	55.59	13453: Scan 18242 (rt=48.8121) [\\qmcr.qmul.ac.uk\rfs\HAEMONC\Pedro's Lab\Cell Signalling Proteomics\Ana Levi\Biotin_Exp8\RAW\QE1_MS_Ana_Levi_Exp8_Sample5.raw]	PECAM1(412-423, no_mod);	69114.6	PECAM1;	P16284;	p08707	543	543	P16284	Platelet endothelial cell adhesion molecule	PECAM1	surface	pos. trainingset	NA	738	1	1	SP:1-27;NC:28-602;TM:603-624;CY:625-738	uniprot - CSPA confirmed	surface	0.9341	1	NA	NA	CD31	Unclassified	Unclassified	52;84;151;301;320;344;356;453;551
SHPS1_HUMAN	Tyrosine-protein phosphatase non-receptor type substrate 1 OS=Homo sapiens OX=9606 GN=SIRPA PE=1 SV=2	QPAPKPEPSFSEYASVQVPR	NA	738.711	43.8959	3	x'0000000000000000000000	-0.561201	-1.00854	-1.00854	43.8959	44.1121	378.18	1.63076e-06	1.63076e-06	71.95	71.95	2	484	503	65.72	11192: Scan 15731 (rt=43.8959) [\\qmcr.qmul.ac.uk\rfs\HAEMONC\Pedro's Lab\Cell Signalling Proteomics\Ana Levi\Biotin_Exp8\RAW\QE1_MS_Ana_Levi_Exp8_Sample5.raw]	SIRPA(483-503, no_mod);	57899.2	SIRPA;	P78324;	p14866	1069	1069	P78324	Tyrosine-protein phosphatase non-receptor type substrate 1	SIRPA	surface	machine learning	NA	504	1	1	SP:1-30;NC:31-371;TM:372-394;CY:395-504	uniprot	NA	0.9741	1	ENSG00000198053	ENSP00000348307;ENSP00000351621;ENSP00000382941	CD172a	Miscellaneous	Other;SIRP	110;245;270;292;319;449;479
CL12A_HUMAN	C-type lectin domain family 12 member A OS=Homo sapiens OX=9606 GN=CLEC12A PE=1 SV=3	NALEFIK	NA	417.74	43.6931	2	x'000000000	0.806272	-0.705489	0.806272	43.6931	43.9634	274.36	0.00577905	0.00577905	31.65	31.65	3	175	181	4.93	11096: Scan 15627 (rt=43.6931) [\\qmcr.qmul.ac.uk\rfs\HAEMONC\Pedro's Lab\Cell Signalling Proteomics\Ana Levi\Biotin_Exp8\RAW\QE1_MS_Ana_Levi_Exp8_Sample5.raw]	CLEC12A(174-181, no_mod);	33831.6	CLEC12A;	Q5QGZ9;	p12902	1391	1391	Q5QGZ9	C-type lectin domain family 12 member A	CLEC12A	surface	pos. trainingset	NA	265	1	0	CY:1-42;TM:43-66;NC:67-265	uniprot - CSPA confirmed	surface	0.6289	2	ENSG00000172322	ENSP00000347916	NA	Receptors	SCAR;Class_E	14;80;88;98;105;165;210
PTPRC_HUMAN	Receptor-type tyrosine-protein phosphatase C OS=Homo sapiens OX=9606 GN=PTPRC PE=1 SV=3	YIAAQGPR	NA	438.241	24.229	2	x'0000000000	0.718152	-0.333918	-0.333918	24.2147	24.477	1056.69	5.23381e-06	5.23381e-06	65.46	65.46	10	722	729	59.03	2299: Scan 5564 (rt=24.229) [\\qmcr.qmul.ac.uk\rfs\HAEMONC\Pedro's Lab\Cell Signalling Proteomics\Ana Levi\Biotin_Exp8\RAW\QE1_MS_Ana_Levi_Exp8_Sample5.raw]	PTPRC(721-729, no_mod);	127802	PTPRC;	P08575;	p20671	423	423	P08575	Receptor-type tyrosine-protein phosphatase C	PTPRC	surface	machine learning	NA	1304	1	1	SP:1-23;NC:24-575;TM:576-597;CY:598-1304	uniprot	NA	0.978	1	ENSG00000081237;ENSG00000262418	ENSP00000356346;ENSP00000461074;ENSP00000458322;ENSP00000471843	CD45	Receptors	Other_receptors;ReceptorTypePhosphatases	78;90;95;184;190;197;232;260;270;276;335;378;419;468;488;529;707;919;966;1017;1122;1150
ITAM_HUMAN	Integrin alpha-M OS=Homo sapiens OX=9606 GN=ITGAM PE=1 SV=2	TQVTFFFPLDLSYR	NA	867.448	71.5951	2	x'0000000000000000	0.929664	-0.91697	-0.91697	71.5951	71.6364	1067.38	9.88155e-08	9.88155e-08	84.5	84.5	2	816	829	84.5	23154: Scan 28945 (rt=71.5951) [\\qmcr.qmul.ac.uk\rfs\HAEMONC\Pedro's Lab\Cell Signalling Proteomics\Ana Levi\Biotin_Exp8\RAW\QE1_MS_Ana_Levi_Exp8_Sample5.raw]	ITGAM(815-829, no_mod);	60051.7	ITGAM;	P11215;	p18010	481	481	P11215	Integrin alpha-M	ITGAM	surface	machine learning	NA	1152	1	1	SP:1-16;NC:17-1107;TM:1108-1130;CY:1131-1152	uniprot - CSPA confirmed	NA	0.8663	1	ENSG00000169896	ENSP00000287497	CD11b	Receptors	Other_receptors;Integrin	86;240;391;469;692;696;734;801;880;900;911;940;946;978;993;1021;1044;1050;1075
EMB_HUMAN	Embigin OS=Homo sapiens OX=9606 GN=EMB PE=1 SV=1	SDDSNGIENNVPR	NA	708.823	32.4448	2	x'000000000000000	1.62613	1.62613	1.62613	32.4448	32.4448	114.53	3.60481e-06	3.60481e-06	65.15	65.15	1	306	318	65.15	5982: Scan 9807 (rt=32.4448) [\\qmcr.qmul.ac.uk\rfs\HAEMONC\Pedro's Lab\Cell Signalling Proteomics\Ana Levi\Biotin_Exp8\RAW\QE1_MS_Ana_Levi_Exp8_Sample5.raw]	EMB(305-318, no_mod);	38059.9	EMB;	Q6PCB8;	p15738	1474	1474	Q6PCB8	Embigin	EMB	surface	pos. trainingset	NA	327	1	1	SP:1-32;NC:33-262;TM:263-281;CY:282-327	uniprot - CSPA confirmed	surface	0.7059	2	ENSG00000170571	ENSP00000302289	NA	Unclassified	Unclassified	54;61;75;85;100;189;196;213;218;322
PTPRC_HUMAN	Receptor-type tyrosine-protein phosphatase C OS=Homo sapiens OX=9606 GN=PTPRC PE=1 SV=3	VIVMLTELK	NA	523.321	51.914	2	x'00000000000	1.83606	-0.997488	1.83606	51.914	52.1463	1056.69	0.00260723	0.00260723	33.9	33.9	4	1057	1065	33.9	14844: Scan 19799 (rt=51.914) [\\qmcr.qmul.ac.uk\rfs\HAEMONC\Pedro's Lab\Cell Signalling Proteomics\Ana Levi\Biotin_Exp8\RAW\QE1_MS_Ana_Levi_Exp8_Sample5.raw]	PTPRC(1056-1065, no_mod);	136299	PTPRC;	P08575;	p19191	423	423	P08575	Receptor-type tyrosine-protein phosphatase C	PTPRC	surface	machine learning	NA	1304	1	1	SP:1-23;NC:24-575;TM:576-597;CY:598-1304	uniprot	NA	0.978	1	ENSG00000081237;ENSG00000262418	ENSP00000356346;ENSP00000461074;ENSP00000458322;ENSP00000471843	CD45	Receptors	Other_receptors;ReceptorTypePhosphatases	78;90;95;184;190;197;232;260;270;276;335;378;419;468;488;529;707;919;966;1017;1122;1150
HG2A_HUMAN	HLA class II histocompatibility antigen gamma chain OS=Homo sapiens OX=9606 GN=CD74 PE=1 SV=3	LTVTSQNLQLENLR	NA	543.637	48.1999	3	x'0000000000000000	1.42454	-0.676336	-0.418333	48.159	48.3032	175.86	1.4381e-05	1.4381e-05	60.79	60.79	3	81	94	44.35	13174: Scan 17937 (rt=48.1999) [\\qmcr.qmul.ac.uk\rfs\HAEMONC\Pedro's Lab\Cell Signalling Proteomics\Ana Levi\Biotin_Exp8\RAW\QE1_MS_Ana_Levi_Exp8_Sample5.raw]	CD74(80-94, no_mod);	44070.2	CD74;	P04233;	p12040	372	372	P04233	HLA class II histocompatibility antigen gamma chain	CD74	surface	machine learning	NA	296	1	0	CY:1-48;TM:49-72;NC:73-296	uniprot - CSPA confirmed	NA	0.6108	2	ENSG00000019582	ENSP00000009530	CD74	Unclassified	Unclassified	130;136;256;270
CD38_HUMAN	ADP-ribosyl cyclase/cyclic ADP-ribose hydrolase 1 OS=Homo sapiens OX=9606 GN=CD38 PE=1 SV=2	FPETVLAR	NA	466.763	40.8809	2	x'0000000000	0.555011	-1.5491	-1.5491	40.6634	41.1641	167.17	0.00104965	0.00104965	42.17	42.17	4	59	66	42.17	9778: Scan 14162 (rt=40.8809) [\\qmcr.qmul.ac.uk\rfs\HAEMONC\Pedro's Lab\Cell Signalling Proteomics\Ana Levi\Biotin_Exp8\RAW\QE1_MS_Ana_Levi_Exp8_Sample5.raw]	CD38(58-66, no_mod);	69021.4	CD38;	P28907;	p05251	687	687	P28907	ADP-ribosyl cyclase/cyclic ADP-ribose hydrolase 1	CD38	surface	machine learning	NA	300	1	0	CY:1-23;TM:24-43;NC:44-300	uniprot - CSPA confirmed	NA	0.6926	2	ENSG00000004468	ENSP00000226279	CD38	Enzymes	3.2.2	100;164;209;219
STT3B_HUMAN	Dolichyl-diphosphooligosaccharide--protein glycosyltransferase subunit STT3B OS=Homo sapiens OX=9606 GN=STT3B PE=1 SV=1	FESIIHEFDPWFNYR	NA	667.316	64.6209	3	x'00000000000000000	-0.627837	-1.07808	-1.07808	64.4976	64.6209	244.014	0.000180415	0.000180415	53.32	53.32	2	95	109	53.32	20412: Scan 25879 (rt=64.6209) [\\qmcr.qmul.ac.uk\rfs\HAEMONC\Pedro's Lab\Cell Signalling Proteomics\Ana Levi\Biotin_Exp8\RAW\QE1_MS_Ana_Levi_Exp8_Sample5.raw]	STT3B(94-109, no_mod);	48003.4	STT3B;	Q8TCJ2;	p04934	2068	2068	Q8TCJ2	Dolichyl-diphosphooligosaccharide--protein glycosyltransferase subunit STT3B	STT3B	surface	machine learning	NA	826	11	0	CY:1-69;TM:70-90;NC:91-165;TM:166-188;CY:189-219;TM:220-238;NC:239-259;TM:260-283;CY:284-289;TM:290-310;NC:311-321;TM:322-340;CY:341-351;TM:352-373;NC:374-410;TM:411-433;CY:434-439;TM:440-458;NC:459-463;TM:464-483;CY:484-537;TM:538-559;NC:560-826	uniprot - CSPA confirmed	NA	0.7505	1	ENSG00000163527	ENSP00000295770	NA	Enzymes	2.4.1	16;161;616;623;627;641
ITA5_HUMAN	Integrin alpha-5 OS=Homo sapiens OX=9606 GN=ITGA5 PE=1 SV=2	QATLTQTLLIQNGAR	NA	814.461	47.95	2	x'00000000000000000	0.862987	-2.66519	0.641709	47.95	48.1807	738.73	8.45963e-10	8.45963e-10	103.78	103.78	5	567	581	103.43	13052: Scan 17807 (rt=47.95) [\\qmcr.qmul.ac.uk\rfs\HAEMONC\Pedro's Lab\Cell Signalling Proteomics\Ana Levi\Biotin_Exp8\RAW\QE1_MS_Ana_Levi_Exp8_Sample5.raw]	ITGA5(566-581, no_mod);	49913.1	ITGA5;	P08648;	p14120	428	428	P08648	Integrin alpha-5	ITGA5	surface	machine learning	NA	1049	1	1	SP:1-41;NC:42-997;TM:998-1021;CY:1022-1049	uniprot - CSPA confirmed	NA	0.9062	1	ENSG00000161638	ENSP00000293379	CD49e	Receptors	Other_receptors;Integrin	84;182;297;307;316;524;530;593;609;675;712;724;773;868
ITA6_HUMAN	Integrin alpha-6 OS=Homo sapiens OX=9606 GN=ITGA6 PE=1 SV=5	DEITFVSGAPR	NA	596.306	45.5145	2	x'0000000000000	2.49707	2.49707	2.49707	45.5145	45.5145	404.39	0.00842166	0.00842166	34.53	34.53	1	311	321	34.53	11927: Scan 16556 (rt=45.5145) [\\qmcr.qmul.ac.uk\rfs\HAEMONC\Pedro's Lab\Cell Signalling Proteomics\Ana Levi\Biotin_Exp8\RAW\QE1_MS_Ana_Levi_Exp8_Sample5.raw]	ITGA6(310-321, no_mod);	50122.8	ITGA6;	P23229;	p02078	627	627	P23229	Integrin alpha-6	ITGA6	surface	pos. trainingset	NA	1130	1	1	SP:1-23;NC:24-1052;TM:1053-1076;CY:1077-1130	uniprot - CSPA confirmed	surface	0.9405	1	ENSG00000091409	ENSP00000406694	CD49f	Receptors	Other_receptors;Integrin	78;223;323;409;770;787;930;966;997;1126
EMP3_HUMAN	Epithelial membrane protein 3 OS=Homo sapiens OX=9606 GN=EMP3 PE=1 SV=1	SWWTLPGK	NA	487.759	53.3474	2	x'0000000000	0.202362	-0.701591	-0.701591	53.3439	53.3474	40.88	0.00237217	0.00237217	40.88	40.88	2	27	34	33.03	15507: Scan 20519 (rt=53.3474) [\\qmcr.qmul.ac.uk\rfs\HAEMONC\Pedro's Lab\Cell Signalling Proteomics\Ana Levi\Biotin_Exp8\RAW\QE1_MS_Ana_Levi_Exp8_Sample5.raw]	EMP3(26-34, no_mod);	83344.8	EMP3;	P54852;	p17007	1004	1004	P54852	Epithelial membrane protein 3	EMP3	surface	machine learning	NA	163	3	1	SP:1-26;NC:27-64;TM:65-88;CY:89-95;TM:96-120;NC:121-134;TM:135-159;CY:160-163	phobius - prefered over uniprot based on cspa - CSPA confirmed	NA	0.6148	2	ENSG00000142227	ENSP00000270221;ENSP00000469194	NA	Miscellaneous	StructuralAndAdhesion;EMP-PMP22-LIM	47;56
RPN1_HUMAN	Dolichyl-diphosphooligosaccharide--protein glycosyltransferase subunit 1 OS=Homo sapiens OX=9606 GN=RPN1 PE=1 SV=1	TEGSDLCDR	NA	526.72	23.0561	2	x'00000000000	1.16604	-1.97257	-0.0133153	22.9139	23.2243	1048.28	3.39155e-08	3.39155e-08	79.32	79.32	10	539	547	69.16	1784: Scan 4982 (rt=23.0561) [\\qmcr.qmul.ac.uk\rfs\HAEMONC\Pedro's Lab\Cell Signalling Proteomics\Ana Levi\Biotin_Exp8\RAW\QE1_MS_Ana_Levi_Exp8_Sample5.raw]	RPN1(538-547, no_mod);	27919.3	RPN1;	P04843;	p17283	379	379	P04843	Dolichyl-diphosphooligosaccharide--protein glycosyltransferase subunit 1	RPN1	surface	machine learning	NA	607	1	1	SP:1-26;NC:27-439;TM:440-458;CY:459-607	uniprot - CSPA confirmed	NA	0.5888	2	ENSG00000163902	ENSP00000296255	NA	Enzymes	2.4.1	220;299
EPHA6_HUMAN	Ephrin type-A receptor 6 OS=Homo sapiens OX=9606 GN=EPHA6 PE=2 SV=3	MSIDDIR	NA	425.21	44.2569	2	x'000000000	-1.10914	-2.19353	-2.19353	44.2174	44.2569	33.33	0.0134477	0.0134477	33.33	33.33	2	996	1002	15.33	11361: Scan 15919 (rt=44.2569) [\\qmcr.qmul.ac.uk\rfs\HAEMONC\Pedro's Lab\Cell Signalling Proteomics\Ana Levi\Biotin_Exp8\RAW\QE1_MS_Ana_Levi_Exp8_Sample5.raw]	EPHA6(995-1002, no_mod);	43111.9	EPHA6;	Q9UF33;	p12762	2686	2686	Q9UF33	Ephrin type-A receptor 6	EPHA6	surface	machine learning	NA	1036	1	1	SP:1-24;NC:25-547;TM:548-572;CY:573-1036	uniprot	NA	0.8822	1	ENSG00000080224	NA	NA	Receptors	Kinase;Eph	343;397;410;756
CLDN1_HUMAN	Claudin domain-containing protein 1 OS=Homo sapiens OX=9606 GN=CLDND1 PE=1 SV=1	FVDPGNHNSGIDLLR	NA	551.95	44.553	3	x'00000000000000000	-0.75023	-2.63791	-0.75023	44.553	44.7328	37.4	0.00463114	0.00463114	37.4	37.4	4	119	133	37.4	11496: Scan 16065 (rt=44.553) [\\qmcr.qmul.ac.uk\rfs\HAEMONC\Pedro's Lab\Cell Signalling Proteomics\Ana Levi\Biotin_Exp8\RAW\QE1_MS_Ana_Levi_Exp8_Sample5.raw]	CLDND1(118-133, no_mod);	33792.3	CLDND1;	Q9NY35;	p05456	2608	2608	Q9NY35	Claudin domain-containing protein 1	CLDND1	surface	machine learning	NA	253	3	1	SP:1-26;NC:27-140;TM:141-164;CY:165-174;TM:175-197;NC:198-211;TM:212-237;CY:238-253	phobius - prefered over uniprot based on cspa - CSPA confirmed	NA	0.8303	1	ENSG00000080822	ENSP00000340247;ENSP00000377734;ENSP00000377735;ENSP00000377739;ENSP00000421226;ENSP00000423590;ENSP00000426869	NA	Unclassified	Unclassified	42;47;72;207
PTK7_HUMAN	Inactive tyrosine-protein kinase 7 OS=Homo sapiens OX=9606 GN=PTK7 PE=1 SV=2	VFTAGSEER	NA	498.243	25.4765	2	x'00000000000	4.62354	-1.22879	-0.967348	25.4489	25.8042	311.03	1.274e-05	1.274e-05	59.9	59.9	9	332	340	50.35	2855: Scan 6200 (rt=25.4765) [\\qmcr.qmul.ac.uk\rfs\HAEMONC\Pedro's Lab\Cell Signalling Proteomics\Ana Levi\Biotin_Exp8\RAW\QE1_MS_Ana_Levi_Exp8_Sample5.raw]	PTK7(331-340, no_mod);	58802.4	PTK7;	Q13308;	p18925	1183	1183	Q13308	Inactive tyrosine-protein kinase 7	PTK7	surface	machine learning	NA	1070	1	1	SP:1-30;NC:31-702;TM:703-726;CY:727-1070	uniprot - CSPA confirmed	NA	0.984	1	ENSG00000112655	ENSP00000230419	NA	Receptors	Kinase;Other	116;175;184;214;268;283;405;463;567;646
HLAH_HUMAN	Putative HLA class I histocompatibility antigen, alpha chain H OS=Homo sapiens OX=9606 GN=HLA-H PE=5 SV=3	DYIALNEDLR	NA	611.31	49.4391	2	x	1.446	-0.700474	0.856133	49.4391	49.758	403.04	2.10781e-07	2.10781e-07	80.5	80.5	45	146	155	0	13737: Scan 18559 (rt=49.4391) [\\qmcr.qmul.ac.uk\rfs\HAEMONC\Pedro's Lab\Cell Signalling Proteomics\Ana Levi\Biotin_Exp8\RAW\QE1_MS_Ana_Levi_Exp8_Sample5.raw]	NA(145-155, no_mod);NA(145-155, no_mod);NA(145-155, no_mod);NA(145-155, no_mod);NA(145-155, no_mod);NA(145-155, no_mod);NA(145-155, no_mod);NA(145-155, no_mod);NA(145-155, no_mod);NA(145-155, no_mod);NA(145-155, no_mod);NA(145-155, no_mod);NA(145-155, no_mod);NA(145-155, no_mod);NA(145-155, no_mod);HLA-A(145-155, no_mod);NA(145-155, no_mod);NA(145-155, no_mod);NA(145-155, no_mod);NA(145-155, no_m…	593518	NA; NA; NA; NA; NA; NA; NA; NA; NA; NA; NA; NA; NA; NA; NA; HLA-A; NA; NA; NA; NA; NA; NA; NA; HLA-B; NA; NA; NA; NA; NA; NA; NA; NA; NA; NA; NA; HLA-C; NA; HLA-H;	Q09160; P30512; P30459; P30457; P30456; P30455; P30453; P30450; P30443; P18462; P16190; P16189; P16188; P13746; P10314; P04439; Q31612; Q31610; Q04826; P30486; P30480; P30479; P30460; P01889; Q9TNN7; Q95604; Q29963; Q29865; Q07000; P30510; P30508; P30505; P30504; P30501; P30499; P10321; P04222; P01893;	p03055	352	352	P01893	Putative HLA class I histocompatibility antigen, alpha chain H	HLA-H	surface	machine learning	NA	362	1	1	SP:1-24;NC:25-306;TM:307-331;CY:332-362	uniprot	NA	0.8623	1	NA	NA	NA	Miscellaneous	Ligand;MHC	110
EPHB4_HUMAN	Ephrin type-B receptor 4 OS=Homo sapiens OX=9606 GN=EPHB4 PE=1 SV=2	DLVEPWVVVR	NA	606.344	60.1065	2	x'000000000000	0.831769	-0.62197	0.831769	60.0508	60.1065	191.71	3.8446e-06	3.8446e-06	65.39	65.39	2	385	394	54.23	18508: Scan 23789 (rt=60.1065) [\\qmcr.qmul.ac.uk\rfs\HAEMONC\Pedro's Lab\Cell Signalling Proteomics\Ana Levi\Biotin_Exp8\RAW\QE1_MS_Ana_Levi_Exp8_Sample5.raw]	EPHB4(384-394, no_mod);	31817.3	EPHB4;	P54760;	p02586	998	998	P54760	Ephrin type-B receptor 4	EPHB4	surface	pos. trainingset	NA	987	1	1	SP:1-15;NC:16-537;TM:538-563;CY:564-987	uniprot - CSPA confirmed	NA	0.9242	1	ENSG00000196411	ENSP00000350896	NA	Receptors	Kinase;Eph	203;335;426;768
4F2_HUMAN	4F2 cell-surface antigen heavy chain OS=Homo sapiens OX=9606 GN=SLC3A2 PE=1 SV=3	GLVLGPIHK	NA	467.298	35.4725	2	x'00000000000	0.422483	-0.671256	0.0579038	35.4505	35.8139	651.19	0.000296362	0.000296362	39.98	39.98	7	258	266	39.98	7255: Scan 11307 (rt=35.4725) [\\qmcr.qmul.ac.uk\rfs\HAEMONC\Pedro's Lab\Cell Signalling Proteomics\Ana Levi\Biotin_Exp8\RAW\QE1_MS_Ana_Levi_Exp8_Sample5.raw]	SLC3A2(257-266, no_mod);	87194.1	SLC3A2;	P08195;	p06305	418	418	P08195	4F2 cell-surface antigen heavy chain	SLC3A2	surface	pos. trainingset	NA	630	1	0	CY:1-183;TM:184-205;NC:206-630	uniprot - CSPA confirmed	surface	0.694	2	ENSG00000168003	ENSP00000367122	CD98	Transporters	SLC;Other;SLC3	365;381;424;506
HLAH_HUMAN	Putative HLA class I histocompatibility antigen, alpha chain H OS=Homo sapiens OX=9606 GN=HLA-H PE=5 SV=3	DGEDQTQDTELVETRPAGDGTFQK	Deamidated (NQ)	1319.6	40.6711	2	x'00000100000000000000000000	7.74196	6.75607	7.74196	40.6711	41.0115	403.04	2.74843e-09	0.0199051	100.3	75.8333	17	244	267	73.34	9680: Scan 14050 (rt=40.6711) [\\qmcr.qmul.ac.uk\rfs\HAEMONC\Pedro's Lab\Cell Signalling Proteomics\Ana Levi\Biotin_Exp8\RAW\QE1_MS_Ana_Levi_Exp8_Sample5.raw]	NA(Q248);NA(Q248);NA(Q248);NA(Q248);NA(Q248);NA(Q248);NA(Q248);NA(Q248);NA(Q248);NA(Q248);NA(Q248);NA(Q248);NA(Q248);NA(Q248);NA(Q248);NA(Q248);NA(Q248);NA(Q248);HLA-A(Q248);NA(Q248);NA(Q248);NA(Q248);NA(Q248);NA(Q248);NA(Q248);NA(Q248);NA(Q248);NA(Q248);NA(Q248);NA(Q248);NA(Q248);NA(Q248);NA(Q248);NA(Q248);HLA-C(Q248);NA(Q248);HLA-H(Q248);	717840	NA; NA; NA; NA; NA; NA; NA; NA; NA; NA; NA; NA; NA; NA; NA; NA; NA; NA; HLA-A; NA; NA; NA; NA; NA; NA; NA; NA; NA; NA; NA; NA; NA; NA; NA; HLA-C; NA; HLA-H;	Q09160; P30512; P30459; P30457; P30456; P30455; P30453; P30450; P30447; P30443; P18462; P16190; P16189; P16188; P13746; P10316; P10314; P05534; P04439; P01892; P01891; Q31612; Q9TNN7; Q95604; Q29963; Q29960; Q29865; Q07000; P30510; P30508; P30505; P30504; P30501; P30499; P10321; P04222; P01893;	p02194	352	352	P01893	Putative HLA class I histocompatibility antigen, alpha chain H	HLA-H	surface	machine learning	NA	362	1	1	SP:1-24;NC:25-306;TM:307-331;CY:332-362	uniprot	NA	0.8623	1	NA	NA	NA	Miscellaneous	Ligand;MHC	110
AT135_HUMAN	Probable cation-transporting ATPase 13A5 OS=Homo sapiens OX=9606 GN=ATP13A5 PE=2 SV=1	KWEESLVADR	NA	411.548	36.9369	3	x'000000000000	-0.116107	-0.116107	-0.116107	36.9369	36.9369	25.47	0.077759	0.077759	25.47	25.47	1	105	114	15.04	7920: Scan 12073 (rt=36.9369) [\\qmcr.qmul.ac.uk\rfs\HAEMONC\Pedro's Lab\Cell Signalling Proteomics\Ana Levi\Biotin_Exp8\RAW\QE1_MS_Ana_Levi_Exp8_Sample5.raw]	ATP13A5(104-114, no_mod);	69910	ATP13A5;	Q4VNC0;	p09539	1367	1367	Q4VNC0	Probable cation-transporting ATPase 13A5	ATP13A5	surface	machine learning	NA	1218	10	0	CY:1-33;TM:34-53;NC:54-222;TM:223-243;CY:244-398;TM:399-422;NC:423-433;TM:434-457;CY:458-905;TM:906-927;NC:928-932;TM:933-953;CY:954-972;TM:973-995;NC:996-1045;TM:1046-1063;CY:1064-1074;TM:1075-1095;NC:1096-1112;TM:1113-1131;CY:1132-1218	phobius	NA	0.8443	1	ENSG00000187527	ENSP00000341942	NA	Transporters	Active_transporters;P-ATPase	540;669;781;819;1014;1017;1021;1027;1031;1174
BT3A1_HUMAN	Butyrophilin subfamily 3 member A1 OS=Homo sapiens OX=9606 GN=BTN3A1 PE=1 SV=3	QVVNVYADGK	NA	546.788	31.5351	2	x'000000000000	-0.896881	-0.896881	-0.896881	31.5351	31.5351	29.88	0.0236444	0.0236444	29.88	29.88	1	74	83	29.88	5568: Scan 9325 (rt=31.5351) [\\qmcr.qmul.ac.uk\rfs\HAEMONC\Pedro's Lab\Cell Signalling Proteomics\Ana Levi\Biotin_Exp8\RAW\QE1_MS_Ana_Levi_Exp8_Sample5.raw]	BTN3A1(73-83, no_mod);BTN3A2(73-83, no_mod);BTN3A3(73-83, no_mod);	45872.2	BTN3A1; BTN3A2; BTN3A3;	O00481; P78410; O00478;	p15314	103	103	O00481	Butyrophilin subfamily 3 member A1	BTN3A1	surface	machine learning	NA	513	1	1	SP:1-31;NC:32-248;TM:249-271;CY:272-513	uniprot	NA	0.8224	1	ENSG00000026950	ENSP00000289361	CD277	Miscellaneous	Other;Butyrophylin	115
HLAF_HUMAN	HLA class I histocompatibility antigen, alpha chain F OS=Homo sapiens OX=9606 GN=HLA-F PE=1 SV=3	YLENGKETLQR	Deamidated (NQ)	451.234	29.0678	3	x'0000100000000	0.414606	-0.0518258	0.414606	28.9944	29.305	74.15	0.0026025	0.0026025	41.18	41.18	15	192	202	31.9	4444: Scan 8035 (rt=29.0678) [\\qmcr.qmul.ac.uk\rfs\HAEMONC\Pedro's Lab\Cell Signalling Proteomics\Ana Levi\Biotin_Exp8\RAW\QE1_MS_Ana_Levi_Exp8_Sample5.raw]	NA(N198);NA(N198);NA(N198);NA(N198);NA(N198);NA(N198);NA(N198);NA(N198);NA(N198);NA(N198);NA(N198);NA(N198);NA(N198);NA(N198);NA(N198);NA(N198);NA(N198);HLA-A(N198);NA(N198);NA(N198);NA(N198);NA(N198);NA(N198);NA(N198);NA(N198);NA(N198);NA(N198);NA(N198);NA(N198);NA(N198);NA(N198);NA(N198);NA(N198);NA(N198);NA(N198);NA(N198);NA(N198);NA(N198);NA(N198);NA(N198);NA(N198);NA(N198);NA(N198);NA(N198);…	160481	NA; NA; NA; NA; NA; NA; NA; NA; NA; NA; NA; NA; NA; NA; NA; NA; NA; HLA-A; NA; NA; NA; NA; NA; NA; NA; NA; NA; NA; NA; NA; NA; NA; NA; NA; NA; NA; NA; NA; NA; NA; NA; NA; NA; NA; NA; NA; NA; NA; NA; NA; NA; HLA-C; HLA-F; HLA-H;	Q09160; P30512; P30459; P30457; P30456; P30455; P30453; P30450; P30447; P30443; P18462; P16189; P16188; P13746; P10316; P10314; P05534; P04439; P01892; P01891; Q95365; Q29940; Q29836; Q29718; Q04826; P30685; P30495; P30493; P30492; P30491; P30488; P30487; P30485; P30484; P30483; P30481; P30475; P30464; P30461; P18465; P18463; P10319; P03989; Q95604; Q29963; Q29960; Q29865; Q07000; P30510; P30508;…	p20744	741	741	P30511	HLA class I histocompatibility antigen, alpha chain F	HLA-F	surface	machine learning	NA	346	1	1	SP:1-21;NC:22-302;TM:303-329;CY:330-346	uniprot - CSPA confirmed	NA	0.7385	2	ENSG00000204642;ENSG00000206509;ENSG00000229698;ENSG00000137403;ENSG00000235220;ENSG00000237508	ENSP00000334263;ENSP00000366057	NA	Miscellaneous	Ligand;MHC	107
HM13_HUMAN	Minor histocompatibility antigen H13 OS=Homo sapiens OX=9606 GN=HM13 PE=1 SV=1	GEVTEMFSYEESNPKDPAAVTESK	NA	882.401	46.4485	3	x'00000000000000000000000000	-0.46555	-1.65685	-1.65685	46.2394	46.4485	99.46	3.27847e-05	3.27847e-05	59.6	59.6	2	338	361	59.6	12343: Scan 17028 (rt=46.4485) [\\qmcr.qmul.ac.uk\rfs\HAEMONC\Pedro's Lab\Cell Signalling Proteomics\Ana Levi\Biotin_Exp8\RAW\QE1_MS_Ana_Levi_Exp8_Sample5.raw]	HM13(337-361, no_mod);	34908.1	HM13;	Q8TCT9;	p05812	2071	2071	Q8TCT9	Minor histocompatibility antigen H13	HM13	surface	machine learning	NA	377	9	0	NC:1-32;TM:33-55;CY:56-74;TM:75-95;NC:96-101;TM:102-122;CY:123-159;TM:160-178;NC:179-183;TM:184-202;CY:203-208;TM:209-232;NC:233-257;TM:258-277;CY:278-288;TM:289-312;NC:313-317;TM:318-336;CY:337-377	uniprot	NA	0.7425	2	ENSG00000101294	ENSP00000343032;ENSP00000479020	NA	Unclassified	Unclassified	10;20;62;204
CSCL2_HUMAN	CSC1-like protein 2 OS=Homo sapiens OX=9606 GN=TMEM63B PE=1 SV=1	FLAEAAIR	NA	445.758	44.4219	2	x'0000000000	-0.104553	-1.00393	-1.00393	44.4219	44.6308	20.3	0.0947253	0.0947253	20.3	20.3	2	549	556	2.86	11440: Scan 16003 (rt=44.4219) [\\qmcr.qmul.ac.uk\rfs\HAEMONC\Pedro's Lab\Cell Signalling Proteomics\Ana Levi\Biotin_Exp8\RAW\QE1_MS_Ana_Levi_Exp8_Sample5.raw]	TMEM63B(548-556, no_mod);	159425	TMEM63B;	Q5T3F8;	p05089	1399	1399	Q5T3F8	CSC1-like protein 2	TMEM63B	surface	machine learning	NA	832	10	0	NC:1-39;TM:40-62;CY:63-157;TM:158-178;NC:179-203;TM:204-223;CY:224-430;TM:431-456;NC:457-477;TM:478-499;CY:500-518;TM:519-543;NC:544-565;TM:566-586;CY:587-624;TM:625-653;NC:654-679;TM:680-699;CY:700-710;TM:711-733;NC:734-832	uniprot - CSPA based corrected Nterm - CSPA confirmed	NA	0.8583	1	ENSG00000137216	ENSP00000259746;ENSP00000327154	NA	Miscellaneous	Unknown_function;TMEM63	15;177;266;368;406;462;511
PGFRB_HUMAN	Platelet-derived growth factor receptor beta OS=Homo sapiens OX=9606 GN=PDGFRB PE=1 SV=1	QALMSELK	Deamidated (NQ)	460.742	39.3912	2	x'0100000000	0.19359	0.19359	0.19359	39.3912	39.3912	76.71	0.0860314	0.0860314	22.64	22.64	1	646	653	9.12	9076: Scan 13371 (rt=39.3912) [\\qmcr.qmul.ac.uk\rfs\HAEMONC\Pedro's Lab\Cell Signalling Proteomics\Ana Levi\Biotin_Exp8\RAW\QE1_MS_Ana_Levi_Exp8_Sample5.raw]	PDGFRA(Q639);PDGFRB(Q646);	101762	PDGFRA; PDGFRB;	P16234; P09619;	p14084	441	441	P09619	Platelet-derived growth factor receptor beta	PDGFRB	surface	pos. trainingset	NA	1106	1	1	SP:1-32;NC:33-532;TM:533-556;CY:557-1106	uniprot - CSPA confirmed	surface	1	1	ENSG00000113721	ENSP00000261799	CD140b	Receptors	KInase;PDGFR	45;89;103;215;230;292;307;354;371;468;479;793;1053
AT1A1_HUMAN	Sodium/potassium-transporting ATPase subunit alpha-1 OS=Homo sapiens OX=9606 GN=ATP1A1 PE=1 SV=1	DAFQNAYLELGGLGER	NA	876.931	63.4325	2	x'000000000000000000	-0.931018	-2.47225	-0.931018	63.2799	63.4327	1359.69	7.93228e-10	7.93228e-10	104.79	104.79	4	536	551	104.79	19909: Scan 25330 (rt=63.4325) [\\qmcr.qmul.ac.uk\rfs\HAEMONC\Pedro's Lab\Cell Signalling Proteomics\Ana Levi\Biotin_Exp8\RAW\QE1_MS_Ana_Levi_Exp8_Sample5.raw]	ATP1A1(535-551, no_mod);	71058.9	ATP1A1;	P05023;	p01946	381	381	P05023	Sodium/potassium-transporting ATPase subunit alpha-1	ATP1A1	surface	pos. trainingset	NA	1023	10	0	CY:1-95;TM:96-114;NC:115-129;TM:130-149;CY:150-290;TM:291-312;NC:313-318;TM:319-344;CY:345-775;TM:776-796;NC:797-801;TM:802-824;CY:825-848;TM:849-872;NC:873-912;TM:913-932;CY:933-952;TM:953-970;NC:971-984;TM:985-1002;CY:1003-1023	uniprot	surface	0.5464	3	ENSG00000163399	ENSP00000295598	NA	Transporters	Active_transporters;P-ATPase	215;405;483;497;638;720
ITB5_HUMAN	Integrin beta-5 OS=Homo sapiens OX=9606 GN=ITGB5 PE=1 SV=1	LGFGSFVDK	NA	485.256	48.1625	2	x'00000000000	0.307693	-0.662883	-0.600932	48.081	48.4245	73.09	6.43089e-07	6.43089e-07	73.09	73.09	11	177	185	62.8	13154: Scan 17916 (rt=48.1625) [\\qmcr.qmul.ac.uk\rfs\HAEMONC\Pedro's Lab\Cell Signalling Proteomics\Ana Levi\Biotin_Exp8\RAW\QE1_MS_Ana_Levi_Exp8_Sample5.raw]	ITGB5(176-185, no_mod);	121058	ITGB5;	P18084;	p10321	562	562	P18084	Integrin beta-5	ITGB5	surface	machine learning	NA	799	1	1	SP:1-24;NC:25-720;TM:721-745;CY:746-799	uniprot - CSPA confirmed	NA	0.9441	1	ENSG00000082781	ENSP00000296181	NA	Receptors	Other_receptors;Integrin	347;460;477;505;552;586;654;705;791;795
ADAM9_HUMAN	Disintegrin and metalloproteinase domain-containing protein 9 OS=Homo sapiens OX=9606 GN=ADAM9 PE=1 SV=1	EVPIYANR	NA	481.259	32.8575	2	x'0000000000	-0.192607	-0.192607	-0.192607	32.8575	32.8575	28.52	0.0269961	0.0269961	28.52	28.52	1	765	772	28.52	6173: Scan 10023 (rt=32.8575) [\\qmcr.qmul.ac.uk\rfs\HAEMONC\Pedro's Lab\Cell Signalling Proteomics\Ana Levi\Biotin_Exp8\RAW\QE1_MS_Ana_Levi_Exp8_Sample5.raw]	ADAM9(764-772, no_mod);	42918.5	ADAM9;	Q13443;	p04647	1191	1191	Q13443	Disintegrin and metalloproteinase domain-containing protein 9	ADAM9	surface	pos. trainingset	NA	819	1	1	SP:1-28;NC:29-698;TM:699-718;CY:719-819	uniprot - CSPA confirmed	surface	0.8866	1	ENSG00000168615	ENSP00000419446	NA	Enzymes	3.4.24	125;144;154;231;381;487
PTPRA_HUMAN	Receptor-type tyrosine-protein phosphatase alpha OS=Homo sapiens OX=9606 GN=PTPRA PE=1 SV=3	AEGILDVFQTVK	NA	660.36	59.6503	2	x'00000000000000	-6.94925	-6.94925	-6.94925	59.6503	59.6503	45.58	0.00057414	0.00057414	45.58	45.58	1	754	765	22.37	18294: Sum of 2 scans. Range 23560 (rt=59.6154) to 23593 (rt=59.6852) [\\qmcr.qmul.ac.uk\rfs\HAEMONC\Pedro's Lab\Cell Signalling Proteomics\Ana Levi\Biotin_Exp8\RAW\QE1_MS_Ana_Levi_Exp8_Sample5.raw]	PTPRA(753-765, no_mod);	70854	PTPRA;	P18433;	p00374	564	564	P18433	Receptor-type tyrosine-protein phosphatase alpha	PTPRA	surface	machine learning	NA	802	1	1	SP:1-21;NC:22-142;TM:143-166;CY:167-802	uniprot - CSPA confirmed	NA	0.7944	1	ENSG00000132670	NA	NA	Receptors	Other_receptors;ReceptorTypePhosphatases	21;36;68;80;86;104;124;297;590;684
LAMP1_HUMAN	Lysosome-associated membrane glycoprotein 1 OS=Homo sapiens OX=9606 GN=LAMP1 PE=1 SV=3	AFSVNIFK	NA	463.261	50.956	2	x'0000000000	-0.615464	-0.615464	-0.615464	50.956	50.956	59.16	0.0168044	0.0168044	28.08	28.08	1	349	356	26.73	14413: Scan 19316 (rt=50.956) [\\qmcr.qmul.ac.uk\rfs\HAEMONC\Pedro's Lab\Cell Signalling Proteomics\Ana Levi\Biotin_Exp8\RAW\QE1_MS_Ana_Levi_Exp8_Sample5.raw]	LAMP1(348-356, no_mod);	50002.1	LAMP1;	P11279;	p00531	484	484	P11279	Lysosome-associated membrane glycoprotein 1	LAMP1	surface	pos. trainingset	NA	417	1	1	SP:1-28;NC:29-382;TM:383-405;CY:406-417	uniprot - CSPA confirmed	surface	0.9609	1	ENSG00000185896	ENSP00000333298	CD107a	Receptors	SCAR;Class_D	37;45;62;76;84;103;107;121;130;165;181;223;228;241;249;261;293;322
PTPRF_HUMAN	Receptor-type tyrosine-protein phosphatase F OS=Homo sapiens OX=9606 GN=PTPRF PE=1 SV=2	TAPDLLPHKPLPASAYIEDGR	NA	566.054	44.7023	4	x'00000000000000000000000	-0.34245	-0.961869	-0.961869	44.6197	44.841	1040.17	3.56038e-05	3.56038e-05	57.56	57.56	3	1095	1115	57.56	11560: Scan 16139 (rt=44.7023) [\\qmcr.qmul.ac.uk\rfs\HAEMONC\Pedro's Lab\Cell Signalling Proteomics\Ana Levi\Biotin_Exp8\RAW\QE1_MS_Ana_Levi_Exp8_Sample5.raw]	PTPRF(1094-1115, no_mod);	100548	PTPRF;	P10586;	p17128	469	469	P10586	Receptor-type tyrosine-protein phosphatase F	PTPRF	surface	machine learning	NA	1907	1	1	SP:1-29;NC:30-1261;TM:1262-1284;CY:1285-1907	uniprot - CSPA confirmed	NA	0.9341	1	ENSG00000142949	ENSP00000353030	NA	Receptors	Other_receptors;ReceptorTypePhosphatases	117;250;295;721;966;1696;1731
CC50A_HUMAN	Cell cycle control protein 50A OS=Homo sapiens OX=9606 GN=TMEM30A PE=1 SV=1	NPPGGDNLEER	NA	599.279	26.2721	2	x'0000000000000	-0.344326	-2.1161	-0.344326	26.2514	26.3751	111.1	3.99689e-05	3.99689e-05	55.27	55.27	4	216	226	41.39	3217: Scan 6619 (rt=26.2721) [\\qmcr.qmul.ac.uk\rfs\HAEMONC\Pedro's Lab\Cell Signalling Proteomics\Ana Levi\Biotin_Exp8\RAW\QE1_MS_Ana_Levi_Exp8_Sample5.raw]	TMEM30A(215-226, no_mod);	30319.3	TMEM30A;	Q9NV96;	p13626	2600	2600	Q9NV96	Cell cycle control protein 50A	TMEM30A	surface	machine learning	NA	361	2	0	CY:1-43;TM:44-69;NC:70-324;TM:325-346;CY:347-361	uniprot - CSPA confirmed	NA	0.6647	2	ENSG00000112697	ENSP00000230461	NA	Miscellaneous	Unknown_function;TMEM30	107;180;190;294;352
LY75_HUMAN	Lymphocyte antigen 75 OS=Homo sapiens OX=9606 GN=LY75 PE=1 SV=3	FEQEYLNDLMK	NA	715.337	53.4838	2	x'0000000000000	-1.04784	-1.43981	-1.43981	53.4838	53.5997	125.89	0.000544921	0.000544921	43.94	43.94	2	536	546	43.94	15566: Scan 20584 (rt=53.4838) [\\qmcr.qmul.ac.uk\rfs\HAEMONC\Pedro's Lab\Cell Signalling Proteomics\Ana Levi\Biotin_Exp8\RAW\QE1_MS_Ana_Levi_Exp8_Sample5.raw]	LY75(535-546, no_mod);	68318.3	LY75;	O60449;	p04930	212	212	O60449	Lymphocyte antigen 75	LY75	surface	machine learning	NA	1722	1	1	SP:1-31;NC:32-1668;TM:1669-1691;CY:1692-1722	uniprot - CSPA confirmed	NA	0.9521	1	NA	NA	CD205	Receptors	SCAR;MacrophageMannoseR	135;345;377;457;529;843;865;934;1076;1103;1158;1225;1320;1392;1535;1593;1626;1642
CTL1_HUMAN	Choline transporter-like protein 1 OS=Homo sapiens OX=9606 GN=SLC44A1 PE=1 SV=1	FAEALITFVSDNSVLHR	NA	640.339	62.3316	3	x'0000000000000000000	-0.821692	-1.41606	-1.41606	62.3293	62.3316	255.76	8.28621e-07	8.28621e-07	74.49	74.49	2	187	203	74.49	19449: Scan 24825 (rt=62.3316) [\\qmcr.qmul.ac.uk\rfs\HAEMONC\Pedro's Lab\Cell Signalling Proteomics\Ana Levi\Biotin_Exp8\RAW\QE1_MS_Ana_Levi_Exp8_Sample5.raw]	SLC44A1(186-203, no_mod);	85950.1	SLC44A1;	Q8WWI5;	p04764	2119	2119	Q8WWI5	Choline transporter-like protein 1	SLC44A1	surface	pos. trainingset	NA	657	9	0	CY:1-30;TM:31-54;NC:55-213;TM:214-233;CY:234-239;TM:240-263;NC:264-288;TM:289-309;CY:310-314;TM:315-334;NC:335-339;TM:340-361;CY:362-383;TM:384-406;NC:407-537;TM:538-560;CY:561-566;TM:567-589;NC:590-657	uniprot - CSPA confirmed	surface	0.7104	2	ENSG00000070214	ENSP00000363852;ENSP00000433072	CD92	Transporters	SLC;Other;SLC44	135;180;507
ITAM_HUMAN	Integrin alpha-M OS=Homo sapiens OX=9606 GN=ITGAM PE=1 SV=2	LPSHSDFLAELR	NA	692.864	46.5519	2	x'00000000000000	-1.05296	-1.31313	-1.31313	46.3891	46.5519	1067.38	4.18716e-08	4.18716e-08	86.93	86.93	2	1004	1015	82.75	12394: Scan 17084 (rt=46.5519) [\\qmcr.qmul.ac.uk\rfs\HAEMONC\Pedro's Lab\Cell Signalling Proteomics\Ana Levi\Biotin_Exp8\RAW\QE1_MS_Ana_Levi_Exp8_Sample5.raw]	ITGAM(1003-1015, no_mod);	46115.1	ITGAM;	P11215;	p11412	481	481	P11215	Integrin alpha-M	ITGAM	surface	machine learning	NA	1152	1	1	SP:1-16;NC:17-1107;TM:1108-1130;CY:1131-1152	uniprot - CSPA confirmed	NA	0.8663	1	ENSG00000169896	ENSP00000287497	CD11b	Receptors	Other_receptors;Integrin	86;240;391;469;692;696;734;801;880;900;911;940;946;978;993;1021;1044;1050;1075
PTK7_HUMAN	Inactive tyrosine-protein kinase 7 OS=Homo sapiens OX=9606 GN=PTK7 PE=1 SV=2	VSALGLSK	NA	387.74	32.1266	2	x'0000000000	-0.236598	-2.04664	-0.236598	32.1266	32.4828	311.03	4.5016e-05	4.5016e-05	52.47	52.47	5	946	953	43.38	5845: Scan 9640 (rt=32.1266) [\\qmcr.qmul.ac.uk\rfs\HAEMONC\Pedro's Lab\Cell Signalling Proteomics\Ana Levi\Biotin_Exp8\RAW\QE1_MS_Ana_Levi_Exp8_Sample5.raw]	PTK7(945-953, no_mod);	45354.2	PTK7;	Q13308;	p19834	1183	1183	Q13308	Inactive tyrosine-protein kinase 7	PTK7	surface	machine learning	NA	1070	1	1	SP:1-30;NC:31-702;TM:703-726;CY:727-1070	uniprot - CSPA confirmed	NA	0.984	1	ENSG00000112655	ENSP00000230419	NA	Receptors	Kinase;Other	116;175;184;214;268;283;405;463;567;646
KIT_HUMAN	Mast/stem cell growth factor receptor Kit OS=Homo sapiens OX=9606 GN=KIT PE=1 SV=1	ESSCSDSTNEYMDMKPGVSYVVPTK	Deamidated (NQ)	938.076	46.9865	3	x'000000000100000000000000000	4.39207	4.39207	4.39207	46.9865	46.9865	118.34	0.0273836	0.0273836	24.49	24.49	1	711	735	24.49	12598: Scan 17312 (rt=46.9865) [\\qmcr.qmul.ac.uk\rfs\HAEMONC\Pedro's Lab\Cell Signalling Proteomics\Ana Levi\Biotin_Exp8\RAW\QE1_MS_Ana_Levi_Exp8_Sample5.raw]	KIT(N719);	15941.6	KIT;	P10721;	p04454	472	472	P10721	Mast/stem cell growth factor receptor Kit	KIT	surface	pos. trainingset	NA	976	1	1	SP:1-25;NC:26-521;TM:522-545;CY:546-976	uniprot - CSPA confirmed	surface	0.9832	1	ENSG00000157404	ENSP00000288135	CD117	Receptors	KInase;PDGFR	130;145;283;293;300;320;352;367;463;486;819;941
AT2B2_HUMAN	Plasma membrane calcium-transporting ATPase 2 OS=Homo sapiens OX=9606 GN=ATP2B2 PE=1 SV=2	QVVAVTGDGTNDGPALK	NA	821.428	38.2084	2	x'0000000000000000000	2.09527	0.01097	2.09527	38.126	38.2084	153.19	3.06317e-06	3.06317e-06	71.78	71.78	2	813	829	69.05	8517: Scan 12743 (rt=38.2084) [\\qmcr.qmul.ac.uk\rfs\HAEMONC\Pedro's Lab\Cell Signalling Proteomics\Ana Levi\Biotin_Exp8\RAW\QE1_MS_Ana_Levi_Exp8_Sample5.raw]	ATP2B1(789-806, no_mod);ATP2B2(812-829, no_mod);ATP2B3(786-803, no_mod);ATP2B4(777-794, no_mod);	23270	ATP2B1; ATP2B2; ATP2B3; ATP2B4;	P20020; Q01814; Q16720; P23634;	p15309	1103	1103	Q01814	Plasma membrane calcium-transporting ATPase 2	ATP2B2	surface	machine learning	NA	1243	10	0	CY:1-97;TM:98-120;NC:121-150;TM:151-170;CY:171-392;TM:393-416;NC:417-442;TM:443-466;CY:467-877;TM:878-897;NC:898-908;TM:909-928;CY:929-952;TM:953-972;NC:973-992;TM:993-1011;CY:1012-1030;TM:1031-1051;NC:1052-1062;TM:1063-1084;CY:1085-1243	uniprot	NA	0.6906	2	ENSG00000157087	ENSP00000324172;ENSP00000353414	NA	Transporters	Active_transporters;P-ATPase	16;328;492;567;857;1199;1209;1218
GTR1_HUMAN	Solute carrier family 2, facilitated glucose transporter member 1 OS=Homo sapiens OX=9606 GN=SLC2A1 PE=1 SV=2	GTADVTHDLQEMK	NA	722.84	36.9085	2	x'000000000000000	1.40683	-1.37774	-1.37774	36.7273	36.9085	99.62	0.00112802	0.00112802	41.15	41.15	2	233	245	41.15	7910: Scan 12059 (rt=36.9085) [\\qmcr.qmul.ac.uk\rfs\HAEMONC\Pedro's Lab\Cell Signalling Proteomics\Ana Levi\Biotin_Exp8\RAW\QE1_MS_Ana_Levi_Exp8_Sample5.raw]	SLC2A1(232-245, no_mod);	14187.9	SLC2A1;	P11166;	p06672	478	478	P11166	Solute carrier family 2, facilitated glucose transporter member 1	SLC2A1	surface	pos. trainingset	NA	492	12	0	CY:1-11;TM:12-29;NC:30-63;TM:64-87;CY:88-95;TM:96-115;NC:116-120;TM:121-144;CY:145-154;TM:155-174;NC:175-185;TM:186-207;CY:208-271;TM:272-294;NC:295-306;TM:307-328;CY:329-335;TM:336-357;NC:358-362;TM:363-389;CY:390-401;TM:402-425;NC:426-430;TM:431-450;CY:451-492	uniprot - CSPA confirmed	surface	0.8731	1	ENSG00000117394	ENSP00000416293	NA	Transporters	SLC;MFS;SLC2	45;411
RPN1_HUMAN	Dolichyl-diphosphooligosaccharide--protein glycosyltransferase subunit 1 OS=Homo sapiens OX=9606 GN=RPN1 PE=1 SV=1	ATSFLLALEPELEAR	NA	830.452	64.7725	2	x'00000000000000000	5.67485	-2.41488	0.864434	64.6945	65.0212	1048.28	1.75978e-08	1.75978e-08	90.9	90.9	11	66	80	90.9	20474: Scan 25948 (rt=64.7725) [\\qmcr.qmul.ac.uk\rfs\HAEMONC\Pedro's Lab\Cell Signalling Proteomics\Ana Levi\Biotin_Exp8\RAW\QE1_MS_Ana_Levi_Exp8_Sample5.raw]	RPN1(65-80, no_mod);	350026	RPN1;	P04843;	p01592	379	379	P04843	Dolichyl-diphosphooligosaccharide--protein glycosyltransferase subunit 1	RPN1	surface	machine learning	NA	607	1	1	SP:1-26;NC:27-439;TM:440-458;CY:459-607	uniprot - CSPA confirmed	NA	0.5888	2	ENSG00000163902	ENSP00000296255	NA	Enzymes	2.4.1	220;299
GTR3_HUMAN	Solute carrier family 2, facilitated glucose transporter member 3 OS=Homo sapiens OX=9606 GN=SLC2A3 PE=1 SV=1	LWGTQDVSQDIQEMK	NA	889.424	53.7074	2	x'00000000000000000	-1.55501	-3.401	-1.72385	53.6725	53.7074	144.68	3.64192e-08	3.64192e-08	87.86	87.86	3	229	243	87.86	15664: Scan 20694 (rt=53.7074) [\\qmcr.qmul.ac.uk\rfs\HAEMONC\Pedro's Lab\Cell Signalling Proteomics\Ana Levi\Biotin_Exp8\RAW\QE1_MS_Ana_Levi_Exp8_Sample5.raw]	SLC2A14(252-267, no_mod);SLC2A3(228-243, no_mod);	157461	SLC2A14; SLC2A3;	Q8TDB8; P11169;	p12281	480	480	P11169	Solute carrier family 2, facilitated glucose transporter member 3	SLC2A3	surface	machine learning	NA	496	12	0	CY:1-6;TM:7-26;NC:27-61;TM:62-85;CY:86-94;TM:95-115;NC:116-120;TM:121-142;CY:143-153;TM:154-177;NC:178-183;TM:184-205;CY:206-269;TM:270-292;NC:293-304;TM:305-326;CY:327-333;TM:334-355;NC:356-366;TM:367-389;CY:390-399;TM:400-420;NC:421-426;TM:427-448;CY:449-496	uniprot	NA	0.8583	1	ENSG00000059804	ENSP00000075120	NA	Transporters	SLC;MFS;SLC2	43;409
TMED7_HUMAN	Transmembrane emp24 domain-containing protein 7 OS=Homo sapiens OX=9606 GN=TMED7 PE=1 SV=2	SVIDYQTHFR	NA	633.321	36.8596	2	x'000000000000	4.29139	1.00188	4.29139	36.7356	37.0605	93.93	5.9175e-05	5.9175e-05	58.83	58.83	3	160	169	50.05	7889: Scan 12034 (rt=36.8596) [\\qmcr.qmul.ac.uk\rfs\HAEMONC\Pedro's Lab\Cell Signalling Proteomics\Ana Levi\Biotin_Exp8\RAW\QE1_MS_Ana_Levi_Exp8_Sample5.raw]	TMED7(159-169, no_mod);	15275.3	TMED7;	Q9Y3B3;	p16928	2799	2799	Q9Y3B3	Transmembrane emp24 domain-containing protein 7	TMED7	surface	machine learning	NA	224	1	1	SP:1-34;NC:35-185;TM:186-208;CY:209-224	uniprot - CSPA confirmed	NA	0.6407	2	ENSG00000134970	ENSP00000405926	NA	Miscellaneous	Other;TMED	103
FCG2A_HUMAN	Low affinity immunoglobulin gamma Fc region receptor II-a OS=Homo sapiens OX=9606 GN=FCGR2A PE=1 SV=4	QLEETNNDYETADGGYMTLNPR	NA	844.369	48.3519	3	x'000000000000000000000000	-3.02757	-4.15402	-3.02757	48.2967	48.3519	114.58	2.75e-06	2.75e-06	64.18	64.18	2	273	294	64.18	13248: Scan 18016 (rt=48.3519) [\\qmcr.qmul.ac.uk\rfs\HAEMONC\Pedro's Lab\Cell Signalling Proteomics\Ana Levi\Biotin_Exp8\RAW\QE1_MS_Ana_Levi_Exp8_Sample5.raw]	FCGR2A(272-294, no_mod);	52182.8	FCGR2A;	P12318;	p14650	490	490	P12318	Low affinity immunoglobulin gamma Fc region receptor II-a	FCGR2A	surface	machine learning	NA	317	1	1	SP:1-35;NC:36-216;TM:217-240;CY:241-317	uniprot	NA	0.9501	1	ENSG00000143226	ENSP00000271450	CD32	Receptors	IG;FcR	97;178;249
PTPRC_HUMAN	Receptor-type tyrosine-protein phosphatase C OS=Homo sapiens OX=9606 GN=PTPRC PE=1 SV=3	YHLEVEAGNTLVR	NA	500.932	40.377	3	x'000000000000000	-0.488074	-1.54824	-0.488074	40.377	40.6771	1056.69	2.51893e-05	2.51893e-05	59.68	59.68	5	518	530	49.42	9539: Scan 13891 (rt=40.377) [\\qmcr.qmul.ac.uk\rfs\HAEMONC\Pedro's Lab\Cell Signalling Proteomics\Ana Levi\Biotin_Exp8\RAW\QE1_MS_Ana_Levi_Exp8_Sample5.raw]	PTPRC(517-530, no_mod);	124140	PTPRC;	P08575;	p20646	423	423	P08575	Receptor-type tyrosine-protein phosphatase C	PTPRC	surface	machine learning	NA	1304	1	1	SP:1-23;NC:24-575;TM:576-597;CY:598-1304	uniprot	NA	0.978	1	ENSG00000081237;ENSG00000262418	ENSP00000356346;ENSP00000461074;ENSP00000458322;ENSP00000471843	CD45	Receptors	Other_receptors;ReceptorTypePhosphatases	78;90;95;184;190;197;232;260;270;276;335;378;419;468;488;529;707;919;966;1017;1122;1150
MCP_HUMAN	Membrane cofactor protein OS=Homo sapiens OX=9606 GN=CD46 PE=1 SV=3	FPVVENGK	NA	445.243	31.8583	2	x'0000000000	-0.036017	-0.171081	-0.171081	31.8583	32.0144	101.78	0.000845604	0.000845604	45.05	45.05	3	230	237	40.99	5717: Scan 9498 (rt=31.8583) [\\qmcr.qmul.ac.uk\rfs\HAEMONC\Pedro's Lab\Cell Signalling Proteomics\Ana Levi\Biotin_Exp8\RAW\QE1_MS_Ana_Levi_Exp8_Sample5.raw]	CD46(229-237, no_mod);	164304	CD46;	P15529;	p05272	530	530	P15529	Membrane cofactor protein	CD46	surface	machine learning	NA	392	1	1	SP:1-32;NC:33-343;TM:344-366;CY:367-392	uniprot - CSPA confirmed	NA	0.8802	1	ENSG00000117335	ENSP00000350893	CD46	Unclassified	Unclassified	83;114;273
RPN1_HUMAN	Dolichyl-diphosphooligosaccharide--protein glycosyltransferase subunit 1 OS=Homo sapiens OX=9606 GN=RPN1 PE=1 SV=1	ISVIVETVYTHVLHPYPTQITQSEK	NA	721.388	55.2926	4	x'000000000000000000000000000	0.0721841	-1.41314	-1.28821	55.1038	55.4502	1048.28	9.7991e-07	9.7991e-07	71.82	71.82	8	127	151	71.82	16381: Scan 21478 (rt=55.2926) [\\qmcr.qmul.ac.uk\rfs\HAEMONC\Pedro's Lab\Cell Signalling Proteomics\Ana Levi\Biotin_Exp8\RAW\QE1_MS_Ana_Levi_Exp8_Sample5.raw]	RPN1(126-151, no_mod);	268881	RPN1;	P04843;	p08694	379	379	P04843	Dolichyl-diphosphooligosaccharide--protein glycosyltransferase subunit 1	RPN1	surface	machine learning	NA	607	1	1	SP:1-26;NC:27-439;TM:440-458;CY:459-607	uniprot - CSPA confirmed	NA	0.5888	2	ENSG00000163902	ENSP00000296255	NA	Enzymes	2.4.1	220;299
ITAM_HUMAN	Integrin alpha-M OS=Homo sapiens OX=9606 GN=ITGAM PE=1 SV=2	DHVFQVNNFEALK	NA	520.931	47.528	3	x'000000000000000	-2.30611	-2.30611	-2.30611	47.528	47.528	1067.38	0.0300815	0.0300815	29.35	29.35	1	310	322	29.35	12857: Scan 17591 (rt=47.528) [\\qmcr.qmul.ac.uk\rfs\HAEMONC\Pedro's Lab\Cell Signalling Proteomics\Ana Levi\Biotin_Exp8\RAW\QE1_MS_Ana_Levi_Exp8_Sample5.raw]	ITGAM(309-322, no_mod);	157706	ITGAM;	P11215;	p02293	481	481	P11215	Integrin alpha-M	ITGAM	surface	machine learning	NA	1152	1	1	SP:1-16;NC:17-1107;TM:1108-1130;CY:1131-1152	uniprot - CSPA confirmed	NA	0.8663	1	ENSG00000169896	ENSP00000287497	CD11b	Receptors	Other_receptors;Integrin	86;240;391;469;692;696;734;801;880;900;911;940;946;978;993;1021;1044;1050;1075
YLAT2_HUMAN	Y+L amino acid transporter 2 OS=Homo sapiens OX=9606 GN=SLC7A6 PE=1 SV=3	VQDTFTYAK	Deamidated (NQ)	537.265	33.5142	2	x'00100000000	6.00272	6.00272	6.00272	33.5142	33.5142	63.24	0.026732	0.026732	31.47	31.47	1	191	199	31.47	6442: Scan 10340 (rt=33.5142) [\\qmcr.qmul.ac.uk\rfs\HAEMONC\Pedro's Lab\Cell Signalling Proteomics\Ana Levi\Biotin_Exp8\RAW\QE1_MS_Ana_Levi_Exp8_Sample5.raw]	SLC7A6(Q192);	34250.6	SLC7A6;	Q92536;	p19740	2142	2142	Q92536	Y+L amino acid transporter 2	SLC7A6	surface	machine learning	NA	515	12	0	CY:1-45;TM:46-65;NC:66-76;TM:77-99;CY:100-110;TM:111-130;NC:131-163;TM:164-185;CY:186-195;TM:196-214;NC:215-235;TM:236-256;CY:257-268;TM:269-292;NC:293-314;TM:315-338;CY:339-363;TM:364-383;NC:384-388;TM:389-411;CY:412-423;TM:424-445;NC:446-450;TM:451-471;CY:472-515	uniprot	NA	0.9102	1	ENSG00000103064	ENSP00000219343;ENSP00000455064	NA	Transporters	SLC;APC;SLC7	18;235;294;333;373
AT1A1_HUMAN	Sodium/potassium-transporting ATPase subunit alpha-1 OS=Homo sapiens OX=9606 GN=ATP1A1 PE=1 SV=1	WINDVEDSYGQQWTYEQR	NA	1159.01	54.5313	2	x'00000000000000000000	-0.122193	-0.122193	-0.122193	54.5313	54.5313	1359.69	5.39277e-13	5.39277e-13	132.39	132.39	1	894	911	132.39	16038: Scan 21103 (rt=54.5313) [\\qmcr.qmul.ac.uk\rfs\HAEMONC\Pedro's Lab\Cell Signalling Proteomics\Ana Levi\Biotin_Exp8\RAW\QE1_MS_Ana_Levi_Exp8_Sample5.raw]	ATP1A1(893-911, no_mod);	37802.2	ATP1A1;	P05023;	p20337	381	381	P05023	Sodium/potassium-transporting ATPase subunit alpha-1	ATP1A1	surface	pos. trainingset	NA	1023	10	0	CY:1-95;TM:96-114;NC:115-129;TM:130-149;CY:150-290;TM:291-312;NC:313-318;TM:319-344;CY:345-775;TM:776-796;NC:797-801;TM:802-824;CY:825-848;TM:849-872;NC:873-912;TM:913-932;CY:933-952;TM:953-970;NC:971-984;TM:985-1002;CY:1003-1023	uniprot	surface	0.5464	3	ENSG00000163399	ENSP00000295598	NA	Transporters	Active_transporters;P-ATPase	215;405;483;497;638;720
SIRBL_HUMAN	Signal-regulatory protein beta-1 isoform 3 OS=Homo sapiens OX=9606 GN=SIRPB1 PE=1 SV=1	NNMDFSIR	NA	498.732	40.7826	2	x'0000000000	-0.200914	-1.72787	-0.301371	40.7826	40.9567	303.3	0.000122035	0.000122035	48.22	48.22	8	99	106	36.5	9730: Scan 14109 (rt=40.7826) [\\qmcr.qmul.ac.uk\rfs\HAEMONC\Pedro's Lab\Cell Signalling Proteomics\Ana Levi\Biotin_Exp8\RAW\QE1_MS_Ana_Levi_Exp8_Sample5.raw]	SIRPA(99-107, no_mod);SIRPB1(98-106, no_mod);SIRPG(97-105, no_mod);	122968	SIRPA; SIRPB1; SIRPG;	P78324; Q5TFQ8; Q9P1W8;	p13571	1407	1407	Q5TFQ8	Signal-regulatory protein beta-1 isoform 3	SIRPB1	surface	machine learning	NA	398	1	1	SP:1-29;NC:30-370;TM:371-394;CY:395-398	uniprot	NA	0.6287	2	ENSG00000101307	ENSP00000279477;ENSP00000456826	NA	Miscellaneous	Other;SIRP	109;244;269;291;318
NPTN_HUMAN	Neuroplastin OS=Homo sapiens OX=9606 GN=NPTN PE=1 SV=2	KRPDEVPDDDEPAGPMK	NA	632.63	28.4381	3	x'0000000000000000000	-3.55434	-3.55434	-3.55434	28.4381	28.4381	72.4	9.95511e-07	9.95511e-07	72.4	72.4	1	364	380	72.4	4164: Scan 7715 (rt=28.4381) [\\qmcr.qmul.ac.uk\rfs\HAEMONC\Pedro's Lab\Cell Signalling Proteomics\Ana Levi\Biotin_Exp8\RAW\QE1_MS_Ana_Levi_Exp8_Sample5.raw]	NPTN(363-380, no_mod);	13359.1	NPTN;	Q9Y639;	p09436	2869	2869	Q9Y639	Neuroplastin	NPTN	surface	pos. trainingset	NA	398	1	1	SP:1-28;NC:29-339;TM:340-360;CY:361-398	uniprot - CSPA confirmed	surface	0.7882	1	ENSG00000156642	ENSP00000342958	NA	Unclassified	Unclassified	171;197;229;284;296;317;382
HLAF_HUMAN	HLA class I histocompatibility antigen, alpha chain F OS=Homo sapiens OX=9606 GN=HLA-F PE=1 SV=3	SWTAADTVAQITQR	2 Deamidated (NQ)	775.375	52.6748	2	x'0000000000100100	-3.12577	-5.97973	-5.17907	52.6748	52.7672	74.15	0.0120614	0.0120614	32.97	32.97	3	153	166	32.97	15197: Scan 20183 (rt=52.6748) [\\qmcr.qmul.ac.uk\rfs\HAEMONC\Pedro's Lab\Cell Signalling Proteomics\Ana Levi\Biotin_Exp8\RAW\QE1_MS_Ana_Levi_Exp8_Sample5.raw]	HLA-F(Q162);HLA-F(Q165);	137249	HLA-F;	P30511;	p17005	741	741	P30511	HLA class I histocompatibility antigen, alpha chain F	HLA-F	surface	machine learning	NA	346	1	1	SP:1-21;NC:22-302;TM:303-329;CY:330-346	uniprot - CSPA confirmed	NA	0.7385	2	ENSG00000204642;ENSG00000206509;ENSG00000229698;ENSG00000137403;ENSG00000235220;ENSG00000237508	ENSP00000334263;ENSP00000366057	NA	Miscellaneous	Ligand;MHC	107
BASI_HUMAN	Basigin OS=Homo sapiens OX=9606 GN=BSG PE=1 SV=2	SELHIENLNMEADPGQYR	Deamidated (NQ); Oxidation (M)	711.662	43.0329	3	x'00000000013000000000	7.4035	7.4035	7.4035	43.0329	43.0329	403.09	0.0378678	0.0378678	26.05	26.05	1	283	300	10.9	10798: Scan 15294 (rt=43.0329) [\\qmcr.qmul.ac.uk\rfs\HAEMONC\Pedro's Lab\Cell Signalling Proteomics\Ana Levi\Biotin_Exp8\RAW\QE1_MS_Ana_Levi_Exp8_Sample5.raw]	BSG(N291);BSG(M292);	23319.1	BSG;	P35613;	p15879	821	821	P35613	Basigin	BSG	surface	pos. trainingset	NA	385	1	1	SP:1-21;NC:22-323;TM:324-345;CY:346-385	uniprot - CSPA confirmed	surface	0.9242	1	ENSG00000172270	ENSP00000333769	CD147	Unclassified	Unclassified	64;160;268;302;383
PTPRC_HUMAN	Receptor-type tyrosine-protein phosphatase C OS=Homo sapiens OX=9606 GN=PTPRC PE=1 SV=3	YHLEVEAGNTLVR	NA	750.895	40.3935	2	x'000000000000000	0.776117	-1.82428	0.776117	40.3935	40.728	1056.69	1.28028e-06	1.28028e-06	72.41	72.41	3	518	530	55.18	9549: Scan 13901 (rt=40.3935) [\\qmcr.qmul.ac.uk\rfs\HAEMONC\Pedro's Lab\Cell Signalling Proteomics\Ana Levi\Biotin_Exp8\RAW\QE1_MS_Ana_Levi_Exp8_Sample5.raw]	PTPRC(517-530, no_mod);	38158	PTPRC;	P08575;	p20647	423	423	P08575	Receptor-type tyrosine-protein phosphatase C	PTPRC	surface	machine learning	NA	1304	1	1	SP:1-23;NC:24-575;TM:576-597;CY:598-1304	uniprot	NA	0.978	1	ENSG00000081237;ENSG00000262418	ENSP00000356346;ENSP00000461074;ENSP00000458322;ENSP00000471843	CD45	Receptors	Other_receptors;ReceptorTypePhosphatases	78;90;95;184;190;197;232;260;270;276;335;378;419;468;488;529;707;919;966;1017;1122;1150
CLM8_HUMAN	CMRF35-like molecule 8 OS=Homo sapiens OX=9606 GN=CD300A PE=1 SV=2	EELHYASVVFDSNTNR	NA	627.63	44.3593	3	x'000000000000000000	-1.13785	-2.44645	-1.13785	44.3137	44.4937	241.06	0.000129548	0.000129548	51.72	51.72	3	263	278	51.72	11409: Scan 15970 (rt=44.3593) [\\qmcr.qmul.ac.uk\rfs\HAEMONC\Pedro's Lab\Cell Signalling Proteomics\Ana Levi\Biotin_Exp8\RAW\QE1_MS_Ana_Levi_Exp8_Sample5.raw]	CD300A(262-278, no_mod);	231152	CD300A;	Q9UGN4;	p03434	2692	2692	Q9UGN4	CMRF35-like molecule 8	CD300A	surface	machine learning	NA	299	1	1	SP:1-17;NC:18-180;TM:181-201;CY:202-299	uniprot	NA	0.8623	1	ENSG00000167851	ENSP00000353259	CD300a	Receptors	IG;OtherCD300	83;92
SIGL5_HUMAN	Sialic acid-binding Ig-like lectin 5 OS=Homo sapiens OX=9606 GN=SIGLEC5 PE=1 SV=1	DQEAPSTTEYSEIK	NA	799.365	37.1281	2	x'0000000000000000	-0.110853	-2.25275	-0.41147	37.0027	37.2477	70.1	2.63854e-06	2.63854e-06	70.1	70.1	5	535	548	68.55	8007: Scan 12170 (rt=37.1281) [\\qmcr.qmul.ac.uk\rfs\HAEMONC\Pedro's Lab\Cell Signalling Proteomics\Ana Levi\Biotin_Exp8\RAW\QE1_MS_Ana_Levi_Exp8_Sample5.raw]	SIGLEC11(658-672, no_mod);SIGLEC5(534-548, no_mod);	41343.6	SIGLEC11; SIGLEC5;	Q96RL6; O15389;	p02712	149	149	O15389	Sialic acid-binding Ig-like lectin 5	SIGLEC5	surface	machine learning	NA	551	1	1	SP:1-16;NC:17-438;TM:439-462;CY:463-551	uniprot - CSPA confirmed	NA	0.8862	1	ENSG00000268500;ENSG00000105501	ENSP00000415200;ENSP00000473238;ENSP00000455510;ENSP00000470259	CD170	Miscellaneous	StructuralAndAdhesion;IG_AdhesionProteins	100;210;231;253;289;328;375;384;393
FCGRB_HUMAN	High affinity immunoglobulin gamma Fc receptor IB OS=Homo sapiens OX=9606 GN=FCGR1B PE=2 SV=1	EEQLQEGVHR	NA	408.871	22.7669	3	x'000000000000	0.894907	-2.46407	-0.772318	22.6575	22.9884	94.45	0.000259483	0.000259483	48.06	48.06	5	264	273	34.14	1662: Scan 4844 (rt=22.7669) [\\qmcr.qmul.ac.uk\rfs\HAEMONC\Pedro's Lab\Cell Signalling Proteomics\Ana Levi\Biotin_Exp8\RAW\QE1_MS_Ana_Levi_Exp8_Sample5.raw]	FCGR1A(357-367, no_mod);FCGR1BP(263-273, no_mod);	34304.5	FCGR1A; FCGR1BP;	P12314; Q92637;	p03470	2149	2149	Q92637	High affinity immunoglobulin gamma Fc receptor IB	FCGR1B	surface	machine learning	NA	280	1	1	SP:1-15;NC:16-195;TM:196-219;CY:220-280	uniprot	NA	0.8623	1	ENSG00000198019	NA	NA	Receptors	IG;FcR	59;78;152;159;163
RPN1_HUMAN	Dolichyl-diphosphooligosaccharide--protein glycosyltransferase subunit 1 OS=Homo sapiens OX=9606 GN=RPN1 PE=1 SV=1	NLVEQHIQDIVVHYTFNK	Deamidated (NQ)	733.387	54.928	3	x'01000000000000000000	9.47688	7.23761	9.47688	54.9001	54.928	1048.28	0.00157781	0.00316613	44.59	42.2067	6	415	432	35.07	16214: Scan 21297 (rt=54.928) [\\qmcr.qmul.ac.uk\rfs\HAEMONC\Pedro's Lab\Cell Signalling Proteomics\Ana Levi\Biotin_Exp8\RAW\QE1_MS_Ana_Levi_Exp8_Sample5.raw]	RPN1(N415);	219286	RPN1;	P04843;	p13488	379	379	P04843	Dolichyl-diphosphooligosaccharide--protein glycosyltransferase subunit 1	RPN1	surface	machine learning	NA	607	1	1	SP:1-26;NC:27-439;TM:440-458;CY:459-607	uniprot - CSPA confirmed	NA	0.5888	2	ENSG00000163902	ENSP00000296255	NA	Enzymes	2.4.1	220;299
SIGL7_HUMAN	Sialic acid-binding Ig-like lectin 7 OS=Homo sapiens OX=9606 GN=SIGLEC7 PE=1 SV=1	GSASQGNLTESWADDNPR	NA	952.923	40.4605	2	x'00000000000000000000	0.542065	0.542065	0.542065	40.4605	40.4605	99.34	1.15248e-09	1.15248e-09	99.34	99.34	1	403	420	99.34	9580: Scan 13936 (rt=40.4605) [\\qmcr.qmul.ac.uk\rfs\HAEMONC\Pedro's Lab\Cell Signalling Proteomics\Ana Levi\Biotin_Exp8\RAW\QE1_MS_Ana_Levi_Exp8_Sample5.raw]	SIGLEC7(402-420, no_mod);	10234.5	SIGLEC7;	Q9Y286;	p06567	2790	2790	Q9Y286	Sialic acid-binding Ig-like lectin 7	SIGLEC7	surface	machine learning	NA	467	1	1	SP:1-18;NC:19-350;TM:351-376;CY:377-467	uniprot - CSPA confirmed	NA	0.9661	1	ENSG00000168995	ENSP00000323328	CD328	Miscellaneous	StructuralAndAdhesion;IG_AdhesionProteins	105;142;165;229;235;242;260;334;409
S26A6_HUMAN	Solute carrier family 26 member 6 OS=Homo sapiens OX=9606 GN=SLC26A6 PE=1 SV=1	DTQALLSATQAMDLR	NA	817.417	56.9904	2	x'00000000000000000	2.66166	2.66166	2.66166	56.9904	56.9904	37.71	0.00920025	0.00920025	37.71	37.71	1	11	25	37.62	17149: Scan 22312 (rt=56.9904) [\\qmcr.qmul.ac.uk\rfs\HAEMONC\Pedro's Lab\Cell Signalling Proteomics\Ana Levi\Biotin_Exp8\RAW\QE1_MS_Ana_Levi_Exp8_Sample5.raw]	SLC26A6(10-25, no_mod);	47311.4	SLC26A6;	Q9BXS9;	p02893	2359	2359	Q9BXS9	Solute carrier family 26 member 6	SLC26A6	surface	machine learning	NA	759	8	0	CY:1-110;TM:111-136;NC:137-186;TM:187-210;CY:211-263;TM:264-283;NC:284-294;TM:295-313;CY:314-345;TM:346-368;NC:369-379;TM:380-400;CY:401-413;TM:414-434;NC:435-482;TM:483-506;CY:507-759	uniprot - CSPA confirmed	NA	0.7066	2	ENSG00000225697	ENSP00000351597;ENSP00000378920	NA	Transporters	SLC;APC;SLC26	167;172;614
AT1A1_HUMAN	Sodium/potassium-transporting ATPase subunit alpha-1 OS=Homo sapiens OX=9606 GN=ATP1A1 PE=1 SV=1	AVFQANQENLPILK	NA	792.941	51.1753	2	x'0000000000000000	0.124379	-1.23937	-0.355459	51.1753	51.3947	1359.69	1.59146e-05	1.59146e-05	60.4	60.4	10	431	444	56.38	14515: Scan 19425 (rt=51.1753) [\\qmcr.qmul.ac.uk\rfs\HAEMONC\Pedro's Lab\Cell Signalling Proteomics\Ana Levi\Biotin_Exp8\RAW\QE1_MS_Ana_Levi_Exp8_Sample5.raw]	ATP1A1(430-444, no_mod);	55829.7	ATP1A1;	P05023;	p01666	381	381	P05023	Sodium/potassium-transporting ATPase subunit alpha-1	ATP1A1	surface	pos. trainingset	NA	1023	10	0	CY:1-95;TM:96-114;NC:115-129;TM:130-149;CY:150-290;TM:291-312;NC:313-318;TM:319-344;CY:345-775;TM:776-796;NC:797-801;TM:802-824;CY:825-848;TM:849-872;NC:873-912;TM:913-932;CY:933-952;TM:953-970;NC:971-984;TM:985-1002;CY:1003-1023	uniprot	surface	0.5464	3	ENSG00000163399	ENSP00000295598	NA	Transporters	Active_transporters;P-ATPase	215;405;483;497;638;720
AAAT_HUMAN	Neutral amino acid transporter B(0) OS=Homo sapiens OX=9606 GN=SLC1A5 PE=1 SV=2	IVEMEDVGLLFAR	NA	746.397	63.8562	2	x'000000000000000	-0.188492	-1.58374	-1.58374	63.805	63.8562	476.95	9.12752e-11	9.12752e-11	113.86	113.86	2	289	301	107.31	20087: Scan 25524 (rt=63.8562) [\\qmcr.qmul.ac.uk\rfs\HAEMONC\Pedro's Lab\Cell Signalling Proteomics\Ana Levi\Biotin_Exp8\RAW\QE1_MS_Ana_Levi_Exp8_Sample5.raw]	SLC1A5(288-301, no_mod);	72950.4	SLC1A5;	Q15758;	p08828	1279	1279	Q15758	Neutral amino acid transporter B(0)	SLC1A5	surface	machine learning	NA	541	10	0	CY:1-51;TM:52-76;NC:77-97;TM:98-118;CY:119-128;TM:129-153;NC:154-227;TM:228-246;CY:247-265;TM:266-290;NC:291-301;TM:302-328;CY:329-335;TM:336-357;NC:358-373;TM:374-393;CY:394-399;TM:400-420;NC:421-425;TM:426-446;CY:447-541	uniprot - CSPA confirmed	NA	0.8104	1	ENSG00000105281	ENSP00000444408	NA	Transporters	SLC;Other;SLC1	163;212
LMAN2_HUMAN	Vesicular integral-membrane protein VIP36 OS=Homo sapiens OX=9606 GN=LMAN2 PE=1 SV=1	DNFHGLAIFLDTYPNDETTER	NA	823.382	62.2604	3	x'00000000000000000000000	0.863756	-3.18549	-3.18549	62.2545	62.4659	319.55	1.67493e-07	1.67493e-07	80.42	80.42	4	152	172	79.99	19422: Scan 24793 (rt=62.2604) [\\qmcr.qmul.ac.uk\rfs\HAEMONC\Pedro's Lab\Cell Signalling Proteomics\Ana Levi\Biotin_Exp8\RAW\QE1_MS_Ana_Levi_Exp8_Sample5.raw]	LMAN2(151-172, no_mod);	168332	LMAN2;	Q12907;	p02631	1166	1166	Q12907	Vesicular integral-membrane protein VIP36	LMAN2	surface	machine learning	NA	356	1	1	SP:1-44;NC:45-322;TM:323-345;CY:346-356	uniprot - CSPA confirmed	NA	0.6148	2	ENSG00000169223	ENSP00000303366	NA	Unclassified	Unclassified	183
PGFRB_HUMAN	Platelet-derived growth factor receptor beta OS=Homo sapiens OX=9606 GN=PDGFRB PE=1 SV=1	LLGEGYK	NA	390.219	27.239	2	x'000000000	0.31217	0.31217	0.31217	27.239	27.239	76.71	0.0628152	0.0628152	17.93	17.93	1	961	967	11.15	3654: Scan 7111 (rt=27.239) [\\qmcr.qmul.ac.uk\rfs\HAEMONC\Pedro's Lab\Cell Signalling Proteomics\Ana Levi\Biotin_Exp8\RAW\QE1_MS_Ana_Levi_Exp8_Sample5.raw]	PDGFRB(960-967, no_mod);	85891.6	PDGFRB;	P09619;	p10881	441	441	P09619	Platelet-derived growth factor receptor beta	PDGFRB	surface	pos. trainingset	NA	1106	1	1	SP:1-32;NC:33-532;TM:533-556;CY:557-1106	uniprot - CSPA confirmed	surface	1	1	ENSG00000113721	ENSP00000261799	CD140b	Receptors	KInase;PDGFR	45;89;103;215;230;292;307;354;371;468;479;793;1053
S29A1_HUMAN	Equilibrative nucleoside transporter 1 OS=Homo sapiens OX=9606 GN=SLC29A1 PE=1 SV=3	LEGPGEQETK	NA	544.268	23.0042	2	x'000000000000	1.09156	0.226411	0.226411	22.8981	23.0286	145.91	3.20115e-06	3.20115e-06	65.2	65.2	3	240	249	61.99	1763: Scan 4958 (rt=23.0042) [\\qmcr.qmul.ac.uk\rfs\HAEMONC\Pedro's Lab\Cell Signalling Proteomics\Ana Levi\Biotin_Exp8\RAW\QE1_MS_Ana_Levi_Exp8_Sample5.raw]	SLC29A1(239-249, no_mod);	37301.1	SLC29A1;	Q99808;	p10027	2330	2330	Q99808	Equilibrative nucleoside transporter 1	SLC29A1	surface	pos. trainingset	NA	456	11	0	CY:1-11;TM:12-32;NC:33-78;TM:79-98;CY:99-109;TM:110-130;NC:131-135;TM:136-159;CY:160-178;TM:179-199;NC:200-204;TM:205-226;CY:227-288;TM:289-307;NC:308-326;TM:327-344;CY:345-363;TM:364-382;NC:383-393;TM:394-418;CY:419-429;TM:430-452;NC:453-456	uniprot - CSPA confirmed	surface	0.5476	3	ENSG00000112759	ENSP00000360773;ENSP00000360778;ENSP00000360789;ENSP00000360796;ENSP00000360805;ENSP00000360820;ENSP00000377424;ENSP00000377427;ENSP00000392668	NA	Transporters	SLC;MFS;SLC29	48;277;288
AAAT_HUMAN	Neutral amino acid transporter B(0) OS=Homo sapiens OX=9606 GN=SLC1A5 PE=1 SV=2	LSAFVFPGELLLR	NA	731.428	70.0633	2	x'000000000000000	1.315	-1.2041	0.876893	70.0519	70.2025	476.95	1.18842e-05	1.18842e-05	56.24	56.24	3	86	98	56.24	22570: Scan 28283 (rt=70.0633) [\\qmcr.qmul.ac.uk\rfs\HAEMONC\Pedro's Lab\Cell Signalling Proteomics\Ana Levi\Biotin_Exp8\RAW\QE1_MS_Ana_Levi_Exp8_Sample5.raw]	SLC1A5(85-98, no_mod);	41962.1	SLC1A5;	Q15758;	p11698	1279	1279	Q15758	Neutral amino acid transporter B(0)	SLC1A5	surface	machine learning	NA	541	10	0	CY:1-51;TM:52-76;NC:77-97;TM:98-118;CY:119-128;TM:129-153;NC:154-227;TM:228-246;CY:247-265;TM:266-290;NC:291-301;TM:302-328;CY:329-335;TM:336-357;NC:358-373;TM:374-393;CY:394-399;TM:400-420;NC:421-425;TM:426-446;CY:447-541	uniprot - CSPA confirmed	NA	0.8104	1	ENSG00000105281	ENSP00000444408	NA	Transporters	SLC;Other;SLC1	163;212
SEM4A_HUMAN	Semaphorin-4A OS=Homo sapiens OX=9606 GN=SEMA4A PE=1 SV=2	VQGCETLRPGEK	NA	458.567	22.589	3	x'00000000000000	0.434916	0.434916	0.434916	22.589	22.589	36.11	0.00513079	0.00513079	36.11	36.11	1	716	727	36.11	1591: Scan 4761 (rt=22.589) [\\qmcr.qmul.ac.uk\rfs\HAEMONC\Pedro's Lab\Cell Signalling Proteomics\Ana Levi\Biotin_Exp8\RAW\QE1_MS_Ana_Levi_Exp8_Sample5.raw]	SEMA4A(715-727, no_mod);	33687.7	SEMA4A;	Q9H3S1;	p19761	2464	2464	Q9H3S1	Semaphorin-4A	SEMA4A	surface	pos. trainingset	NA	761	1	1	SP:1-31;NC:32-682;TM:683-705;CY:706-761	uniprot - CSPA confirmed	surface	0.9077	1	ENSG00000196189	ENSP00000347117;ENSP00000357265;ENSP00000357268	NA	Miscellaneous	Ligand;Semaphorins	120;135;496;607
S38A5_HUMAN	Sodium-coupled neutral amino acid transporter 5 OS=Homo sapiens OX=9606 GN=SLC38A5 PE=1 SV=1	IVPSEVEPFLSWPK	NA	814.442	62.7376	2	x'0000000000000000	1.77642	1.77642	1.77642	62.7376	62.7376	37.78	0.00579368	0.00579368	37.78	37.78	1	424	437	37.78	19623: Scan 25013 (rt=62.7376) [\\qmcr.qmul.ac.uk\rfs\HAEMONC\Pedro's Lab\Cell Signalling Proteomics\Ana Levi\Biotin_Exp8\RAW\QE1_MS_Ana_Levi_Exp8_Sample5.raw]	SLC38A5(423-437, no_mod);	31004.9	SLC38A5;	Q8WUX1;	p08885	2109	2109	Q8WUX1	Sodium-coupled neutral amino acid transporter 5	SLC38A5	surface	machine learning	NA	472	11	0	CY:1-51;TM:52-72;NC:73-82;TM:83-106;CY:107-124;TM:125-146;NC:147-165;TM:166-186;CY:187-192;TM:193-214;NC:215-259;TM:260-280;CY:281-291;TM:292-314;NC:315-332;TM:333-357;CY:358-376;TM:377-397;NC:398-402;TM:403-423;CY:424-439;TM:440-462;NC:463-472	uniprot	NA	0.8383	1	ENSG00000017483	ENSP00000471683;ENSP00000481291	NA	Transporters	SLC;APC;SLC38	56;226;244;295
GGT1_HUMAN	Glutathione hydrolase 1 proenzyme OS=Homo sapiens OX=9606 GN=GGT1 PE=1 SV=2	IGRDALR	NA	400.742	40.9229	2	x'000000000	6.99587	3.56862	3.56862	40.9229	41.0527	26.06	0.0131303	0.0131303	26.06	26.06	2	53	59	11.1	9762: Sum of 2 scans. Range 14145 (rt=40.8518) to 14224 (rt=40.9939) [\\qmcr.qmul.ac.uk\rfs\HAEMONC\Pedro's Lab\Cell Signalling Proteomics\Ana Levi\Biotin_Exp8\RAW\QE1_MS_Ana_Levi_Exp8_Sample5.raw]	GGT1(52-59, no_mod);	67481.3	GGT1;	P19440;	p07834	583	583	P19440	Gamma-glutamyltranspeptidase 1	GGT1	surface	pos. trainingset	NA	569	1	0	CY:1-6;TM:7-27;NC:28-569	uniprot - CSPA confirmed	surface	0.1968	NA	ENSG00000100031	ENSP00000248923;ENSP00000383231;ENSP00000383232	CD224	Unclassified	Unclassified	95;120;230;266;297;344;511
PECA1_HUMAN	Platelet endothelial cell adhesion molecule OS=Homo sapiens OX=9606 GN=PECAM1 PE=1 SV=2	EPLNSDVQYTEVQVSSAESHK	NA	783.04	41.996	3	x'00000000000000000000000	-0.137249	-0.137249	-0.137249	41.996	41.996	451.74	6.90584e-05	6.90584e-05	55.12	55.12	1	682	702	55.12	10300: Scan 14745 (rt=41.996) [\\qmcr.qmul.ac.uk\rfs\HAEMONC\Pedro's Lab\Cell Signalling Proteomics\Ana Levi\Biotin_Exp8\RAW\QE1_MS_Ana_Levi_Exp8_Sample5.raw]	PECAM1(681-702, no_mod);	35697.5	PECAM1;	P16284;	p04248	543	543	P16284	Platelet endothelial cell adhesion molecule	PECAM1	surface	pos. trainingset	NA	738	1	1	SP:1-27;NC:28-602;TM:603-624;CY:625-738	uniprot - CSPA confirmed	surface	0.9341	1	NA	NA	CD31	Unclassified	Unclassified	52;84;151;301;320;344;356;453;551
AT1A1_HUMAN	Sodium/potassium-transporting ATPase subunit alpha-1 OS=Homo sapiens OX=9606 GN=ATP1A1 PE=1 SV=1	LNIPVSQVNPR	NA	618.857	41.1794	2	x'0000000000000	-0.501741	-1.03585	-0.728333	41.1794	41.4975	1359.69	5.97264e-07	5.97264e-07	72.26	72.26	9	648	658	71.31	9908: Sum of 2 scans. Range 14307 (rt=41.1619) to 14326 (rt=41.197) [\\qmcr.qmul.ac.uk\rfs\HAEMONC\Pedro's Lab\Cell Signalling Proteomics\Ana Levi\Biotin_Exp8\RAW\QE1_MS_Ana_Levi_Exp8_Sample5.raw]	ATP1A1(647-658, no_mod);ATP1A3(637-648, no_mod);	383135	ATP1A1; ATP1A3;	P05023; P13637;	p11247	381	381	P05023	Sodium/potassium-transporting ATPase subunit alpha-1	ATP1A1	surface	pos. trainingset	NA	1023	10	0	CY:1-95;TM:96-114;NC:115-129;TM:130-149;CY:150-290;TM:291-312;NC:313-318;TM:319-344;CY:345-775;TM:776-796;NC:797-801;TM:802-824;CY:825-848;TM:849-872;NC:873-912;TM:913-932;CY:933-952;TM:953-970;NC:971-984;TM:985-1002;CY:1003-1023	uniprot	surface	0.5464	3	ENSG00000163399	ENSP00000295598	NA	Transporters	Active_transporters;P-ATPase	215;405;483;497;638;720
LT4R1_HUMAN	Leukotriene B4 receptor 1 OS=Homo sapiens OX=9606 GN=LTB4R PE=1 SV=2	LLEGTGSEASSTR	NA	654.326	27.7816	2	x'000000000000000	0.374243	-0.758436	-0.758436	27.7816	27.8075	127.16	2.00407e-08	2.00407e-08	90.71	90.71	2	304	316	82.12	3900: Scan 7394 (rt=27.7816) [\\qmcr.qmul.ac.uk\rfs\HAEMONC\Pedro's Lab\Cell Signalling Proteomics\Ana Levi\Biotin_Exp8\RAW\QE1_MS_Ana_Levi_Exp8_Sample5.raw]	LTB4R(303-316, no_mod);	38682.6	LTB4R;	Q15722;	p10825	1277	1277	Q15722	Leukotriene B4 receptor 1	LTB4R	surface	pos. trainingset	NA	352	7	0	NC:1-15;TM:16-43;CY:44-54;TM:55-78;NC:79-92;TM:93-113;CY:114-136;TM:137-158;NC:159-178;TM:179-201;CY:202-221;TM:222-239;NC:240-267;TM:268-288;CY:289-352	uniprot - CSPA confirmed	surface	0.9149	1	ENSG00000213903	ENSP00000307445;ENSP00000380002;ENSP00000380008	NA	Receptors	GPCR;Rhodopsin	2;164
ITAL_HUMAN	Integrin alpha-L OS=Homo sapiens OX=9606 GN=ITGAL PE=1 SV=3	DWAGGFLDLK	NA	561.286	63.2227	2	x'000000000000	0.566683	-2.21766	0.566683	63.1436	63.2227	344.93	0.00465889	0.00465889	36.56	36.56	5	372	381	30.72	19823: Scan 25235 (rt=63.2227) [\\qmcr.qmul.ac.uk\rfs\HAEMONC\Pedro's Lab\Cell Signalling Proteomics\Ana Levi\Biotin_Exp8\RAW\QE1_MS_Ana_Levi_Exp8_Sample5.raw]	ITGAL(371-381, no_mod);	20271.5	ITGAL;	P20701;	p03029	594	594	P20701	Integrin alpha-L	ITGAL	surface	pos. trainingset	NA	1170	1	1	SP:1-25;NC:26-1089;TM:1090-1114;CY:1115-1170	uniprot - CSPA confirmed	surface	0.8621	1	ENSG00000005844	ENSP00000349252	CD11a	Receptors	Other_receptors;Integrin	65;89;188;649;670;726;730;862;885;897;1060;1071
MPRD_HUMAN	Cation-dependent mannose-6-phosphate receptor OS=Homo sapiens OX=9606 GN=M6PR PE=1 SV=1	HTLADNFNPVSEER	NA	814.886	40.231	2	x'0000000000000000	-1.89525	-1.89525	-1.89525	40.231	40.231	183.81	8.6419e-09	8.6419e-09	93.41	93.41	1	148	161	87.05	9470: Scan 13815 (rt=40.231) [\\qmcr.qmul.ac.uk\rfs\HAEMONC\Pedro's Lab\Cell Signalling Proteomics\Ana Levi\Biotin_Exp8\RAW\QE1_MS_Ana_Levi_Exp8_Sample5.raw]	M6PR(147-161, no_mod);	24221.8	M6PR;	P20645;	p07255	593	593	P20645	Cation-dependent mannose-6-phosphate receptor	M6PR	surface	machine learning	NA	277	1	1	SP:1-26;NC:27-187;TM:188-210;CY:211-277	uniprot - CSPA confirmed	NA	0.9421	1	ENSG00000003056	ENSP00000000412	NA	Unclassified	Unclassified	57;83;94;107;113
MPRD_HUMAN	Cation-dependent mannose-6-phosphate receptor OS=Homo sapiens OX=9606 GN=M6PR PE=1 SV=1	GVGDDQLGEESEER	NA	760.33	32.0806	2	x'0000000000000000	0.320022	-2.24806	0.0829688	32.0806	32.2295	183.81	1.07161e-08	1.07161e-08	90.4	90.4	4	257	270	90.4	5821: Scan 9612 (rt=32.0806) [\\qmcr.qmul.ac.uk\rfs\HAEMONC\Pedro's Lab\Cell Signalling Proteomics\Ana Levi\Biotin_Exp8\RAW\QE1_MS_Ana_Levi_Exp8_Sample5.raw]	M6PR(256-270, no_mod);	26010.8	M6PR;	P20645;	p06803	593	593	P20645	Cation-dependent mannose-6-phosphate receptor	M6PR	surface	machine learning	NA	277	1	1	SP:1-26;NC:27-187;TM:188-210;CY:211-277	uniprot - CSPA confirmed	NA	0.9421	1	ENSG00000003056	ENSP00000000412	NA	Unclassified	Unclassified	57;83;94;107;113
CTL1_HUMAN	Choline transporter-like protein 1 OS=Homo sapiens OX=9606 GN=SLC44A1 PE=1 SV=1	ETVTPEQLQIAEDNLR	NA	619.318	51.1447	3	x'000000000000000000	-0.277638	-0.277638	-0.277638	51.1447	51.1447	255.76	0.0106	0.0106	36.25	36.25	1	272	287	32.01	14498: Scan 19407 (rt=51.1447) [\\qmcr.qmul.ac.uk\rfs\HAEMONC\Pedro's Lab\Cell Signalling Proteomics\Ana Levi\Biotin_Exp8\RAW\QE1_MS_Ana_Levi_Exp8_Sample5.raw]	SLC44A1(271-287, no_mod);	37114.1	SLC44A1;	Q8WWI5;	p04547	2119	2119	Q8WWI5	Choline transporter-like protein 1	SLC44A1	surface	pos. trainingset	NA	657	9	0	CY:1-30;TM:31-54;NC:55-213;TM:214-233;CY:234-239;TM:240-263;NC:264-288;TM:289-309;CY:310-314;TM:315-334;NC:335-339;TM:340-361;CY:362-383;TM:384-406;NC:407-537;TM:538-560;CY:561-566;TM:567-589;NC:590-657	uniprot - CSPA confirmed	surface	0.7104	2	ENSG00000070214	ENSP00000363852;ENSP00000433072	CD92	Transporters	SLC;Other;SLC44	135;180;507
PTPRC_HUMAN	Receptor-type tyrosine-protein phosphatase C OS=Homo sapiens OX=9606 GN=PTPRC PE=1 SV=3	SEAAHQGVITWNPPQR	NA	895.952	37.4836	2	x'000000000000000000	1.69675	1.69675	1.69675	37.4836	37.4836	1056.69	2.29064e-09	2.29064e-09	100.77	100.77	1	402	417	99.23	8169: Scan 12356 (rt=37.4836) [\\qmcr.qmul.ac.uk\rfs\HAEMONC\Pedro's Lab\Cell Signalling Proteomics\Ana Levi\Biotin_Exp8\RAW\QE1_MS_Ana_Levi_Exp8_Sample5.raw]	PTPRC(401-417, no_mod);	18631.5	PTPRC;	P08575;	p15816	423	423	P08575	Receptor-type tyrosine-protein phosphatase C	PTPRC	surface	machine learning	NA	1304	1	1	SP:1-23;NC:24-575;TM:576-597;CY:598-1304	uniprot	NA	0.978	1	ENSG00000081237;ENSG00000262418	ENSP00000356346;ENSP00000461074;ENSP00000458322;ENSP00000471843	CD45	Receptors	Other_receptors;ReceptorTypePhosphatases	78;90;95;184;190;197;232;260;270;276;335;378;419;468;488;529;707;919;966;1017;1122;1150
LAT1_HUMAN	Large neutral amino acids transporter small subunit 1 OS=Homo sapiens OX=9606 GN=SLC7A5 PE=1 SV=2	SADGSAPAGEGEGVTLQR	NA	567.94	33.8523	3	x'00000000000000000000	1.05656	-0.336901	-0.336901	33.8523	34.1271	355.62	6.0813e-05	6.0813e-05	54.49	54.49	4	31	48	54.49	6605: Scan 10524 (rt=33.8523) [\\qmcr.qmul.ac.uk\rfs\HAEMONC\Pedro's Lab\Cell Signalling Proteomics\Ana Levi\Biotin_Exp8\RAW\QE1_MS_Ana_Levi_Exp8_Sample5.raw]	SLC7A5(30-48, no_mod);	24036.2	SLC7A5;	Q01650;	p15629	1100	1100	Q01650	Large neutral amino acids transporter small subunit 1	SLC7A5	surface	pos. trainingset	NA	507	12	0	CY:1-51;TM:52-71;NC:72-82;TM:83-104;CY:105-136;TM:137-157;NC:158-169;TM:170-189;CY:190-199;TM:200-220;NC:221-239;TM:240-262;CY:263-273;TM:274-297;NC:298-319;TM:320-343;CY:344-369;TM:370-390;NC:391-395;TM:396-418;CY:419-430;TM:431-452;NC:453-458;TM:459-478;CY:479-507	phobius - prefered over uniprot based on cspa - CSPA confirmed	surface	0.8533	1	ENSG00000103257	ENSP00000261622;ENSP00000454323	NA	Transporters	SLC;APC;SLC7	49;230;340
EMB_HUMAN	Embigin OS=Homo sapiens OX=9606 GN=EMB PE=1 SV=1	VPVGVQMNK	NA	486.273	30.4839	2	x'00000000000	3.29202	3.29202	3.29202	30.4839	30.4839	114.53	0.0203304	0.0203304	31.55	31.55	1	201	209	29.04	5084: Scan 8767 (rt=30.4839) [\\qmcr.qmul.ac.uk\rfs\HAEMONC\Pedro's Lab\Cell Signalling Proteomics\Ana Levi\Biotin_Exp8\RAW\QE1_MS_Ana_Levi_Exp8_Sample5.raw]	EMB(200-209, no_mod);	38323.1	EMB;	Q6PCB8;	p19700	1474	1474	Q6PCB8	Embigin	EMB	surface	pos. trainingset	NA	327	1	1	SP:1-32;NC:33-262;TM:263-281;CY:282-327	uniprot - CSPA confirmed	surface	0.7059	2	ENSG00000170571	ENSP00000302289	NA	Unclassified	Unclassified	54;61;75;85;100;189;196;213;218;322
TMX3_HUMAN	Protein disulfide-isomerase TMX3 OS=Homo sapiens OX=9606 GN=TMX3 PE=1 SV=2	MDATSYSSIASEFGVR	NA	860.898	58.2036	2	x'000000000000000000	1.73162	1.73162	1.73162	58.2036	58.2036	195.9	3.0714e-11	3.0714e-11	116.68	116.68	1	82	97	116.68	17685: Scan 22895 (rt=58.2036) [\\qmcr.qmul.ac.uk\rfs\HAEMONC\Pedro's Lab\Cell Signalling Proteomics\Ana Levi\Biotin_Exp8\RAW\QE1_MS_Ana_Levi_Exp8_Sample5.raw]	TMX3(81-97, no_mod);	25795.8	TMX3;	Q96JJ7;	p12434	2215	2215	Q96JJ7	Protein disulfide-isomerase TMX3	TMX3	surface	machine learning	NA	454	1	1	SP:1-24;NC:25-374;TM:375-397;CY:398-454	uniprot - CSPA confirmed	NA	0.8104	1	ENSG00000166479	ENSP00000299608	NA	Enzymes	5.3.4	258;313
S39AA_HUMAN	Zinc transporter ZIP10 OS=Homo sapiens OX=9606 GN=SLC39A10 PE=1 SV=2	LNNTPDSDWLQLKPLAGTDDSVVSEDR	Deamidated (NQ)	996.154	56.7893	3	x'00000000000100000000000000000	6.20277	4.42415	6.20277	56.7893	56.9454	177.21	2.70206e-06	2.84689e-06	70.1	69.8767	6	550	576	69.68	17058: Scan 22215 (rt=56.7893) [\\qmcr.qmul.ac.uk\rfs\HAEMONC\Pedro's Lab\Cell Signalling Proteomics\Ana Levi\Biotin_Exp8\RAW\QE1_MS_Ana_Levi_Exp8_Sample5.raw]	SLC39A10(Q560);	230099	SLC39A10;	Q9ULF5;	p11278	2738	2738	Q9ULF5	Zinc transporter ZIP10	SLC39A10	surface	machine learning	NA	831	7	1	SP:1-25;NC:26-404;TM:405-430;CY:431-437;TM:438-460;NC:461-494;TM:495-515;CY:516-684;TM:685-707;NC:708-731;TM:732-752;CY:753-758;TM:759-780;NC:781-800;TM:801-821;CY:822-831	uniprot - CSPA based corrected Nterm - CSPA confirmed	NA	0.8403	1	ENSG00000196950	ENSP00000352655;ENSP00000386766	NA	Transporters	SLC;Other;SLC39	139;191;198;218;339;551;578;632;681;758
CTL2_HUMAN	Choline transporter-like protein 2 OS=Homo sapiens OX=9606 GN=SLC44A2 PE=1 SV=3	YLTYLNAR	NA	507.275	40.205	2	x'0000000000	0.0582696	0.0582696	0.0582696	40.205	40.205	71.53	0.00888298	0.00888298	35.81	35.81	1	120	127	35.81	9458: Scan 13800 (rt=40.205) [\\qmcr.qmul.ac.uk\rfs\HAEMONC\Pedro's Lab\Cell Signalling Proteomics\Ana Levi\Biotin_Exp8\RAW\QE1_MS_Ana_Levi_Exp8_Sample5.raw]	SLC44A2(119-127, no_mod);	28920.5	SLC44A2;	Q8IWA5;	p20803	1670	1670	Q8IWA5	Choline transporter-like protein 2	SLC44A2	surface	machine learning	NA	706	10	0	CY:1-33;TM:34-56;NC:57-231;TM:232-252;CY:253-258;TM:259-277;NC:278-314;TM:315-336;CY:337-360;TM:361-380;NC:381-452;TM:453-479;CY:480-499;TM:500-522;NC:523-561;TM:562-585;CY:586-599;TM:600-622;NC:623-636;TM:637-659;CY:660-706	uniprot - CSPA confirmed	NA	0.8583	1	ENSG00000129353	ENSP00000336888	NA	Transporters	SLC;Other;SLC44	187;200;417;697
TRFM_HUMAN	Melanotransferrin OS=Homo sapiens OX=9606 GN=MELTF PE=1 SV=2	ADVTEWR	NA	438.714	34.1858	2	x'000000000	-1.04979	-1.87226	-1.87226	34.1858	34.2508	95.19	0.000501603	0.000501603	43.86	43.86	3	263	269	29.8	6759: Scan 10700 (rt=34.1858) [\\qmcr.qmul.ac.uk\rfs\HAEMONC\Pedro's Lab\Cell Signalling Proteomics\Ana Levi\Biotin_Exp8\RAW\QE1_MS_Ana_Levi_Exp8_Sample5.raw]	MELTF(262-269, no_mod);	42693.3	MELTF;	P08582;	p00324	425	425	P08582	Melanotransferrin	MFI2	surface	GPI (UniProt)	NA	738	0	1	SP:1-19;NC:20-738	uniprot - CSPA based sp-noncyt - CSPA confirmed	NA	0.6747	2 (nonTM)	ENSG00000163975	ENSP00000296350	CD228	NA	NA	38;135;515
FCGRB_HUMAN	High affinity immunoglobulin gamma Fc receptor IB OS=Homo sapiens OX=9606 GN=FCGR1B PE=2 SV=1	VISSLQEDR	NA	523.777	29.1256	2	x'00000000000	-1.70917	-1.70917	-1.70917	29.1256	29.1256	94.45	0.00391168	0.00391168	38.39	38.39	1	243	251	25.86	4465: Scan 8061 (rt=29.1256) [\\qmcr.qmul.ac.uk\rfs\HAEMONC\Pedro's Lab\Cell Signalling Proteomics\Ana Levi\Biotin_Exp8\RAW\QE1_MS_Ana_Levi_Exp8_Sample5.raw]	FCGR1A(336-345, no_mod);FCGR1BP(242-251, no_mod);	33779.9	FCGR1A; FCGR1BP;	P12314; Q92637;	p19175	2149	2149	Q92637	High affinity immunoglobulin gamma Fc receptor IB	FCGR1B	surface	machine learning	NA	280	1	1	SP:1-15;NC:16-195;TM:196-219;CY:220-280	uniprot	NA	0.8623	1	ENSG00000198019	NA	NA	Receptors	IG;FcR	59;78;152;159;163
MCP_HUMAN	Membrane cofactor protein OS=Homo sapiens OX=9606 GN=CD46 PE=1 SV=3	FPVVENGK	Deamidated (NQ)	445.735	34.2997	2	x'0000001000	0.673446	-0.315924	0.673446	34.25	35.2357	101.78	0.00554549	0.00554549	36.54	36.54	4	230	237	31.06	6815: Scan 10761 (rt=34.2997) [\\qmcr.qmul.ac.uk\rfs\HAEMONC\Pedro's Lab\Cell Signalling Proteomics\Ana Levi\Biotin_Exp8\RAW\QE1_MS_Ana_Levi_Exp8_Sample5.raw]	CD46(N235);	61964.4	CD46;	P15529;	p05273	530	530	P15529	Membrane cofactor protein	CD46	surface	machine learning	NA	392	1	1	SP:1-32;NC:33-343;TM:344-366;CY:367-392	uniprot - CSPA confirmed	NA	0.8802	1	ENSG00000117335	ENSP00000350893	CD46	Unclassified	Unclassified	83;114;273
CD166_HUMAN	CD166 antigen OS=Homo sapiens OX=9606 GN=ALCAM PE=1 SV=2	QPSKPEIVSK	NA	556.819	21.1297	2	x'000000000000	-0.409311	-0.409311	-0.409311	21.1297	21.1297	163.46	0.0318378	0.0318378	24.44	24.44	1	133	142	11.4	998: Scan 4085 (rt=21.1297) [\\qmcr.qmul.ac.uk\rfs\HAEMONC\Pedro's Lab\Cell Signalling Proteomics\Ana Levi\Biotin_Exp8\RAW\QE1_MS_Ana_Levi_Exp8_Sample5.raw]	ALCAM(132-142, no_mod);	5010.16	ALCAM;	Q13740;	p14889	1215	1215	Q13740	CD166 antigen	ALCAM	surface	machine learning	NA	583	1	1	SP:1-27;NC:28-527;TM:528-550;CY:551-583	uniprot - CSPA confirmed	NA	0.9441	1	ENSG00000170017	ENSP00000305988	CD166	Unclassified	Unclassified	91;95;167;265;306;361;457;480;499
PLXB2_HUMAN	Plexin-B2 OS=Homo sapiens OX=9606 GN=PLXNB2 PE=1 SV=3	VLNCDTISQVK	NA	638.832	35.5119	2	x'0000000000000	-0.787051	-0.787051	-0.787051	35.5119	35.5119	130.5	0.0131101	0.0131101	32.68	32.68	1	1481	1491	32.68	7275: Scan 11328 (rt=35.5119) [\\qmcr.qmul.ac.uk\rfs\HAEMONC\Pedro's Lab\Cell Signalling Proteomics\Ana Levi\Biotin_Exp8\RAW\QE1_MS_Ana_Levi_Exp8_Sample5.raw]	PLXNB2(1480-1491, no_mod);	32013.7	PLXNB2;	O15031;	p19379	136	136	O15031	Plexin-B2	PLXNB2	surface	pos. trainingset	NA	1838	1	1	SP:1-18;NC:19-1199;TM:1200-1221;CY:1222-1838	uniprot - CSPA confirmed	surface	0.9434	1	ENSG00000196576	ENSP00000352288;ENSP00000409171	NA	Receptors	Other_receptors;Plexin	127;242;391;402;528;733;759;795;844;1002;1049;1068;1099;1449
SDC1_HUMAN	Syndecan-1 OS=Homo sapiens OX=9606 GN=SDC1 PE=1 SV=3	KDEGSYSLEEPK	NA	691.326	28.5685	2	x'00000000000000	3.61715	-2.74221	-2.56838	28.5685	28.8426	316.55	0.000224028	0.000224028	52.06	52.06	5	281	292	47.14	4217: Scan 7781 (rt=28.5685) [\\qmcr.qmul.ac.uk\rfs\HAEMONC\Pedro's Lab\Cell Signalling Proteomics\Ana Levi\Biotin_Exp8\RAW\QE1_MS_Ana_Levi_Exp8_Sample5.raw]	SDC1(280-292, no_mod);	11245.4	SDC1;	P18827;	p09034	574	574	P18827	Syndecan-1	SDC1	surface	machine learning	NA	310	1	1	SP:1-22;NC:23-252;TM:253-276;CY:277-310	uniprot	NA	0.8164	1	ENSG00000115884	ENSP00000254351;ENSP00000370542	CD138	Receptors	Other_receptors;Syndecan	43;231
LEUK_HUMAN	Leukosialin OS=Homo sapiens OX=9606 GN=SPN PE=1 SV=1	RPTLTTFFGR	NA	598.333	44.0779	2	x'000000000000	-0.52484	-1.21123	-0.90989	44.0413	44.2618	211.02	0.00148309	0.00148309	42.61	42.61	5	339	348	35.51	11277: Scan 15826 (rt=44.0779) [\\qmcr.qmul.ac.uk\rfs\HAEMONC\Pedro's Lab\Cell Signalling Proteomics\Ana Levi\Biotin_Exp8\RAW\QE1_MS_Ana_Levi_Exp8_Sample5.raw]	SPN(338-348, no_mod);	57960.8	SPN;	P16150;	p15530	538	538	P16150	Leukosialin	SPN	surface	machine learning	NA	400	1	1	SP:1-19;NC:20-254;TM:255-277;CY:278-400	uniprot	NA	0.8044	1	ENSG00000197471	ENSP00000353238;ENSP00000378787;ENSP00000455266	CD43	Unclassified	Unclassified	239
ITB2_HUMAN	Integrin beta-2 OS=Homo sapiens OX=9606 GN=ITGB2 PE=1 SV=2	YLIYVDESR	NA	579.298	45.3853	2	x'00000000000	4.07408	-0.542982	4.07408	45.3853	45.5497	362.38	0.0016937	0.0016937	39.37	39.37	2	685	693	39.37	11868: Scan 16486 (rt=45.3853) [\\qmcr.qmul.ac.uk\rfs\HAEMONC\Pedro's Lab\Cell Signalling Proteomics\Ana Levi\Biotin_Exp8\RAW\QE1_MS_Ana_Levi_Exp8_Sample5.raw]	ITGB2(684-693, no_mod);	153731	ITGB2;	P05107;	p20762	385	385	P05107	Integrin beta-2	ITGB2	surface	pos. trainingset	NA	769	1	1	SP:1-22;NC:23-700;TM:701-727;CY:728-769	uniprot - CSPA confirmed	surface	0.8352	1	ENSG00000160255	ENSP00000303242;ENSP00000347279;ENSP00000380948;ENSP00000380950;ENSP00000380955	CD18	Receptors	Other_receptors;Integrin	50;116;212;254;501;642
ANTR2_HUMAN	Anthrax toxin receptor 2 OS=Homo sapiens OX=9606 GN=ANTXR2 PE=1 SV=5	EEEEEPLPTK	NA	600.785	29.7001	2	x'000000000000	-0.781123	-2.81522	-1.19794	29.7001	29.7923	49.37	0.000111565	0.000111565	49.37	49.37	3	362	371	37.65	4719: Scan 8359 (rt=29.7001) [\\qmcr.qmul.ac.uk\rfs\HAEMONC\Pedro's Lab\Cell Signalling Proteomics\Ana Levi\Biotin_Exp8\RAW\QE1_MS_Ana_Levi_Exp8_Sample5.raw]	ANTXR2(361-371, no_mod);	33884.4	ANTXR2;	P58335;	p03391	1040	1040	P58335	Anthrax toxin receptor 2	ANTXR2	surface	machine learning	NA	489	1	1	SP:1-33;NC:34-317;TM:318-341;CY:342-489	uniprot	NA	0.9042	1	ENSG00000163297	ENSP00000306185;ENSP00000413700	NA	Unclassified	Unclassified	250;260
PTPRF_HUMAN	Receptor-type tyrosine-protein phosphatase F OS=Homo sapiens OX=9606 GN=PTPRF PE=1 SV=2	TQQGVPAQPADFQAEVESDTR	Deamidated (NQ)	759.027	47.1871	3	x'00000000000001000000000	7.89909	2.75412	7.89909	47.0871	47.3484	1040.17	6.53636e-07	0.00103693	75.11	63.24	20	507	527	37.09	12695: Scan 17417 (rt=47.1871) [\\qmcr.qmul.ac.uk\rfs\HAEMONC\Pedro's Lab\Cell Signalling Proteomics\Ana Levi\Biotin_Exp8\RAW\QE1_MS_Ana_Levi_Exp8_Sample5.raw]	PTPRF(Q519);	171824	PTPRF;	P10586;	p17991	469	469	P10586	Receptor-type tyrosine-protein phosphatase F	PTPRF	surface	machine learning	NA	1907	1	1	SP:1-29;NC:30-1261;TM:1262-1284;CY:1285-1907	uniprot - CSPA confirmed	NA	0.9341	1	ENSG00000142949	ENSP00000353030	NA	Receptors	Other_receptors;ReceptorTypePhosphatases	117;250;295;721;966;1696;1731
CD166_HUMAN	CD166 antigen OS=Homo sapiens OX=9606 GN=ALCAM PE=1 SV=2	EMDPVTQLYTMTSTLEYK	NA	717.339	69.5619	3	x'00000000000000000000	-0.825037	-0.825037	-0.825037	69.5619	69.5619	163.46	0.00737048	0.00737048	34.4	34.4	1	191	208	34.4	22369: Scan 28060 (rt=69.5619) [\\qmcr.qmul.ac.uk\rfs\HAEMONC\Pedro's Lab\Cell Signalling Proteomics\Ana Levi\Biotin_Exp8\RAW\QE1_MS_Ana_Levi_Exp8_Sample5.raw]	ALCAM(190-208, no_mod);	23990.5	ALCAM;	Q13740;	p04118	1215	1215	Q13740	CD166 antigen	ALCAM	surface	machine learning	NA	583	1	1	SP:1-27;NC:28-527;TM:528-550;CY:551-583	uniprot - CSPA confirmed	NA	0.9441	1	ENSG00000170017	ENSP00000305988	CD166	Unclassified	Unclassified	91;95;167;265;306;361;457;480;499
AT1A1_HUMAN	Sodium/potassium-transporting ATPase subunit alpha-1 OS=Homo sapiens OX=9606 GN=ATP1A1 PE=1 SV=1	DKYEPAAVSEQGDK	NA	768.863	26.722	2	x'0000000000000000	-0.191442	-1.68912	-0.191442	26.6051	26.9475	1359.69	8.37532e-05	8.37532e-05	53.5	53.5	3	8	21	52.36	3419: Scan 6847 (rt=26.722) [\\qmcr.qmul.ac.uk\rfs\HAEMONC\Pedro's Lab\Cell Signalling Proteomics\Ana Levi\Biotin_Exp8\RAW\QE1_MS_Ana_Levi_Exp8_Sample5.raw]	ATP1A1(7-21, no_mod);	11837.5	ATP1A1;	P05023;	p02422	381	381	P05023	Sodium/potassium-transporting ATPase subunit alpha-1	ATP1A1	surface	pos. trainingset	NA	1023	10	0	CY:1-95;TM:96-114;NC:115-129;TM:130-149;CY:150-290;TM:291-312;NC:313-318;TM:319-344;CY:345-775;TM:776-796;NC:797-801;TM:802-824;CY:825-848;TM:849-872;NC:873-912;TM:913-932;CY:933-952;TM:953-970;NC:971-984;TM:985-1002;CY:1003-1023	uniprot	surface	0.5464	3	ENSG00000163399	ENSP00000295598	NA	Transporters	Active_transporters;P-ATPase	215;405;483;497;638;720
ITA6_HUMAN	Integrin alpha-6 OS=Homo sapiens OX=9606 GN=ITGA6 PE=1 SV=5	LRPIPITASVEIQEPSSR	NA	665.04	46.3743	3	x'00000000000000000000	0.800662	-2.21124	-2.21124	46.2149	46.4711	404.39	4.49494e-05	4.49494e-05	53.25	53.25	5	616	633	53.25	12311: Scan 16989 (rt=46.3743) [\\qmcr.qmul.ac.uk\rfs\HAEMONC\Pedro's Lab\Cell Signalling Proteomics\Ana Levi\Biotin_Exp8\RAW\QE1_MS_Ana_Levi_Exp8_Sample5.raw]	ITGA6(615-633, no_mod);	44527.9	ITGA6;	P23229;	p11682	627	627	P23229	Integrin alpha-6	ITGA6	surface	pos. trainingset	NA	1130	1	1	SP:1-23;NC:24-1052;TM:1053-1076;CY:1077-1130	uniprot - CSPA confirmed	surface	0.9405	1	ENSG00000091409	ENSP00000406694	CD49f	Receptors	Other_receptors;Integrin	78;223;323;409;770;787;930;966;997;1126
JAM1_HUMAN	Junctional adhesion molecule A OS=Homo sapiens OX=9606 GN=F11R PE=1 SV=1	NGYGTPMTSNAVR	Deamidated (NQ)	684.814	39.5776	2	x'010000000000000	0.113336	-0.910345	-1.20283	36.7809	39.5776	289.77	8.88346e-05	0.00191317	51.14	43.02	3	216	228	38.95	9161: Scan 13469 (rt=39.5776) [\\qmcr.qmul.ac.uk\rfs\HAEMONC\Pedro's Lab\Cell Signalling Proteomics\Ana Levi\Biotin_Exp8\RAW\QE1_MS_Ana_Levi_Exp8_Sample5.raw]	F11R(N216);	96930.6	F11R;	Q9Y624;	p13165	2867	2867	Q9Y624	Junctional adhesion molecule A	F11R	surface	pos. trainingset	NA	299	1	1	SP:1-27;NC:28-236;TM:237-261;CY:262-299	uniprot - CSPA confirmed	surface	0.8462	1	ENSG00000158769	ENSP00000357005	CD321	Miscellaneous	Unknown_function;IG_Unknown_function	185
TM9S2_HUMAN	Transmembrane 9 superfamily member 2 OS=Homo sapiens OX=9606 GN=TM9SF2 PE=1 SV=1	IEPSPYK	NA	417.224	25.8483	2	x'000000000	-0.691948	-1.19649	-1.19649	25.8483	26.144	27.07	0.0815776	0.0815776	27.07	27.07	2	105	111	18.56	3028: Scan 6399 (rt=25.8483) [\\qmcr.qmul.ac.uk\rfs\HAEMONC\Pedro's Lab\Cell Signalling Proteomics\Ana Levi\Biotin_Exp8\RAW\QE1_MS_Ana_Levi_Exp8_Sample5.raw]	TM9SF2(104-111, no_mod);	37823.9	TM9SF2;	Q99805;	p07642	2329	2329	Q99805	Transmembrane 9 superfamily member 2	TM9SF2	surface	machine learning	NA	663	9	1	SP:1-33;NC:34-300;TM:301-323;CY:324-370;TM:371-392;NC:393-397;TM:398-422;CY:423-433;TM:434-457;NC:458-463;TM:464-493;CY:494-523;TM:524-546;NC:547-552;TM:553-581;CY:582-592;TM:593-612;NC:613-629;TM:630-653;CY:654-663	uniprot	NA	0.5848	2	ENSG00000125304	ENSP00000365567	NA	Miscellaneous	Unknown_function;TM9SF	NA
KIT_HUMAN	Mast/stem cell growth factor receptor Kit OS=Homo sapiens OX=9606 GN=KIT PE=1 SV=1	EALMSELK	NA	460.742	39.3912	2	x	0.19359	0.19359	0.19359	39.3912	39.3912	118.34	0.0860314	0.0860314	22.64	22.64	1	635	642	0	9076: Scan 13371 (rt=39.3912) [\\qmcr.qmul.ac.uk\rfs\HAEMONC\Pedro's Lab\Cell Signalling Proteomics\Ana Levi\Biotin_Exp8\RAW\QE1_MS_Ana_Levi_Exp8_Sample5.raw]	CSF1R(627-635, no_mod);FLT3(655-663, no_mod);KIT(634-642, no_mod);	101762	CSF1R; FLT3; KIT;	P07333; P36888; P10721;	p03202	472	472	P10721	Mast/stem cell growth factor receptor Kit	KIT	surface	pos. trainingset	NA	976	1	1	SP:1-25;NC:26-521;TM:522-545;CY:546-976	uniprot - CSPA confirmed	surface	0.9832	1	ENSG00000157404	ENSP00000288135	CD117	Receptors	KInase;PDGFR	130;145;283;293;300;320;352;367;463;486;819;941
RPN1_HUMAN	Dolichyl-diphosphooligosaccharide--protein glycosyltransferase subunit 1 OS=Homo sapiens OX=9606 GN=RPN1 PE=1 SV=1	ALTSEIALLQSR	NA	434.586	51.4438	3	x'00000000000000	0.946387	0.715749	0.715749	51.4438	51.5945	1048.28	0.00257539	0.00257539	37.71	37.71	3	525	536	35.75	14630: Scan 19559 (rt=51.4438) [\\qmcr.qmul.ac.uk\rfs\HAEMONC\Pedro's Lab\Cell Signalling Proteomics\Ana Levi\Biotin_Exp8\RAW\QE1_MS_Ana_Levi_Exp8_Sample5.raw]	RPN1(524-536, no_mod);	57721.8	RPN1;	P04843;	p01057	379	379	P04843	Dolichyl-diphosphooligosaccharide--protein glycosyltransferase subunit 1	RPN1	surface	machine learning	NA	607	1	1	SP:1-26;NC:27-439;TM:440-458;CY:459-607	uniprot - CSPA confirmed	NA	0.5888	2	ENSG00000163902	ENSP00000296255	NA	Enzymes	2.4.1	220;299
HM13_HUMAN	Minor histocompatibility antigen H13 OS=Homo sapiens OX=9606 GN=HM13 PE=1 SV=1	LVFPQDLLEK	NA	601.346	57.0204	2	x'000000000000	1.60992	-7.43504	1.26012	56.9728	57.3833	99.46	0.00175053	0.00175053	39.86	39.86	9	242	251	38.55	17161: Scan 22326 (rt=57.0204) [\\qmcr.qmul.ac.uk\rfs\HAEMONC\Pedro's Lab\Cell Signalling Proteomics\Ana Levi\Biotin_Exp8\RAW\QE1_MS_Ana_Levi_Exp8_Sample5.raw]	HM13(241-251, no_mod);	43715	HM13;	Q8TCT9;	p12111	2071	2071	Q8TCT9	Minor histocompatibility antigen H13	HM13	surface	machine learning	NA	377	9	0	NC:1-32;TM:33-55;CY:56-74;TM:75-95;NC:96-101;TM:102-122;CY:123-159;TM:160-178;NC:179-183;TM:184-202;CY:203-208;TM:209-232;NC:233-257;TM:258-277;CY:278-288;TM:289-312;NC:313-317;TM:318-336;CY:337-377	uniprot	NA	0.7425	2	ENSG00000101294	ENSP00000343032;ENSP00000479020	NA	Unclassified	Unclassified	10;20;62;204
IGSF2_HUMAN	Immunoglobulin superfamily member 2 OS=Homo sapiens OX=9606 GN=CD101 PE=1 SV=2	WINQASDESQR	NA	667.311	29.4688	2	x'0000000000000	0.261142	0.261142	0.261142	29.4688	29.4688	73.87	0.00290088	0.00290088	40.46	40.46	1	923	933	38.5	4618: Scan 8240 (rt=29.4688) [\\qmcr.qmul.ac.uk\rfs\HAEMONC\Pedro's Lab\Cell Signalling Proteomics\Ana Levi\Biotin_Exp8\RAW\QE1_MS_Ana_Levi_Exp8_Sample5.raw]	CD101(922-933, no_mod);	35700.3	CD101;	Q93033;	p20338	2164	2164	Q93033	Immunoglobulin superfamily member 2	CD101	surface	machine learning	NA	1021	1	1	SP:1-20;NC:21-954;TM:955-979;CY:980-1021	uniprot - CSPA confirmed	NA	0.8463	1	ENSG00000134256	ENSP00000256652;ENSP00000358482	CD101	Receptors	IG;OtherOther	44;287;322;598;721;788;823
TM9S3_HUMAN	Transmembrane 9 superfamily member 3 OS=Homo sapiens OX=9606 GN=TM9SF3 PE=1 SV=2	YLDPSFFQHR	NA	437.216	45.2833	3	x'000000000000	0.0229248	-0.75652	0.0229248	45.2833	45.4642	48.9	0.000231885	0.000231885	48.9	48.9	3	211	220	48.9	11822: Scan 16435 (rt=45.2833) [\\qmcr.qmul.ac.uk\rfs\HAEMONC\Pedro's Lab\Cell Signalling Proteomics\Ana Levi\Biotin_Exp8\RAW\QE1_MS_Ana_Levi_Exp8_Sample5.raw]	TM9SF3(210-220, no_mod);	70722	TM9SF3;	Q9HD45;	p20736	2529	2529	Q9HD45	Transmembrane 9 superfamily member 3	TM9SF3	surface	machine learning	NA	589	8	1	SP:1-28;NC:29-220;TM:221-245;CY:246-288;TM:289-314;NC:315-358;TM:359-384;CY:385-393;TM:394-416;NC:417-445;TM:446-469;CY:470-478;TM:479-507;NC:508-518;TM:519-539;CY:540-550;TM:551-573;NC:574-589	constrained phobius - prefered over uniprot based on cspa - CSPA confirmed	NA	0.7385	2	ENSG00000077147	ENSP00000360184	NA	Miscellaneous	Unknown_function;TM9SF	174;419
ITB2_HUMAN	Integrin beta-2 OS=Homo sapiens OX=9606 GN=ITGB2 PE=1 SV=2	IGFGSFVDK	NA	485.256	48.1625	2	x	0.307693	-0.662883	-0.600932	48.081	48.4245	362.38	6.43089e-07	6.43089e-07	73.09	73.09	11	166	174	0	13154: Scan 17916 (rt=48.1625) [\\qmcr.qmul.ac.uk\rfs\HAEMONC\Pedro's Lab\Cell Signalling Proteomics\Ana Levi\Biotin_Exp8\RAW\QE1_MS_Ana_Levi_Exp8_Sample5.raw]	ITGB2(165-174, no_mod);ITGB7(190-199, no_mod);	121058	ITGB2; ITGB7;	P05107; P26010;	p07776	385	385	P05107	Integrin beta-2	ITGB2	surface	pos. trainingset	NA	769	1	1	SP:1-22;NC:23-700;TM:701-727;CY:728-769	uniprot - CSPA confirmed	surface	0.8352	1	ENSG00000160255	ENSP00000303242;ENSP00000347279;ENSP00000380948;ENSP00000380950;ENSP00000380955	CD18	Receptors	Other_receptors;Integrin	50;116;212;254;501;642
ITB2_HUMAN	Integrin beta-2 OS=Homo sapiens OX=9606 GN=ITGB2 PE=1 SV=2	TVLPFVNTHPDK	NA	684.369	40.9041	2	x'00000000000000	-1.41214	-1.77798	-1.41214	40.9041	40.9161	362.38	9.43887e-05	9.43887e-05	53.4	53.4	2	175	186	53.4	9791: Scan 14176 (rt=40.9041) [\\qmcr.qmul.ac.uk\rfs\HAEMONC\Pedro's Lab\Cell Signalling Proteomics\Ana Levi\Biotin_Exp8\RAW\QE1_MS_Ana_Levi_Exp8_Sample5.raw]	ITGB2(174-186, no_mod);	37953.7	ITGB2;	P05107;	p18275	385	385	P05107	Integrin beta-2	ITGB2	surface	pos. trainingset	NA	769	1	1	SP:1-22;NC:23-700;TM:701-727;CY:728-769	uniprot - CSPA confirmed	surface	0.8352	1	ENSG00000160255	ENSP00000303242;ENSP00000347279;ENSP00000380948;ENSP00000380950;ENSP00000380955	CD18	Receptors	Other_receptors;Integrin	50;116;212;254;501;642
ITB2_HUMAN	Integrin beta-2 OS=Homo sapiens OX=9606 GN=ITGB2 PE=1 SV=2	LAENNIQPIFAVTSR	NA	836.955	52.5777	2	x'00000000000000000	0.104074	-0.661525	0.104074	52.5553	52.5777	362.38	3.39678e-07	3.39678e-07	78.4	78.4	2	311	325	75.91	15153: Scan 20134 (rt=52.5777) [\\qmcr.qmul.ac.uk\rfs\HAEMONC\Pedro's Lab\Cell Signalling Proteomics\Ana Levi\Biotin_Exp8\RAW\QE1_MS_Ana_Levi_Exp8_Sample5.raw]	ITGB2(310-325, no_mod);	311563	ITGB2;	P05107;	p09622	385	385	P05107	Integrin beta-2	ITGB2	surface	pos. trainingset	NA	769	1	1	SP:1-22;NC:23-700;TM:701-727;CY:728-769	uniprot - CSPA confirmed	surface	0.8352	1	ENSG00000160255	ENSP00000303242;ENSP00000347279;ENSP00000380948;ENSP00000380950;ENSP00000380955	CD18	Receptors	Other_receptors;Integrin	50;116;212;254;501;642
CD36_HUMAN	Platelet glycoprotein 4 OS=Homo sapiens OX=9606 GN=CD36 PE=1 SV=2	VAIIDTYK	NA	461.766	38.5552	2	x'0000000000	-0.0564287	-1.185	-0.0564287	38.4772	38.6854	87.27	0.000138088	0.000138088	47.32	47.32	5	224	231	41.54	8674: Scan 12923 (rt=38.5552) [\\qmcr.qmul.ac.uk\rfs\HAEMONC\Pedro's Lab\Cell Signalling Proteomics\Ana Levi\Biotin_Exp8\RAW\QE1_MS_Ana_Levi_Exp8_Sample5.raw]	CD36(223-231, no_mod);	73909.7	CD36;	P16671;	p18453	550	550	P16671	Platelet glycoprotein 4	CD36	surface	machine learning	NA	472	2	0	CY:1-6;TM:7-28;NC:29-439;TM:440-465;CY:466-472	uniprot - CSPA confirmed	NA	0.7325	2	ENSG00000135218	ENSP00000308165;ENSP00000378268;ENSP00000411411;ENSP00000399421;ENSP00000415743	CD36	Receptors	SCAR;Class_B	79;102;134;163;205;220;235;247;321;417
CSF2R_HUMAN	Granulocyte-macrophage colony-stimulating factor receptor subunit alpha OS=Homo sapiens OX=9606 GN=CSF2RA PE=1 SV=1	YNFPSSEPR	NA	548.756	35.2012	2	x'00000000000	3.56275	-1.22045	-1.22045	35.1295	35.2012	34.2	0.00376388	0.00376388	34.2	34.2	2	281	289	34.2	7136: Scan 11170 (rt=35.2012) [\\qmcr.qmul.ac.uk\rfs\HAEMONC\Pedro's Lab\Cell Signalling Proteomics\Ana Levi\Biotin_Exp8\RAW\QE1_MS_Ana_Levi_Exp8_Sample5.raw]	CSF2RA(280-289, no_mod);	29953.3	CSF2RA;	P15509;	p20835	528	528	P15509	Granulocyte-macrophage colony-stimulating factor receptor subunit alpha	CSF2RA	surface	pos. trainingset	NA	400	1	1	SP:1-19;NC:20-324;TM:325-346;CY:347-400	uniprot - CSPA confirmed	surface	0.9112	1	ENSG00000198223	ENSP00000370935;ENSP00000370940;ENSP00000416437	CD116	Receptors	IG;Type1;CytokineR	46;54;99;123;135;182;195;223;229;272;305
PTK7_HUMAN	Inactive tyrosine-protein kinase 7 OS=Homo sapiens OX=9606 GN=PTK7 PE=1 SV=2	LPQPEGCPSK	NA	556.774	26.2234	2	x'000000000000	0.143945	-0.989625	0.143945	26.1563	26.3717	311.03	0.0109502	0.0109502	30.54	30.54	3	1026	1035	30.54	3194: Scan 6594 (rt=26.2234) [\\qmcr.qmul.ac.uk\rfs\HAEMONC\Pedro's Lab\Cell Signalling Proteomics\Ana Levi\Biotin_Exp8\RAW\QE1_MS_Ana_Levi_Exp8_Sample5.raw]	PTK7(1025-1035, no_mod);	24663.8	PTK7;	Q13308;	p11405	1183	1183	Q13308	Inactive tyrosine-protein kinase 7	PTK7	surface	machine learning	NA	1070	1	1	SP:1-30;NC:31-702;TM:703-726;CY:727-1070	uniprot - CSPA confirmed	NA	0.984	1	ENSG00000112655	ENSP00000230419	NA	Receptors	Kinase;Other	116;175;184;214;268;283;405;463;567;646
CD44_HUMAN	CD44 antigen OS=Homo sapiens OX=9606 GN=CD44 PE=1 SV=3	NLQNVDMK	NA	481.241	28.4498	2	x'0000000000	-0.667382	-2.833	-2.833	28.4232	28.8417	427.38	0.00135616	0.00135616	44.93	44.93	5	732	739	38.62	4168: Scan 7720 (rt=28.4498) [\\qmcr.qmul.ac.uk\rfs\HAEMONC\Pedro's Lab\Cell Signalling Proteomics\Ana Levi\Biotin_Exp8\RAW\QE1_MS_Ana_Levi_Exp8_Sample5.raw]	CD44(731-739, no_mod);	66319.9	CD44;	P16070;	p13458	535	535	P16070	CD44 antigen	CD44	surface	pos. trainingset	NA	742	1	1	SP:1-20;NC:21-649;TM:650-671;CY:672-742	uniprot - CSPA confirmed	surface	0.9609	1	ENSG00000026508	ENSP00000398632	CD44	Unclassified	Unclassified	25;57;100;110;120;350;548;599;636
S29A1_HUMAN	Equilibrative nucleoside transporter 1 OS=Homo sapiens OX=9606 GN=SLC29A1 PE=1 SV=3	SSIAGSSTWER	NA	590.785	33.4445	2	x'0000000000000	2.46364	2.46364	2.46364	33.4445	33.4445	145.91	0.00464697	0.00464697	35.62	35.62	1	316	326	35.23	6410: Scan 10303 (rt=33.4445) [\\qmcr.qmul.ac.uk\rfs\HAEMONC\Pedro's Lab\Cell Signalling Proteomics\Ana Levi\Biotin_Exp8\RAW\QE1_MS_Ana_Levi_Exp8_Sample5.raw]	SLC29A1(315-326, no_mod);	37494.7	SLC29A1;	Q99808;	p16756	2330	2330	Q99808	Equilibrative nucleoside transporter 1	SLC29A1	surface	pos. trainingset	NA	456	11	0	CY:1-11;TM:12-32;NC:33-78;TM:79-98;CY:99-109;TM:110-130;NC:131-135;TM:136-159;CY:160-178;TM:179-199;NC:200-204;TM:205-226;CY:227-288;TM:289-307;NC:308-326;TM:327-344;CY:345-363;TM:364-382;NC:383-393;TM:394-418;CY:419-429;TM:430-452;NC:453-456	uniprot - CSPA confirmed	surface	0.5476	3	ENSG00000112759	ENSP00000360773;ENSP00000360778;ENSP00000360789;ENSP00000360796;ENSP00000360805;ENSP00000360820;ENSP00000377424;ENSP00000377427;ENSP00000392668	NA	Transporters	SLC;MFS;SLC29	48;277;288
TGON2_HUMAN	Trans-Golgi network integral membrane protein 2 OS=Homo sapiens OX=9606 GN=TGOLN2 PE=1 SV=4	SSAEAQTPEDTPNK	NA	737.837	22.1847	2	x'0000000000000000	0.324363	-0.137074	-0.137074	22.1847	22.2565	84.14	0.00010313	0.00010313	50.16	50.16	3	70	83	50.16	1423: Scan 4568 (rt=22.1847) [\\qmcr.qmul.ac.uk\rfs\HAEMONC\Pedro's Lab\Cell Signalling Proteomics\Ana Levi\Biotin_Exp8\RAW\QE1_MS_Ana_Levi_Exp8_Sample5.raw]	TGOLN2(69-83, no_mod);	8959.1	TGOLN2;	O43493;	p16705	176	176	O43493	Trans-Golgi network integral membrane protein 2	TGOLN2	surface	machine learning	NA	480	1	1	SP:1-22;NC:23-384;TM:385-402;CY:403-480	uniprot	NA	0.5928	2	ENSG00000152291	NA	NA	Unclassified	Unclassified	39;82;96;152;180;208;222;373;377
JAM1_HUMAN	Junctional adhesion molecule A OS=Homo sapiens OX=9606 GN=F11R PE=1 SV=1	LIVLVPPSKPTVNIPSSATIGNR	NA	791.801	51.7031	3	x'0000000000000000000000000	0.156805	-0.905421	0.106222	51.7031	52.0153	289.77	1.61415e-09	1.61415e-09	89.06	89.06	7	126	148	89.06	14747: Scan 19690 (rt=51.7031) [\\qmcr.qmul.ac.uk\rfs\HAEMONC\Pedro's Lab\Cell Signalling Proteomics\Ana Levi\Biotin_Exp8\RAW\QE1_MS_Ana_Levi_Exp8_Sample5.raw]	F11R(125-148, no_mod);	141093	F11R;	Q9Y624;	p10661	2867	2867	Q9Y624	Junctional adhesion molecule A	F11R	surface	pos. trainingset	NA	299	1	1	SP:1-27;NC:28-236;TM:237-261;CY:262-299	uniprot - CSPA confirmed	surface	0.8462	1	ENSG00000158769	ENSP00000357005	CD321	Miscellaneous	Unknown_function;IG_Unknown_function	185
GTR1_HUMAN	Solute carrier family 2, facilitated glucose transporter member 1 OS=Homo sapiens OX=9606 GN=SLC2A1 PE=1 SV=2	SFEMLILGR	NA	533.292	58.6691	2	x'00000000000	0.559851	-0.473431	-0.473431	58.6691	58.8939	99.62	4.55145e-05	4.55145e-05	58.47	58.47	2	118	126	58.47	17889: Scan 23117 (rt=58.6691) [\\qmcr.qmul.ac.uk\rfs\HAEMONC\Pedro's Lab\Cell Signalling Proteomics\Ana Levi\Biotin_Exp8\RAW\QE1_MS_Ana_Levi_Exp8_Sample5.raw]	SLC2A1(117-126, no_mod);	24637.8	SLC2A1;	P11166;	p15946	478	478	P11166	Solute carrier family 2, facilitated glucose transporter member 1	SLC2A1	surface	pos. trainingset	NA	492	12	0	CY:1-11;TM:12-29;NC:30-63;TM:64-87;CY:88-95;TM:96-115;NC:116-120;TM:121-144;CY:145-154;TM:155-174;NC:175-185;TM:186-207;CY:208-271;TM:272-294;NC:295-306;TM:307-328;CY:329-335;TM:336-357;NC:358-362;TM:363-389;CY:390-401;TM:402-425;NC:426-430;TM:431-450;CY:451-492	uniprot - CSPA confirmed	surface	0.8731	1	ENSG00000117394	ENSP00000416293	NA	Transporters	SLC;MFS;SLC2	45;411
IGSF8_HUMAN	Immunoglobulin superfamily member 8 OS=Homo sapiens OX=9606 GN=IGSF8 PE=1 SV=1	LVAQLDTEGVGSLGPGYEGR	Deamidated (NQ)	1010.01	51.0478	2	x'0000100000000000000000	9.11639	3.26907	3.26907	51.0478	51.1962	223.39	3.5087e-12	3.5087e-12	129.15	129.15	2	358	377	126.9	14451: Scan 19359 (rt=51.0478) [\\qmcr.qmul.ac.uk\rfs\HAEMONC\Pedro's Lab\Cell Signalling Proteomics\Ana Levi\Biotin_Exp8\RAW\QE1_MS_Ana_Levi_Exp8_Sample5.raw]	IGSF8(Q361);	49235.7	IGSF8;	Q969P0;	p12070	2175	2175	Q969P0	Immunoglobulin superfamily member 8	IGSF8	surface	pos. trainingset	NA	613	1	1	SP:1-27;NC:28-579;TM:580-606;CY:607-613	uniprot - CSPA confirmed	surface	0.486	3	ENSG00000162729	ENSP00000316664;ENSP00000357065;ENSP00000477565	CD316	Receptors	IG;OtherOther	50;327;463
SYPL1_HUMAN	Synaptophysin-like protein 1 OS=Homo sapiens OX=9606 GN=SYPL1 PE=1 SV=1	TVTATFGYPFR	NA	630.325	51.1685	2	x'0000000000000	2.60917	-1.09325	0.225641	51.1685	51.3869	71.3	1.74208e-06	1.74208e-06	71.3	71.3	5	73	83	69.77	14511: Scan 19421 (rt=51.1685) [\\qmcr.qmul.ac.uk\rfs\HAEMONC\Pedro's Lab\Cell Signalling Proteomics\Ana Levi\Biotin_Exp8\RAW\QE1_MS_Ana_Levi_Exp8_Sample5.raw]	SYPL1(72-83, no_mod);	60024.2	SYPL1;	Q16563;	p18327	1296	1296	Q16563	Synaptophysin-like protein 1	SYPL1	surface	machine learning	NA	259	4	0	CY:1-34;TM:35-55;NC:56-116;TM:117-139;CY:140-150;TM:151-171;NC:172-210;TM:211-233;CY:234-259	uniprot - CSPA confirmed	NA	0.7804	1	ENSG00000008282	ENSP00000011473	NA	Miscellaneous	Other;Synaptophysin	71;212;243
ITA11_HUMAN	Integrin alpha-11 OS=Homo sapiens OX=9606 GN=ITGA11 PE=1 SV=2	TVAPALQR	Deamidated (NQ)	428.748	27.3967	2	x'0000000100	-0.177678	-1.20634	-0.177678	27.3967	27.6117	24.18	0.0317014	0.0317014	24.18	24.18	3	151	158	15.06	3725: Scan 7192 (rt=27.3967) [\\qmcr.qmul.ac.uk\rfs\HAEMONC\Pedro's Lab\Cell Signalling Proteomics\Ana Levi\Biotin_Exp8\RAW\QE1_MS_Ana_Levi_Exp8_Sample5.raw]	ITGA11(Q157);	353609	ITGA11;	Q9UKX5;	p18208	2730	2730	Q9UKX5	Integrin alpha-11	ITGA11	surface	machine learning	NA	1188	1	1	SP:1-20;NC:21-1141;TM:1142-1166;CY:1167-1188	uniprot - CSPA confirmed	NA	0.7685	1	ENSG00000137809	ENSP00000327290	NA	Receptors	Other_receptors;Integrin	82;95;291;331;358;449;462;528;642;694;857;894;973;1031;1039;1059
CLM8_HUMAN	CMRF35-like molecule 8 OS=Homo sapiens OX=9606 GN=CD300A PE=1 SV=2	EELHYASVVFDSNTNR	NA	940.941	44.3992	2	x'000000000000000000	0.290977	-1.79428	-1.79428	44.3614	44.3992	241.06	1.03601e-07	1.03601e-07	82.78	82.78	2	263	278	80.39	11430: Scan 15992 (rt=44.3992) [\\qmcr.qmul.ac.uk\rfs\HAEMONC\Pedro's Lab\Cell Signalling Proteomics\Ana Levi\Biotin_Exp8\RAW\QE1_MS_Ana_Levi_Exp8_Sample5.raw]	CD300A(262-278, no_mod);	43113.9	CD300A;	Q9UGN4;	p03435	2692	2692	Q9UGN4	CMRF35-like molecule 8	CD300A	surface	machine learning	NA	299	1	1	SP:1-17;NC:18-180;TM:181-201;CY:202-299	uniprot	NA	0.8623	1	ENSG00000167851	ENSP00000353259	CD300a	Receptors	IG;OtherCD300	83;92
TEST_HUMAN	Testisin OS=Homo sapiens OX=9606 GN=PRSS21 PE=1 SV=1	IVGGEDAELGR	NA	558.289	32.8876	2	x'0000000000000	2.53372	-0.750071	-0.319408	32.8876	32.9563	51.53	0.000306188	0.000306188	51.53	51.53	3	42	52	50.69	6189: Scan 10039 (rt=32.8876) [\\qmcr.qmul.ac.uk\rfs\HAEMONC\Pedro's Lab\Cell Signalling Proteomics\Ana Levi\Biotin_Exp8\RAW\QE1_MS_Ana_Levi_Exp8_Sample5.raw]	PRSS21(41-52, no_mod);	38734.5	PRSS21;	Q9Y6M0;	p08857	2878	2878	Q9Y6M0	Testisin	PRSS21	surface	GPI (UniProt)	NA	314	0	1	SP:1-19;NC:20-314	uniprot	NA	0.6866	2 (nonTM)	ENSG00000007038	ENSP00000005995	NA	NA	NA	167;200;273
FCGRB_HUMAN	High affinity immunoglobulin gamma Fc receptor IB OS=Homo sapiens OX=9606 GN=FCGR1B PE=2 SV=1	EEQLQEGVHR	NA	612.802	22.8371	2	x'000000000000	-0.99625	-0.99625	-0.99625	22.8371	22.8371	94.45	3.86478e-05	3.86478e-05	56.06	56.06	1	264	273	45.61	1695: Scan 4880 (rt=22.8371) [\\qmcr.qmul.ac.uk\rfs\HAEMONC\Pedro's Lab\Cell Signalling Proteomics\Ana Levi\Biotin_Exp8\RAW\QE1_MS_Ana_Levi_Exp8_Sample5.raw]	FCGR1A(357-367, no_mod);FCGR1BP(263-273, no_mod);	13172.2	FCGR1A; FCGR1BP;	P12314; Q92637;	p03471	2149	2149	Q92637	High affinity immunoglobulin gamma Fc receptor IB	FCGR1B	surface	machine learning	NA	280	1	1	SP:1-15;NC:16-195;TM:196-219;CY:220-280	uniprot	NA	0.8623	1	ENSG00000198019	NA	NA	Receptors	IG;FcR	59;78;152;159;163
TM9S4_HUMAN	Transmembrane 9 superfamily member 4 OS=Homo sapiens OX=9606 GN=TM9SF4 PE=1 SV=2	ITEDYYVHLIADNLPVATR	NA	735.052	61.4315	3	x'000000000000000000000	1.82868	0.629844	0.629844	61.4315	61.4603	130.82	1.92297e-07	1.92297e-07	81.31	81.31	2	125	143	81.31	19067: Scan 24407 (rt=61.4315) [\\qmcr.qmul.ac.uk\rfs\HAEMONC\Pedro's Lab\Cell Signalling Proteomics\Ana Levi\Biotin_Exp8\RAW\QE1_MS_Ana_Levi_Exp8_Sample5.raw]	TM9SF4(124-143, no_mod);	34215.2	TM9SF4;	Q92544;	p08728	2145	2145	Q92544	Transmembrane 9 superfamily member 4	TM9SF4	surface	machine learning	NA	642	9	1	SP:1-23;NC:24-277;TM:278-302;CY:303-345;TM:346-370;NC:371-376;TM:377-399;CY:400-413;TM:414-437;NC:438-448;TM:449-470;CY:471-499;TM:500-525;NC:526-530;TM:531-559;CY:560-569;TM:570-591;NC:592-602;TM:603-631;CY:632-642	phobius	NA	0.7405	2	ENSG00000101337	ENSP00000217315;ENSP00000381104	NA	Miscellaneous	Unknown_function;TM9SF	234
STIM1_HUMAN	Stromal interaction molecule 1 OS=Homo sapiens OX=9606 GN=STIM1 PE=1 SV=3	YAEEELEQVR	NA	633.305	37.2535	2	x'000000000000	0.460227	0.365335	0.460227	37.2535	37.3207	34.18	0.015908	0.015908	34.18	34.18	2	316	325	34.18	8066: Scan 12236 (rt=37.2535) [\\qmcr.qmul.ac.uk\rfs\HAEMONC\Pedro's Lab\Cell Signalling Proteomics\Ana Levi\Biotin_Exp8\RAW\QE1_MS_Ana_Levi_Exp8_Sample5.raw]	STIM1(315-325, no_mod);	33350.4	STIM1;	Q13586;	p20435	1202	1202	Q13586	Stromal interaction molecule 1	STIM1	surface	pos. trainingset	NA	685	1	1	SP:1-26;NC:27-213;TM:214-233;CY:234-685	uniprot - CSPA confirmed	surface	0.7732	1	ENSG00000167323	ENSP00000300737	NA	Unclassified	Unclassified	131;171;554;658
SIRBL_HUMAN	Signal-regulatory protein beta-1 isoform 3 OS=Homo sapiens OX=9606 GN=SIRPB1 PE=1 SV=1	NNMDFSIR	Oxidation (M)	506.731	33.6296	2	x'0003000000	1.03021	1.03021	1.03021	33.6296	33.6296	303.3	0.0760233	0.0760233	19.97	19.97	2	99	106	19.97	6497: Scan 10402 (rt=33.6296) [\\qmcr.qmul.ac.uk\rfs\HAEMONC\Pedro's Lab\Cell Signalling Proteomics\Ana Levi\Biotin_Exp8\RAW\QE1_MS_Ana_Levi_Exp8_Sample5.raw]	SIRPA(M102);SIRPB1(M101);SIRPG(M100);	93677	SIRPA; SIRPB1; SIRPG;	P78324; Q5TFQ8; Q9P1W8;	p13572	1407	1407	Q5TFQ8	Signal-regulatory protein beta-1 isoform 3	SIRPB1	surface	machine learning	NA	398	1	1	SP:1-29;NC:30-370;TM:371-394;CY:395-398	uniprot	NA	0.6287	2	ENSG00000101307	ENSP00000279477;ENSP00000456826	NA	Miscellaneous	Other;SIRP	109;244;269;291;318
HLAG_HUMAN	HLA class I histocompatibility antigen, alpha chain G OS=Homo sapiens OX=9606 GN=HLA-G PE=1 SV=1	WAAVVVPSGEEQR	NA	714.367	43.6412	2	x	-0.256532	-1.20977	-0.845296	43.5671	43.8508	216.71	8.95947e-09	8.95947e-09	93.72	93.72	34	268	280	0	11069: Scan 15598 (rt=43.6412) [\\qmcr.qmul.ac.uk\rfs\HAEMONC\Pedro's Lab\Cell Signalling Proteomics\Ana Levi\Biotin_Exp8\RAW\QE1_MS_Ana_Levi_Exp8_Sample5.raw]	NA(267-280, no_mod);NA(267-280, no_mod);NA(267-280, no_mod);NA(267-280, no_mod);NA(267-280, no_mod);NA(267-280, no_mod);HLA-A(267-280, no_mod);NA(267-280, no_mod);NA(267-280, no_mod);NA(267-280, no_mod);NA(267-280, no_mod);NA(267-280, no_mod);NA(267-280, no_mod);NA(267-280, no_mod);NA(267-280, no_mod);NA(267-280, no_mod);NA(267-280, no_mod);NA(267-280, no_mod);NA(267-280, no_mod);NA(267-280, no_m…	3.25024e+06	NA; NA; NA; NA; NA; NA; HLA-A; NA; NA; NA; NA; NA; NA; NA; NA; NA; NA; NA; NA; NA; NA; NA; NA; NA; NA; NA; NA; NA; NA; NA; NA; NA; NA; NA; NA; NA; NA; NA; HLA-B; NA; NA; NA; NA; NA; NA; NA; NA; NA; NA; NA; HLA-E; HLA-G; HLA-H;	P30455; P30447; P30443; P16188; P13746; P05534; P04439; Q95365; Q29940; Q29836; Q29718; Q04826; P30685; P30498; P30495; P30493; P30492; P30491; P30490; P30488; P30487; P30485; P30484; P30483; P30481; P30480; P30479; P30475; P30466; P30464; P30462; P30461; P30460; P18465; P18464; P18463; P10319; P03989; P01889; Q9TNN7; Q29963; Q29960; Q29865; Q07000; P30510; P30508; P30505; P30504; P30501; P04222;…	p20282	557	557	P17693	HLA class I histocompatibility antigen, alpha chain G	HLA-G	surface	machine learning	NA	338	1	1	SP:1-24;NC:25-305;TM:306-332;CY:333-338	uniprot	NA	0.6248	2	ENSG00000204632;ENSG00000206506;ENSG00000233095;ENSG00000235346;ENSG00000235680;ENSG00000230413;ENSG00000237216	ENSP00000353472;ENSP00000373116;ENSP00000389522;ENSP00000405238;ENSP00000412927;ENSP00000388176;ENSP00000398200;ENSP00000408773;ENSP00000447762;ENSP00000447780;ENSP00000448085;ENSP00000448363;ENSP00000449903;ENSP00000449291	NA	Miscellaneous	Ligand;MHC	110
AT2B2_HUMAN	Plasma membrane calcium-transporting ATPase 2 OS=Homo sapiens OX=9606 GN=ATP2B2 PE=1 SV=2	MVTGDNINTAR	NA	596.292	28.756	2	x'0000000000000	-2.75247	-2.75247	-2.75247	28.756	28.756	153.19	3.36449e-07	3.36449e-07	81.41	81.41	1	729	739	77.77	4304: Scan 7877 (rt=28.756) [\\qmcr.qmul.ac.uk\rfs\HAEMONC\Pedro's Lab\Cell Signalling Proteomics\Ana Levi\Biotin_Exp8\RAW\QE1_MS_Ana_Levi_Exp8_Sample5.raw]	ATP2B1(705-716, no_mod);ATP2B2(728-739, no_mod);ATP2B3(702-713, no_mod);ATP2B4(693-704, no_mod);	16549.1	ATP2B1; ATP2B2; ATP2B3; ATP2B4;	P20020; Q01814; Q16720; P23634;	p12853	1103	1103	Q01814	Plasma membrane calcium-transporting ATPase 2	ATP2B2	surface	machine learning	NA	1243	10	0	CY:1-97;TM:98-120;NC:121-150;TM:151-170;CY:171-392;TM:393-416;NC:417-442;TM:443-466;CY:467-877;TM:878-897;NC:898-908;TM:909-928;CY:929-952;TM:953-972;NC:973-992;TM:993-1011;CY:1012-1030;TM:1031-1051;NC:1052-1062;TM:1063-1084;CY:1085-1243	uniprot	NA	0.6906	2	ENSG00000157087	ENSP00000324172;ENSP00000353414	NA	Transporters	Active_transporters;P-ATPase	16;328;492;567;857;1199;1209;1218
SC5A6_HUMAN	Sodium-dependent multivitamin transporter OS=Homo sapiens OX=9606 GN=SLC5A6 PE=2 SV=2	SLNPATIYPVLPK	NA	706.911	53.1342	2	x'000000000000000	-0.674313	-0.674313	-0.674313	53.1342	53.1342	82.5	0.0928976	0.0928976	20.21	20.21	1	556	568	20.21	15701: Scan 20876 (rt=53.1342) [\\qmcr.qmul.ac.uk\rfs\HAEMONC\Pedro's Lab\Cell Signalling Proteomics\Ana Levi\Biotin_Exp8\RAW\QE1_MS_Ana_Levi_Exp8_Sample6.raw]	SLC5A6(555-568, no_mod);	125572	SLC5A6;	Q9Y289;	p16390	2792	2792	Q9Y289	Sodium-dependent multivitamin transporter	SLC5A6	surface	machine learning	NA	635	13	1	SP:1-16;NC:17-25;TM:26-47;CY:48-67;TM:68-87;NC:88-98;TM:99-122;CY:123-142;TM:143-164;NC:165-175;TM:176-196;CY:197-207;TM:208-229;NC:230-254;TM:255-273;CY:274-293;TM:294-318;NC:319-351;TM:352-375;CY:376-395;TM:396-417;NC:418-422;TM:423-448;CY:449-455;TM:456-478;NC:479-526;TM:527-548;CY:549-635	phobius	NA	0.8124	1	ENSG00000138074	ENSP00000310208;ENSP00000384853	NA	Transporters	SLC;APC;SLC5	138;489;498;534
PECA1_HUMAN	Platelet endothelial cell adhesion molecule OS=Homo sapiens OX=9606 GN=PECAM1 PE=1 SV=2	EPLNSDVQYTEVQVSSAESHK	Deamidated (NQ)	783.374	42.0673	3	x'00000000100000000000000	9.36857	7.65583	7.65583	42.0572	42.1791	583.94	1.62911e-06	0.0237058	74.2	58.2067	7	682	702	44.82	10541: Scan 15147 (rt=42.0673) [\\qmcr.qmul.ac.uk\rfs\HAEMONC\Pedro's Lab\Cell Signalling Proteomics\Ana Levi\Biotin_Exp8\RAW\QE1_MS_Ana_Levi_Exp8_Sample6.raw]	PECAM1(Q689);	133778	PECAM1;	P16284;	p04249	543	543	P16284	Platelet endothelial cell adhesion molecule	PECAM1	surface	pos. trainingset	NA	738	1	1	SP:1-27;NC:28-602;TM:603-624;CY:625-738	uniprot - CSPA confirmed	surface	0.9341	1	NA	NA	CD31	Unclassified	Unclassified	52;84;151;301;320;344;356;453;551
ADA10_HUMAN	Disintegrin and metalloproteinase domain-containing protein 10 OS=Homo sapiens OX=9606 GN=ADAM10 PE=1 SV=1	FPNIGVEK	NA	452.25	39.8994	2	x'0000000000	0.496406	-3.27097	-1.78618	39.8994	40.1951	245.92	0.000615857	0.000615857	46.53	46.53	7	292	299	32.9	9500: Scan 13977 (rt=39.8994) [\\qmcr.qmul.ac.uk\rfs\HAEMONC\Pedro's Lab\Cell Signalling Proteomics\Ana Levi\Biotin_Exp8\RAW\QE1_MS_Ana_Levi_Exp8_Sample6.raw]	ADAM10(291-299, no_mod);	260118	ADAM10;	O14672;	p05261	121	121	O14672	Disintegrin and metalloproteinase domain-containing protein 10	ADAM10	surface	pos. trainingset	NA	748	1	1	SP:1-18;NC:19-675;TM:676-696;CY:697-748	uniprot - CSPA confirmed	surface	0.791	1	ENSG00000137845	ENSP00000260408	CD156c	Enzymes	3.4.24	267;278;439;551
SIGL1_HUMAN	NA	ILEKQDK	NA	437.256	25.9237	2	x'000000000	0.531807	0.531807	0.531807	25.9237	25.9237	23.4	0.0715343	0.0715343	23.4	23.4	1	188	194	4.42	3120: Scan 6656 (rt=25.9237) [\\qmcr.qmul.ac.uk\rfs\HAEMONC\Pedro's Lab\Cell Signalling Proteomics\Ana Levi\Biotin_Exp8\RAW\QE1_MS_Ana_Levi_Exp8_Sample6.raw]	CAB39L(26-33, no_mod);SIGLECL1(187-194, no_mod);	58239.3	CAB39L; SIGLECL1;	Q9H9S4; Q8N7X8;	p08108	1745	1745	Q8N7X8	SIGLEC family-like protein 1	SIGLECL1	surface	machine learning	NA	197	1	0	NC:1-117;TM:118-138;CY:139-197	phobius	NA	0.6068	2	ENSG00000179213	ENSP00000321249;ENSP00000480286	NA	Unclassified	Unclassified	14;67;90
LAIR1_HUMAN	Leukocyte-associated immunoglobulin-like receptor 1 OS=Homo sapiens OX=9606 GN=LAIR1 PE=1 SV=1	ETDTSALAAGSSQEVTYAQLDHWALTQR	NA	1017.15	55.6089	3	x'000000000000000000000000000000	-0.947042	-1.4391	-1.04545	55.6089	55.9162	302.83	2.06104e-12	2.06104e-12	130.95	130.95	3	235	262	130.95	16837: Scan 22126 (rt=55.6089) [\\qmcr.qmul.ac.uk\rfs\HAEMONC\Pedro's Lab\Cell Signalling Proteomics\Ana Levi\Biotin_Exp8\RAW\QE1_MS_Ana_Levi_Exp8_Sample6.raw]	LAIR1(234-262, no_mod);	148074	LAIR1;	Q6GTX8;	p04491	1438	1438	Q6GTX8	Leukocyte-associated immunoglobulin-like receptor 1	LAIR1	surface	pos. trainingset	NA	287	1	1	SP:1-21;NC:22-163;TM:164-186;CY:187-287	uniprot - CSPA confirmed	surface	0.9053	1	ENSG00000167613;ENSG00000276053;ENSG00000278154;ENSG00000274110;ENSG00000276163	ENSP00000301193;ENSP00000375622;ENSP00000418998;ENSP00000479682;ENSP00000479133;ENSP00000479707	CD305	Unclassified	Unclassified	69
CD14_HUMAN	Monocyte differentiation antigen CD14 OS=Homo sapiens OX=9606 GN=CD14 PE=1 SV=2	ATVNPSAPR	NA	456.749	22.0185	2	x'00000000000	-0.153596	-0.263307	-0.263307	22.0185	22.1267	122.37	1.7982e-06	1.7982e-06	67.58	67.58	2	263	271	51.67	1398: Scan 4713 (rt=22.0185) [\\qmcr.qmul.ac.uk\rfs\HAEMONC\Pedro's Lab\Cell Signalling Proteomics\Ana Levi\Biotin_Exp8\RAW\QE1_MS_Ana_Levi_Exp8_Sample6.raw]	CD14(262-271, no_mod);	17652.1	CD14;	P08571;	p01606	422	422	P08571	Monocyte differentiation antigen CD14	CD14	surface	GPI (UniProt)	NA	375	0	1	SP:1-19;NC:20-375	uniprot - CSPA based sp-noncyt - CSPA confirmed	NA	0.7585	1 (nonTM)	ENSG00000170458	ENSP00000304236;ENSP00000385519	CD14	NA	NA	37;151;282;323
MCP_HUMAN	Membrane cofactor protein OS=Homo sapiens OX=9606 GN=CD46 PE=1 SV=3	GTYLTDETHR	NA	596.784	26.1631	2	x'000000000000	0.076371	-0.30968	0.076371	26.1631	26.1906	96.05	1.61672e-05	1.61672e-05	60.55	60.55	2	376	385	58.37	3228: Scan 6779 (rt=26.1631) [\\qmcr.qmul.ac.uk\rfs\HAEMONC\Pedro's Lab\Cell Signalling Proteomics\Ana Levi\Biotin_Exp8\RAW\QE1_MS_Ana_Levi_Exp8_Sample6.raw]	CD46(375-385, no_mod);	31444.1	CD46;	P15529;	p06763	530	530	P15529	Membrane cofactor protein	CD46	surface	machine learning	NA	392	1	1	SP:1-32;NC:33-343;TM:344-366;CY:367-392	uniprot - CSPA confirmed	NA	0.8802	1	ENSG00000117335	ENSP00000350893	CD46	Unclassified	Unclassified	83;114;273
4F2_HUMAN	4F2 cell-surface antigen heavy chain OS=Homo sapiens OX=9606 GN=SLC3A2 PE=1 SV=3	ADLLLSTQPGR	NA	585.829	42.5381	2	x'0000000000000	4.12176	1.47139	1.47139	42.5381	42.9807	944.5	0.00057546	0.00057546	43.83	43.83	3	593	603	41.71	10767: Scan 15401 (rt=42.5381) [\\qmcr.qmul.ac.uk\rfs\HAEMONC\Pedro's Lab\Cell Signalling Proteomics\Ana Levi\Biotin_Exp8\RAW\QE1_MS_Ana_Levi_Exp8_Sample6.raw]	SLC3A2(592-603, no_mod);	135828	SLC3A2;	P08195;	p00292	418	418	P08195	4F2 cell-surface antigen heavy chain	SLC3A2	surface	pos. trainingset	NA	630	1	0	CY:1-183;TM:184-205;NC:206-630	uniprot - CSPA confirmed	surface	0.694	2	ENSG00000168003	ENSP00000367122	CD98	Transporters	SLC;Other;SLC3	365;381;424;506
MCP_HUMAN	Membrane cofactor protein OS=Homo sapiens OX=9606 GN=CD46 PE=1 SV=3	GTYLTDETHR	NA	398.192	26.1852	3	x'000000000000	-0.281146	-0.583273	-0.583273	26.1852	26.4808	96.05	0.00162883	0.00162883	40.47	40.47	4	376	385	32.93	3237: Scan 6791 (rt=26.1852) [\\qmcr.qmul.ac.uk\rfs\HAEMONC\Pedro's Lab\Cell Signalling Proteomics\Ana Levi\Biotin_Exp8\RAW\QE1_MS_Ana_Levi_Exp8_Sample6.raw]	CD46(375-385, no_mod);	49403.5	CD46;	P15529;	p06762	530	530	P15529	Membrane cofactor protein	CD46	surface	machine learning	NA	392	1	1	SP:1-32;NC:33-343;TM:344-366;CY:367-392	uniprot - CSPA confirmed	NA	0.8802	1	ENSG00000117335	ENSP00000350893	CD46	Unclassified	Unclassified	83;114;273
NPTN_HUMAN	Neuroplastin OS=Homo sapiens OX=9606 GN=NPTN PE=1 SV=2	NGVELSATR	Deamidated (NQ)	474.245	34.9625	2	x'01000000000	3.54367	3.54367	3.54367	34.9625	34.9625	33.11	0.0244571	0.0244571	33.11	33.11	1	187	195	26.54	7191: Scan 11357 (rt=34.9625) [\\qmcr.qmul.ac.uk\rfs\HAEMONC\Pedro's Lab\Cell Signalling Proteomics\Ana Levi\Biotin_Exp8\RAW\QE1_MS_Ana_Levi_Exp8_Sample6.raw]	NPTN(N187);	112846	NPTN;	Q9Y639;	p13148	2869	2869	Q9Y639	Neuroplastin	NPTN	surface	pos. trainingset	NA	398	1	1	SP:1-28;NC:29-339;TM:340-360;CY:361-398	uniprot - CSPA confirmed	surface	0.7882	1	ENSG00000156642	ENSP00000342958	NA	Unclassified	Unclassified	171;197;229;284;296;317;382
CC50A_HUMAN	Cell cycle control protein 50A OS=Homo sapiens OX=9606 GN=TMEM30A PE=1 SV=1	DEVDGGPPCAPGGTAK	NA	764.342	31.1039	2	x'000000000000000000	0.604585	-0.194541	0.604585	31.1039	31.1904	81.69	1.45354e-07	1.45354e-07	81.69	81.69	2	9	24	81.69	5450: Scan 9337 (rt=31.1039) [\\qmcr.qmul.ac.uk\rfs\HAEMONC\Pedro's Lab\Cell Signalling Proteomics\Ana Levi\Biotin_Exp8\RAW\QE1_MS_Ana_Levi_Exp8_Sample6.raw]	TMEM30A(8-24, no_mod);	47510.9	TMEM30A;	Q9NV96;	p02109	2600	2600	Q9NV96	Cell cycle control protein 50A	TMEM30A	surface	machine learning	NA	361	2	0	CY:1-43;TM:44-69;NC:70-324;TM:325-346;CY:347-361	uniprot - CSPA confirmed	NA	0.6647	2	ENSG00000112697	ENSP00000230461	NA	Miscellaneous	Unknown_function;TMEM30	107;180;190;294;352
ESAM_HUMAN	Endothelial cell-selective adhesion molecule OS=Homo sapiens OX=9606 GN=ESAM PE=1 SV=1	LPTTDGAHPQPISPIPGGVSSSGLSR	NA	843.442	45.0351	3	x'0000000000000000000000000000	-0.293989	-0.780675	-0.697582	45.0351	45.179	51.58	0.000169933	0.000169933	51.58	51.58	3	347	372	51.58	11958: Scan 16722 (rt=45.0351) [\\qmcr.qmul.ac.uk\rfs\HAEMONC\Pedro's Lab\Cell Signalling Proteomics\Ana Levi\Biotin_Exp8\RAW\QE1_MS_Ana_Levi_Exp8_Sample6.raw]	ESAM(346-372, no_mod);	56263	ESAM;	Q96AP7;	p11422	2182	2182	Q96AP7	Endothelial cell-selective adhesion molecule	ESAM	surface	pos. trainingset	NA	390	1	1	SP:1-29;NC:30-246;TM:247-271;CY:272-390	uniprot - CSPA confirmed	surface	0.943	1	ENSG00000149564	ENSP00000278927	NA	Unclassified	Unclassified	108;169;213;236;307
4F2_HUMAN	4F2 cell-surface antigen heavy chain OS=Homo sapiens OX=9606 GN=SLC3A2 PE=1 SV=3	VAGSPGWVR	NA	464.751	33.3887	2	x'00000000000	0.913214	-6.13809	-6.13809	33.3887	33.6955	944.5	5.11881e-06	5.11881e-06	63.86	63.86	5	172	180	57.61	6513: Scan 10551 (rt=33.3887) [\\qmcr.qmul.ac.uk\rfs\HAEMONC\Pedro's Lab\Cell Signalling Proteomics\Ana Levi\Biotin_Exp8\RAW\QE1_MS_Ana_Levi_Exp8_Sample6.raw]	SLC3A2(171-180, no_mod);	121269	SLC3A2;	P08195;	p18436	418	418	P08195	4F2 cell-surface antigen heavy chain	SLC3A2	surface	pos. trainingset	NA	630	1	0	CY:1-183;TM:184-205;NC:206-630	uniprot - CSPA confirmed	surface	0.694	2	ENSG00000168003	ENSP00000367122	CD98	Transporters	SLC;Other;SLC3	365;381;424;506
CD4_HUMAN	T-cell surface glycoprotein CD4 OS=Homo sapiens OX=9606 GN=CD4 PE=1 SV=1	SLWDQGNFPLIIK	NA	765.918	65.474	2	x'000000000000000	1.91198	-2.16692	-2.16692	65.474	65.7763	52.5	0.000116405	0.000116405	52.5	52.5	4	85	97	52.5	21087: Scan 26750 (rt=65.474) [\\qmcr.qmul.ac.uk\rfs\HAEMONC\Pedro's Lab\Cell Signalling Proteomics\Ana Levi\Biotin_Exp8\RAW\QE1_MS_Ana_Levi_Exp8_Sample6.raw]	CD4(84-97, no_mod);	53330.2	CD4;	P01730;	p16443	346	346	P01730	T-cell surface glycoprotein CD4	CD4	surface	pos. trainingset	NA	458	1	1	SP:1-25;NC:26-396;TM:397-420;CY:421-458	uniprot - CSPA confirmed	surface	0.9091	1	ENSG00000010610	ENSP00000011653	CD4	Unclassified	Unclassified	296;325
ITA6_HUMAN	Integrin alpha-6 OS=Homo sapiens OX=9606 GN=ITGA6 PE=1 SV=5	LETTSNQDNLAPITAK	NA	858.444	38.4625	2	x'000000000000000000	0.157446	-0.332386	-0.332386	38.4625	38.5412	448.23	2.83854e-07	2.83854e-07	82.72	82.72	2	812	827	78.75	8822: Scan 13214 (rt=38.4625) [\\qmcr.qmul.ac.uk\rfs\HAEMONC\Pedro's Lab\Cell Signalling Proteomics\Ana Levi\Biotin_Exp8\RAW\QE1_MS_Ana_Levi_Exp8_Sample6.raw]	ITGA6(811-827, no_mod);	32067	ITGA6;	P23229;	p10113	627	627	P23229	Integrin alpha-6	ITGA6	surface	pos. trainingset	NA	1130	1	1	SP:1-23;NC:24-1052;TM:1053-1076;CY:1077-1130	uniprot - CSPA confirmed	surface	0.9405	1	ENSG00000091409	ENSP00000406694	CD49f	Receptors	Other_receptors;Integrin	78;223;323;409;770;787;930;966;997;1126
AT1B3_HUMAN	Sodium/potassium-transporting ATPase subunit beta-3 OS=Homo sapiens OX=9606 GN=ATP1B3 PE=1 SV=1	NEDIPNVAVYPHNGMIDLK	Deamidated (NQ)	714.017	53.9411	3	x'000000000000010000000	-1.73069	-1.73069	-1.73069	53.9411	53.9411	203.96	0.000733266	0.000733266	45.37	45.37	1	195	213	45.37	16073: Scan 21287 (rt=53.9411) [\\qmcr.qmul.ac.uk\rfs\HAEMONC\Pedro's Lab\Cell Signalling Proteomics\Ana Levi\Biotin_Exp8\RAW\QE1_MS_Ana_Levi_Exp8_Sample6.raw]	ATP1B3(N207);	129829	ATP1B3;	P54709;	p12996	995	995	P54709	Sodium/potassium-transporting ATPase subunit beta-3	ATP1B3	surface	pos. trainingset	NA	279	1	0	CY:1-37;TM:38-61;NC:62-279	uniprot - CSPA confirmed	surface	0.6797	2	ENSG00000069849	ENSP00000286371	CD298	Transporters	AuxillaryTransportUnit;ATP1B	10;124;240
AAAT_HUMAN	Neutral amino acid transporter B(0) OS=Homo sapiens OX=9606 GN=SLC1A5 PE=1 SV=2	STEPELIQVK	NA	572.317	39.6352	2	x'000000000000	0.0892686	-0.593374	-0.593374	39.6352	39.7157	306.24	0.00821325	0.00821325	32.95	32.95	2	493	502	32.95	9376: Scan 13836 (rt=39.6352) [\\qmcr.qmul.ac.uk\rfs\HAEMONC\Pedro's Lab\Cell Signalling Proteomics\Ana Levi\Biotin_Exp8\RAW\QE1_MS_Ana_Levi_Exp8_Sample6.raw]	SLC1A5(492-502, no_mod);	79151.2	SLC1A5;	Q15758;	p16824	1279	1279	Q15758	Neutral amino acid transporter B(0)	SLC1A5	surface	machine learning	NA	541	10	0	CY:1-51;TM:52-76;NC:77-97;TM:98-118;CY:119-128;TM:129-153;NC:154-227;TM:228-246;CY:247-265;TM:266-290;NC:291-301;TM:302-328;CY:329-335;TM:336-357;NC:358-373;TM:374-393;CY:394-399;TM:400-420;NC:421-425;TM:426-446;CY:447-541	uniprot - CSPA confirmed	NA	0.8104	1	ENSG00000105281	ENSP00000444408	NA	Transporters	SLC;Other;SLC1	163;212
SIGL5_HUMAN	Sialic acid-binding Ig-like lectin 5 OS=Homo sapiens OX=9606 GN=SIGLEC5 PE=1 SV=1	MEDTGSYFFR	NA	626.769	48.7167	2	x'000000000000	0.0175786	0.0175786	0.0175786	48.7167	48.7167	125.55	2.07631e-06	2.07631e-06	63.86	63.86	1	110	119	63.86	13672: Scan 18624 (rt=48.7167) [\\qmcr.qmul.ac.uk\rfs\HAEMONC\Pedro's Lab\Cell Signalling Proteomics\Ana Levi\Biotin_Exp8\RAW\QE1_MS_Ana_Levi_Exp8_Sample6.raw]	SIGLEC14(109-119, no_mod);SIGLEC5(109-119, no_mod);	43909.8	SIGLEC14; SIGLEC5;	Q08ET2; O15389;	p12458	149	149	O15389	Sialic acid-binding Ig-like lectin 5	SIGLEC5	surface	machine learning	NA	551	1	1	SP:1-16;NC:17-438;TM:439-462;CY:463-551	uniprot - CSPA confirmed	NA	0.8862	1	ENSG00000268500;ENSG00000105501	ENSP00000415200;ENSP00000473238;ENSP00000455510;ENSP00000470259	CD170	Miscellaneous	StructuralAndAdhesion;IG_AdhesionProteins	100;210;231;253;289;328;375;384;393
RPN1_HUMAN	Dolichyl-diphosphooligosaccharide--protein glycosyltransferase subunit 1 OS=Homo sapiens OX=9606 GN=RPN1 PE=1 SV=1	QFVVFEGNHYFYSPYPTK	Gln->pyro-Glu (N-term Q)	1103.52	64.14	2	x'20000000000000000000	5.47883	-2.86574	-2.04942	64.14	64.3072	1166.78	3.21526e-10	3.21526e-10	108.44	108.44	4	152	169	108.44	20537: Scan 26149 (rt=64.14) [\\qmcr.qmul.ac.uk\rfs\HAEMONC\Pedro's Lab\Cell Signalling Proteomics\Ana Levi\Biotin_Exp8\RAW\QE1_MS_Ana_Levi_Exp8_Sample6.raw]	RPN1(K151);	34246	RPN1;	P04843;	p14339	379	379	P04843	Dolichyl-diphosphooligosaccharide--protein glycosyltransferase subunit 1	RPN1	surface	machine learning	NA	607	1	1	SP:1-26;NC:27-439;TM:440-458;CY:459-607	uniprot - CSPA confirmed	NA	0.5888	2	ENSG00000163902	ENSP00000296255	NA	Enzymes	2.4.1	220;299
4F2_HUMAN	4F2 cell-surface antigen heavy chain OS=Homo sapiens OX=9606 GN=SLC3A2 PE=1 SV=3	EEGSPLELER	NA	579.783	39.2217	2	x'000000000000	-0.542522	-4.55099	-4.55099	39.2217	39.4481	944.5	0.000924255	0.000924255	42.03	42.03	3	604	613	42.03	9183: Scan 13621 (rt=39.2217) [\\qmcr.qmul.ac.uk\rfs\HAEMONC\Pedro's Lab\Cell Signalling Proteomics\Ana Levi\Biotin_Exp8\RAW\QE1_MS_Ana_Levi_Exp8_Sample6.raw]	SLC3A2(603-613, no_mod);	221872	SLC3A2;	P08195;	p03410	418	418	P08195	4F2 cell-surface antigen heavy chain	SLC3A2	surface	pos. trainingset	NA	630	1	0	CY:1-183;TM:184-205;NC:206-630	uniprot - CSPA confirmed	surface	0.694	2	ENSG00000168003	ENSP00000367122	CD98	Transporters	SLC;Other;SLC3	365;381;424;506
CD47_HUMAN	Leukocyte surface antigen CD47 OS=Homo sapiens OX=9606 GN=CD47 PE=1 SV=1	AVEEPLNAFK	NA	559.298	43.0032	2	x'000000000000	-1.36936	-1.36936	-1.36936	43.0032	43.0032	65.39	0.0431011	0.0431011	27.43	27.43	1	305	314	18.49	10993: Scan 15656 (rt=43.0032) [\\qmcr.qmul.ac.uk\rfs\HAEMONC\Pedro's Lab\Cell Signalling Proteomics\Ana Levi\Biotin_Exp8\RAW\QE1_MS_Ana_Levi_Exp8_Sample6.raw]	CD47(304-314, no_mod);	45540.8	CD47;	Q08722;	p01647	1150	1150	Q08722	Leukocyte surface antigen CD47	CD47	surface	pos. trainingset	NA	323	5	1	SP:1-18;NC:19-142;TM:143-165;CY:166-176;TM:177-198;NC:199-208;TM:209-227;CY:228-234;TM:235-258;NC:259-269;TM:270-289;CY:290-323	uniprot - CSPA confirmed	surface	0.9769	1	ENSG00000196776	ENSP00000355361	CD47	Unclassified	Unclassified	23;34;50;73;111;206
ADA10_HUMAN	Disintegrin and metalloproteinase domain-containing protein 10 OS=Homo sapiens OX=9606 GN=ADAM10 PE=1 SV=1	AIDTIYQTTDFSGIR	NA	850.929	52.9097	2	x'00000000000000000	2.25138	-0.325325	-0.207666	52.9043	53.0531	245.92	3.4052e-08	3.4052e-08	88.38	88.38	5	252	266	88.38	15592: Scan 20760 (rt=52.9097) [\\qmcr.qmul.ac.uk\rfs\HAEMONC\Pedro's Lab\Cell Signalling Proteomics\Ana Levi\Biotin_Exp8\RAW\QE1_MS_Ana_Levi_Exp8_Sample6.raw]	ADAM10(251-266, no_mod);	307586	ADAM10;	O14672;	p00699	121	121	O14672	Disintegrin and metalloproteinase domain-containing protein 10	ADAM10	surface	pos. trainingset	NA	748	1	1	SP:1-18;NC:19-675;TM:676-696;CY:697-748	uniprot - CSPA confirmed	surface	0.791	1	ENSG00000137845	ENSP00000260408	CD156c	Enzymes	3.4.24	267;278;439;551
LY75_HUMAN	Lymphocyte antigen 75 OS=Homo sapiens OX=9606 GN=LY75 PE=1 SV=3	ISEWPIDDHFTYSR	NA	589.278	49.9795	3	x'0000000000000000	-0.0923612	-0.738323	-0.534335	49.9123	50.1898	149.5	5.77846e-06	5.77846e-06	65.51	65.51	5	877	890	65.51	14257: Scan 19267 (rt=49.9795) [\\qmcr.qmul.ac.uk\rfs\HAEMONC\Pedro's Lab\Cell Signalling Proteomics\Ana Levi\Biotin_Exp8\RAW\QE1_MS_Ana_Levi_Exp8_Sample6.raw]	LY75(876-890, no_mod);	106337	LY75;	O60449;	p08608	212	212	O60449	Lymphocyte antigen 75	LY75	surface	machine learning	NA	1722	1	1	SP:1-31;NC:32-1668;TM:1669-1691;CY:1692-1722	uniprot - CSPA confirmed	NA	0.9521	1	NA	NA	CD205	Receptors	SCAR;MacrophageMannoseR	135;345;377;457;529;843;865;934;1076;1103;1158;1225;1320;1392;1535;1593;1626;1642
FCG2B_HUMAN	Low affinity immunoglobulin gamma Fc region receptor II-b OS=Homo sapiens OX=9606 GN=FCGR2B PE=1 SV=2	GTHSPESDSIQWFHNGNLIPTHTQPSYR	Deamidated (NQ)	802.628	48.1262	4	x'000000000001000000000000000000	0.120069	0.120069	0.120069	48.1262	48.1262	197.04	0.0402581	0.0402581	26.94	26.94	3	73	100	26.94	13398: Scan 18327 (rt=48.1262) [\\qmcr.qmul.ac.uk\rfs\HAEMONC\Pedro's Lab\Cell Signalling Proteomics\Ana Levi\Biotin_Exp8\RAW\QE1_MS_Ana_Levi_Exp8_Sample6.raw]	FCGR2B(Q83);FCGR2C(Q83);	249724	FCGR2B; FCGR2C;	P31994; P31995;	p06713	769	769	P31994	Low affinity immunoglobulin gamma Fc region receptor II-b	FCGR2B	surface	machine learning	NA	310	1	1	SP:1-17;NC:18-222;TM:223-246;CY:247-310	uniprot	NA	0.9481	1	ENSG00000072694	ENSP00000351497;ENSP00000404329	CD32	Receptors	IG;FcR	106;180;187
ANTR2_HUMAN	Anthrax toxin receptor 2 OS=Homo sapiens OX=9606 GN=ANTXR2 PE=1 SV=5	VSPVGETYIHEGLK	NA	510.272	38.2134	3	x'0000000000000000	0.430686	0.430686	0.430686	38.2134	38.2134	59.98	0.00263058	0.00263058	39.7	39.7	1	112	125	39.7	8716: Scan 13086 (rt=38.2134) [\\qmcr.qmul.ac.uk\rfs\HAEMONC\Pedro's Lab\Cell Signalling Proteomics\Ana Levi\Biotin_Exp8\RAW\QE1_MS_Ana_Levi_Exp8_Sample6.raw]	ANTXR2(111-125, no_mod);	68463.8	ANTXR2;	P58335;	p19896	1040	1040	P58335	Anthrax toxin receptor 2	ANTXR2	surface	machine learning	NA	489	1	1	SP:1-33;NC:34-317;TM:318-341;CY:342-489	uniprot	NA	0.9042	1	ENSG00000163297	ENSP00000306185;ENSP00000413700	NA	Unclassified	Unclassified	250;260
SC5A6_HUMAN	Sodium-dependent multivitamin transporter OS=Homo sapiens OX=9606 GN=SLC5A6 PE=2 SV=2	LHLTSAYEYLELR	NA	536.62	51.8383	3	x'000000000000000	0.415724	0.13567	0.415724	51.7654	51.8383	82.5	1.40173e-05	1.40173e-05	62.29	62.29	2	124	136	45.53	15095: Scan 20209 (rt=51.8383) [\\qmcr.qmul.ac.uk\rfs\HAEMONC\Pedro's Lab\Cell Signalling Proteomics\Ana Levi\Biotin_Exp8\RAW\QE1_MS_Ana_Levi_Exp8_Sample6.raw]	SLC5A6(123-136, no_mod);	29197	SLC5A6;	Q9Y289;	p10501	2792	2792	Q9Y289	Sodium-dependent multivitamin transporter	SLC5A6	surface	machine learning	NA	635	13	1	SP:1-16;NC:17-25;TM:26-47;CY:48-67;TM:68-87;NC:88-98;TM:99-122;CY:123-142;TM:143-164;NC:165-175;TM:176-196;CY:197-207;TM:208-229;NC:230-254;TM:255-273;CY:274-293;TM:294-318;NC:319-351;TM:352-375;CY:376-395;TM:396-417;NC:418-422;TM:423-448;CY:449-455;TM:456-478;NC:479-526;TM:527-548;CY:549-635	phobius	NA	0.8124	1	ENSG00000138074	ENSP00000310208;ENSP00000384853	NA	Transporters	SLC;APC;SLC5	138;489;498;534
EPHB4_HUMAN	Ephrin type-B receptor 4 OS=Homo sapiens OX=9606 GN=EPHB4 PE=1 SV=2	EDLTYALR	NA	490.755	42.6258	2	x'0000000000	1.09342	-2.82697	-2.82697	42.6039	42.6258	354.55	0.00132514	0.00132514	40.48	40.48	2	353	360	36.21	10813: Scan 15453 (rt=42.6258) [\\qmcr.qmul.ac.uk\rfs\HAEMONC\Pedro's Lab\Cell Signalling Proteomics\Ana Levi\Biotin_Exp8\RAW\QE1_MS_Ana_Levi_Exp8_Sample6.raw]	EPHB4(352-360, no_mod);	26860.1	EPHB4;	P54760;	p03333	998	998	P54760	Ephrin type-B receptor 4	EPHB4	surface	pos. trainingset	NA	987	1	1	SP:1-15;NC:16-537;TM:538-563;CY:564-987	uniprot - CSPA confirmed	NA	0.9242	1	ENSG00000196411	ENSP00000350896	NA	Receptors	Kinase;Eph	203;335;426;768
LMAN2_HUMAN	Vesicular integral-membrane protein VIP36 OS=Homo sapiens OX=9606 GN=LMAN2 PE=1 SV=1	DHDTFLAVR	NA	537.273	37.348	2	x'00000000000	1.06384	0.765479	0.765479	37.348	37.4348	315.69	0.000156194	0.000156194	51.03	51.03	3	210	218	47.82	8302: Scan 12622 (rt=37.348) [\\qmcr.qmul.ac.uk\rfs\HAEMONC\Pedro's Lab\Cell Signalling Proteomics\Ana Levi\Biotin_Exp8\RAW\QE1_MS_Ana_Levi_Exp8_Sample6.raw]	LMAN2(209-218, no_mod);	131427	LMAN2;	Q12907;	p02277	1166	1166	Q12907	Vesicular integral-membrane protein VIP36	LMAN2	surface	machine learning	NA	356	1	1	SP:1-44;NC:45-322;TM:323-345;CY:346-356	uniprot - CSPA confirmed	NA	0.6148	2	ENSG00000169223	ENSP00000303366	NA	Unclassified	Unclassified	183
ANTR2_HUMAN	Anthrax toxin receptor 2 OS=Homo sapiens OX=9606 GN=ANTXR2 PE=1 SV=5	GGFQALK	Deamidated (NQ)	721.388	32.1475	1	x'000010000	-0.480302	-0.480302	-0.480302	32.1475	32.1475	59.98	0.0731878	0.0731878	14.68	14.68	1	201	207	10.72	5940: Scan 9894 (rt=32.1475) [\\qmcr.qmul.ac.uk\rfs\HAEMONC\Pedro's Lab\Cell Signalling Proteomics\Ana Levi\Biotin_Exp8\RAW\QE1_MS_Ana_Levi_Exp8_Sample6.raw]	ANTXR2(Q204);	71651.8	ANTXR2;	P58335;	p05936	1040	1040	P58335	Anthrax toxin receptor 2	ANTXR2	surface	machine learning	NA	489	1	1	SP:1-33;NC:34-317;TM:318-341;CY:342-489	uniprot	NA	0.9042	1	ENSG00000163297	ENSP00000306185;ENSP00000413700	NA	Unclassified	Unclassified	250;260
PLXB2_HUMAN	Plexin-B2 OS=Homo sapiens OX=9606 GN=PLXNB2 PE=1 SV=3	EAFEAYTDHATYK	NA	773.347	35.7231	2	x'000000000000000	0.798871	0.630552	0.630552	35.7231	35.8911	182.52	0.000651531	0.000651531	45.44	45.44	2	195	207	45.44	7541: Scan 11757 (rt=35.7231) [\\qmcr.qmul.ac.uk\rfs\HAEMONC\Pedro's Lab\Cell Signalling Proteomics\Ana Levi\Biotin_Exp8\RAW\QE1_MS_Ana_Levi_Exp8_Sample6.raw]	PLXNB2(194-207, no_mod);	15611.7	PLXNB2;	O15031;	p03143	136	136	O15031	Plexin-B2	PLXNB2	surface	pos. trainingset	NA	1838	1	1	SP:1-18;NC:19-1199;TM:1200-1221;CY:1222-1838	uniprot - CSPA confirmed	surface	0.9434	1	ENSG00000196576	ENSP00000352288;ENSP00000409171	NA	Receptors	Other_receptors;Plexin	127;242;391;402;528;733;759;795;844;1002;1049;1068;1099;1449
C1QR1_HUMAN	Complement component C1q receptor OS=Homo sapiens OX=9606 GN=CD93 PE=1 SV=3	KPQNAADSYSWVPER	NA	874.422	37.6074	2	x'00000000000000000	-1.89601	-1.89601	-1.89601	37.6074	37.6074	115.22	8.69732e-05	8.69732e-05	57.72	57.72	1	620	634	55.9	8425: Scan 12762 (rt=37.6074) [\\qmcr.qmul.ac.uk\rfs\HAEMONC\Pedro's Lab\Cell Signalling Proteomics\Ana Levi\Biotin_Exp8\RAW\QE1_MS_Ana_Levi_Exp8_Sample6.raw]	CD93(619-634, no_mod);	9833.84	CD93;	Q9NPY3;	p09384	2553	2553	Q9NPY3	Complement component C1q receptor	CD93	surface	machine learning	NA	652	1	1	SP:1-23;NC:24-581;TM:582-606;CY:607-652	uniprot	NA	0.7305	2	ENSG00000125810	ENSP00000246006	CD93	Unclassified	Unclassified	325
LRIT1_HUMAN	Leucine-rich repeat, immunoglobulin-like domain and transmembrane domain-containing protein 1 OS=Homo sapiens OX=9606 GN=LRIT1 PE=2 SV=1	LLDLQANR	Deamidated (NQ)	472.265	35.725	2	x'0000000100	0.462593	-0.72572	0.462593	35.725	36.0227	37.73	0.00196483	0.0276692	37.73	30.56	4	135	142	9.71	7520: Sum of 2 scans. Range 11734 (rt=35.6798) to 11783 (rt=35.7702) [\\qmcr.qmul.ac.uk\rfs\HAEMONC\Pedro's Lab\Cell Signalling Proteomics\Ana Levi\Biotin_Exp8\RAW\QE1_MS_Ana_Levi_Exp8_Sample6.raw]	LRIT1(N141);	197412	LRIT1;	Q9P2V4;	p10774	2672	2672	Q9P2V4	Leucine-rich repeat, immunoglobulin-like domain and transmembrane domain-containing protein 1	LRIT1	surface	machine learning	NA	623	1	1	SP:1-21;NC:22-526;TM:527-552;CY:553-623	uniprot	NA	0.9002	1	NA	NA	NA	Miscellaneous	Other;LRRC	156;296;455
ERMP1_HUMAN	Endoplasmic reticulum metallopeptidase 1 OS=Homo sapiens OX=9606 GN=ERMP1 PE=1 SV=2	AGDNILAVLK	NA	507.303	51.7109	2	x'000000000000	-1.17224	-1.17224	-1.17224	51.7109	51.7109	80.57	0.0817495	0.0817495	19.96	19.96	1	371	380	19.96	15033: Scan 20142 (rt=51.7109) [\\qmcr.qmul.ac.uk\rfs\HAEMONC\Pedro's Lab\Cell Signalling Proteomics\Ana Levi\Biotin_Exp8\RAW\QE1_MS_Ana_Levi_Exp8_Sample6.raw]	ERMP1(370-380, no_mod);	26506.7	ERMP1;	Q7Z2K6;	p00560	1576	1576	Q7Z2K6	Endoplasmic reticulum metallopeptidase 1	ERMP1	surface	machine learning	NA	904	9	0	CY:1-70;TM:71-88;NC:89-399;TM:400-424;CY:425-453;TM:454-478;NC:479-487;TM:488-510;CY:511-521;TM:522-540;NC:541-545;TM:546-566;CY:567-580;TM:581-602;NC:603-621;TM:622-644;CY:645-651;TM:652-674;NC:675-904	uniprot - CSPA confirmed	NA	0.6447	2	ENSG00000099219	ENSP00000340427;ENSP00000417160;ENSP00000432986	NA	Unclassified	Unclassified	182;517;730;819
TGON2_HUMAN	Trans-Golgi network integral membrane protein 2 OS=Homo sapiens OX=9606 GN=TGOLN2 PE=1 SV=4	EAEDDDTGPEEGSPPKEEK	NA	686.959	23.3341	3	x'000000000000000000000	-0.154044	-0.154044	-0.154044	23.3341	23.3341	134.54	0.0522105	0.0522105	19.45	19.45	1	325	343	19.45	1961: Scan 5345 (rt=23.3341) [\\qmcr.qmul.ac.uk\rfs\HAEMONC\Pedro's Lab\Cell Signalling Proteomics\Ana Levi\Biotin_Exp8\RAW\QE1_MS_Ana_Levi_Exp8_Sample6.raw]	TGOLN2(324-343, no_mod);	19695.3	TGOLN2;	O43493;	p03122	176	176	O43493	Trans-Golgi network integral membrane protein 2	TGOLN2	surface	machine learning	NA	480	1	1	SP:1-22;NC:23-384;TM:385-402;CY:403-480	uniprot	NA	0.5928	2	ENSG00000152291	NA	NA	Unclassified	Unclassified	39;82;96;152;180;208;222;373;377
SIRBL_HUMAN	Signal-regulatory protein beta-1 isoform 3 OS=Homo sapiens OX=9606 GN=SIRPB1 PE=1 SV=1	VTTVSDLTK	NA	482.272	31.9545	2	x'00000000000	0.110127	-0.0561022	-0.0561022	31.9545	32.0343	363.78	1.59716e-05	1.59716e-05	58.24	58.24	4	89	97	54.27	5847: Scan 9791 (rt=31.9545) [\\qmcr.qmul.ac.uk\rfs\HAEMONC\Pedro's Lab\Cell Signalling Proteomics\Ana Levi\Biotin_Exp8\RAW\QE1_MS_Ana_Levi_Exp8_Sample6.raw]	SIRPA(89-98, no_mod);SIRPB1(88-97, no_mod);SIRPG(87-96, no_mod);	227437	SIRPA; SIRPB1; SIRPG;	P78324; Q5TFQ8; Q9P1W8;	p20044	1407	1407	Q5TFQ8	Signal-regulatory protein beta-1 isoform 3	SIRPB1	surface	machine learning	NA	398	1	1	SP:1-29;NC:30-370;TM:371-394;CY:395-398	uniprot	NA	0.6287	2	ENSG00000101307	ENSP00000279477;ENSP00000456826	NA	Miscellaneous	Other;SIRP	109;244;269;291;318
AT1A1_HUMAN	Sodium/potassium-transporting ATPase subunit alpha-1 OS=Homo sapiens OX=9606 GN=ATP1A1 PE=1 SV=1	AAVPDAVGK	NA	414.235	26.4397	2	x'00000000000	0.294027	-0.359366	0.294027	26.4397	26.682	1443.42	6.63974e-05	6.63974e-05	49.56	49.56	2	597	605	42.93	3356: Scan 6923 (rt=26.4397) [\\qmcr.qmul.ac.uk\rfs\HAEMONC\Pedro's Lab\Cell Signalling Proteomics\Ana Levi\Biotin_Exp8\RAW\QE1_MS_Ana_Levi_Exp8_Sample6.raw]	ATP1A1(596-605, no_mod);ATP1A2(593-602, no_mod);ATP1A3(586-595, no_mod);	96485.9	ATP1A1; ATP1A2; ATP1A3;	P05023; P50993; P13637;	p00183	381	381	P05023	Sodium/potassium-transporting ATPase subunit alpha-1	ATP1A1	surface	pos. trainingset	NA	1023	10	0	CY:1-95;TM:96-114;NC:115-129;TM:130-149;CY:150-290;TM:291-312;NC:313-318;TM:319-344;CY:345-775;TM:776-796;NC:797-801;TM:802-824;CY:825-848;TM:849-872;NC:873-912;TM:913-932;CY:933-952;TM:953-970;NC:971-984;TM:985-1002;CY:1003-1023	uniprot	surface	0.5464	3	ENSG00000163399	ENSP00000295598	NA	Transporters	Active_transporters;P-ATPase	215;405;483;497;638;720
MPZL1_HUMAN	Myelin protein zero-like protein 1 OS=Homo sapiens OX=9606 GN=MPZL1 PE=1 SV=1	ISWAGDLDK	NA	502.756	43.5366	2	x'00000000000	-0.542104	-0.542104	-0.542104	43.5366	43.5535	62.83	1.16487e-05	1.16487e-05	62.83	62.83	2	107	115	53.62	11246: Scan 15936 (rt=43.5366) [\\qmcr.qmul.ac.uk\rfs\HAEMONC\Pedro's Lab\Cell Signalling Proteomics\Ana Levi\Biotin_Exp8\RAW\QE1_MS_Ana_Levi_Exp8_Sample6.raw]	MPZL1(106-115, no_mod);	50800.1	MPZL1;	O95297;	p08704	309	309	O95297	Myelin protein zero-like protein 1	MPZL1	surface	machine learning	NA	269	1	1	SP:1-37;NC:38-162;TM:163-189;CY:190-269	uniprot - CSPA confirmed	NA	0.9721	1	ENSG00000197965	ENSP00000352513	NA	Miscellaneous	StructuralAndAdhesion;IG_MPZ	50;130;256
GPR39_HUMAN	NA	VTQVLQK	NA	408.254	32.8318	2	x'000000000	0.60283	0.0135054	0.60283	32.8065	32.8318	25.67	0.0269664	0.0269664	25.67	25.67	2	54	60	12.41	6263: Scan 10262 (rt=32.8318) [\\qmcr.qmul.ac.uk\rfs\HAEMONC\Pedro's Lab\Cell Signalling Proteomics\Ana Levi\Biotin_Exp8\RAW\QE1_MS_Ana_Levi_Exp8_Sample6.raw]	GPR39(53-60, no_mod);	101186	GPR39;	O43194;	p20034	167	167	O43194	G-protein coupled receptor 39	GPR39	surface	pos. trainingset	NA	453	7	0	NC:1-27;TM:28-51;CY:52-71;TM:72-93;NC:94-111;TM:112-131;CY:132-151;TM:152-174;NC:175-222;TM:223-244;CY:245-282;TM:283-301;NC:302-320;TM:321-344;CY:345-453	uniprot - CSPA confirmed	surface	0.9661	1	ENSG00000183840	ENSP00000327417	NA	Receptors	GPCR;Rhodopsin	192;206;212
MRP1_HUMAN	Multidrug resistance-associated protein 1 OS=Homo sapiens OX=9606 GN=ABCC1 PE=1 SV=3	TPSGNLVNR	NA	479.26	25.2057	2	x'00000000000	0.743331	0.743331	0.743331	25.2057	25.2057	46.14	0.000222547	0.000222547	46.14	46.14	1	1067	1075	45.22	2794: Scan 6283 (rt=25.2057) [\\qmcr.qmul.ac.uk\rfs\HAEMONC\Pedro's Lab\Cell Signalling Proteomics\Ana Levi\Biotin_Exp8\RAW\QE1_MS_Ana_Levi_Exp8_Sample6.raw]	ABCC1(1066-1075, no_mod);	15647	ABCC1;	P33527;	p17931	792	792	P33527	Multidrug resistance-associated protein 1	ABCC1	surface	pos. trainingset	NA	1531	17	0	NC:1-36;TM:37-56;CY:57-75;TM:76-94;NC:95-99;TM:100-124;CY:125-135;TM:136-153;NC:154-172;TM:173-191;CY:192-315;TM:316-335;NC:336-362;TM:363-385;CY:386-436;TM:437-459;NC:460-464;TM:465-485;CY:486-542;TM:543-571;NC:572-590;TM:591-611;CY:612-968;TM:969-991;NC:992-1023;TM:1024-1045;CY:1046-1089;TM:1090-1110;NC:1111-1115;TM:1116-1134;CY:1135-1199;TM:1200-1220;NC:1221-1226;TM:1227-1247;CY:1248-1531	uniprot - CSPA confirmed	surface	0.7953	1	ENSG00000103222;ENSG00000278183	ENSP00000382342;ENSP00000483316	NA	Transporters	Active_transporters;ABCC	19;23;71;354;648;719;767;819;929;1006;1156;1314;1344;1429
LAT1_HUMAN	Large neutral amino acids transporter small subunit 1 OS=Homo sapiens OX=9606 GN=SLC7A5 PE=1 SV=2	SADGSAPAGEGEGVTLQR	NA	851.406	34.0035	2	x'00000000000000000000	4.9112	-4.63726	-0.333373	33.7809	34.1551	378.25	2.07641e-07	2.07641e-07	82.96	82.96	9	31	48	82.96	6800: Scan 10883 (rt=34.0035) [\\qmcr.qmul.ac.uk\rfs\HAEMONC\Pedro's Lab\Cell Signalling Proteomics\Ana Levi\Biotin_Exp8\RAW\QE1_MS_Ana_Levi_Exp8_Sample6.raw]	SLC7A5(30-48, no_mod);	28925.9	SLC7A5;	Q01650;	p15630	1100	1100	Q01650	Large neutral amino acids transporter small subunit 1	SLC7A5	surface	pos. trainingset	NA	507	12	0	CY:1-51;TM:52-71;NC:72-82;TM:83-104;CY:105-136;TM:137-157;NC:158-169;TM:170-189;CY:190-199;TM:200-220;NC:221-239;TM:240-262;CY:263-273;TM:274-297;NC:298-319;TM:320-343;CY:344-369;TM:370-390;NC:391-395;TM:396-418;CY:419-430;TM:431-452;NC:453-458;TM:459-478;CY:479-507	phobius - prefered over uniprot based on cspa - CSPA confirmed	surface	0.8533	1	ENSG00000103257	ENSP00000261622;ENSP00000454323	NA	Transporters	SLC;APC;SLC7	49;230;340
AT1A1_HUMAN	Sodium/potassium-transporting ATPase subunit alpha-1 OS=Homo sapiens OX=9606 GN=ATP1A1 PE=1 SV=1	NPNTSEPQHLLVMK	NA	804.42	36.1467	2	x'0000000000000000	6.83522	6.83522	6.83522	36.1467	36.1467	1443.42	0.000255666	0.000255666	49.92	49.92	1	495	508	47.1	7732: Scan 11978 (rt=36.1467) [\\qmcr.qmul.ac.uk\rfs\HAEMONC\Pedro's Lab\Cell Signalling Proteomics\Ana Levi\Biotin_Exp8\RAW\QE1_MS_Ana_Levi_Exp8_Sample6.raw]	ATP1A1(494-508, no_mod);	25883.2	ATP1A1;	P05023;	p13620	381	381	P05023	Sodium/potassium-transporting ATPase subunit alpha-1	ATP1A1	surface	pos. trainingset	NA	1023	10	0	CY:1-95;TM:96-114;NC:115-129;TM:130-149;CY:150-290;TM:291-312;NC:313-318;TM:319-344;CY:345-775;TM:776-796;NC:797-801;TM:802-824;CY:825-848;TM:849-872;NC:873-912;TM:913-932;CY:933-952;TM:953-970;NC:971-984;TM:985-1002;CY:1003-1023	uniprot	surface	0.5464	3	ENSG00000163399	ENSP00000295598	NA	Transporters	Active_transporters;P-ATPase	215;405;483;497;638;720
LMAN2_HUMAN	Vesicular integral-membrane protein VIP36 OS=Homo sapiens OX=9606 GN=LMAN2 PE=1 SV=1	IEPSVNFLK	NA	523.799	46.9365	2	x'00000000000	0.753648	0.294573	0.753648	46.8016	47.0311	315.69	0.00717339	0.00717339	33.76	33.76	3	292	300	25.58	12838: Scan 17709 (rt=46.9365) [\\qmcr.qmul.ac.uk\rfs\HAEMONC\Pedro's Lab\Cell Signalling Proteomics\Ana Levi\Biotin_Exp8\RAW\QE1_MS_Ana_Levi_Exp8_Sample6.raw]	LMAN2(291-300, no_mod);	61868.9	LMAN2;	Q12907;	p07643	1166	1166	Q12907	Vesicular integral-membrane protein VIP36	LMAN2	surface	machine learning	NA	356	1	1	SP:1-44;NC:45-322;TM:323-345;CY:346-356	uniprot - CSPA confirmed	NA	0.6148	2	ENSG00000169223	ENSP00000303366	NA	Unclassified	Unclassified	183
C1QR1_HUMAN	Complement component C1q receptor OS=Homo sapiens OX=9606 GN=CD93 PE=1 SV=3	AMENQYSPTPGTDC	NA	785.811	39.3843	2	x'0000000000000000	1.06332	-0.338301	-0.338301	39.3843	39.3956	115.22	0.00100405	0.00100405	33.1	33.1	2	639	652	33.1	9260: Scan 13705 (rt=39.3843) [\\qmcr.qmul.ac.uk\rfs\HAEMONC\Pedro's Lab\Cell Signalling Proteomics\Ana Levi\Biotin_Exp8\RAW\QE1_MS_Ana_Levi_Exp8_Sample6.raw]	CD93(638-652, no_mod);	20027.2	CD93;	Q9NPY3;	p01114	2553	2553	Q9NPY3	Complement component C1q receptor	CD93	surface	machine learning	NA	652	1	1	SP:1-23;NC:24-581;TM:582-606;CY:607-652	uniprot	NA	0.7305	2	ENSG00000125810	ENSP00000246006	CD93	Unclassified	Unclassified	325
MANS4_HUMAN	MANSC domain-containing protein 4 OS=Homo sapiens OX=9606 GN=MANSC4 PE=3 SV=3	LGAQFLK	NA	388.739	36.1376	2	x'000000000	4.06854	2.98532	2.98532	36.1376	36.4742	24.11	0.0124208	0.0124208	24.11	24.11	2	51	57	12.59	7729: Scan 11974 (rt=36.1376) [\\qmcr.qmul.ac.uk\rfs\HAEMONC\Pedro's Lab\Cell Signalling Proteomics\Ana Levi\Biotin_Exp8\RAW\QE1_MS_Ana_Levi_Exp8_Sample6.raw]	MANSC4(50-57, no_mod);	58712.5	MANSC4;	A6NHS7;	p10260	38	38	A6NHS7	MANSC domain-containing protein 4	MANSC4	surface	machine learning	NA	340	1	1	SP:1-24;NC:25-284;TM:285-308;CY:309-340	uniprot	NA	0.8743	1	ENSG00000205693	ENSP00000370673	NA	Unclassified	Unclassified	118;187;207;229;253;260;269;338
4F2_HUMAN	4F2 cell-surface antigen heavy chain OS=Homo sapiens OX=9606 GN=SLC3A2 PE=1 SV=3	GQSEDPGSLLSLFR	NA	753.382	63.7884	2	x'0000000000000000	1.38295	-2.07277	-2.07277	63.7884	64.0894	944.5	8.02983e-10	8.02983e-10	105.44	105.44	5	511	524	105.44	20391: Scan 25989 (rt=63.7884) [\\qmcr.qmul.ac.uk\rfs\HAEMONC\Pedro's Lab\Cell Signalling Proteomics\Ana Levi\Biotin_Exp8\RAW\QE1_MS_Ana_Levi_Exp8_Sample6.raw]	SLC3A2(510-524, no_mod);	189373	SLC3A2;	P08195;	p06513	418	418	P08195	4F2 cell-surface antigen heavy chain	SLC3A2	surface	pos. trainingset	NA	630	1	0	CY:1-183;TM:184-205;NC:206-630	uniprot - CSPA confirmed	surface	0.694	2	ENSG00000168003	ENSP00000367122	CD98	Transporters	SLC;Other;SLC3	365;381;424;506
4F2_HUMAN	4F2 cell-surface antigen heavy chain OS=Homo sapiens OX=9606 GN=SLC3A2 PE=1 SV=3	DDVAQTDLLQIDPNFGSK	NA	988.485	60.8871	2	x'00000000000000000000	4.26692	-0.90787	0.104813	60.8358	60.8871	944.5	1.41897e-10	1.41897e-10	112.63	112.63	3	270	287	110.23	19162: Scan 24645 (rt=60.8871) [\\qmcr.qmul.ac.uk\rfs\HAEMONC\Pedro's Lab\Cell Signalling Proteomics\Ana Levi\Biotin_Exp8\RAW\QE1_MS_Ana_Levi_Exp8_Sample6.raw]	SLC3A2(269-287, no_mod);	98658.7	SLC3A2;	P08195;	p02065	418	418	P08195	4F2 cell-surface antigen heavy chain	SLC3A2	surface	pos. trainingset	NA	630	1	0	CY:1-183;TM:184-205;NC:206-630	uniprot - CSPA confirmed	surface	0.694	2	ENSG00000168003	ENSP00000367122	CD98	Transporters	SLC;Other;SLC3	365;381;424;506
GTR3_HUMAN	Solute carrier family 2, facilitated glucose transporter member 3 OS=Homo sapiens OX=9606 GN=SLC2A3 PE=1 SV=1	SVEMLILGR	NA	509.292	52.8877	2	x'00000000000	-0.299045	-1.06633	-1.06633	52.8825	52.8877	184.85	2.31758e-05	2.31758e-05	59.25	59.25	2	116	124	47.42	15583: Scan 20748 (rt=52.8877) [\\qmcr.qmul.ac.uk\rfs\HAEMONC\Pedro's Lab\Cell Signalling Proteomics\Ana Levi\Biotin_Exp8\RAW\QE1_MS_Ana_Levi_Exp8_Sample6.raw]	SLC2A14(139-148, no_mod);SLC2A3(115-124, no_mod);	59844	SLC2A14; SLC2A3;	Q8TDB8; P11169;	p16914	480	480	P11169	Solute carrier family 2, facilitated glucose transporter member 3	SLC2A3	surface	machine learning	NA	496	12	0	CY:1-6;TM:7-26;NC:27-61;TM:62-85;CY:86-94;TM:95-115;NC:116-120;TM:121-142;CY:143-153;TM:154-177;NC:178-183;TM:184-205;CY:206-269;TM:270-292;NC:293-304;TM:305-326;CY:327-333;TM:334-355;NC:356-366;TM:367-389;CY:390-399;TM:400-420;NC:421-426;TM:427-448;CY:449-496	uniprot	NA	0.8583	1	ENSG00000059804	ENSP00000075120	NA	Transporters	SLC;MFS;SLC2	43;409
GP180_HUMAN	Integral membrane protein GPR180 OS=Homo sapiens OX=9606 GN=GPR180 PE=2 SV=1	GSFSSTAAQDAQGQR	NA	755.846	28.4318	2	x'00000000000000000	-3.58554	-3.58554	-3.58554	28.4318	28.4318	42.81	0.000570724	0.000570724	42.81	42.81	1	27	41	42.81	4237: Scan 7942 (rt=28.4318) [\\qmcr.qmul.ac.uk\rfs\HAEMONC\Pedro's Lab\Cell Signalling Proteomics\Ana Levi\Biotin_Exp8\RAW\QE1_MS_Ana_Levi_Exp8_Sample6.raw]	GPR180(26-41, no_mod);	20230.6	GPR180;	Q86V85;	p06587	1629	1629	Q86V85	Integral membrane protein GPR180	GPR180	surface	machine learning	NA	440	7	1	SP:1-22;NC:23-172;TM:173-193;CY:194-204;TM:205-226;NC:227-248;TM:249-269;CY:270-283;TM:284-304;NC:305-322;TM:323-344;CY:345-358;TM:359-382;NC:383-388;TM:389-409;CY:410-440	phobius	NA	0.7585	1	ENSG00000152749	ENSP00000366157	NA	Unclassified	Unclassified	105;110
AAAT_HUMAN	Neutral amino acid transporter B(0) OS=Homo sapiens OX=9606 GN=SLC1A5 PE=1 SV=2	SCTVLNVEGDALGAGLLQNYVDR	Deamidated (NQ)	1233.11	65.0922	2	x'0000001000000000000000000	6.67517	5.1331	6.67517	65.0922	65.3189	306.24	1.09216e-07	1.09216e-07	84.41	84.41	2	466	488	69.69	20930: Scan 26580 (rt=65.0922) [\\qmcr.qmul.ac.uk\rfs\HAEMONC\Pedro's Lab\Cell Signalling Proteomics\Ana Levi\Biotin_Exp8\RAW\QE1_MS_Ana_Levi_Exp8_Sample6.raw]	SLC1A5(N471);	21002.9	SLC1A5;	Q15758;	p15723	1279	1279	Q15758	Neutral amino acid transporter B(0)	SLC1A5	surface	machine learning	NA	541	10	0	CY:1-51;TM:52-76;NC:77-97;TM:98-118;CY:119-128;TM:129-153;NC:154-227;TM:228-246;CY:247-265;TM:266-290;NC:291-301;TM:302-328;CY:329-335;TM:336-357;NC:358-373;TM:374-393;CY:394-399;TM:400-420;NC:421-425;TM:426-446;CY:447-541	uniprot - CSPA confirmed	NA	0.8104	1	ENSG00000105281	ENSP00000444408	NA	Transporters	SLC;Other;SLC1	163;212
KIT_HUMAN	Mast/stem cell growth factor receptor Kit OS=Homo sapiens OX=9606 GN=KIT PE=1 SV=1	ESSCSDSTNEYMDMKPGVSYVVPTK	NA	937.743	46.9203	3	x'000000000000000000000000000	-1.58138	-1.58138	-1.58138	46.9203	46.9203	102.78	0.0142132	0.0142132	26.83	26.83	1	711	735	26.83	12831: Scan 17701 (rt=46.9203) [\\qmcr.qmul.ac.uk\rfs\HAEMONC\Pedro's Lab\Cell Signalling Proteomics\Ana Levi\Biotin_Exp8\RAW\QE1_MS_Ana_Levi_Exp8_Sample6.raw]	KIT(710-735, no_mod);	19463.8	KIT;	P10721;	p04453	472	472	P10721	Mast/stem cell growth factor receptor Kit	KIT	surface	pos. trainingset	NA	976	1	1	SP:1-25;NC:26-521;TM:522-545;CY:546-976	uniprot - CSPA confirmed	surface	0.9832	1	ENSG00000157404	ENSP00000288135	CD117	Receptors	KInase;PDGFR	130;145;283;293;300;320;352;367;463;486;819;941
ITA5_HUMAN	Integrin alpha-5 OS=Homo sapiens OX=9606 GN=ITGA5 PE=1 SV=2	VYVYLQHPAGIEPTPTLTLTGHDEFGR	Deamidated (NQ)	1004.85	52.5835	3	x'00000010000000000000000000000	6.6986	4.9055	5.10473	52.5835	52.7603	641.5	2.41365e-05	2.41365e-05	60.17	60.17	4	365	391	60.17	15446: Scan 20596 (rt=52.5835) [\\qmcr.qmul.ac.uk\rfs\HAEMONC\Pedro's Lab\Cell Signalling Proteomics\Ana Levi\Biotin_Exp8\RAW\QE1_MS_Ana_Levi_Exp8_Sample6.raw]	ITGA5(Q370);	68792.3	ITGA5;	P08648;	p20280	428	428	P08648	Integrin alpha-5	ITGA5	surface	machine learning	NA	1049	1	1	SP:1-41;NC:42-997;TM:998-1021;CY:1022-1049	uniprot - CSPA confirmed	NA	0.9062	1	ENSG00000161638	ENSP00000293379	CD49e	Receptors	Other_receptors;Integrin	84;182;297;307;316;524;530;593;609;675;712;724;773;868
TMX4_HUMAN	Thioredoxin-related transmembrane protein 4 OS=Homo sapiens OX=9606 GN=TMX4 PE=1 SV=1	SEANDQGPPGEDGVTR	NA	814.86	27.4816	2	x'000000000000000000	-1.30552	-1.30552	-1.30552	27.4816	27.4816	47.5	0.000166269	0.000166269	47.5	47.5	1	294	309	47.5	3822: Scan 7454 (rt=27.4816) [\\qmcr.qmul.ac.uk\rfs\HAEMONC\Pedro's Lab\Cell Signalling Proteomics\Ana Levi\Biotin_Exp8\RAW\QE1_MS_Ana_Levi_Exp8_Sample6.raw]	TMX4(293-309, no_mod);	4245.56	TMX4;	Q9H1E5;	p15821	2426	2426	Q9H1E5	Thioredoxin-related transmembrane protein 4	TMX4	surface	machine learning	NA	349	1	1	SP:1-25;NC:26-188;TM:189-215;CY:216-349	uniprot - CSPA based corrected Nterm - CSPA confirmed	NA	0.6826	2	ENSG00000125827	ENSP00000246024	NA	Unclassified	Unclassified	46
FCG2B_HUMAN	Low affinity immunoglobulin gamma Fc region receptor II-b OS=Homo sapiens OX=9606 GN=FCGR2B PE=1 SV=2	EMGETLPEKPANPTNPDEADK	NA	761.685	34.5854	3	x'00000000000000000000000	-1.85098	-1.85098	-1.85098	34.5854	34.5854	197.04	0.00473147	0.00473147	35.91	35.91	1	263	283	35.91	7072: Scan 11193 (rt=34.5854) [\\qmcr.qmul.ac.uk\rfs\HAEMONC\Pedro's Lab\Cell Signalling Proteomics\Ana Levi\Biotin_Exp8\RAW\QE1_MS_Ana_Levi_Exp8_Sample6.raw]	FCGR2B(262-283, no_mod);	73424.4	FCGR2B;	P31994;	p04131	769	769	P31994	Low affinity immunoglobulin gamma Fc region receptor II-b	FCGR2B	surface	machine learning	NA	310	1	1	SP:1-17;NC:18-222;TM:223-246;CY:247-310	uniprot	NA	0.9481	1	ENSG00000072694	ENSP00000351497;ENSP00000404329	CD32	Receptors	IG;FcR	106;180;187
PTK7_HUMAN	Inactive tyrosine-protein kinase 7 OS=Homo sapiens OX=9606 GN=PTK7 PE=1 SV=2	WMSPEAILEGDFSTK	NA	855.903	65.0068	2	x'00000000000000000	-3.55014	-3.55014	-3.55014	65.0068	65.0068	625.5	0.00015577	0.00015577	50.25	50.25	1	972	986	50.25	20896: Scan 26543 (rt=65.0068) [\\qmcr.qmul.ac.uk\rfs\HAEMONC\Pedro's Lab\Cell Signalling Proteomics\Ana Levi\Biotin_Exp8\RAW\QE1_MS_Ana_Levi_Exp8_Sample6.raw]	PTK7(971-986, no_mod);	28401.4	PTK7;	Q13308;	p20365	1183	1183	Q13308	Inactive tyrosine-protein kinase 7	PTK7	surface	machine learning	NA	1070	1	1	SP:1-30;NC:31-702;TM:703-726;CY:727-1070	uniprot - CSPA confirmed	NA	0.984	1	ENSG00000112655	ENSP00000230419	NA	Receptors	Kinase;Other	116;175;184;214;268;283;405;463;567;646
ITA4_HUMAN	Integrin alpha-4 OS=Homo sapiens OX=9606 GN=ITGA4 PE=1 SV=3	DNQWLGVTLSR	NA	644.836	54.9038	2	x'0000000000000	1.20995	-3.23224	-0.327727	54.9038	55.1536	408.06	8.11082e-07	8.11082e-07	75.15	75.15	10	123	133	74.38	16513: Scan 21772 (rt=54.9038) [\\qmcr.qmul.ac.uk\rfs\HAEMONC\Pedro's Lab\Cell Signalling Proteomics\Ana Levi\Biotin_Exp8\RAW\QE1_MS_Ana_Levi_Exp8_Sample6.raw]	ITGA4(122-133, no_mod);	212536	ITGA4;	P13612;	p02654	499	499	P13612	Integrin alpha-4	ITGA4	surface	machine learning	NA	1032	1	1	SP:1-33;NC:34-974;TM:975-1000;CY:1001-1032	uniprot - CSPA confirmed	NA	0.9162	1	ENSG00000115232	ENSP00000380227	CD49d	Receptors	Other_receptors;Integrin	79;138;229;480;518;538;626;645;660;806;821
AT2B4_HUMAN	Plasma membrane calcium-transporting ATPase 4 OS=Homo sapiens OX=9606 GN=ATP2B4 PE=1 SV=2	LTRLAVQIGK	Deamidated (NQ)	550.34	60.743	2	x'000000010000	-9.86925	-9.86925	-9.86925	60.743	60.743	116.18	0.0700646	0.0700646	20.89	20.89	1	356	365	15.36	19100: Scan 24579 (rt=60.743) [\\qmcr.qmul.ac.uk\rfs\HAEMONC\Pedro's Lab\Cell Signalling Proteomics\Ana Levi\Biotin_Exp8\RAW\QE1_MS_Ana_Levi_Exp8_Sample6.raw]	ATP2B4(Q362);	36107.2	ATP2B4;	P23634;	p11999	637	637	P23634	Plasma membrane calcium-transporting ATPase 4	ATP2B4	surface	machine learning	NA	1241	10	0	CY:1-95;TM:96-119;NC:120-147;TM:148-168;CY:169-358;TM:359-382;NC:383-408;TM:409-432;CY:433-842;TM:843-862;NC:863-873;TM:874-893;CY:894-916;TM:917-937;NC:938-956;TM:957-974;CY:975-994;TM:995-1016;NC:1017-1027;TM:1028-1049;CY:1050-1241	uniprot	NA	0.6048	2	ENSG00000058668	NA	NA	Transporters	Active_transporters;P-ATPase	458;533;822
TNR6_HUMAN	Tumor necrosis factor receptor superfamily member 6 OS=Homo sapiens OX=9606 GN=FAS PE=1 SV=1	DITSDSENSNFR	NA	692.804	34.8675	2	x'00000000000000	1.55248	-1.09281	1.55248	34.8675	34.9495	79.05	9.95612e-08	9.95612e-08	79.05	79.05	2	317	328	78.73	7141: Scan 11300 (rt=34.8675) [\\qmcr.qmul.ac.uk\rfs\HAEMONC\Pedro's Lab\Cell Signalling Proteomics\Ana Levi\Biotin_Exp8\RAW\QE1_MS_Ana_Levi_Exp8_Sample6.raw]	FAS(316-328, no_mod);	37643.5	FAS;	P25445;	p02386	659	659	P25445	Tumor necrosis factor receptor superfamily member 6	FAS	surface	pos. trainingset	NA	335	1	1	SP:1-25;NC:26-173;TM:174-190;CY:191-335	uniprot - CSPA confirmed	surface	0.8297	1	ENSG00000026103	ENSP00000347979	CD95	Receptors	Other_receptors;TNFNGF	118;136;223
AT1A1_HUMAN	Sodium/potassium-transporting ATPase subunit alpha-1 OS=Homo sapiens OX=9606 GN=ATP1A1 PE=1 SV=1	NPNTSEPQHLLVMK	NA	536.614	36.1796	3	x'0000000000000000	2.51242	2.51242	2.51242	36.1796	36.1796	1443.42	0.000793977	0.000793977	45.16	45.16	1	495	508	45.16	7743: Scan 11992 (rt=36.1796) [\\qmcr.qmul.ac.uk\rfs\HAEMONC\Pedro's Lab\Cell Signalling Proteomics\Ana Levi\Biotin_Exp8\RAW\QE1_MS_Ana_Levi_Exp8_Sample6.raw]	ATP1A1(494-508, no_mod);	165466	ATP1A1;	P05023;	p13619	381	381	P05023	Sodium/potassium-transporting ATPase subunit alpha-1	ATP1A1	surface	pos. trainingset	NA	1023	10	0	CY:1-95;TM:96-114;NC:115-129;TM:130-149;CY:150-290;TM:291-312;NC:313-318;TM:319-344;CY:345-775;TM:776-796;NC:797-801;TM:802-824;CY:825-848;TM:849-872;NC:873-912;TM:913-932;CY:933-952;TM:953-970;NC:971-984;TM:985-1002;CY:1003-1023	uniprot	surface	0.5464	3	ENSG00000163399	ENSP00000295598	NA	Transporters	Active_transporters;P-ATPase	215;405;483;497;638;720
ITA6_HUMAN	Integrin alpha-6 OS=Homo sapiens OX=9606 GN=ITGA6 PE=1 SV=5	LNYLDILMR	NA	575.82	63.34	2	x'00000000000	2.52778	-0.986413	2.52778	63.34	63.4867	448.23	4.3244e-05	4.3244e-05	54.83	54.83	2	1007	1015	49.72	20208: Scan 25787 (rt=63.34) [\\qmcr.qmul.ac.uk\rfs\HAEMONC\Pedro's Lab\Cell Signalling Proteomics\Ana Levi\Biotin_Exp8\RAW\QE1_MS_Ana_Levi_Exp8_Sample6.raw]	ITGA6(1006-1015, no_mod);	13164.4	ITGA6;	P23229;	p11318	627	627	P23229	Integrin alpha-6	ITGA6	surface	pos. trainingset	NA	1130	1	1	SP:1-23;NC:24-1052;TM:1053-1076;CY:1077-1130	uniprot - CSPA confirmed	surface	0.9405	1	ENSG00000091409	ENSP00000406694	CD49f	Receptors	Other_receptors;Integrin	78;223;323;409;770;787;930;966;997;1126
ITAM_HUMAN	Integrin alpha-M OS=Homo sapiens OX=9606 GN=ITGAM PE=1 SV=2	YVIGVGDAFR	NA	548.792	49.2767	2	x'000000000000	1.22676	-2.26001	-2.15048	49.2118	49.5509	1195.94	4.77229e-07	4.77229e-07	74.93	74.93	9	283	292	70.82	13931: Scan 18908 (rt=49.2767) [\\qmcr.qmul.ac.uk\rfs\HAEMONC\Pedro's Lab\Cell Signalling Proteomics\Ana Levi\Biotin_Exp8\RAW\QE1_MS_Ana_Levi_Exp8_Sample6.raw]	ITGAM(282-292, no_mod);	125495	ITGAM;	P11215;	p21015	481	481	P11215	Integrin alpha-M	ITGAM	surface	machine learning	NA	1152	1	1	SP:1-16;NC:17-1107;TM:1108-1130;CY:1131-1152	uniprot - CSPA confirmed	NA	0.8663	1	ENSG00000169896	ENSP00000287497	CD11b	Receptors	Other_receptors;Integrin	86;240;391;469;692;696;734;801;880;900;911;940;946;978;993;1021;1044;1050;1075
OR8H1_HUMAN	NA	NALIRVMQR	Deamidated (NQ)	551.309	50.4712	2	x'01000000000	-9.99726	-9.99726	-9.99726	50.4712	50.4712	25.45	0.0992154	0.0992154	25.45	25.45	1	298	306	12.81	14480: Scan 19513 (rt=50.4712) [\\qmcr.qmul.ac.uk\rfs\HAEMONC\Pedro's Lab\Cell Signalling Proteomics\Ana Levi\Biotin_Exp8\RAW\QE1_MS_Ana_Levi_Exp8_Sample6.raw]	OR8H1(N298);OR8H3(N299);	25606.5	OR8H1; OR8H3;	Q8NGG4; Q8N146;	p12905	1859	1859	Q8NGG4	Olfactory receptor 8H1	OR8H1	surface	pos. trainingset	NA	311	7	0	NC:1-24;TM:25-48;CY:49-59;TM:60-77;NC:78-96;TM:97-119;CY:120-138;TM:139-161;NC:162-195;TM:196-220;CY:221-239;TM:240-259;NC:260-270;TM:271-291;CY:292-311	uniprot	NA	0.996	1	ENSG00000181693	ENSP00000323595	NA	Receptors	GPCR;Olf	5;228
SV2A_HUMAN	Synaptic vesicle glycoprotein 2A OS=Homo sapiens OX=9606 GN=SV2A PE=1 SV=1	GGLSDGEGPPGGR	NA	578.275	26.8206	2	x'000000000000000	4.83051	2.82105	2.82105	26.8206	26.8717	59.89	3.17439e-05	3.17439e-05	59.89	59.89	2	124	136	54.54	3525: Scan 7115 (rt=26.8206) [\\qmcr.qmul.ac.uk\rfs\HAEMONC\Pedro's Lab\Cell Signalling Proteomics\Ana Levi\Biotin_Exp8\RAW\QE1_MS_Ana_Levi_Exp8_Sample6.raw]	SV2A(123-136, no_mod);	9590.21	SV2A;	Q7L0J3;	p05962	1562	1562	Q7L0J3	Synaptic vesicle glycoprotein 2A	SV2A	surface	machine learning	NA	742	12	0	CY:1-165;TM:166-190;NC:191-204;TM:205-225;CY:226-233;TM:234-254;NC:255-262;TM:263-281;CY:282-292;TM:293-315;NC:316-333;TM:334-352;CY:353-445;TM:446-468;NC:469-594;TM:595-618;CY:619-624;TM:625-644;NC:645-649;TM:650-673;CY:674-684;TM:685-707;NC:708-712;TM:713-733;CY:734-742	uniprot - CSPA confirmed	NA	0.8703	1	ENSG00000159164	ENSP00000358142	NA	Transporters	SLC;MFS;SV2	498;548;573
SDC1_HUMAN	Syndecan-1 OS=Homo sapiens OX=9606 GN=SDC1 PE=1 SV=3	EGEAVVLPEVEPGLTAR	NA	883.471	53.4997	2	x'0000000000000000000	0.964346	-2.1406	-0.19151	53.4623	53.7011	275.07	1.10271e-05	1.10271e-05	62.94	62.94	10	101	117	57.6	15866: Scan 21061 (rt=53.4997) [\\qmcr.qmul.ac.uk\rfs\HAEMONC\Pedro's Lab\Cell Signalling Proteomics\Ana Levi\Biotin_Exp8\RAW\QE1_MS_Ana_Levi_Exp8_Sample6.raw]	SDC1(100-117, no_mod);	104081	SDC1;	P18827;	p03572	574	574	P18827	Syndecan-1	SDC1	surface	machine learning	NA	310	1	1	SP:1-22;NC:23-252;TM:253-276;CY:277-310	uniprot	NA	0.8164	1	ENSG00000115884	ENSP00000254351;ENSP00000370542	CD138	Receptors	Other_receptors;Syndecan	43;231
ITAM_HUMAN	Integrin alpha-M OS=Homo sapiens OX=9606 GN=ITGAM PE=1 SV=2	VVVGAPQEIVAANQR	NA	517.627	41.8516	3	x'00000000000000000	0.759424	-0.343903	-0.343903	41.8516	42.0886	1195.94	0.000798336	0.000798336	41.66	41.66	5	46	60	38.47	10441: Scan 15032 (rt=41.8516) [\\qmcr.qmul.ac.uk\rfs\HAEMONC\Pedro's Lab\Cell Signalling Proteomics\Ana Levi\Biotin_Exp8\RAW\QE1_MS_Ana_Levi_Exp8_Sample6.raw]	ITGAM(45-60, no_mod);	105118	ITGAM;	P11215;	p20197	481	481	P11215	Integrin alpha-M	ITGAM	surface	machine learning	NA	1152	1	1	SP:1-16;NC:17-1107;TM:1108-1130;CY:1131-1152	uniprot - CSPA confirmed	NA	0.8663	1	ENSG00000169896	ENSP00000287497	CD11b	Receptors	Other_receptors;Integrin	86;240;391;469;692;696;734;801;880;900;911;940;946;978;993;1021;1044;1050;1075
EPHB4_HUMAN	Ephrin type-B receptor 4 OS=Homo sapiens OX=9606 GN=EPHB4 PE=1 SV=2	VDTVAAEHLTR	NA	404.551	28.495	3	x'0000000000000	-0.0726894	-2.3525	-0.0726894	28.495	28.5206	354.55	0.000690673	0.000690673	44.16	44.16	2	138	148	41.65	4266: Scan 7977 (rt=28.495) [\\qmcr.qmul.ac.uk\rfs\HAEMONC\Pedro's Lab\Cell Signalling Proteomics\Ana Levi\Biotin_Exp8\RAW\QE1_MS_Ana_Levi_Exp8_Sample6.raw]	EPHB4(137-148, no_mod);	81693	EPHB4;	P54760;	p18683	998	998	P54760	Ephrin type-B receptor 4	EPHB4	surface	pos. trainingset	NA	987	1	1	SP:1-15;NC:16-537;TM:538-563;CY:564-987	uniprot - CSPA confirmed	NA	0.9242	1	ENSG00000196411	ENSP00000350896	NA	Receptors	Kinase;Eph	203;335;426;768
AT1A1_HUMAN	Sodium/potassium-transporting ATPase subunit alpha-1 OS=Homo sapiens OX=9606 GN=ATP1A1 PE=1 SV=1	VIMVTGDHPITAK	NA	691.381	33.8769	2	x'000000000000000	2.09886	2.09886	2.09886	33.8769	33.8769	1443.42	3.24433e-05	3.24433e-05	59.46	59.46	1	613	625	59.46	6738: Scan 10814 (rt=33.8769) [\\qmcr.qmul.ac.uk\rfs\HAEMONC\Pedro's Lab\Cell Signalling Proteomics\Ana Levi\Biotin_Exp8\RAW\QE1_MS_Ana_Levi_Exp8_Sample6.raw]	ATP12A(627-640, no_mod);ATP1A1(612-625, no_mod);ATP1A2(609-622, no_mod);ATP1A3(602-615, no_mod);ATP1A4(618-631, no_mod);ATP4A(623-636, no_mod);	23050.3	ATP12A; ATP1A1; ATP1A2; ATP1A3; ATP1A4; ATP4A;	P54707; P05023; P50993; P13637; Q13733; P20648;	p19148	381	381	P05023	Sodium/potassium-transporting ATPase subunit alpha-1	ATP1A1	surface	pos. trainingset	NA	1023	10	0	CY:1-95;TM:96-114;NC:115-129;TM:130-149;CY:150-290;TM:291-312;NC:313-318;TM:319-344;CY:345-775;TM:776-796;NC:797-801;TM:802-824;CY:825-848;TM:849-872;NC:873-912;TM:913-932;CY:933-952;TM:953-970;NC:971-984;TM:985-1002;CY:1003-1023	uniprot	surface	0.5464	3	ENSG00000163399	ENSP00000295598	NA	Transporters	Active_transporters;P-ATPase	215;405;483;497;638;720
AT1A1_HUMAN	Sodium/potassium-transporting ATPase subunit alpha-1 OS=Homo sapiens OX=9606 GN=ATP1A1 PE=1 SV=1	DAFQNAYLELGGLGER	NA	584.958	63.2981	3	x'000000000000000000	1.22328	0.110169	0.829409	63.2981	63.4218	1443.42	0.0015915	0.0015915	41.97	41.97	3	536	551	41.97	20191: Scan 25768 (rt=63.2981) [\\qmcr.qmul.ac.uk\rfs\HAEMONC\Pedro's Lab\Cell Signalling Proteomics\Ana Levi\Biotin_Exp8\RAW\QE1_MS_Ana_Levi_Exp8_Sample6.raw]	ATP1A1(535-551, no_mod);	30164.6	ATP1A1;	P05023;	p01945	381	381	P05023	Sodium/potassium-transporting ATPase subunit alpha-1	ATP1A1	surface	pos. trainingset	NA	1023	10	0	CY:1-95;TM:96-114;NC:115-129;TM:130-149;CY:150-290;TM:291-312;NC:313-318;TM:319-344;CY:345-775;TM:776-796;NC:797-801;TM:802-824;CY:825-848;TM:849-872;NC:873-912;TM:913-932;CY:933-952;TM:953-970;NC:971-984;TM:985-1002;CY:1003-1023	uniprot	surface	0.5464	3	ENSG00000163399	ENSP00000295598	NA	Transporters	Active_transporters;P-ATPase	215;405;483;497;638;720
4F2_HUMAN	4F2 cell-surface antigen heavy chain OS=Homo sapiens OX=9606 GN=SLC3A2 PE=1 SV=3	EVELNELEPEK	NA	664.833	43.1959	2	x'0000000000000	0.0805935	-1.53128	-0.642489	43.1959	43.4879	944.5	1.43641e-06	1.43641e-06	70.87	70.87	5	112	122	70.87	11083: Scan 15756 (rt=43.1959) [\\qmcr.qmul.ac.uk\rfs\HAEMONC\Pedro's Lab\Cell Signalling Proteomics\Ana Levi\Biotin_Exp8\RAW\QE1_MS_Ana_Levi_Exp8_Sample6.raw]	SLC3A2(111-122, no_mod);	64320.9	SLC3A2;	P08195;	p04585	418	418	P08195	4F2 cell-surface antigen heavy chain	SLC3A2	surface	pos. trainingset	NA	630	1	0	CY:1-183;TM:184-205;NC:206-630	uniprot - CSPA confirmed	surface	0.694	2	ENSG00000168003	ENSP00000367122	CD98	Transporters	SLC;Other;SLC3	365;381;424;506
ITA6_HUMAN	Integrin alpha-6 OS=Homo sapiens OX=9606 GN=ITGA6 PE=1 SV=5	AEALPLQR	NA	449.262	33.9063	2	x'0000000000	0.92916	-0.0301169	0.371441	33.898	34.2256	448.23	1.79274e-05	1.79274e-05	55.21	55.21	6	69	76	34.2	6753: Scan 10831 (rt=33.9063) [\\qmcr.qmul.ac.uk\rfs\HAEMONC\Pedro's Lab\Cell Signalling Proteomics\Ana Levi\Biotin_Exp8\RAW\QE1_MS_Ana_Levi_Exp8_Sample6.raw]	ITGA6(68-76, no_mod);	46988	ITGA6;	P23229;	p00339	627	627	P23229	Integrin alpha-6	ITGA6	surface	pos. trainingset	NA	1130	1	1	SP:1-23;NC:24-1052;TM:1053-1076;CY:1077-1130	uniprot - CSPA confirmed	surface	0.9405	1	ENSG00000091409	ENSP00000406694	CD49f	Receptors	Other_receptors;Integrin	78;223;323;409;770;787;930;966;997;1126
CD44_HUMAN	CD44 antigen OS=Homo sapiens OX=9606 GN=CD44 PE=1 SV=3	YGFIEGHVVIPR	NA	693.88	45.611	2	x'00000000000000	0.0238139	-4.13281	-1.40502	45.611	45.8673	449.65	2.5154e-09	2.5154e-09	99.85	99.85	5	79	90	99.85	12227: Scan 17024 (rt=45.611) [\\qmcr.qmul.ac.uk\rfs\HAEMONC\Pedro's Lab\Cell Signalling Proteomics\Ana Levi\Biotin_Exp8\RAW\QE1_MS_Ana_Levi_Exp8_Sample6.raw]	CD44(78-90, no_mod);	124542	CD44;	P16070;	p20598	535	535	P16070	CD44 antigen	CD44	surface	pos. trainingset	NA	742	1	1	SP:1-20;NC:21-649;TM:650-671;CY:672-742	uniprot - CSPA confirmed	surface	0.9609	1	ENSG00000026508	ENSP00000398632	CD44	Unclassified	Unclassified	25;57;100;110;120;350;548;599;636
PTPRA_HUMAN	Receptor-type tyrosine-protein phosphatase alpha OS=Homo sapiens OX=9606 GN=PTPRA PE=1 SV=3	VHLTPVEGVPDSDYINASFINGYQEK	2 Deamidated (NQ)	965.469	56.0876	3	x'0000000000000000100001000000	6.26049	6.26049	6.26049	56.0876	56.0876	32.06	0.0336664	0.0336664	32.06	32.06	1	282	307	13.53	17052: Scan 22359 (rt=56.0876) [\\qmcr.qmul.ac.uk\rfs\HAEMONC\Pedro's Lab\Cell Signalling Proteomics\Ana Levi\Biotin_Exp8\RAW\QE1_MS_Ana_Levi_Exp8_Sample6.raw]	PTPRA(N297);PTPRA(N302);	23248.8	PTPRA;	P18433;	p19039	564	564	P18433	Receptor-type tyrosine-protein phosphatase alpha	PTPRA	surface	machine learning	NA	802	1	1	SP:1-21;NC:22-142;TM:143-166;CY:167-802	uniprot - CSPA confirmed	NA	0.7944	1	ENSG00000132670	NA	NA	Receptors	Other_receptors;ReceptorTypePhosphatases	21;36;68;80;86;104;124;297;590;684
TGON2_HUMAN	Trans-Golgi network integral membrane protein 2 OS=Homo sapiens OX=9606 GN=TGOLN2 PE=1 SV=4	SSEPTEDVEPK	NA	609.281	26.2317	2	x'0000000000000	0.570467	0.570467	0.570467	26.2317	26.2317	134.54	0.00352937	0.00352937	38.45	38.45	1	314	324	38.45	3261: Scan 6816 (rt=26.2317) [\\qmcr.qmul.ac.uk\rfs\HAEMONC\Pedro's Lab\Cell Signalling Proteomics\Ana Levi\Biotin_Exp8\RAW\QE1_MS_Ana_Levi_Exp8_Sample6.raw]	TGOLN2(313-324, no_mod);	6998.56	TGOLN2;	O43493;	p16727	176	176	O43493	Trans-Golgi network integral membrane protein 2	TGOLN2	surface	machine learning	NA	480	1	1	SP:1-22;NC:23-384;TM:385-402;CY:403-480	uniprot	NA	0.5928	2	ENSG00000152291	NA	NA	Unclassified	Unclassified	39;82;96;152;180;208;222;373;377
AT1B3_HUMAN	Sodium/potassium-transporting ATPase subunit beta-3 OS=Homo sapiens OX=9606 GN=ATP1B3 PE=1 SV=1	NEDIPNVAVYPHNGMIDLK	NA	713.69	50.6751	3	x'000000000000000000000	-0.0720284	-0.0720284	-0.0720284	50.6751	50.6751	203.96	0.00647639	0.00647639	36.28	36.28	1	195	213	36.28	14573: Scan 19615 (rt=50.6751) [\\qmcr.qmul.ac.uk\rfs\HAEMONC\Pedro's Lab\Cell Signalling Proteomics\Ana Levi\Biotin_Exp8\RAW\QE1_MS_Ana_Levi_Exp8_Sample6.raw]	ATP1B3(194-213, no_mod);	217519	ATP1B3;	P54709;	p12994	995	995	P54709	Sodium/potassium-transporting ATPase subunit beta-3	ATP1B3	surface	pos. trainingset	NA	279	1	0	CY:1-37;TM:38-61;NC:62-279	uniprot - CSPA confirmed	surface	0.6797	2	ENSG00000069849	ENSP00000286371	CD298	Transporters	AuxillaryTransportUnit;ATP1B	10;124;240
AT1B3_HUMAN	Sodium/potassium-transporting ATPase subunit beta-3 OS=Homo sapiens OX=9606 GN=ATP1B3 PE=1 SV=1	NEDIPNVAVYPHNGMIDLK	Deamidated (NQ)	1070.53	50.718	2	x'000000100000000000000	8.80017	8.80017	8.80017	50.718	50.718	203.96	0.0770888	0.0770888	28.45	28.45	1	195	213	11.92	14592: Scan 19637 (rt=50.718) [\\qmcr.qmul.ac.uk\rfs\HAEMONC\Pedro's Lab\Cell Signalling Proteomics\Ana Levi\Biotin_Exp8\RAW\QE1_MS_Ana_Levi_Exp8_Sample6.raw]	ATP1B3(N200);	14181.2	ATP1B3;	P54709;	p12997	995	995	P54709	Sodium/potassium-transporting ATPase subunit beta-3	ATP1B3	surface	pos. trainingset	NA	279	1	0	CY:1-37;TM:38-61;NC:62-279	uniprot - CSPA confirmed	surface	0.6797	2	ENSG00000069849	ENSP00000286371	CD298	Transporters	AuxillaryTransportUnit;ATP1B	10;124;240
ERMP1_HUMAN	Endoplasmic reticulum metallopeptidase 1 OS=Homo sapiens OX=9606 GN=ERMP1 PE=1 SV=2	AQEPLVDGCSGGGR	NA	701.823	29.7976	2	x'0000000000000000	-0.944615	-0.944615	-0.944615	29.7976	29.7976	80.57	0.0689207	0.0689207	21.89	21.89	1	35	48	21.89	4853: Scan 8653 (rt=29.7976) [\\qmcr.qmul.ac.uk\rfs\HAEMONC\Pedro's Lab\Cell Signalling Proteomics\Ana Levi\Biotin_Exp8\RAW\QE1_MS_Ana_Levi_Exp8_Sample6.raw]	ERMP1(34-48, no_mod);	12696.1	ERMP1;	Q7Z2K6;	p01316	1576	1576	Q7Z2K6	Endoplasmic reticulum metallopeptidase 1	ERMP1	surface	machine learning	NA	904	9	0	CY:1-70;TM:71-88;NC:89-399;TM:400-424;CY:425-453;TM:454-478;NC:479-487;TM:488-510;CY:511-521;TM:522-540;NC:541-545;TM:546-566;CY:567-580;TM:581-602;NC:603-621;TM:622-644;CY:645-651;TM:652-674;NC:675-904	uniprot - CSPA confirmed	NA	0.6447	2	ENSG00000099219	ENSP00000340427;ENSP00000417160;ENSP00000432986	NA	Unclassified	Unclassified	182;517;730;819
ITAL_HUMAN	Integrin alpha-L OS=Homo sapiens OX=9606 GN=ITGAL PE=1 SV=3	DLFTELQK	NA	497.267	52.6221	2	x'0000000000	4.81097	-1.5365	0.115867	52.5919	52.7832	452.59	0.000970071	0.000970071	41.17	41.17	9	322	329	31.15	15463: Scan 20616 (rt=52.6221) [\\qmcr.qmul.ac.uk\rfs\HAEMONC\Pedro's Lab\Cell Signalling Proteomics\Ana Levi\Biotin_Exp8\RAW\QE1_MS_Ana_Levi_Exp8_Sample6.raw]	ITGAL(321-329, no_mod);	34416.5	ITGAL;	P20701;	p02472	594	594	P20701	Integrin alpha-L	ITGAL	surface	pos. trainingset	NA	1170	1	1	SP:1-25;NC:26-1089;TM:1090-1114;CY:1115-1170	uniprot - CSPA confirmed	surface	0.8621	1	ENSG00000005844	ENSP00000349252	CD11a	Receptors	Other_receptors;Integrin	65;89;188;649;670;726;730;862;885;897;1060;1071
PDXL2_HUMAN	Podocalyxin-like protein 2 OS=Homo sapiens OX=9606 GN=PODXL2 PE=1 SV=1	FVENGCHDNPTLDVASDSQSEMQEK	Deamidated (NQ)	946.733	42.3075	3	x'000010000000000000000000000	-0.402161	-0.402161	-0.402161	42.3075	42.3075	127.1	0.000126561	0.00015928	43.82	42.915	2	543	567	31.78	10661: Scan 15280 (rt=42.3075) [\\qmcr.qmul.ac.uk\rfs\HAEMONC\Pedro's Lab\Cell Signalling Proteomics\Ana Levi\Biotin_Exp8\RAW\QE1_MS_Ana_Levi_Exp8_Sample6.raw]	PODXL2(N546);	31379.1	PODXL2;	Q9NZ53;	p05460	2633	2633	Q9NZ53	Podocalyxin-like protein 2	PODXL2	surface	machine learning	NA	605	1	1	SP:1-33;NC:34-499;TM:500-523;CY:524-605	uniprot - CSPA confirmed	NA	0.9122	1	ENSG00000114631	ENSP00000345359	NA	Unclassified	Unclassified	106;193;395;480
SEM4D_HUMAN	Semaphorin-4D OS=Homo sapiens OX=9606 GN=SEMA4D PE=1 SV=1	ETLVEPGSFSQQNGEHPKPALDTGYETEQDTITSK	Deamidated (NQ)	959.451	46.2483	4	x'0000000000000100000000000000000000000	-0.356568	-0.387868	-0.533939	46.2483	46.4106	68.99	2.35962e-06	0.00297501	68.99	51.66	9	791	825	55.86	12516: Scan 17351 (rt=46.2483) [\\qmcr.qmul.ac.uk\rfs\HAEMONC\Pedro's Lab\Cell Signalling Proteomics\Ana Levi\Biotin_Exp8\RAW\QE1_MS_Ana_Levi_Exp8_Sample6.raw]	SEMA4D(N803);	242704	SEMA4D;	Q92854;	p04519	2157	2157	Q92854	Semaphorin-4D	SEMA4D	surface	pos. trainingset	NA	862	1	1	SP:1-23;NC:24-734;TM:735-756;CY:757-862	uniprot - CSPA confirmed	surface	0.8763	1	ENSG00000187764	ENSP00000348822;ENSP00000399948;ENSP00000388768;ENSP00000405102;ENSP00000416523	CD100	Miscellaneous	Ligand;Semaphorins	49;77;139;191;329;379;419;613;632
ITAL_HUMAN	Integrin alpha-L OS=Homo sapiens OX=9606 GN=ITGAL PE=1 SV=3	ADLQDDTFIGNEPLTPEVR	NA	1065.52	55.6452	2	x'000000000000000000000	5.05815	1.11271	1.39453	55.6452	55.8875	452.59	1.49096e-09	1.49096e-09	105.72	105.72	3	382	400	103.24	16854: Scan 22144 (rt=55.6452) [\\qmcr.qmul.ac.uk\rfs\HAEMONC\Pedro's Lab\Cell Signalling Proteomics\Ana Levi\Biotin_Exp8\RAW\QE1_MS_Ana_Levi_Exp8_Sample6.raw]	ITGAL(381-400, no_mod);	73264.3	ITGAL;	P20701;	p00296	594	594	P20701	Integrin alpha-L	ITGAL	surface	pos. trainingset	NA	1170	1	1	SP:1-25;NC:26-1089;TM:1090-1114;CY:1115-1170	uniprot - CSPA confirmed	surface	0.8621	1	ENSG00000005844	ENSP00000349252	CD11a	Receptors	Other_receptors;Integrin	65;89;188;649;670;726;730;862;885;897;1060;1071
ICAM3_HUMAN	Intercellular adhesion molecule 3 OS=Homo sapiens OX=9606 GN=ICAM3 PE=1 SV=2	EESTYLPLTSMQPTEAMGEEPSR	Oxidation (M)	867.055	50.9545	3	x'0000000000030000000000000	0.895638	-1.84093	-1.84093	50.9545	52.6619	388.15	2.0687e-05	2.0687e-05	57.45	57.45	3	523	545	51.81	14698: Scan 19757 (rt=50.9545) [\\qmcr.qmul.ac.uk\rfs\HAEMONC\Pedro's Lab\Cell Signalling Proteomics\Ana Levi\Biotin_Exp8\RAW\QE1_MS_Ana_Levi_Exp8_Sample6.raw]	ICAM3(M533);	51103.3	ICAM3;	P32942;	p03479	787	787	P32942	Intercellular adhesion molecule 3	ICAM3	surface	machine learning	NA	547	1	1	SP:1-29;NC:30-485;TM:486-510;CY:511-547	uniprot - CSPA confirmed	NA	0.9621	1	ENSG00000076662	ENSP00000160262	CD50	Receptors	IG;OtherOther	52;84;87;101;110;134;206;264;295;308;320;363;389;453;457
ICAM3_HUMAN	Intercellular adhesion molecule 3 OS=Homo sapiens OX=9606 GN=ICAM3 PE=1 SV=2	EESTYLPLTSMQPTEAMGEEPSR	NA	861.725	56.4136	3	x'0000000000000000000000000	0.226942	0.226942	0.226942	56.4136	56.4136	388.15	1.67982e-05	1.67982e-05	59.45	59.45	1	523	545	59.45	17201: Scan 22519 (rt=56.4136) [\\qmcr.qmul.ac.uk\rfs\HAEMONC\Pedro's Lab\Cell Signalling Proteomics\Ana Levi\Biotin_Exp8\RAW\QE1_MS_Ana_Levi_Exp8_Sample6.raw]	ICAM3(522-545, no_mod);	98504.1	ICAM3;	P32942;	p03475	787	787	P32942	Intercellular adhesion molecule 3	ICAM3	surface	machine learning	NA	547	1	1	SP:1-29;NC:30-485;TM:486-510;CY:511-547	uniprot - CSPA confirmed	NA	0.9621	1	ENSG00000076662	ENSP00000160262	CD50	Receptors	IG;OtherOther	52;84;87;101;110;134;206;264;295;308;320;363;389;453;457
LAIR1_HUMAN	Leukocyte-associated immunoglobulin-like receptor 1 OS=Homo sapiens OX=9606 GN=LAIR1 PE=1 SV=1	ATVNGLPEK	Deamidated (NQ)	465.251	28.4938	2	x'00001000000	-0.445887	-0.445887	-0.445887	28.4938	28.4938	302.83	0.00474774	0.00474774	37.97	37.97	1	224	232	32.18	4265: Scan 7976 (rt=28.4938) [\\qmcr.qmul.ac.uk\rfs\HAEMONC\Pedro's Lab\Cell Signalling Proteomics\Ana Levi\Biotin_Exp8\RAW\QE1_MS_Ana_Levi_Exp8_Sample6.raw]	LAIR1(N227);	34392.1	LAIR1;	Q6GTX8;	p01605	1438	1438	Q6GTX8	Leukocyte-associated immunoglobulin-like receptor 1	LAIR1	surface	pos. trainingset	NA	287	1	1	SP:1-21;NC:22-163;TM:164-186;CY:187-287	uniprot - CSPA confirmed	surface	0.9053	1	ENSG00000167613;ENSG00000276053;ENSG00000278154;ENSG00000274110;ENSG00000276163	ENSP00000301193;ENSP00000375622;ENSP00000418998;ENSP00000479682;ENSP00000479133;ENSP00000479707	CD305	Unclassified	Unclassified	69
EVI2B_HUMAN	Protein EVI2B OS=Homo sapiens OX=9606 GN=EVI2B PE=1 SV=2	STLLADDLEIK	NA	609.335	50.8341	2	x'0000000000000	-0.552334	-0.552334	-0.552334	50.8341	50.8341	57.7	0.0734998	0.0734998	27.27	27.27	1	280	290	21.31	14643: Scan 19697 (rt=50.8341) [\\qmcr.qmul.ac.uk\rfs\HAEMONC\Pedro's Lab\Cell Signalling Proteomics\Ana Levi\Biotin_Exp8\RAW\QE1_MS_Ana_Levi_Exp8_Sample6.raw]	EVI2B(279-290, no_mod);	74221.4	EVI2B;	P34910;	p16852	798	798	P34910	Protein EVI2B	EVI2B	surface	machine learning	NA	448	1	1	SP:1-21;NC:22-202;TM:203-225;CY:226-448	uniprot	NA	0.8723	1	ENSG00000185862	ENSP00000333779;ENSP00000462682	CD361	Unclassified	Unclassified	16;50;114;314;353;368;437
ITAL_HUMAN	Integrin alpha-L OS=Homo sapiens OX=9606 GN=ITGAL PE=1 SV=3	IEGTQVLSGIQWFGR	NA	564.302	62.1648	3	x'00000000000000000	-0.244396	-0.244396	-0.244396	62.1648	62.1648	452.59	7.64026e-05	7.64026e-05	56.75	56.75	1	569	583	55.92	19710: Scan 25244 (rt=62.1648) [\\qmcr.qmul.ac.uk\rfs\HAEMONC\Pedro's Lab\Cell Signalling Proteomics\Ana Levi\Biotin_Exp8\RAW\QE1_MS_Ana_Levi_Exp8_Sample6.raw]	ITGAL(568-583, no_mod);	16541.7	ITGAL;	P20701;	p07622	594	594	P20701	Integrin alpha-L	ITGAL	surface	pos. trainingset	NA	1170	1	1	SP:1-25;NC:26-1089;TM:1090-1114;CY:1115-1170	uniprot - CSPA confirmed	surface	0.8621	1	ENSG00000005844	ENSP00000349252	CD11a	Receptors	Other_receptors;Integrin	65;89;188;649;670;726;730;862;885;897;1060;1071
ATG9A_HUMAN	Autophagy-related protein 9A OS=Homo sapiens OX=9606 GN=ATG9A PE=1 SV=3	APQSIPR	NA	384.722	43.3577	2	x'000000000	0.101638	-1.56627	0.101638	43.3577	43.659	28.7	0.00384454	0.00384454	28.7	28.7	5	752	758	14.42	11162: Scan 15843 (rt=43.3577) [\\qmcr.qmul.ac.uk\rfs\HAEMONC\Pedro's Lab\Cell Signalling Proteomics\Ana Levi\Biotin_Exp8\RAW\QE1_MS_Ana_Levi_Exp8_Sample6.raw]	ATG9A(751-758, no_mod);	33983	ATG9A;	Q7Z3C6;	p01256	1578	1578	Q7Z3C6	Autophagy-related protein 9A	ATG9A	surface	machine learning	NA	839	6	0	CY:1-69;TM:70-92;NC:93-129;TM:130-148;CY:149-289;TM:290-314;NC:315-371;TM:372-394;CY:395-405;TM:406-425;NC:426-472;TM:473-494;CY:495-839	uniprot - CSPA confirmed	NA	0.6926	2	ENSG00000198925	ENSP00000355173;ENSP00000379983;ENSP00000386710	NA	Unclassified	Unclassified	99;129;224;507
BASI_HUMAN	Basigin OS=Homo sapiens OX=9606 GN=BSG PE=1 SV=2	KPEDVLDDDDAGSAPLK	NA	892.933	38.1559	2	x'0000000000000000000	1.2602	-1.47546	1.19293	38.1559	38.3651	485.46	3.2393e-13	3.2393e-13	138.84	138.84	4	350	366	138.84	8693: Scan 13059 (rt=38.1559) [\\qmcr.qmul.ac.uk\rfs\HAEMONC\Pedro's Lab\Cell Signalling Proteomics\Ana Levi\Biotin_Exp8\RAW\QE1_MS_Ana_Levi_Exp8_Sample6.raw]	BSG(349-366, no_mod);	50609.3	BSG;	P35613;	p09353	821	821	P35613	Basigin	BSG	surface	pos. trainingset	NA	385	1	1	SP:1-21;NC:22-323;TM:324-345;CY:346-385	uniprot - CSPA confirmed	surface	0.9242	1	ENSG00000172270	ENSP00000333769	CD147	Unclassified	Unclassified	64;160;268;302;383
PTPRC_HUMAN	Receptor-type tyrosine-protein phosphatase C OS=Homo sapiens OX=9606 GN=PTPRC PE=1 SV=3	CPDYIIQK	NA	518.761	34.182	2	x'0000000000	0.524381	0.0801541	0.524381	34.182	34.1925	1253	0.00348698	0.00348698	36.88	36.88	2	789	796	36.88	6892: Scan 10984 (rt=34.182) [\\qmcr.qmul.ac.uk\rfs\HAEMONC\Pedro's Lab\Cell Signalling Proteomics\Ana Levi\Biotin_Exp8\RAW\QE1_MS_Ana_Levi_Exp8_Sample6.raw]	PTPRC(788-796, no_mod);	38747.2	PTPRC;	P08575;	p01898	423	423	P08575	Receptor-type tyrosine-protein phosphatase C	PTPRC	surface	machine learning	NA	1304	1	1	SP:1-23;NC:24-575;TM:576-597;CY:598-1304	uniprot	NA	0.978	1	ENSG00000081237;ENSG00000262418	ENSP00000356346;ENSP00000461074;ENSP00000458322;ENSP00000471843	CD45	Receptors	Other_receptors;ReceptorTypePhosphatases	78;90;95;184;190;197;232;260;270;276;335;378;419;468;488;529;707;919;966;1017;1122;1150
BASI_HUMAN	Basigin OS=Homo sapiens OX=9606 GN=BSG PE=1 SV=2	RKPEDVLDDDDAGSAPLK	NA	970.982	34.8877	2	x'00000000000000000000	1.83664	-0.111859	-0.111859	34.8877	34.9161	485.46	4.82984e-11	4.82984e-11	117.26	117.26	2	349	366	114.69	7153: Scan 11313 (rt=34.8877) [\\qmcr.qmul.ac.uk\rfs\HAEMONC\Pedro's Lab\Cell Signalling Proteomics\Ana Levi\Biotin_Exp8\RAW\QE1_MS_Ana_Levi_Exp8_Sample6.raw]	BSG(348-366, no_mod);	54654.3	BSG;	P35613;	p15441	821	821	P35613	Basigin	BSG	surface	pos. trainingset	NA	385	1	1	SP:1-21;NC:22-323;TM:324-345;CY:346-385	uniprot - CSPA confirmed	surface	0.9242	1	ENSG00000172270	ENSP00000333769	CD147	Unclassified	Unclassified	64;160;268;302;383
FCG2B_HUMAN	Low affinity immunoglobulin gamma Fc region receptor II-b OS=Homo sapiens OX=9606 GN=FCGR2B PE=1 SV=2	VGAENTITYSLLMHPDALEEPDDQNR	Deamidated (NQ)	977.13	56.8997	3	x'0000010000000000000000000000	7.2689	1.64461	7.2689	56.8997	56.9647	197.04	6.98468e-05	6.98468e-05	55.09	55.09	2	284	309	55.09	17421: Scan 22757 (rt=56.8997) [\\qmcr.qmul.ac.uk\rfs\HAEMONC\Pedro's Lab\Cell Signalling Proteomics\Ana Levi\Biotin_Exp8\RAW\QE1_MS_Ana_Levi_Exp8_Sample6.raw]	FCGR2B(N288);	51419.3	FCGR2B;	P31994;	p18942	769	769	P31994	Low affinity immunoglobulin gamma Fc region receptor II-b	FCGR2B	surface	machine learning	NA	310	1	1	SP:1-17;NC:18-222;TM:223-246;CY:247-310	uniprot	NA	0.9481	1	ENSG00000072694	ENSP00000351497;ENSP00000404329	CD32	Receptors	IG;FcR	106;180;187
EMB_HUMAN	Embigin OS=Homo sapiens OX=9606 GN=EMB PE=1 SV=1	DGEQLENNYLVSATGSTLYTQYR	Deamidated (NQ)	875.083	59.1365	3	x'0000100000000000000000000	7.05317	7.05317	7.05317	59.1365	59.1365	112.98	0.00102005	0.00122767	44.03	43.34	3	106	128	41.96	18414: Scan 23829 (rt=59.1365) [\\qmcr.qmul.ac.uk\rfs\HAEMONC\Pedro's Lab\Cell Signalling Proteomics\Ana Levi\Biotin_Exp8\RAW\QE1_MS_Ana_Levi_Exp8_Sample6.raw]	EMB(Q109);	66833.7	EMB;	Q6PCB8;	p02207	1474	1474	Q6PCB8	Embigin	EMB	surface	pos. trainingset	NA	327	1	1	SP:1-32;NC:33-262;TM:263-281;CY:282-327	uniprot - CSPA confirmed	surface	0.7059	2	ENSG00000170571	ENSP00000302289	NA	Unclassified	Unclassified	54;61;75;85;100;189;196;213;218;322
ICAM3_HUMAN	Intercellular adhesion molecule 3 OS=Homo sapiens OX=9606 GN=ICAM3 PE=1 SV=2	QPAVEEPAEVTATVLASR	NA	623.331	52.3782	3	x'00000000000000000000	0.430109	-4.64766	0.397971	52.3782	52.65	388.15	5.87575e-08	5.87575e-08	85.49	85.49	6	164	181	85.49	15348: Scan 20487 (rt=52.3782) [\\qmcr.qmul.ac.uk\rfs\HAEMONC\Pedro's Lab\Cell Signalling Proteomics\Ana Levi\Biotin_Exp8\RAW\QE1_MS_Ana_Levi_Exp8_Sample6.raw]	ICAM3(163-181, no_mod);	248712	ICAM3;	P32942;	p14870	787	787	P32942	Intercellular adhesion molecule 3	ICAM3	surface	machine learning	NA	547	1	1	SP:1-29;NC:30-485;TM:486-510;CY:511-547	uniprot - CSPA confirmed	NA	0.9621	1	ENSG00000076662	ENSP00000160262	CD50	Receptors	IG;OtherOther	52;84;87;101;110;134;206;264;295;308;320;363;389;453;457
PTPRC_HUMAN	Receptor-type tyrosine-protein phosphatase C OS=Homo sapiens OX=9606 GN=PTPRC PE=1 SV=3	YVDILPYDYNR	NA	715.851	52.9059	2	x'0000000000000	-0.511301	-1.63043	-0.581246	52.9059	53.1704	1253	2.02183e-05	2.02183e-05	59.41	59.41	5	683	693	51.53	15591: Scan 20757 (rt=52.9059) [\\qmcr.qmul.ac.uk\rfs\HAEMONC\Pedro's Lab\Cell Signalling Proteomics\Ana Levi\Biotin_Exp8\RAW\QE1_MS_Ana_Levi_Exp8_Sample6.raw]	PTPRC(682-693, no_mod);	303094	PTPRC;	P08575;	p21008	423	423	P08575	Receptor-type tyrosine-protein phosphatase C	PTPRC	surface	machine learning	NA	1304	1	1	SP:1-23;NC:24-575;TM:576-597;CY:598-1304	uniprot	NA	0.978	1	ENSG00000081237;ENSG00000262418	ENSP00000356346;ENSP00000461074;ENSP00000458322;ENSP00000471843	CD45	Receptors	Other_receptors;ReceptorTypePhosphatases	78;90;95;184;190;197;232;260;270;276;335;378;419;468;488;529;707;919;966;1017;1122;1150
ITA6_HUMAN	Integrin alpha-6 OS=Homo sapiens OX=9606 GN=ITGA6 PE=1 SV=5	IEFDNDADPTSESK	NA	784.339	37.5009	2	x'0000000000000000	-3.42192	-3.42192	-3.42192	37.5009	37.5009	448.23	8.81905e-05	8.81905e-05	51.48	51.48	1	97	110	51.48	8373: Scan 12704 (rt=37.5009) [\\qmcr.qmul.ac.uk\rfs\HAEMONC\Pedro's Lab\Cell Signalling Proteomics\Ana Levi\Biotin_Exp8\RAW\QE1_MS_Ana_Levi_Exp8_Sample6.raw]	ITGA6(96-110, no_mod);	40434.7	ITGA6;	P23229;	p07611	627	627	P23229	Integrin alpha-6	ITGA6	surface	pos. trainingset	NA	1130	1	1	SP:1-23;NC:24-1052;TM:1053-1076;CY:1077-1130	uniprot - CSPA confirmed	surface	0.9405	1	ENSG00000091409	ENSP00000406694	CD49f	Receptors	Other_receptors;Integrin	78;223;323;409;770;787;930;966;997;1126
ADA10_HUMAN	Disintegrin and metalloproteinase domain-containing protein 10 OS=Homo sapiens OX=9606 GN=ADAM10 PE=1 SV=1	LPPPKPLPGTLK	NA	419.937	33.6778	3	x'00000000000000	1.81654	1.81654	1.81654	33.6778	33.6778	245.92	0.0304364	0.0304364	15.58	15.58	1	710	721	15.58	6641: Scan 10702 (rt=33.6778) [\\qmcr.qmul.ac.uk\rfs\HAEMONC\Pedro's Lab\Cell Signalling Proteomics\Ana Levi\Biotin_Exp8\RAW\QE1_MS_Ana_Levi_Exp8_Sample6.raw]	ADAM10(709-721, no_mod);	49885.1	ADAM10;	O14672;	p11400	121	121	O14672	Disintegrin and metalloproteinase domain-containing protein 10	ADAM10	surface	pos. trainingset	NA	748	1	1	SP:1-18;NC:19-675;TM:676-696;CY:697-748	uniprot - CSPA confirmed	surface	0.791	1	ENSG00000137845	ENSP00000260408	CD156c	Enzymes	3.4.24	267;278;439;551
ANTR2_HUMAN	Anthrax toxin receptor 2 OS=Homo sapiens OX=9606 GN=ANTXR2 PE=1 SV=5	VSPVGETYIHEGLK	NA	764.904	38.2088	2	x'0000000000000000	-0.390105	-0.390105	-0.390105	38.2088	38.2088	59.98	0.000742229	0.000742229	45.3	45.3	1	112	125	45.3	8713: Scan 13083 (rt=38.2088) [\\qmcr.qmul.ac.uk\rfs\HAEMONC\Pedro's Lab\Cell Signalling Proteomics\Ana Levi\Biotin_Exp8\RAW\QE1_MS_Ana_Levi_Exp8_Sample6.raw]	ANTXR2(111-125, no_mod);	13598.4	ANTXR2;	P58335;	p19897	1040	1040	P58335	Anthrax toxin receptor 2	ANTXR2	surface	machine learning	NA	489	1	1	SP:1-33;NC:34-317;TM:318-341;CY:342-489	uniprot	NA	0.9042	1	ENSG00000163297	ENSP00000306185;ENSP00000413700	NA	Unclassified	Unclassified	250;260
ITAM_HUMAN	Integrin alpha-M OS=Homo sapiens OX=9606 GN=ITGAM PE=1 SV=2	QELNTIASKPPR	Gln->pyro-Glu (N-term Q)	668.865	37.5539	2	x'20000000000000	-0.596685	-0.596685	-0.596685	37.5539	37.5539	1195.94	0.0564932	0.0564932	25.14	25.14	1	298	309	25.14	8397: Scan 12731 (rt=37.5539) [\\qmcr.qmul.ac.uk\rfs\HAEMONC\Pedro's Lab\Cell Signalling Proteomics\Ana Levi\Biotin_Exp8\RAW\QE1_MS_Ana_Levi_Exp8_Sample6.raw]	ITGAM(R297);	73143.7	ITGAM;	P11215;	p14241	481	481	P11215	Integrin alpha-M	ITGAM	surface	machine learning	NA	1152	1	1	SP:1-16;NC:17-1107;TM:1108-1130;CY:1131-1152	uniprot - CSPA confirmed	NA	0.8663	1	ENSG00000169896	ENSP00000287497	CD11b	Receptors	Other_receptors;Integrin	86;240;391;469;692;696;734;801;880;900;911;940;946;978;993;1021;1044;1050;1075
SIG12_HUMAN	Sialic acid-binding Ig-like lectin 12 OS=Homo sapiens OX=9606 GN=SIGLEC12 PE=1 SV=1	ARPQYPQEQEAIGYEYSEINIPK	Deamidated (NQ)	908.783	48.6169	3	x'0000100000000000000000000	6.12193	6.12193	6.12193	48.6169	48.6169	94.34	0.00122574	0.0122395	43.88	37.1125	4	573	595	29.28	13625: Scan 18573 (rt=48.6169) [\\qmcr.qmul.ac.uk\rfs\HAEMONC\Pedro's Lab\Cell Signalling Proteomics\Ana Levi\Biotin_Exp8\RAW\QE1_MS_Ana_Levi_Exp8_Sample6.raw]	SIGLEC12(Q576);	216449	SIGLEC12;	Q96PQ1;	p01409	2261	2261	Q96PQ1	Sialic acid-binding Ig-like lectin 12	SIGLEC12	surface	machine learning	NA	595	1	1	SP:1-18;NC:19-478;TM:479-502;CY:503-595	uniprot - CSPA confirmed	NA	0.9681	1	ENSG00000254521	ENSP00000291707	NA	Miscellaneous	StructuralAndAdhesion;IG_AdhesionProteins	140;179;230;290;360;367;385
ITAM_HUMAN	Integrin alpha-M OS=Homo sapiens OX=9606 GN=ITGAM PE=1 SV=2	YQHIGLVAMFR	NA	445.573	48.9051	3	x'0000000000000	-1.36538	-1.36538	-1.36538	48.9051	48.9051	1195.94	0.088281	0.088281	23.68	23.68	1	426	436	19.28	13758: Scan 18719 (rt=48.9051) [\\qmcr.qmul.ac.uk\rfs\HAEMONC\Pedro's Lab\Cell Signalling Proteomics\Ana Levi\Biotin_Exp8\RAW\QE1_MS_Ana_Levi_Exp8_Sample6.raw]	ITGAM(425-436, no_mod);	43322	ITGAM;	P11215;	p20895	481	481	P11215	Integrin alpha-M	ITGAM	surface	machine learning	NA	1152	1	1	SP:1-16;NC:17-1107;TM:1108-1130;CY:1131-1152	uniprot - CSPA confirmed	NA	0.8663	1	ENSG00000169896	ENSP00000287497	CD11b	Receptors	Other_receptors;Integrin	86;240;391;469;692;696;734;801;880;900;911;940;946;978;993;1021;1044;1050;1075
CLM1_HUMAN	CMRF35-like molecule 1 OS=Homo sapiens OX=9606 GN=CD300LF PE=1 SV=3	GPEEPTEYSTISRP	NA	781.872	37.9511	2	x'0000000000000000	1.51755	0.736364	1.51755	37.9511	38.144	59.49	2.15924e-05	2.15924e-05	59.49	59.49	3	277	290	59.49	8595: Scan 12947 (rt=37.9511) [\\qmcr.qmul.ac.uk\rfs\HAEMONC\Pedro's Lab\Cell Signalling Proteomics\Ana Levi\Biotin_Exp8\RAW\QE1_MS_Ana_Levi_Exp8_Sample6.raw]	CD300LF(276-290, no_mod);	41980.5	CD300LF;	Q8TDQ1;	p06411	2085	2085	Q8TDQ1	CMRF35-like molecule 1	CD300LF	surface	machine learning	NA	290	1	1	SP:1-17;NC:18-156;TM:157-178;CY:179-290	uniprot	NA	0.8723	1	ENSG00000186074	ENSP00000327075	CD300f	Receptors	IG;OtherCD300	88
CD166_HUMAN	CD166 antigen OS=Homo sapiens OX=9606 GN=ALCAM PE=1 SV=2	YEKPDGSPVFIAFR	NA	542.616	48.5914	3	x'0000000000000000	0.816087	-1.78727	0.206791	48.5713	48.8297	139.33	0.00163678	0.00163678	41.58	41.58	5	58	71	41.06	13613: Scan 18560 (rt=48.5914) [\\qmcr.qmul.ac.uk\rfs\HAEMONC\Pedro's Lab\Cell Signalling Proteomics\Ana Levi\Biotin_Exp8\RAW\QE1_MS_Ana_Levi_Exp8_Sample6.raw]	ALCAM(57-71, no_mod);	127340	ALCAM;	Q13740;	p20526	1215	1215	Q13740	CD166 antigen	ALCAM	surface	machine learning	NA	583	1	1	SP:1-27;NC:28-527;TM:528-550;CY:551-583	uniprot - CSPA confirmed	NA	0.9441	1	ENSG00000170017	ENSP00000305988	CD166	Unclassified	Unclassified	91;95;167;265;306;361;457;480;499
PTK7_HUMAN	Inactive tyrosine-protein kinase 7 OS=Homo sapiens OX=9606 GN=PTK7 PE=1 SV=2	NQMLISEDSR	NA	596.787	34.3473	2	x'000000000000	1.76995	-6.52177	1.76995	34.3473	34.6568	625.5	2.35564e-06	2.35564e-06	68.48	68.48	5	448	457	60.17	6977: Scan 11076 (rt=34.3473) [\\qmcr.qmul.ac.uk\rfs\HAEMONC\Pedro's Lab\Cell Signalling Proteomics\Ana Levi\Biotin_Exp8\RAW\QE1_MS_Ana_Levi_Exp8_Sample6.raw]	PTK7(447-457, no_mod);	43011.5	PTK7;	Q13308;	p13701	1183	1183	Q13308	Inactive tyrosine-protein kinase 7	PTK7	surface	machine learning	NA	1070	1	1	SP:1-30;NC:31-702;TM:703-726;CY:727-1070	uniprot - CSPA confirmed	NA	0.984	1	ENSG00000112655	ENSP00000230419	NA	Receptors	Kinase;Other	116;175;184;214;268;283;405;463;567;646
EPHB4_HUMAN	Ephrin type-B receptor 4 OS=Homo sapiens OX=9606 GN=EPHB4 PE=1 SV=2	FLEENSSDPTYTSSLGGK	NA	966.444	44.2064	2	x'00000000000000000000	-3.46993	-3.77032	-3.46993	44.2064	44.3478	354.55	1.67586e-10	1.67586e-10	112.72	112.72	2	764	781	112.72	11557: Scan 16288 (rt=44.2064) [\\qmcr.qmul.ac.uk\rfs\HAEMONC\Pedro's Lab\Cell Signalling Proteomics\Ana Levi\Biotin_Exp8\RAW\QE1_MS_Ana_Levi_Exp8_Sample6.raw]	EPHB4(763-781, no_mod);	29727.1	EPHB4;	P54760;	p05106	998	998	P54760	Ephrin type-B receptor 4	EPHB4	surface	pos. trainingset	NA	987	1	1	SP:1-15;NC:16-537;TM:538-563;CY:564-987	uniprot - CSPA confirmed	NA	0.9242	1	ENSG00000196411	ENSP00000350896	NA	Receptors	Kinase;Eph	203;335;426;768
SIGL9_HUMAN	Sialic acid-binding Ig-like lectin 9 OS=Homo sapiens OX=9606 GN=SIGLEC9 PE=1 SV=2	EGANTDQDAPVATNNPAR	NA	920.924	28.4838	2	x'00000000000000000000	-0.678866	-1.8094	-1.8094	28.4838	28.5156	99.59	1.68697e-09	1.68697e-09	99.59	99.59	2	64	81	99.59	4259: Scan 7969 (rt=28.4838) [\\qmcr.qmul.ac.uk\rfs\HAEMONC\Pedro's Lab\Cell Signalling Proteomics\Ana Levi\Biotin_Exp8\RAW\QE1_MS_Ana_Levi_Exp8_Sample6.raw]	SIGLEC9(63-81, no_mod);	11249.4	SIGLEC9;	Q9Y336;	p03566	2797	2797	Q9Y336	Sialic acid-binding Ig-like lectin 9	SIGLEC9	surface	machine learning	NA	463	1	1	SP:1-15;NC:16-348;TM:349-370;CY:371-463	uniprot	NA	0.9601	1	ENSG00000129450	ENSP00000250360	NA	Miscellaneous	StructuralAndAdhesion;IG_AdhesionProteins	101;138;161;225;231;238;256;334
ITB2_HUMAN	Integrin beta-2 OS=Homo sapiens OX=9606 GN=ITGB2 PE=1 SV=2	SATTTVMNPK	Oxidation (M)	533.266	19.8366	2	x'000000030000	0.315636	-0.830424	-0.0225454	19.3569	19.9284	429.46	4.98705e-06	4.98705e-06	65.17	65.17	7	756	765	65.17	648: Scan 3786 (rt=19.8366) [\\qmcr.qmul.ac.uk\rfs\HAEMONC\Pedro's Lab\Cell Signalling Proteomics\Ana Levi\Biotin_Exp8\RAW\QE1_MS_Ana_Levi_Exp8_Sample6.raw]	ITGB2(M762);	16046	ITGB2;	P05107;	p15694	385	385	P05107	Integrin beta-2	ITGB2	surface	pos. trainingset	NA	769	1	1	SP:1-22;NC:23-700;TM:701-727;CY:728-769	uniprot - CSPA confirmed	surface	0.8352	1	ENSG00000160255	ENSP00000303242;ENSP00000347279;ENSP00000380948;ENSP00000380950;ENSP00000380955	CD18	Receptors	Other_receptors;Integrin	50;116;212;254;501;642
MOT1_HUMAN	Monocarboxylate transporter 1 OS=Homo sapiens OX=9606 GN=SLC16A1 PE=1 SV=3	EEETSIDVAGKPNEVTK	NA	923.458	31.7173	2	x'0000000000000000000	0.942055	-1.17188	0.410862	31.6674	31.9481	267.3	1.50153e-07	1.50153e-07	85.82	85.82	4	463	479	85.82	5738: Scan 9668 (rt=31.7173) [\\qmcr.qmul.ac.uk\rfs\HAEMONC\Pedro's Lab\Cell Signalling Proteomics\Ana Levi\Biotin_Exp8\RAW\QE1_MS_Ana_Levi_Exp8_Sample6.raw]	SLC16A1(462-479, no_mod);	35613	SLC16A1;	P53985;	p03398	993	993	P53985	Monocarboxylate transporter 1	SLC16A1	surface	machine learning	NA	500	12	0	CY:1-17;TM:18-36;NC:37-58;TM:59-80;CY:81-86;TM:87-105;NC:106-110;TM:111-132;CY:133-143;TM:144-164;NC:165-169;TM:170-192;CY:193-262;TM:263-287;NC:288-298;TM:299-319;CY:320-329;TM:330-347;NC:348-352;TM:353-375;CY:376-386;TM:387-409;NC:410-420;TM:421-443;CY:444-500	uniprot	NA	0.6447	2	ENSG00000155380	ENSP00000358640;ENSP00000441065	NA	Transporters	SLC;MFS;SLC16	NA
BST2_HUMAN	Bone marrow stromal antigen 2 OS=Homo sapiens OX=9606 GN=BST2 PE=1 SV=1	LQDASAEVER	NA	559.278	26.5158	2	x'000000000000	0.229279	-1.29328	-0.146882	26.5158	26.8253	83.02	8.65565e-08	8.65565e-08	83.02	83.02	7	127	136	74.05	3387: Scan 6961 (rt=26.5158) [\\qmcr.qmul.ac.uk\rfs\HAEMONC\Pedro's Lab\Cell Signalling Proteomics\Ana Levi\Biotin_Exp8\RAW\QE1_MS_Ana_Levi_Exp8_Sample6.raw]	BST2(126-136, no_mod);	53129.3	BST2;	Q10589;	p11479	1157	1157	Q10589	Bone marrow stromal antigen 2	BST2	surface	GPI (UniProt)	NA	180	1	0	CY:1-21;TM:22-45;NC:46-180	uniprot - CSPA confirmed	surface	0.7926	1	ENSG00000130303	ENSP00000252593	CD317	Unclassified	Unclassified	65;92
ITAM_HUMAN	Integrin alpha-M OS=Homo sapiens OX=9606 GN=ITGAM PE=1 SV=2	TLFSLMQYSEEFR	NA	825.896	63.9838	2	x'000000000000000	0.438241	-0.0830416	-0.0830416	63.9838	64.1404	1195.94	4.24508e-09	4.24508e-09	97.31	97.31	3	185	197	82.97	20469: Scan 26077 (rt=63.9838) [\\qmcr.qmul.ac.uk\rfs\HAEMONC\Pedro's Lab\Cell Signalling Proteomics\Ana Levi\Biotin_Exp8\RAW\QE1_MS_Ana_Levi_Exp8_Sample6.raw]	ITGAM(184-197, no_mod);	71883.8	ITGAM;	P11215;	p17673	481	481	P11215	Integrin alpha-M	ITGAM	surface	machine learning	NA	1152	1	1	SP:1-16;NC:17-1107;TM:1108-1130;CY:1131-1152	uniprot - CSPA confirmed	NA	0.8663	1	ENSG00000169896	ENSP00000287497	CD11b	Receptors	Other_receptors;Integrin	86;240;391;469;692;696;734;801;880;900;911;940;946;978;993;1021;1044;1050;1075
SIRBL_HUMAN	Signal-regulatory protein beta-1 isoform 3 OS=Homo sapiens OX=9606 GN=SIRPB1 PE=1 SV=1	NGNELSDFQTNVDPAGDSVSYSIHSTAK	Deamidated (NQ)	985.447	52.573	3	x'000000000100000000000000000000	1.72077	-1.28601	-1.28601	52.573	52.7207	363.78	3.81924e-07	8.03238e-07	75.97	73.44	12	186	213	70.91	15443: Scan 20592 (rt=52.573) [\\qmcr.qmul.ac.uk\rfs\HAEMONC\Pedro's Lab\Cell Signalling Proteomics\Ana Levi\Biotin_Exp8\RAW\QE1_MS_Ana_Levi_Exp8_Sample6.raw]	SIRPB1(Q194);	259964	SIRPB1;	Q5TFQ8;	p13128	1407	1407	Q5TFQ8	Signal-regulatory protein beta-1 isoform 3	SIRPB1	surface	machine learning	NA	398	1	1	SP:1-29;NC:30-370;TM:371-394;CY:395-398	uniprot	NA	0.6287	2	ENSG00000101307	ENSP00000279477;ENSP00000456826	NA	Miscellaneous	Other;SIRP	109;244;269;291;318
ITAM_HUMAN	Integrin alpha-M OS=Homo sapiens OX=9606 GN=ITGAM PE=1 SV=2	QELNTIASKPPR	NA	677.377	27.3972	2	x'00000000000000	-1.79783	-1.79783	-1.79783	27.3972	27.3972	1195.94	0.00157088	0.00157088	41.74	41.74	1	298	309	41.74	3783: Scan 7409 (rt=27.3972) [\\qmcr.qmul.ac.uk\rfs\HAEMONC\Pedro's Lab\Cell Signalling Proteomics\Ana Levi\Biotin_Exp8\RAW\QE1_MS_Ana_Levi_Exp8_Sample6.raw]	ITGAM(297-309, no_mod);	8239.47	ITGAM;	P11215;	p14240	481	481	P11215	Integrin alpha-M	ITGAM	surface	machine learning	NA	1152	1	1	SP:1-16;NC:17-1107;TM:1108-1130;CY:1131-1152	uniprot - CSPA confirmed	NA	0.8663	1	ENSG00000169896	ENSP00000287497	CD11b	Receptors	Other_receptors;Integrin	86;240;391;469;692;696;734;801;880;900;911;940;946;978;993;1021;1044;1050;1075
RPN1_HUMAN	Dolichyl-diphosphooligosaccharide--protein glycosyltransferase subunit 1 OS=Homo sapiens OX=9606 GN=RPN1 PE=1 SV=1	LDFSITK	NA	412.232	43.7475	2	x'000000000	0.331935	0.331935	0.331935	43.7475	43.7475	1166.78	0.0213008	0.0213008	24.08	24.08	1	459	465	13.61	11333: Sum of 2 scans. Range 16034 (rt=43.718) to 16066 (rt=43.777) [\\qmcr.qmul.ac.uk\rfs\HAEMONC\Pedro's Lab\Cell Signalling Proteomics\Ana Levi\Biotin_Exp8\RAW\QE1_MS_Ana_Levi_Exp8_Sample6.raw]	RPN1(458-465, no_mod);	126615	RPN1;	P04843;	p09845	379	379	P04843	Dolichyl-diphosphooligosaccharide--protein glycosyltransferase subunit 1	RPN1	surface	machine learning	NA	607	1	1	SP:1-26;NC:27-439;TM:440-458;CY:459-607	uniprot - CSPA confirmed	NA	0.5888	2	ENSG00000163902	ENSP00000296255	NA	Enzymes	2.4.1	220;299
GLPC_HUMAN	Glycophorin-C OS=Homo sapiens OX=9606 GN=GYPC PE=1 SV=1	GTEFAESADAALQGDPALQDAGDSSR	NA	1290.08	52.1346	2	x'0000000000000000000000000000	-0.494155	-2.12324	-2.12324	52.1346	52.2345	132.71	7.01894e-13	7.01894e-13	132.71	132.71	2	98	123	131.69	15233: Scan 20360 (rt=52.1346) [\\qmcr.qmul.ac.uk\rfs\HAEMONC\Pedro's Lab\Cell Signalling Proteomics\Ana Levi\Biotin_Exp8\RAW\QE1_MS_Ana_Levi_Exp8_Sample6.raw]	GYPC(97-123, no_mod);	128690	GYPC;	P04921;	p06698	380	380	P04921	Glycophorin-C	GYPC	surface	pos. trainingset	NA	128	1	0	NC:1-58;TM:59-81;CY:82-128	uniprot	surface	0.6053	2	ENSG00000136732	ENSP00000259254	CD236	Unclassified	Unclassified	8
ITB3_HUMAN	Integrin beta-3 OS=Homo sapiens OX=9606 GN=ITGB3 PE=1 SV=2	WDTANNPLYK	Deamidated (NQ)	611.792	41.6687	2	x'000000100000	0.813709	-0.627064	0.813709	41.5889	41.8934	40.1	0.00160267	0.0162829	40.1	33.67	7	765	774	22.75	10348: Scan 14931 (rt=41.6687) [\\qmcr.qmul.ac.uk\rfs\HAEMONC\Pedro's Lab\Cell Signalling Proteomics\Ana Levi\Biotin_Exp8\RAW\QE1_MS_Ana_Levi_Exp8_Sample6.raw]	ITGB3(N770);	341161	ITGB3;	P05106;	p20298	384	384	P05106	Integrin beta-3	ITGB3	surface	pos. trainingset	NA	788	1	1	SP:1-26;NC:27-718;TM:719-743;CY:744-788	uniprot - CSPA confirmed	surface	0.9022	1	ENSG00000259207	ENSP00000452786	CD61	Receptors	Other_receptors;Integrin	125;346;397;478;585;680;782
C1QR1_HUMAN	Complement component C1q receptor OS=Homo sapiens OX=9606 GN=CD93 PE=1 SV=3	KPQNAADSYSWVPER	NA	583.286	37.5274	3	x'00000000000000000	0.527812	-3.86873	0.527812	37.5274	37.8472	115.22	0.00138373	0.00138373	42.49	42.49	4	620	634	40.43	8383: Scan 12716 (rt=37.5274) [\\qmcr.qmul.ac.uk\rfs\HAEMONC\Pedro's Lab\Cell Signalling Proteomics\Ana Levi\Biotin_Exp8\RAW\QE1_MS_Ana_Levi_Exp8_Sample6.raw]	CD93(619-634, no_mod);	109074	CD93;	Q9NPY3;	p09383	2553	2553	Q9NPY3	Complement component C1q receptor	CD93	surface	machine learning	NA	652	1	1	SP:1-23;NC:24-581;TM:582-606;CY:607-652	uniprot	NA	0.7305	2	ENSG00000125810	ENSP00000246006	CD93	Unclassified	Unclassified	325
C3AR_HUMAN	C3a anaphylatoxin chemotactic receptor OS=Homo sapiens OX=9606 GN=C3AR1 PE=1 SV=2	STHCPSNNVISER	NA	500.901	23.2395	3	x'000000000000000	-0.158701	-0.158701	-0.158701	23.2395	23.2395	21.42	0.0998734	0.0998734	21.42	21.42	1	465	477	9.06	1918: Scan 5298 (rt=23.2395) [\\qmcr.qmul.ac.uk\rfs\HAEMONC\Pedro's Lab\Cell Signalling Proteomics\Ana Levi\Biotin_Exp8\RAW\QE1_MS_Ana_Levi_Exp8_Sample6.raw]	C3AR1(464-477, no_mod);	10254.3	C3AR1;	Q16581;	p16843	1299	1299	Q16581	C3a anaphylatoxin chemotactic receptor	C3AR1	surface	pos. trainingset	NA	482	7	0	NC:1-22;TM:23-48;CY:49-58;TM:59-81;NC:82-96;TM:97-118;CY:119-136;TM:137-160;NC:161-339;TM:340-363;CY:364-374;TM:375-396;NC:397-415;TM:416-438;CY:439-482	uniprot	surface	0.9153	1	ENSG00000171860	ENSP00000302079	NA	Receptors	GPCR;Rhodopsin	9;194;478
PDXL2_HUMAN	Podocalyxin-like protein 2 OS=Homo sapiens OX=9606 GN=PODXL2 PE=1 SV=1	FVENGCHDNPTLDVASDSQSEMQEK	2 Deamidated (NQ)	947.069	42.2559	3	x'000010000100000000000000000	8.57943	8.57943	8.57943	42.2559	42.2559	127.1	0.000719204	0.000719204	39.14	39.14	1	543	567	27.05	10635: Scan 15251 (rt=42.2559) [\\qmcr.qmul.ac.uk\rfs\HAEMONC\Pedro's Lab\Cell Signalling Proteomics\Ana Levi\Biotin_Exp8\RAW\QE1_MS_Ana_Levi_Exp8_Sample6.raw]	PODXL2(N546);PODXL2(N551);	21029.3	PODXL2;	Q9NZ53;	p05459	2633	2633	Q9NZ53	Podocalyxin-like protein 2	PODXL2	surface	machine learning	NA	605	1	1	SP:1-33;NC:34-499;TM:500-523;CY:524-605	uniprot - CSPA confirmed	NA	0.9122	1	ENSG00000114631	ENSP00000345359	NA	Unclassified	Unclassified	106;193;395;480
LAMP1_HUMAN	Lysosome-associated membrane glycoprotein 1 OS=Homo sapiens OX=9606 GN=LAMP1 PE=1 SV=3	ALQATVGNSYK	NA	576.307	30.0029	2	x'0000000000000	0.75352	-0.306797	-0.306797	30.0029	30.1168	52.54	0.000206716	0.000206716	52.54	52.54	4	327	337	52.54	4943: Scan 8757 (rt=30.0029) [\\qmcr.qmul.ac.uk\rfs\HAEMONC\Pedro's Lab\Cell Signalling Proteomics\Ana Levi\Biotin_Exp8\RAW\QE1_MS_Ana_Levi_Exp8_Sample6.raw]	LAMP1(326-337, no_mod);	109380	LAMP1;	P11279;	p01021	484	484	P11279	Lysosome-associated membrane glycoprotein 1	LAMP1	surface	pos. trainingset	NA	417	1	1	SP:1-28;NC:29-382;TM:383-405;CY:406-417	uniprot - CSPA confirmed	surface	0.9609	1	ENSG00000185896	ENSP00000333298	CD107a	Receptors	SCAR;Class_D	37;45;62;76;84;103;107;121;130;165;181;223;228;241;249;261;293;322
ITB1_HUMAN	Integrin beta-1 OS=Homo sapiens OX=9606 GN=ITGB1 PE=1 SV=2	LSENNIQTIFAVTEEFQPVYK	Deamidated (NQ)	1236.13	69.9416	2	x'00000001000000000000000	8.13765	7.73283	8.13765	69.9416	69.9979	459.32	1.09185e-05	1.1882e-05	63.98	63.64	6	326	346	62.96	22797: Scan 28673 (rt=69.9416) [\\qmcr.qmul.ac.uk\rfs\HAEMONC\Pedro's Lab\Cell Signalling Proteomics\Ana Levi\Biotin_Exp8\RAW\QE1_MS_Ana_Levi_Exp8_Sample6.raw]	ITGB1(Q332);	193944	ITGB1;	P05556;	p11744	391	391	P05556	Integrin beta-1	ITGB1	surface	pos. trainingset	NA	798	1	1	SP:1-20;NC:21-728;TM:729-751;CY:752-798	uniprot - CSPA confirmed	surface	0.9588	1	ENSG00000150093	ENSP00000303351;ENSP00000379350	CD29	Receptors	Other_receptors;Integrin	50;94;97;212;269;363;406;417;481;520;584;669
CTL1_HUMAN	Choline transporter-like protein 1 OS=Homo sapiens OX=9606 GN=SLC44A1 PE=1 SV=1	NLPFTPILASVNR	NA	721.413	58.6512	2	x'000000000000000	0.335922	-1.91282	0.335922	58.6326	58.7662	339.19	6.37323e-06	6.37323e-06	62.82	62.82	4	422	434	62.82	18203: Scan 23601 (rt=58.6512) [\\qmcr.qmul.ac.uk\rfs\HAEMONC\Pedro's Lab\Cell Signalling Proteomics\Ana Levi\Biotin_Exp8\RAW\QE1_MS_Ana_Levi_Exp8_Sample6.raw]	SLC44A1(421-434, no_mod);	80863.6	SLC44A1;	Q8WWI5;	p13432	2119	2119	Q8WWI5	Choline transporter-like protein 1	SLC44A1	surface	pos. trainingset	NA	657	9	0	CY:1-30;TM:31-54;NC:55-213;TM:214-233;CY:234-239;TM:240-263;NC:264-288;TM:289-309;CY:310-314;TM:315-334;NC:335-339;TM:340-361;CY:362-383;TM:384-406;NC:407-537;TM:538-560;CY:561-566;TM:567-589;NC:590-657	uniprot - CSPA confirmed	surface	0.7104	2	ENSG00000070214	ENSP00000363852;ENSP00000433072	CD92	Transporters	SLC;Other;SLC44	135;180;507
CTL1_HUMAN	Choline transporter-like protein 1 OS=Homo sapiens OX=9606 GN=SLC44A1 PE=1 SV=1	ETVTPEQLQIAEDNLR	NA	928.473	51.2481	2	x'000000000000000000	3.4454	-0.813507	-0.813507	51.159	51.2833	339.19	3.39388e-07	3.39388e-07	78.62	78.62	4	272	287	71.29	14830: Scan 19906 (rt=51.2481) [\\qmcr.qmul.ac.uk\rfs\HAEMONC\Pedro's Lab\Cell Signalling Proteomics\Ana Levi\Biotin_Exp8\RAW\QE1_MS_Ana_Levi_Exp8_Sample6.raw]	SLC44A1(271-287, no_mod);	175102	SLC44A1;	Q8WWI5;	p04548	2119	2119	Q8WWI5	Choline transporter-like protein 1	SLC44A1	surface	pos. trainingset	NA	657	9	0	CY:1-30;TM:31-54;NC:55-213;TM:214-233;CY:234-239;TM:240-263;NC:264-288;TM:289-309;CY:310-314;TM:315-334;NC:335-339;TM:340-361;CY:362-383;TM:384-406;NC:407-537;TM:538-560;CY:561-566;TM:567-589;NC:590-657	uniprot - CSPA confirmed	surface	0.7104	2	ENSG00000070214	ENSP00000363852;ENSP00000433072	CD92	Transporters	SLC;Other;SLC44	135;180;507
CTL1_HUMAN	Choline transporter-like protein 1 OS=Homo sapiens OX=9606 GN=SLC44A1 PE=1 SV=1	VATINTVGDFMLFLGK	NA	863.462	71.35	2	x'000000000000000000	-5.34347	-5.34347	-5.34347	71.35	71.35	339.19	5.1343e-05	5.1343e-05	58.53	58.53	1	529	544	56.13	23312: Scan 29263 (rt=71.35) [\\qmcr.qmul.ac.uk\rfs\HAEMONC\Pedro's Lab\Cell Signalling Proteomics\Ana Levi\Biotin_Exp8\RAW\QE1_MS_Ana_Levi_Exp8_Sample6.raw]	SLC44A1(528-544, no_mod);	22233.2	SLC44A1;	Q8WWI5;	p18530	2119	2119	Q8WWI5	Choline transporter-like protein 1	SLC44A1	surface	pos. trainingset	NA	657	9	0	CY:1-30;TM:31-54;NC:55-213;TM:214-233;CY:234-239;TM:240-263;NC:264-288;TM:289-309;CY:310-314;TM:315-334;NC:335-339;TM:340-361;CY:362-383;TM:384-406;NC:407-537;TM:538-560;CY:561-566;TM:567-589;NC:590-657	uniprot - CSPA confirmed	surface	0.7104	2	ENSG00000070214	ENSP00000363852;ENSP00000433072	CD92	Transporters	SLC;Other;SLC44	135;180;507
AT1A1_HUMAN	Sodium/potassium-transporting ATPase subunit alpha-1 OS=Homo sapiens OX=9606 GN=ATP1A1 PE=1 SV=1	QGAIVAVTGDGVNDSPALK	Gln->pyro-Glu (N-term Q)	897.964	56.7434	2	x'200000000000000000000	-2.0302	-2.0302	-2.0302	56.7434	56.7434	1443.42	1.8208e-06	1.8208e-06	71.42	71.42	1	708	726	71.42	17349: Scan 22680 (rt=56.7434) [\\qmcr.qmul.ac.uk\rfs\HAEMONC\Pedro's Lab\Cell Signalling Proteomics\Ana Levi\Biotin_Exp8\RAW\QE1_MS_Ana_Levi_Exp8_Sample6.raw]	ATP1A1(R707);ATP1A2(R704);ATP1A3(R697);	37339.4	ATP1A1; ATP1A2; ATP1A3;	P05023; P50993; P13637;	p14351	381	381	P05023	Sodium/potassium-transporting ATPase subunit alpha-1	ATP1A1	surface	pos. trainingset	NA	1023	10	0	CY:1-95;TM:96-114;NC:115-129;TM:130-149;CY:150-290;TM:291-312;NC:313-318;TM:319-344;CY:345-775;TM:776-796;NC:797-801;TM:802-824;CY:825-848;TM:849-872;NC:873-912;TM:913-932;CY:933-952;TM:953-970;NC:971-984;TM:985-1002;CY:1003-1023	uniprot	surface	0.5464	3	ENSG00000163399	ENSP00000295598	NA	Transporters	Active_transporters;P-ATPase	215;405;483;497;638;720
PTPRC_HUMAN	Receptor-type tyrosine-protein phosphatase C OS=Homo sapiens OX=9606 GN=PTPRC PE=1 SV=3	TLILDVPPGVEK	NA	640.877	50.3953	2	x'00000000000000	1.62064	-0.504791	-0.887682	50.3953	51.0286	1253	0.000182554	0.00167276	45.31	39.615	4	294	305	30.5	14444: Scan 19475 (rt=50.3953) [\\qmcr.qmul.ac.uk\rfs\HAEMONC\Pedro's Lab\Cell Signalling Proteomics\Ana Levi\Biotin_Exp8\RAW\QE1_MS_Ana_Levi_Exp8_Sample6.raw]	PTPRC(293-305, no_mod);	146860	PTPRC;	P08575;	p17690	423	423	P08575	Receptor-type tyrosine-protein phosphatase C	PTPRC	surface	machine learning	NA	1304	1	1	SP:1-23;NC:24-575;TM:576-597;CY:598-1304	uniprot	NA	0.978	1	ENSG00000081237;ENSG00000262418	ENSP00000356346;ENSP00000461074;ENSP00000458322;ENSP00000471843	CD45	Receptors	Other_receptors;ReceptorTypePhosphatases	78;90;95;184;190;197;232;260;270;276;335;378;419;468;488;529;707;919;966;1017;1122;1150
AT2B4_HUMAN	Plasma membrane calcium-transporting ATPase 4 OS=Homo sapiens OX=9606 GN=ATP2B4 PE=1 SV=2	FFDIDSGR	NA	478.727	45.5464	2	x'0000000000	-0.783933	-0.783933	-0.783933	45.5464	45.5464	116.18	0.00413051	0.00413051	33.64	33.64	1	941	948	27.98	12197: Scan 16991 (rt=45.5464) [\\qmcr.qmul.ac.uk\rfs\HAEMONC\Pedro's Lab\Cell Signalling Proteomics\Ana Levi\Biotin_Exp8\RAW\QE1_MS_Ana_Levi_Exp8_Sample6.raw]	ATP2B1(952-960, no_mod);ATP2B3(949-957, no_mod);ATP2B4(940-948, no_mod);	36498.9	ATP2B1; ATP2B3; ATP2B4;	P20020; Q16720; P23634;	p04946	637	637	P23634	Plasma membrane calcium-transporting ATPase 4	ATP2B4	surface	machine learning	NA	1241	10	0	CY:1-95;TM:96-119;NC:120-147;TM:148-168;CY:169-358;TM:359-382;NC:383-408;TM:409-432;CY:433-842;TM:843-862;NC:863-873;TM:874-893;CY:894-916;TM:917-937;NC:938-956;TM:957-974;CY:975-994;TM:995-1016;NC:1017-1027;TM:1028-1049;CY:1050-1241	uniprot	NA	0.6048	2	ENSG00000058668	NA	NA	Transporters	Active_transporters;P-ATPase	458;533;822
ITB1_HUMAN	Integrin beta-1 OS=Homo sapiens OX=9606 GN=ITGB1 PE=1 SV=2	WDTGENPIYK	NA	611.792	41.6687	2	x'000000000000	0.801429	-0.639343	0.801429	41.5889	41.8934	459.32	0.00160267	0.00160267	40.1	40.1	6	775	784	12.86	10348: Scan 14931 (rt=41.6687) [\\qmcr.qmul.ac.uk\rfs\HAEMONC\Pedro's Lab\Cell Signalling Proteomics\Ana Levi\Biotin_Exp8\RAW\QE1_MS_Ana_Levi_Exp8_Sample6.raw]	ITGB1(774-784, no_mod);	170581	ITGB1;	P05556;	p20299	391	391	P05556	Integrin beta-1	ITGB1	surface	pos. trainingset	NA	798	1	1	SP:1-20;NC:21-728;TM:729-751;CY:752-798	uniprot - CSPA confirmed	surface	0.9588	1	ENSG00000150093	ENSP00000303351;ENSP00000379350	CD29	Receptors	Other_receptors;Integrin	50;94;97;212;269;363;406;417;481;520;584;669
IL1AP_HUMAN	Interleukin-1 receptor accessory protein OS=Homo sapiens OX=9606 GN=IL1RAP PE=1 SV=2	NEVWWTIDGK	NA	624.306	54.405	2	x'000000000000	-1.85144	-1.85144	-1.85144	54.405	54.405	134.78	0.00235968	0.00235968	42.54	42.54	1	278	287	36.8	16285: Scan 21523 (rt=54.405) [\\qmcr.qmul.ac.uk\rfs\HAEMONC\Pedro's Lab\Cell Signalling Proteomics\Ana Levi\Biotin_Exp8\RAW\QE1_MS_Ana_Levi_Exp8_Sample6.raw]	IL1RAP(277-287, no_mod);	17602.5	IL1RAP;	Q9NPH3;	p13048	2548	2548	Q9NPH3	Interleukin-1 receptor accessory protein	IL1RAP	surface	pos. trainingset	NA	570	1	1	SP:1-20;NC:21-363;TM:364-383;CY:384-570	uniprot - CSPA confirmed	surface	0.8675	1	ENSG00000196083	ENSP00000072516;ENSP00000412053;ENSP00000401132;ENSP00000390541	NA	Receptors	IG;Type1;CytokineR	57;107;111;118;196;209;299
CTL2_HUMAN	Choline transporter-like protein 2 OS=Homo sapiens OX=9606 GN=SLC44A2 PE=1 SV=3	GEAGSDVSLVDLGFQTDFR	NA	1006.98	62.9031	2	x'000000000000000000000	0.853898	0.853898	0.853898	62.9031	62.9031	180.95	1.71849e-09	1.71849e-09	101.18	101.18	1	288	306	101.18	20023: Scan 25587 (rt=62.9031) [\\qmcr.qmul.ac.uk\rfs\HAEMONC\Pedro's Lab\Cell Signalling Proteomics\Ana Levi\Biotin_Exp8\RAW\QE1_MS_Ana_Levi_Exp8_Sample6.raw]	SLC44A2(287-306, no_mod);	26535.3	SLC44A2;	Q8IWA5;	p05745	1670	1670	Q8IWA5	Choline transporter-like protein 2	SLC44A2	surface	machine learning	NA	706	10	0	CY:1-33;TM:34-56;NC:57-231;TM:232-252;CY:253-258;TM:259-277;NC:278-314;TM:315-336;CY:337-360;TM:361-380;NC:381-452;TM:453-479;CY:480-499;TM:500-522;NC:523-561;TM:562-585;CY:586-599;TM:600-622;NC:623-636;TM:637-659;CY:660-706	uniprot - CSPA confirmed	NA	0.8583	1	ENSG00000129353	ENSP00000336888	NA	Transporters	SLC;Other;SLC44	187;200;417;697
CTL2_HUMAN	Choline transporter-like protein 2 OS=Homo sapiens OX=9606 GN=SLC44A2 PE=1 SV=3	KPDDLPAFPLFSAFGR	NA	593.315	64.5357	3	x'000000000000000000	1.43225	1.43225	1.43225	64.5357	64.5357	180.95	0.00757471	0.00757471	37.48	37.48	1	481	496	37.48	20699: Scan 26327 (rt=64.5357) [\\qmcr.qmul.ac.uk\rfs\HAEMONC\Pedro's Lab\Cell Signalling Proteomics\Ana Levi\Biotin_Exp8\RAW\QE1_MS_Ana_Levi_Exp8_Sample6.raw]	SLC44A2(480-496, no_mod);	24263.7	SLC44A2;	Q8IWA5;	p09351	1670	1670	Q8IWA5	Choline transporter-like protein 2	SLC44A2	surface	machine learning	NA	706	10	0	CY:1-33;TM:34-56;NC:57-231;TM:232-252;CY:253-258;TM:259-277;NC:278-314;TM:315-336;CY:337-360;TM:361-380;NC:381-452;TM:453-479;CY:480-499;TM:500-522;NC:523-561;TM:562-585;CY:586-599;TM:600-622;NC:623-636;TM:637-659;CY:660-706	uniprot - CSPA confirmed	NA	0.8583	1	ENSG00000129353	ENSP00000336888	NA	Transporters	SLC;Other;SLC44	187;200;417;697
CD14_HUMAN	Monocyte differentiation antigen CD14 OS=Homo sapiens OX=9606 GN=CD14 PE=1 SV=2	LTVGAAQVPAQLLVGALR	NA	593.029	63.2904	3	x'00000000000000000000	0.688602	0.164972	0.164972	63.2904	63.3261	122.37	5.80815e-06	5.80815e-06	54.79	54.79	2	94	111	54.79	20187: Scan 25764 (rt=63.2904) [\\qmcr.qmul.ac.uk\rfs\HAEMONC\Pedro's Lab\Cell Signalling Proteomics\Ana Levi\Biotin_Exp8\RAW\QE1_MS_Ana_Levi_Exp8_Sample6.raw]	CD14(93-111, no_mod);	23649.2	CD14;	P08571;	p12030	422	422	P08571	Monocyte differentiation antigen CD14	CD14	surface	GPI (UniProt)	NA	375	0	1	SP:1-19;NC:20-375	uniprot - CSPA based sp-noncyt - CSPA confirmed	NA	0.7585	1 (nonTM)	ENSG00000170458	ENSP00000304236;ENSP00000385519	CD14	NA	NA	37;151;282;323
ITAM_HUMAN	Integrin alpha-M OS=Homo sapiens OX=9606 GN=ITGAM PE=1 SV=2	VDSDMNDAYLGYAAAIILR	NA	691.01	72.4679	3	x'000000000000000000000	-0.199516	-1.37343	-1.17053	72.4679	72.6364	1195.94	2.14701e-07	2.14701e-07	80.73	80.73	4	395	413	77.9	23752: Scan 29747 (rt=72.4679) [\\qmcr.qmul.ac.uk\rfs\HAEMONC\Pedro's Lab\Cell Signalling Proteomics\Ana Levi\Biotin_Exp8\RAW\QE1_MS_Ana_Levi_Exp8_Sample6.raw]	ITGAM(394-413, no_mod);	16715.7	ITGAM;	P11215;	p18665	481	481	P11215	Integrin alpha-M	ITGAM	surface	machine learning	NA	1152	1	1	SP:1-16;NC:17-1107;TM:1108-1130;CY:1131-1152	uniprot - CSPA confirmed	NA	0.8663	1	ENSG00000169896	ENSP00000287497	CD11b	Receptors	Other_receptors;Integrin	86;240;391;469;692;696;734;801;880;900;911;940;946;978;993;1021;1044;1050;1075
PTPRF_HUMAN	Receptor-type tyrosine-protein phosphatase F OS=Homo sapiens OX=9606 GN=PTPRF PE=1 SV=2	VILTSIDGVPGSDYINANYIDGYR	NA	872.438	63.0935	3	x'00000000000000000000000000	0.249781	-0.51907	-0.51907	63.0935	63.2694	1173.02	0.00757505	0.00757505	38.32	38.32	2	1392	1415	38.32	20105: Scan 25675 (rt=63.0935) [\\qmcr.qmul.ac.uk\rfs\HAEMONC\Pedro's Lab\Cell Signalling Proteomics\Ana Levi\Biotin_Exp8\RAW\QE1_MS_Ana_Levi_Exp8_Sample6.raw]	PTPRF(1391-1415, no_mod);	56419.1	PTPRF;	P10586;	p19142	469	469	P10586	Receptor-type tyrosine-protein phosphatase F	PTPRF	surface	machine learning	NA	1907	1	1	SP:1-29;NC:30-1261;TM:1262-1284;CY:1285-1907	uniprot - CSPA confirmed	NA	0.9341	1	ENSG00000142949	ENSP00000353030	NA	Receptors	Other_receptors;ReceptorTypePhosphatases	117;250;295;721;966;1696;1731
FCG2B_HUMAN	Low affinity immunoglobulin gamma Fc region receptor II-b OS=Homo sapiens OX=9606 GN=FCGR2B PE=1 SV=2	GTHSPESDSIQWFHNGNLIPTHTQPSYR	NA	802.382	45.1285	4	x'000000000000000000000000000000	-0.501015	-1.38699	-0.501015	45.1285	45.1701	197.04	0.000740389	0.000740389	44.67	44.67	3	73	100	44.67	12000: Scan 16769 (rt=45.1285) [\\qmcr.qmul.ac.uk\rfs\HAEMONC\Pedro's Lab\Cell Signalling Proteomics\Ana Levi\Biotin_Exp8\RAW\QE1_MS_Ana_Levi_Exp8_Sample6.raw]	FCGR2B(72-100, no_mod);FCGR2C(72-100, no_mod);	57725.5	FCGR2B; FCGR2C;	P31994; P31995;	p06712	769	769	P31994	Low affinity immunoglobulin gamma Fc region receptor II-b	FCGR2B	surface	machine learning	NA	310	1	1	SP:1-17;NC:18-222;TM:223-246;CY:247-310	uniprot	NA	0.9481	1	ENSG00000072694	ENSP00000351497;ENSP00000404329	CD32	Receptors	IG;FcR	106;180;187
DAG1_HUMAN	Dystroglycan OS=Homo sapiens OX=9606 GN=DAG1 PE=1 SV=2	IPSDTFYDHEDTTTDK	NA	628.943	35.3528	3	x'000000000000000000	-0.039813	-0.039813	-0.039813	35.3528	35.3528	46.96	0.0414308	0.0414308	22.46	22.46	1	518	533	22.46	7371: Scan 11563 (rt=35.3528) [\\qmcr.qmul.ac.uk\rfs\HAEMONC\Pedro's Lab\Cell Signalling Proteomics\Ana Levi\Biotin_Exp8\RAW\QE1_MS_Ana_Levi_Exp8_Sample6.raw]	DAG1(517-533, no_mod);	36305.7	DAG1;	Q14118;	p08445	1222	1222	Q14118	Dystroglycan	DAG1	surface	pos. trainingset	NA	895	1	1	SP:1-27;NC:28-749;TM:750-775;CY:776-895	uniprot - CSPA confirmed	surface	0.9683	1	ENSG00000173402	ENSP00000312435;ENSP00000440705;ENSP00000438421;ENSP00000439334;ENSP00000440590;ENSP00000442600	NA	Unclassified	Unclassified	141;641;649;661;833;882
CD166_HUMAN	CD166 antigen OS=Homo sapiens OX=9606 GN=ALCAM PE=1 SV=2	DLGNMEENKK	NA	589.28	23.0896	2	x'000000000000	0.492119	0.492119	0.492119	23.0896	23.0896	139.33	0.0569343	0.0569343	28.14	28.14	1	564	573	28.14	1851: Scan 5224 (rt=23.0896) [\\qmcr.qmul.ac.uk\rfs\HAEMONC\Pedro's Lab\Cell Signalling Proteomics\Ana Levi\Biotin_Exp8\RAW\QE1_MS_Ana_Levi_Exp8_Sample6.raw]	ALCAM(563-573, no_mod);	13991.2	ALCAM;	Q13740;	p02484	1215	1215	Q13740	CD166 antigen	ALCAM	surface	machine learning	NA	583	1	1	SP:1-27;NC:28-527;TM:528-550;CY:551-583	uniprot - CSPA confirmed	NA	0.9441	1	ENSG00000170017	ENSP00000305988	CD166	Unclassified	Unclassified	91;95;167;265;306;361;457;480;499
STT3B_HUMAN	Dolichyl-diphosphooligosaccharide--protein glycosyltransferase subunit STT3B OS=Homo sapiens OX=9606 GN=STT3B PE=1 SV=1	ENPPVEDSSDEDDKR	NA	866.366	22.2212	2	x'00000000000000000	0.294097	-3.93536	-3.93536	22.2212	22.4086	307.014	1.08283e-07	1.08283e-07	77.75	77.75	3	491	505	77.75	1478: Scan 4807 (rt=22.2212) [\\qmcr.qmul.ac.uk\rfs\HAEMONC\Pedro's Lab\Cell Signalling Proteomics\Ana Levi\Biotin_Exp8\RAW\QE1_MS_Ana_Levi_Exp8_Sample6.raw]	STT3B(490-505, no_mod);	9010.88	STT3B;	Q8TCJ2;	p04216	2068	2068	Q8TCJ2	Dolichyl-diphosphooligosaccharide--protein glycosyltransferase subunit STT3B	STT3B	surface	machine learning	NA	826	11	0	CY:1-69;TM:70-90;NC:91-165;TM:166-188;CY:189-219;TM:220-238;NC:239-259;TM:260-283;CY:284-289;TM:290-310;NC:311-321;TM:322-340;CY:341-351;TM:352-373;NC:374-410;TM:411-433;CY:434-439;TM:440-458;NC:459-463;TM:464-483;CY:484-537;TM:538-559;NC:560-826	uniprot - CSPA confirmed	NA	0.7505	1	ENSG00000163527	ENSP00000295770	NA	Enzymes	2.4.1	16;161;616;623;627;641
EMB_HUMAN	Embigin OS=Homo sapiens OX=9606 GN=EMB PE=1 SV=1	FTIINSK	NA	411.74	35.4897	2	x'000000000	-0.0523455	-0.0523455	-0.0523455	35.4897	35.4897	112.98	0.00671732	0.00671732	28.63	28.63	1	129	135	23.17	7435: Scan 11634 (rt=35.4897) [\\qmcr.qmul.ac.uk\rfs\HAEMONC\Pedro's Lab\Cell Signalling Proteomics\Ana Levi\Biotin_Exp8\RAW\QE1_MS_Ana_Levi_Exp8_Sample6.raw]	EMB(128-135, no_mod);	99360.5	EMB;	Q6PCB8;	p05419	1474	1474	Q6PCB8	Embigin	EMB	surface	pos. trainingset	NA	327	1	1	SP:1-32;NC:33-262;TM:263-281;CY:282-327	uniprot - CSPA confirmed	surface	0.7059	2	ENSG00000170571	ENSP00000302289	NA	Unclassified	Unclassified	54;61;75;85;100;189;196;213;218;322
ITB2_HUMAN	Integrin beta-2 OS=Homo sapiens OX=9606 GN=ITGB2 PE=1 SV=2	SATTTVMNPK	NA	525.269	24.8338	2	x'000000000000	1.8836	-0.061992	-0.0429175	24.8338	25.1444	429.46	1.79199e-06	1.79199e-06	70.73	70.73	7	756	765	70.73	2629: Scan 6092 (rt=24.8338) [\\qmcr.qmul.ac.uk\rfs\HAEMONC\Pedro's Lab\Cell Signalling Proteomics\Ana Levi\Biotin_Exp8\RAW\QE1_MS_Ana_Levi_Exp8_Sample6.raw]	ITGB2(755-765, no_mod);	46899.2	ITGB2;	P05107;	p15693	385	385	P05107	Integrin beta-2	ITGB2	surface	pos. trainingset	NA	769	1	1	SP:1-22;NC:23-700;TM:701-727;CY:728-769	uniprot - CSPA confirmed	surface	0.8352	1	ENSG00000160255	ENSP00000303242;ENSP00000347279;ENSP00000380948;ENSP00000380950;ENSP00000380955	CD18	Receptors	Other_receptors;Integrin	50;116;212;254;501;642
PTPRF_HUMAN	Receptor-type tyrosine-protein phosphatase F OS=Homo sapiens OX=9606 GN=PTPRF PE=1 SV=2	LIADLQPNTEYSFVLMNR	NA	708.699	62.0486	3	x'00000000000000000000	0.091377	-0.219493	0.091377	62.0327	62.0486	1173.02	1.75105e-07	1.75105e-07	81.7	81.7	2	1063	1080	81.7	19659: Scan 25191 (rt=62.0486) [\\qmcr.qmul.ac.uk\rfs\HAEMONC\Pedro's Lab\Cell Signalling Proteomics\Ana Levi\Biotin_Exp8\RAW\QE1_MS_Ana_Levi_Exp8_Sample6.raw]	PTPRF(1062-1080, no_mod);	45242.9	PTPRF;	P10586;	p10508	469	469	P10586	Receptor-type tyrosine-protein phosphatase F	PTPRF	surface	machine learning	NA	1907	1	1	SP:1-29;NC:30-1261;TM:1262-1284;CY:1285-1907	uniprot - CSPA confirmed	NA	0.9341	1	ENSG00000142949	ENSP00000353030	NA	Receptors	Other_receptors;ReceptorTypePhosphatases	117;250;295;721;966;1696;1731
PTPRF_HUMAN	Receptor-type tyrosine-protein phosphatase F OS=Homo sapiens OX=9606 GN=PTPRF PE=1 SV=2	FSQEYESIDPGQQFTWENSNLEVNKPK	NA	1072.17	52.5752	3	x'00000000000000000000000000000	-0.182668	-0.742807	-0.369381	52.5518	52.707	1173.02	1.17753e-06	1.17753e-06	72.45	72.45	4	1352	1378	72.45	15444: Scan 20593 (rt=52.5752) [\\qmcr.qmul.ac.uk\rfs\HAEMONC\Pedro's Lab\Cell Signalling Proteomics\Ana Levi\Biotin_Exp8\RAW\QE1_MS_Ana_Levi_Exp8_Sample6.raw]	PTPRF(1351-1378, no_mod);	70993.8	PTPRF;	P10586;	p05387	469	469	P10586	Receptor-type tyrosine-protein phosphatase F	PTPRF	surface	machine learning	NA	1907	1	1	SP:1-29;NC:30-1261;TM:1262-1284;CY:1285-1907	uniprot - CSPA confirmed	NA	0.9341	1	ENSG00000142949	ENSP00000353030	NA	Receptors	Other_receptors;ReceptorTypePhosphatases	117;250;295;721;966;1696;1731
STT3B_HUMAN	Dolichyl-diphosphooligosaccharide--protein glycosyltransferase subunit STT3B OS=Homo sapiens OX=9606 GN=STT3B PE=1 SV=1	NILDDFR	NA	446.73	51.2049	2	x'000000000	0.745979	-0.60015	-0.173875	51.1715	51.421	307.014	0.0213478	0.0213478	30.17	30.17	7	579	585	23.4	14810: Scan 19884 (rt=51.2049) [\\qmcr.qmul.ac.uk\rfs\HAEMONC\Pedro's Lab\Cell Signalling Proteomics\Ana Levi\Biotin_Exp8\RAW\QE1_MS_Ana_Levi_Exp8_Sample6.raw]	STT3B(578-585, no_mod);	48398.1	STT3B;	Q8TCJ2;	p13249	2068	2068	Q8TCJ2	Dolichyl-diphosphooligosaccharide--protein glycosyltransferase subunit STT3B	STT3B	surface	machine learning	NA	826	11	0	CY:1-69;TM:70-90;NC:91-165;TM:166-188;CY:189-219;TM:220-238;NC:239-259;TM:260-283;CY:284-289;TM:290-310;NC:311-321;TM:322-340;CY:341-351;TM:352-373;NC:374-410;TM:411-433;CY:434-439;TM:440-458;NC:459-463;TM:464-483;CY:484-537;TM:538-559;NC:560-826	uniprot - CSPA confirmed	NA	0.7505	1	ENSG00000163527	ENSP00000295770	NA	Enzymes	2.4.1	16;161;616;623;627;641
PTPRF_HUMAN	Receptor-type tyrosine-protein phosphatase F OS=Homo sapiens OX=9606 GN=PTPRF PE=1 SV=2	NYMVQTEDQYVFIHEALLEAATCGHTEVPAR	NA	898.925	61.4032	4	x'000000000000000000000000000000000	-1.61011	-1.61011	-1.61011	61.4032	61.4032	1173.02	8.21124e-10	8.21124e-10	104.29	104.29	1	1588	1618	104.29	19378: Scan 24887 (rt=61.4032) [\\qmcr.qmul.ac.uk\rfs\HAEMONC\Pedro's Lab\Cell Signalling Proteomics\Ana Levi\Biotin_Exp8\RAW\QE1_MS_Ana_Levi_Exp8_Sample6.raw]	PTPRF(1587-1618, no_mod);	47724.2	PTPRF;	P10586;	p13981	469	469	P10586	Receptor-type tyrosine-protein phosphatase F	PTPRF	surface	machine learning	NA	1907	1	1	SP:1-29;NC:30-1261;TM:1262-1284;CY:1285-1907	uniprot - CSPA confirmed	NA	0.9341	1	ENSG00000142949	ENSP00000353030	NA	Receptors	Other_receptors;ReceptorTypePhosphatases	117;250;295;721;966;1696;1731
ITAM_HUMAN	Integrin alpha-M OS=Homo sapiens OX=9606 GN=ITGAM PE=1 SV=2	EFQNNPNPR	Deamidated (NQ)	558.754	23.1361	2	x'00010000000	-5.72751	-7.71768	-7.28737	23.1361	23.323	1195.94	0.0201865	0.0201865	25.7	25.7	5	204	212	10.72	1872: Scan 5248 (rt=23.1361) [\\qmcr.qmul.ac.uk\rfs\HAEMONC\Pedro's Lab\Cell Signalling Proteomics\Ana Levi\Biotin_Exp8\RAW\QE1_MS_Ana_Levi_Exp8_Sample6.raw]	ITGAM(Q206);	81763	ITGAM;	P11215;	p03543	481	481	P11215	Integrin alpha-M	ITGAM	surface	machine learning	NA	1152	1	1	SP:1-16;NC:17-1107;TM:1108-1130;CY:1131-1152	uniprot - CSPA confirmed	NA	0.8663	1	ENSG00000169896	ENSP00000287497	CD11b	Receptors	Other_receptors;Integrin	86;240;391;469;692;696;734;801;880;900;911;940;946;978;993;1021;1044;1050;1075
PTPRC_HUMAN	Receptor-type tyrosine-protein phosphatase C OS=Homo sapiens OX=9606 GN=PTPRC PE=1 SV=3	VELSEINGDAGSNYINASYIDGFK	NA	859.41	59.7462	3	x'00000000000000000000000000	-0.307548	-2.07828	-0.750231	59.7153	59.8911	1253	1.60993e-08	1.60993e-08	91.92	91.92	4	694	717	91.92	18678: Scan 24118 (rt=59.7462) [\\qmcr.qmul.ac.uk\rfs\HAEMONC\Pedro's Lab\Cell Signalling Proteomics\Ana Levi\Biotin_Exp8\RAW\QE1_MS_Ana_Levi_Exp8_Sample6.raw]	PTPRC(693-717, no_mod);	69205	PTPRC;	P08575;	p18783	423	423	P08575	Receptor-type tyrosine-protein phosphatase C	PTPRC	surface	machine learning	NA	1304	1	1	SP:1-23;NC:24-575;TM:576-597;CY:598-1304	uniprot	NA	0.978	1	ENSG00000081237;ENSG00000262418	ENSP00000356346;ENSP00000461074;ENSP00000458322;ENSP00000471843	CD45	Receptors	Other_receptors;ReceptorTypePhosphatases	78;90;95;184;190;197;232;260;270;276;335;378;419;468;488;529;707;919;966;1017;1122;1150
DSC1_HUMAN	Desmocollin-1 OS=Homo sapiens OX=9606 GN=DSC1 PE=1 SV=2	IEDDNDNAPYFEHR	NA	578.918	34.8129	3	x'0000000000000000	2.38964	0.486235	1.12647	34.8129	35.1043	235.55	1.09e-05	1.09e-05	57.26	57.26	12	232	245	54.95	7117: Scan 11271 (rt=34.8129) [\\qmcr.qmul.ac.uk\rfs\HAEMONC\Pedro's Lab\Cell Signalling Proteomics\Ana Levi\Biotin_Exp8\RAW\QE1_MS_Ana_Levi_Exp8_Sample6.raw]	DSC1(231-245, no_mod);	69596.5	DSC1;	Q08554;	p07570	1148	1148	Q08554	Desmocollin-1	DSC1	surface	pos. trainingset	NA	894	1	1	SP:1-29;NC:30-691;TM:692-714;CY:715-894	uniprot	surface	0.9081	1	ENSG00000134765	ENSP00000257198	NA	Miscellaneous	StructuralAndAdhesion;CadherinOther	116;165;546
CLM8_HUMAN	CMRF35-like molecule 8 OS=Homo sapiens OX=9606 GN=CD300A PE=1 SV=2	EEEPDSDYSVIR	NA	719.82	39.3995	2	x'00000000000000	1.96295	-1.94627	-1.30632	39.3888	39.7609	147.98	1.12315e-07	1.12315e-07	79.43	79.43	8	286	297	74.3	9266: Scan 13712 (rt=39.3995) [\\qmcr.qmul.ac.uk\rfs\HAEMONC\Pedro's Lab\Cell Signalling Proteomics\Ana Levi\Biotin_Exp8\RAW\QE1_MS_Ana_Levi_Exp8_Sample6.raw]	CD300A(285-297, no_mod);	120372	CD300A;	Q9UGN4;	p03396	2692	2692	Q9UGN4	CMRF35-like molecule 8	CD300A	surface	machine learning	NA	299	1	1	SP:1-17;NC:18-180;TM:181-201;CY:202-299	uniprot	NA	0.8623	1	ENSG00000167851	ENSP00000353259	CD300a	Receptors	IG;OtherCD300	83;92
MOT1_HUMAN	Monocarboxylate transporter 1 OS=Homo sapiens OX=9606 GN=SLC16A1 PE=1 SV=3	EEETSIDVAGKPNEVTK	NA	615.975	31.6961	3	x'0000000000000000000	0.40219	-1.89062	0.207057	31.6272	31.8804	267.3	0.000191558	0.000191558	52.02	52.02	5	463	479	52.02	5727: Scan 9655 (rt=31.6961) [\\qmcr.qmul.ac.uk\rfs\HAEMONC\Pedro's Lab\Cell Signalling Proteomics\Ana Levi\Biotin_Exp8\RAW\QE1_MS_Ana_Levi_Exp8_Sample6.raw]	SLC16A1(462-479, no_mod);	144628	SLC16A1;	P53985;	p03397	993	993	P53985	Monocarboxylate transporter 1	SLC16A1	surface	machine learning	NA	500	12	0	CY:1-17;TM:18-36;NC:37-58;TM:59-80;CY:81-86;TM:87-105;NC:106-110;TM:111-132;CY:133-143;TM:144-164;NC:165-169;TM:170-192;CY:193-262;TM:263-287;NC:288-298;TM:299-319;CY:320-329;TM:330-347;NC:348-352;TM:353-375;CY:376-386;TM:387-409;NC:410-420;TM:421-443;CY:444-500	uniprot	NA	0.6447	2	ENSG00000155380	ENSP00000358640;ENSP00000441065	NA	Transporters	SLC;MFS;SLC16	NA
FCGRN_HUMAN	IgG receptor FcRn large subunit p51 OS=Homo sapiens OX=9606 GN=FCGRT PE=1 SV=1	LFLEAFK	NA	434.254	52.6926	2	x'000000000	1.79459	-2.08312	1.79459	52.6559	52.8857	324.04	9.30309e-05	9.30309e-05	49.29	49.29	11	97	103	38.42	15498: Scan 20653 (rt=52.6926) [\\qmcr.qmul.ac.uk\rfs\HAEMONC\Pedro's Lab\Cell Signalling Proteomics\Ana Levi\Biotin_Exp8\RAW\QE1_MS_Ana_Levi_Exp8_Sample6.raw]	FCGRT(96-103, no_mod);	48799.5	FCGRT;	P55899;	p10183	1020	1020	P55899	IgG receptor FcRn large subunit p51	FCGRT	surface	pos. trainingset	NA	365	1	1	SP:1-23;NC:24-297;TM:298-321;CY:322-365	uniprot - CSPA confirmed	surface	0.8098	1	ENSG00000104870	ENSP00000221466;ENSP00000410798	NA	Receptors	IG;FcR	125
ITB2_HUMAN	Integrin beta-2 OS=Homo sapiens OX=9606 GN=ITGB2 PE=1 SV=2	LAENNIQPIFAVTSR	NA	558.307	52.6535	3	x'00000000000000000	1.42234	1.42234	1.42234	52.6535	52.6535	429.46	0.0602815	0.0602815	25.41	25.41	1	311	325	25.41	15476: Scan 20630 (rt=52.6535) [\\qmcr.qmul.ac.uk\rfs\HAEMONC\Pedro's Lab\Cell Signalling Proteomics\Ana Levi\Biotin_Exp8\RAW\QE1_MS_Ana_Levi_Exp8_Sample6.raw]	ITGB2(310-325, no_mod);	58146.3	ITGB2;	P05107;	p09621	385	385	P05107	Integrin beta-2	ITGB2	surface	pos. trainingset	NA	769	1	1	SP:1-22;NC:23-700;TM:701-727;CY:728-769	uniprot - CSPA confirmed	surface	0.8352	1	ENSG00000160255	ENSP00000303242;ENSP00000347279;ENSP00000380948;ENSP00000380950;ENSP00000380955	CD18	Receptors	Other_receptors;Integrin	50;116;212;254;501;642
CD33_HUMAN	Myeloid cell surface antigen CD33 OS=Homo sapiens OX=9606 GN=CD33 PE=1 SV=2	LDQEVQEETQGR	NA	716.34	28.1938	2	x'00000000000000	0.381641	-7.8943	0.213887	28.1694	28.5139	296.58	8.06147e-07	8.06147e-07	73.15	73.15	12	78	89	65.81	4136: Scan 7817 (rt=28.1938) [\\qmcr.qmul.ac.uk\rfs\HAEMONC\Pedro's Lab\Cell Signalling Proteomics\Ana Levi\Biotin_Exp8\RAW\QE1_MS_Ana_Levi_Exp8_Sample6.raw]	CD33(77-89, no_mod);	123052	CD33;	P20138;	p09904	588	588	P20138	Myeloid cell surface antigen CD33	CD33	surface	pos. trainingset	NA	364	1	1	SP:1-16;NC:17-257;TM:258-282;CY:283-364	uniprot - CSPA confirmed	surface	0.9753	1	ENSG00000105383	ENSP00000262262	CD33	Miscellaneous	StructuralAndAdhesion;IG_AdhesionProteins	100;113;160;209;230;297
MOT2_HUMAN	Monocarboxylate transporter 2 OS=Homo sapiens OX=9606 GN=SLC16A7 PE=1 SV=2	LVDLTGEYK	NA	519.281	41.4103	2	x'00000000000	2.21987	2.21987	2.21987	41.4103	41.4103	167.79	0.0295454	0.0295454	30.84	30.84	1	396	404	30.84	10230: Scan 14797 (rt=41.4103) [\\qmcr.qmul.ac.uk\rfs\HAEMONC\Pedro's Lab\Cell Signalling Proteomics\Ana Levi\Biotin_Exp8\RAW\QE1_MS_Ana_Levi_Exp8_Sample6.raw]	SLC16A7(395-404, no_mod);	68293.7	SLC16A7;	O60669;	p12077	226	226	O60669	Monocarboxylate transporter 2	SLC16A7	surface	pos. trainingset	NA	478	12	0	CY:1-17;TM:18-36;NC:37-57;TM:58-80;CY:81-87;TM:88-109;NC:110-115;TM:116-138;CY:139-146;TM:147-166;NC:167-175;TM:176-198;CY:199-246;TM:247-269;NC:270-280;TM:281-303;CY:304-314;TM:315-335;NC:336-340;TM:341-359;CY:360-370;TM:371-393;NC:394-404;TM:405-427;CY:428-478	uniprot	surface	0.452	3	ENSG00000118596	ENSP00000261187;ENSP00000448071;ENSP00000448742;ENSP00000449547	NA	Transporters	SLC;MFS;SLC16	201;209
S38A1_HUMAN	Sodium-coupled neutral amino acid transporter 1 OS=Homo sapiens OX=9606 GN=SLC38A1 PE=1 SV=1	NELPSAIK	NA	436.248	31.9521	2	x'0000000000	-1.58648	-1.58648	-1.58648	31.9521	31.9521	53.51	0.0131268	0.0131268	27.93	27.93	1	171	178	14.84	5845: Scan 9789 (rt=31.9521) [\\qmcr.qmul.ac.uk\rfs\HAEMONC\Pedro's Lab\Cell Signalling Proteomics\Ana Levi\Biotin_Exp8\RAW\QE1_MS_Ana_Levi_Exp8_Sample6.raw]	SLC38A1(170-178, no_mod);	71368.9	SLC38A1;	Q9H2H9;	p13031	2446	2446	Q9H2H9	Sodium-coupled neutral amino acid transporter 1	SLC38A1	surface	pos. trainingset	NA	487	11	0	CY:1-79;TM:80-101;NC:102-106;TM:107-126;CY:127-146;TM:147-168;NC:169-187;TM:188-211;CY:212-216;TM:217-238;NC:239-275;TM:276-297;CY:298-308;TM:309-331;NC:332-350;TM:351-373;CY:374-393;TM:394-411;NC:412-416;TM:417-441;CY:442-452;TM:453-475;NC:476-487	uniprot - CSPA confirmed	surface	0.8229	1	ENSG00000111371	ENSP00000381634;ENSP00000398142;ENSP00000447853;ENSP00000449607	NA	Transporters	SLC;APC;SLC38	15;23;26;79;251;257;312
S38A1_HUMAN	Sodium-coupled neutral amino acid transporter 1 OS=Homo sapiens OX=9606 GN=SLC38A1 PE=1 SV=1	SSLFELAK	NA	447.751	46.7052	2	x'0000000000	-0.135425	-0.560726	-0.135425	46.7052	47.0203	53.51	0.0228273	0.0228273	25.58	25.58	3	377	384	25.58	12731: Scan 17589 (rt=46.7052) [\\qmcr.qmul.ac.uk\rfs\HAEMONC\Pedro's Lab\Cell Signalling Proteomics\Ana Levi\Biotin_Exp8\RAW\QE1_MS_Ana_Levi_Exp8_Sample6.raw]	SLC38A1(376-384, no_mod);	47929.5	SLC38A1;	Q9H2H9;	p16761	2446	2446	Q9H2H9	Sodium-coupled neutral amino acid transporter 1	SLC38A1	surface	pos. trainingset	NA	487	11	0	CY:1-79;TM:80-101;NC:102-106;TM:107-126;CY:127-146;TM:147-168;NC:169-187;TM:188-211;CY:212-216;TM:217-238;NC:239-275;TM:276-297;CY:298-308;TM:309-331;NC:332-350;TM:351-373;CY:374-393;TM:394-411;NC:412-416;TM:417-441;CY:442-452;TM:453-475;NC:476-487	uniprot - CSPA confirmed	surface	0.8229	1	ENSG00000111371	ENSP00000381634;ENSP00000398142;ENSP00000447853;ENSP00000449607	NA	Transporters	SLC;APC;SLC38	15;23;26;79;251;257;312
S39AE_HUMAN	Metal cation symporter ZIP14 OS=Homo sapiens OX=9606 GN=SLC39A14 PE=1 SV=3	YGEGDSLTLQQLK	NA	726.374	45.8294	2	x'000000000000000	0.734802	0.734802	0.734802	45.8294	45.8294	28.54	0.0337301	0.0337301	28.54	28.54	1	51	63	28.54	12324: Scan 17133 (rt=45.8294) [\\qmcr.qmul.ac.uk\rfs\HAEMONC\Pedro's Lab\Cell Signalling Proteomics\Ana Levi\Biotin_Exp8\RAW\QE1_MS_Ana_Levi_Exp8_Sample6.raw]	SLC39A14(50-63, no_mod);	33598.4	SLC39A14;	Q15043;	p20592	1258	1258	Q15043	Zinc transporter ZIP14	SLC39A14	surface	pos. trainingset	NA	492	6	1	SP:1-30;NC:31-152;TM:153-175;CY:176-185;TM:186-207;NC:208-218;TM:219-237;CY:238-398;TM:399-419;NC:420-424;TM:425-442;CY:443-461;TM:462-485;NC:486-492	uniprot - CSPA confirmed	surface	0.9194	1	ENSG00000104635	ENSP00000289952;ENSP00000370635	NA	NA	NA	77;87;102
S39A6_HUMAN	Zinc transporter ZIP6 OS=Homo sapiens OX=9606 GN=SLC39A6 PE=1 SV=3	YESQLSTNEEK	NA	664.304	26.0075	2	x'0000000000000	1.66215	-2.06168	-0.961109	26.0075	26.3699	56.39	5.72889e-05	5.72889e-05	56.39	56.39	9	473	483	56.39	3155: Scan 6697 (rt=26.0075) [\\qmcr.qmul.ac.uk\rfs\HAEMONC\Pedro's Lab\Cell Signalling Proteomics\Ana Levi\Biotin_Exp8\RAW\QE1_MS_Ana_Levi_Exp8_Sample6.raw]	SLC39A6(472-483, no_mod);	22566.6	SLC39A6;	Q13433;	p20540	1190	1190	Q13433	Zinc transporter ZIP6	SLC39A6	surface	pos. trainingset	NA	755	6	1	SP:1-26;NC:27-322;TM:323-346;CY:347-353;TM:354-377;NC:378-424;TM:425-444;CY:445-657;TM:658-679;NC:680-684;TM:685-703;CY:704-723;TM:724-745;NC:746-755	uniprot - CSPA confirmed	surface	0.9396	1	ENSG00000141424	ENSP00000269187;ENSP00000465915	NA	Transporters	SLC;Other;SLC39	67;241;266;283;607;684
ITAX_HUMAN	Integrin alpha-X OS=Homo sapiens OX=9606 GN=ITGAX PE=1 SV=3	DVIPMADAAGIIR	NA	671.363	57.3335	2	x'000000000000000	1.58423	-1.45893	-1.45893	57.3199	57.3335	108.31	0.000112908	0.000112908	51.79	51.79	2	271	283	49.62	17612: Scan 22965 (rt=57.3335) [\\qmcr.qmul.ac.uk\rfs\HAEMONC\Pedro's Lab\Cell Signalling Proteomics\Ana Levi\Biotin_Exp8\RAW\QE1_MS_Ana_Levi_Exp8_Sample6.raw]	ITGAX(270-283, no_mod);	70600.1	ITGAX;	P20702;	p02971	595	595	P20702	Integrin alpha-X	ITGAX	surface	machine learning	NA	1163	1	1	SP:1-19;NC:20-1107;TM:1108-1130;CY:1131-1163	uniprot - CSPA confirmed	NA	0.8802	1	ENSG00000140678	ENSP00000268296	CD11c	Receptors	Other_receptors;Integrin	61;89;385;392;697;735;899;904;939;1050;1152
ITAX_HUMAN	Integrin alpha-X OS=Homo sapiens OX=9606 GN=ITGAX PE=1 SV=3	FGAALTVLGDVNGDK	NA	738.887	53.6264	2	x'00000000000000000	-2.87039	-2.87039	-2.87039	53.6264	53.6264	108.31	6.02792e-05	6.02792e-05	56.52	56.52	2	521	535	56.52	15926: Scan 21127 (rt=53.6264) [\\qmcr.qmul.ac.uk\rfs\HAEMONC\Pedro's Lab\Cell Signalling Proteomics\Ana Levi\Biotin_Exp8\RAW\QE1_MS_Ana_Levi_Exp8_Sample6.raw]	ITGAM(519-534, no_mod);ITGAX(520-535, no_mod);	273969	ITGAM; ITGAX;	P11215; P20702;	p04964	595	595	P20702	Integrin alpha-X	ITGAX	surface	machine learning	NA	1163	1	1	SP:1-19;NC:20-1107;TM:1108-1130;CY:1131-1163	uniprot - CSPA confirmed	NA	0.8802	1	ENSG00000140678	ENSP00000268296	CD11c	Receptors	Other_receptors;Integrin	61;89;385;392;697;735;899;904;939;1050;1152
C5AR1_HUMAN	C5a anaphylatoxin chemotactic receptor 1 OS=Homo sapiens OX=9606 GN=C5AR1 PE=1 SV=2	SLPSLLR	NA	393.248	43.7854	2	x'000000000	-0.355649	-0.432133	-0.355649	43.7854	43.7887	63.38	0.0521505	0.0521505	21.34	21.34	2	314	320	0.24	11363: Scan 16071 (rt=43.7854) [\\qmcr.qmul.ac.uk\rfs\HAEMONC\Pedro's Lab\Cell Signalling Proteomics\Ana Levi\Biotin_Exp8\RAW\QE1_MS_Ana_Levi_Exp8_Sample6.raw]	C5AR1(313-320, no_mod);	42362.1	C5AR1;	P21730;	p16399	607	607	P21730	C5a anaphylatoxin chemotactic receptor 1	C5AR1	surface	pos. trainingset	NA	350	7	0	NC:1-37;TM:38-61;CY:62-72;TM:73-94;NC:95-109;TM:110-131;CY:132-150;TM:151-174;NC:175-202;TM:203-227;CY:228-240;TM:241-264;NC:265-285;TM:286-304;CY:305-350	uniprot	surface	0.9641	1	ENSG00000197405	ENSP00000347197	CD88	Receptors	GPCR;Rhodopsin	5
ITA5_HUMAN	Integrin alpha-5 OS=Homo sapiens OX=9606 GN=ITGA5 PE=1 SV=2	DLDGNGYPDLIVGSFGVDK	NA	990.98	66.3044	2	x'000000000000000000000	2.07379	-2.5627	-1.54247	66.2893	66.5672	641.5	1.43873e-07	1.43873e-07	82.46	82.46	6	465	483	79.18	21408: Scan 27109 (rt=66.3044) [\\qmcr.qmul.ac.uk\rfs\HAEMONC\Pedro's Lab\Cell Signalling Proteomics\Ana Levi\Biotin_Exp8\RAW\QE1_MS_Ana_Levi_Exp8_Sample6.raw]	ITGA5(464-483, no_mod);	47597.5	ITGA5;	P08648;	p02444	428	428	P08648	Integrin alpha-5	ITGA5	surface	machine learning	NA	1049	1	1	SP:1-41;NC:42-997;TM:998-1021;CY:1022-1049	uniprot - CSPA confirmed	NA	0.9062	1	ENSG00000161638	ENSP00000293379	CD49e	Receptors	Other_receptors;Integrin	84;182;297;307;316;524;530;593;609;675;712;724;773;868
TLR8_HUMAN	NA	LDLSLNR	Deamidated (NQ)	416.233	31.8047	2	x'000000100	0.860979	0.860979	0.860979	31.8047	31.8047	25	0.059767	0.059767	25	25	1	644	650	0.37	5777: Scan 9713 (rt=31.8047) [\\qmcr.qmul.ac.uk\rfs\HAEMONC\Pedro's Lab\Cell Signalling Proteomics\Ana Levi\Biotin_Exp8\RAW\QE1_MS_Ana_Levi_Exp8_Sample6.raw]	TLR8(N649);	58067.8	TLR8;	Q9NR97;	p09878	2569	2569	Q9NR97	Toll-like receptor 8	TLR8	surface	machine learning	NA	1041	1	1	SP:1-26;NC:27-826;TM:827-848;CY:849-1041	uniprot	NA	0.7924	1	ENSG00000101916	ENSP00000218032	CD288	Receptors	Other_receptors;TOLL	29;42;80;88;115;160;247;285;293;358;362;395;416;443;511;546;582;590;640;680;752;937;1026
PTPRF_HUMAN	Receptor-type tyrosine-protein phosphatase F OS=Homo sapiens OX=9606 GN=PTPRF PE=1 SV=2	TPEDLPSGFPQNLHVTGLTTSTTELAWDPPVLAER	2 Deamidated (NQ)	1264.64	65.0428	3	x'0000000000011000000000000000000000000	8.83671	8.83671	8.83671	65.0428	65.0428	1173.02	0.0377825	0.0377825	31.29	31.29	1	910	944	29.06	20911: Scan 26559 (rt=65.0428) [\\qmcr.qmul.ac.uk\rfs\HAEMONC\Pedro's Lab\Cell Signalling Proteomics\Ana Levi\Biotin_Exp8\RAW\QE1_MS_Ana_Levi_Exp8_Sample6.raw]	PTPRF(Q920);PTPRF(N921);	24134.5	PTPRF;	P10586;	p17892	469	469	P10586	Receptor-type tyrosine-protein phosphatase F	PTPRF	surface	machine learning	NA	1907	1	1	SP:1-29;NC:30-1261;TM:1262-1284;CY:1285-1907	uniprot - CSPA confirmed	NA	0.9341	1	ENSG00000142949	ENSP00000353030	NA	Receptors	Other_receptors;ReceptorTypePhosphatases	117;250;295;721;966;1696;1731
PTPRC_HUMAN	Receptor-type tyrosine-protein phosphatase C OS=Homo sapiens OX=9606 GN=PTPRC PE=1 SV=3	DPPSEPSPLEAEFQR	NA	849.903	50.1297	2	x'00000000000000000	0.783371	-4.38808	0.0647901	50.0776	50.4383	1253	6.72167e-07	6.72167e-07	74.29	74.29	6	936	950	74.29	14328: Scan 19346 (rt=50.1297) [\\qmcr.qmul.ac.uk\rfs\HAEMONC\Pedro's Lab\Cell Signalling Proteomics\Ana Levi\Biotin_Exp8\RAW\QE1_MS_Ana_Levi_Exp8_Sample6.raw]	PTPRC(935-950, no_mod);	96483.1	PTPRC;	P08575;	p02690	423	423	P08575	Receptor-type tyrosine-protein phosphatase C	PTPRC	surface	machine learning	NA	1304	1	1	SP:1-23;NC:24-575;TM:576-597;CY:598-1304	uniprot	NA	0.978	1	ENSG00000081237;ENSG00000262418	ENSP00000356346;ENSP00000461074;ENSP00000458322;ENSP00000471843	CD45	Receptors	Other_receptors;ReceptorTypePhosphatases	78;90;95;184;190;197;232;260;270;276;335;378;419;468;488;529;707;919;966;1017;1122;1150
CD53_HUMAN	Leukocyte surface antigen CD53 OS=Homo sapiens OX=9606 GN=CD53 PE=1 SV=1	GLTDSIHR	NA	449.742	27.0642	2	x'0000000000	1.98447	-4.01019	0.647377	27.0406	27.3369	98.49	9.38473e-06	9.38473e-06	61.21	61.21	6	117	124	45.38	3638: Scan 7239 (rt=27.0642) [\\qmcr.qmul.ac.uk\rfs\HAEMONC\Pedro's Lab\Cell Signalling Proteomics\Ana Levi\Biotin_Exp8\RAW\QE1_MS_Ana_Levi_Exp8_Sample6.raw]	CD53(116-124, no_mod);	40706.8	CD53;	P19397;	p06294	581	581	P19397	Leukocyte surface antigen CD53	CD53	surface	pos. trainingset	NA	219	4	0	CY:1-11;TM:12-36;NC:37-51;TM:52-72;CY:73-80;TM:81-106;NC:107-181;TM:182-205;CY:206-219	uniprot - CSPA confirmed	surface	0.8361	1	ENSG00000143119	ENSP00000271324	CD53	Miscellaneous	Other;Tetraspanin	129;148
PRIO_HUMAN	Major prion protein OS=Homo sapiens OX=9606 GN=PRNP PE=1 SV=1	YPGQGSPGGNR	NA	545.257	21.6261	2	x'0000000000000	1.62058	-0.731282	-0.731282	21.6261	21.9125	56.6	3.18319e-05	3.18319e-05	56.6	56.6	8	38	48	56.6	1237: Scan 4532 (rt=21.6261) [\\qmcr.qmul.ac.uk\rfs\HAEMONC\Pedro's Lab\Cell Signalling Proteomics\Ana Levi\Biotin_Exp8\RAW\QE1_MS_Ana_Levi_Exp8_Sample6.raw]	PRNP(37-48, no_mod);	15029.6	PRNP;	P04156;	p20863	367	367	P04156	Major prion protein	PRNP	surface	GPI (UniProt)	NA	253	0	1	SP:1-22;NC:23-253	uniprot - CSPA based sp-noncyt - CSPA confirmed	NA	0.6786	2 (nonTM)	ENSG00000171867	ENSP00000368752;ENSP00000399376	CD230	Unclassified	Unclassified	181;197
EVI2B_HUMAN	Protein EVI2B OS=Homo sapiens OX=9606 GN=EVI2B PE=1 SV=2	LFESSENIEDSNNPK	Deamidated (NQ)	862.394	37.6808	2	x'00000001000000000	7.65975	7.65975	7.65975	37.6808	37.6808	57.7	0.0255417	0.0255417	30.43	30.43	1	291	305	30.43	8462: Scan 12802 (rt=37.6808) [\\qmcr.qmul.ac.uk\rfs\HAEMONC\Pedro's Lab\Cell Signalling Proteomics\Ana Levi\Biotin_Exp8\RAW\QE1_MS_Ana_Levi_Exp8_Sample6.raw]	EVI2B(N297);	46333.1	EVI2B;	P34910;	p10162	798	798	P34910	Protein EVI2B	EVI2B	surface	machine learning	NA	448	1	1	SP:1-21;NC:22-202;TM:203-225;CY:226-448	uniprot	NA	0.8723	1	ENSG00000185862	ENSP00000333779;ENSP00000462682	CD361	Unclassified	Unclassified	16;50;114;314;353;368;437
CD34_HUMAN	Hematopoietic progenitor cell antigen CD34 OS=Homo sapiens OX=9606 GN=CD34 PE=1 SV=2	LGILDFTEQDVASHQSYSQK	NA	756.037	52.8405	3	x'0000000000000000000000	0.460467	-1.51297	-1.51297	52.8405	53.1386	172.69	4.74208e-07	4.74208e-07	77.57	77.57	4	270	289	77.57	15560: Scan 20723 (rt=52.8405) [\\qmcr.qmul.ac.uk\rfs\HAEMONC\Pedro's Lab\Cell Signalling Proteomics\Ana Levi\Biotin_Exp8\RAW\QE1_MS_Ana_Levi_Exp8_Sample6.raw]	CD34(269-289, no_mod);	221178	CD34;	P28906;	p10365	686	686	P28906	Hematopoietic progenitor cell antigen CD34	CD34	surface	machine learning	NA	385	1	1	SP:1-32;NC:33-290;TM:291-311;CY:312-385	uniprot - CSPA confirmed	NA	0.9301	1	ENSG00000174059	ENSP00000310036	CD34	Unclassified	Unclassified	36;51;55;85;107;126;142;194;249;362
CLDN1_HUMAN	Claudin domain-containing protein 1 OS=Homo sapiens OX=9606 GN=CLDND1 PE=1 SV=1	SPVQENSSDLNK	NA	659.318	24.5916	2	x'00000000000000	-0.908387	-0.908387	-0.908387	24.5916	24.5916	28.12	0.0656764	0.0656764	28.12	28.12	1	37	48	28.12	2522: Scan 5970 (rt=24.5916) [\\qmcr.qmul.ac.uk\rfs\HAEMONC\Pedro's Lab\Cell Signalling Proteomics\Ana Levi\Biotin_Exp8\RAW\QE1_MS_Ana_Levi_Exp8_Sample6.raw]	CLDND1(36-48, no_mod);	8021.48	CLDND1;	Q9NY35;	p16597	2608	2608	Q9NY35	Claudin domain-containing protein 1	CLDND1	surface	machine learning	NA	253	3	1	SP:1-26;NC:27-140;TM:141-164;CY:165-174;TM:175-197;NC:198-211;TM:212-237;CY:238-253	phobius - prefered over uniprot based on cspa - CSPA confirmed	NA	0.8303	1	ENSG00000080822	ENSP00000340247;ENSP00000377734;ENSP00000377735;ENSP00000377739;ENSP00000421226;ENSP00000423590;ENSP00000426869	NA	Unclassified	Unclassified	42;47;72;207
TMED7_HUMAN	Transmembrane emp24 domain-containing protein 7 OS=Homo sapiens OX=9606 GN=TMED7 PE=1 SV=2	QYDSFTFTASK	NA	647.803	44.223	2	x'0000000000000	1.80119	1.41467	1.80119	44.2112	44.223	96.76	0.00040289	0.00040289	45.68	45.68	2	92	102	45.68	11566: Scan 16297 (rt=44.223) [\\qmcr.qmul.ac.uk\rfs\HAEMONC\Pedro's Lab\Cell Signalling Proteomics\Ana Levi\Biotin_Exp8\RAW\QE1_MS_Ana_Levi_Exp8_Sample6.raw]	TMED7(91-102, no_mod);	62019.8	TMED7;	Q9Y3B3;	p15332	2799	2799	Q9Y3B3	Transmembrane emp24 domain-containing protein 7	TMED7	surface	machine learning	NA	224	1	1	SP:1-34;NC:35-185;TM:186-208;CY:209-224	uniprot - CSPA confirmed	NA	0.6407	2	ENSG00000134970	ENSP00000405926	NA	Miscellaneous	Other;TMED	103
CD37_HUMAN	Leukocyte antigen CD37 OS=Homo sapiens OX=9606 GN=CD37 PE=1 SV=2	NLDHVYNR	NA	515.757	23.9963	2	x'0000000000	-0.881983	-0.998545	-0.998545	23.9752	23.9963	26.11	0.0301235	0.0301235	26.11	26.11	2	269	276	5.67	2249: Scan 5670 (rt=23.9963) [\\qmcr.qmul.ac.uk\rfs\HAEMONC\Pedro's Lab\Cell Signalling Proteomics\Ana Levi\Biotin_Exp8\RAW\QE1_MS_Ana_Levi_Exp8_Sample6.raw]	CD37(268-276, no_mod);	13013.9	CD37;	P11049;	p13354	476	476	P11049	Leukocyte antigen CD37	CD37	surface	machine learning	NA	281	4	0	CY:1-11;TM:12-36;NC:37-55;TM:56-77;CY:78-86;TM:87-109;NC:110-241;TM:242-267;CY:268-281	uniprot - CSPA confirmed	NA	0.5988	2	ENSG00000104894	ENSP00000325708	CD37	Miscellaneous	Other;Tetraspanin	170;183;188
MYADM_HUMAN	Myeloid-associated differentiation marker OS=Homo sapiens OX=9606 GN=MYADM PE=1 SV=2	TTITTTTTSSSGLGSPMIVGSPR	NA	1126.58	47.8269	2	x'0000000000000000000000000	0.6379	0.6379	0.6379	47.8269	47.8269	193.16	7.98874e-13	7.98874e-13	135.47	135.47	1	8	30	135.47	13256: Scan 18172 (rt=47.8269) [\\qmcr.qmul.ac.uk\rfs\HAEMONC\Pedro's Lab\Cell Signalling Proteomics\Ana Levi\Biotin_Exp8\RAW\QE1_MS_Ana_Levi_Exp8_Sample6.raw]	MYADM(7-30, no_mod);	84087.6	MYADM;	Q96S97;	p18156	2300	2300	Q96S97	Myeloid-associated differentiation marker	MYADM	surface	machine learning	NA	322	8	0	CY:1-37;TM:38-61;NC:62-66;TM:67-89;CY:90-100;TM:101-122;NC:123-136;TM:137-157;CY:158-167;TM:168-190;NC:191-201;TM:202-225;CY:226-237;TM:238-261;NC:262-293;TM:294-319;CY:320-322	phobius	NA	0.6387	2	ENSG00000179820	ENSP00000337222;ENSP00000375648;ENSP00000375649;ENSP00000375650;ENSP00000375651	NA	Miscellaneous	Other;MAL	66
FCG2A_HUMAN	Low affinity immunoglobulin gamma Fc region receptor II-a OS=Homo sapiens OX=9606 GN=FCGR2A PE=1 SV=4	QLEETNNDYETADGGYMTLNPR	Oxidation (M)	849.704	43.3338	3	x'000000000000000003000000	1.1987	1.1987	1.1987	43.3338	43.3338	44.54	0.0927324	0.0927324	19.02	19.02	1	273	294	19.02	11150: Scan 15830 (rt=43.3338) [\\qmcr.qmul.ac.uk\rfs\HAEMONC\Pedro's Lab\Cell Signalling Proteomics\Ana Levi\Biotin_Exp8\RAW\QE1_MS_Ana_Levi_Exp8_Sample6.raw]	FCGR2A(M289);	16355.4	FCGR2A;	P12318;	p14651	490	490	P12318	Low affinity immunoglobulin gamma Fc region receptor II-a	FCGR2A	surface	machine learning	NA	317	1	1	SP:1-35;NC:36-216;TM:217-240;CY:241-317	uniprot	NA	0.9501	1	ENSG00000143226	ENSP00000271450	CD32	Receptors	IG;FcR	97;178;249
S4A7_HUMAN	Sodium bicarbonate cotransporter 3 OS=Homo sapiens OX=9606 GN=SLC4A7 PE=1 SV=2	LAPAVLLTGLTEVPVPTR	NA	616.372	66.0023	3	x'00000000000000000000	-0.225883	-0.225883	-0.225883	66.0023	66.0023	80.67	0.00247603	0.00247603	33.88	33.88	1	449	466	33.88	21284: Scan 26974 (rt=66.0023) [\\qmcr.qmul.ac.uk\rfs\HAEMONC\Pedro's Lab\Cell Signalling Proteomics\Ana Levi\Biotin_Exp8\RAW\QE1_MS_Ana_Levi_Exp8_Sample6.raw]	SLC4A7(448-466, no_mod);	11862.4	SLC4A7;	Q9Y6M7;	p09700	2880	2880	Q9Y6M7	Sodium bicarbonate cotransporter 3	SLC4A7	surface	pos. trainingset	NA	1214	11	0	NC:1-603;TM:604-630;CY:631-638;TM:639-659;NC:660-695;TM:696-719;CY:720-725;TM:726-744;NC:745-823;TM:824-842;CY:843-861;TM:862-880;NC:881-909;TM:910-929;CY:930-949;TM:950-974;NC:975-1009;TM:1010-1029;CY:1030-1035;TM:1036-1055;NC:1056-1089;TM:1090-1118;CY:1119-1214	uniprot - CSPA confirmed	surface	0.7581	1	ENSG00000033867	ENSP00000295736	NA	Transporters	SLC;APC;SLC4	171;269;398;406;554;776;786;791;796
4F2_HUMAN	4F2 cell-surface antigen heavy chain OS=Homo sapiens OX=9606 GN=SLC3A2 PE=1 SV=3	WWHTGALYR	NA	397.202	41.1596	3	x'00000000000	0.0984365	0.0984365	0.0984365	41.1596	41.1596	944.5	0.00593045	0.00593045	36.36	36.36	1	218	226	35.66	10108: Scan 14660 (rt=41.1596) [\\qmcr.qmul.ac.uk\rfs\HAEMONC\Pedro's Lab\Cell Signalling Proteomics\Ana Levi\Biotin_Exp8\RAW\QE1_MS_Ana_Levi_Exp8_Sample6.raw]	SLC3A2(217-226, no_mod);	21985.7	SLC3A2;	P08195;	p20425	418	418	P08195	4F2 cell-surface antigen heavy chain	SLC3A2	surface	pos. trainingset	NA	630	1	0	CY:1-183;TM:184-205;NC:206-630	uniprot - CSPA confirmed	surface	0.694	2	ENSG00000168003	ENSP00000367122	CD98	Transporters	SLC;Other;SLC3	365;381;424;506
HG2A_HUMAN	HLA class II histocompatibility antigen gamma chain OS=Homo sapiens OX=9606 GN=CD74 PE=1 SV=3	DLISNNEQLPMLGR	NA	800.41	57.0946	2	x'0000000000000000	4.10241	-3.61583	-2.81523	57.0946	57.3346	197.65	2.72553e-10	2.72553e-10	109.04	109.04	4	22	35	101.77	17506: Scan 22850 (rt=57.0946) [\\qmcr.qmul.ac.uk\rfs\HAEMONC\Pedro's Lab\Cell Signalling Proteomics\Ana Levi\Biotin_Exp8\RAW\QE1_MS_Ana_Levi_Exp8_Sample6.raw]	CD74(21-35, no_mod);	43454.5	CD74;	P04233;	p02503	372	372	P04233	HLA class II histocompatibility antigen gamma chain	CD74	surface	machine learning	NA	296	1	0	CY:1-48;TM:49-72;NC:73-296	uniprot - CSPA confirmed	NA	0.6108	2	ENSG00000019582	ENSP00000009530	CD74	Unclassified	Unclassified	130;136;256;270
TMX3_HUMAN	Protein disulfide-isomerase TMX3 OS=Homo sapiens OX=9606 GN=TMX3 PE=1 SV=2	STIVSIFK	NA	447.769	47.6734	2	x'0000000000	0.370444	-1.59929	0.370444	47.6734	47.9045	101.72	0.00195353	0.00195353	32.47	32.47	4	365	372	32.47	13183: Scan 18089 (rt=47.6734) [\\qmcr.qmul.ac.uk\rfs\HAEMONC\Pedro's Lab\Cell Signalling Proteomics\Ana Levi\Biotin_Exp8\RAW\QE1_MS_Ana_Levi_Exp8_Sample6.raw]	TMX3(364-372, no_mod);	31467.8	TMX3;	Q96JJ7;	p16846	2215	2215	Q96JJ7	Protein disulfide-isomerase TMX3	TMX3	surface	machine learning	NA	454	1	1	SP:1-24;NC:25-374;TM:375-397;CY:398-454	uniprot - CSPA confirmed	NA	0.8104	1	ENSG00000166479	ENSP00000299608	NA	Enzymes	5.3.4	258;313
ICAM3_HUMAN	Intercellular adhesion molecule 3 OS=Homo sapiens OX=9606 GN=ICAM3 PE=1 SV=2	EESTYLPLTSMQPTEAMGEEPSR	NA	1292.08	56.5043	2	x'0000000000000000000000000	-0.522046	-0.522046	-0.522046	56.5043	56.5043	388.15	9.4813e-09	9.4813e-09	91.83	91.83	1	523	545	91.83	17242: Scan 22563 (rt=56.5043) [\\qmcr.qmul.ac.uk\rfs\HAEMONC\Pedro's Lab\Cell Signalling Proteomics\Ana Levi\Biotin_Exp8\RAW\QE1_MS_Ana_Levi_Exp8_Sample6.raw]	ICAM3(522-545, no_mod);	112062	ICAM3;	P32942;	p03476	787	787	P32942	Intercellular adhesion molecule 3	ICAM3	surface	machine learning	NA	547	1	1	SP:1-29;NC:30-485;TM:486-510;CY:511-547	uniprot - CSPA confirmed	NA	0.9621	1	ENSG00000076662	ENSP00000160262	CD50	Receptors	IG;OtherOther	52;84;87;101;110;134;206;264;295;308;320;363;389;453;457
PTPRF_HUMAN	Receptor-type tyrosine-protein phosphatase F OS=Homo sapiens OX=9606 GN=PTPRF PE=1 SV=2	WMMGAEELTK	NA	598.279	47.6026	2	x'000000000000	0.668038	0.266211	0.668038	47.6026	47.675	1173.02	0.0540187	0.0540187	27.63	27.63	2	265	274	27.63	13149: Scan 18051 (rt=47.6026) [\\qmcr.qmul.ac.uk\rfs\HAEMONC\Pedro's Lab\Cell Signalling Proteomics\Ana Levi\Biotin_Exp8\RAW\QE1_MS_Ana_Levi_Exp8_Sample6.raw]	PTPRF(264-274, no_mod);	47073.5	PTPRF;	P10586;	p20364	469	469	P10586	Receptor-type tyrosine-protein phosphatase F	PTPRF	surface	machine learning	NA	1907	1	1	SP:1-29;NC:30-1261;TM:1262-1284;CY:1285-1907	uniprot - CSPA confirmed	NA	0.9341	1	ENSG00000142949	ENSP00000353030	NA	Receptors	Other_receptors;ReceptorTypePhosphatases	117;250;295;721;966;1696;1731
IGSF2_HUMAN	Immunoglobulin superfamily member 2 OS=Homo sapiens OX=9606 GN=CD101 PE=1 SV=2	IFSLGPEDEGAYR	NA	727.352	49.0435	2	x'000000000000000	-0.360711	-0.360711	-0.360711	49.0435	49.0435	116.92	2.02774e-06	2.02774e-06	73.51	73.51	1	364	376	73.51	13822: Scan 18788 (rt=49.0435) [\\qmcr.qmul.ac.uk\rfs\HAEMONC\Pedro's Lab\Cell Signalling Proteomics\Ana Levi\Biotin_Exp8\RAW\QE1_MS_Ana_Levi_Exp8_Sample6.raw]	CD101(363-376, no_mod);	54814.9	CD101;	Q93033;	p07729	2164	2164	Q93033	Immunoglobulin superfamily member 2	CD101	surface	machine learning	NA	1021	1	1	SP:1-20;NC:21-954;TM:955-979;CY:980-1021	uniprot - CSPA confirmed	NA	0.8463	1	ENSG00000134256	ENSP00000256652;ENSP00000358482	CD101	Receptors	IG;OtherOther	44;287;322;598;721;788;823
PECA1_HUMAN	Platelet endothelial cell adhesion molecule OS=Homo sapiens OX=9606 GN=PECAM1 PE=1 SV=2	DTETVYSEVR	NA	599.784	36.1642	2	x'000000000000	2.77399	0.820006	0.820006	36.1642	36.4342	583.94	0.00948211	0.00948211	31.13	31.13	3	708	717	24.31	7740: Scan 11987 (rt=36.1642) [\\qmcr.qmul.ac.uk\rfs\HAEMONC\Pedro's Lab\Cell Signalling Proteomics\Ana Levi\Biotin_Exp8\RAW\QE1_MS_Ana_Levi_Exp8_Sample6.raw]	PECAM1(707-717, no_mod);	259080	PECAM1;	P16284;	p02860	543	543	P16284	Platelet endothelial cell adhesion molecule	PECAM1	surface	pos. trainingset	NA	738	1	1	SP:1-27;NC:28-602;TM:603-624;CY:625-738	uniprot - CSPA confirmed	surface	0.9341	1	NA	NA	CD31	Unclassified	Unclassified	52;84;151;301;320;344;356;453;551
MOT2_HUMAN	Monocarboxylate transporter 2 OS=Homo sapiens OX=9606 GN=SLC16A7 PE=1 SV=2	YLDFSLFK	NA	516.775	60.7144	2	x'0000000000	1.44639	0.632069	1.44639	60.7144	60.8509	167.79	0.000846925	0.000846925	45.27	45.27	3	236	243	45.27	19089: Scan 24566 (rt=60.7144) [\\qmcr.qmul.ac.uk\rfs\HAEMONC\Pedro's Lab\Cell Signalling Proteomics\Ana Levi\Biotin_Exp8\RAW\QE1_MS_Ana_Levi_Exp8_Sample6.raw]	SLC16A7(235-243, no_mod);	16097.3	SLC16A7;	O60669;	p20732	226	226	O60669	Monocarboxylate transporter 2	SLC16A7	surface	pos. trainingset	NA	478	12	0	CY:1-17;TM:18-36;NC:37-57;TM:58-80;CY:81-87;TM:88-109;NC:110-115;TM:116-138;CY:139-146;TM:147-166;NC:167-175;TM:176-198;CY:199-246;TM:247-269;NC:270-280;TM:281-303;CY:304-314;TM:315-335;NC:336-340;TM:341-359;CY:360-370;TM:371-393;NC:394-404;TM:405-427;CY:428-478	uniprot	surface	0.452	3	ENSG00000118596	ENSP00000261187;ENSP00000448071;ENSP00000448742;ENSP00000449547	NA	Transporters	SLC;MFS;SLC16	201;209
CD44_HUMAN	CD44 antigen OS=Homo sapiens OX=9606 GN=CD44 PE=1 SV=3	KLVINSGNGAVEDR	Deamidated (NQ)	491.595	30.9879	3	x'0000000010000000	-0.85204	-1.2801	-0.85204	30.9879	31.0592	449.65	0.0764564	0.0764564	24.47	24.47	2	681	694	7.82	5398: Scan 9277 (rt=30.9879) [\\qmcr.qmul.ac.uk\rfs\HAEMONC\Pedro's Lab\Cell Signalling Proteomics\Ana Levi\Biotin_Exp8\RAW\QE1_MS_Ana_Levi_Exp8_Sample6.raw]	CD44(N688);	77817	CD44;	P16070;	p09326	535	535	P16070	CD44 antigen	CD44	surface	pos. trainingset	NA	742	1	1	SP:1-20;NC:21-649;TM:650-671;CY:672-742	uniprot - CSPA confirmed	surface	0.9609	1	ENSG00000026508	ENSP00000398632	CD44	Unclassified	Unclassified	25;57;100;110;120;350;548;599;636
PTPRC_HUMAN	Receptor-type tyrosine-protein phosphatase C OS=Homo sapiens OX=9606 GN=PTPRC PE=1 SV=3	LENLEPEHEYK	NA	700.839	30.0056	2	x'0000000000000	0.683736	-0.130746	-0.130746	30.0056	30.3174	1253	0.00450051	0.00450051	35.17	35.17	4	356	366	35.17	4945: Scan 8759 (rt=30.0056) [\\qmcr.qmul.ac.uk\rfs\HAEMONC\Pedro's Lab\Cell Signalling Proteomics\Ana Levi\Biotin_Exp8\RAW\QE1_MS_Ana_Levi_Exp8_Sample6.raw]	PTPRC(355-366, no_mod);	54599.7	PTPRC;	P08575;	p10064	423	423	P08575	Receptor-type tyrosine-protein phosphatase C	PTPRC	surface	machine learning	NA	1304	1	1	SP:1-23;NC:24-575;TM:576-597;CY:598-1304	uniprot	NA	0.978	1	ENSG00000081237;ENSG00000262418	ENSP00000356346;ENSP00000461074;ENSP00000458322;ENSP00000471843	CD45	Receptors	Other_receptors;ReceptorTypePhosphatases	78;90;95;184;190;197;232;260;270;276;335;378;419;468;488;529;707;919;966;1017;1122;1150
ITAM_HUMAN	Integrin alpha-M OS=Homo sapiens OX=9606 GN=ITGAM PE=1 SV=2	GAVYLFHGTSGSGISPSHSQR	NA	715.689	34.2655	3	x'00000000000000000000000	1.24065	1.24065	1.24065	34.2655	34.2655	1195.94	2.17526e-06	2.17526e-06	70.89	70.89	1	550	570	70.89	6932: Scan 11028 (rt=34.2655) [\\qmcr.qmul.ac.uk\rfs\HAEMONC\Pedro's Lab\Cell Signalling Proteomics\Ana Levi\Biotin_Exp8\RAW\QE1_MS_Ana_Levi_Exp8_Sample6.raw]	ITGAM(549-570, no_mod);	69863.9	ITGAM;	P11215;	p05662	481	481	P11215	Integrin alpha-M	ITGAM	surface	machine learning	NA	1152	1	1	SP:1-16;NC:17-1107;TM:1108-1130;CY:1131-1152	uniprot - CSPA confirmed	NA	0.8663	1	ENSG00000169896	ENSP00000287497	CD11b	Receptors	Other_receptors;Integrin	86;240;391;469;692;696;734;801;880;900;911;940;946;978;993;1021;1044;1050;1075
ITA4_HUMAN	Integrin alpha-4 OS=Homo sapiens OX=9606 GN=ITGA4 PE=1 SV=3	ADGISSTFSQR	NA	584.786	34.7938	2	x'0000000000000	3.21269	1.94509	3.21269	34.7938	35.1367	408.06	3.88905e-06	3.88905e-06	66.25	66.25	4	407	417	50.78	7110: Scan 11262 (rt=34.7938) [\\qmcr.qmul.ac.uk\rfs\HAEMONC\Pedro's Lab\Cell Signalling Proteomics\Ana Levi\Biotin_Exp8\RAW\QE1_MS_Ana_Levi_Exp8_Sample6.raw]	ITGA4(406-417, no_mod);	121760	ITGA4;	P13612;	p00239	499	499	P13612	Integrin alpha-4	ITGA4	surface	machine learning	NA	1032	1	1	SP:1-33;NC:34-974;TM:975-1000;CY:1001-1032	uniprot - CSPA confirmed	NA	0.9162	1	ENSG00000115232	ENSP00000380227	CD49d	Receptors	Other_receptors;Integrin	79;138;229;480;518;538;626;645;660;806;821
BCAM_HUMAN	Basal cell adhesion molecule OS=Homo sapiens OX=9606 GN=BCAM PE=1 SV=2	LASAEMQGSELQVTMHDTR	Deamidated (NQ)	702.332	40.7041	3	x'000000010000000000000	8.02292	8.02292	8.02292	40.7041	40.7041	41.34	0.00278748	0.00278748	41.34	41.34	1	78	96	29.29	9894: Scan 14414 (rt=40.7041) [\\qmcr.qmul.ac.uk\rfs\HAEMONC\Pedro's Lab\Cell Signalling Proteomics\Ana Levi\Biotin_Exp8\RAW\QE1_MS_Ana_Levi_Exp8_Sample6.raw]	BCAM(Q84);	31842	BCAM;	P50895;	p09736	962	962	P50895	Basal cell adhesion molecule	BCAM	surface	machine learning	NA	628	1	1	SP:1-31;NC:32-547;TM:548-571;CY:572-628	uniprot - CSPA confirmed	NA	0.9182	1	ENSG00000187244	ENSP00000270233	CD239	Miscellaneous	StructuralAndAdhesion;IG_AdhesionProteins	321;377;383;419;439
FCGRN_HUMAN	IgG receptor FcRn large subunit p51 OS=Homo sapiens OX=9606 GN=FCGRT PE=1 SV=1	NGLAAGTGQGDFGPNSDGSFHASSSLTVK	Deamidated (NQ)	927.43	48.9105	3	x'0100000000000000000000000000000	-0.472427	-0.472427	-0.472427	48.9105	48.9105	324.04	0.0676399	0.0676399	27.12	27.12	1	238	266	4.54	13761: Scan 18722 (rt=48.9105) [\\qmcr.qmul.ac.uk\rfs\HAEMONC\Pedro's Lab\Cell Signalling Proteomics\Ana Levi\Biotin_Exp8\RAW\QE1_MS_Ana_Levi_Exp8_Sample6.raw]	FCGRT(N238);	32060.3	FCGRT;	P55899;	p13119	1020	1020	P55899	IgG receptor FcRn large subunit p51	FCGRT	surface	pos. trainingset	NA	365	1	1	SP:1-23;NC:24-297;TM:298-321;CY:322-365	uniprot - CSPA confirmed	surface	0.8098	1	ENSG00000104870	ENSP00000221466;ENSP00000410798	NA	Receptors	IG;FcR	125
ITAL_HUMAN	Integrin alpha-L OS=Homo sapiens OX=9606 GN=ITGAL PE=1 SV=3	VLIIITDGEATDSGNIDAAK	NA	1008.53	52.6373	2	x'0000000000000000000000	-0.69676	-0.69676	-0.69676	52.6373	52.6373	452.59	2.93711e-05	2.93711e-05	62	62	1	258	277	62	15470: Scan 20623 (rt=52.6373) [\\qmcr.qmul.ac.uk\rfs\HAEMONC\Pedro's Lab\Cell Signalling Proteomics\Ana Levi\Biotin_Exp8\RAW\QE1_MS_Ana_Levi_Exp8_Sample6.raw]	ITGAL(257-277, no_mod);	27155	ITGAL;	P20701;	p19351	594	594	P20701	Integrin alpha-L	ITGAL	surface	pos. trainingset	NA	1170	1	1	SP:1-25;NC:26-1089;TM:1090-1114;CY:1115-1170	uniprot - CSPA confirmed	surface	0.8621	1	ENSG00000005844	ENSP00000349252	CD11a	Receptors	Other_receptors;Integrin	65;89;188;649;670;726;730;862;885;897;1060;1071
PTPRJ_HUMAN	Receptor-type tyrosine-protein phosphatase eta OS=Homo sapiens OX=9606 GN=PTPRJ PE=1 SV=3	VLLESIGSHEELTQDSR	NA	638.325	42.5135	3	x'0000000000000000000	-1.81699	-1.81699	-1.81699	42.5135	42.5135	69.4337	4.80033e-06	4.80033e-06	70.19	70.19	1	238	254	70.19	10756: Scan 15388 (rt=42.5135) [\\qmcr.qmul.ac.uk\rfs\HAEMONC\Pedro's Lab\Cell Signalling Proteomics\Ana Levi\Biotin_Exp8\RAW\QE1_MS_Ana_Levi_Exp8_Sample6.raw]	PTPRJ(237-254, no_mod);	42205.5	PTPRJ;	Q12913;	p19364	1168	1168	Q12913	Receptor-type tyrosine-protein phosphatase eta	PTPRJ	surface	pos. trainingset	NA	1337	1	1	SP:1-35;NC:36-970;TM:971-996;CY:997-1337	uniprot - CSPA confirmed	surface	0.9348	1	ENSG00000149177	ENSP00000400010	CD148	Receptors	Other_receptors;ReceptorTypePhosphatases	72;82;93;104;142;172;192;231;258;278;342;351;376;391;396;413;431;501;525;536;582;603;618;628;637;666;669;761;772;784;790;824;910;937;1313
4F2_HUMAN	4F2 cell-surface antigen heavy chain OS=Homo sapiens OX=9606 GN=SLC3A2 PE=1 SV=3	IGDLQAFQGHGAGNLAGLK	Deamidated (NQ)	934.495	46.2289	2	x'000001000000000000000	9.04511	8.71302	8.71302	46.2289	46.4456	944.5	1.2084e-08	0.00010745	94.97	73.72	4	227	245	42.5	12505: Scan 17339 (rt=46.2289) [\\qmcr.qmul.ac.uk\rfs\HAEMONC\Pedro's Lab\Cell Signalling Proteomics\Ana Levi\Biotin_Exp8\RAW\QE1_MS_Ana_Levi_Exp8_Sample6.raw]	SLC3A2(Q231);	30024.3	SLC3A2;	P08195;	p07761	418	418	P08195	4F2 cell-surface antigen heavy chain	SLC3A2	surface	pos. trainingset	NA	630	1	0	CY:1-183;TM:184-205;NC:206-630	uniprot - CSPA confirmed	surface	0.694	2	ENSG00000168003	ENSP00000367122	CD98	Transporters	SLC;Other;SLC3	365;381;424;506
AT1A1_HUMAN	Sodium/potassium-transporting ATPase subunit alpha-1 OS=Homo sapiens OX=9606 GN=ATP1A1 PE=1 SV=1	WINDVEDSYGQQWTYEQR	NA	773.011	54.5168	3	x'00000000000000000000	0.540153	-0.418392	0.540153	54.5168	54.5594	1443.42	0.000160484	0.000160484	47.7	47.7	2	894	911	47.7	16334: Scan 21579 (rt=54.5168) [\\qmcr.qmul.ac.uk\rfs\HAEMONC\Pedro's Lab\Cell Signalling Proteomics\Ana Levi\Biotin_Exp8\RAW\QE1_MS_Ana_Levi_Exp8_Sample6.raw]	ATP1A1(893-911, no_mod);	48085.6	ATP1A1;	P05023;	p20336	381	381	P05023	Sodium/potassium-transporting ATPase subunit alpha-1	ATP1A1	surface	pos. trainingset	NA	1023	10	0	CY:1-95;TM:96-114;NC:115-129;TM:130-149;CY:150-290;TM:291-312;NC:313-318;TM:319-344;CY:345-775;TM:776-796;NC:797-801;TM:802-824;CY:825-848;TM:849-872;NC:873-912;TM:913-932;CY:933-952;TM:953-970;NC:971-984;TM:985-1002;CY:1003-1023	uniprot	surface	0.5464	3	ENSG00000163399	ENSP00000295598	NA	Transporters	Active_transporters;P-ATPase	215;405;483;497;638;720
ITA7_HUMAN	Integrin alpha-7 OS=Homo sapiens OX=9606 GN=ITGA7 PE=1 SV=3	VDIDQGADMQK	NA	610.285	32.2792	2	x'0000000000000	-1.02252	-1.02252	-1.02252	32.2792	32.2792	83.81	0.0905669	0.0905669	24.76	24.76	1	106	116	24.76	6006: Scan 9967 (rt=32.2792) [\\qmcr.qmul.ac.uk\rfs\HAEMONC\Pedro's Lab\Cell Signalling Proteomics\Ana Levi\Biotin_Exp8\RAW\QE1_MS_Ana_Levi_Exp8_Sample6.raw]	ITGA7(105-116, no_mod);	36263.1	ITGA7;	Q13683;	p18615	1212	1212	Q13683	Integrin alpha-7	ITGA7	surface	machine learning	NA	1181	1	1	SP:1-33;NC:34-1080;TM:1081-1104;CY:1105-1181	uniprot - CSPA confirmed	NA	0.8623	1	ENSG00000135424	ENSP00000452387	NA	Receptors	Other_receptors;Integrin	86;786;989;1025;1045
LMAN2_HUMAN	Vesicular integral-membrane protein VIP36 OS=Homo sapiens OX=9606 GN=LMAN2 PE=1 SV=1	SGPLTGWR	NA	437.232	39.7108	2	x'0000000000	-1.63563	-1.63563	-1.63563	39.7108	39.7108	315.69	0.00067699	0.00067699	42.32	42.32	1	315	322	31.61	9414: Scan 13877 (rt=39.7108) [\\qmcr.qmul.ac.uk\rfs\HAEMONC\Pedro's Lab\Cell Signalling Proteomics\Ana Levi\Biotin_Exp8\RAW\QE1_MS_Ana_Levi_Exp8_Sample6.raw]	LMAN2(314-322, no_mod);	45558.6	LMAN2;	Q12907;	p16055	1166	1166	Q12907	Vesicular integral-membrane protein VIP36	LMAN2	surface	machine learning	NA	356	1	1	SP:1-44;NC:45-322;TM:323-345;CY:346-356	uniprot - CSPA confirmed	NA	0.6148	2	ENSG00000169223	ENSP00000303366	NA	Unclassified	Unclassified	183
LAT1_HUMAN	Large neutral amino acids transporter small subunit 1 OS=Homo sapiens OX=9606 GN=SLC7A5 PE=1 SV=2	GDVSNLDPNFSFEGTK	NA	863.901	51.3748	2	x'000000000000000000	1.57667	-1.73776	0.614792	51.3155	51.5805	378.25	1.553e-06	1.553e-06	70.17	70.17	10	222	237	70.17	14889: Scan 19971 (rt=51.3748) [\\qmcr.qmul.ac.uk\rfs\HAEMONC\Pedro's Lab\Cell Signalling Proteomics\Ana Levi\Biotin_Exp8\RAW\QE1_MS_Ana_Levi_Exp8_Sample6.raw]	SLC7A5(221-237, no_mod);	85186.1	SLC7A5;	Q01650;	p05734	1100	1100	Q01650	Large neutral amino acids transporter small subunit 1	SLC7A5	surface	pos. trainingset	NA	507	12	0	CY:1-51;TM:52-71;NC:72-82;TM:83-104;CY:105-136;TM:137-157;NC:158-169;TM:170-189;CY:190-199;TM:200-220;NC:221-239;TM:240-262;CY:263-273;TM:274-297;NC:298-319;TM:320-343;CY:344-369;TM:370-390;NC:391-395;TM:396-418;CY:419-430;TM:431-452;NC:453-458;TM:459-478;CY:479-507	phobius - prefered over uniprot based on cspa - CSPA confirmed	surface	0.8533	1	ENSG00000103257	ENSP00000261622;ENSP00000454323	NA	Transporters	SLC;APC;SLC7	49;230;340
PECA1_HUMAN	Platelet endothelial cell adhesion molecule OS=Homo sapiens OX=9606 GN=PECAM1 PE=1 SV=2	EDTIVSQTQDFTK	NA	756.365	42.5025	2	x'000000000000000	1.43905	-1.15575	-0.162837	42.4319	42.6765	583.94	1.66034e-05	1.66034e-05	60.83	60.83	8	362	374	52.91	10749: Scan 15380 (rt=42.5025) [\\qmcr.qmul.ac.uk\rfs\HAEMONC\Pedro's Lab\Cell Signalling Proteomics\Ana Levi\Biotin_Exp8\RAW\QE1_MS_Ana_Levi_Exp8_Sample6.raw]	PECAM1(361-374, no_mod);	149364	PECAM1;	P16284;	p03359	543	543	P16284	Platelet endothelial cell adhesion molecule	PECAM1	surface	pos. trainingset	NA	738	1	1	SP:1-27;NC:28-602;TM:603-624;CY:625-738	uniprot - CSPA confirmed	surface	0.9341	1	NA	NA	CD31	Unclassified	Unclassified	52;84;151;301;320;344;356;453;551
PTPRC_HUMAN	Receptor-type tyrosine-protein phosphatase C OS=Homo sapiens OX=9606 GN=PTPRC PE=1 SV=3	TGTYIGIDAMLEGLEAENK	NA	675.666	66.9389	3	x'000000000000000000000	-0.576094	-0.576094	-0.576094	66.9389	66.9389	1253	0.00200046	0.00200046	41.18	41.18	1	860	878	36.6	21660: Scan 27386 (rt=66.9389) [\\qmcr.qmul.ac.uk\rfs\HAEMONC\Pedro's Lab\Cell Signalling Proteomics\Ana Levi\Biotin_Exp8\RAW\QE1_MS_Ana_Levi_Exp8_Sample6.raw]	PTPRC(859-878, no_mod);	38997.2	PTPRC;	P08575;	p17476	423	423	P08575	Receptor-type tyrosine-protein phosphatase C	PTPRC	surface	machine learning	NA	1304	1	1	SP:1-23;NC:24-575;TM:576-597;CY:598-1304	uniprot	NA	0.978	1	ENSG00000081237;ENSG00000262418	ENSP00000356346;ENSP00000461074;ENSP00000458322;ENSP00000471843	CD45	Receptors	Other_receptors;ReceptorTypePhosphatases	78;90;95;184;190;197;232;260;270;276;335;378;419;468;488;529;707;919;966;1017;1122;1150
TGON2_HUMAN	Trans-Golgi network integral membrane protein 2 OS=Homo sapiens OX=9606 GN=TGOLN2 PE=1 SV=4	SGAEAQTPEDSPNR	NA	729.828	21.9795	2	x'0000000000000000	1.36042	-0.148871	1.36042	21.9795	22.0888	134.54	0.00031819	0.00031819	44.19	44.19	3	140	153	44.12	1383: Scan 4694 (rt=21.9795) [\\qmcr.qmul.ac.uk\rfs\HAEMONC\Pedro's Lab\Cell Signalling Proteomics\Ana Levi\Biotin_Exp8\RAW\QE1_MS_Ana_Levi_Exp8_Sample6.raw]	TGOLN2(139-153, no_mod);	7773.45	TGOLN2;	O43493;	p15985	176	176	O43493	Trans-Golgi network integral membrane protein 2	TGOLN2	surface	machine learning	NA	480	1	1	SP:1-22;NC:23-384;TM:385-402;CY:403-480	uniprot	NA	0.5928	2	ENSG00000152291	NA	NA	Unclassified	Unclassified	39;82;96;152;180;208;222;373;377
GTR3_HUMAN	Solute carrier family 2, facilitated glucose transporter member 3 OS=Homo sapiens OX=9606 GN=SLC2A3 PE=1 SV=1	QVTVLELFR	NA	552.825	58.7116	2	x'00000000000	0.318946	0.318946	0.318946	58.7116	58.7116	184.85	3.6644e-05	3.6644e-05	54.16	54.16	1	254	262	52.52	18229: Scan 23630 (rt=58.7116) [\\qmcr.qmul.ac.uk\rfs\HAEMONC\Pedro's Lab\Cell Signalling Proteomics\Ana Levi\Biotin_Exp8\RAW\QE1_MS_Ana_Levi_Exp8_Sample6.raw]	SLC2A14(277-286, no_mod);SLC2A3(253-262, no_mod);	112071	SLC2A14; SLC2A3;	Q8TDB8; P11169;	p15308	480	480	P11169	Solute carrier family 2, facilitated glucose transporter member 3	SLC2A3	surface	machine learning	NA	496	12	0	CY:1-6;TM:7-26;NC:27-61;TM:62-85;CY:86-94;TM:95-115;NC:116-120;TM:121-142;CY:143-153;TM:154-177;NC:178-183;TM:184-205;CY:206-269;TM:270-292;NC:293-304;TM:305-326;CY:327-333;TM:334-355;NC:356-366;TM:367-389;CY:390-399;TM:400-420;NC:421-426;TM:427-448;CY:449-496	uniprot	NA	0.8583	1	ENSG00000059804	ENSP00000075120	NA	Transporters	SLC;MFS;SLC2	43;409
PDXL2_HUMAN	Podocalyxin-like protein 2 OS=Homo sapiens OX=9606 GN=PODXL2 PE=1 SV=1	FVENGCHDNPTLDVASDSQSEMQEK	NA	946.405	40.0462	3	x'000000000000000000000000000	1.41986	0.0659335	0.0659335	39.9278	40.0462	127.1	0.000139319	0.000139319	45.14	45.14	2	543	567	45.14	9570: Scan 14053 (rt=40.0462) [\\qmcr.qmul.ac.uk\rfs\HAEMONC\Pedro's Lab\Cell Signalling Proteomics\Ana Levi\Biotin_Exp8\RAW\QE1_MS_Ana_Levi_Exp8_Sample6.raw]	PODXL2(542-567, no_mod);	15866.6	PODXL2;	Q9NZ53;	p05458	2633	2633	Q9NZ53	Podocalyxin-like protein 2	PODXL2	surface	machine learning	NA	605	1	1	SP:1-33;NC:34-499;TM:500-523;CY:524-605	uniprot - CSPA confirmed	NA	0.9122	1	ENSG00000114631	ENSP00000345359	NA	Unclassified	Unclassified	106;193;395;480
PTPRC_HUMAN	Receptor-type tyrosine-protein phosphatase C OS=Homo sapiens OX=9606 GN=PTPRC PE=1 SV=3	DETVDDFWR	NA	591.757	54.4135	2	x'00000000000	0.470588	-1.12061	-1.12061	54.4135	54.5801	1253	4.82807e-05	4.82807e-05	51.19	51.19	2	730	738	47.7	16288: Scan 21527 (rt=54.4135) [\\qmcr.qmul.ac.uk\rfs\HAEMONC\Pedro's Lab\Cell Signalling Proteomics\Ana Levi\Biotin_Exp8\RAW\QE1_MS_Ana_Levi_Exp8_Sample6.raw]	PTPRC(729-738, no_mod);	106252	PTPRC;	P08575;	p02108	423	423	P08575	Receptor-type tyrosine-protein phosphatase C	PTPRC	surface	machine learning	NA	1304	1	1	SP:1-23;NC:24-575;TM:576-597;CY:598-1304	uniprot	NA	0.978	1	ENSG00000081237;ENSG00000262418	ENSP00000356346;ENSP00000461074;ENSP00000458322;ENSP00000471843	CD45	Receptors	Other_receptors;ReceptorTypePhosphatases	78;90;95;184;190;197;232;260;270;276;335;378;419;468;488;529;707;919;966;1017;1122;1150
PECA1_HUMAN	Platelet endothelial cell adhesion molecule OS=Homo sapiens OX=9606 GN=PECAM1 PE=1 SV=2	DQNFVILEFPVEEQDR	NA	989.477	66.8751	2	x'000000000000000000	-3.08557	-5.25055	-5.25055	66.8751	66.9817	583.94	2.64107e-07	2.64107e-07	83.17	83.17	3	185	200	69.65	21634: Scan 27358 (rt=66.8751) [\\qmcr.qmul.ac.uk\rfs\HAEMONC\Pedro's Lab\Cell Signalling Proteomics\Ana Levi\Biotin_Exp8\RAW\QE1_MS_Ana_Levi_Exp8_Sample6.raw]	PECAM1(184-200, no_mod);	72668.1	PECAM1;	P16284;	p02735	543	543	P16284	Platelet endothelial cell adhesion molecule	PECAM1	surface	pos. trainingset	NA	738	1	1	SP:1-27;NC:28-602;TM:603-624;CY:625-738	uniprot - CSPA confirmed	surface	0.9341	1	NA	NA	CD31	Unclassified	Unclassified	52;84;151;301;320;344;356;453;551
ZACN_HUMAN	Zinc-activated ligand-gated ion channel OS=Homo sapiens OX=9606 GN=ZACN PE=1 SV=2	LSWLDTR	NA	445.741	29.4852	2	x'000000000	0.302429	-0.417104	0.302429	29.4737	29.5226	28.8	0.0278152	0.0278152	28.8	28.8	3	89	95	7.11	4713: Scan 8491 (rt=29.4852) [\\qmcr.qmul.ac.uk\rfs\HAEMONC\Pedro's Lab\Cell Signalling Proteomics\Ana Levi\Biotin_Exp8\RAW\QE1_MS_Ana_Levi_Exp8_Sample6.raw]	ZACN(88-95, no_mod);	202225	ZACN;	Q401N2;	p11870	1353	1353	Q401N2	Zinc-activated ligand-gated ion channel	ZACN	surface	machine learning	NA	412	4	1	SP:1-24;NC:25-233;TM:234-254;CY:255-264;TM:265-283;NC:284-293;TM:294-318;CY:319-368;TM:369-392;NC:393-412	uniprot	NA	0.9281	1	ENSG00000186919	ENSP00000334854	NA	Transporters	Channels;Ligand_gated_ion_channels;cys-loop	41;55;99;170
CL12A_HUMAN	C-type lectin domain family 12 member A OS=Homo sapiens OX=9606 GN=CLEC12A PE=1 SV=3	VDNIINSSAWVIR	NA	743.905	56.1589	2	x'000000000000000	2.52188	0.00471129	0.00471129	56.1589	56.3567	202.36	3.27687e-07	3.27687e-07	78.22	78.22	3	205	217	76.14	17088: Scan 22398 (rt=56.1589) [\\qmcr.qmul.ac.uk\rfs\HAEMONC\Pedro's Lab\Cell Signalling Proteomics\Ana Levi\Biotin_Exp8\RAW\QE1_MS_Ana_Levi_Exp8_Sample6.raw]	CLEC12A(204-217, no_mod);	204594	CLEC12A;	Q5QGZ9;	p18648	1391	1391	Q5QGZ9	C-type lectin domain family 12 member A	CLEC12A	surface	pos. trainingset	NA	265	1	0	CY:1-42;TM:43-66;NC:67-265	uniprot - CSPA confirmed	surface	0.6289	2	ENSG00000172322	ENSP00000347916	NA	Receptors	SCAR;Class_E	14;80;88;98;105;165;210
PILRA_HUMAN	Paired immunoglobulin-like type 2 receptor alpha OS=Homo sapiens OX=9606 GN=PILRA PE=1 SV=3	SPQNETLYSVLK	NA	689.865	46.4879	2	x'00000000000000	0.19888	-0.294691	0.19888	46.4879	46.6245	139.92	3.55016e-07	3.55016e-07	78	78	2	291	302	78	12630: Scan 17477 (rt=46.4879) [\\qmcr.qmul.ac.uk\rfs\HAEMONC\Pedro's Lab\Cell Signalling Proteomics\Ana Levi\Biotin_Exp8\RAW\QE1_MS_Ana_Levi_Exp8_Sample6.raw]	PILRA(290-302, no_mod);	36944	PILRA;	Q9UKJ1;	p16583	2722	2722	Q9UKJ1	Paired immunoglobulin-like type 2 receptor alpha	PILRA	surface	pos. trainingset	NA	303	1	1	SP:1-19;NC:20-196;TM:197-220;CY:221-303	uniprot - CSPA confirmed	surface	0.8429	1	ENSG00000085514	ENSP00000198536	NA	Unclassified	Unclassified	100;294
ITAL_HUMAN	Integrin alpha-L OS=Homo sapiens OX=9606 GN=ITGAL PE=1 SV=3	IEGTQVLSGIQWFGR	NA	845.951	62.1808	2	x'00000000000000000	2.10842	-7.20587	1.23263	62.1308	62.334	452.59	1.35444e-10	1.35444e-10	111.66	111.66	5	569	583	111.66	19717: Scan 25252 (rt=62.1808) [\\qmcr.qmul.ac.uk\rfs\HAEMONC\Pedro's Lab\Cell Signalling Proteomics\Ana Levi\Biotin_Exp8\RAW\QE1_MS_Ana_Levi_Exp8_Sample6.raw]	ITGAL(568-583, no_mod);	102669	ITGAL;	P20701;	p07623	594	594	P20701	Integrin alpha-L	ITGAL	surface	pos. trainingset	NA	1170	1	1	SP:1-25;NC:26-1089;TM:1090-1114;CY:1115-1170	uniprot - CSPA confirmed	surface	0.8621	1	ENSG00000005844	ENSP00000349252	CD11a	Receptors	Other_receptors;Integrin	65;89;188;649;670;726;730;862;885;897;1060;1071
S39AA_HUMAN	Zinc transporter ZIP10 OS=Homo sapiens OX=9606 GN=SLC39A10 PE=1 SV=2	LNNTPDSDWLQLKPLAGTDDSVVSEDR	2 Deamidated (NQ)	996.485	56.7456	3	x'00100000000100000000000000000	8.83965	8.83965	8.83965	56.7456	56.7456	216.43	5.32422e-05	9.94575e-05	60.3	58.0167	3	550	576	55.56	17350: Scan 22681 (rt=56.7456) [\\qmcr.qmul.ac.uk\rfs\HAEMONC\Pedro's Lab\Cell Signalling Proteomics\Ana Levi\Biotin_Exp8\RAW\QE1_MS_Ana_Levi_Exp8_Sample6.raw]	SLC39A10(N551);SLC39A10(Q560);	175821	SLC39A10;	Q9ULF5;	p11277	2738	2738	Q9ULF5	Zinc transporter ZIP10	SLC39A10	surface	machine learning	NA	831	7	1	SP:1-25;NC:26-404;TM:405-430;CY:431-437;TM:438-460;NC:461-494;TM:495-515;CY:516-684;TM:685-707;NC:708-731;TM:732-752;CY:753-758;TM:759-780;NC:781-800;TM:801-821;CY:822-831	uniprot - CSPA based corrected Nterm - CSPA confirmed	NA	0.8403	1	ENSG00000196950	ENSP00000352655;ENSP00000386766	NA	Transporters	SLC;Other;SLC39	139;191;198;218;339;551;578;632;681;758
FCG2B_HUMAN	Low affinity immunoglobulin gamma Fc region receptor II-b OS=Homo sapiens OX=9606 GN=FCGR2B PE=1 SV=2	EMGETLPEKPANPTNPDEADK	Deamidated (NQ); Oxidation (M)	767.35	31.7027	3	x'00300000000010000000000	4.87945	4.87945	4.87945	31.7027	31.7027	197.04	0.0457404	0.0457404	27.53	27.53	1	263	283	14.87	5731: Scan 9660 (rt=31.7027) [\\qmcr.qmul.ac.uk\rfs\HAEMONC\Pedro's Lab\Cell Signalling Proteomics\Ana Levi\Biotin_Exp8\RAW\QE1_MS_Ana_Levi_Exp8_Sample6.raw]	FCGR2B(N274);FCGR2B(M264);	73360.5	FCGR2B;	P31994;	p04132	769	769	P31994	Low affinity immunoglobulin gamma Fc region receptor II-b	FCGR2B	surface	machine learning	NA	310	1	1	SP:1-17;NC:18-222;TM:223-246;CY:247-310	uniprot	NA	0.9481	1	ENSG00000072694	ENSP00000351497;ENSP00000404329	CD32	Receptors	IG;FcR	106;180;187
MOT1_HUMAN	Monocarboxylate transporter 1 OS=Homo sapiens OX=9606 GN=SLC16A1 PE=1 SV=3	KDLHDANTDLIGR	NA	489.923	29.2208	3	x'000000000000000	0.552242	-0.899951	-0.899951	29.2208	29.3583	267.3	1.9414e-06	1.9414e-06	70.14	70.14	4	224	236	68.73	4597: Scan 8355 (rt=29.2208) [\\qmcr.qmul.ac.uk\rfs\HAEMONC\Pedro's Lab\Cell Signalling Proteomics\Ana Levi\Biotin_Exp8\RAW\QE1_MS_Ana_Levi_Exp8_Sample6.raw]	SLC16A1(223-236, no_mod);	57657.3	SLC16A1;	P53985;	p09049	993	993	P53985	Monocarboxylate transporter 1	SLC16A1	surface	machine learning	NA	500	12	0	CY:1-17;TM:18-36;NC:37-58;TM:59-80;CY:81-86;TM:87-105;NC:106-110;TM:111-132;CY:133-143;TM:144-164;NC:165-169;TM:170-192;CY:193-262;TM:263-287;NC:288-298;TM:299-319;CY:320-329;TM:330-347;NC:348-352;TM:353-375;CY:376-386;TM:387-409;NC:410-420;TM:421-443;CY:444-500	uniprot	NA	0.6447	2	ENSG00000155380	ENSP00000358640;ENSP00000441065	NA	Transporters	SLC;MFS;SLC16	NA
ITAM_HUMAN	Integrin alpha-M OS=Homo sapiens OX=9606 GN=ITGAM PE=1 SV=2	GFGQSVVQLQGSR	NA	681.86	42.0473	2	x'000000000000000	2.95438	-0.467796	-0.306234	42.0039	42.3132	1195.94	7.79024e-07	7.79024e-07	74.73	74.73	6	33	45	74.73	10531: Scan 15136 (rt=42.0473) [\\qmcr.qmul.ac.uk\rfs\HAEMONC\Pedro's Lab\Cell Signalling Proteomics\Ana Levi\Biotin_Exp8\RAW\QE1_MS_Ana_Levi_Exp8_Sample6.raw]	ITGAM(32-45, no_mod);	183410	ITGAM;	P11215;	p05877	481	481	P11215	Integrin alpha-M	ITGAM	surface	machine learning	NA	1152	1	1	SP:1-16;NC:17-1107;TM:1108-1130;CY:1131-1152	uniprot - CSPA confirmed	NA	0.8663	1	ENSG00000169896	ENSP00000287497	CD11b	Receptors	Other_receptors;Integrin	86;240;391;469;692;696;734;801;880;900;911;940;946;978;993;1021;1044;1050;1075
LAT1_HUMAN	Large neutral amino acids transporter small subunit 1 OS=Homo sapiens OX=9606 GN=SLC7A5 PE=1 SV=2	VQDAFAAAK	NA	460.746	28.7417	2	x'00000000000	0.0108758	-1.09845	-0.793931	28.7417	29.028	378.25	0.000140799	0.000140799	50.78	50.78	4	196	204	40.51	4380: Scan 8108 (rt=28.7417) [\\qmcr.qmul.ac.uk\rfs\HAEMONC\Pedro's Lab\Cell Signalling Proteomics\Ana Levi\Biotin_Exp8\RAW\QE1_MS_Ana_Levi_Exp8_Sample6.raw]	SLC7A5(195-204, no_mod);	82306.8	SLC7A5;	Q01650;	p19731	1100	1100	Q01650	Large neutral amino acids transporter small subunit 1	SLC7A5	surface	pos. trainingset	NA	507	12	0	CY:1-51;TM:52-71;NC:72-82;TM:83-104;CY:105-136;TM:137-157;NC:158-169;TM:170-189;CY:190-199;TM:200-220;NC:221-239;TM:240-262;CY:263-273;TM:274-297;NC:298-319;TM:320-343;CY:344-369;TM:370-390;NC:391-395;TM:396-418;CY:419-430;TM:431-452;NC:453-458;TM:459-478;CY:479-507	phobius - prefered over uniprot based on cspa - CSPA confirmed	surface	0.8533	1	ENSG00000103257	ENSP00000261622;ENSP00000454323	NA	Transporters	SLC;APC;SLC7	49;230;340
TM9S4_HUMAN	Transmembrane 9 superfamily member 4 OS=Homo sapiens OX=9606 GN=TM9SF4 PE=1 SV=2	EDMEEDQEHTYR	NA	527.876	25.4751	3	x'00000000000000	-0.649752	-1.78856	-0.649752	25.4596	25.5748	122.35	5.66239e-06	5.66239e-06	52.47	52.47	3	192	203	52.47	2918: Scan 6425 (rt=25.4751) [\\qmcr.qmul.ac.uk\rfs\HAEMONC\Pedro's Lab\Cell Signalling Proteomics\Ana Levi\Biotin_Exp8\RAW\QE1_MS_Ana_Levi_Exp8_Sample6.raw]	TM9SF4(191-203, no_mod);	21141.2	TM9SF4;	Q92544;	p03339	2145	2145	Q92544	Transmembrane 9 superfamily member 4	TM9SF4	surface	machine learning	NA	642	9	1	SP:1-23;NC:24-277;TM:278-302;CY:303-345;TM:346-370;NC:371-376;TM:377-399;CY:400-413;TM:414-437;NC:438-448;TM:449-470;CY:471-499;TM:500-525;NC:526-530;TM:531-559;CY:560-569;TM:570-591;NC:592-602;TM:603-631;CY:632-642	phobius	NA	0.7405	2	ENSG00000101337	ENSP00000217315;ENSP00000381104	NA	Miscellaneous	Unknown_function;TM9SF	234
HG2A_HUMAN	HLA class II histocompatibility antigen gamma chain OS=Homo sapiens OX=9606 GN=CD74 PE=1 SV=3	HSLEQKPTDAPPK	NA	483.257	16.8643	3	x'000000000000000	0.150683	-5.46885	-0.502507	16.7332	19.67	197.65	0.0235049	0.0315462	30.76	29.545	4	196	208	26.56	309: Scan 3004 (rt=16.8643) [\\qmcr.qmul.ac.uk\rfs\HAEMONC\Pedro's Lab\Cell Signalling Proteomics\Ana Levi\Biotin_Exp8\RAW\QE1_MS_Ana_Levi_Exp8_Sample6.raw]	CD74(195-208, no_mod);	10293.6	CD74;	P04233;	p07216	372	372	P04233	HLA class II histocompatibility antigen gamma chain	CD74	surface	machine learning	NA	296	1	0	CY:1-48;TM:49-72;NC:73-296	uniprot - CSPA confirmed	NA	0.6108	2	ENSG00000019582	ENSP00000009530	CD74	Unclassified	Unclassified	130;136;256;270
LEUK_HUMAN	Leukosialin OS=Homo sapiens OX=9606 GN=SPN PE=1 SV=1	QGSLAMEELK	Oxidation (M)	561.281	30.6481	2	x'000000300000	2.59873	2.59873	2.59873	30.6481	30.6481	227.26	0.0159227	0.0159227	31.8	31.8	1	353	362	29.03	5251: Scan 9103 (rt=30.6481) [\\qmcr.qmul.ac.uk\rfs\HAEMONC\Pedro's Lab\Cell Signalling Proteomics\Ana Levi\Biotin_Exp8\RAW\QE1_MS_Ana_Levi_Exp8_Sample6.raw]	SPN(M358);	57465	SPN;	P16150;	p14413	538	538	P16150	Leukosialin	SPN	surface	machine learning	NA	400	1	1	SP:1-19;NC:20-254;TM:255-277;CY:278-400	uniprot	NA	0.8044	1	ENSG00000197471	ENSP00000353238;ENSP00000378787;ENSP00000455266	CD43	Unclassified	Unclassified	239
PTPRC_HUMAN	Receptor-type tyrosine-protein phosphatase C OS=Homo sapiens OX=9606 GN=PTPRC PE=1 SV=3	QDANCVNPLGAPEK	NA	756.859	35.993	2	x'0000000000000000	3.79769	-0.607924	-0.607924	35.993	36.2214	1253	2.06944e-10	2.06944e-10	109.37	109.37	3	1257	1270	109.37	7659: Scan 11897 (rt=35.993) [\\qmcr.qmul.ac.uk\rfs\HAEMONC\Pedro's Lab\Cell Signalling Proteomics\Ana Levi\Biotin_Exp8\RAW\QE1_MS_Ana_Levi_Exp8_Sample6.raw]	PTPRC(1256-1270, no_mod);	82233.2	PTPRC;	P08575;	p14163	423	423	P08575	Receptor-type tyrosine-protein phosphatase C	PTPRC	surface	machine learning	NA	1304	1	1	SP:1-23;NC:24-575;TM:576-597;CY:598-1304	uniprot	NA	0.978	1	ENSG00000081237;ENSG00000262418	ENSP00000356346;ENSP00000461074;ENSP00000458322;ENSP00000471843	CD45	Receptors	Other_receptors;ReceptorTypePhosphatases	78;90;95;184;190;197;232;260;270;276;335;378;419;468;488;529;707;919;966;1017;1122;1150
ITAM_HUMAN	Integrin alpha-M OS=Homo sapiens OX=9606 GN=ITGAM PE=1 SV=2	VMQHQYQVSNLGQR	NA	844.424	30.3982	2	x'0000000000000000	4.20255	4.20255	4.20255	30.3982	30.3982	1195.94	0.000146381	0.000146381	56.05	56.05	1	950	963	56.05	5131: Scan 8968 (rt=30.3982) [\\qmcr.qmul.ac.uk\rfs\HAEMONC\Pedro's Lab\Cell Signalling Proteomics\Ana Levi\Biotin_Exp8\RAW\QE1_MS_Ana_Levi_Exp8_Sample6.raw]	ITGAM(949-963, no_mod);	19064.9	ITGAM;	P11215;	p19523	481	481	P11215	Integrin alpha-M	ITGAM	surface	machine learning	NA	1152	1	1	SP:1-16;NC:17-1107;TM:1108-1130;CY:1131-1152	uniprot - CSPA confirmed	NA	0.8663	1	ENSG00000169896	ENSP00000287497	CD11b	Receptors	Other_receptors;Integrin	86;240;391;469;692;696;734;801;880;900;911;940;946;978;993;1021;1044;1050;1075
PILRA_HUMAN	Paired immunoglobulin-like type 2 receptor alpha OS=Homo sapiens OX=9606 GN=PILRA PE=1 SV=3	EPFQNTEEPYENIR	Deamidated (NQ)	883.905	43.6217	2	x'0000010000000000	8.25861	8.25861	8.25861	43.6217	43.6217	139.92	8.99763e-06	8.39496e-05	61.92	55.685	2	237	250	49.42	11289: Scan 15983 (rt=43.6217) [\\qmcr.qmul.ac.uk\rfs\HAEMONC\Pedro's Lab\Cell Signalling Proteomics\Ana Levi\Biotin_Exp8\RAW\QE1_MS_Ana_Levi_Exp8_Sample6.raw]	PILRA(N241);	77417.4	PILRA;	Q9UKJ1;	p04243	2722	2722	Q9UKJ1	Paired immunoglobulin-like type 2 receptor alpha	PILRA	surface	pos. trainingset	NA	303	1	1	SP:1-19;NC:20-196;TM:197-220;CY:221-303	uniprot - CSPA confirmed	surface	0.8429	1	ENSG00000085514	ENSP00000198536	NA	Unclassified	Unclassified	100;294
ITB1_HUMAN	Integrin beta-1 OS=Homo sapiens OX=9606 GN=ITGB1 PE=1 SV=2	LKPEDITQIQPQQLVLR	NA	673.725	52.9733	3	x'0000000000000000000	0.766542	-1.56728	-0.0510368	52.9492	53.2013	459.32	1.32387e-05	1.32387e-05	53.33	53.33	10	106	122	53.33	15619: Scan 20789 (rt=52.9733) [\\qmcr.qmul.ac.uk\rfs\HAEMONC\Pedro's Lab\Cell Signalling Proteomics\Ana Levi\Biotin_Exp8\RAW\QE1_MS_Ana_Levi_Exp8_Sample6.raw]	ITGB1(105-122, no_mod);	73683.8	ITGB1;	P05556;	p10696	391	391	P05556	Integrin beta-1	ITGB1	surface	pos. trainingset	NA	798	1	1	SP:1-20;NC:21-728;TM:729-751;CY:752-798	uniprot - CSPA confirmed	surface	0.9588	1	ENSG00000150093	ENSP00000303351;ENSP00000379350	CD29	Receptors	Other_receptors;Integrin	50;94;97;212;269;363;406;417;481;520;584;669
IGSF8_HUMAN	Immunoglobulin superfamily member 8 OS=Homo sapiens OX=9606 GN=IGSF8 PE=1 SV=1	VLPDVLQVSAAPPGPR	NA	808.463	52.4774	2	x'000000000000000000	1.21369	-1.95677	0.89169	52.4774	52.5554	265.88	1.56489e-09	1.56489e-09	97.74	97.74	4	148	163	97.74	15401: Scan 20542 (rt=52.4774) [\\qmcr.qmul.ac.uk\rfs\HAEMONC\Pedro's Lab\Cell Signalling Proteomics\Ana Levi\Biotin_Exp8\RAW\QE1_MS_Ana_Levi_Exp8_Sample6.raw]	IGSF8(147-163, no_mod);	52032.6	IGSF8;	Q969P0;	p19397	2175	2175	Q969P0	Immunoglobulin superfamily member 8	IGSF8	surface	pos. trainingset	NA	613	1	1	SP:1-27;NC:28-579;TM:580-606;CY:607-613	uniprot - CSPA confirmed	surface	0.486	3	ENSG00000162729	ENSP00000316664;ENSP00000357065;ENSP00000477565	CD316	Receptors	IG;OtherOther	50;327;463
ITA4_HUMAN	Integrin alpha-4 OS=Homo sapiens OX=9606 GN=ITGA4 PE=1 SV=3	DSWSYINSK	NA	550.257	42.0309	2	x'00000000000	-0.437871	-0.437871	-0.437871	42.0309	42.0309	408.06	0.0228081	0.0228081	25.45	25.45	1	1020	1028	25.45	10523: Scan 15127 (rt=42.0309) [\\qmcr.qmul.ac.uk\rfs\HAEMONC\Pedro's Lab\Cell Signalling Proteomics\Ana Levi\Biotin_Exp8\RAW\QE1_MS_Ana_Levi_Exp8_Sample6.raw]	ITGA4(1019-1028, no_mod);	40037.6	ITGA4;	P13612;	p02846	499	499	P13612	Integrin alpha-4	ITGA4	surface	machine learning	NA	1032	1	1	SP:1-33;NC:34-974;TM:975-1000;CY:1001-1032	uniprot - CSPA confirmed	NA	0.9162	1	ENSG00000115232	ENSP00000380227	CD49d	Receptors	Other_receptors;Integrin	79;138;229;480;518;538;626;645;660;806;821
CD33_HUMAN	Myeloid cell surface antigen CD33 OS=Homo sapiens OX=9606 GN=CD33 PE=1 SV=2	LHGPTETSSCSGAAPTVEMDEELHYASLNFHGMNPSK	NA	1001.2	49.6557	4	x'000000000000000000000000000000000000000	-0.122477	-0.122477	-0.122477	49.5718	49.6557	296.58	1.71822e-09	1.71822e-09	96.84	96.84	2	316	352	96.84	14106: Scan 19102 (rt=49.6557) [\\qmcr.qmul.ac.uk\rfs\HAEMONC\Pedro's Lab\Cell Signalling Proteomics\Ana Levi\Biotin_Exp8\RAW\QE1_MS_Ana_Levi_Exp8_Sample6.raw]	CD33(315-352, no_mod);	72387.7	CD33;	P20138;	p10487	588	588	P20138	Myeloid cell surface antigen CD33	CD33	surface	pos. trainingset	NA	364	1	1	SP:1-16;NC:17-257;TM:258-282;CY:283-364	uniprot - CSPA confirmed	surface	0.9753	1	ENSG00000105383	ENSP00000262262	CD33	Miscellaneous	StructuralAndAdhesion;IG_AdhesionProteins	100;113;160;209;230;297
[truncated: 45 more rows]
[truncated: 25 more columns]

## Sheet: Data Table S4D
acc.no	protein	peptide	pep_mod	m_z	best_tr	z_pept	xmod_pos	max_ppm	min_ppm	mean_ppm	min_tR	max_tR	prot_scr	max_expectancy	Mean_expt	max_scr	mean_scr	N_peptides	pep_start	pep_end	max_delta_score	peptide_heading	...25	SumInten	...27	...28	db_id	...30	X	UniProt.accession	UniProt.description	UniProt.gene	Surfaceome.Label	Surfaceome.Label.Source	Comment	length	TM.domains	signalpeptide	topology	topology.source	MachineLearning.trainingset	MachineLearning.score	MachineLearning.FPR.class..1.1...2.5...3.15..	Ensembl.gene	Ensembl.protein	CD.number	Membranome.Almen.main.class	Membranome.Almen.sub.class	nxst.motifs
[truncated: 85 more rows]
[truncated: 25 more columns]

[truncated: 2 more sheets: Data Table S4E, Data Table S4F]
