# Supplementary material for: Surfaceome Capture by Multiplex Biotinylation Enables Enhanced Identification of Cell Surface Proteins by Mass Spectrometry
Source: Mol Cell Proteomics. 2026 Apr 22;25(6):101572. doi: 10.1016/j.mcpro.2026.101572 (PMC13202573; doi:10.1016/j.mcpro.2026.101572)
Supplement: Supplemental Table S5 [file mmc5.xlsx]

## Sheet: READ ME
Supplementary Table S5: Surfaceomic data associated with method comparison,related to Fig. 5 and Fig.6
S5A: GO Enrichment Analysis associated with method comparison
S5B: Enrichment of proteins within PM-associated GO ontologies associated with method comparisons
S5C: Absolute numbers (n) for surfaceomic proteins associated with method comparison
S5D: Identity of proteins for Surfaceome by ML associated with method comparison

## Sheet: Data Table S5A
Condition	GO_Term	p.value	Delta.Enrichment	minus.Log10.p.value
Double Amine plus carboxyl	cell surface [GO:0009986]	8.57e-07	1.7	6.06702
Carboxyl	cell surface [GO:0009986]	0.000911995	1.26	3.04001
Double Amine	cell surface [GO:0009986]	2.57e-06	1.46	5.59007
Sulfo_NHS	cell surface [GO:0009986]	0.00349496	1.31	2.45656
NHS_PEG4	cell surface [GO:0009986]	0.00659897	1.21	2.18052
Double Amine plus carboxyl	external side of plasma membrane [GO:0009897]	9.05e-06	1.65	5.04335
Carboxyl	external side of plasma membrane [GO:0009897]	0.00235013	1.34	2.62891
Double Amine	external side of plasma membrane [GO:0009897]	5.69e-05	1.58	4.24489
Sulfo_NHS	external side of plasma membrane [GO:0009897]	0.0737494	1.26	1.13224
NHS_PEG4	external side of plasma membrane [GO:0009897]	0.000992022	1.36	3.00348
Double Amine plus carboxyl	plasma membrane [GO:0005886]	0.00135937	1.1	2.86666
Carboxyl	plasma membrane [GO:0005886]	6.10668e-05	1.1	4.21419
Double Amine	plasma membrane [GO:0005886]	0.000264258	1.12	3.57797
Sulfo_NHS	plasma membrane [GO:0005886]	0.339448	1.02	0.469226
NHS_PEG4	plasma membrane [GO:0005886]	0.00100701	1.08	2.99696
Double Amine plus carboxyl	adherens junction [GO:0005912]	0.103182	1.23	0.986395
Carboxyl	adherens junction [GO:0005912]	0.195551	1.13	0.708739
Double Amine	adherens junction [GO:0005912]	0.554511	1	0.25609
Sulfo_NHS	adherens junction [GO:0005912]	0.742572	0.92	0.129262
NHS_PEG4	adherens junction [GO:0005912]	0.475112	1.03	0.323204
Double Amine plus carboxyl	cell-cell junction [GO:0005911]	0.586593	0.99	0.231663
Carboxyl	cell-cell junction [GO:0005911]	0.577303	1	0.238596
Double Amine	cell-cell junction [GO:0005911]	0.985142	0.7	0.00650126
Sulfo_NHS	cell-cell junction [GO:0005911]	0.911886	0.81	0.0400596
NHS_PEG4	cell-cell junction [GO:0005911]	0.733733	0.95	0.134462
Double Amine plus carboxyl	cell junction [GO:0030054]	0.196273	1.15	0.70714
Carboxyl	cell junction [GO:0030054]	0.113135	1.16	0.946405
Double Amine	cell junction [GO:0030054]	0.139968	1.18	0.853972
Sulfo_NHS	cell junction [GO:0030054]	0.0134284	1.38	1.87198
NHS_PEG4	cell junction [GO:0030054]	0.220027	1.11	0.657524
Double Amine plus carboxyl	cell periphery [GO:0071944]	0.159539	1.32	0.797133
Carboxyl	cell periphery [GO:0071944]	0.0383962	1.4	1.41571
Double Amine	cell periphery [GO:0071944]	0.00466818	1.7	2.33085
Sulfo_NHS	cell periphery [GO:0071944]	0.00190231	1.83	2.72072
NHS_PEG4	cell periphery [GO:0071944]	0.495712	1.06	0.304771
Double Amine plus carboxyl	extracellular region [GO:0005576]	0.026371	1.13	1.57887
Carboxyl	extracellular region [GO:0005576]	0.650839	0.98	0.186526
Double Amine	extracellular region [GO:0005576]	0.254886	1.05	0.593654
Sulfo_NHS	extracellular region [GO:0005576]	0.960937	0.89	0.0173052
NHS_PEG4	extracellular region [GO:0005576]	0.931343	0.93	0.0308905
Double Amine plus carboxyl	cell-cell adhesion [GO:0098609]	0.0415326	1.37	1.38161
Carboxyl	cell-cell adhesion [GO:0098609]	0.0835212	1.24	1.0782
Double Amine	cell-cell adhesion [GO:0098609]	0.317739	1.13	0.49793
Sulfo_NHS	cell-cell adhesion [GO:0098609]	0.863735	0.81	0.0636195
NHS_PEG4	cell-cell adhesion [GO:0098609]	0.192496	1.16	0.715577

## Sheet: Data Table S5B
comparison	Ontology	ratio.ontology.to.cytosol	GO:Enrichment
Double Amine plus carboxyl	adherens junction [GO:0005912]	0.0308789	0.0171038
Double Amine plus carboxyl	cell-cell junction [GO:0005911]	0.0273159	0.0114025
Double Amine plus carboxyl	cell junction [GO:0030054]	0.0332542	0.0125428
Double Amine plus carboxyl	cell periphery [GO:0071944]	0.00831354	0.0022805
Double Amine plus carboxyl	cell surface [GO:0009986]	0.084323	0.0818358
Double Amine plus carboxyl	external side of plasma membrane [GO:0009897]	0.0415677	0.0433295
Double Amine plus carboxyl	extracellular region [GO:0005576]	0.149644	0.0775371
Double Amine plus carboxyl	plasma membrane [GO:0005886]	0.473872	0.283922
Double Amine plus carboxyl	surfaceome.by.ML	0.123515	0.157708
Double Amine plus carboxyl	cytosol [GO:0005829]	1	0.37457
Carboxyl	adherens junction [GO:0005912]	0.0266193	0.0140845
Carboxyl	cell-cell junction [GO:0005911]	0.0230701	0.00880282
Carboxyl	cell junction [GO:0030054]	0.0301686	0.00176056
Carboxyl	cell periphery [GO:0071944]	0.0106477	0.0105634
Carboxyl	cell surface [GO:0009986]	0.065661	0.0757042
Carboxyl	external side of plasma membrane [GO:0009897]	0.0310559	0.0440141
Carboxyl	extracellular region [GO:0005576]	0.126886	0.056338
Carboxyl	plasma membrane [GO:0005886]	0.441881	0.27993
Carboxyl	surfaceome.by.ML	0.0860692	0.130282
Carboxyl	cytosol [GO:0005829]	1	0.393229
Double Amine	adherens junction [GO:0005912]	0.0261283	0.0159119
Double Amine	cell-cell junction [GO:0005911]	0.0213777	0.00734394
Double Amine	cell junction [GO:0030054]	0.0344418	0.0183599
Double Amine	cell periphery [GO:0071944]	0.0106888	0.00611995
Double Amine	cell surface [GO:0009986]	0.0783848	0.0514076
Double Amine	external side of plasma membrane [GO:0009897]	0.0368171	0.0220318
Double Amine	extracellular region [GO:0005576]	0.144893	0.0648715
Double Amine	plasma membrane [GO:0005886]	0.489311	0.222766
Double Amine	surfaceome.by.ML	0.119952	0.0905753
Double Amine	cytosol [GO:0005829]	1	0.382803
NHS_PEG4_Biotin	adherens junction [GO:0005912]	0.0220264	0.0106667
NHS_PEG4_Biotin	cell-cell junction [GO:0005911]	0.0211454	0.00666667
NHS_PEG4_Biotin	cell junction [GO:0030054]	0.0290749	0.0133333
NHS_PEG4_Biotin	cell periphery [GO:0071944]	0.0061674	0.004
NHS_PEG4_Biotin	cell surface [GO:0009986]	0.0599119	0.0626667
NHS_PEG4_Biotin	external side of plasma membrane [GO:0009897]	0.0273128	0.04
NHS_PEG4_Biotin	extracellular region [GO:0005576]	0.128634	0.0613333
NHS_PEG4_Biotin	plasma membrane [GO:0005886]	0.422907	0.254667
NHS_PEG4_Biotin	surfaceome.by.ML	0.0837004	0.108
NHS_PEG4_Biotin	cytosol [GO:0005829]	1	0.403778
Sulfo_NHS_Biotin	adherens junction [GO:0005912]	0.0208845	0.0134731
Sulfo_NHS_Biotin	cell-cell junction [GO:0005911]	0.017199	0.00748503
Sulfo_NHS_Biotin	cell junction [GO:0030054]	0.034398	0.0149701
Sulfo_NHS_Biotin	cell periphery [GO:0071944]	0.012285	0.00299401
Sulfo_NHS_Biotin	cell surface [GO:0009986]	0.0675676	0.0598802
Sulfo_NHS_Biotin	external side of plasma membrane [GO:0009897]	0.0282555	0.0254491
Sulfo_NHS_Biotin	extracellular region [GO:0005576]	0.12285	0.0628743
Sulfo_NHS_Biotin	plasma membrane [GO:0005886]	0.406634	0.248503
Sulfo_NHS_Biotin	surfaceome.by.ML	0.0995086	0.0973054
Sulfo_NHS_Biotin	cytosol [GO:0005829]	1	0.417391

## Sheet: Data Table S5C
	comparison	Ontology	n	protein	label
11	Carboxyl plus sulfo_NHS_Labelled_vs_Carboxyl plus sulfo_NHS_Unlabelled	adherens junction [GO:0005912]	17	DAG1;CD99L2;CTNND1;NECTIN1;LIMD1;ANXA2;CDCA3;ADAM10;PDLIM2;NIBAN2;FLOT1;SH3BP1;ANXA1;VCL;ZYX;DSP;MSN	Double Amine plus Carboxyl
12	Carboxyl plus sulfo_NHS_Labelled_vs_Carboxyl plus sulfo_NHS_Unlabelled	cell-cell junction [GO:0005911]	11	CTNND1;F11R;PALS2;MYADM;ACTN1;DES;FLOT1;VCL;NCK1;WAS;PDXP	Double Amine plus Carboxyl
13	Carboxyl plus sulfo_NHS_Labelled_vs_Carboxyl plus sulfo_NHS_Unlabelled	cell junction [GO:0030054]	14	F11R;SLC16A1;BASP1;RTN4;ACTN1;LCP1;ACTN4;S100A9;TBC1D24;ACTN3;RHOA;EPPK1;GTF2F1;SPTAN1	Double Amine plus Carboxyl
14	Carboxyl plus sulfo_NHS_Labelled_vs_Carboxyl plus sulfo_NHS_Unlabelled	cell periphery [GO:0071944]	5	PHB2;RHOA;EPPK1;MSN;RAC3	Double Amine plus Carboxyl
15	Carboxyl plus sulfo_NHS_Labelled_vs_Carboxyl plus sulfo_NHS_Unlabelled	cell surface [GO:0009986]	66	TYROBP;SLC9A1;PROCR;HLA-A;CLEC5A;HLA-H;CD99L2;TGFB1;ITGA7;HLA-B;SIRPB1;CD33;ITGB1;HLA-C;SLC1A4;SPN;RTN2;TSPAN14;IGF2R;CD44;ENG;PHB2;TFRC;KRT4;C3;RER1;APMAP;CD38;HSPD1;CXCR4;ANXA2;SIRPA;CD47;SLC3A2;CD46;ADAM10;ITGAX;ITGAL;ITGB2;ITGA5;ITGA6;ITGAM;PTPRC;CD74;ITGA4;ANXA1;CR1;PDIA4;HM13;ATP5F1B;HSP90AB1;RALA;CD93;C1QBP;PLXNB2;ENO2;HSPA5;PLAUR;COL23A1;ERP29;ITGB7;PDIA3;LMAN2;MSN;WNT1;HSPA2	Double Amine plus Carboxyl
17	Carboxyl plus sulfo_NHS_Labelled_vs_Carboxyl plus sulfo_NHS_Unlabelled	external side of plasma membrane [GO:0009897]	34	DAG1;HLA-H;ITGA7;HLA-G;CD33;ITGB1;FCGR2B;SPN;BTF3;ENG;CLPTM1;B2M;TFRC;CD84;CXCR4;FCGRT;CD4;ITGAX;LY75;ALCAM;ITGAL;ITGB2;ITGA5;CLEC2B;FLOT1;ITGA6;ITGAM;PTPRC;CD74;ITGA4;INSR;ANPEP;P4HB;ADGRE1	Double Amine plus Carboxyl
18	Carboxyl plus sulfo_NHS_Labelled_vs_Carboxyl plus sulfo_NHS_Unlabelled	extracellular region [GO:0005576]	73	PROCR;TNFRSF1B;ST3GAL4;DAG1;TGFB1;NAXE;MAN2B1;SERPINB1;H3C15;TUBB4B;NECTIN1;COL1A1;SPN;APOA1;B2M;TFRC;GNAS;PGM2;C3;APOOL;SHBG;ALOX5;PCYOX1L;MPO;ANXA2;APOE;MMTAG2;CAT;STK11IP;HBA1;ACTN1;PYGL;RECK;ACTN4;CYRIB;S100A9;HEBP1;SERPINB2;S100A8;MZB1;YBX1;ANXA1;VCL;S100P;GALNT2;PRDX4;HBB;ACTR10;HSP90AB1;PPIE;PRTN3;HRNR;CALM1;APAF1;ILF3;LGALS1;PADI2;PLAUR;CTSG;AMPD3;CTSA;LEP;LYZ;P4HB;FAM3C;TXNDC5;WNT1;ADPGK…	Double Amine plus Carboxyl
19	Carboxyl plus sulfo_NHS_Labelled_vs_Carboxyl plus sulfo_NHS_Unlabelled	plasma membrane [GO:0005886]	276	TYROBP;PILRA;VAMP2;SLC9A1;EVI2B;SIGLEC5;PROCR;TNFRSF1B;DAG1;EFNB1;HLA-A;CLEC5A;CD99;SLC38A1;SLC2A5;HLA-H;APOBR;LST1;VPS37B;RRAS2;CD99L2;TGFB1;SYPL1;FCGR2A;HSD17B8;ITGA7;UBQLN1;HLA-B;CTNND1;RAB3D;BSG;SH3BGRL;SEMA4D;HLA-G;SIRPB1;CD33;ATP2B1;LAIR1;F11R;SLC16A1;SLC7A5;MCEMP1;TOM1;ITGB1;SLC25A3;HLA-C;ATP1B3;NECTIN1;SLC1A4;RAB3A;TRAF3IP3;UBQLN2;SLC16A4;SLC7A1;FCGR2B;DAP3;SEMA4A;SPN;STOML2;BTF3;APOA1;TS…	Double Amine plus Carboxyl
20	Carboxyl plus sulfo_NHS_Labelled_vs_Carboxyl plus sulfo_NHS_Unlabelled	surfaceome.by.ML	112	PILRA;SLC9A1;EVI2B;SIGLEC5;PROCR;TNFRSF1B;DAG1;EFNB1;HLA-A;CLEC5A;SLC38A1;SLC2A5;HLA-H;SYPL1;FCGR2A;TMEM245;ITGA7;TMEM154;HLA-B;BSG;SEMA4D;ATP13A3;HLA-G;SIRPB1;CD33;LAIR1;F11R;SLC16A1;SLC7A5;ITGB1;HLA-C;ATP1B3;SLC1A4;EBP;SLC16A4;SLC7A1;FCGR2B;SEMA4A;SPN;TSPAN14;IGF2R;CD44;ENG;SLC44A1;TMED7;PANX2;SSR1;CD38;CD84;SLC43A1;CXCR4;SIRPA;FCGRT;EMB;TM9SF2;CD47;SLC3A2;CD46;TGOLN2;CD300LF;CD4;SCN11A;ATP1A1;…	Double Amine plus Carboxyl
21	Carboxyl_Labelled_vs_Carboxyl_Unlabelled	adherens junction [GO:0005912]	14	CD99L2;CDCA3;NIBAN2;MYO1E;DAG1;NDRG1;ANXA2;SH3BP1;MSN;NECTIN1;CTNND1;LIMD1;FLOT1;LYN	Carboxyl
22	Carboxyl_Labelled_vs_Carboxyl_Unlabelled	cell-cell junction [GO:0005911]	8	VAV1;PRKD1;ACTN1;MYADM;GRB2;WASF2;CTNND1;FLOT1	Carboxyl
23	Carboxyl_Labelled_vs_Carboxyl_Unlabelled	cell junction [GO:0030054]	12	ACTN1;GID8;CPNE3;TES;SLC16A1;UTRN;ACTN3;ACTN4;BASP1;RTN4;PYM1;RHOA	Carboxyl
24	Carboxyl_Labelled_vs_Carboxyl_Unlabelled	cell periphery [GO:0071944]	9	MYO1B;AGAP3;RAC3;MSN;NME2;CD36;PHB2;CORO1B;RHOA	Carboxyl
25	Carboxyl_Labelled_vs_Carboxyl_Unlabelled	cell surface [GO:0009986]	59	TYROBP;CLEC5A;SIRPB1;HLA-B;ITGA7;HLA-H;CR1;SLC9A1;SPN;CD99L2;CD44;HLA-A;CD33;PROCR;TGFB1;RALA;SLC1A4;BST2;ITGB1;ITGAM;FAS;ITGAX;PTPRC;HLA-C;ITGA5;ITGB2;CXCR4;ITGAL;TSPAN14;H2BC1;CD46;SLC3A2;ANXA2;PLAUR;CD74;WNT1;TFRC;HSPA2;SIRPA;KRT4;ANO6;MSN;PDIA4;CD36;ERP29;PHB2;ICAM1;ANTXR1;CD38;CD47;C3;STX4;AAMP;LDLR;CD93;CALR;PDIA3;HSPA5;IQGAP2	Carboxyl
27	Carboxyl_Labelled_vs_Carboxyl_Unlabelled	external side of plasma membrane [GO:0009897]	30	ITGA7;HLA-H;SPN;CD33;CLEC2B;BTF3;ITGB1;ITGAM;FAS;ITGAX;CD84;PTPRC;ITGA5;ITGB2;CXCR4;FCGR2B;ANPEP;ITGAL;DAG1;ALCAM;CD74;TFRC;LY75;CD36;B2M;ICAM1;FLOT1;ANTXR1;LDLR;CALR	Carboxyl
28	Carboxyl_Labelled_vs_Carboxyl_Unlabelled	extracellular region [GO:0005576]	54	APOC4;COL1A1;TUBB4B;SPN;SERPINB2;ST3GAL4;SERPINB1;PROCR;TGFB1;NAXE;GPX7;H3C15;HEBP1;GDI2;ACTN1;DAG1;ANXA2;ALOX5;PNP;PLAUR;RAB27A;HSP90B1;WNT1;TFRC;APOOL;COMMD3;ACAA1;CALM1;LGALS1;HSPA1A;CAPN1;NECTIN1;NME2;CHID1;HSPA6;MAN2B1;B2M;PRDX4;PLEK;IDH1;COL3A1;C3;ACTN4;VAT1;PRXL2A;CALR;PYGL;MZB1;RECK;GALNT1;ALDOC;S100A4;ERAP1;TXNDC5	Carboxyl
29	Carboxyl_Labelled_vs_Carboxyl_Unlabelled	plasma membrane [GO:0005886]	255	SIGLEC5;TYROBP;CLEC5A;SIRPB1;ADGRE2;HLA-B;SLC25A5;ITGA7;SLC38A1;HLA-H;RRAS2;APOBR;PILRA;LST1;SLC2A5;NRAS;CR1;GYPC;PARVB;SLC9A1;TRAF3IP3;SRA1;ADAM22;ALDH3A1;SPN;RAB3D;CD99L2;XPO6;CD44;HLA-A;VMP1;UBQLN2;TUBA1A;SERPINB2;RAP2A;HRAS;CD33;CNOT2;SYPL1;SLC4A10;PROCR;ITCH;CHMP6;MYO1B;TGFB1;RALA;QSOX2;ARL11;VAMP2;NUMB;LDLRAP1;CLEC2B;VAV1;SLC1A4;CD99;SLC7A5;BST2;PDPK1;CCDC88A;SEMA4D;BTF3;INPP5K;ITGB1;ITGAM;…	Carboxyl
30	Carboxyl_Labelled_vs_Carboxyl_Unlabelled	surfaceome.by.ML	82	SIGLEC5;CLEC5A;SIRPB1;HLA-B;ITGA7;SLC38A1;HLA-H;PILRA;SLC2A5;CR1;GYPC;TMEM154;SLC9A1;ADAM22;SPN;CD44;HLA-A;CD33;SYPL1;SLC4A10;PROCR;QSOX2;SLC1A4;SLC7A5;BST2;SEMA4D;ITGB1;ITGAM;FAS;ICAM3;ITGAX;CD84;BSG;LAIR1;PTPRC;HLA-C;ITGA5;ITGB2;ITM2C;SLC38A5;CXCR4;FCGR2B;ANPEP;ITGAL;DAG1;ALCAM;TSPAN14;CD46;SLC1A5;SLC3A2;MYADM;GPR180;FCGR2A;PLAUR;SLC4A7;ATP1B3;CD300A;SDK2;CD74;SLC7A1;EFNB1;SIRPA;SLC16A7;ANO6;UB…	Carboxyl
41	Double Amine_Labelled_vs_Double Amine_Unlabelled	adherens junction [GO:0005912]	18	CD99L2;ANXA2;LYN;ACTB;MYO1E;ADAM10;PDLIM2;MSN;S100A11;CDCA3;PDLIM5;ANXA1;PPP1R9B;ZYX;NECTIN1;DAG1;PARK7;TMOD3	Double Amine
42	Double Amine_Labelled_vs_Double Amine_Unlabelled	cell-cell junction [GO:0005911]	12	RAPGEF2;ACTN1;F11R;ACTB;WAS;PDXP;PRKD1;NCK1;DES;MYADM;LCP2;PIK3R1	Double Amine
43	Double Amine_Labelled_vs_Double Amine_Unlabelled	cell junction [GO:0030054]	17	ARHGEF18;ACTN1;BASP1;F11R;SLC16A1;NCAPH2;ACTN4;ACTN3;ACTN2;S100A9;GID8;NACC1;RTN4;SMC5;LCP1;GTF2F1;UTRN	Double Amine
44	Double Amine_Labelled_vs_Double Amine_Unlabelled	cell periphery [GO:0071944]	5	PHB2;MSN;RAC3;NME2;TUBB3	Double Amine
45	Double Amine_Labelled_vs_Double Amine_Unlabelled	cell surface [GO:0009986]	52	TYROBP;PROCR;HLA-H;CLEC5A;CD99L2;ANXA2;SLC1A4;HLA-A;HSP90AB1;TGFB1;HLA-B;CD33;CD44;HLA-C;SPN;PHB2;C3;CXCR4;KRT4;ITGAM;ADAM10;SLC9A1;ERP29;ITGA7;ITGAX;H2BC1;SIRPB1;ENO2;STX4;MSN;APMAP;LMAN2;CD38;ENG;PDIA4;HSPD1;ITGB1;PDIA3;ANXA1;ITGB2;CR1;CD47;ENO1;BST2;CD74;ANXA4;LRPAP1;RALA;TSPAN14;ATP5F1B;HNRNPU;SIRPA	Double Amine
47	Double Amine_Labelled_vs_Double Amine_Unlabelled	external side of plasma membrane [GO:0009897]	25	HLA-H;B2M;CD33;BTN3A1;ADGRE1;SPN;BTF3;ALCAM;CXCR4;FCGR2B;ITGAM;ITGA7;ITGAX;HLA-G;ENG;ITGB1;ITGB2;CD4;FCGRT;DAG1;CD74;P4HB;CLEC2B;CAPN2;ANXA5	Double Amine
48	Double Amine_Labelled_vs_Double Amine_Unlabelled	extracellular region [GO:0005576]	67	MAN2B1;PROCR;VTN;COL1A1;ANXA2;PPOX;IST1;HEBP2;HSP90AB1;TGFB1;SERPINB2;ALDOA;HSPA8;ACTN1;TUBB4B;B2M;MZB1;NAXE;MANF;IMPDH1;APOA1;PRDX4;LYZ;SHBG;PGM2;SPN;PNP;CALM1;YBX1;MPO;C3;APOL2;PTGES2;FAM3C;CAT;PRTN3;ACTN4;CTSG;CAPZA2;PAFAH1B2;APOE;HDGF;ACTN2;ILF3;S100A11;S100A9;ACTR10;PSMB7;PRXL2A;ANXA1;BGLAP;MMP1;HBB;STK11IP;APOOL;GPI;NECTIN1;NME2;CYRIB;DAG1;HSP90B1;PSMD6;LRPAP1;P4HB;XRCC5;ANXA5;S100A8	Double Amine
49	Double Amine_Labelled_vs_Double Amine_Unlabelled	plasma membrane [GO:0005886]	235	LST1;TYROBP;PROCR;VMP1;CD99;ARF1;HLA-H;CHMP6;NFX1;CLEC5A;SLC38A1;CD99L2;AGTRAP;PILRA;LAIR1;GYPC;ANXA2;EVI2B;APOBR;SYPL1;RAPGEF2;SLC1A4;HLA-A;SIRT2;LYN;HVCN1;SIGLEC5;HSP90AB1;TGFB1;SERPINB2;PIP4P1;RRAS2;HLA-B;ARHGEF18;UBQLN2;UBQLN1;INPP5K;HSPA8;ACTN1;STX11;B2M;GPSM3;NUMB;IRAG2;BASP1;CD33;BTN3A1;CD44;MADD;SH3BGRL;ABHD17B;XPO6;WDR6;MIB1;RPL36A;TOM1;HLA-C;PDIA6;PDCD10;RPS27A;SLC25A5;RAB29;SLC7A5;F11R…	Double Amine
50	Double Amine_Labelled_vs_Double Amine_Unlabelled	surfaceome.by.ML	80	PROCR;HLA-H;CLEC5A;SLC38A1;PILRA;LAIR1;GYPC;EVI2B;SYPL1;SLC1A4;HLA-A;SIGLEC5;TMED7;HLA-B;UNC93B1;CD33;LMAN2L;BTN3A1;CD44;HLA-C;SLC7A5;F11R;SEMA4A;BSG;ATP1B3;SLC16A4;SSR1;SPN;SCN11A;ALCAM;SLC16A1;CXCR4;PIGT;FCGR2B;ITGAM;ADAM10;SLC9A1;LMBR1;ITGA7;ITGAX;HLA-G;SLC7A1;SLC2A5;SLC4A10;SIRPB1;QSOX2;FCGR2A;EBP;LMAN2;CD38;ENG;SLC4A7;ITGB1;MYADM;TNFRSF8;UBAC2;DAGLB;ITGB2;CR1;CD47;SLC2A1;BST2;CD4;TM9SF2;SLC4…	Double Amine
51	NHS_PEG4_Labelled_vs_NHS_PEG4_Unlabelled	adherens junction [GO:0005912]	14	DAG1;ANXA2;CD99L2;ACTB;ADAM10;MYO1E;SH3BP1;CTNND1;S100A11;NDRG1;PDLIM5;LIMD1;NECTIN1;PPP1R9B	NHS-PEG4-Biotin
52	NHS_PEG4_Labelled_vs_NHS_PEG4_Unlabelled	cell-cell junction [GO:0005911]	11	ACTB;VAV1;PRKD1;ACTN1;CTNND1;APP;F11R;LIMS1;PIK3R1;FSCN1;CDC42	NHS-PEG4-Biotin
53	NHS_PEG4_Labelled_vs_NHS_PEG4_Unlabelled	cell junction [GO:0030054]	14	ACTN1;MLKL;RTN4;BASP1;F11R;ACTN3;ACTN2;SLC16A1;CPNE3;ACTN4;GTF2F1;UTRN;TES;RAP1A	NHS-PEG4-Biotin
54	NHS_PEG4_Labelled_vs_NHS_PEG4_Unlabelled	cell periphery [GO:0071944]	5	MYO1B;PHB2;TUBB3;NME2;RAC3	NHS-PEG4-Biotin
55	NHS_PEG4_Labelled_vs_NHS_PEG4_Unlabelled	cell surface [GO:0009986]	44	ANXA2;CLEC5A;CD99L2;TYROBP;TGFB1;CR1;SIRPB1;ITGA7;HLA-B;KRT4;CD33;ITGB7;HLA-A;PROCR;SLC9A1;CD38;HSP90AB1;RALA;HSPA2;RTN2;KRT10;ADAM10;BST2;FAS;ITGAM;APP;ENG;HLA-H;H2BC1;COL23A1;PHB2;CD44;HLA-C;CXCR4;LRPAP1;APMAP;PDIA4;CD46;CD47;MIF;C3;HSPD1;ERP29;SPN	NHS-PEG4-Biotin
57	NHS_PEG4_Labelled_vs_NHS_PEG4_Unlabelled	external side of plasma membrane [GO:0009897]	20	DAG1;ITGA7;CD33;BTF3;FAS;ITGAM;FCGR2B;ENG;HLA-H;ADGRE1;B2M;CXCR4;ALCAM;FCGRT;CD84;LAMP1;CD4;CLPTM1;P4HB;SPN	NHS-PEG4-Biotin
58	NHS_PEG4_Labelled_vs_NHS_PEG4_Unlabelled	extracellular region [GO:0005576]	57	PYGL;DAG1;TNFRSF1B;ANXA2;ST3GAL4;SERPINB1;NAXE;TGFB1;MAN2B1;SERPINB2;GPX7;PCYOX1L;HEBP1;PROCR;ACTN1;PPOX;HSP90AB1;APOOL;PRDX4;APOL2;SHBG;APP;S100P;TUBB4B;ACTN2;IMPDH1;H3C1;NFKB1;S100A11;APOC4;HSPA1A;B2M;GMFG;RAB27A;CAT;HSPA8;MPO;LRPAP1;THEM6;LEP;ACTN4;COTL1;NME2;MIF;PPIE;C3;NIT2;GCA;CAPZA2;MZB1;PAFAH1B2;ALDOC;APAF1;NECTIN1;P4HB;IST1;SPN	NHS-PEG4-Biotin
59	NHS_PEG4_Labelled_vs_NHS_PEG4_Unlabelled	plasma membrane [GO:0005886]	231	MYO1B;DAG1;PILRA;INPP5K;TNFRSF1B;RRAS2;LST1;ALDH3A1;ANXA2;CLEC5A;CD99L2;VAMP2;ACTB;APOBR;TOM1;TYROBP;SIGLEC5;TGFB1;NFX1;CR1;SERPINB2;LAIR1;IRAG2;SIRPB1;FCGR2A;CD99;SLC2A5;PHPT1;SEMA4D;EFNB1;RAP2A;ITGA7;EPS15L1;PIPSL;RPL36A;RAB27B;PPM1A;VAV1;PRKD1;HLA-B;CD33;LDLRAP1;ITGB7;SDK2;HLA-A;SRA1;PSTPIP1;DNAJC5;PROCR;ARL8A;SLC9A1;SLC25A3;CD38;ACTN1;PDIA6;SLC38A1;TMBIM6;ATP6V1B2;HSP90AB1;RALA;BSG;UBQLN2;HSP…	NHS-PEG4-Biotin
60	NHS_PEG4_Labelled_vs_NHS_PEG4_Unlabelled	surfaceome.by.ML	66	DAG1;PILRA;TNFRSF1B;CLEC5A;SIGLEC5;CR1;LAIR1;SIRPB1;FCGR2A;SLC2A5;SEMA4D;EBP;EFNB1;ITGA7;HLA-B;CD33;ITGB7;SDK2;HLA-A;PROCR;TMED7;SLC9A1;CD38;SLC38A1;BSG;LMBR1;SLC38A5;ADAM10;BST2;FAS;ITGAM;SLC16A4;SLC2A1;APP;FCGR2B;F11R;ENG;SYPL1;HLA-H;SLC16A1;LMAN2L;TGOLN2;TNFRSF8;SLC4A10;CD44;ATP1B3;HLA-C;M6PR;CXCR4;ALCAM;RPN1;SLC4A7;FCGRT;CD84;TM9SF3;SCN11A;LAMP1;CD46;CD4;CD47;CD300A;EMB;ATP2B4;ATP6V0A2;SPN;UB…	NHS-PEG4-Biotin
61	Sulfo_NHS_Labelled_vs_Sulfo_NHS_Unlabelled	adherens junction [GO:0005912]	8	CD99L2;CDCA3;ANXA2;MYO1E;ADAM10;PDLIM5;LYN;NIBAN2	Sulfo-NHS-Biotin
62	Sulfo_NHS_Labelled_vs_Sulfo_NHS_Unlabelled	cell-cell junction [GO:0005911]	7	PRKD1;ACTN1;F11R;PALS2;GRB2;LCP2;PDXP	Sulfo-NHS-Biotin
63	Sulfo_NHS_Labelled_vs_Sulfo_NHS_Unlabelled	cell junction [GO:0030054]	12	ACTN1;ARHGEF18;BASP1;F11R;GID8;MRPS18B;SLC16A1;ACTN2;MLKL;OSBP;SMC5;CPNE3	Sulfo-NHS-Biotin
64	Sulfo_NHS_Labelled_vs_Sulfo_NHS_Unlabelled	cell periphery [GO:0071944]	5	AGAP3;PHB2;TUBB3;NME2;TRAP1	Sulfo-NHS-Biotin
65	Sulfo_NHS_Labelled_vs_Sulfo_NHS_Unlabelled	cell surface [GO:0009986]	37	CD99L2;PROCR;HLA-A;TGFB1;SIRPB1;KRT4;ANO6;ANXA2;ADAM10;HLA-H;HLA-B;SLC9A1;ITGA7;H2BC1;CD33;KRT10;HLA-C;SPN;TYROBP;ITGA4;CD47;HNRNPU;ELANE;ITGAX;ANXA4;ITGB1;ENG;SIRPA;HLA-DPB1;PHB2;CR1;BST2;HSP90AB1;C3;CXCR4;ATP5F1B;HSPD1	Sulfo-NHS-Biotin
67	Sulfo_NHS_Labelled_vs_Sulfo_NHS_Unlabelled	external side of plasma membrane [GO:0009897]	15	HLA-H;ITGA7;CD33;CD4;SPN;ITGA4;B2M;LAMP1;ITGAX;ITGB1;ENG;BTF3;FCGR2B;CAPN2;CXCR4	Sulfo-NHS-Biotin
68	Sulfo_NHS_Labelled_vs_Sulfo_NHS_Unlabelled	extracellular region [GO:0005576]	49	PROCR;TGFB1;MAN2B1;SERPINB2;ANXA2;NAXE;TNFRSF1B;ACTN1;LYZ;APOC4;ACTR10;CAT;CHID1;HEBP1;SHBG;SPN;HSPA1A;MMP1;B2M;MPO;PCYOX1L;ELANE;AMPD3;ACTN2;NLN;PRTN3;APOA1;HSPA8;PSMB7;MAGED2;ROCK1;APOOL;PADI2;APOE;TUBB4B;ACLY;CTSG;SCCPDH;HSP90AB1;C3;PLEKHO2;PRDX4;NME2;APAF1;PSMD6;DEF6;H4C1;PRXL2A;GALNT2	Sulfo-NHS-Biotin
69	Sulfo_NHS_Labelled_vs_Sulfo_NHS_Unlabelled	plasma membrane [GO:0005886]	179	CD99L2;SRA1;SIRT2;EFNB1;RAB27B;EVI2B;GYPC;PROCR;HLA-A;TGFB1;CD99;APOBR;PRKD1;PRKACB;SIRPB1;TENT4B;PRKAR2B;SERPINB2;PILRA;RPL36A;ANO6;LMBR1;ANXA2;MYO1E;RPS27A;RAB29;DNM1;ADAM10;UBQLN1;SYPL1;HTT;INPP5K;EWSR1;RRAS2;MARK2;TNFRSF1B;HLA-H;HLA-B;CUL3;ACTN1;SIGLEC5;ARHGEF18;SLC38A5;SLC9A1;ITGA7;RGS18;FCGR2A;EPS15;PDP1;CD33;PIK3CB;FHL1;BASP1;SEMA4D;CAT;F11R;PHPT1;ACSL1;ABHD12;LAIR1;SLC29A1;CD4;TGOLN2;WDR6…	Sulfo-NHS-Biotin
70	Sulfo_NHS_Labelled_vs_Sulfo_NHS_Unlabelled	surfaceome.by.ML	57	EFNB1;EBP;EVI2B;GYPC;PROCR;HLA-A;SIRPB1;PILRA;ANO6;LMBR1;ADAM10;SYPL1;TMEM154;TNFRSF1B;HLA-H;HLA-B;ATP13A3;SIGLEC5;SLC38A5;SLC9A1;ITGA7;FCGR2A;CD33;SEMA4D;F11R;LAIR1;SLC29A1;CD4;TGOLN2;HLA-C;SPN;BSG;ITGA4;LAMP1;PTPRA;CD47;SLC16A4;SLC16A1;TMED7;SCN11A;ITGAX;ATP1B3;TMEM30A;ITGB1;ENG;ATP2B4;SLC2A1;SIRPA;HLA-DPB1;ABCC1;CR1;BST2;ATP6V0A2;FCGR2B;CXCR4;PANX2;TNFRSF8	Sulfo-NHS-Biotin

## Sheet: Data Table S5D
Sulfo_NHS_Biotin	NHS_PEG4_Biotin	Double Amine	Double Amine plus carboxyl	Carboxyl
GYPC	PILRA	PROCR	HLA-H	SIGLEC5
EFNB1	TNFRSF1B	HLA-H	EVI2B	SIRPB1
EVI2B	SIGLEC5	LAIR1	PROCR	GYPC
HLA-C	CLEC5A	PILRA	PILRA	HLA-E
PILRA	DAG1	EVI2B	DAG1	CLEC5A
PROCR	EFNB1	CLEC5A	EFNB1	HLA-H
SIRPB1	SIRPB1	TMEM154	TNFRSF1B	SLC38A1
SIGLEC5	SLC2A5	SLC4A10	HLA-C	ITGA7
ITGA7	HLA-H	SLC1A4	SIGLEC5	CR1
ANO6	CR1	SLC38A1	SLC38A1	SLC9A1
TNFRSF1B	LAIR1	SIGLEC5	SLC16A7	SPN
HLA-H	SEMA4D	UNC93B1	SLC9A1	CD44
SYPL1	HLA-E	HLA-C	ATP2B2	SLC2A5
TMEM154	FCGR2A	HLA-B	ITGA7	CD33
CLEC5A	CD33	TMED7	TMEM245	PILRA
EBP	ITGA7	FCGR2A	SLC43A1	SEMA4D
DAG1	EVI2B	GYPC	HLA-E	QSOX2
ADAM10	PROCR	LMAN2L	GYPC	ADAM22
HLA-B	FCGR2C	FCGR2C	SIRPB1	SLC1A4
LMBR1	ITGB7	CD44	HLA-A	PROCR
CD33	HLA-C	QSOX2	SLC2A5	SLC16A7
APP	GYPC	F11R	SEMA4D	CD46
LAIR1	TMEM154	SLC16A1	SYPL1	ITGA5
CD4	APP	BSG	HLA-B	BST2
F11R	SLC16A1	ATP1B3	HLA-G	ITGAM
CR1	BSG	CD33	SLC16A1	HLA-A
TGOLN2	TMED7	ITGA7	BSG	FCGR2A
SLC16A4	HLA-B	SLC16A4	LAIR1	ITGAX
ATP13A3	ADAM10	SCN11A	ITGB1	PTPRC
SPN	SLC16A4	SLC9A1	ATP1B3	LAIR1
TMED7	HLA-A	ALCAM	EBP	BSG
BSG	F11R	CD46	F11R	TMEM154
SEMA4D	SLC38A1	SPN	SLC1A4	FAS
SLC38A5	SYPL1	CXCR4	FCGR2A	ICAM3
ITGB1	CD38	SIRPB1	IGF2R	ITGB7
SLC16A1	FAS	CR1	SLC5A6	SLC38A5
SLC29A1	ATP1B3	CD4	SLC2A1	ITM2C
ATP1B3	CD44	ABCC1	SPN	HLA-B
SIRPA	SDK2	SSR1	SIRPA	SLC7A5
SCN11A	EBP	PIGT	SLC44A1	SLC3A2
FCGR2B	CXCR4	LMBR1	CD38	ATP1B3
CD47	CD4	ITGAM	SLC7A1	ITGB1
ITGA4	ENG	SYPL1	SLC16A4	CD84
SLC9A1	ITGB1	TNFRSF8	CD44	SLC1A5
HLA-A	FCGR2B	ENG	CD33	ITGAL
CXCR4	LMBR1	SIRPA	ADAM22	HLA-C
ENG	BST2	ADAM10	CD84	TM9SF4
ATP2B4	ITGAM	CD300A	TMED7	ANPEP
CD44	SIRPA	HLA-E	SSR1	SDK2
PTPRF	SCN11A	TM9SF2	FCGRT	CXCR4
FCGR2C	SLC2A1	SEMA4A	CXCR4	ICAM1
SLC2A1	ALCAM	SLC7A1	TM9SF2	SYPL1
BST2	FCGRT	SLC4A7	CLEC12A	CD36
SLC7A5	TGOLN2	SLC7A5	SLC3A2	SLC4A7
TMEM30A	SPN	TMEM30A	TMEM154	FCGR2B
ITGAM	SLC1A4	ATP6V0A2	TSPAN14	SLC4A10
TNFRSF8	TMEM245	HLA-A	TNFRSF8	PTPRF
TSPAN14	FCGR1A	SLC1A5	EMB	ALCAM
CD74	RPN1	TSPAN14	SEMA4A	SIRPA
LAMP1	SSR1	DAG1	SDK2	ITGB2
ABCC1	CD300A	MYADM	ITGA5	DAG1
MYADM	CD46	CD38	CLEC5A	TSPAN14
CD38	M6PR	FCGRT	SLC29A1	SLC7A1
LY75	SLC4A7	PTPRF	ICAM3	SLC2A1
FCGR2A	EMB	LMAN2	ATP13A3	PLAUR
	IGF2R	EBP	TGOLN2	MYADM
	LMAN2L	FCGR2B	SLC1A5	FCGR2C
	SLC38A5	UBAC2	MYADM	RECK
	BTN3A1	TGOLN2	SLC7A5	SLC16A4
	TSPAN14	CLEC12A	ITGB2	LPL
	SLC44A1	ITGAX	SCN11A	CD300A
	SLC4A10	CD84	ITGB7	SLC44A1
	ITGA4	SEMA4D	CD300A	LY75
	HLA-G	ITGB7	ADAM10	EFNB1
	MYADM		LY75
	CD84		CD74
	LAMP1		ITGAL
	ITGAX		ITGA4
	LY75		PTPRF
	TCIRG1		ITGAM
	TM9SF2		PTPRC
			SLC4A10
			FCGR2B
			PIGT
			CD46
			ITGAX
			INSR
			SLC4A7
			TM9SF3
			CD300LF
			SLC38A5
			CD4
			SPNS3
			M6PR
			TCIRG1
			ATP1A1
			RECK
			FAS
			CD47
			ALCAM
			RPN1
			ITGA6
			ICAM1
			BTN3A1
			LMBR1
			ANPEP
			QSOX2
			PLXNB2
			LMAN2L
			ABCC1
			LMAN2
			TMX3
