# Supplementary material for: Surfaceome Capture by Multiplex Biotinylation Enables Enhanced Identification of Cell Surface Proteins by Mass Spectrometry
Source: Mol Cell Proteomics. 2026 Apr 22;25(6):101572. doi: 10.1016/j.mcpro.2026.101572 (PMC13202573; doi:10.1016/j.mcpro.2026.101572)
Supplement: Supplemental Table S6 [file mmc6.xlsx]

## Sheet: READ ME 
Supplementary Table S6: Protein and Peptide identifications for Cell surface proteomics data associated with method comparion, related to Fig. 5
S6A: Peptide and protein identifications for Surfaceomic proteins Double Amine plus carboxyl
S6B: Peptide and protein identification for Surfaceomic proteins for Double Amine
S6C: Peptide and protein identification for Surfaceomic proteins for Carboxyl
S6D: Peptide and protein identification for Surfaceomic proteins for NHS-PEG4-Biotin
S6E: Peptide and Protein identification for Surfaceomic proteins for Sulfo-NHS-Biotin Surfaceome

## Sheet: Data Table S6A
acc.no	protein	peptide	pep_mod	m_z	best_tr	z_pept	xmod_pos	max_ppm	min_ppm	mean_ppm	min_tR	max_tR	prot_scr	min_expectancy	Mean_expt	max_scr	mean_scr	N_peptides	pep_start	pep_end	max_delta_score	peptide_heading	sites	SumInten	spacer_0	pep_var_mod_conf	gene	uniprot_acc	db_id	pep_exp_mr_mean	pep_calc_mr	pep_delta_mean	...35	X	UniProt.accession	UniProt.description	UniProt.gene	Surfaceome.Label	Surfaceome.Label.Source	Comment	length	TM.domains	signalpeptide	topology	topology.source	MachineLearning.trainingset	MachineLearning.score	MachineLearning.FPR.class..1.1...2.5...3.15..	Ensembl.gene
4F2_HUMAN	Amino acid transporter heavy chain SLC3A2 OS=Homo sapiens OX=9606 GN=SLC3A2 PE=1 SV=3	DDVAQTDLLQIDPNFGSK	NA	659.325	60.0309	3	0.000000000000000000.0	2.63297	-2.63297	0.286927	58.6696	60.0309	416	8.2e-06	0.000182867	50.85	41.8967	6	270	287	2.97	14039: Scan 22561 (rt=60.0309) [\\qmcr.qmul.ac.uk\rfs\HAEMONC\Pedro Cutillas Lab\Cell Signalling Proteomics\Ana Levi\PROJECT (3)_BIOTINYLATION of CELL SURFACE PROTEOME in haematological and solid tumours\Exp28\QE2_Exp28_Biotin_inc_sample20.raw]	SLC3A2(269-287, no_mod);	1.46176e+07	NA	NA	SLC3A2;	P08195;	p005405	1974.95	1974.95	0.000566667	418	418	P08195	4F2 cell-surface antigen heavy chain	SLC3A2	surface	pos. trainingset	NA	630	1	0	CY:1-183;TM:184-205;NC:206-630	uniprot - CSPA confirmed	surface	0.694	2	ENSG00000168003
DAG1_HUMAN	Dystroglycan 1 OS=Homo sapiens OX=9606 GN=DAG1 PE=1 SV=2	GVPIIFADELDDSKPPPSSSMPLILQEEK	NA	1051.54	65.737	3	0.00000000000000000000000000000.0	3.83932	-1.77688	1.03122	63.3422	65.737	59	3.7e-07	0.000200185	64.27	49.12	2	795	823	NA	16066: Scan 25190 (rt=65.737) [\\qmcr.qmul.ac.uk\rfs\HAEMONC\Pedro Cutillas Lab\Cell Signalling Proteomics\Ana Levi\PROJECT (3)_BIOTINYLATION of CELL SURFACE PROTEOME in haematological and solid tumours\Exp28\QE2_Exp28_Biotin_inc_sample20.raw]	DAG1(794-823, no_mod);	2804298	NA	NA	DAG1;	Q14118;	p018971	3151.6	3151.6	0.00325	1222	1222	Q14118	Dystroglycan	DAG1	surface	pos. trainingset	NA	895	1	1	SP:1-27;NC:28-749;TM:750-775;CY:776-895	uniprot - CSPA confirmed	surface	0.9683	1	ENSG00000173402
PLXB2_HUMAN	Plexin-B2 OS=Homo sapiens OX=9606 GN=PLXNB2 PE=1 SV=3	YFFDFLDEQAEK	NA	776.354	67.4809	2	0.000000000000.0	0.773848	-1.41872	0.0429915	64.2868	67.4809	104	2.6e-05	0.00162867	45.92	35.0233	3	1656	1667	1.38	16667: Scan 25971 (rt=67.4809) [\\qmcr.qmul.ac.uk\rfs\HAEMONC\Pedro Cutillas Lab\Cell Signalling Proteomics\Ana Levi\PROJECT (3)_BIOTINYLATION of CELL SURFACE PROTEOME in haematological and solid tumours\Exp28\QE2_Exp28_Biotin_inc_sample20.raw]	PLXNB2(1655-1667, no_mod);	2.72258e+06	NA	NA	PLXNB2;	O15031;	p057636	1550.69	1550.69	6.67e-05	136	136	O15031	Plexin-B2	PLXNB2	surface	pos. trainingset	NA	1838	1	1	SP:1-18;NC:19-1199;TM:1200-1221;CY:1222-1838	uniprot - CSPA confirmed	surface	0.9434	1	ENSG00000196576
ITA6_HUMAN	Integrin alpha-6 OS=Homo sapiens OX=9606 GN=ITGA6 PE=1 SV=5	LNYLDILMR	NA	575.818	67.0539	2	0.000000000.0	1.47875	-1.7397	0.0621322	64.479	69.2018	77	8.6e-05	0.000340857	40.64	36.5886	7	1007	1015	14.11	16527: Scan 25782 (rt=67.0539) [\\qmcr.qmul.ac.uk\rfs\HAEMONC\Pedro Cutillas Lab\Cell Signalling Proteomics\Ana Levi\PROJECT (3)_BIOTINYLATION of CELL SURFACE PROTEOME in haematological and solid tumours\Exp28\QE2_Exp28_Biotin_inc_sample20.raw]	ITGA6(1006-1015, no_mod);	9.69874e+06	NA	NA	ITGA6;	P23229;	p031761	1149.62	1149.62	7.14e-05	627	627	P23229	Integrin alpha-6	ITGA6	surface	pos. trainingset	NA	1130	1	1	SP:1-23;NC:24-1052;TM:1053-1076;CY:1077-1130	uniprot - CSPA confirmed	surface	0.9405	1	ENSG00000091409
CBPD_HUMAN	Carboxypeptidase D OS=Homo sapiens OX=9606 GN=CPD PE=1 SV=2	SQEGDSISVIGR	NA	624.316	37.6426	2	0.000000000000.0	4.81303	0.481303	2.3263	37.6426	38.4137	40.3333	0.0001	0.000243333	39.9	36.64	3	614	625	0.71	5350: Scan 10837 (rt=37.6426) [\\qmcr.qmul.ac.uk\rfs\HAEMONC\Pedro Cutillas Lab\Cell Signalling Proteomics\Ana Levi\PROJECT (3)_BIOTINYLATION of CELL SURFACE PROTEOME in haematological and solid tumours\Exp28\QE2_Exp28_Biotin_inc_sample20.raw]	CPD(613-625, no_mod);	5.08263e+06	NA	NA	CPD;	O75976;	p046652	1246.62	1246.62	0.0029	274	274	O75976	Carboxypeptidase D	CPD	surface	machine learning	NA	1380	1	1	SP:1-31;NC:32-1299;TM:1300-1323;CY:1324-1380	uniprot - CSPA confirmed	NA	0.8723	1	ENSG00000108582
4F2_HUMAN	Amino acid transporter heavy chain SLC3A2 OS=Homo sapiens OX=9606 GN=SLC3A2 PE=1 SV=3	VAGSPGWVR	NA	464.754	35.2412	2	0.000000000.0	3.23453	-0.43127	0.472739	32.624	36.6111	209.385	0.00019	0.0122315	37.19	22.2154	13	172	180	7	4458: Scan 9617 (rt=35.2412) [\\qmcr.qmul.ac.uk\rfs\HAEMONC\Pedro Cutillas Lab\Cell Signalling Proteomics\Ana Levi\PROJECT (3)_BIOTINYLATION of CELL SURFACE PROTEOME in haematological and solid tumours\Exp28\QE2_Exp28_Biotin_inc_sample20.raw]	SLC3A2(171-180, no_mod);	7.95433e+07	NA	NA	SLC3A2;	P08195;	p051620	927.493	927.493	0.000438462	418	418	P08195	4F2 cell-surface antigen heavy chain	SLC3A2	surface	pos. trainingset	NA	630	1	0	CY:1-183;TM:184-205;NC:206-630	uniprot - CSPA confirmed	surface	0.694	2	ENSG00000168003
4F2_HUMAN	Amino acid transporter heavy chain SLC3A2 OS=Homo sapiens OX=9606 GN=SLC3A2 PE=1 SV=3	GENSWFSTQVDTVATK	NA	590.615	51.2493	3	0.0000000000000000.0	-1.86564	-1.86564	-1.86564	51.2493	51.2493	549	0.023	0.023	16.44	16.44	1	314	329	NA	10692: Scan 18187 (rt=51.2493) [\\qmcr.qmul.ac.uk\rfs\HAEMONC\Pedro Cutillas Lab\Cell Signalling Proteomics\Ana Levi\PROJECT (3)_BIOTINYLATION of CELL SURFACE PROTEOME in haematological and solid tumours\Exp28\QE2_Exp28_Biotin_inc_sample20.raw]	SLC3A2(313-329, no_mod);	1.92803e+06	NA	NA	SLC3A2;	P08195;	p016277	1768.82	1768.83	-0.0033	418	418	P08195	4F2 cell-surface antigen heavy chain	SLC3A2	surface	pos. trainingset	NA	630	1	0	CY:1-183;TM:184-205;NC:206-630	uniprot - CSPA confirmed	surface	0.694	2	ENSG00000168003
PLXB2_HUMAN	Plexin-B2 OS=Homo sapiens OX=9606 GN=PLXNB2 PE=1 SV=3	EASPNPEDGIVR	NA	642.315	33.9211	2	0.000000000000.0	2.18304	-2.33897	0.116949	33.2057	34.8401	86.75	1.8e-06	0.00046295	57.49	43.645	8	648	659	3.1	3975: Scan 8924 (rt=33.9211) [\\qmcr.qmul.ac.uk\rfs\HAEMONC\Pedro Cutillas Lab\Cell Signalling Proteomics\Ana Levi\PROJECT (3)_BIOTINYLATION of CELL SURFACE PROTEOME in haematological and solid tumours\Exp28\QE2_Exp28_Biotin_inc_sample20.raw]	PLXNB2(647-659, no_mod);	1.51876e+07	NA	NA	PLXNB2;	O15031;	p008731	1282.62	1282.62	0.00015	136	136	O15031	Plexin-B2	PLXNB2	surface	pos. trainingset	NA	1838	1	1	SP:1-18;NC:19-1199;TM:1200-1221;CY:1222-1838	uniprot - CSPA confirmed	surface	0.9434	1	ENSG00000196576
AT1A1_HUMAN	Sodium/potassium-transporting ATPase subunit alpha-1 OS=Homo sapiens OX=9606 GN=ATP1A1 PE=1 SV=1	WINDVEDSYGQQWTYEQR	NA	773.01	54.124	3	0.000000000000000000.0	2.15889	-1.72711	0.244674	52.479	54.124	1308.33	2.4e-06	0.00369613	56.13	38.8633	3	894	911	0.05	11800: Scan 19638 (rt=54.124) [\\qmcr.qmul.ac.uk\rfs\HAEMONC\Pedro Cutillas Lab\Cell Signalling Proteomics\Ana Levi\PROJECT (3)_BIOTINYLATION of CELL SURFACE PROTEOME in haematological and solid tumours\Exp28\QE2_Exp28_Biotin_inc_sample20.raw]	ATP1A1(893-911, no_mod);	1.0624e+07	NA	NA	ATP1A1;	P05023;	p056892	2316.01	2316.01	0.000566667	381	381	P05023	Sodium/potassium-transporting ATPase subunit alpha-1	ATP1A1	surface	pos. trainingset	NA	1023	10	0	CY:1-95;TM:96-114;NC:115-129;TM:130-149;CY:150-290;TM:291-312;NC:313-318;TM:319-344;CY:345-775;TM:776-796;NC:797-801;TM:802-824;CY:825-848;TM:849-872;NC:873-912;TM:913-932;CY:933-952;TM:953-970;NC:971-984;TM:985-1002;CY:1003-1023	uniprot	surface	0.5464	3	ENSG00000163399
ITA4_HUMAN	Integrin alpha-4 OS=Homo sapiens OX=9606 GN=ITGA4 PE=1 SV=3	DNQWLGVTLSR	NA	644.837	55.1293	2	0.00000000000.0	1.55321	1.55321	1.55321	55.1293	55.1293	374	0.0031	0.0031	25.14	25.14	1	123	133	NA	12184: Scan 20141 (rt=55.1293) [\\qmcr.qmul.ac.uk\rfs\HAEMONC\Pedro Cutillas Lab\Cell Signalling Proteomics\Ana Levi\PROJECT (3)_BIOTINYLATION of CELL SURFACE PROTEOME in haematological and solid tumours\Exp28\QE2_Exp28_Biotin_inc_sample20.raw]	ITGA4(122-133, no_mod);	12235575	NA	NA	ITGA4;	P13612;	p007137	1287.66	1287.66	0.002	499	499	P13612	Integrin alpha-4	ITGA4	surface	machine learning	NA	1032	1	1	SP:1-33;NC:34-974;TM:975-1000;CY:1001-1032	uniprot - CSPA confirmed	NA	0.9162	1	ENSG00000115232
ITAM_HUMAN	Integrin alpha-M OS=Homo sapiens OX=9606 GN=ITGAM PE=1 SV=2	DHVFQVNNFEALK	NA	520.932	49.0803	3	0.0000000000000.0	2.94915	-2.1798	0.993734	46.4037	49.0803	546	6.5e-05	0.00138083	41.84	31.9817	6	310	322	NA	9855: Scan 17005 (rt=49.0803) [\\qmcr.qmul.ac.uk\rfs\HAEMONC\Pedro Cutillas Lab\Cell Signalling Proteomics\Ana Levi\PROJECT (3)_BIOTINYLATION of CELL SURFACE PROTEOME in haematological and solid tumours\Exp28\QE2_Exp28_Biotin_inc_sample20.raw]	ITGAM(309-322, no_mod);	3.64389e+07	NA	NA	ITGAM;	P11215;	p006064	1559.77	1559.77	0.00155	481	481	P11215	Integrin alpha-M	ITGAM	surface	machine learning	NA	1152	1	1	SP:1-16;NC:17-1107;TM:1108-1130;CY:1131-1152	uniprot - CSPA confirmed	NA	0.8663	1	ENSG00000169896
SLAF5_HUMAN	SLAM family member 5 OS=Homo sapiens OX=9606 GN=CD84 PE=1 SV=1	ASTQDSKPPGTSSYEIVI	NA	940.47	49.7656	2	0.000000000000000000.0	4.25776	0.53222	2.39499	47.8118	49.7656	149.5	6.4e-06	5.32e-05	51.93	45.865	2	328	345	NA	10119: Scan 17380 (rt=49.7656) [\\qmcr.qmul.ac.uk\rfs\HAEMONC\Pedro Cutillas Lab\Cell Signalling Proteomics\Ana Levi\PROJECT (3)_BIOTINYLATION of CELL SURFACE PROTEOME in haematological and solid tumours\Exp28\QE2_Exp28_Biotin_inc_sample20.raw]	CD84(327-345, no_mod);	6497516	NA	NA	CD84;	Q9UIB8;	p003950	1878.93	1878.92	0.0045	2705	2705	Q9UIB8	SLAM family member 5	CD84	surface	pos. trainingset	NA	345	1	1	SP:1-21;NC:22-225;TM:226-248;CY:249-345	uniprot - CSPA confirmed	surface	0.9172	1	ENSG00000066294
SLAF5_HUMAN	SLAM family member 5 OS=Homo sapiens OX=9606 GN=CD84 PE=1 SV=1	TSVAYVTPGDSETAPVVTVTHR	NA	763.055	42.9907	3	0.0000000000000000000000.0	-0.568642	-5.7739	-2.5516	40.7599	44.0125	99	2.4e-07	1.68e-05	66.19	56.15	6	58	79	NA	7441: Scan 13736 (rt=42.9907) [\\qmcr.qmul.ac.uk\rfs\HAEMONC\Pedro Cutillas Lab\Cell Signalling Proteomics\Ana Levi\PROJECT (3)_BIOTINYLATION of CELL SURFACE PROTEOME in haematological and solid tumours\Exp28\QE2_Exp28_Biotin_inc_sample20.raw]	CD84(57-79, no_mod);	2.35164e+07	NA	NA	CD84;	Q9UIB8;	p050734	2286.14	2286.15	-0.00583333	2705	2705	Q9UIB8	SLAM family member 5	CD84	surface	pos. trainingset	NA	345	1	1	SP:1-21;NC:22-225;TM:226-248;CY:249-345	uniprot - CSPA confirmed	surface	0.9172	1	ENSG00000066294
AT1A1_HUMAN	Sodium/potassium-transporting ATPase subunit alpha-1 OS=Homo sapiens OX=9606 GN=ATP1A1 PE=1 SV=1	MSINAEEVVVGDLVEVK	Oxidation (M)	616.323	60.8854	3	0.30000000000000000.0	3.90045	3.90045	3.90045	60.8854	60.8854	1371	0.00049	0.00049	33.06	33.06	1	178	194	1.12	14342: Scan 22962 (rt=60.8854) [\\qmcr.qmul.ac.uk\rfs\HAEMONC\Pedro Cutillas Lab\Cell Signalling Proteomics\Ana Levi\PROJECT (3)_BIOTINYLATION of CELL SURFACE PROTEOME in haematological and solid tumours\Exp28\QE2_Exp28_Biotin_inc_sample20.raw]	;	2.78352e+06	NA	NA	ATP1A1;	P05023;	p036242	1845.95	1845.94	0.0072	381	381	P05023	Sodium/potassium-transporting ATPase subunit alpha-1	ATP1A1	surface	pos. trainingset	NA	1023	10	0	CY:1-95;TM:96-114;NC:115-129;TM:130-149;CY:150-290;TM:291-312;NC:313-318;TM:319-344;CY:345-775;TM:776-796;NC:797-801;TM:802-824;CY:825-848;TM:849-872;NC:873-912;TM:913-932;CY:933-952;TM:953-970;NC:971-984;TM:985-1002;CY:1003-1023	uniprot	surface	0.5464	3	ENSG00000163399
CD166_HUMAN	CD166 antigen OS=Homo sapiens OX=9606 GN=ALCAM PE=1 SV=2	QPSKPEIVSK	Gln->pyro-Glu (N-term Q)	548.306	30.252	2	2.0000000000.0	0.730862	-0.365431	0.274073	28.3617	30.252	154.6	0.00048	0.012672	33.19	23.076	5	133	142	0.19	2669: Scan 7096 (rt=30.252) [\\qmcr.qmul.ac.uk\rfs\HAEMONC\Pedro Cutillas Lab\Cell Signalling Proteomics\Ana Levi\PROJECT (3)_BIOTINYLATION of CELL SURFACE PROTEOME in haematological and solid tumours\Exp28\QE2_Exp28_Biotin_inc_sample20.raw]	;	7.29169e+06	NA	NA	ALCAM;	Q13740;	p041917	1094.6	1094.6	0.0003	1215	1215	Q13740	CD166 antigen	ALCAM	surface	machine learning	NA	583	1	1	SP:1-27;NC:28-527;TM:528-550;CY:551-583	uniprot - CSPA confirmed	NA	0.9441	1	ENSG00000170017
VPP2_HUMAN	V-type proton ATPase 116 kDa subunit a 2 OS=Homo sapiens OX=9606 GN=ATP6V0A2 PE=1 SV=2	GPYPLGIDPIWNLATNR	NA	949.004	69.8988	2	0.00000000000000000.0	2.10972	2.10972	2.10972	69.8988	69.8988	74	2.3e-06	2.3e-06	56.34	56.34	1	527	543	NA	17462: Scan 27046 (rt=69.8988) [\\qmcr.qmul.ac.uk\rfs\HAEMONC\Pedro Cutillas Lab\Cell Signalling Proteomics\Ana Levi\PROJECT (3)_BIOTINYLATION of CELL SURFACE PROTEOME in haematological and solid tumours\Exp28\QE2_Exp28_Biotin_inc_sample20.raw]	ATP6V0A2(526-543, no_mod);	582916	NA	NA	ATP6V0A2;	Q9Y487;	p018046	1895.99	1895.99	0.004	2803	2803	Q9Y487	V-type proton ATPase 116 kDa subunit a isoform 2	ATP6V0A2	surface	pos. trainingset	NA	856	8	0	CY:1-393;TM:394-410;NC:411-415;TM:416-432;CY:433-450;TM:451-468;NC:469-553;TM:554-572;CY:573-583;TM:584-607;NC:608-650;TM:651-673;CY:674-741;TM:742-764;NC:765-784;TM:785-808;CY:809-856	uniprot - CSPA confirmed	surface	0.5988	2	ENSG00000185344
MOT1_HUMAN	Monocarboxylate transporter 1 OS=Homo sapiens OX=9606 GN=SLC16A1 PE=1 SV=3	DLHDANTDLIGR	NA	447.225	37.4778	3	0.000000000000.0	1.64344	-1.79285	0.311258	34.5883	37.4778	96.8333	1.4e-05	0.00660433	48.46	36.0567	6	225	236	1.14	5281: Scan 10745 (rt=37.4778) [\\qmcr.qmul.ac.uk\rfs\HAEMONC\Pedro Cutillas Lab\Cell Signalling Proteomics\Ana Levi\PROJECT (3)_BIOTINYLATION of CELL SURFACE PROTEOME in haematological and solid tumours\Exp28\QE2_Exp28_Biotin_inc_sample20.raw]	SLC16A1(224-236, no_mod);	4.06943e+07	NA	NA	SLC16A1;	P53985;	p006620	1338.65	1338.65	0.000416667	993	993	P53985	Monocarboxylate transporter 1	SLC16A1	surface	machine learning	NA	500	12	0	CY:1-17;TM:18-36;NC:37-58;TM:59-80;CY:81-86;TM:87-105;NC:106-110;TM:111-132;CY:133-143;TM:144-164;NC:165-169;TM:170-192;CY:193-262;TM:263-287;NC:288-298;TM:299-319;CY:320-329;TM:330-347;NC:348-352;TM:353-375;CY:376-386;TM:387-409;NC:410-420;TM:421-443;CY:444-500	uniprot	NA	0.6447	2	ENSG00000155380
AT1A1_HUMAN	Sodium/potassium-transporting ATPase subunit alpha-1 OS=Homo sapiens OX=9606 GN=ATP1A1 PE=1 SV=1	ADIGVAMGIAGSDVSK	Oxidation (M)	753.879	40.0986	2	0.0000003000000000.0	2.85574	2.85574	2.85574	40.0986	40.0986	1371	0.0024	0.0024	26.2	26.2	1	728	743	NA	6291: Scan 12146 (rt=40.0986) [\\qmcr.qmul.ac.uk\rfs\HAEMONC\Pedro Cutillas Lab\Cell Signalling Proteomics\Ana Levi\PROJECT (3)_BIOTINYLATION of CELL SURFACE PROTEOME in haematological and solid tumours\Exp28\QE2_Exp28_Biotin_inc_sample20.raw]	;	1.14965e+06	NA	NA	ATP1A1;	P05023;	p000564	1505.74	1505.74	0.0043	381	381	P05023	Sodium/potassium-transporting ATPase subunit alpha-1	ATP1A1	surface	pos. trainingset	NA	1023	10	0	CY:1-95;TM:96-114;NC:115-129;TM:130-149;CY:150-290;TM:291-312;NC:313-318;TM:319-344;CY:345-775;TM:776-796;NC:797-801;TM:802-824;CY:825-848;TM:849-872;NC:873-912;TM:913-932;CY:933-952;TM:953-970;NC:971-984;TM:985-1002;CY:1003-1023	uniprot	surface	0.5464	3	ENSG00000163399
AT1A1_HUMAN	Sodium/potassium-transporting ATPase subunit alpha-1 OS=Homo sapiens OX=9606 GN=ATP1A1 PE=1 SV=1	TSATWLALSR	NA	553.304	49.8867	2	0.0000000000.0	4.61709	-4.70762	0.764988	45.4109	49.8867	734.15	2.4e-05	0.0070022	46.25	24.4525	20	414	423	11.54	10169: Scan 17451 (rt=49.8867) [\\qmcr.qmul.ac.uk\rfs\HAEMONC\Pedro Cutillas Lab\Cell Signalling Proteomics\Ana Levi\PROJECT (3)_BIOTINYLATION of CELL SURFACE PROTEOME in haematological and solid tumours\Exp28\QE2_Exp28_Biotin_inc_sample20.raw]	ATP1A1(413-423, no_mod);	9.50684e+07	NA	NA	ATP1A1;	P05023;	p050525	1104.59	1104.59	0.000845	381	381	P05023	Sodium/potassium-transporting ATPase subunit alpha-1	ATP1A1	surface	pos. trainingset	NA	1023	10	0	CY:1-95;TM:96-114;NC:115-129;TM:130-149;CY:150-290;TM:291-312;NC:313-318;TM:319-344;CY:345-775;TM:776-796;NC:797-801;TM:802-824;CY:825-848;TM:849-872;NC:873-912;TM:913-932;CY:933-952;TM:953-970;NC:971-984;TM:985-1002;CY:1003-1023	uniprot	surface	0.5464	3	ENSG00000163399
GTR1_HUMAN	Solute carrier family 2, facilitated glucose transporter member 1 OS=Homo sapiens OX=9606 GN=SLC2A1 PE=1 SV=2	GTADVTHDLQEMK	NA	482.231	37.7995	3	0.0000000000000.0	2.77072	2.77072	2.77072	37.7995	37.7995	24	0.03	0.03	15.17	15.17	1	233	245	NA	5412: Scan 10930 (rt=37.7995) [\\qmcr.qmul.ac.uk\rfs\HAEMONC\Pedro Cutillas Lab\Cell Signalling Proteomics\Ana Levi\PROJECT (3)_BIOTINYLATION of CELL SURFACE PROTEOME in haematological and solid tumours\Exp28\QE2_Exp28_Biotin_inc_sample20.raw]	SLC2A1(232-245, no_mod);	6.30683e+06	NA	NA	SLC2A1;	P11166;	p018552	1443.67	1443.67	0.004	478	478	P11166	Solute carrier family 2, facilitated glucose transporter member 1	SLC2A1	surface	pos. trainingset	NA	492	12	0	CY:1-11;TM:12-29;NC:30-63;TM:64-87;CY:88-95;TM:96-115;NC:116-120;TM:121-144;CY:145-154;TM:155-174;NC:175-185;TM:186-207;CY:208-271;TM:272-294;NC:295-306;TM:307-328;CY:329-335;TM:336-357;NC:358-362;TM:363-389;CY:390-401;TM:402-425;NC:426-430;TM:431-450;CY:451-492	uniprot - CSPA confirmed	surface	0.8731	1	ENSG00000117394
VPP3_HUMAN	V-type proton ATPase 116 kDa subunit a 3 OS=Homo sapiens OX=9606 GN=TCIRG1 PE=1 SV=3	LGALQQLQQQSQELQEVLGETER	NA	875.788	69.877	3	0.00000000000000000000000.0	2.51492	-1.63851	0.710543	66.2181	69.877	76.2941	1.9e-12	3.61e-05	117.22	74.2365	17	254	276	43.85	17454: Scan 27036 (rt=69.877) [\\qmcr.qmul.ac.uk\rfs\HAEMONC\Pedro Cutillas Lab\Cell Signalling Proteomics\Ana Levi\PROJECT (3)_BIOTINYLATION of CELL SURFACE PROTEOME in haematological and solid tumours\Exp28\QE2_Exp28_Biotin_inc_sample20.raw]	TCIRG1(253-276, no_mod);	3.77252e+07	NA	NA	TCIRG1;	Q13488;	p028845	2624.34	2624.34	0.00186471	1196	1196	Q13488	V-type proton ATPase 116 kDa subunit a isoform 3	TCIRG1	surface	machine learning	NA	830	8	0	CY:1-386;TM:387-404;NC:405-409;TM:410-425;CY:426-444;TM:445-461;NC:462-536;TM:537-555;CY:556-569;TM:570-593;NC:594-631;TM:632-656;CY:657-722;TM:723-746;NC:747-766;TM:767-791;CY:792-830	uniprot	NA	0.7166	2	ENSG00000110719
PTPRF_HUMAN	Receptor-type tyrosine-protein phosphatase F OS=Homo sapiens OX=9606 GN=PTPRF PE=1 SV=2	MLSASTMLVQWEPPEEPNGLVR	NA	828.747	66.2988	3	0.0000000000000000000000.0	1.0873	-0.885947	0.0671172	64.006	66.2988	607	2.6e-05	0.008342	45.8	30.6467	3	424	445	4.61	16260: Scan 25443 (rt=66.2988) [\\qmcr.qmul.ac.uk\rfs\HAEMONC\Pedro Cutillas Lab\Cell Signalling Proteomics\Ana Levi\PROJECT (3)_BIOTINYLATION of CELL SURFACE PROTEOME in haematological and solid tumours\Exp28\QE2_Exp28_Biotin_inc_sample20.raw]	PTPRF(423-445, no_mod);	4.4951e+06	NA	NA	PTPRF;	P10586;	p035767	2483.22	2483.22	0.000166667	469	469	P10586	Receptor-type tyrosine-protein phosphatase F	PTPRF	surface	machine learning	NA	1907	1	1	SP:1-29;NC:30-1261;TM:1262-1284;CY:1285-1907	uniprot - CSPA confirmed	NA	0.9341	1	ENSG00000142949
4F2_HUMAN	Amino acid transporter heavy chain SLC3A2 OS=Homo sapiens OX=9606 GN=SLC3A2 PE=1 SV=3	LEPHEGLLLR	NA	392.897	41.2851	3	0.0000000000.0	2.97704	1.53105	2.25404	41.2851	42.8138	337	0.00013	0.004365	39.03	29.85	2	616	625	NA	6765: Scan 12794 (rt=41.2851) [\\qmcr.qmul.ac.uk\rfs\HAEMONC\Pedro Cutillas Lab\Cell Signalling Proteomics\Ana Levi\PROJECT (3)_BIOTINYLATION of CELL SURFACE PROTEOME in haematological and solid tumours\Exp28\QE2_Exp28_Biotin_inc_sample20.raw]	SLC3A2(615-625, no_mod);	6.75565e+06	NA	NA	SLC3A2;	P08195;	p028316	1175.67	1175.67	0.00265	418	418	P08195	4F2 cell-surface antigen heavy chain	SLC3A2	surface	pos. trainingset	NA	630	1	0	CY:1-183;TM:184-205;NC:206-630	uniprot - CSPA confirmed	surface	0.694	2	ENSG00000168003
AT1A1_HUMAN	Sodium/potassium-transporting ATPase subunit alpha-1 OS=Homo sapiens OX=9606 GN=ATP1A1 PE=1 SV=1	WINDVEDSYGQQWTYEQR	NA	1159.01	54.1555	2	0.000000000000000000.0	2.89291	2.89291	2.89291	54.1555	54.1555	1371	6.9e-14	6.9e-14	131.59	131.59	1	894	911	NA	11811: Scan 19656 (rt=54.1555) [\\qmcr.qmul.ac.uk\rfs\HAEMONC\Pedro Cutillas Lab\Cell Signalling Proteomics\Ana Levi\PROJECT (3)_BIOTINYLATION of CELL SURFACE PROTEOME in haematological and solid tumours\Exp28\QE2_Exp28_Biotin_inc_sample20.raw]	ATP1A1(893-911, no_mod);	3.78554e+06	NA	NA	ATP1A1;	P05023;	p056891	2316.01	2316.01	0.0067	381	381	P05023	Sodium/potassium-transporting ATPase subunit alpha-1	ATP1A1	surface	pos. trainingset	NA	1023	10	0	CY:1-95;TM:96-114;NC:115-129;TM:130-149;CY:150-290;TM:291-312;NC:313-318;TM:319-344;CY:345-775;TM:776-796;NC:797-801;TM:802-824;CY:825-848;TM:849-872;NC:873-912;TM:913-932;CY:933-952;TM:953-970;NC:971-984;TM:985-1002;CY:1003-1023	uniprot	surface	0.5464	3	ENSG00000163399
AT1A1_HUMAN	Sodium/potassium-transporting ATPase subunit alpha-1 OS=Homo sapiens OX=9606 GN=ATP1A1 PE=1 SV=1	DAFQNAYLELGGLGER	NA	584.958	64.0101	3	0.0000000000000000.0	3.13954	1.25582	1.95032	62.3595	65.3038	1214	2.4e-06	0.000123567	56.2	44.9083	6	536	551	3.6	15473: Scan 24401 (rt=64.0101) [\\qmcr.qmul.ac.uk\rfs\HAEMONC\Pedro Cutillas Lab\Cell Signalling Proteomics\Ana Levi\PROJECT (3)_BIOTINYLATION of CELL SURFACE PROTEOME in haematological and solid tumours\Exp28\QE2_Exp28_Biotin_inc_sample20.raw]	ATP1A1(535-551, no_mod);	7.53038e+06	NA	NA	ATP1A1;	P05023;	p005101	1751.85	1751.85	0.00341667	381	381	P05023	Sodium/potassium-transporting ATPase subunit alpha-1	ATP1A1	surface	pos. trainingset	NA	1023	10	0	CY:1-95;TM:96-114;NC:115-129;TM:130-149;CY:150-290;TM:291-312;NC:313-318;TM:319-344;CY:345-775;TM:776-796;NC:797-801;TM:802-824;CY:825-848;TM:849-872;NC:873-912;TM:913-932;CY:933-952;TM:953-970;NC:971-984;TM:985-1002;CY:1003-1023	uniprot	surface	0.5464	3	ENSG00000163399
IGF1R_HUMAN	Insulin-like growth factor 1 receptor OS=Homo sapiens OX=9606 GN=IGF1R PE=1 SV=1	TTINNEYNYR	NA	644.3	31.4772	2	0.0000000000.0	-2.25402	-2.25402	-2.25402	31.4772	31.4772	21	0.0077	0.0077	21.15	21.15	1	195	204	NA	3108: Scan 7699 (rt=31.4772) [\\qmcr.qmul.ac.uk\rfs\HAEMONC\Pedro Cutillas Lab\Cell Signalling Proteomics\Ana Levi\PROJECT (3)_BIOTINYLATION of CELL SURFACE PROTEOME in haematological and solid tumours\Exp28\QE2_Exp28_Biotin_inc_sample20.raw]	IGF1R(194-204, no_mod);	321689	NA	NA	IGF1R;	P08069;	p050853	1286.59	1286.59	-0.0029	411	411	P08069	Insulin-like growth factor 1 receptor	IGF1R	surface	pos. trainingset	NA	1367	1	1	SP:1-30;NC:31-932;TM:933-958;CY:959-1367	uniprot - CSPA confirmed	surface	0.9791	1	ENSG00000140443
CD33_HUMAN	Myeloid cell surface antigen CD33 OS=Homo sapiens OX=9606 GN=CD33 PE=1 SV=2	LHGPTETSSCSGAAPTVEMDEELHYASLNFHGMNPSK	NA	801.16	51.7043	5	0.0000000000000000000000000000000000000.0	-0.524899	-0.524899	-0.524899	51.7043	51.7043	122	1.6e-06	1.6e-06	57.96	57.96	1	316	352	NA	10858: Scan 18407 (rt=51.7043) [\\qmcr.qmul.ac.uk\rfs\HAEMONC\Pedro Cutillas Lab\Cell Signalling Proteomics\Ana Levi\PROJECT (3)_BIOTINYLATION of CELL SURFACE PROTEOME in haematological and solid tumours\Exp28\QE2_Exp28_Biotin_inc_sample20.raw]	CD33(315-352, no_mod);	4.11733e+06	NA	NA	CD33;	P20138;	p029414	4000.76	4000.77	-0.0021	588	588	P20138	Myeloid cell surface antigen CD33	CD33	surface	pos. trainingset	NA	364	1	1	SP:1-16;NC:17-257;TM:258-282;CY:283-364	uniprot - CSPA confirmed	surface	0.9753	1	ENSG00000105383
EMB_HUMAN	Embigin OS=Homo sapiens OX=9606 GN=EMB PE=1 SV=1	VPVGVQMNK	Oxidation (M)	494.268	25.6366	2	0.000000300.0	0.202732	0.202732	0.202732	25.6366	25.6366	143	0.0054	0.0054	22.72	22.72	1	201	209	6.35	1039: Scan 4918 (rt=25.6366) [\\qmcr.qmul.ac.uk\rfs\HAEMONC\Pedro Cutillas Lab\Cell Signalling Proteomics\Ana Levi\PROJECT (3)_BIOTINYLATION of CELL SURFACE PROTEOME in haematological and solid tumours\Exp28\QE2_Exp28_Biotin_inc_sample20.raw]	;	343460	NA	NA	EMB;	Q6PCB8;	p055057	986.522	986.522	0.0002	1474	1474	Q6PCB8	Embigin	EMB	surface	pos. trainingset	NA	327	1	1	SP:1-32;NC:33-262;TM:263-281;CY:282-327	uniprot - CSPA confirmed	surface	0.7059	2	ENSG00000170571
SHPS1_HUMAN	Tyrosine-protein phosphatase non-receptor type substrate 1 OS=Homo sapiens OX=9606 GN=SIRPA PE=1 SV=2	QPAPKPEPSFSEYASVQVPR	NA	738.711	44.8282	3	0.00000000000000000000.0	1.62667	-1.67185	0.0593056	41.1046	45.9567	222.5	7.4e-07	0.000260246	61.33	45.1812	16	484	503	4.26	8163: Scan 14704 (rt=44.8282) [\\qmcr.qmul.ac.uk\rfs\HAEMONC\Pedro Cutillas Lab\Cell Signalling Proteomics\Ana Levi\PROJECT (3)_BIOTINYLATION of CELL SURFACE PROTEOME in haematological and solid tumours\Exp28\QE2_Exp28_Biotin_inc_sample20.raw]	SIRPA(483-503, no_mod);	8.33263e+07	NA	NA	SIRPA;	P78324;	p041838	2213.11	2213.11	0.00013125	1069	1069	P78324	Tyrosine-protein phosphatase non-receptor type substrate 1	SIRPA	surface	machine learning	NA	504	1	1	SP:1-30;NC:31-371;TM:372-394;CY:395-504	uniprot	NA	0.9741	1	ENSG00000198053
EMB_HUMAN	Embigin OS=Homo sapiens OX=9606 GN=EMB PE=1 SV=1	VPVGVQMNK	NA	486.271	31.8163	2	0.000000000.0	2.36985	-0.206074	0.865509	28.3289	31.8163	46.2	2e-05	0.016406	47.04	26.904	5	201	209	7.9	3219: Scan 7851 (rt=31.8163) [\\qmcr.qmul.ac.uk\rfs\HAEMONC\Pedro Cutillas Lab\Cell Signalling Proteomics\Ana Levi\PROJECT (3)_BIOTINYLATION of CELL SURFACE PROTEOME in haematological and solid tumours\Exp28\QE2_Exp28_Biotin_inc_sample20.raw]	EMB(200-209, no_mod);	1.35595e+07	NA	NA	EMB;	Q6PCB8;	p055056	970.528	970.527	0.00084	1474	1474	Q6PCB8	Embigin	EMB	surface	pos. trainingset	NA	327	1	1	SP:1-32;NC:33-262;TM:263-281;CY:282-327	uniprot - CSPA confirmed	surface	0.7059	2	ENSG00000170571
IL1AP_HUMAN	Interleukin-1 receptor accessory protein OS=Homo sapiens OX=9606 GN=IL1RAP PE=1 SV=2	QIQVFEDEPAR	NA	666.333	41.8598	2	0.00000000000.0	0.526058	-1.42787	-0.300605	41.2683	41.8598	92.75	9e-06	4.26e-05	50.43	47.15	4	34	44	5.58	6998: Scan 13119 (rt=41.8598) [\\qmcr.qmul.ac.uk\rfs\HAEMONC\Pedro Cutillas Lab\Cell Signalling Proteomics\Ana Levi\PROJECT (3)_BIOTINYLATION of CELL SURFACE PROTEOME in haematological and solid tumours\Exp28\QE2_Exp28_Biotin_inc_sample20.raw]	IL1RAP(33-44, no_mod);	2.73865e+07	NA	NA	IL1RAP;	Q9NPH3;	p040997	1330.65	1330.65	-0.0004	2548	2548	Q9NPH3	Interleukin-1 receptor accessory protein	IL1RAP	surface	pos. trainingset	NA	570	1	1	SP:1-20;NC:21-363;TM:364-383;CY:384-570	uniprot - CSPA confirmed	surface	0.8675	1	ENSG00000196083
IL1AP_HUMAN	Interleukin-1 receptor accessory protein OS=Homo sapiens OX=9606 GN=IL1RAP PE=1 SV=2	GVLENEFGYK	NA	578.288	46.9086	2	0.0000000000.0	1.38581	0.779517	1.08266	44.2318	46.9086	100	0.0012	0.0012	29.21	29.19	2	427	436	2.31	8991: Scan 15833 (rt=46.9086) [\\qmcr.qmul.ac.uk\rfs\HAEMONC\Pedro Cutillas Lab\Cell Signalling Proteomics\Ana Levi\PROJECT (3)_BIOTINYLATION of CELL SURFACE PROTEOME in haematological and solid tumours\Exp28\QE2_Exp28_Biotin_inc_sample20.raw]	IL1RAP(426-436, no_mod);	10335732	NA	NA	IL1RAP;	Q9NPH3;	p018900	1154.56	1154.56	0.00125	2548	2548	Q9NPH3	Interleukin-1 receptor accessory protein	IL1RAP	surface	pos. trainingset	NA	570	1	1	SP:1-20;NC:21-363;TM:364-383;CY:384-570	uniprot - CSPA confirmed	surface	0.8675	1	ENSG00000196083
LR37B_HUMAN	Leucine-rich repeat-containing protein 37B OS=Homo sapiens OX=9606 GN=LRRC37B PE=1 SV=3	LLSEQQEAK	NA	523.28	34.5999	2	0.000000000.0	0.861619	0.191471	0.526545	34.5999	34.9562	13.5	0.037	0.0425	14.3	13.73	2	852	860	3.28	4225: Scan 9281 (rt=34.5999) [\\qmcr.qmul.ac.uk\rfs\HAEMONC\Pedro Cutillas Lab\Cell Signalling Proteomics\Ana Levi\PROJECT (3)_BIOTINYLATION of CELL SURFACE PROTEOME in haematological and solid tumours\Exp28\QE2_Exp28_Biotin_inc_sample20.raw]	LRRC37B(851-860, no_mod);	5.33665e+06	NA	NA	LRRC37B;	Q96QE4;	p031032	1044.55	1044.55	0.00055	2267	2267	Q96QE4	Leucine-rich repeat-containing protein 37B	LRRC37B	surface	machine learning	NA	947	1	1	SP:1-25;NC:26-905;TM:906-928;CY:929-947	uniprot	NA	0.5988	2	ENSG00000185158
EMB_HUMAN	Embigin OS=Homo sapiens OX=9606 GN=EMB PE=1 SV=1	SDDSNGIENNVPR	Deamidated (NQ)	709.314	32.2007	2	0.0000100000000.0	2.82364	-0.352955	1.38829	31.7372	32.8497	97	1.7e-07	1.28e-05	67.6	59.1433	3	306	318	19.73	3356: Scan 8052 (rt=32.2007) [\\qmcr.qmul.ac.uk\rfs\HAEMONC\Pedro Cutillas Lab\Cell Signalling Proteomics\Ana Levi\PROJECT (3)_BIOTINYLATION of CELL SURFACE PROTEOME in haematological and solid tumours\Exp28\QE2_Exp28_Biotin_inc_sample20.raw]	EMB(310);	1.31507e+06	NA	1	EMB;	Q6PCB8;	p044263	1416.61	1416.61	0.00196667	1474	1474	Q6PCB8	Embigin	EMB	surface	pos. trainingset	NA	327	1	1	SP:1-32;NC:33-262;TM:263-281;CY:282-327	uniprot - CSPA confirmed	surface	0.7059	2	ENSG00000170571
STT3B_HUMAN	Dolichyl-diphosphooligosaccharide--protein glycosyltransferase subunit STT3B OS=Homo sapiens OX=9606 GN=STT3B PE=1 SV=1	FGEMQLDFR	Oxidation (M)	579.765	45.5169	2	0.000300000.0	-0.345567	-4.2332	-1.55898	42.5712	46.9935	132.591	0.0001	0.00699546	39.8	26.9877	22	725	733	4.2	8437: Scan 15095 (rt=45.5169) [\\qmcr.qmul.ac.uk\rfs\HAEMONC\Pedro Cutillas Lab\Cell Signalling Proteomics\Ana Levi\PROJECT (3)_BIOTINYLATION of CELL SURFACE PROTEOME in haematological and solid tumours\Exp28\QE2_Exp28_Biotin_inc_sample20.raw]	;	1.45464e+08	NA	NA	STT3B;	Q8TCJ2;	p013837	1157.52	1157.52	-0.00180455	2068	2068	Q8TCJ2	Dolichyl-diphosphooligosaccharide--protein glycosyltransferase subunit STT3B	STT3B	surface	machine learning	NA	826	11	0	CY:1-69;TM:70-90;NC:91-165;TM:166-188;CY:189-219;TM:220-238;NC:239-259;TM:260-283;CY:284-289;TM:290-310;NC:311-321;TM:322-340;CY:341-351;TM:352-373;NC:374-410;TM:411-433;CY:434-439;TM:440-458;NC:459-463;TM:464-483;CY:484-537;TM:538-559;NC:560-826	uniprot - CSPA confirmed	NA	0.7505	1	ENSG00000163527
AT1B3_HUMAN	Sodium/potassium-transporting ATPase subunit beta-3 OS=Homo sapiens OX=9606 GN=ATP1B3 PE=1 SV=1	LFIYNPTTGEFLGR	NA	543.288	62.9933	3	0.00000000000000.0	0.0614688	0.0614688	0.0614688	62.9933	62.9933	146	0.0035	0.0035	24.61	24.61	1	18	31	NA	15114: Scan 23938 (rt=62.9933) [\\qmcr.qmul.ac.uk\rfs\HAEMONC\Pedro Cutillas Lab\Cell Signalling Proteomics\Ana Levi\PROJECT (3)_BIOTINYLATION of CELL SURFACE PROTEOME in haematological and solid tumours\Exp28\QE2_Exp28_Biotin_inc_sample20.raw]	ATP1B3(17-31, no_mod);	618501	NA	NA	ATP1B3;	P54709;	p028616	1626.84	1626.84	0.0001	995	995	P54709	Sodium/potassium-transporting ATPase subunit beta-3	ATP1B3	surface	pos. trainingset	NA	279	1	0	CY:1-37;TM:38-61;NC:62-279	uniprot - CSPA confirmed	surface	0.6797	2	ENSG00000069849
INSR_HUMAN	Insulin receptor OS=Homo sapiens OX=9606 GN=INSR PE=1 SV=4	DLFPNLTVIR	NA	594.343	64.986	2	0.0000000000.0	1.34831	-2.61235	-0.2191	62.6429	66.0655	35	0.00019	0.008764	37.14	30.032	5	101	110	NA	15810: Scan 24849 (rt=64.986) [\\qmcr.qmul.ac.uk\rfs\HAEMONC\Pedro Cutillas Lab\Cell Signalling Proteomics\Ana Levi\PROJECT (3)_BIOTINYLATION of CELL SURFACE PROTEOME in haematological and solid tumours\Exp28\QE2_Exp28_Biotin_inc_sample20.raw]	INSR(100-110, no_mod);	7.27583e+06	NA	NA	INSR;	P06213;	p006587	1186.67	1186.67	-0.00026	394	394	P06213	Insulin receptor	INSR	surface	pos. trainingset	NA	1382	1	1	SP:1-31;NC:32-956;TM:957-979;CY:980-1382	uniprot - CSPA confirmed	surface	0.9143	1	ENSG00000171105
C1QR1_HUMAN	Complement component C1q receptor OS=Homo sapiens OX=9606 GN=CD93 PE=1 SV=3	KPQNAADSYSWVPER	NA	583.285	38.8183	3	0.000000000000000.0	0.457972	-1.14493	-0.243298	38.4609	39.9183	38.75	1.1e-05	0.000395	49.64	38.455	4	620	634	1.75	5830: Scan 11491 (rt=38.8183) [\\qmcr.qmul.ac.uk\rfs\HAEMONC\Pedro Cutillas Lab\Cell Signalling Proteomics\Ana Levi\PROJECT (3)_BIOTINYLATION of CELL SURFACE PROTEOME in haematological and solid tumours\Exp28\QE2_Exp28_Biotin_inc_sample20.raw]	CD93(619-634, no_mod);	1.33935e+07	NA	NA	CD93;	Q9NPY3;	p026423	1746.83	1746.83	-0.000425	2553	2553	Q9NPY3	Complement component C1q receptor	CD93	surface	machine learning	NA	652	1	1	SP:1-23;NC:24-581;TM:582-606;CY:607-652	uniprot	NA	0.7305	2	ENSG00000125810
LY75_HUMAN	Lymphocyte antigen 75 OS=Homo sapiens OX=9606 GN=LY75 PE=1 SV=3	FEQEYLNDLMK	NA	715.337	54.684	2	0.00000000000.0	2.37985	-1.53991	0.503969	52.4548	55.2853	124.8	0.00014	0.001848	38.42	29.024	5	536	546	1.49	12011: Scan 19920 (rt=54.684) [\\qmcr.qmul.ac.uk\rfs\HAEMONC\Pedro Cutillas Lab\Cell Signalling Proteomics\Ana Levi\PROJECT (3)_BIOTINYLATION of CELL SURFACE PROTEOME in haematological and solid tumours\Exp28\QE2_Exp28_Biotin_inc_sample20.raw]	LY75(535-546, no_mod);	4.02924e+07	NA	NA	LY75;	O60449;	p013652	1428.66	1428.66	0.00072	212	212	O60449	Lymphocyte antigen 75	LY75	surface	machine learning	NA	1722	1	1	SP:1-31;NC:32-1668;TM:1669-1691;CY:1692-1722	uniprot - CSPA confirmed	NA	0.9521	1	NA
ITAX_HUMAN	Integrin alpha-X OS=Homo sapiens OX=9606 GN=ITGAX PE=1 SV=3	DVIPMADAAGIIR	Oxidation (M)	679.355	39.0095	2	0.0000300000000.0	-7.88674	-8.77124	-8.32899	38.4991	39.0095	45	0.017	0.0195	17.74	17.13	2	271	283	17.74	5900: Scan 11601 (rt=39.0095) [\\qmcr.qmul.ac.uk\rfs\HAEMONC\Pedro Cutillas Lab\Cell Signalling Proteomics\Ana Levi\PROJECT (3)_BIOTINYLATION of CELL SURFACE PROTEOME in haematological and solid tumours\Exp28\QE2_Exp28_Biotin_inc_sample20.raw]	;	1.38826e+07	NA	NA	ITGAX;	P20702;	p008010	1356.7	1356.71	-0.0113	595	595	P20702	Integrin alpha-X	ITGAX	surface	machine learning	NA	1163	1	1	SP:1-19;NC:20-1107;TM:1108-1130;CY:1131-1163	uniprot - CSPA confirmed	NA	0.8802	1	ENSG00000140678
JAM1_HUMAN	Junctional adhesion molecule A OS=Homo sapiens OX=9606 GN=F11R PE=1 SV=1	NGYGTPMTSNAVR	Deamidated (NQ); Oxidation (M)	692.809	30.8807	2	0.1000003000000.0	-2.74644	-3.61374	-3.18009	30.8807	31.404	161.5	0.0016	0.0128	27.91	22.05	2	216	228	6.44	2898: Scan 7404 (rt=30.8807) [\\qmcr.qmul.ac.uk\rfs\HAEMONC\Pedro Cutillas Lab\Cell Signalling Proteomics\Ana Levi\PROJECT (3)_BIOTINYLATION of CELL SURFACE PROTEOME in haematological and solid tumours\Exp28\QE2_Exp28_Biotin_inc_sample20.raw]	F11R(216);	848476	NA	0.9987	F11R;	Q9Y624;	p037488	1383.6	1383.61	-0.0044	2867	2867	Q9Y624	Junctional adhesion molecule A	F11R	surface	pos. trainingset	NA	299	1	1	SP:1-27;NC:28-236;TM:237-261;CY:262-299	uniprot - CSPA confirmed	surface	0.8462	1	ENSG00000158769
CD38_HUMAN	ADP-ribosyl cyclase/cyclic ADP-ribose hydrolase 1 OS=Homo sapiens OX=9606 GN=CD38 PE=1 SV=2	DLAHQFTQVQR	NA	448.232	39.5194	3	0.00000000000.0	-2.31054	-5.81361	-3.42854	39.5194	40.9041	39.75	0.00011	0.0081275	39.55	25.2	4	130	140	NA	6083: Scan 11858 (rt=39.5194) [\\qmcr.qmul.ac.uk\rfs\HAEMONC\Pedro Cutillas Lab\Cell Signalling Proteomics\Ana Levi\PROJECT (3)_BIOTINYLATION of CELL SURFACE PROTEOME in haematological and solid tumours\Exp28\QE2_Exp28_Biotin_inc_sample20.raw]	CD38(129-140, no_mod);	1.82899e+07	NA	NA	CD38;	P28907;	p006469	1341.67	1341.68	-0.0046	687	687	P28907	ADP-ribosyl cyclase/cyclic ADP-ribose hydrolase 1	CD38	surface	machine learning	NA	300	1	0	CY:1-23;TM:24-43;NC:44-300	uniprot - CSPA confirmed	NA	0.6926	2	ENSG00000004468
ITA4_HUMAN	Integrin alpha-4 OS=Homo sapiens OX=9606 GN=ITGA4 PE=1 SV=3	DILTPIQIEAAYHLGPHVISK	NA	579.576	60.0027	4	0.000000000000000000000.0	3.84571	1.59878	2.72224	57.2213	60.0027	262	1.7e-06	9.09e-05	57.77	47.6	2	570	590	NA	14027: Scan 22547 (rt=60.0027) [\\qmcr.qmul.ac.uk\rfs\HAEMONC\Pedro Cutillas Lab\Cell Signalling Proteomics\Ana Levi\PROJECT (3)_BIOTINYLATION of CELL SURFACE PROTEOME in haematological and solid tumours\Exp28\QE2_Exp28_Biotin_inc_sample20.raw]	ITGA4(569-590, no_mod);	5171665	NA	NA	ITGA4;	P13612;	p006207	2314.27	2314.27	0.0063	499	499	P13612	Integrin alpha-4	ITGA4	surface	machine learning	NA	1032	1	1	SP:1-33;NC:34-974;TM:975-1000;CY:1001-1032	uniprot - CSPA confirmed	NA	0.9162	1	ENSG00000115232
CBPD_HUMAN	Carboxypeptidase D OS=Homo sapiens OX=9606 GN=CPD PE=1 SV=2	ESLITLIEK	NA	523.311	57.2672	2	0.000000000.0	1.14876	1.14876	1.14876	57.2672	57.2672	51	0.0038	0.0038	24.23	24.23	1	371	379	4.98	13005: Scan 21221 (rt=57.2672) [\\qmcr.qmul.ac.uk\rfs\HAEMONC\Pedro Cutillas Lab\Cell Signalling Proteomics\Ana Levi\PROJECT (3)_BIOTINYLATION of CELL SURFACE PROTEOME in haematological and solid tumours\Exp28\QE2_Exp28_Biotin_inc_sample20.raw]	CPD(370-379, no_mod);	1.5994e+06	NA	NA	CPD;	O75976;	p012210	1044.61	1044.61	0.0012	274	274	O75976	Carboxypeptidase D	CPD	surface	machine learning	NA	1380	1	1	SP:1-31;NC:32-1299;TM:1300-1323;CY:1324-1380	uniprot - CSPA confirmed	NA	0.8723	1	ENSG00000108582
LY75_HUMAN	Lymphocyte antigen 75 OS=Homo sapiens OX=9606 GN=LY75 PE=1 SV=3	TPVSTIIMPNEFQQDYDIR	NA	1134.05	60.3078	2	0.0000000000000000000.0	2.6036	-2.16231	-0.176515	56.9477	60.3078	148.25	3.2e-10	0.000130009	95	70.9375	4	732	750	1.42	14144: Scan 22693 (rt=60.3078) [\\qmcr.qmul.ac.uk\rfs\HAEMONC\Pedro Cutillas Lab\Cell Signalling Proteomics\Ana Levi\PROJECT (3)_BIOTINYLATION of CELL SURFACE PROTEOME in haematological and solid tumours\Exp28\QE2_Exp28_Biotin_inc_sample20.raw]	LY75(731-750, no_mod);	5.78045e+06	NA	NA	LY75;	O60449;	p050309	2266.09	2266.09	-0.0004	212	212	O60449	Lymphocyte antigen 75	LY75	surface	machine learning	NA	1722	1	1	SP:1-31;NC:32-1668;TM:1669-1691;CY:1692-1722	uniprot - CSPA confirmed	NA	0.9521	1	NA
S38A5_HUMAN	Sodium-coupled neutral amino acid transporter 5 OS=Homo sapiens OX=9606 GN=SLC38A5 PE=1 SV=1	ALQQLLFPGK	NA	557.835	55.4795	2	0.0000000000.0	-0.0897944	-0.0897944	-0.0897944	55.4795	55.4795	89	0.0013	0.0013	28.76	28.76	1	360	369	NA	12314: Scan 20323 (rt=55.4795) [\\qmcr.qmul.ac.uk\rfs\HAEMONC\Pedro Cutillas Lab\Cell Signalling Proteomics\Ana Levi\PROJECT (3)_BIOTINYLATION of CELL SURFACE PROTEOME in haematological and solid tumours\Exp28\QE2_Exp28_Biotin_inc_sample20.raw]	SLC38A5(359-369, no_mod);	3.70894e+06	NA	NA	SLC38A5;	Q8WUX1;	p002662	1113.65	1113.65	-0.0001	2109	2109	Q8WUX1	Sodium-coupled neutral amino acid transporter 5	SLC38A5	surface	machine learning	NA	472	11	0	CY:1-51;TM:52-72;NC:73-82;TM:83-106;CY:107-124;TM:125-146;NC:147-165;TM:166-186;CY:187-192;TM:193-214;NC:215-259;TM:260-280;CY:281-291;TM:292-314;NC:315-332;TM:333-357;CY:358-376;TM:377-397;NC:398-402;TM:403-423;CY:424-439;TM:440-462;NC:463-472	uniprot	NA	0.8383	1	ENSG00000017483
PO210_HUMAN	Nuclear pore membrane glycoprotein 210 OS=Homo sapiens OX=9606 GN=NUP210 PE=1 SV=3	ELSDEIQVQVFEK	NA	782.399	53.7715	2	0.0000000000000.0	6.0789	-4.67115	0.659507	50.7113	55.6583	816.787	2.2e-08	3.92e-05	76.66	52.7179	75	1273	1285	9.74	11661: Scan 19454 (rt=53.7715) [\\qmcr.qmul.ac.uk\rfs\HAEMONC\Pedro Cutillas Lab\Cell Signalling Proteomics\Ana Levi\PROJECT (3)_BIOTINYLATION of CELL SURFACE PROTEOME in haematological and solid tumours\Exp28\QE2_Exp28_Biotin_inc_sample20.raw]	NUP210(1272-1285, no_mod);	6.74477e+08	NA	NA	NUP210;	Q8TEM1;	p011093	1562.78	1562.78	0.00103067	2101	2101	Q8TEM1	Nuclear pore membrane glycoprotein 210	NUP210	surface	machine learning	NA	1887	1	1	SP:1-25;NC:26-1807;TM:1808-1828;CY:1829-1887	uniprot - CSPA confirmed	NA	0.6108	2	ENSG00000132182
CD38_HUMAN	ADP-ribosyl cyclase/cyclic ADP-ribose hydrolase 1 OS=Homo sapiens OX=9606 GN=CD38 PE=1 SV=2	YTEIHPEMR	NA	392.522	30.5008	3	0.000000000.0	-0.595976	-0.595976	-0.595976	30.5008	30.5008	98	0.039	0.039	14.1	14.1	1	70	78	NA	2755: Scan 7214 (rt=30.5008) [\\qmcr.qmul.ac.uk\rfs\HAEMONC\Pedro Cutillas Lab\Cell Signalling Proteomics\Ana Levi\PROJECT (3)_BIOTINYLATION of CELL SURFACE PROTEOME in haematological and solid tumours\Exp28\QE2_Exp28_Biotin_inc_sample20.raw]	CD38(69-78, no_mod);	3.85491e+06	NA	NA	CD38;	P28907;	p058816	1174.54	1174.54	-0.0007	687	687	P28907	ADP-ribosyl cyclase/cyclic ADP-ribose hydrolase 1	CD38	surface	machine learning	NA	300	1	0	CY:1-23;TM:24-43;NC:44-300	uniprot - CSPA confirmed	NA	0.6926	2	ENSG00000004468
CLDN1_HUMAN	Claudin domain-containing protein 1 OS=Homo sapiens OX=9606 GN=CLDND1 PE=1 SV=1	SPVQENSSDLNK	NA	659.318	25.1589	2	0.000000000000.0	0.987376	0.75952	0.873448	24.5001	25.1589	21.5	0.0017	0.01535	27.69	21.52	2	37	48	NA	886: Scan 4709 (rt=25.1589) [\\qmcr.qmul.ac.uk\rfs\HAEMONC\Pedro Cutillas Lab\Cell Signalling Proteomics\Ana Levi\PROJECT (3)_BIOTINYLATION of CELL SURFACE PROTEOME in haematological and solid tumours\Exp28\QE2_Exp28_Biotin_inc_sample20.raw]	CLDND1(36-48, no_mod);	142985	NA	NA	CLDND1;	Q9NY35;	p046595	1316.62	1316.62	0.00115	2608	2608	Q9NY35	Claudin domain-containing protein 1	CLDND1	surface	machine learning	NA	253	3	1	SP:1-26;NC:27-140;TM:141-164;CY:165-174;TM:175-197;NC:198-211;TM:212-237;CY:238-253	phobius - prefered over uniprot based on cspa - CSPA confirmed	NA	0.8303	1	ENSG00000080822
GLPC_HUMAN	Glycophorin-C OS=Homo sapiens OX=9606 GN=GYPC PE=1 SV=1	GTEFAESADAALQGDPALQDAGDSSR	NA	860.388	50.8297	3	0.00000000000000000000000000.0	1.51272	-2.75392	-0.169696	49.5525	51.7667	68.5	6.7e-11	4.08e-06	101.72	65.5425	8	98	123	1.42	10528: Scan 17944 (rt=50.8297) [\\qmcr.qmul.ac.uk\rfs\HAEMONC\Pedro Cutillas Lab\Cell Signalling Proteomics\Ana Levi\PROJECT (3)_BIOTINYLATION of CELL SURFACE PROTEOME in haematological and solid tumours\Exp28\QE2_Exp28_Biotin_inc_sample20.raw]	GYPC(97-123, no_mod);	5.67682e+07	NA	NA	GYPC;	P04921;	p018593	2578.14	2578.14	-0.0004375	380	380	P04921	Glycophorin-C	GYPC	surface	pos. trainingset	NA	128	1	0	NC:1-58;TM:59-81;CY:82-128	uniprot	surface	0.6053	2	ENSG00000136732
ITA4_HUMAN	Integrin alpha-4 OS=Homo sapiens OX=9606 GN=ITGA4 PE=1 SV=3	SQHTTEVVGGAPQHEQIGK	NA	1002	27.1108	2	0.0000000000000000000.0	0.999008	-1.39861	0.124876	24.1874	27.1108	275	8.8e-11	6.21e-08	100.56	84.2575	4	262	280	NA	1530: Scan 5587 (rt=27.1108) [\\qmcr.qmul.ac.uk\rfs\HAEMONC\Pedro Cutillas Lab\Cell Signalling Proteomics\Ana Levi\PROJECT (3)_BIOTINYLATION of CELL SURFACE PROTEOME in haematological and solid tumours\Exp28\QE2_Exp28_Biotin_inc_sample20.raw]	ITGA4(261-280, no_mod);	896861	NA	NA	ITGA4;	P13612;	p046704	2001.99	2001.99	0.00025	499	499	P13612	Integrin alpha-4	ITGA4	surface	machine learning	NA	1032	1	1	SP:1-33;NC:34-974;TM:975-1000;CY:1001-1032	uniprot - CSPA confirmed	NA	0.9162	1	ENSG00000115232
SEM4A_HUMAN	Semaphorin-4A OS=Homo sapiens OX=9606 GN=SEMA4A PE=1 SV=2	HTAVLVDGMLYSGTMNNFLGSEPILMR	2 Deamidated (NQ)	990.141	69.9528	3	0.000000000000000110000000000.0	-5.96478	-5.96478	-5.96478	69.9528	69.9528	75	0.015	0.015	18.36	18.36	1	184	210	NA	17478: Scan 27069 (rt=69.9528) [\\qmcr.qmul.ac.uk\rfs\HAEMONC\Pedro Cutillas Lab\Cell Signalling Proteomics\Ana Levi\PROJECT (3)_BIOTINYLATION of CELL SURFACE PROTEOME in haematological and solid tumours\Exp28\QE2_Exp28_Biotin_inc_sample20.raw]	SEMA4A(200);SEMA4A(199);	1.87806e+06	NA	NA	SEMA4A;	Q9H3S1;	p020602	2967.4	2967.42	-0.0177	2464	2464	Q9H3S1	Semaphorin-4A	SEMA4A	surface	pos. trainingset	NA	761	1	1	SP:1-31;NC:32-682;TM:683-705;CY:706-761	uniprot - CSPA confirmed	surface	0.9077	1	ENSG00000196189
SEM4A_HUMAN	Semaphorin-4A OS=Homo sapiens OX=9606 GN=SEMA4A PE=1 SV=2	GLQDFDTLLLSGDGNTLYVGAR	NA	775.73	69.9203	3	0.0000000000000000000000.0	1.59197	0.989603	1.29079	69.2917	69.9203	206	1.2e-07	3.5e-07	69.27	65.83	2	60	81	1.31	17468: Scan 27055 (rt=69.9203) [\\qmcr.qmul.ac.uk\rfs\HAEMONC\Pedro Cutillas Lab\Cell Signalling Proteomics\Ana Levi\PROJECT (3)_BIOTINYLATION of CELL SURFACE PROTEOME in haematological and solid tumours\Exp28\QE2_Exp28_Biotin_inc_sample20.raw]	SEMA4A(59-81, no_mod);	4.18416e+06	NA	NA	SEMA4A;	Q9H3S1;	p017508	2324.17	2324.16	0.003	2464	2464	Q9H3S1	Semaphorin-4A	SEMA4A	surface	pos. trainingset	NA	761	1	1	SP:1-31;NC:32-682;TM:683-705;CY:706-761	uniprot - CSPA confirmed	surface	0.9077	1	ENSG00000196189
ITAM_HUMAN	Integrin alpha-M OS=Homo sapiens OX=9606 GN=ITGAM PE=1 SV=2	VMQHQYQVSNLGQR	Deamidated (NQ)	844.917	32.158	2	0.00100000000000.0	9.83523	3.25866	5.86559	32.158	33.257	476	0.0032	0.0118667	24.94	21.0667	3	950	963	22.64	3344: Scan 8033 (rt=32.158) [\\qmcr.qmul.ac.uk\rfs\HAEMONC\Pedro Cutillas Lab\Cell Signalling Proteomics\Ana Levi\PROJECT (3)_BIOTINYLATION of CELL SURFACE PROTEOME in haematological and solid tumours\Exp28\QE2_Exp28_Biotin_inc_sample20.raw]	ITGAM(952);	5.04822e+06	NA	0.9378	ITGAM;	P11215;	p054519	1687.82	1687.81	0.0099	481	481	P11215	Integrin alpha-M	ITGAM	surface	machine learning	NA	1152	1	1	SP:1-16;NC:17-1107;TM:1108-1130;CY:1131-1152	uniprot - CSPA confirmed	NA	0.8663	1	ENSG00000169896
S39AA_HUMAN	Zinc transporter ZIP10 OS=Homo sapiens OX=9606 GN=SLC39A10 PE=1 SV=2	LSFFGLEK	NA	470.762	57.6419	2	0.00000000.0	2.66097	2.02234	2.34165	57.6419	59.5605	137.5	0.0067	0.00775	21.76	21.16	2	77	84	1.79	13148: Scan 21403 (rt=57.6419) [\\qmcr.qmul.ac.uk\rfs\HAEMONC\Pedro Cutillas Lab\Cell Signalling Proteomics\Ana Levi\PROJECT (3)_BIOTINYLATION of CELL SURFACE PROTEOME in haematological and solid tumours\Exp28\QE2_Exp28_Biotin_inc_sample20.raw]	SLC39A10(76-84, no_mod);	8.10101e+06	NA	NA	SLC39A10;	Q9ULF5;	p033029	939.509	939.507	0.0022	2738	2738	Q9ULF5	Zinc transporter ZIP10	SLC39A10	surface	machine learning	NA	831	7	1	SP:1-25;NC:26-404;TM:405-430;CY:431-437;TM:438-460;NC:461-494;TM:495-515;CY:516-684;TM:685-707;NC:708-731;TM:732-752;CY:753-758;TM:759-780;NC:781-800;TM:801-821;CY:822-831	uniprot - CSPA based corrected Nterm - CSPA confirmed	NA	0.8403	1	ENSG00000196950
MOT1_HUMAN	Monocarboxylate transporter 1 OS=Homo sapiens OX=9606 GN=SLC16A1 PE=1 SV=3	DLHDANTDLIGR	NA	670.333	37.4833	2	0.000000000000.0	1.64344	-4.10861	-0.533585	34.4678	38.532	85.0714	7.4e-09	7.31e-06	81.31	56.5	14	225	236	1.17	5284: Scan 10749 (rt=37.4833) [\\qmcr.qmul.ac.uk\rfs\HAEMONC\Pedro Cutillas Lab\Cell Signalling Proteomics\Ana Levi\PROJECT (3)_BIOTINYLATION of CELL SURFACE PROTEOME in haematological and solid tumours\Exp28\QE2_Exp28_Biotin_inc_sample20.raw]	SLC16A1(224-236, no_mod);	5.22605e+07	NA	NA	SLC16A1;	P53985;	p006619	1338.65	1338.65	-0.000714286	993	993	P53985	Monocarboxylate transporter 1	SLC16A1	surface	machine learning	NA	500	12	0	CY:1-17;TM:18-36;NC:37-58;TM:59-80;CY:81-86;TM:87-105;NC:106-110;TM:111-132;CY:133-143;TM:144-164;NC:165-169;TM:170-192;CY:193-262;TM:263-287;NC:288-298;TM:299-319;CY:320-329;TM:330-347;NC:348-352;TM:353-375;CY:376-386;TM:387-409;NC:410-420;TM:421-443;CY:444-500	uniprot	NA	0.6447	2	ENSG00000155380
ANO6_HUMAN	Anoctamin-6 OS=Homo sapiens OX=9606 GN=ANO6 PE=1 SV=2	DAFFNPATR	NA	519.753	44.5584	2	0.000000000.0	-0.192772	-2.1205	-1.15663	42.4398	44.5584	27	0.0019	0.0019	27.2	27.185	2	200	208	NA	8057: Scan 14560 (rt=44.5584) [\\qmcr.qmul.ac.uk\rfs\HAEMONC\Pedro Cutillas Lab\Cell Signalling Proteomics\Ana Levi\PROJECT (3)_BIOTINYLATION of CELL SURFACE PROTEOME in haematological and solid tumours\Exp28\QE2_Exp28_Biotin_inc_sample20.raw]	ANO6(199-208, no_mod);	7.14406e+06	NA	NA	ANO6;	Q4KMQ2;	p005094	1037.49	1037.49	-0.0012	1364	1364	Q4KMQ2	Anoctamin-6	ANO6	surface	pos. trainingset	NA	910	8	0	CY:1-295;TM:296-318;NC:319-375;TM:376-395;CY:396-452;TM:453-477;NC:478-509;TM:510-530;CY:531-553;TM:554-572;NC:573-669;TM:670-693;CY:694-726;TM:727-747;NC:748-824;TM:825-846;CY:847-910	uniprot - CSPA confirmed	surface	0.8263	1	ENSG00000177119
MOT2_HUMAN	Monocarboxylate transporter 2 OS=Homo sapiens OX=9606 GN=SLC16A7 PE=1 SV=2	LVDLTGEYK	NA	519.28	41.8576	2	0.000000000.0	1.15769	1.15769	1.15769	41.8576	41.8576	82	0.00013	0.00013	38.79	38.79	1	396	404	3.39	6997: Scan 13118 (rt=41.8576) [\\qmcr.qmul.ac.uk\rfs\HAEMONC\Pedro Cutillas Lab\Cell Signalling Proteomics\Ana Levi\PROJECT (3)_BIOTINYLATION of CELL SURFACE PROTEOME in haematological and solid tumours\Exp28\QE2_Exp28_Biotin_inc_sample20.raw]	SLC16A7(395-404, no_mod);	4053821	NA	NA	SLC16A7;	O60669;	p033898	1036.55	1036.54	0.0012	226	226	O60669	Monocarboxylate transporter 2	SLC16A7	surface	pos. trainingset	NA	478	12	0	CY:1-17;TM:18-36;NC:37-57;TM:58-80;CY:81-87;TM:88-109;NC:110-115;TM:116-138;CY:139-146;TM:147-166;NC:167-175;TM:176-198;CY:199-246;TM:247-269;NC:270-280;TM:281-303;CY:304-314;TM:315-335;NC:336-340;TM:341-359;CY:360-370;TM:371-393;NC:394-404;TM:405-427;CY:428-478	uniprot	surface	0.452	3	ENSG00000118596
ANTR2_HUMAN	Anthrax toxin receptor 2 OS=Homo sapiens OX=9606 GN=ANTXR2 PE=1 SV=5	VSPVGETYIHEGLK	NA	510.272	40.0477	3	0.00000000000000.0	0.785447	0.785447	0.785447	40.0477	40.0477	69	1.3e-07	1.3e-07	69	69	1	112	125	NA	6271: Scan 12120 (rt=40.0477) [\\qmcr.qmul.ac.uk\rfs\HAEMONC\Pedro Cutillas Lab\Cell Signalling Proteomics\Ana Levi\PROJECT (3)_BIOTINYLATION of CELL SURFACE PROTEOME in haematological and solid tumours\Exp28\QE2_Exp28_Biotin_inc_sample20.raw]	ANTXR2(111-125, no_mod);	5023643	NA	NA	ANTXR2;	P58335;	p055551	1527.79	1527.79	0.0012	1040	1040	P58335	Anthrax toxin receptor 2	ANTXR2	surface	machine learning	NA	489	1	1	SP:1-33;NC:34-317;TM:318-341;CY:342-489	uniprot	NA	0.9042	1	ENSG00000163297
SC5A6_HUMAN	Sodium-dependent multivitamin transporter OS=Homo sapiens OX=9606 GN=SLC5A6 PE=1 SV=2	VWAVASQHGR	NA	555.794	29.539	2	0.0000000000.0	0.901248	0.901248	0.901248	29.539	29.539	84	0.0018	0.0018	27.54	27.54	1	231	240	1.24	2403: Scan 6732 (rt=29.539) [\\qmcr.qmul.ac.uk\rfs\HAEMONC\Pedro Cutillas Lab\Cell Signalling Proteomics\Ana Levi\PROJECT (3)_BIOTINYLATION of CELL SURFACE PROTEOME in haematological and solid tumours\Exp28\QE2_Exp28_Biotin_inc_sample20.raw]	SLC5A6(230-240, no_mod);	406507	NA	NA	SLC5A6;	Q9Y289;	p056449	1109.57	1109.57	0.001	2792	2792	Q9Y289	Sodium-dependent multivitamin transporter	SLC5A6	surface	machine learning	NA	635	13	1	SP:1-16;NC:17-25;TM:26-47;CY:48-67;TM:68-87;NC:88-98;TM:99-122;CY:123-142;TM:143-164;NC:165-175;TM:176-196;CY:197-207;TM:208-229;NC:230-254;TM:255-273;CY:274-293;TM:294-318;NC:319-351;TM:352-375;CY:376-395;TM:396-417;NC:418-422;TM:423-448;CY:449-455;TM:456-478;NC:479-526;TM:527-548;CY:549-635	phobius	NA	0.8124	1	ENSG00000138074
TGON2_HUMAN	Trans-Golgi network integral membrane protein 2 OS=Homo sapiens OX=9606 GN=TGOLN2 PE=1 SV=4	SSEPTEDVEPK	NA	609.28	26.414	2	0.00000000000.0	1.3152	-1.7262	-0.2055	25.0178	26.414	64	0.00074	0.00787	31.29	24.81	2	314	324	NA	1305: Scan 5269 (rt=26.414) [\\qmcr.qmul.ac.uk\rfs\HAEMONC\Pedro Cutillas Lab\Cell Signalling Proteomics\Ana Levi\PROJECT (3)_BIOTINYLATION of CELL SURFACE PROTEOME in haematological and solid tumours\Exp28\QE2_Exp28_Biotin_inc_sample20.raw]	TGOLN2(313-324, no_mod);	272532	NA	NA	TGOLN2;	O43493;	p046936	1216.55	1216.55	-0.00025	176	176	O43493	Trans-Golgi network integral membrane protein 2	TGOLN2	surface	machine learning	NA	480	1	1	SP:1-22;NC:23-384;TM:385-402;CY:403-480	uniprot	NA	0.5928	2	ENSG00000152291
SEM4D_HUMAN	Semaphorin-4D OS=Homo sapiens OX=9606 GN=SEMA4D PE=1 SV=1	IDDLSAR	NA	395.209	27.9368	2	0.0000000.0	1.77574	1.77574	1.77574	27.9368	27.9368	133	0.042	0.042	13.78	13.78	1	836	842	13.78	1819: Scan 5963 (rt=27.9368) [\\qmcr.qmul.ac.uk\rfs\HAEMONC\Pedro Cutillas Lab\Cell Signalling Proteomics\Ana Levi\PROJECT (3)_BIOTINYLATION of CELL SURFACE PROTEOME in haematological and solid tumours\Exp28\QE2_Exp28_Biotin_inc_sample20.raw]	SEMA4D(835-842, no_mod);	603309	NA	NA	SEMA4D;	Q92854;	p021243	788.404	788.403	0.0014	2157	2157	Q92854	Semaphorin-4D	SEMA4D	surface	pos. trainingset	NA	862	1	1	SP:1-23;NC:24-734;TM:735-756;CY:757-862	uniprot - CSPA confirmed	surface	0.8763	1	ENSG00000187764
MPRI_HUMAN	Cation-independent mannose-6-phosphate receptor OS=Homo sapiens OX=9606 GN=IGF2R PE=1 SV=3	SFSLGDIYFK	NA	588.802	61.5041	2	0.0000000000.0	2.1266	2.1266	2.1266	61.5041	61.5041	41	8.5e-05	8.5e-05	40.73	40.73	1	2147	2156	1.4	14574: Scan 23252 (rt=61.5041) [\\qmcr.qmul.ac.uk\rfs\HAEMONC\Pedro Cutillas Lab\Cell Signalling Proteomics\Ana Levi\PROJECT (3)_BIOTINYLATION of CELL SURFACE PROTEOME in haematological and solid tumours\Exp28\QE2_Exp28_Biotin_inc_sample20.raw]	IGF2R(2146-2156, no_mod);	1.16694e+06	NA	NA	IGF2R;	P11717;	p044857	1175.59	1175.59	0.0025	486	486	P11717	Cation-independent mannose-6-phosphate receptor	IGF2R	surface	machine learning	NA	2491	1	1	SP:1-42;NC:43-2304;TM:2305-2327;CY:2328-2491	uniprot - CSPA confirmed	NA	0.9481	1	ENSG00000197081
ITA5_HUMAN	Integrin alpha-5 OS=Homo sapiens OX=9606 GN=ITGA5 PE=1 SV=2	VYVYLQHPAGIEPTPTLTLTGHDEFGR	NA	753.637	55.1281	4	0.000000000000000000000000000.0	1.89336	-2.39161	-0.19208	50.4689	56.8013	319.522	1.5e-13	1.36e-06	128.3	93.3004	23	365	391	2.39	12183: Scan 20140 (rt=55.1281) [\\qmcr.qmul.ac.uk\rfs\HAEMONC\Pedro Cutillas Lab\Cell Signalling Proteomics\Ana Levi\PROJECT (3)_BIOTINYLATION of CELL SURFACE PROTEOME in haematological and solid tumours\Exp28\QE2_Exp28_Biotin_inc_sample20.raw]	ITGA5(364-391, no_mod);	3.26902e+08	NA	NA	ITGA5;	P08648;	p056672	3010.52	3010.52	-0.000578261	428	428	P08648	Integrin alpha-5	ITGA5	surface	machine learning	NA	1049	1	1	SP:1-41;NC:42-997;TM:998-1021;CY:1022-1049	uniprot - CSPA confirmed	NA	0.9062	1	ENSG00000161638
ITAM_HUMAN	Integrin alpha-M OS=Homo sapiens OX=9606 GN=ITGAM PE=1 SV=2	VMQHQYQVSNLGQR	Oxidation (M)	568.615	29.8012	3	0.03000000000000.0	2.17287	0.880891	1.52688	29.7598	29.8012	703	0.00012	0.00171	39.17	32	2	950	963	NA	2507: Scan 6872 (rt=29.8012) [\\qmcr.qmul.ac.uk\rfs\HAEMONC\Pedro Cutillas Lab\Cell Signalling Proteomics\Ana Levi\PROJECT (3)_BIOTINYLATION of CELL SURFACE PROTEOME in haematological and solid tumours\Exp28\QE2_Exp28_Biotin_inc_sample20.raw]	;	3.14793e+06	NA	NA	ITGAM;	P11215;	p054522	1702.82	1702.82	0.0026	481	481	P11215	Integrin alpha-M	ITGAM	surface	machine learning	NA	1152	1	1	SP:1-16;NC:17-1107;TM:1108-1130;CY:1131-1152	uniprot - CSPA confirmed	NA	0.8663	1	ENSG00000169896
PTPRF_HUMAN	Receptor-type tyrosine-protein phosphatase F OS=Homo sapiens OX=9606 GN=PTPRF PE=1 SV=2	FEVIEFDDGAGSVLR	NA	827.411	60.9487	2	0.000000000000000.0	3.44868	-1.14956	1.69959	57.5081	62.5232	462.909	1e-07	0.00068618	69.96	54.3964	11	78	92	9.49	14367: Scan 22992 (rt=60.9487) [\\qmcr.qmul.ac.uk\rfs\HAEMONC\Pedro Cutillas Lab\Cell Signalling Proteomics\Ana Levi\PROJECT (3)_BIOTINYLATION of CELL SURFACE PROTEOME in haematological and solid tumours\Exp28\QE2_Exp28_Biotin_inc_sample20.raw]	PTPRF(77-92, no_mod);	7.80896e+07	NA	NA	PTPRF;	P10586;	p013671	1652.81	1652.8	0.00280909	469	469	P10586	Receptor-type tyrosine-protein phosphatase F	PTPRF	surface	machine learning	NA	1907	1	1	SP:1-29;NC:30-1261;TM:1262-1284;CY:1285-1907	uniprot - CSPA confirmed	NA	0.9341	1	ENSG00000142949
PIGT_HUMAN	GPI transamidase component PIG-T OS=Homo sapiens OX=9606 GN=PIGT PE=1 SV=1	YVSGYGLQK	NA	507.766	32.9407	2	0.000000000.0	0.493331	-2.17066	-0.863329	30.4183	33.4999	23.25	0.0016	0.00765	27.91	23.025	4	357	365	NA	3598: Scan 8406 (rt=32.9407) [\\qmcr.qmul.ac.uk\rfs\HAEMONC\Pedro Cutillas Lab\Cell Signalling Proteomics\Ana Levi\PROJECT (3)_BIOTINYLATION of CELL SURFACE PROTEOME in haematological and solid tumours\Exp28\QE2_Exp28_Biotin_inc_sample20.raw]	PIGT(356-365, no_mod);	1.24372e+07	NA	NA	PIGT;	Q969N2;	p058999	1013.52	1013.52	-0.000875	2173	2173	Q969N2	GPI transamidase component PIG-T	PIGT	surface	machine learning	NA	578	1	1	SP:1-23;NC:24-523;TM:524-547;CY:548-578	uniprot - CSPA confirmed	NA	0.6447	2	ENSG00000124155
FCG2A_HUMAN	Low affinity immunoglobulin gamma Fc region receptor II-a OS=Homo sapiens OX=9606 GN=FCGR2A PE=1 SV=4	AAQFEPPGR	NA	486.747	31.3359	2	0.000000000.0	0.308806	-5.66145	-2.29889	29.3135	31.3359	46.3333	0.0071	0.00996667	21.46	20.2333	3	256	264	NA	3060: Scan 7636 (rt=31.3359) [\\qmcr.qmul.ac.uk\rfs\HAEMONC\Pedro Cutillas Lab\Cell Signalling Proteomics\Ana Levi\PROJECT (3)_BIOTINYLATION of CELL SURFACE PROTEOME in haematological and solid tumours\Exp28\QE2_Exp28_Biotin_inc_sample20.raw]	FCGR2A(255-264, no_mod);	5.29895e+06	NA	NA	FCGR2A;	P12318;	p000326	971.48	971.482	-0.00223333	490	490	P12318	Low affinity immunoglobulin gamma Fc region receptor II-a	FCGR2A	surface	machine learning	NA	317	1	1	SP:1-35;NC:36-216;TM:217-240;CY:241-317	uniprot	NA	0.9501	1	ENSG00000143226
ITAM_HUMAN	Integrin alpha-M OS=Homo sapiens OX=9606 GN=ITGAM PE=1 SV=2	FGDPLGYEDVIPEADR	NA	896.923	57.8244	2	0.0000000000000000.0	3.1811	-2.06493	-0.290591	54.9573	59.1172	333.655	2.4e-11	4.33e-05	106.18	76.3421	29	262	277	NA	13218: Scan 21490 (rt=57.8244) [\\qmcr.qmul.ac.uk\rfs\HAEMONC\Pedro Cutillas Lab\Cell Signalling Proteomics\Ana Levi\PROJECT (3)_BIOTINYLATION of CELL SURFACE PROTEOME in haematological and solid tumours\Exp28\QE2_Exp28_Biotin_inc_sample20.raw]	ITGAM(261-277, no_mod);	2.78851e+08	NA	NA	ITGAM;	P11215;	p013817	1791.83	1791.83	-0.00052069	481	481	P11215	Integrin alpha-M	ITGAM	surface	machine learning	NA	1152	1	1	SP:1-16;NC:17-1107;TM:1108-1130;CY:1131-1152	uniprot - CSPA confirmed	NA	0.8663	1	ENSG00000169896
ITA5_HUMAN	Integrin alpha-5 OS=Homo sapiens OX=9606 GN=ITGA5 PE=1 SV=2	VTAPPEAEYSGLVR	NA	744.889	44.2888	2	0.00000000000000.0	2.41974	-1.68038	0.339436	40.953	45.8007	266	1.1e-06	0.000751295	59.52	43.504	20	695	708	4.71	7955: Scan 14415 (rt=44.2888) [\\qmcr.qmul.ac.uk\rfs\HAEMONC\Pedro Cutillas Lab\Cell Signalling Proteomics\Ana Levi\PROJECT (3)_BIOTINYLATION of CELL SURFACE PROTEOME in haematological and solid tumours\Exp28\QE2_Exp28_Biotin_inc_sample20.raw]	ITGA5(694-708, no_mod);	1.60325e+08	NA	NA	ITGA5;	P08648;	p055681	1487.76	1487.76	0.000505	428	428	P08648	Integrin alpha-5	ITGA5	surface	machine learning	NA	1049	1	1	SP:1-41;NC:42-997;TM:998-1021;CY:1022-1049	uniprot - CSPA confirmed	NA	0.9062	1	ENSG00000161638
AT1B3_HUMAN	Sodium/potassium-transporting ATPase subunit beta-3 OS=Homo sapiens OX=9606 GN=ATP1B3 PE=1 SV=1	SDPTSYAGYIEDLKK	NA	843.914	47.7452	2	0.000000000000000.0	1.06773	-1.89819	-0.54573	44.5865	47.7452	125.4	3.2e-07	4.94e-05	64.98	49.73	5	98	112	NA	9322: Scan 16285 (rt=47.7452) [\\qmcr.qmul.ac.uk\rfs\HAEMONC\Pedro Cutillas Lab\Cell Signalling Proteomics\Ana Levi\PROJECT (3)_BIOTINYLATION of CELL SURFACE PROTEOME in haematological and solid tumours\Exp28\QE2_Exp28_Biotin_inc_sample20.raw]	ATP1B3(97-112, no_mod);	2.67829e+07	NA	NA	ATP1B3;	P54709;	p044366	1685.81	1685.81	-0.00092	995	995	P54709	Sodium/potassium-transporting ATPase subunit beta-3	ATP1B3	surface	pos. trainingset	NA	279	1	0	CY:1-37;TM:38-61;NC:62-279	uniprot - CSPA confirmed	surface	0.6797	2	ENSG00000069849
SATT_HUMAN	Neutral amino acid transporter A OS=Homo sapiens OX=9606 GN=SLC1A4 PE=1 SV=1	TTTVVNVEGDALGAGILHHLNQK	NA	597.573	52.9026	4	0.00000000000000000000000.0	2.93346	0.293346	1.49187	49.4181	52.9026	100.2	2.2e-11	4.47e-06	106.66	76.598	5	458	480	NA	11317: Scan 18998 (rt=52.9026) [\\qmcr.qmul.ac.uk\rfs\HAEMONC\Pedro Cutillas Lab\Cell Signalling Proteomics\Ana Levi\PROJECT (3)_BIOTINYLATION of CELL SURFACE PROTEOME in haematological and solid tumours\Exp28\QE2_Exp28_Biotin_inc_sample20.raw]	SLC1A4(457-480, no_mod);	2.23628e+07	NA	NA	SLC1A4;	P43007;	p050945	2386.26	2386.26	0.00356	874	874	P43007	Neutral amino acid transporter A	SLC1A4	surface	machine learning	NA	532	9	0	CY:1-42;TM:43-65;NC:66-84;TM:85-105;CY:106-116;TM:117-139;NC:140-219;TM:220-237;CY:238-257;TM:258-277;NC:278-296;TM:297-320;CY:321-327;TM:328-349;NC:350-368;TM:369-394;CY:395-414;TM:415-438;NC:439-532	uniprot - CSPA confirmed	NA	0.8942	1	ENSG00000115902
TM9S4_HUMAN	Transmembrane 9 superfamily member 4 OS=Homo sapiens OX=9606 GN=TM9SF4 PE=1 SV=2	IVNTPFQVLMNSEK	NA	810.427	61.2629	2	0.00000000000000.0	3.82991	-1.85318	0.608902	56.5247	61.2629	65.5714	3.9e-08	0.00316642	74.14	53.7271	7	85	98	12.63	14480: Scan 23138 (rt=61.2629) [\\qmcr.qmul.ac.uk\rfs\HAEMONC\Pedro Cutillas Lab\Cell Signalling Proteomics\Ana Levi\PROJECT (3)_BIOTINYLATION of CELL SURFACE PROTEOME in haematological and solid tumours\Exp28\QE2_Exp28_Biotin_inc_sample20.raw]	TM9SF4(84-98, no_mod);	2.05716e+07	NA	NA	TM9SF4;	Q92544;	p024898	1618.84	1618.84	0.000985714	2145	2145	Q92544	Transmembrane 9 superfamily member 4	TM9SF4	surface	machine learning	NA	642	9	1	SP:1-23;NC:24-277;TM:278-302;CY:303-345;TM:346-370;NC:371-376;TM:377-399;CY:400-413;TM:414-437;NC:438-448;TM:449-470;CY:471-499;TM:500-525;NC:526-530;TM:531-559;CY:560-569;TM:570-591;NC:592-602;TM:603-631;CY:632-642	phobius	NA	0.7405	2	ENSG00000101337
PLXB2_HUMAN	Plexin-B2 OS=Homo sapiens OX=9606 GN=PLXNB2 PE=1 SV=3	RPVVEQALYQFSNLLNSK	NA	702.717	68.0898	3	0.000000000000000000.0	1.09257	1.09257	1.09257	68.0898	68.0898	241	3.3e-10	3.3e-10	94.86	94.86	1	1309	1326	NA	16873: Scan 26243 (rt=68.0898) [\\qmcr.qmul.ac.uk\rfs\HAEMONC\Pedro Cutillas Lab\Cell Signalling Proteomics\Ana Levi\PROJECT (3)_BIOTINYLATION of CELL SURFACE PROTEOME in haematological and solid tumours\Exp28\QE2_Exp28_Biotin_inc_sample20.raw]	PLXNB2(1308-1326, no_mod);	1.54795e+06	NA	NA	PLXNB2;	O15031;	p043772	2105.13	2105.13	0.0023	136	136	O15031	Plexin-B2	PLXNB2	surface	pos. trainingset	NA	1838	1	1	SP:1-18;NC:19-1199;TM:1200-1221;CY:1222-1838	uniprot - CSPA confirmed	surface	0.9434	1	ENSG00000196576
FCGR1_HUMAN	High affinity immunoglobulin gamma Fc receptor I OS=Homo sapiens OX=9606 GN=FCGR1A PE=1 SV=2	EEQLQEGVHR	NA	612.802	24.0733	2	0.0000000000.0	1.47108	-1.47108	0	22.1965	24.0733	42	0.00027	0.002185	35.66	29.78	2	358	367	2.56	598: Scan 4266 (rt=24.0733) [\\qmcr.qmul.ac.uk\rfs\HAEMONC\Pedro Cutillas Lab\Cell Signalling Proteomics\Ana Levi\PROJECT (3)_BIOTINYLATION of CELL SURFACE PROTEOME in haematological and solid tumours\Exp28\QE2_Exp28_Biotin_inc_sample20.raw]	FCGR1BP(263-273, no_mod);FCGR1A(357-367, no_mod);	188254	NA	NA	FCGR1BP; FCGR1A;	P12314; Q92637;	p009391	1223.59	1223.59	0	489	489	P12314	High affinity immunoglobulin gamma Fc receptor I	FCGR1A	surface	pos. trainingset	NA	374	1	1	SP:1-15;NC:16-289;TM:290-313;CY:314-374	uniprot - CSPA confirmed	surface	0.8914	1	ENSG00000150337
LT4R1_HUMAN	Leukotriene B4 receptor 1 OS=Homo sapiens OX=9606 GN=LTB4R PE=1 SV=2	LLEGTGSEASSTR	NA	654.326	28.6129	2	0.0000000000000.0	1.37758	1.22452	1.30105	27.7206	28.6129	57	1.1e-06	2.4e-06	59.77	57.03	2	304	316	3.58	2076: Scan 6292 (rt=28.6129) [\\qmcr.qmul.ac.uk\rfs\HAEMONC\Pedro Cutillas Lab\Cell Signalling Proteomics\Ana Levi\PROJECT (3)_BIOTINYLATION of CELL SURFACE PROTEOME in haematological and solid tumours\Exp28\QE2_Exp28_Biotin_inc_sample20.raw]	LTB4R(303-316, no_mod);	1.09809e+06	NA	NA	LTB4R;	Q15722;	p030376	1306.64	1306.64	0.0017	1277	1277	Q15722	Leukotriene B4 receptor 1	LTB4R	surface	pos. trainingset	NA	352	7	0	NC:1-15;TM:16-43;CY:44-54;TM:55-78;NC:79-92;TM:93-113;CY:114-136;TM:137-158;NC:159-178;TM:179-201;CY:202-221;TM:222-239;NC:240-267;TM:268-288;CY:289-352	uniprot - CSPA confirmed	surface	0.9149	1	ENSG00000213903
JAG1_HUMAN	Protein jagged-1 OS=Homo sapiens OX=9606 GN=JAG1 PE=1 SV=3	DLESAQSLNR	NA	566.784	31.9687	2	0.0000000000.0	1.06049	1.06049	1.06049	31.9687	31.9687	29	0.0014	0.0014	28.59	28.59	1	1204	1213	3.65	3279: Scan 7930 (rt=31.9687) [\\qmcr.qmul.ac.uk\rfs\HAEMONC\Pedro Cutillas Lab\Cell Signalling Proteomics\Ana Levi\PROJECT (3)_BIOTINYLATION of CELL SURFACE PROTEOME in haematological and solid tumours\Exp28\QE2_Exp28_Biotin_inc_sample20.raw]	JAG1(1203-1213, no_mod);	1.52179e+06	NA	NA	JAG1;	P78504;	p006575	1131.55	1131.55	0.0012	1080	1080	P78504	Protein jagged-1	JAG1	surface	pos. trainingset	NA	1218	1	1	SP:1-30;NC:31-1068;TM:1069-1093;CY:1094-1218	uniprot - CSPA confirmed	surface	0.9465	1	ENSG00000101384
AT2B4_HUMAN	Plasma membrane calcium-transporting ATPase 4 OS=Homo sapiens OX=9606 GN=ATP2B4 PE=1 SV=2	VLPANSMAESR	Oxidation (M)	595.797	24.7548	2	0.00000030000.0	3.19442	3.19442	3.19442	24.7548	24.7548	107	0.033	0.033	14.78	14.78	1	8	18	NA	759: Scan 4533 (rt=24.7548) [\\qmcr.qmul.ac.uk\rfs\HAEMONC\Pedro Cutillas Lab\Cell Signalling Proteomics\Ana Levi\PROJECT (3)_BIOTINYLATION of CELL SURFACE PROTEOME in haematological and solid tumours\Exp28\QE2_Exp28_Biotin_inc_sample20.raw]	;	116251	NA	NA	ATP2B4;	P23634;	p054144	1189.58	1189.58	0.0038	637	637	P23634	Plasma membrane calcium-transporting ATPase 4	ATP2B4	surface	machine learning	NA	1241	10	0	CY:1-95;TM:96-119;NC:120-147;TM:148-168;CY:169-358;TM:359-382;NC:383-408;TM:409-432;CY:433-842;TM:843-862;NC:863-873;TM:874-893;CY:894-916;TM:917-937;NC:938-956;TM:957-974;CY:975-994;TM:995-1016;NC:1017-1027;TM:1028-1049;CY:1050-1241	uniprot	NA	0.6048	2	ENSG00000058668
PLXB2_HUMAN	Plexin-B2 OS=Homo sapiens OX=9606 GN=PLXNB2 PE=1 SV=3	IQPETGPLGGGIR	Deamidated (NQ)	648.352	41.1703	2	0.0100000000000.0	2.85783	-0.308955	1.27444	38.6079	41.1703	128.5	0.017	0.022	17.74	16.715	2	808	820	1.37	6719: Scan 12733 (rt=41.1703) [\\qmcr.qmul.ac.uk\rfs\HAEMONC\Pedro Cutillas Lab\Cell Signalling Proteomics\Ana Levi\PROJECT (3)_BIOTINYLATION of CELL SURFACE PROTEOME in haematological and solid tumours\Exp28\QE2_Exp28_Biotin_inc_sample20.raw]	PLXNB2(809);	8.92283e+06	NA	NA	PLXNB2;	O15031;	p024027	1294.69	1294.69	0.00165	136	136	O15031	Plexin-B2	PLXNB2	surface	pos. trainingset	NA	1838	1	1	SP:1-18;NC:19-1199;TM:1200-1221;CY:1222-1838	uniprot - CSPA confirmed	surface	0.9434	1	ENSG00000196576
PTPRG_HUMAN	Receptor-type tyrosine-protein phosphatase gamma OS=Homo sapiens OX=9606 GN=PTPRG PE=1 SV=4	STFEDFWR	NA	544.246	57.1989	2	0.00000000.0	1.28857	1.28857	1.28857	57.1989	57.1989	22	0.0062	0.0062	22.08	22.08	1	930	937	1.05	12978: Scan 21187 (rt=57.1989) [\\qmcr.qmul.ac.uk\rfs\HAEMONC\Pedro Cutillas Lab\Cell Signalling Proteomics\Ana Levi\PROJECT (3)_BIOTINYLATION of CELL SURFACE PROTEOME in haematological and solid tumours\Exp28\QE2_Exp28_Biotin_inc_sample20.raw]	PTPRG(929-937, no_mod);	1.71986e+06	NA	NA	PTPRG;	P23470;	p047220	1086.48	1086.48	0.0014	633	633	P23470	Receptor-type tyrosine-protein phosphatase gamma	PTPRG	surface	machine learning	NA	1445	1	1	SP:1-19;NC:20-736;TM:737-762;CY:763-1445	uniprot - CSPA confirmed	NA	0.976	1	ENSG00000144724
S29A1_HUMAN	Equilibrative nucleoside transporter 1 OS=Homo sapiens OX=9606 GN=SLC29A1 PE=1 SV=3	LEGPGEQETK	NA	544.268	23.8043	2	0.0000000000.0	2.20889	2.20889	2.20889	23.2594	23.8043	81.5	0.00011	0.00044	39.67	35.395	2	240	249	7.64	515: Scan 4152 (rt=23.8043) [\\qmcr.qmul.ac.uk\rfs\HAEMONC\Pedro Cutillas Lab\Cell Signalling Proteomics\Ana Levi\PROJECT (3)_BIOTINYLATION of CELL SURFACE PROTEOME in haematological and solid tumours\Exp28\QE2_Exp28_Biotin_inc_sample20.raw]	SLC29A1(239-249, no_mod);	638018	NA	NA	SLC29A1;	Q99808;	p028186	1086.52	1086.52	0.0024	2330	2330	Q99808	Equilibrative nucleoside transporter 1	SLC29A1	surface	pos. trainingset	NA	456	11	0	CY:1-11;TM:12-32;NC:33-78;TM:79-98;CY:99-109;TM:110-130;NC:131-135;TM:136-159;CY:160-178;TM:179-199;NC:200-204;TM:205-226;CY:227-288;TM:289-307;NC:308-326;TM:327-344;CY:345-363;TM:364-382;NC:383-393;TM:394-418;CY:419-429;TM:430-452;NC:453-456	uniprot - CSPA confirmed	surface	0.5476	3	ENSG00000112759
NOTC2_HUMAN	Neurogenic locus notch homolog protein 2 OS=Homo sapiens OX=9606 GN=NOTCH2 PE=1 SV=3	TGEMALHLAAR	NA	390.541	37.8386	3	0.00000000000.0	-0.770151	-0.770151	-0.770151	37.8386	37.8386	47	0.0033	0.0033	24.81	24.81	1	1876	1886	0.52	5426: Scan 10949 (rt=37.8386) [\\qmcr.qmul.ac.uk\rfs\HAEMONC\Pedro Cutillas Lab\Cell Signalling Proteomics\Ana Levi\PROJECT (3)_BIOTINYLATION of CELL SURFACE PROTEOME in haematological and solid tumours\Exp28\QE2_Exp28_Biotin_inc_sample20.raw]	NOTCH2(1875-1886, no_mod);	3.0643e+06	NA	NA	NOTCH2;	Q04721;	p048800	1168.6	1168.6	-0.0009	1120	1120	Q04721	Neurogenic locus notch homolog protein 2	NOTCH2	surface	pos. trainingset	NA	2471	1	1	SP:1-25;NC:26-1677;TM:1678-1699;CY:1700-2471	uniprot - CSPA confirmed	surface	0.8817	1	ENSG00000134250
NOTC2_HUMAN	Neurogenic locus notch homolog protein 2 OS=Homo sapiens OX=9606 GN=NOTCH2 PE=1 SV=3	RPWTQQHLEAADIR	NA	574.301	36.4567	3	0.00000000000000.0	-0.0581436	-0.0581436	-0.0581436	36.4567	36.4567	47	0.0034	0.0034	24.69	24.69	1	1787	1800	8.48	4901: Scan 10213 (rt=36.4567) [\\qmcr.qmul.ac.uk\rfs\HAEMONC\Pedro Cutillas Lab\Cell Signalling Proteomics\Ana Levi\PROJECT (3)_BIOTINYLATION of CELL SURFACE PROTEOME in haematological and solid tumours\Exp28\QE2_Exp28_Biotin_inc_sample20.raw]	NOTCH2(1786-1800, no_mod);	1.50056e+06	NA	NA	NOTCH2;	Q04721;	p043773	1719.88	1719.88	-0.0001	1120	1120	Q04721	Neurogenic locus notch homolog protein 2	NOTCH2	surface	pos. trainingset	NA	2471	1	1	SP:1-25;NC:26-1677;TM:1678-1699;CY:1700-2471	uniprot - CSPA confirmed	surface	0.8817	1	ENSG00000134250
CD38_HUMAN	ADP-ribosyl cyclase/cyclic ADP-ribose hydrolase 1 OS=Homo sapiens OX=9606 GN=CD38 PE=1 SV=2	DLAHQFTQVQR	NA	671.846	39.5216	2	0.00000000000.0	0.149067	-2.68321	-1.24222	36.0532	39.5216	79	1.2e-05	0.001414	49.17	37.32	3	130	140	NA	6084: Scan 11859 (rt=39.5216) [\\qmcr.qmul.ac.uk\rfs\HAEMONC\Pedro Cutillas Lab\Cell Signalling Proteomics\Ana Levi\PROJECT (3)_BIOTINYLATION of CELL SURFACE PROTEOME in haematological and solid tumours\Exp28\QE2_Exp28_Biotin_inc_sample20.raw]	CD38(129-140, no_mod);	1.23912e+07	NA	NA	CD38;	P28907;	p006468	1341.68	1341.68	-0.00166667	687	687	P28907	ADP-ribosyl cyclase/cyclic ADP-ribose hydrolase 1	CD38	surface	machine learning	NA	300	1	0	CY:1-23;TM:24-43;NC:44-300	uniprot - CSPA confirmed	NA	0.6926	2	ENSG00000004468
FCGRN_HUMAN	IgG receptor FcRn large subunit p51 OS=Homo sapiens OX=9606 GN=FCGRT PE=1 SV=1	QGTWGGDWPEALAISQR	NA	624.639	60.6586	3	0.00000000000000000.0	0.0534503	0.0534503	0.0534503	60.6586	60.6586	319	1.5e-06	1.5e-06	58.27	58.27	1	147	163	0.46	14262: Scan 22857 (rt=60.6586) [\\qmcr.qmul.ac.uk\rfs\HAEMONC\Pedro Cutillas Lab\Cell Signalling Proteomics\Ana Levi\PROJECT (3)_BIOTINYLATION of CELL SURFACE PROTEOME in haematological and solid tumours\Exp28\QE2_Exp28_Biotin_inc_sample20.raw]	FCGRT(146-163, no_mod);	1.16636e+06	NA	NA	FCGRT;	P55899;	p040702	1870.9	1870.9	0.0001	1020	1020	P55899	IgG receptor FcRn large subunit p51	FCGRT	surface	pos. trainingset	NA	365	1	1	SP:1-23;NC:24-297;TM:298-321;CY:322-365	uniprot - CSPA confirmed	surface	0.8098	1	ENSG00000104870
S39AE_HUMAN	Metal cation symporter ZIP14 OS=Homo sapiens OX=9606 GN=SLC39A14 PE=1 SV=3	DQEEGVMEK	NA	532.733	25.952	2	0.000000000.0	1.31647	1.31647	1.31647	25.952	25.952	15	0.03	0.03	15.17	15.17	1	268	276	NA	1139: Scan 5058 (rt=25.952) [\\qmcr.qmul.ac.uk\rfs\HAEMONC\Pedro Cutillas Lab\Cell Signalling Proteomics\Ana Levi\PROJECT (3)_BIOTINYLATION of CELL SURFACE PROTEOME in haematological and solid tumours\Exp28\QE2_Exp28_Biotin_inc_sample20.raw]	SLC39A14(267-276, no_mod);	246163	NA	NA	SLC39A14;	Q15043;	p007350	1063.45	1063.45	0.0014	1258	1258	Q15043	Zinc transporter ZIP14	SLC39A14	surface	pos. trainingset	NA	492	6	1	SP:1-30;NC:31-152;TM:153-175;CY:176-185;TM:186-207;NC:208-218;TM:219-237;CY:238-398;TM:399-419;NC:420-424;TM:425-442;CY:443-461;TM:462-485;NC:486-492	uniprot - CSPA confirmed	surface	0.9194	1	ENSG00000104635
AT1A1_HUMAN	Sodium/potassium-transporting ATPase subunit alpha-1 OS=Homo sapiens OX=9606 GN=ATP1A1 PE=1 SV=1	DAFQNAYLELGGLGER	NA	876.932	63.9998	2	0.0000000000000000.0	2.73996	-0.399578	1.29007	61.5264	64.1715	952	4.5e-10	9.35e-06	93.51	71.827	10	536	551	1.93	15468: Scan 24396 (rt=63.9998) [\\qmcr.qmul.ac.uk\rfs\HAEMONC\Pedro Cutillas Lab\Cell Signalling Proteomics\Ana Levi\PROJECT (3)_BIOTINYLATION of CELL SURFACE PROTEOME in haematological and solid tumours\Exp28\QE2_Exp28_Biotin_inc_sample20.raw]	ATP1A1(535-551, no_mod);	4.44947e+07	NA	NA	ATP1A1;	P05023;	p005100	1751.85	1751.85	0.00226	381	381	P05023	Sodium/potassium-transporting ATPase subunit alpha-1	ATP1A1	surface	pos. trainingset	NA	1023	10	0	CY:1-95;TM:96-114;NC:115-129;TM:130-149;CY:150-290;TM:291-312;NC:313-318;TM:319-344;CY:345-775;TM:776-796;NC:797-801;TM:802-824;CY:825-848;TM:849-872;NC:873-912;TM:913-932;CY:933-952;TM:953-970;NC:971-984;TM:985-1002;CY:1003-1023	uniprot	surface	0.5464	3	ENSG00000163399
GLIP1_HUMAN	Glioma pathogenesis-related protein 1 OS=Homo sapiens OX=9606 GN=GLIPR1 PE=1 SV=3	SEVKPTASDMLYMTWDPALAQIAK	NA	889.446	65.4372	3	0.000000000000000000000000.0	0.862938	0.862938	0.862938	65.4372	65.4372	47	2.1e-05	2.1e-05	46.82	46.82	1	46	69	NA	15966: Scan 25055 (rt=65.4372) [\\qmcr.qmul.ac.uk\rfs\HAEMONC\Pedro Cutillas Lab\Cell Signalling Proteomics\Ana Levi\PROJECT (3)_BIOTINYLATION of CELL SURFACE PROTEOME in haematological and solid tumours\Exp28\QE2_Exp28_Biotin_inc_sample20.raw]	GLIPR1(45-69, no_mod);	2.81431e+06	NA	NA	GLIPR1;	P48060;	p044707	2665.32	2665.31	0.0023	926	926	P48060	Glioma pathogenesis-related protein 1	GLIPR1	surface	machine learning	NA	266	1	1	SP:1-21;NC:22-233;TM:234-255;CY:256-266	phobius	NA	0.6148	2	ENSG00000139278
ITAM_HUMAN	Integrin alpha-M OS=Homo sapiens OX=9606 GN=ITGAM PE=1 SV=2	GAVYLFHGTSGSGISPSHSQR	NA	715.687	37.8964	3	0.000000000000000000000.0	2.23876	-2.65853	0.0186564	31.8336	37.8964	416.9	2e-12	0.00150303	116.9	81.584	10	550	570	1.13	5450: Scan 10978 (rt=37.8964) [\\qmcr.qmul.ac.uk\rfs\HAEMONC\Pedro Cutillas Lab\Cell Signalling Proteomics\Ana Levi\PROJECT (3)_BIOTINYLATION of CELL SURFACE PROTEOME in haematological and solid tumours\Exp28\QE2_Exp28_Biotin_inc_sample20.raw]	ITGAM(549-570, no_mod);	2.95325e+07	NA	NA	ITGAM;	P11215;	p015911	2144.04	2144.04	4e-05	481	481	P11215	Integrin alpha-M	ITGAM	surface	machine learning	NA	1152	1	1	SP:1-16;NC:17-1107;TM:1108-1130;CY:1131-1152	uniprot - CSPA confirmed	NA	0.8663	1	ENSG00000169896
PTPRJ_HUMAN	Receptor-type tyrosine-protein phosphatase eta OS=Homo sapiens OX=9606 GN=PTPRJ PE=1 SV=3	VLLESIGSHEELTQDSR	NA	638.326	43.9893	3	0.00000000000000000.0	0.83684	0.83684	0.83684	43.9893	43.9893	166	1.4e-09	1.4e-09	88.43	88.43	1	238	254	NA	7820: Scan 14243 (rt=43.9893) [\\qmcr.qmul.ac.uk\rfs\HAEMONC\Pedro Cutillas Lab\Cell Signalling Proteomics\Ana Levi\PROJECT (3)_BIOTINYLATION of CELL SURFACE PROTEOME in haematological and solid tumours\Exp28\QE2_Exp28_Biotin_inc_sample20.raw]	PTPRJ(237-254, no_mod);	4601248	NA	NA	PTPRJ;	Q12913;	p054046	1911.96	1911.95	0.0016	1168	1168	Q12913	Receptor-type tyrosine-protein phosphatase eta	PTPRJ	surface	pos. trainingset	NA	1337	1	1	SP:1-35;NC:36-970;TM:971-996;CY:997-1337	uniprot - CSPA confirmed	surface	0.9348	1	ENSG00000149177
PTPRC_HUMAN	Receptor-type tyrosine-protein phosphatase C OS=Homo sapiens OX=9606 GN=PTPRC PE=1 SV=3	QTYGDIEVDLK	NA	640.823	46.6768	2	0.00000000000.0	3.4385	-1.32851	1.28385	43.5905	47.4908	518	3.9e-05	0.00223843	44.05	32.3329	7	1081	1091	1.8	8899: Scan 15713 (rt=46.6768) [\\qmcr.qmul.ac.uk\rfs\HAEMONC\Pedro Cutillas Lab\Cell Signalling Proteomics\Ana Levi\PROJECT (3)_BIOTINYLATION of CELL SURFACE PROTEOME in haematological and solid tumours\Exp28\QE2_Exp28_Biotin_inc_sample20.raw]	PTPRC(1080-1091, no_mod);	5.24421e+07	NA	NA	PTPRC;	P08575;	p042609	1279.63	1279.63	0.00164286	423	423	P08575	Receptor-type tyrosine-protein phosphatase C	PTPRC	surface	machine learning	NA	1304	1	1	SP:1-23;NC:24-575;TM:576-597;CY:598-1304	uniprot	NA	0.978	1	ENSG00000081237;ENSG00000262418
ITB7_HUMAN	Integrin beta-7 OS=Homo sapiens OX=9606 GN=ITGB7 PE=1 SV=1	GEGATQLAPQR	NA	564.295	27.5508	2	0.00000000000.0	3.46183	-0.532589	1.27821	24.548	27.5508	58	5.8e-05	0.0001034	42.39	40.196	5	117	127	6.23	1682: Scan 5785 (rt=27.5508) [\\qmcr.qmul.ac.uk\rfs\HAEMONC\Pedro Cutillas Lab\Cell Signalling Proteomics\Ana Levi\PROJECT (3)_BIOTINYLATION of CELL SURFACE PROTEOME in haematological and solid tumours\Exp28\QE2_Exp28_Biotin_inc_sample20.raw]	ITGB7(116-127, no_mod);	2.18893e+06	NA	NA	ITGB7;	P26010;	p016209	1126.57	1126.57	0.00144	663	663	P26010	Integrin beta-7	ITGB7	surface	machine learning	NA	798	1	1	SP:1-19;NC:20-725;TM:726-746;CY:747-798	uniprot - CSPA confirmed	NA	0.8802	1	ENSG00000139626
VLDLR_HUMAN	Very low-density lipoprotein receptor OS=Homo sapiens OX=9606 GN=VLDLR PE=1 SV=1	TISVATLDGTK	NA	553.31	40.6891	2	0.00000000000.0	4.43598	0.814773	2.5952	38.3127	41.6695	30	0.00036	0.00161	34.44	30.3333	3	536	546	NA	6530: Scan 12476 (rt=40.6891) [\\qmcr.qmul.ac.uk\rfs\HAEMONC\Pedro Cutillas Lab\Cell Signalling Proteomics\Ana Levi\PROJECT (3)_BIOTINYLATION of CELL SURFACE PROTEOME in haematological and solid tumours\Exp28\QE2_Exp28_Biotin_inc_sample20.raw]	VLDLR(535-546, no_mod);	8.59056e+06	NA	NA	VLDLR;	P98155;	p049288	1104.61	1104.6	0.00286667	1091	1091	P98155	Very low-density lipoprotein receptor	VLDLR	surface	machine learning	NA	873	1	1	SP:1-23;NC:24-797;TM:798-819;CY:820-873	uniprot	NA	0.7804	1	ENSG00000147852
PTPRF_HUMAN	Receptor-type tyrosine-protein phosphatase F OS=Homo sapiens OX=9606 GN=PTPRF PE=1 SV=2	FSQEYESIDPGQQFTWENSNLEVNKPK	NA	1072.17	53.0764	3	0.000000000000000000000000000.0	4.10768	0.466782	2.35937	50.3744	54.3966	471.364	1.3e-11	1.87e-06	108.83	74.0182	11	1352	1378	NA	11380: Scan 19090 (rt=53.0764) [\\qmcr.qmul.ac.uk\rfs\HAEMONC\Pedro Cutillas Lab\Cell Signalling Proteomics\Ana Levi\PROJECT (3)_BIOTINYLATION of CELL SURFACE PROTEOME in haematological and solid tumours\Exp28\QE2_Exp28_Biotin_inc_sample20.raw]	PTPRF(1351-1378, no_mod);	5.15349e+07	NA	NA	PTPRF;	P10586;	p015117	3213.5	3213.49	0.00758182	469	469	P10586	Receptor-type tyrosine-protein phosphatase F	PTPRF	surface	machine learning	NA	1907	1	1	SP:1-29;NC:30-1261;TM:1262-1284;CY:1285-1907	uniprot - CSPA confirmed	NA	0.9341	1	ENSG00000142949
QSOX2_HUMAN	Sulfhydryl oxidase 2 OS=Homo sapiens OX=9606 GN=QSOX2 PE=1 SV=3	LYTVDLESGLHYLLR	NA	597.993	66.3762	3	0.000000000000000.0	2.51262	-0.725869	0.610474	61.7688	68.6272	93.9333	3.2e-09	2.34e-06	84.9	70.74	15	322	336	2.52	16286: Scan 25477 (rt=66.3762) [\\qmcr.qmul.ac.uk\rfs\HAEMONC\Pedro Cutillas Lab\Cell Signalling Proteomics\Ana Levi\PROJECT (3)_BIOTINYLATION of CELL SURFACE PROTEOME in haematological and solid tumours\Exp28\QE2_Exp28_Biotin_inc_sample20.raw]	QSOX2(321-336, no_mod);	1.64944e+07	NA	NA	QSOX2;	Q6ZRP7;	p034717	1790.96	1790.96	0.00109333	1547	1547	Q6ZRP7	Sulfhydryl oxidase 2	QSOX2	surface	pos. trainingset	NA	698	1	1	SP:1-21;NC:22-659;TM:660-682;CY:683-698	uniprot - CSPA based corrected Nterm - CSPA confirmed	surface	0.5084	3	ENSG00000165661
PECA1_HUMAN	Platelet endothelial cell adhesion molecule OS=Homo sapiens OX=9606 GN=PECAM1 PE=1 SV=2	DQNFVILEFPVEEQDR	NA	989.482	67.2187	2	0.0000000000000000.0	1.97274	-1.11283	0.586763	65.0071	67.2187	130.4	6.2e-07	3.3e-05	62.1	50.622	5	185	200	10.12	16584: Scan 25854 (rt=67.2187) [\\qmcr.qmul.ac.uk\rfs\HAEMONC\Pedro Cutillas Lab\Cell Signalling Proteomics\Ana Levi\PROJECT (3)_BIOTINYLATION of CELL SURFACE PROTEOME in haematological and solid tumours\Exp28\QE2_Exp28_Biotin_inc_sample20.raw]	PECAM1(184-200, no_mod);	5.37691e+06	NA	NA	PECAM1;	P16284;	p007417	1976.95	1976.95	0.00116	543	543	P16284	Platelet endothelial cell adhesion molecule	PECAM1	surface	pos. trainingset	NA	738	1	1	SP:1-27;NC:28-602;TM:603-624;CY:625-738	uniprot - CSPA confirmed	surface	0.9341	1	NA
RECK_HUMAN	Reversion-inducing cysteine-rich protein with Kazal motifs OS=Homo sapiens OX=9606 GN=RECK PE=1 SV=1	TDSSPGPSQIK	NA	558.783	25.269	2	0.00000000000.0	5.82674	5.37853	5.60264	25.269	26.3805	20.5	0.0057	0.00935	22.47	20.635	2	171	181	1.88	924: Scan 4757 (rt=25.269) [\\qmcr.qmul.ac.uk\rfs\HAEMONC\Pedro Cutillas Lab\Cell Signalling Proteomics\Ana Levi\PROJECT (3)_BIOTINYLATION of CELL SURFACE PROTEOME in haematological and solid tumours\Exp28\QE2_Exp28_Biotin_inc_sample20.raw]	RECK(170-181, no_mod);	1.0472e+06	NA	NA	RECK;	O95980;	p048342	1115.55	1115.55	0.00625	340	340	O95980	Reversion-inducing cysteine-rich protein with Kazal motifs	RECK	surface	GPI (UniProt)	NA	971	0	1	SP:1-26;NC:27-971	uniprot - CSPA based sp-noncyt - CSPA confirmed	NA	0.6427	2 (nonTM)	ENSG00000122707
SEM4D_HUMAN	Semaphorin-4D OS=Homo sapiens OX=9606 GN=SEMA4D PE=1 SV=1	DHPLMDDSVTPIDNRPR	NA	495.243	38.4044	4	0.00000000000000000.0	3.035	3.035	3.035	38.4044	38.4044	133	5.5e-05	5.5e-05	42.56	42.56	1	396	412	NA	5659: Scan 11253 (rt=38.4044) [\\qmcr.qmul.ac.uk\rfs\HAEMONC\Pedro Cutillas Lab\Cell Signalling Proteomics\Ana Levi\PROJECT (3)_BIOTINYLATION of CELL SURFACE PROTEOME in haematological and solid tumours\Exp28\QE2_Exp28_Biotin_inc_sample20.raw]	SEMA4D(395-412, no_mod);	5063939	NA	NA	SEMA4D;	Q92854;	p006028	1976.94	1976.94	0.006	2157	2157	Q92854	Semaphorin-4D	SEMA4D	surface	pos. trainingset	NA	862	1	1	SP:1-23;NC:24-734;TM:735-756;CY:757-862	uniprot - CSPA confirmed	surface	0.8763	1	ENSG00000187764
SHPS1_HUMAN	Tyrosine-protein phosphatase non-receptor type substrate 1 OS=Homo sapiens OX=9606 GN=SIRPA PE=1 SV=2	VPPTLEVTQQPVR	NA	488.612	41.1603	3	0.0000000000000.0	1.64067	-0.136723	0.65254	39.1255	41.1603	253.273	5.1e-06	0.00950365	52.91	28.9773	11	252	264	NA	6713: Scan 12727 (rt=41.1603) [\\qmcr.qmul.ac.uk\rfs\HAEMONC\Pedro Cutillas Lab\Cell Signalling Proteomics\Ana Levi\PROJECT (3)_BIOTINYLATION of CELL SURFACE PROTEOME in haematological and solid tumours\Exp28\QE2_Exp28_Biotin_inc_sample20.raw]	SIRPA(251-264, no_mod);SIRPB1(250-263, no_mod);	9.49649e+07	NA	NA	SIRPA; SIRPB1;	Q5TFQ8; P78324;	p055005	1462.82	1462.81	0.000954545	1069	1069	P78324	Tyrosine-protein phosphatase non-receptor type substrate 1	SIRPA	surface	machine learning	NA	504	1	1	SP:1-30;NC:31-371;TM:372-394;CY:395-504	uniprot	NA	0.9741	1	ENSG00000198053
PTPRF_HUMAN	Receptor-type tyrosine-protein phosphatase F OS=Homo sapiens OX=9606 GN=PTPRF PE=1 SV=2	YSIGGLSPFSEYAFR	NA	847.415	64.5522	2	0.000000000000000.0	1.18146	-0.827025	0.17722	63.499	64.5522	547.5	1.4e-06	1.17e-05	58.66	52.665	2	374	388	2.64	15662: Scan 24648 (rt=64.5522) [\\qmcr.qmul.ac.uk\rfs\HAEMONC\Pedro Cutillas Lab\Cell Signalling Proteomics\Ana Levi\PROJECT (3)_BIOTINYLATION of CELL SURFACE PROTEOME in haematological and solid tumours\Exp28\QE2_Exp28_Biotin_inc_sample20.raw]	PTPRF(373-388, no_mod);	3.71047e+06	NA	NA	PTPRF;	P10586;	p058713	1692.82	1692.81	0.0003	469	469	P10586	Receptor-type tyrosine-protein phosphatase F	PTPRF	surface	machine learning	NA	1907	1	1	SP:1-29;NC:30-1261;TM:1262-1284;CY:1285-1907	uniprot - CSPA confirmed	NA	0.9341	1	ENSG00000142949
BASI_HUMAN	Basigin OS=Homo sapiens OX=9606 GN=BSG PE=1 SV=2	KPEDVLDDDDAGSAPLK	NA	892.931	38.3739	2	0.00000000000000000.0	3.98016	-5.88615	0.242921	35.2218	39.2102	391.778	3.2e-15	6.55e-08	144.94	104.933	9	350	366	2.96	5647: Scan 11235 (rt=38.3739) [\\qmcr.qmul.ac.uk\rfs\HAEMONC\Pedro Cutillas Lab\Cell Signalling Proteomics\Ana Levi\PROJECT (3)_BIOTINYLATION of CELL SURFACE PROTEOME in haematological and solid tumours\Exp28\QE2_Exp28_Biotin_inc_sample20.raw]	BSG(349-366, no_mod);	2.38361e+07	NA	NA	BSG;	P35613;	p026311	1783.85	1783.85	0.000433333	821	821	P35613	Basigin	BSG	surface	pos. trainingset	NA	385	1	1	SP:1-21;NC:22-323;TM:324-345;CY:346-385	uniprot - CSPA confirmed	surface	0.9242	1	ENSG00000172270
ITB2_HUMAN	Integrin beta-2 OS=Homo sapiens OX=9606 GN=ITGB2 PE=1 SV=3	ALIHLSDLR	NA	519.309	45.3666	2	0.000000000.0	0.096469	0.096469	0.096469	45.3666	45.3666	600	0.0035	0.0035	24.6	24.6	1	725	733	NA	8384: Scan 15009 (rt=45.3666) [\\qmcr.qmul.ac.uk\rfs\HAEMONC\Pedro Cutillas Lab\Cell Signalling Proteomics\Ana Levi\PROJECT (3)_BIOTINYLATION of CELL SURFACE PROTEOME in haematological and solid tumours\Exp28\QE2_Exp28_Biotin_inc_sample20.raw]	ITGB2(724-733, no_mod);	5648296	NA	NA	ITGB2;	P05107;	p002426	1036.6	1036.6	0.0001	385	385	P05107	Integrin beta-2	ITGB2	surface	pos. trainingset	NA	769	1	1	SP:1-22;NC:23-700;TM:701-727;CY:728-769	uniprot - CSPA confirmed	surface	0.8352	1	ENSG00000160255
ITAL_HUMAN	Integrin alpha-L OS=Homo sapiens OX=9606 GN=ITGAL PE=1 SV=3	GVPNGIPAEDSEQLASGQEAGDPGCLKPLHEK	Deamidated (NQ)	826.148	42.6585	4	0.00010000000000000000000000000000.0	4.3023	-0.515065	1.89362	41.4903	42.6585	476	0.00031	0.000415	35.1	33.99	2	1130	1161	34.27	7332: Scan 13566 (rt=42.6585) [\\qmcr.qmul.ac.uk\rfs\HAEMONC\Pedro Cutillas Lab\Cell Signalling Proteomics\Ana Levi\PROJECT (3)_BIOTINYLATION of CELL SURFACE PROTEOME in haematological and solid tumours\Exp28\QE2_Exp28_Biotin_inc_sample20.raw]	ITGAL(1133);	5.00936e+06	NA	0.5464	ITGAL;	P20701;	p018975	3300.56	3300.56	0.00625	594	594	P20701	Integrin alpha-L	ITGAL	surface	pos. trainingset	NA	1170	1	1	SP:1-25;NC:26-1089;TM:1090-1114;CY:1115-1170	uniprot - CSPA confirmed	surface	0.8621	1	ENSG00000005844
LEUK_HUMAN	Leukosialin OS=Homo sapiens OX=9606 GN=SPN PE=1 SV=1	RNGVVDAWAGPAQVPEEGAVTVTVGGSGGDK	Deamidated (NQ)	994.492	52.4533	3	0.0100000000000000000000000000000.0	1.00656	-1.6776	0.0922679	50.0555	53.393	328.625	3.1e-11	1e-06	105.02	82.5913	8	296	326	76.35	11142: Scan 18773 (rt=52.4533) [\\qmcr.qmul.ac.uk\rfs\HAEMONC\Pedro Cutillas Lab\Cell Signalling Proteomics\Ana Levi\PROJECT (3)_BIOTINYLATION of CELL SURFACE PROTEOME in haematological and solid tumours\Exp28\QE2_Exp28_Biotin_inc_sample20.raw]	SPN(297);	8.98804e+07	NA	0.9986	SPN;	P16150;	p043549	2980.45	2980.45	0.000275	538	538	P16150	Leukosialin	SPN	surface	machine learning	NA	400	1	1	SP:1-19;NC:20-254;TM:255-277;CY:278-400	uniprot	NA	0.8044	1	ENSG00000197471
PECA1_HUMAN	Platelet endothelial cell adhesion molecule OS=Homo sapiens OX=9606 GN=PECAM1 PE=1 SV=2	STESYFIPEVR	NA	664.33	50.2197	2	0.00000000000.0	0.0753781	-0.37689	-0.150756	50.2197	50.3569	136	6.4e-05	0.000177	41.92	38.625	2	90	100	NA	10295: Scan 17627 (rt=50.2197) [\\qmcr.qmul.ac.uk\rfs\HAEMONC\Pedro Cutillas Lab\Cell Signalling Proteomics\Ana Levi\PROJECT (3)_BIOTINYLATION of CELL SURFACE PROTEOME in haematological and solid tumours\Exp28\QE2_Exp28_Biotin_inc_sample20.raw]	PECAM1(89-100, no_mod);	1.35845e+07	NA	NA	PECAM1;	P16284;	p047216	1326.65	1326.65	-0.0002	543	543	P16284	Platelet endothelial cell adhesion molecule	PECAM1	surface	pos. trainingset	NA	738	1	1	SP:1-27;NC:28-602;TM:603-624;CY:625-738	uniprot - CSPA confirmed	surface	0.9341	1	NA
BASI_HUMAN	Basigin OS=Homo sapiens OX=9606 GN=BSG PE=1 SV=2	RKPEDVLDDDDAGSAPLK	NA	647.657	36.2227	3	0.000000000000000000.0	1.95881	-2.11346	-0.31986	32.2665	37.5397	246.744	7.5e-11	9.6e-05	101.28	71.4331	39	349	366	3.87	4808: Scan 10091 (rt=36.2227) [\\qmcr.qmul.ac.uk\rfs\HAEMONC\Pedro Cutillas Lab\Cell Signalling Proteomics\Ana Levi\PROJECT (3)_BIOTINYLATION of CELL SURFACE PROTEOME in haematological and solid tumours\Exp28\QE2_Exp28_Biotin_inc_sample20.raw]	BSG(348-366, no_mod);	4.21426e+08	NA	NA	BSG;	P35613;	p043388	1939.95	1939.95	-0.000620513	821	821	P35613	Basigin	BSG	surface	pos. trainingset	NA	385	1	1	SP:1-21;NC:22-323;TM:324-345;CY:346-385	uniprot - CSPA confirmed	surface	0.9242	1	ENSG00000172270
PTPRC_HUMAN	Receptor-type tyrosine-protein phosphatase C OS=Homo sapiens OX=9606 GN=PTPRC PE=1 SV=3	NSNVIPYDYNR	NA	677.823	39.5616	2	0.00000000000.0	2.14239	-5.02352	-0.597719	36.8037	40.4718	326.091	1.6e-06	0.00612787	57.96	36.2873	11	974	984	11.27	6097: Scan 11880 (rt=39.5616) [\\qmcr.qmul.ac.uk\rfs\HAEMONC\Pedro Cutillas Lab\Cell Signalling Proteomics\Ana Levi\PROJECT (3)_BIOTINYLATION of CELL SURFACE PROTEOME in haematological and solid tumours\Exp28\QE2_Exp28_Biotin_inc_sample20.raw]	PTPRC(973-984, no_mod);	5.67859e+07	NA	NA	PTPRC;	P08575;	p038971	1353.63	1353.63	-0.000809091	423	423	P08575	Receptor-type tyrosine-protein phosphatase C	PTPRC	surface	machine learning	NA	1304	1	1	SP:1-23;NC:24-575;TM:576-597;CY:598-1304	uniprot	NA	0.978	1	ENSG00000081237;ENSG00000262418
HG2A_HUMAN	HLA class II histocompatibility antigen gamma chain OS=Homo sapiens OX=9606 GN=CD74 PE=1 SV=3	DLISNNEQLPMLGR	NA	800.412	57.44	2	0.00000000000000.0	0.750559	-0.813105	-0.0312733	55.7639	57.44	81.5	2.2e-07	0.00027511	66.54	49.555	2	22	35	16.09	13069: Scan 21304 (rt=57.44) [\\qmcr.qmul.ac.uk\rfs\HAEMONC\Pedro Cutillas Lab\Cell Signalling Proteomics\Ana Levi\PROJECT (3)_BIOTINYLATION of CELL SURFACE PROTEOME in haematological and solid tumours\Exp28\QE2_Exp28_Biotin_inc_sample20.raw]	CD74(21-35, no_mod);	3.69019e+06	NA	NA	CD74;	P04233;	p006662	1598.81	1598.81	-5e-05	372	372	P04233	HLA class II histocompatibility antigen gamma chain	CD74	surface	machine learning	NA	296	1	0	CY:1-48;TM:49-72;NC:73-296	uniprot - CSPA confirmed	NA	0.6108	2	ENSG00000019582
PTPRF_HUMAN	Receptor-type tyrosine-protein phosphatase F OS=Homo sapiens OX=9606 GN=PTPRF PE=1 SV=2	EHSSWDLVGLEK	NA	700.349	48.3722	2	0.000000000000.0	4.43276	3.78929	4.11103	48.3722	49.7599	585.5	2.5e-05	5.8e-05	45.99	43.2	2	665	676	NA	9572: Scan 16623 (rt=48.3722) [\\qmcr.qmul.ac.uk\rfs\HAEMONC\Pedro Cutillas Lab\Cell Signalling Proteomics\Ana Levi\PROJECT (3)_BIOTINYLATION of CELL SURFACE PROTEOME in haematological and solid tumours\Exp28\QE2_Exp28_Biotin_inc_sample20.raw]	PTPRF(664-676, no_mod);	6.18514e+06	NA	NA	PTPRF;	P10586;	p010061	1398.68	1398.68	0.00575	469	469	P10586	Receptor-type tyrosine-protein phosphatase F	PTPRF	surface	machine learning	NA	1907	1	1	SP:1-29;NC:30-1261;TM:1262-1284;CY:1285-1907	uniprot - CSPA confirmed	NA	0.9341	1	ENSG00000142949
BCAM_HUMAN	Basal cell adhesion molecule OS=Homo sapiens OX=9606 GN=BCAM PE=1 SV=2	SPPYQLDSQGR	NA	624.305	33.3039	2	0.00000000000.0	1.60437	1.60437	1.60437	33.3039	33.3039	28	0.0017	0.0017	27.62	27.62	1	99	109	11.66	3734: Scan 8592 (rt=33.3039) [\\qmcr.qmul.ac.uk\rfs\HAEMONC\Pedro Cutillas Lab\Cell Signalling Proteomics\Ana Levi\PROJECT (3)_BIOTINYLATION of CELL SURFACE PROTEOME in haematological and solid tumours\Exp28\QE2_Exp28_Biotin_inc_sample20.raw]	BCAM(98-109, no_mod);	2.28761e+06	NA	NA	BCAM;	P50895;	p046521	1246.6	1246.59	0.002	962	962	P50895	Basal cell adhesion molecule	BCAM	surface	machine learning	NA	628	1	1	SP:1-31;NC:32-547;TM:548-571;CY:572-628	uniprot - CSPA confirmed	NA	0.9182	1	ENSG00000187244
TRFM_HUMAN	Melanotransferrin OS=Homo sapiens OX=9606 GN=MELTF PE=1 SV=2	DSSHAFTLDELR	NA	464.226	46.953	3	0.000000000000.0	2.08685	2.08685	2.08685	46.953	46.953	15	0.035	0.035	14.59	14.59	1	460	471	NA	9008: Scan 15857 (rt=46.953) [\\qmcr.qmul.ac.uk\rfs\HAEMONC\Pedro Cutillas Lab\Cell Signalling Proteomics\Ana Levi\PROJECT (3)_BIOTINYLATION of CELL SURFACE PROTEOME in haematological and solid tumours\Exp28\QE2_Exp28_Biotin_inc_sample20.raw]	MELTF(459-471, no_mod);	3.83112e+06	NA	NA	MELTF;	P08582;	p007697	1389.66	1389.65	0.0029	425	425	P08582	Melanotransferrin	MFI2	surface	GPI (UniProt)	NA	738	0	1	SP:1-19;NC:20-738	uniprot - CSPA based sp-noncyt - CSPA confirmed	NA	0.6747	2 (nonTM)	ENSG00000163975
PTPRJ_HUMAN	Receptor-type tyrosine-protein phosphatase eta OS=Homo sapiens OX=9606 GN=PTPRJ PE=1 SV=3	GLIDGAESYVSFSR	NA	750.878	56.8103	2	0.00000000000000.0	9.86847	9.86847	9.86847	56.8103	56.8103	166	0.0073	0.0073	21.39	21.39	1	946	959	NA	12823: Scan 20989 (rt=56.8103) [\\qmcr.qmul.ac.uk\rfs\HAEMONC\Pedro Cutillas Lab\Cell Signalling Proteomics\Ana Levi\PROJECT (3)_BIOTINYLATION of CELL SURFACE PROTEOME in haematological and solid tumours\Exp28\QE2_Exp28_Biotin_inc_sample20.raw]	PTPRJ(945-959, no_mod);	5862517	NA	NA	PTPRJ;	Q12913;	p017390	1499.74	1499.73	0.0148	1168	1168	Q12913	Receptor-type tyrosine-protein phosphatase eta	PTPRJ	surface	pos. trainingset	NA	1337	1	1	SP:1-35;NC:36-970;TM:971-996;CY:997-1337	uniprot - CSPA confirmed	surface	0.9348	1	ENSG00000149177
TM9S4_HUMAN	Transmembrane 9 superfamily member 4 OS=Homo sapiens OX=9606 GN=TM9SF4 PE=1 SV=2	ITEDYYVHLIADNLPVATR	NA	735.052	63.7572	3	0.0000000000000000000.0	4.314	-0.771979	1.25636	61.319	65.4143	84.6667	4.3e-10	1.66e-05	93.65	72.8017	6	125	143	NA	15383: Scan 24286 (rt=63.7572) [\\qmcr.qmul.ac.uk\rfs\HAEMONC\Pedro Cutillas Lab\Cell Signalling Proteomics\Ana Levi\PROJECT (3)_BIOTINYLATION of CELL SURFACE PROTEOME in haematological and solid tumours\Exp28\QE2_Exp28_Biotin_inc_sample20.raw]	TM9SF4(124-143, no_mod);	1.96346e+07	NA	NA	TM9SF4;	Q92544;	p024516	2202.13	2202.13	0.00276667	2145	2145	Q92544	Transmembrane 9 superfamily member 4	TM9SF4	surface	machine learning	NA	642	9	1	SP:1-23;NC:24-277;TM:278-302;CY:303-345;TM:346-370;NC:371-376;TM:377-399;CY:400-413;TM:414-437;NC:438-448;TM:449-470;CY:471-499;TM:500-525;NC:526-530;TM:531-559;CY:560-569;TM:570-591;NC:592-602;TM:603-631;CY:632-642	phobius	NA	0.7405	2	ENSG00000101337
ITA4_HUMAN	Integrin alpha-4 OS=Homo sapiens OX=9606 GN=ITGA4 PE=1 SV=3	FGSYLGYSVGAGHFR	NA	539.933	48.6151	3	0.000000000000000.0	3.52554	2.28851	2.90702	47.4139	48.6151	307.5	0.00025	0.002625	35.98	29.505	2	247	261	1.49	9664: Scan 16750 (rt=48.6151) [\\qmcr.qmul.ac.uk\rfs\HAEMONC\Pedro Cutillas Lab\Cell Signalling Proteomics\Ana Levi\PROJECT (3)_BIOTINYLATION of CELL SURFACE PROTEOME in haematological and solid tumours\Exp28\QE2_Exp28_Biotin_inc_sample20.raw]	ITGA4(246-261, no_mod);	1.08237e+07	NA	NA	ITGA4;	P13612;	p013954	1616.78	1616.77	0.0047	499	499	P13612	Integrin alpha-4	ITGA4	surface	machine learning	NA	1032	1	1	SP:1-33;NC:34-974;TM:975-1000;CY:1001-1032	uniprot - CSPA confirmed	NA	0.9162	1	ENSG00000115232
PTK7_HUMAN	Inactive tyrosine-protein kinase 7 OS=Homo sapiens OX=9606 GN=PTK7 PE=1 SV=2	ADGSSLPEWVTDNAGTLHFAR	NA	748.694	58.333	3	0.000000000000000000000.0	-0.312074	-0.891639	-0.601856	56.1163	58.333	93	4e-07	4.55e-06	64	57.3	2	539	559	NA	13418: Scan 21747 (rt=58.333) [\\qmcr.qmul.ac.uk\rfs\HAEMONC\Pedro Cutillas Lab\Cell Signalling Proteomics\Ana Levi\PROJECT (3)_BIOTINYLATION of CELL SURFACE PROTEOME in haematological and solid tumours\Exp28\QE2_Exp28_Biotin_inc_sample20.raw]	PTK7(538-559, no_mod);	8.00158e+06	NA	NA	PTK7;	Q13308;	p000546	2243.06	2243.06	-0.00135	1183	1183	Q13308	Inactive tyrosine-protein kinase 7	PTK7	surface	machine learning	NA	1070	1	1	SP:1-30;NC:31-702;TM:703-726;CY:727-1070	uniprot - CSPA confirmed	NA	0.984	1	ENSG00000112655
AT1B3_HUMAN	Sodium/potassium-transporting ATPase subunit beta-3 OS=Homo sapiens OX=9606 GN=ATP1B3 PE=1 SV=1	IIGLKPEGVPR	NA	589.867	38.7883	2	0.00000000000.0	2.46239	-0.50946	0.560406	33.7429	38.7883	155	0.0003	0.002954	35.29	28.412	5	178	188	1.7	5815: Scan 11473 (rt=38.7883) [\\qmcr.qmul.ac.uk\rfs\HAEMONC\Pedro Cutillas Lab\Cell Signalling Proteomics\Ana Levi\PROJECT (3)_BIOTINYLATION of CELL SURFACE PROTEOME in haematological and solid tumours\Exp28\QE2_Exp28_Biotin_inc_sample20.raw]	ATP1B3(177-188, no_mod);	1.03504e+07	NA	NA	ATP1B3;	P54709;	p022425	1177.72	1177.72	0.00066	995	995	P54709	Sodium/potassium-transporting ATPase subunit beta-3	ATP1B3	surface	pos. trainingset	NA	279	1	0	CY:1-37;TM:38-61;NC:62-279	uniprot - CSPA confirmed	surface	0.6797	2	ENSG00000069849
SEM4D_HUMAN	Semaphorin-4D OS=Homo sapiens OX=9606 GN=SEMA4D PE=1 SV=1	ETLVEPGSFSQQNGEHPKPALDTGYETEQDTITSK	3 Deamidated (NQ)	959.952	45.984	4	0.00000000001110000000000000000000000.0	9.93288	9.04649	9.48969	45.984	46.8411	116	9.4e-08	2.52e-07	70.26	67.065	2	791	825	1.85	8611: Scan 15339 (rt=45.984) [\\qmcr.qmul.ac.uk\rfs\HAEMONC\Pedro Cutillas Lab\Cell Signalling Proteomics\Ana Levi\PROJECT (3)_BIOTINYLATION of CELL SURFACE PROTEOME in haematological and solid tumours\Exp28\QE2_Exp28_Biotin_inc_sample20.raw]	SEMA4D(803);SEMA4D(802);SEMA4D(801);	3.47251e+06	NA	1	SEMA4D;	Q92854;	p012505	3835.78	3835.74	0.0364	2157	2157	Q92854	Semaphorin-4D	SEMA4D	surface	pos. trainingset	NA	862	1	1	SP:1-23;NC:24-734;TM:735-756;CY:757-862	uniprot - CSPA confirmed	surface	0.8763	1	ENSG00000187764
LIRA2_HUMAN	Leukocyte immunoglobulin-like receptor subfamily A member 2 OS=Homo sapiens OX=9606 GN=LILRA2 PE=1 SV=3	MGPVTSAHVGTYR	NA	459.232	32.6897	3	0.0000000000000.0	2.40057	2.40057	2.40057	32.6897	32.6897	39	0.00013	0.00013	38.73	38.73	1	382	394	2.3	3512: Scan 8280 (rt=32.6897) [\\qmcr.qmul.ac.uk\rfs\HAEMONC\Pedro Cutillas Lab\Cell Signalling Proteomics\Ana Levi\PROJECT (3)_BIOTINYLATION of CELL SURFACE PROTEOME in haematological and solid tumours\Exp28\QE2_Exp28_Biotin_inc_sample20.raw]	LILRA2(381-394, no_mod);	703335	NA	NA	LILRA2;	Q8N149;	p035345	1374.67	1374.67	0.0033	1707	1707	Q8N149	Leukocyte immunoglobulin-like receptor subfamily A member 2	LILRA2	surface	machine learning	NA	483	1	1	SP:1-23;NC:24-449;TM:450-468;CY:469-483	uniprot	NA	0.6587	2	ENSG00000239998;ENSG00000275290;ENSG00000274000;ENSG00000278634
CD44_HUMAN	CD44 antigen OS=Homo sapiens OX=9606 GN=CD44 PE=1 SV=3	YGFIEGHVVIPR	NA	693.881	48.8627	2	0.000000000000.0	5.84523	-1.3711	1.66878	43.2059	50.837	250.417	2e-10	0.000127757	96.99	65.8958	24	79	90	11.59	9768: Scan 16892 (rt=48.8627) [\\qmcr.qmul.ac.uk\rfs\HAEMONC\Pedro Cutillas Lab\Cell Signalling Proteomics\Ana Levi\PROJECT (3)_BIOTINYLATION of CELL SURFACE PROTEOME in haematological and solid tumours\Exp28\QE2_Exp28_Biotin_inc_sample20.raw]	CD44(78-90, no_mod);	2.11038e+08	NA	NA	CD44;	P16070;	p057734	1385.75	1385.75	0.0023125	535	535	P16070	CD44 antigen	CD44	surface	pos. trainingset	NA	742	1	1	SP:1-20;NC:21-649;TM:650-671;CY:672-742	uniprot - CSPA confirmed	surface	0.9609	1	ENSG00000026508
ITA6_HUMAN	Integrin alpha-6 OS=Homo sapiens OX=9606 GN=ITGA6 PE=1 SV=5	SEDEVGSLIEYEFR	NA	836.89	61.4042	2	0.00000000000000.0	2.21323	2.21323	2.21323	61.4042	61.4042	182	2e-08	2e-08	76.94	76.94	1	861	874	0.19	14536: Scan 23203 (rt=61.4042) [\\qmcr.qmul.ac.uk\rfs\HAEMONC\Pedro Cutillas Lab\Cell Signalling Proteomics\Ana Levi\PROJECT (3)_BIOTINYLATION of CELL SURFACE PROTEOME in haematological and solid tumours\Exp28\QE2_Exp28_Biotin_inc_sample20.raw]	ITGA6(860-874, no_mod);	3.39408e+06	NA	NA	ITGA6;	P23229;	p044474	1671.77	1671.76	0.0037	627	627	P23229	Integrin alpha-6	ITGA6	surface	pos. trainingset	NA	1130	1	1	SP:1-23;NC:24-1052;TM:1053-1076;CY:1077-1130	uniprot - CSPA confirmed	surface	0.9405	1	ENSG00000091409
PTPRC_HUMAN	Receptor-type tyrosine-protein phosphatase C OS=Homo sapiens OX=9606 GN=PTPRC PE=1 SV=3	SEAAHQGVITWNPPQR	NA	597.636	38.8122	3	0.0000000000000000.0	3.46391	-1.39674	0.645603	34.8881	40.1909	383.333	8.9e-06	0.00339232	50.48	33.9433	9	402	417	4.24	5827: Scan 11487 (rt=38.8122) [\\qmcr.qmul.ac.uk\rfs\HAEMONC\Pedro Cutillas Lab\Cell Signalling Proteomics\Ana Levi\PROJECT (3)_BIOTINYLATION of CELL SURFACE PROTEOME in haematological and solid tumours\Exp28\QE2_Exp28_Biotin_inc_sample20.raw]	PTPRC(401-417, no_mod);	47754549	NA	NA	PTPRC;	P08575;	p044439	1789.89	1789.89	0.00115556	423	423	P08575	Receptor-type tyrosine-protein phosphatase C	PTPRC	surface	machine learning	NA	1304	1	1	SP:1-23;NC:24-575;TM:576-597;CY:598-1304	uniprot	NA	0.978	1	ENSG00000081237;ENSG00000262418
RELL1_HUMAN	RELT-like protein 1 OS=Homo sapiens OX=9606 GN=RELL1 PE=1 SV=1	NEANADVLK	NA	487.251	28.645	2	0.000000000.0	2.57073	-1.02829	0.866702	25.9062	28.645	25.1429	0.00015	0.00757857	38.22	25.1857	7	127	135	6.25	2089: Scan 6309 (rt=28.645) [\\qmcr.qmul.ac.uk\rfs\HAEMONC\Pedro Cutillas Lab\Cell Signalling Proteomics\Ana Levi\PROJECT (3)_BIOTINYLATION of CELL SURFACE PROTEOME in haematological and solid tumours\Exp28\QE2_Exp28_Biotin_inc_sample20.raw]	RELL1(126-135, no_mod);	3.98228e+06	NA	NA	RELL1;	Q8IUW5;	p036950	972.488	972.488	0.000842857	1662	1662	Q8IUW5	RELT-like protein 1	RELL1	surface	pos. trainingset	NA	271	1	1	SP:1-23;NC:24-57;TM:58-80;CY:81-271	uniprot - CSPA confirmed	surface	0.4889	3	ENSG00000181826
VPP2_HUMAN	V-type proton ATPase 116 kDa subunit a 2 OS=Homo sapiens OX=9606 GN=ATP6V0A2 PE=1 SV=2	DLNQNVSSFQR	NA	654.321	37.3614	2	0.00000000000.0	0.994928	0.994928	0.994928	37.3614	37.3614	74	0.00091	0.00091	30.4	30.4	1	39	49	NA	5240: Scan 10688 (rt=37.3614) [\\qmcr.qmul.ac.uk\rfs\HAEMONC\Pedro Cutillas Lab\Cell Signalling Proteomics\Ana Levi\PROJECT (3)_BIOTINYLATION of CELL SURFACE PROTEOME in haematological and solid tumours\Exp28\QE2_Exp28_Biotin_inc_sample20.raw]	ATP6V0A2(38-49, no_mod);	1.878e+06	NA	NA	ATP6V0A2;	Q9Y487;	p006801	1306.63	1306.63	0.0013	2803	2803	Q9Y487	V-type proton ATPase 116 kDa subunit a isoform 2	ATP6V0A2	surface	pos. trainingset	NA	856	8	0	CY:1-393;TM:394-410;NC:411-415;TM:416-432;CY:433-450;TM:451-468;NC:469-553;TM:554-572;CY:573-583;TM:584-607;NC:608-650;TM:651-673;CY:674-741;TM:742-764;NC:765-784;TM:785-808;CY:809-856	uniprot - CSPA confirmed	surface	0.5988	2	ENSG00000185344
ITAM_HUMAN	Integrin alpha-M OS=Homo sapiens OX=9606 GN=ITGAM PE=1 SV=2	VMQHQYQVSNLGQR	NA	563.281	32.1902	3	0.00000000000000.0	0.474263	-6.46184	-2.47803	27.9272	32.1902	601.2	2.3e-08	0.00522225	76.33	53.12	5	950	963	2.32	3352: Scan 8047 (rt=32.1902) [\\qmcr.qmul.ac.uk\rfs\HAEMONC\Pedro Cutillas Lab\Cell Signalling Proteomics\Ana Levi\PROJECT (3)_BIOTINYLATION of CELL SURFACE PROTEOME in haematological and solid tumours\Exp28\QE2_Exp28_Biotin_inc_sample20.raw]	ITGAM(949-963, no_mod);	2.26803e+07	NA	NA	ITGAM;	P11215;	p054520	1686.82	1686.83	-0.00418	481	481	P11215	Integrin alpha-M	ITGAM	surface	machine learning	NA	1152	1	1	SP:1-16;NC:17-1107;TM:1108-1130;CY:1131-1152	uniprot - CSPA confirmed	NA	0.8663	1	ENSG00000169896
ITA4_HUMAN	Integrin alpha-4 OS=Homo sapiens OX=9606 GN=ITGA4 PE=1 SV=3	VTVAIPLK	NA	420.782	44.995	2	0.00000000.0	2.50135	2.50135	2.50135	44.995	44.995	374	0.033	0.033	14.76	14.76	1	764	771	NA	8232: Scan 14794 (rt=44.995) [\\qmcr.qmul.ac.uk\rfs\HAEMONC\Pedro Cutillas Lab\Cell Signalling Proteomics\Ana Levi\PROJECT (3)_BIOTINYLATION of CELL SURFACE PROTEOME in haematological and solid tumours\Exp28\QE2_Exp28_Biotin_inc_sample20.raw]	ITGA4(763-771, no_mod);	5.92724e+06	NA	NA	ITGA4;	P13612;	p055956	839.55	839.548	0.0021	499	499	P13612	Integrin alpha-4	ITGA4	surface	machine learning	NA	1032	1	1	SP:1-33;NC:34-974;TM:975-1000;CY:1001-1032	uniprot - CSPA confirmed	NA	0.9162	1	ENSG00000115232
ITAM_HUMAN	Integrin alpha-M OS=Homo sapiens OX=9606 GN=ITGAM PE=1 SV=2	LPSHSDFLAELR	NA	692.864	49.4371	2	0.000000000000.0	1.58992	-3.32438	-0.953954	48.175	49.4371	506.6	1.1e-07	1.83e-05	69.6	53.422	5	1004	1015	6.23	9991: Scan 17198 (rt=49.4371) [\\qmcr.qmul.ac.uk\rfs\HAEMONC\Pedro Cutillas Lab\Cell Signalling Proteomics\Ana Levi\PROJECT (3)_BIOTINYLATION of CELL SURFACE PROTEOME in haematological and solid tumours\Exp28\QE2_Exp28_Biotin_inc_sample20.raw]	ITGAM(1003-1015, no_mod);	30634747	NA	NA	ITGAM;	P11215;	p032085	1383.71	1383.71	-0.00132	481	481	P11215	Integrin alpha-M	ITGAM	surface	machine learning	NA	1152	1	1	SP:1-16;NC:17-1107;TM:1108-1130;CY:1131-1152	uniprot - CSPA confirmed	NA	0.8663	1	ENSG00000169896
PO210_HUMAN	Nuclear pore membrane glycoprotein 210 OS=Homo sapiens OX=9606 GN=NUP210 PE=1 SV=3	AVDPTSGQLYGLAR	NA	724.38	46.1119	2	0.00000000000000.0	3.66339	-3.87075	-0.365542	42.958	47.4578	804.788	3.6e-09	2.04e-06	84.45	64.3998	52	1259	1272	11.06	8660: Scan 15405 (rt=46.1119) [\\qmcr.qmul.ac.uk\rfs\HAEMONC\Pedro Cutillas Lab\Cell Signalling Proteomics\Ana Levi\PROJECT (3)_BIOTINYLATION of CELL SURFACE PROTEOME in haematological and solid tumours\Exp28\QE2_Exp28_Biotin_inc_sample20.raw]	NUP210(1258-1272, no_mod);	3.02677e+08	NA	NA	NUP210;	Q8TEM1;	p004328	1446.75	1446.75	-0.000528846	2101	2101	Q8TEM1	Nuclear pore membrane glycoprotein 210	NUP210	surface	machine learning	NA	1887	1	1	SP:1-25;NC:26-1807;TM:1808-1828;CY:1829-1887	uniprot - CSPA confirmed	NA	0.6108	2	ENSG00000132182
SLAF5_HUMAN	SLAM family member 5 OS=Homo sapiens OX=9606 GN=CD84 PE=1 SV=1	IHALGPNYNLVISDLR	NA	599.001	55.2128	3	0.0000000000000000.0	1.89523	0.334452	1.17755	50.5308	55.2128	86.125	3e-06	6.62e-05	55.29	46.585	8	85	100	0.65	12213: Scan 20186 (rt=55.2128) [\\qmcr.qmul.ac.uk\rfs\HAEMONC\Pedro Cutillas Lab\Cell Signalling Proteomics\Ana Levi\PROJECT (3)_BIOTINYLATION of CELL SURFACE PROTEOME in haematological and solid tumours\Exp28\QE2_Exp28_Biotin_inc_sample20.raw]	CD84(84-100, no_mod);	4.26198e+07	NA	NA	CD84;	Q9UIB8;	p022179	1793.98	1793.98	0.0021125	2705	2705	Q9UIB8	SLAM family member 5	CD84	surface	pos. trainingset	NA	345	1	1	SP:1-21;NC:22-225;TM:226-248;CY:249-345	uniprot - CSPA confirmed	surface	0.9172	1	ENSG00000066294
ITA6_HUMAN	Integrin alpha-6 OS=Homo sapiens OX=9606 GN=ITGA6 PE=1 SV=5	LETTSNQDNLAPITAK	NA	858.445	38.4	2	0.0000000000000000.0	1.98265	-0.933013	0.534539	36.3357	39.2517	126.833	8.6e-10	1.34e-07	90.67	74.8617	6	812	827	3.24	5656: Scan 11250 (rt=38.4) [\\qmcr.qmul.ac.uk\rfs\HAEMONC\Pedro Cutillas Lab\Cell Signalling Proteomics\Ana Levi\PROJECT (3)_BIOTINYLATION of CELL SURFACE PROTEOME in haematological and solid tumours\Exp28\QE2_Exp28_Biotin_inc_sample20.raw]	ITGA6(811-827, no_mod);	1.20318e+07	NA	NA	ITGA6;	P23229;	p028426	1714.87	1714.87	0.000916667	627	627	P23229	Integrin alpha-6	ITGA6	surface	pos. trainingset	NA	1130	1	1	SP:1-23;NC:24-1052;TM:1053-1076;CY:1077-1130	uniprot - CSPA confirmed	surface	0.9405	1	ENSG00000091409
ITAL_HUMAN	Integrin alpha-L OS=Homo sapiens OX=9606 GN=ITGAL PE=1 SV=3	QLGFEEVSELQGDPGYPLGR	NA	1096.04	59.9069	2	0.00000000000000000000.0	3.24192	-1.41549	0.789281	57.5267	59.9069	279.286	3.5e-11	3.3e-06	104.62	74.0357	7	501	520	NA	13994: Scan 22501 (rt=59.9069) [\\qmcr.qmul.ac.uk\rfs\HAEMONC\Pedro Cutillas Lab\Cell Signalling Proteomics\Ana Levi\PROJECT (3)_BIOTINYLATION of CELL SURFACE PROTEOME in haematological and solid tumours\Exp28\QE2_Exp28_Biotin_inc_sample20.raw]	ITGAL(500-520, no_mod);	3.21003e+07	NA	NA	ITGAL;	P20701;	p041308	2190.06	2190.06	0.00172857	594	594	P20701	Integrin alpha-L	ITGAL	surface	pos. trainingset	NA	1170	1	1	SP:1-25;NC:26-1089;TM:1090-1114;CY:1115-1170	uniprot - CSPA confirmed	surface	0.8621	1	ENSG00000005844
S38A5_HUMAN	Sodium-coupled neutral amino acid transporter 5 OS=Homo sapiens OX=9606 GN=SLC38A5 PE=1 SV=1	IVPSEVEPFLSWPK	NA	814.442	65.943	2	0.00000000000000.0	1.84404	1.84404	1.84404	65.943	65.943	89	4.3e-08	4.3e-08	73.65	73.65	1	424	437	0.79	16134: Scan 25283 (rt=65.943) [\\qmcr.qmul.ac.uk\rfs\HAEMONC\Pedro Cutillas Lab\Cell Signalling Proteomics\Ana Levi\PROJECT (3)_BIOTINYLATION of CELL SURFACE PROTEOME in haematological and solid tumours\Exp28\QE2_Exp28_Biotin_inc_sample20.raw]	SLC38A5(423-437, no_mod);	1.55749e+06	NA	NA	SLC38A5;	Q8WUX1;	p024907	1626.87	1626.87	0.003	2109	2109	Q8WUX1	Sodium-coupled neutral amino acid transporter 5	SLC38A5	surface	machine learning	NA	472	11	0	CY:1-51;TM:52-72;NC:73-82;TM:83-106;CY:107-124;TM:125-146;NC:147-165;TM:166-186;CY:187-192;TM:193-214;NC:215-259;TM:260-280;CY:281-291;TM:292-314;NC:315-332;TM:333-357;CY:358-376;TM:377-397;NC:398-402;TM:403-423;CY:424-439;TM:440-462;NC:463-472	uniprot	NA	0.8383	1	ENSG00000017483
SDK2_HUMAN	Protein sidekick-2 OS=Homo sapiens OX=9606 GN=SDK2 PE=1 SV=3	DGATLGTESHPR	NA	414.203	23.5622	3	0.000000000000.0	1.29076	1.29076	1.29076	22.9129	23.5622	68.5	0.00055	0.001325	32.57	29.68	2	534	545	1.79	444: Scan 4054 (rt=23.5622) [\\qmcr.qmul.ac.uk\rfs\HAEMONC\Pedro Cutillas Lab\Cell Signalling Proteomics\Ana Levi\PROJECT (3)_BIOTINYLATION of CELL SURFACE PROTEOME in haematological and solid tumours\Exp28\QE2_Exp28_Biotin_inc_sample20.raw]	SDK2(533-545, no_mod);	268553	NA	NA	SDK2;	Q58EX2;	p005757	1239.59	1239.58	0.0016	1373	1373	Q58EX2	Protein sidekick-2	SDK2	surface	machine learning	NA	2172	1	1	SP:1-20;NC:21-1929;TM:1930-1953;CY:1954-2172	uniprot - CSPA confirmed	NA	0.9481	1	ENSG00000069188
ITB2_HUMAN	Integrin beta-2 OS=Homo sapiens OX=9606 GN=ITGB2 PE=1 SV=3	SATTTVMNPK	NA	525.268	27.0436	2	0.0000000000.0	2.09819	-4.38713	-0.307311	23.3663	27.2062	436.333	1e-05	0.005971	50.01	37.1633	9	756	765	3.45	1509: Scan 5557 (rt=27.0436) [\\qmcr.qmul.ac.uk\rfs\HAEMONC\Pedro Cutillas Lab\Cell Signalling Proteomics\Ana Levi\PROJECT (3)_BIOTINYLATION of CELL SURFACE PROTEOME in haematological and solid tumours\Exp28\QE2_Exp28_Biotin_inc_sample20.raw]	ITGB2(755-765, no_mod);	1.13674e+07	NA	NA	ITGB2;	P05107;	p044171	1048.52	1048.52	-0.000322222	385	385	P05107	Integrin beta-2	ITGB2	surface	pos. trainingset	NA	769	1	1	SP:1-22;NC:23-700;TM:701-727;CY:728-769	uniprot - CSPA confirmed	surface	0.8352	1	ENSG00000160255
IGSF8_HUMAN	Immunoglobulin superfamily member 8 OS=Homo sapiens OX=9606 GN=IGSF8 PE=1 SV=1	STLQEVVGIR	NA	551.319	47.2017	2	0.0000000000.0	3.81603	3.81603	3.81603	47.2017	47.2017	30	0.00089	0.00089	30.49	30.49	1	214	223	10.19	9106: Scan 15988 (rt=47.2017) [\\qmcr.qmul.ac.uk\rfs\HAEMONC\Pedro Cutillas Lab\Cell Signalling Proteomics\Ana Levi\PROJECT (3)_BIOTINYLATION of CELL SURFACE PROTEOME in haematological and solid tumours\Exp28\QE2_Exp28_Biotin_inc_sample20.raw]	IGSF8(213-223, no_mod);	2.39369e+06	NA	NA	IGSF8;	Q969P0;	p047303	1100.62	1100.62	0.0042	2175	2175	Q969P0	Immunoglobulin superfamily member 8	IGSF8	surface	pos. trainingset	NA	613	1	1	SP:1-27;NC:28-579;TM:580-606;CY:607-613	uniprot - CSPA confirmed	surface	0.486	3	ENSG00000162729
PTPRJ_HUMAN	Receptor-type tyrosine-protein phosphatase eta OS=Homo sapiens OX=9606 GN=PTPRJ PE=1 SV=3	YNNVLPYDISR	NA	677.345	48.0232	2	0.00000000000.0	2.43962	2.43962	2.43962	48.0232	48.0232	166	0.00034	0.00034	34.65	34.65	1	1071	1081	0.28	9434: Scan 16433 (rt=48.0232) [\\qmcr.qmul.ac.uk\rfs\HAEMONC\Pedro Cutillas Lab\Cell Signalling Proteomics\Ana Levi\PROJECT (3)_BIOTINYLATION of CELL SURFACE PROTEOME in haematological and solid tumours\Exp28\QE2_Exp28_Biotin_inc_sample20.raw]	PTPRJ(1070-1081, no_mod);	3.74041e+06	NA	NA	PTPRJ;	Q12913;	p058429	1352.68	1352.67	0.0033	1168	1168	Q12913	Receptor-type tyrosine-protein phosphatase eta	PTPRJ	surface	pos. trainingset	NA	1337	1	1	SP:1-35;NC:36-970;TM:971-996;CY:997-1337	uniprot - CSPA confirmed	surface	0.9348	1	ENSG00000149177
PTPRF_HUMAN	Receptor-type tyrosine-protein phosphatase F OS=Homo sapiens OX=9606 GN=PTPRF PE=1 SV=2	TSVLLSWEVPDSYK	NA	812.419	60.8346	2	0.00000000000000.0	3.63565	-0.308106	2.04377	57.6063	61.8901	411.667	8.7e-07	3.36e-05	60.62	51.7517	6	1026	1039	0.87	14322: Scan 22939 (rt=60.8346) [\\qmcr.qmul.ac.uk\rfs\HAEMONC\Pedro Cutillas Lab\Cell Signalling Proteomics\Ana Levi\PROJECT (3)_BIOTINYLATION of CELL SURFACE PROTEOME in haematological and solid tumours\Exp28\QE2_Exp28_Biotin_inc_sample20.raw]	PTPRF(1025-1039, no_mod);	2.12837e+07	NA	NA	PTPRF;	P10586;	p050746	1622.82	1622.82	0.00331667	469	469	P10586	Receptor-type tyrosine-protein phosphatase F	PTPRF	surface	machine learning	NA	1907	1	1	SP:1-29;NC:30-1261;TM:1262-1284;CY:1285-1907	uniprot - CSPA confirmed	NA	0.9341	1	ENSG00000142949
PTK7_HUMAN	Inactive tyrosine-protein kinase 7 OS=Homo sapiens OX=9606 GN=PTK7 PE=1 SV=2	DEQQQLDFR	NA	589.776	37.8606	2	0.000000000.0	0.254769	0.254769	0.254769	37.8606	37.8606	105	0.00031	0.00031	35.02	35.02	1	836	844	0.13	5435: Scan 10960 (rt=37.8606) [\\qmcr.qmul.ac.uk\rfs\HAEMONC\Pedro Cutillas Lab\Cell Signalling Proteomics\Ana Levi\PROJECT (3)_BIOTINYLATION of CELL SURFACE PROTEOME in haematological and solid tumours\Exp28\QE2_Exp28_Biotin_inc_sample20.raw]	PTK7(835-844, no_mod);	4.94389e+06	NA	NA	PTK7;	Q13308;	p005523	1177.54	1177.54	0.0003	1183	1183	Q13308	Inactive tyrosine-protein kinase 7	PTK7	surface	machine learning	NA	1070	1	1	SP:1-30;NC:31-702;TM:703-726;CY:727-1070	uniprot - CSPA confirmed	NA	0.984	1	ENSG00000112655
LCAP_HUMAN	Leucyl-cystinyl aminopeptidase OS=Homo sapiens OX=9606 GN=LNPEP PE=1 SV=3	ELFIQQER	NA	531.783	41.1279	2	0.00000000.0	0	0	0	41.1279	41.1279	15	0.031	0.031	15.07	15.07	1	627	634	NA	6699: Scan 12709 (rt=41.1279) [\\qmcr.qmul.ac.uk\rfs\HAEMONC\Pedro Cutillas Lab\Cell Signalling Proteomics\Ana Levi\PROJECT (3)_BIOTINYLATION of CELL SURFACE PROTEOME in haematological and solid tumours\Exp28\QE2_Exp28_Biotin_inc_sample20.raw]	LNPEP(626-634, no_mod);	5.66222e+06	NA	NA	LNPEP;	Q9UIQ6;	p010748	1061.55	1061.55	0	2708	2708	Q9UIQ6	Leucyl-cystinyl aminopeptidase	LNPEP	surface	pos. trainingset	NA	1025	1	0	CY:1-110;TM:111-131;NC:132-1025	uniprot - CSPA confirmed	surface	0.7826	1	ENSG00000113441
STT3B_HUMAN	Dolichyl-diphosphooligosaccharide--protein glycosyltransferase subunit STT3B OS=Homo sapiens OX=9606 GN=STT3B PE=1 SV=1	FGEMQLDFR	NA	571.769	53.5241	2	0.000000000.0	3.59169	-1.66444	1.30002	49.3585	54.9121	181.8	6.6e-06	0.000606998	51.79	37.6342	50	725	733	11.62	11555: Scan 19325 (rt=53.5241) [\\qmcr.qmul.ac.uk\rfs\HAEMONC\Pedro Cutillas Lab\Cell Signalling Proteomics\Ana Levi\PROJECT (3)_BIOTINYLATION of CELL SURFACE PROTEOME in haematological and solid tumours\Exp28\QE2_Exp28_Biotin_inc_sample20.raw]	STT3B(724-733, no_mod);	4.14732e+08	NA	NA	STT3B;	Q8TCJ2;	p013836	1141.52	1141.52	0.001484	2068	2068	Q8TCJ2	Dolichyl-diphosphooligosaccharide--protein glycosyltransferase subunit STT3B	STT3B	surface	machine learning	NA	826	11	0	CY:1-69;TM:70-90;NC:91-165;TM:166-188;CY:189-219;TM:220-238;NC:239-259;TM:260-283;CY:284-289;TM:290-310;NC:311-321;TM:322-340;CY:341-351;TM:352-373;NC:374-410;TM:411-433;CY:434-439;TM:440-458;NC:459-463;TM:464-483;CY:484-537;TM:538-559;NC:560-826	uniprot - CSPA confirmed	NA	0.7505	1	ENSG00000163527
PTPRC_HUMAN	Receptor-type tyrosine-protein phosphatase C OS=Homo sapiens OX=9606 GN=PTPRC PE=1 SV=3	EVTHIQFTSWPDHGVPEDPHLLLK	NA	699.61	54.0775	4	0.000000000000000000000000.0	4.47322	-2.7555	1.49278	50.3855	56.8582	341.714	4.4e-08	0.000193068	73.57	52.0386	7	810	833	NA	11783: Scan 19615 (rt=54.0775) [\\qmcr.qmul.ac.uk\rfs\HAEMONC\Pedro Cutillas Lab\Cell Signalling Proteomics\Ana Levi\PROJECT (3)_BIOTINYLATION of CELL SURFACE PROTEOME in haematological and solid tumours\Exp28\QE2_Exp28_Biotin_inc_sample20.raw]	PTPRC(809-833, no_mod);	6.73832e+07	NA	NA	PTPRC;	P08575;	p012940	2794.41	2794.41	0.00417143	423	423	P08575	Receptor-type tyrosine-protein phosphatase C	PTPRC	surface	machine learning	NA	1304	1	1	SP:1-23;NC:24-575;TM:576-597;CY:598-1304	uniprot	NA	0.978	1	ENSG00000081237;ENSG00000262418
ITB2_HUMAN	Integrin beta-2 OS=Homo sapiens OX=9606 GN=ITGB2 PE=1 SV=3	LLVFATDDGFHFAGDGK	NA	905.445	58.7669	2	0.00000000000000000.0	3.04057	-2.2666	0.643652	54.512	58.9798	471	1.3e-09	2.93e-05	88.94	69.2964	14	258	274	45.16	13578: Scan 21957 (rt=58.7669) [\\qmcr.qmul.ac.uk\rfs\HAEMONC\Pedro Cutillas Lab\Cell Signalling Proteomics\Ana Levi\PROJECT (3)_BIOTINYLATION of CELL SURFACE PROTEOME in haematological and solid tumours\Exp28\QE2_Exp28_Biotin_inc_sample20.raw]	ITGB2(257-274, no_mod);	4.00814e+07	NA	NA	ITGB2;	P05107;	p031176	1808.87	1808.87	0.00116429	385	385	P05107	Integrin beta-2	ITGB2	surface	pos. trainingset	NA	769	1	1	SP:1-22;NC:23-700;TM:701-727;CY:728-769	uniprot - CSPA confirmed	surface	0.8352	1	ENSG00000160255
ITA4_HUMAN	Integrin alpha-4 OS=Homo sapiens OX=9606 GN=ITGA4 PE=1 SV=3	ELNILHEMK	NA	376.202	43.4541	3	0.000000000.0	0.444213	0.444213	0.444213	43.4541	43.4541	374	0.044	0.044	13.58	13.58	1	290	298	NA	7608: Scan 13962 (rt=43.4541) [\\qmcr.qmul.ac.uk\rfs\HAEMONC\Pedro Cutillas Lab\Cell Signalling Proteomics\Ana Levi\PROJECT (3)_BIOTINYLATION of CELL SURFACE PROTEOME in haematological and solid tumours\Exp28\QE2_Exp28_Biotin_inc_sample20.raw]	ITGA4(289-298, no_mod);	1.83729e+06	NA	NA	ITGA4;	P13612;	p010977	1125.59	1125.59	0.0005	499	499	P13612	Integrin alpha-4	ITGA4	surface	machine learning	NA	1032	1	1	SP:1-33;NC:34-974;TM:975-1000;CY:1001-1032	uniprot - CSPA confirmed	NA	0.9162	1	ENSG00000115232
BASI_HUMAN	Basigin OS=Homo sapiens OX=9606 GN=BSG PE=1 SV=2	SELHIENLNMEADPGQYR	Oxidation (M)	1066.49	41.9284	2	0.000000000300000000.0	2.58099	1.83016	2.20557	39.9901	41.9284	641	1.1e-07	2.1e-07	69.78	67.42	2	283	300	NA	7028: Scan 13154 (rt=41.9284) [\\qmcr.qmul.ac.uk\rfs\HAEMONC\Pedro Cutillas Lab\Cell Signalling Proteomics\Ana Levi\PROJECT (3)_BIOTINYLATION of CELL SURFACE PROTEOME in haematological and solid tumours\Exp28\QE2_Exp28_Biotin_inc_sample20.raw]	;	4.12073e+06	NA	NA	BSG;	P35613;	p044579	2130.97	2130.96	0.0047	821	821	P35613	Basigin	BSG	surface	pos. trainingset	NA	385	1	1	SP:1-21;NC:22-323;TM:324-345;CY:346-385	uniprot - CSPA confirmed	surface	0.9242	1	ENSG00000172270
TNR6_HUMAN	Tumor necrosis factor receptor superfamily member 6 OS=Homo sapiens OX=9606 GN=FAS PE=1 SV=1	ENQGSHESPTLNPETVAINLSDVDLSK	NA	965.475	58.092	3	0.000000000000000000000000000.0	2.93773	2.93773	2.93773	58.092	58.092	147	1.7e-09	1.7e-09	87.66	87.66	1	205	231	NA	13325: Scan 21625 (rt=58.092) [\\qmcr.qmul.ac.uk\rfs\HAEMONC\Pedro Cutillas Lab\Cell Signalling Proteomics\Ana Levi\PROJECT (3)_BIOTINYLATION of CELL SURFACE PROTEOME in haematological and solid tumours\Exp28\QE2_Exp28_Biotin_inc_sample20.raw]	FAS(204-231, no_mod);	3.26662e+06	NA	NA	FAS;	P25445;	p011558	2893.4	2893.39	0.0085	659	659	P25445	Tumor necrosis factor receptor superfamily member 6	FAS	surface	pos. trainingset	NA	335	1	1	SP:1-25;NC:26-173;TM:174-190;CY:191-335	uniprot - CSPA confirmed	surface	0.8297	1	ENSG00000026103
TM9S4_HUMAN	Transmembrane 9 superfamily member 4 OS=Homo sapiens OX=9606 GN=TM9SF4 PE=1 SV=2	LGFTDVNK	NA	447.24	37.7113	2	0.00000000.0	-0.896393	-0.896393	-0.896393	37.7113	37.7113	157	0.033	0.033	14.76	14.76	1	169	176	2.49	5380: Scan 10879 (rt=37.7113) [\\qmcr.qmul.ac.uk\rfs\HAEMONC\Pedro Cutillas Lab\Cell Signalling Proteomics\Ana Levi\PROJECT (3)_BIOTINYLATION of CELL SURFACE PROTEOME in haematological and solid tumours\Exp28\QE2_Exp28_Biotin_inc_sample20.raw]	TM9SF4(168-176, no_mod);	5.59839e+06	NA	NA	TM9SF4;	Q92544;	p028981	892.465	892.465	-0.0008	2145	2145	Q92544	Transmembrane 9 superfamily member 4	TM9SF4	surface	machine learning	NA	642	9	1	SP:1-23;NC:24-277;TM:278-302;CY:303-345;TM:346-370;NC:371-376;TM:377-399;CY:400-413;TM:414-437;NC:438-448;TM:449-470;CY:471-499;TM:500-525;NC:526-530;TM:531-559;CY:560-569;TM:570-591;NC:592-602;TM:603-631;CY:632-642	phobius	NA	0.7405	2	ENSG00000101337
LAMP1_HUMAN	Lysosome-associated membrane glycoprotein 1 OS=Homo sapiens OX=9606 GN=LAMP1 PE=1 SV=3	ALQATVGNSYK	NA	576.307	28.9725	2	0.00000000000.0	2.69425	0	1.01397	28.4728	29.1419	40	4.1e-05	0.000123667	43.92	39.8833	3	327	337	3.06	2144: Scan 6635 (rt=28.9725) [\\qmcr.qmul.ac.uk\rfs\HAEMONC\Pedro Cutillas Lab\Cell Signalling Proteomics\Ana Levi\PROJECT (3)_BIOTINYLATION of CELL SURFACE PROTEOME in haematological and solid tumours\Exp28\QE2_Exp28_Biotin_inc_sample20R.raw]	LAMP1(326-337, no_mod);	2.0933e+06	NA	NA	LAMP1;	P11279;	p002625	1150.6	1150.6	0.00116667	484	484	P11279	Lysosome-associated membrane glycoprotein 1	LAMP1	surface	pos. trainingset	NA	417	1	1	SP:1-28;NC:29-382;TM:383-405;CY:406-417	uniprot - CSPA confirmed	surface	0.9609	1	ENSG00000185896
PLXB2_HUMAN	Plexin-B2 OS=Homo sapiens OX=9606 GN=PLXNB2 PE=1 SV=3	AMTLQEAEAFVGAER	NA	541.6	55.6952	3	0.000000000000000.0	0.863251	0.863251	0.863251	55.6952	55.6952	167	0.025	0.025	15.98	15.98	1	1122	1136	NA	11735: Scan 19972 (rt=55.6952) [\\qmcr.qmul.ac.uk\rfs\HAEMONC\Pedro Cutillas Lab\Cell Signalling Proteomics\Ana Levi\PROJECT (3)_BIOTINYLATION of CELL SURFACE PROTEOME in haematological and solid tumours\Exp28\QE2_Exp28_Biotin_inc_sample20R.raw]	PLXNB2(1121-1136, no_mod);	2715060	NA	NA	PLXNB2;	O15031;	p002976	1621.78	1621.78	0.0014	136	136	O15031	Plexin-B2	PLXNB2	surface	pos. trainingset	NA	1838	1	1	SP:1-18;NC:19-1199;TM:1200-1221;CY:1222-1838	uniprot - CSPA confirmed	surface	0.9434	1	ENSG00000196576
PTPRF_HUMAN	Receptor-type tyrosine-protein phosphatase F OS=Homo sapiens OX=9606 GN=PTPRF PE=1 SV=2	EHSSWDLVGLEK	NA	467.233	45.5556	3	0.000000000000.0	0.714961	-0.714961	-0.11916	45.5556	45.7929	487.333	0.0035	0.0208333	24.5	18.45	3	665	676	2.95	7925: Scan 14850 (rt=45.5556) [\\qmcr.qmul.ac.uk\rfs\HAEMONC\Pedro Cutillas Lab\Cell Signalling Proteomics\Ana Levi\PROJECT (3)_BIOTINYLATION of CELL SURFACE PROTEOME in haematological and solid tumours\Exp28\QE2_Exp28_Biotin_inc_sample20R.raw]	PTPRF(664-676, no_mod);	1.15296e+07	NA	NA	PTPRF;	P10586;	p010062	1398.68	1398.68	-0.000166667	469	469	P10586	Receptor-type tyrosine-protein phosphatase F	PTPRF	surface	machine learning	NA	1907	1	1	SP:1-29;NC:30-1261;TM:1262-1284;CY:1285-1907	uniprot - CSPA confirmed	NA	0.9341	1	ENSG00000142949
TM154_HUMAN	Transmembrane protein 154 OS=Homo sapiens OX=9606 GN=TMEM154 PE=1 SV=2	VPIFEEDTPSVMEIEMEELDK	NA	827.387	67.9314	3	0.000000000000000000000.0	1.45212	-1.2101	0.12101	67.9314	69.9311	53	7.4e-07	1.59e-05	61.31	53.185	2	131	151	3.51	15967: Scan 25490 (rt=67.9314) [\\qmcr.qmul.ac.uk\rfs\HAEMONC\Pedro Cutillas Lab\Cell Signalling Proteomics\Ana Levi\PROJECT (3)_BIOTINYLATION of CELL SURFACE PROTEOME in haematological and solid tumours\Exp28\QE2_Exp28_Biotin_inc_sample20R.raw]	TMEM154(130-151, no_mod);	1.79888e+06	NA	NA	TMEM154;	Q6P9G4;	p054935	2479.14	2479.14	0.0003	1473	1473	Q6P9G4	Transmembrane protein 154	TMEM154	surface	machine learning	NA	183	1	1	SP:1-22;NC:23-75;TM:76-100;CY:101-183	uniprot	NA	0.7206	2	ENSG00000170006
CTL1_HUMAN	Choline transporter-like protein 1 OS=Homo sapiens OX=9606 GN=SLC44A1 PE=1 SV=1	LEAIPNSGMDHTQR	NA	523.588	30.4339	3	0.00000000000000.0	2.16873	0.574074	1.3714	30.4339	33.5684	110.5	1.5e-05	6.75e-05	48.28	43.715	2	76	89	NA	2585: Scan 7293 (rt=30.4339) [\\qmcr.qmul.ac.uk\rfs\HAEMONC\Pedro Cutillas Lab\Cell Signalling Proteomics\Ana Levi\PROJECT (3)_BIOTINYLATION of CELL SURFACE PROTEOME in haematological and solid tumours\Exp28\QE2_Exp28_Biotin_inc_sample20R.raw]	SLC44A1(75-89, no_mod);	5.71379e+06	NA	NA	SLC44A1;	Q8WWI5;	p027982	1567.74	1567.74	0.00215	2119	2119	Q8WWI5	Choline transporter-like protein 1	SLC44A1	surface	pos. trainingset	NA	657	9	0	CY:1-30;TM:31-54;NC:55-213;TM:214-233;CY:234-239;TM:240-263;NC:264-288;TM:289-309;CY:310-314;TM:315-334;NC:335-339;TM:340-361;CY:362-383;TM:384-406;NC:407-537;TM:538-560;CY:561-566;TM:567-589;NC:590-657	uniprot - CSPA confirmed	surface	0.7104	2	ENSG00000070214
SPNS3_HUMAN	Protein spinster homolog 3 OS=Homo sapiens OX=9606 GN=SPNS3 PE=1 SV=2	RPDSYLQR	NA	517.773	24.4686	2	0.00000000.0	0.967557	0.967557	0.967557	24.4686	24.4686	29	0.0014	0.0014	28.68	28.68	1	435	442	2.18	829: Scan 4634 (rt=24.4686) [\\qmcr.qmul.ac.uk\rfs\HAEMONC\Pedro Cutillas Lab\Cell Signalling Proteomics\Ana Levi\PROJECT (3)_BIOTINYLATION of CELL SURFACE PROTEOME in haematological and solid tumours\Exp28\QE2_Exp28_Biotin_inc_sample20R.raw]	SPNS3(434-442, no_mod);	71323.2	NA	NA	SPNS3;	Q6ZMD2;	p043605	1033.53	1033.53	0.001	1537	1537	Q6ZMD2	Protein spinster homolog 3	SPNS3	surface	machine learning	NA	512	11	0	CY:1-43;TM:44-66;NC:67-83;TM:84-104;CY:105-111;TM:112-131;NC:132-136;TM:137-161;CY:162-172;TM:173-192;NC:193-203;TM:204-224;CY:225-259;TM:260-281;NC:282-308;TM:309-330;CY:331-341;TM:342-362;NC:363-368;TM:369-393;CY:394-449;TM:450-471;NC:472-512	phobius	NA	0.7046	2	ENSG00000182557
EMB_HUMAN	Embigin OS=Homo sapiens OX=9606 GN=EMB PE=1 SV=1	EFEQIEQLK	NA	582.302	41.5292	2	0.000000000.0	1.80632	1.80632	1.80632	41.5292	41.5292	111	0.014	0.014	18.54	18.54	1	297	305	NA	6378: Scan 12737 (rt=41.5292) [\\qmcr.qmul.ac.uk\rfs\HAEMONC\Pedro Cutillas Lab\Cell Signalling Proteomics\Ana Levi\PROJECT (3)_BIOTINYLATION of CELL SURFACE PROTEOME in haematological and solid tumours\Exp28\QE2_Exp28_Biotin_inc_sample20R.raw]	EMB(296-305, no_mod);	3.00879e+06	NA	NA	EMB;	Q6PCB8;	p009504	1162.59	1162.59	0.0021	1474	1474	Q6PCB8	Embigin	EMB	surface	pos. trainingset	NA	327	1	1	SP:1-32;NC:33-262;TM:263-281;CY:282-327	uniprot - CSPA confirmed	surface	0.7059	2	ENSG00000170571
PTK7_HUMAN	Inactive tyrosine-protein kinase 7 OS=Homo sapiens OX=9606 GN=PTK7 PE=1 SV=2	INSVEVYDGTWYR	NA	801.381	49.2638	2	0.0000000000000.0	-2.74871	-2.74871	-2.74871	49.2638	49.2638	81	5e-05	5e-05	43.05	43.05	1	468	480	NA	9293: Scan 16775 (rt=49.2638) [\\qmcr.qmul.ac.uk\rfs\HAEMONC\Pedro Cutillas Lab\Cell Signalling Proteomics\Ana Levi\PROJECT (3)_BIOTINYLATION of CELL SURFACE PROTEOME in haematological and solid tumours\Exp28\QE2_Exp28_Biotin_inc_sample20R.raw]	PTK7(467-480, no_mod);	2609389	NA	NA	PTK7;	Q13308;	p023607	1600.75	1600.75	-0.0044	1183	1183	Q13308	Inactive tyrosine-protein kinase 7	PTK7	surface	machine learning	NA	1070	1	1	SP:1-30;NC:31-702;TM:703-726;CY:727-1070	uniprot - CSPA confirmed	NA	0.984	1	ENSG00000112655
SL9A1_HUMAN	Sodium/hydrogen exchanger 1 OS=Homo sapiens OX=9606 GN=SLC9A1 PE=1 SV=2	HTLVADPYEEAWNQMLLR	NA	729.364	59.4096	3	0.000000000000000000.0	2.79168	2.79168	2.79168	59.4096	59.4096	124	1e-07	1e-07	69.96	69.96	1	652	669	NA	13097: Scan 21699 (rt=59.4096) [\\qmcr.qmul.ac.uk\rfs\HAEMONC\Pedro Cutillas Lab\Cell Signalling Proteomics\Ana Levi\PROJECT (3)_BIOTINYLATION of CELL SURFACE PROTEOME in haematological and solid tumours\Exp28\QE2_Exp28_Biotin_inc_sample20R.raw]	SLC9A1(651-669, no_mod);	1.57693e+06	NA	NA	SLC9A1;	P19634;	p020662	2185.07	2185.06	0.0061	584	584	P19634	Sodium/hydrogen exchanger 1	SLC9A1	surface	pos. trainingset	NA	815	12	0	CY:1-12;TM:13-33;NC:34-105;TM:106-127;CY:128-129;TM:130-149;NC:150-154;TM:155-174;CY:175-191;TM:192-211;NC:212-227;TM:228-247;CY:248-256;TM:257-276;NC:277-294;TM:295-315;CY:316-338;TM:339-358;NC:359-381;IM:382-402;NC:403-410;TM:411-430;CY:431-448;TM:449-470;NC:471-479;TM:480-499;CY:500-815	uniprot - CSPA confirmed	surface	0.6047	2	ENSG00000090020
CLM1_HUMAN	CMRF35-like molecule 1 OS=Homo sapiens OX=9606 GN=CD300LF PE=1 SV=3	TFTVTMEDLMK	NA	658.318	56.766	2	0.00000000000.0	0.456406	0.456406	0.456406	56.766	56.766	94	0.00013	0.00013	38.86	38.86	1	90	100	NA	12139: Scan 20478 (rt=56.766) [\\qmcr.qmul.ac.uk\rfs\HAEMONC\Pedro Cutillas Lab\Cell Signalling Proteomics\Ana Levi\PROJECT (3)_BIOTINYLATION of CELL SURFACE PROTEOME in haematological and solid tumours\Exp28\QE2_Exp28_Biotin_inc_sample20R.raw]	CD300LF(89-100, no_mod);	2.50883e+06	NA	NA	CD300LF;	Q8TDQ1;	p048739	1314.62	1314.62	0.0006	2085	2085	Q8TDQ1	CMRF35-like molecule 1	CD300LF	surface	machine learning	NA	290	1	1	SP:1-17;NC:18-156;TM:157-178;CY:179-290	uniprot	NA	0.8723	1	ENSG00000186074
CLM1_HUMAN	CMRF35-like molecule 1 OS=Homo sapiens OX=9606 GN=CD300LF PE=1 SV=3	SGWETYLK	NA	492.246	45.5273	2	0.00000000.0	1.83211	-0.712486	0.576774	45.5273	48.0741	107.333	0.0025	0.0053	26.06	23.19	3	44	51	11.67	7915: Scan 14833 (rt=45.5273) [\\qmcr.qmul.ac.uk\rfs\HAEMONC\Pedro Cutillas Lab\Cell Signalling Proteomics\Ana Levi\PROJECT (3)_BIOTINYLATION of CELL SURFACE PROTEOME in haematological and solid tumours\Exp28\QE2_Exp28_Biotin_inc_sample20R.raw]	CD300LF(43-51, no_mod);	1.22184e+07	NA	NA	CD300LF;	Q8TDQ1;	p045157	982.477	982.476	0.000566667	2085	2085	Q8TDQ1	CMRF35-like molecule 1	CD300LF	surface	machine learning	NA	290	1	1	SP:1-17;NC:18-156;TM:157-178;CY:179-290	uniprot	NA	0.8723	1	ENSG00000186074
ITA4_HUMAN	Integrin alpha-4 OS=Homo sapiens OX=9606 GN=ITGA4 PE=1 SV=3	STEEFPPLQPILQQK	NA	877.971	54.7711	2	0.000000000000000.0	0.91224	0.91224	0.91224	54.7711	54.7711	302	0.019	0.019	17.1	17.1	1	592	606	NA	11391: Scan 19524 (rt=54.7711) [\\qmcr.qmul.ac.uk\rfs\HAEMONC\Pedro Cutillas Lab\Cell Signalling Proteomics\Ana Levi\PROJECT (3)_BIOTINYLATION of CELL SURFACE PROTEOME in haematological and solid tumours\Exp28\QE2_Exp28_Biotin_inc_sample20R.raw]	ITGA4(591-606, no_mod);	1.32762e+06	NA	NA	ITGA4;	P13612;	p047210	1753.93	1753.92	0.0016	499	499	P13612	Integrin alpha-4	ITGA4	surface	machine learning	NA	1032	1	1	SP:1-33;NC:34-974;TM:975-1000;CY:1001-1032	uniprot - CSPA confirmed	NA	0.9162	1	ENSG00000115232
ITAM_HUMAN	Integrin alpha-M OS=Homo sapiens OX=9606 GN=ITGAM PE=1 SV=2	GAVYLFHGTSGSGISPSHSQR	NA	537.017	34.3817	4	0.000000000000000000000.0	1.0261	-2.14548	-0.51305	32.9521	37.9454	559.4	3.1e-07	0.00632406	65.09	33.786	5	550	570	1.99	3838: Scan 9136 (rt=34.3817) [\\qmcr.qmul.ac.uk\rfs\HAEMONC\Pedro Cutillas Lab\Cell Signalling Proteomics\Ana Levi\PROJECT (3)_BIOTINYLATION of CELL SURFACE PROTEOME in haematological and solid tumours\Exp28\QE2_Exp28_Biotin_inc_sample20R.raw]	ITGAM(549-570, no_mod);	4.79477e+07	NA	NA	ITGAM;	P11215;	p015912	2144.04	2144.04	-0.0011	481	481	P11215	Integrin alpha-M	ITGAM	surface	machine learning	NA	1152	1	1	SP:1-16;NC:17-1107;TM:1108-1130;CY:1131-1152	uniprot - CSPA confirmed	NA	0.8663	1	ENSG00000169896
SATT_HUMAN	Neutral amino acid transporter A OS=Homo sapiens OX=9606 GN=SLC1A4 PE=1 SV=1	TQVTYLAFPGEMLLR	NA	869.963	66.6865	2	0.000000000000000.0	-0.690484	-1.03573	-0.863104	66.6865	66.9324	104.5	1.9e-06	5.5e-06	57.32	53.875	2	70	84	0.58	15559: Scan 24944 (rt=66.6865) [\\qmcr.qmul.ac.uk\rfs\HAEMONC\Pedro Cutillas Lab\Cell Signalling Proteomics\Ana Levi\PROJECT (3)_BIOTINYLATION of CELL SURFACE PROTEOME in haematological and solid tumours\Exp28\QE2_Exp28_Biotin_inc_sample20R.raw]	SLC1A4(69-84, no_mod);	1.79299e+06	NA	NA	SLC1A4;	P43007;	p050475	1737.91	1737.91	-0.0015	874	874	P43007	Neutral amino acid transporter A	SLC1A4	surface	machine learning	NA	532	9	0	CY:1-42;TM:43-65;NC:66-84;TM:85-105;CY:106-116;TM:117-139;NC:140-219;TM:220-237;CY:238-257;TM:258-277;NC:278-296;TM:297-320;CY:321-327;TM:328-349;NC:350-368;TM:369-394;CY:395-414;TM:415-438;NC:439-532	uniprot - CSPA confirmed	NA	0.8942	1	ENSG00000115902
AT1A1_HUMAN	Sodium/potassium-transporting ATPase subunit alpha-1 OS=Homo sapiens OX=9606 GN=ATP1A1 PE=1 SV=1	QAADMILLDDNFASIVTGVEEGR	Oxidation (M)	827.404	70.1529	3	0.00003000000000000000000.0	-0.443693	-0.443693	-0.443693	70.1529	70.1529	1250	6.5e-06	6.5e-06	51.84	51.84	1	744	766	3.91	16683: Scan 26456 (rt=70.1529) [\\qmcr.qmul.ac.uk\rfs\HAEMONC\Pedro Cutillas Lab\Cell Signalling Proteomics\Ana Levi\PROJECT (3)_BIOTINYLATION of CELL SURFACE PROTEOME in haematological and solid tumours\Exp28\QE2_Exp28_Biotin_inc_sample20R.raw]	;	577151	NA	NA	ATP1A1;	P05023;	p039655	2479.19	2479.19	-0.0011	381	381	P05023	Sodium/potassium-transporting ATPase subunit alpha-1	ATP1A1	surface	pos. trainingset	NA	1023	10	0	CY:1-95;TM:96-114;NC:115-129;TM:130-149;CY:150-290;TM:291-312;NC:313-318;TM:319-344;CY:345-775;TM:776-796;NC:797-801;TM:802-824;CY:825-848;TM:849-872;NC:873-912;TM:913-932;CY:933-952;TM:953-970;NC:971-984;TM:985-1002;CY:1003-1023	uniprot	surface	0.5464	3	ENSG00000163399
EPHB4_HUMAN	Ephrin type-B receptor 4 OS=Homo sapiens OX=9606 GN=EPHB4 PE=1 SV=2	EFLSEASIMGQFEHPNIIR	NA	740.037	60.1152	3	0.0000000000000000000.0	-0.315729	-0.315729	-0.315729	60.1152	60.1152	37	0.00022	0.00022	36.57	36.57	1	660	678	NA	13351: Scan 22019 (rt=60.1152) [\\qmcr.qmul.ac.uk\rfs\HAEMONC\Pedro Cutillas Lab\Cell Signalling Proteomics\Ana Levi\PROJECT (3)_BIOTINYLATION of CELL SURFACE PROTEOME in haematological and solid tumours\Exp28\QE2_Exp28_Biotin_inc_sample20R.raw]	EPHB4(659-678, no_mod);	2.76586e+06	NA	NA	EPHB4;	P54760;	p009563	2217.09	2217.09	-0.0007	998	998	P54760	Ephrin type-B receptor 4	EPHB4	surface	pos. trainingset	NA	987	1	1	SP:1-15;NC:16-537;TM:538-563;CY:564-987	uniprot - CSPA confirmed	NA	0.9242	1	ENSG00000196411
AMPN_HUMAN	Aminopeptidase N OS=Homo sapiens OX=9606 GN=ANPEP PE=1 SV=4	SDQIGLPDFNAGAMENWGLVTYR	Deamidated (NQ)	852.406	69.6514	3	0.00000000010000000000000.0	6.61661	6.61661	6.61661	69.6514	69.6514	516	2.4e-07	2.4e-07	66.26	66.26	1	341	363	64.45	16518: Scan 26237 (rt=69.6514) [\\qmcr.qmul.ac.uk\rfs\HAEMONC\Pedro Cutillas Lab\Cell Signalling Proteomics\Ana Levi\PROJECT (3)_BIOTINYLATION of CELL SURFACE PROTEOME in haematological and solid tumours\Exp28\QE2_Exp28_Biotin_inc_sample20R.raw]	ANPEP(350);	706727	NA	0.6029	ANPEP;	P15144;	p044380	2554.2	2554.18	0.0169	523	523	P15144	Aminopeptidase N	ANPEP	surface	pos. trainingset	NA	967	1	0	CY:1-11;TM:12-33;NC:34-967	uniprot - CSPA confirmed	surface	0.6296	2	ENSG00000166825
AMPN_HUMAN	Aminopeptidase N OS=Homo sapiens OX=9606 GN=ANPEP PE=1 SV=4	VMAVDALASSHPLSTPASEINTPAQISELFDAISYSK	NA	965.988	71.0048	4	0.0000000000000000000000000000000000000.0	1.96895	0.673589	1.32127	70.3253	71.0048	297.5	1.7e-11	8.5e-07	107.64	82.705	2	443	479	NA	16940: Scan 26826 (rt=71.0048) [\\qmcr.qmul.ac.uk\rfs\HAEMONC\Pedro Cutillas Lab\Cell Signalling Proteomics\Ana Levi\PROJECT (3)_BIOTINYLATION of CELL SURFACE PROTEOME in haematological and solid tumours\Exp28\QE2_Exp28_Biotin_inc_sample20R.raw]	ANPEP(442-479, no_mod);	2.04152e+06	NA	NA	ANPEP;	P15144;	p054437	3859.92	3859.92	0.0051	523	523	P15144	Aminopeptidase N	ANPEP	surface	pos. trainingset	NA	967	1	0	CY:1-11;TM:12-33;NC:34-967	uniprot - CSPA confirmed	surface	0.6296	2	ENSG00000166825
PTPRF_HUMAN	Receptor-type tyrosine-protein phosphatase F OS=Homo sapiens OX=9606 GN=PTPRF PE=1 SV=2	YQYFVVDPMAEYNMPQYILR	NA	847.404	70.2027	3	0.00000000000000000000.0	-0.0393826	-0.0393826	-0.0393826	70.2027	70.2027	622	1.1e-06	1.1e-06	59.49	59.49	1	1761	1780	NA	16695: Scan 26478 (rt=70.2027) [\\qmcr.qmul.ac.uk\rfs\HAEMONC\Pedro Cutillas Lab\Cell Signalling Proteomics\Ana Levi\PROJECT (3)_BIOTINYLATION of CELL SURFACE PROTEOME in haematological and solid tumours\Exp28\QE2_Exp28_Biotin_inc_sample20R.raw]	PTPRF(1760-1780, no_mod);	525911	NA	NA	PTPRF;	P10586;	p058633	2539.19	2539.19	-0.0001	469	469	P10586	Receptor-type tyrosine-protein phosphatase F	PTPRF	surface	machine learning	NA	1907	1	1	SP:1-29;NC:30-1261;TM:1262-1284;CY:1285-1907	uniprot - CSPA confirmed	NA	0.9341	1	ENSG00000142949
S4A7_HUMAN	Sodium bicarbonate cotransporter 3 OS=Homo sapiens OX=9606 GN=SLC4A7 PE=1 SV=2	LFGGLILDIK	NA	544.84	64.587	2	0.0000000000.0	1.74686	0.0919401	0.873431	64.587	70.2606	86.1667	2e-06	0.00194217	57.03	38.6983	6	581	590	57.03	14889: Scan 24020 (rt=64.587) [\\qmcr.qmul.ac.uk\rfs\HAEMONC\Pedro Cutillas Lab\Cell Signalling Proteomics\Ana Levi\PROJECT (3)_BIOTINYLATION of CELL SURFACE PROTEOME in haematological and solid tumours\Exp28\QE2_Exp28_Biotin_inc_sample20R.raw]	SLC4A7(580-590, no_mod);	6.99351e+06	NA	NA	SLC4A7;	Q9Y6M7;	p028572	1087.67	1087.66	0.00095	2880	2880	Q9Y6M7	Sodium bicarbonate cotransporter 3	SLC4A7	surface	pos. trainingset	NA	1214	11	0	NC:1-603;TM:604-630;CY:631-638;TM:639-659;NC:660-695;TM:696-719;CY:720-725;TM:726-744;NC:745-823;TM:824-842;CY:843-861;TM:862-880;NC:881-909;TM:910-929;CY:930-949;TM:950-974;NC:975-1009;TM:1010-1029;CY:1030-1035;TM:1036-1055;NC:1056-1089;TM:1090-1118;CY:1119-1214	uniprot - CSPA confirmed	surface	0.7581	1	ENSG00000033867
VLDLR_HUMAN	Very low-density lipoprotein receptor OS=Homo sapiens OX=9606 GN=VLDLR PE=1 SV=1	TIYWTDAASK	NA	578.289	39.5736	2	0.0000000000.0	2.16533	2.16533	2.16533	39.5736	39.5736	28	0.0017	0.0017	27.76	27.76	1	526	535	NA	5638: Scan 11706 (rt=39.5736) [\\qmcr.qmul.ac.uk\rfs\HAEMONC\Pedro Cutillas Lab\Cell Signalling Proteomics\Ana Levi\PROJECT (3)_BIOTINYLATION of CELL SURFACE PROTEOME in haematological and solid tumours\Exp28\QE2_Exp28_Biotin_inc_sample20R.raw]	VLDLR(525-535, no_mod);	1.99728e+06	NA	NA	VLDLR;	P98155;	p049334	1154.56	1154.56	0.0025	1091	1091	P98155	Very low-density lipoprotein receptor	VLDLR	surface	machine learning	NA	873	1	1	SP:1-23;NC:24-797;TM:798-819;CY:820-873	uniprot	NA	0.7804	1	ENSG00000147852
PLXB2_HUMAN	Plexin-B2 OS=Homo sapiens OX=9606 GN=PLXNB2 PE=1 SV=3	AMTLQEAEAFVGAER	NA	811.896	55.6908	2	0.000000000000000.0	0.924911	0.924911	0.924911	55.6908	55.6908	167	5.4e-08	5.4e-08	72.7	72.7	1	1122	1136	1.63	11733: Scan 19970 (rt=55.6908) [\\qmcr.qmul.ac.uk\rfs\HAEMONC\Pedro Cutillas Lab\Cell Signalling Proteomics\Ana Levi\PROJECT (3)_BIOTINYLATION of CELL SURFACE PROTEOME in haematological and solid tumours\Exp28\QE2_Exp28_Biotin_inc_sample20R.raw]	PLXNB2(1121-1136, no_mod);	3.2238e+06	NA	NA	PLXNB2;	O15031;	p002975	1621.78	1621.78	0.0015	136	136	O15031	Plexin-B2	PLXNB2	surface	pos. trainingset	NA	1838	1	1	SP:1-18;NC:19-1199;TM:1200-1221;CY:1222-1838	uniprot - CSPA confirmed	surface	0.9434	1	ENSG00000196576
SHPS1_HUMAN	Tyrosine-protein phosphatase non-receptor type substrate 1 OS=Homo sapiens OX=9606 GN=SIRPA PE=1 SV=2	NGNELSDFQTNVDPVGESVSYSIHSTAK	NA	999.138	50.0247	3	0.0000000000000000000000000000.0	2.53808	2.53808	2.53808	50.0247	50.0247	367	1.3e-10	1.3e-10	98.87	98.87	1	187	214	0.18	9591: Scan 17155 (rt=50.0247) [\\qmcr.qmul.ac.uk\rfs\HAEMONC\Pedro Cutillas Lab\Cell Signalling Proteomics\Ana Levi\PROJECT (3)_BIOTINYLATION of CELL SURFACE PROTEOME in haematological and solid tumours\Exp28\QE2_Exp28_Biotin_inc_sample20R.raw]	SIRPA(186-214, no_mod);	4.04501e+06	NA	NA	SIRPA;	P78324;	p037364	2994.39	2994.38	0.0076	1069	1069	P78324	Tyrosine-protein phosphatase non-receptor type substrate 1	SIRPA	surface	machine learning	NA	504	1	1	SP:1-30;NC:31-371;TM:372-394;CY:395-504	uniprot	NA	0.9741	1	ENSG00000198053
DAF_HUMAN	Complement decay-accelerating factor OS=Homo sapiens OX=9606 GN=CD55 PE=1 SV=4	TSFPEDTVITYK	NA	700.848	45.4767	2	0.000000000000.0	-3.28645	-3.28645	-3.28645	45.4767	45.4767	30	0.0011	0.0011	29.52	29.52	1	53	64	NA	7897: Scan 14807 (rt=45.4767) [\\qmcr.qmul.ac.uk\rfs\HAEMONC\Pedro Cutillas Lab\Cell Signalling Proteomics\Ana Levi\PROJECT (3)_BIOTINYLATION of CELL SURFACE PROTEOME in haematological and solid tumours\Exp28\QE2_Exp28_Biotin_inc_sample20R.raw]	CD55(52-64, no_mod);	1.26288e+06	NA	NA	CD55;	P08174;	p050563	1399.68	1399.69	-0.0046	416	416	P08174	Complement decay-accelerating factor	CD55	surface	GPI (UniProt)	NA	381	0	1	SP:1-34;NC:35-381	uniprot - CSPA based sp-noncyt - CSPA confirmed	NA	0.5988	2 (nonTM)	ENSG00000196352
VPP3_HUMAN	V-type proton ATPase 116 kDa subunit a 3 OS=Homo sapiens OX=9606 GN=TCIRG1 PE=1 SV=3	DLPALQEALR	NA	563.317	51.8916	2	0.0000000000.0	0.978109	0.978109	0.978109	51.8916	51.8916	109	0.0011	0.0011	29.77	29.77	1	328	337	0.37	10301: Scan 18105 (rt=51.8916) [\\qmcr.qmul.ac.uk\rfs\HAEMONC\Pedro Cutillas Lab\Cell Signalling Proteomics\Ana Levi\PROJECT (3)_BIOTINYLATION of CELL SURFACE PROTEOME in haematological and solid tumours\Exp28\QE2_Exp28_Biotin_inc_sample20R.raw]	TCIRG1(327-337, no_mod);	1.4378e+06	NA	NA	TCIRG1;	Q13488;	p006809	1124.62	1124.62	0.0011	1196	1196	Q13488	V-type proton ATPase 116 kDa subunit a isoform 3	TCIRG1	surface	machine learning	NA	830	8	0	CY:1-386;TM:387-404;NC:405-409;TM:410-425;CY:426-444;TM:445-461;NC:462-536;TM:537-555;CY:556-569;TM:570-593;NC:594-631;TM:632-656;CY:657-722;TM:723-746;NC:747-766;TM:767-791;CY:792-830	uniprot	NA	0.7166	2	ENSG00000110719
AMPN_HUMAN	Aminopeptidase N OS=Homo sapiens OX=9606 GN=ANPEP PE=1 SV=4	VMAVDALASSHPLSTPASEINTPAQISELFDAISYSK	NA	1287.65	71.0721	3	0.0000000000000000000000000000000000000.0	5.3369	0.906755	3.25136	69.8326	71.0895	256.333	4.8e-13	5.65e-08	123.18	90.61	6	443	479	3.17	16961: Scan 26855 (rt=71.0721) [\\qmcr.qmul.ac.uk\rfs\HAEMONC\Pedro Cutillas Lab\Cell Signalling Proteomics\Ana Levi\PROJECT (3)_BIOTINYLATION of CELL SURFACE PROTEOME in haematological and solid tumours\Exp28\QE2_Exp28_Biotin_inc_sample20R.raw]	ANPEP(442-479, no_mod);	2.45177e+07	NA	NA	ANPEP;	P15144;	p054436	3859.93	3859.92	0.01255	523	523	P15144	Aminopeptidase N	ANPEP	surface	pos. trainingset	NA	967	1	0	CY:1-11;TM:12-33;NC:34-967	uniprot - CSPA confirmed	surface	0.6296	2	ENSG00000166825
INSR_HUMAN	Insulin receptor OS=Homo sapiens OX=9606 GN=INSR PE=1 SV=4	TIDSVTSAQELR	NA	660.344	35.3681	2	0.000000000000.0	0.530837	0.530837	0.530837	35.3681	35.3681	58	0.00018	0.00018	37.34	37.34	1	347	358	0.57	4177: Scan 9610 (rt=35.3681) [\\qmcr.qmul.ac.uk\rfs\HAEMONC\Pedro Cutillas Lab\Cell Signalling Proteomics\Ana Levi\PROJECT (3)_BIOTINYLATION of CELL SURFACE PROTEOME in haematological and solid tumours\Exp28\QE2_Exp28_Biotin_inc_sample20R.raw]	INSR(346-358, no_mod);	1.92703e+06	NA	NA	INSR;	P06213;	p049133	1318.67	1318.67	0.0007	394	394	P06213	Insulin receptor	INSR	surface	pos. trainingset	NA	1382	1	1	SP:1-31;NC:32-956;TM:957-979;CY:980-1382	uniprot - CSPA confirmed	surface	0.9143	1	ENSG00000171105
IL1AP_HUMAN	Interleukin-1 receptor accessory protein OS=Homo sapiens OX=9606 GN=IL1RAP PE=1 SV=2	NEVWWTIDGK	NA	624.307	53.5667	2	0.0000000000.0	0.48131	0.48131	0.48131	53.5667	53.5667	57	8.7e-05	8.7e-05	40.59	40.59	1	278	287	1.45	10939: Scan 18934 (rt=53.5667) [\\qmcr.qmul.ac.uk\rfs\HAEMONC\Pedro Cutillas Lab\Cell Signalling Proteomics\Ana Levi\PROJECT (3)_BIOTINYLATION of CELL SURFACE PROTEOME in haematological and solid tumours\Exp28\QE2_Exp28_Biotin_inc_sample20R.raw]	IL1RAP(277-287, no_mod);	1.91113e+06	NA	NA	IL1RAP;	Q9NPH3;	p037110	1246.6	1246.6	0.0006	2548	2548	Q9NPH3	Interleukin-1 receptor accessory protein	IL1RAP	surface	pos. trainingset	NA	570	1	1	SP:1-20;NC:21-363;TM:364-383;CY:384-570	uniprot - CSPA confirmed	surface	0.8675	1	ENSG00000196083
CD47_HUMAN	Leukocyte surface antigen CD47 OS=Homo sapiens OX=9606 GN=CD47 PE=1 SV=1	STVPTDFSSAK	NA	570.283	32.1744	2	0.00000000000.0	3.42541	-1.4053	0.676298	30.9785	34.7733	34	5.8e-05	0.0028068	42.39	31.121	10	75	85	4.66	3131: Scan 8110 (rt=32.1744) [\\qmcr.qmul.ac.uk\rfs\HAEMONC\Pedro Cutillas Lab\Cell Signalling Proteomics\Ana Levi\PROJECT (3)_BIOTINYLATION of CELL SURFACE PROTEOME in haematological and solid tumours\Exp28\QE2_Exp28_Biotin_inc_sample20R.raw]	CD47(74-85, no_mod);	5.1209e+07	NA	NA	CD47;	Q08722;	p047410	1138.55	1138.55	0.00077	1150	1150	Q08722	Leukocyte surface antigen CD47	CD47	surface	pos. trainingset	NA	323	5	1	SP:1-18;NC:19-142;TM:143-165;CY:166-176;TM:177-198;NC:199-208;TM:209-227;CY:228-234;TM:235-258;NC:259-269;TM:270-289;CY:290-323	uniprot - CSPA confirmed	surface	0.9769	1	ENSG00000196776
FCGRN_HUMAN	IgG receptor FcRn large subunit p51 OS=Homo sapiens OX=9606 GN=FCGRT PE=1 SV=1	FALNGEEFMNFDLK	Deamidated (NQ)	838.387	66.3643	2	0.00010000000000.0	-0.776231	-0.776231	-0.776231	66.3643	66.3643	210	9.7e-06	9.7e-06	50.13	50.13	1	133	146	1.91	15458: Scan 24804 (rt=66.3643) [\\qmcr.qmul.ac.uk\rfs\HAEMONC\Pedro Cutillas Lab\Cell Signalling Proteomics\Ana Levi\PROJECT (3)_BIOTINYLATION of CELL SURFACE PROTEOME in haematological and solid tumours\Exp28\QE2_Exp28_Biotin_inc_sample20R.raw]	FCGRT(136);	688996	NA	1	FCGRT;	P55899;	p013290	1674.76	1674.76	-0.0013	1020	1020	P55899	IgG receptor FcRn large subunit p51	FCGRT	surface	pos. trainingset	NA	365	1	1	SP:1-23;NC:24-297;TM:298-321;CY:322-365	uniprot - CSPA confirmed	surface	0.8098	1	ENSG00000104870
PTPRJ_HUMAN	Receptor-type tyrosine-protein phosphatase eta OS=Homo sapiens OX=9606 GN=PTPRJ PE=1 SV=3	AGSPTAPVHDESLVGPVDPSSGQQSR	NA	859.083	37.2377	3	0.00000000000000000000000000.0	-1.24309	-1.24309	-1.24309	37.2377	37.2377	150	7e-06	7e-06	51.52	51.52	1	301	326	5.37	4799: Scan 10500 (rt=37.2377) [\\qmcr.qmul.ac.uk\rfs\HAEMONC\Pedro Cutillas Lab\Cell Signalling Proteomics\Ana Levi\PROJECT (3)_BIOTINYLATION of CELL SURFACE PROTEOME in haematological and solid tumours\Exp28\QE2_Exp28_Biotin_inc_sample20R.raw]	PTPRJ(300-326, no_mod);	504556	NA	NA	PTPRJ;	Q12913;	p001559	2574.23	2574.23	-0.0032	1168	1168	Q12913	Receptor-type tyrosine-protein phosphatase eta	PTPRJ	surface	pos. trainingset	NA	1337	1	1	SP:1-35;NC:36-970;TM:971-996;CY:997-1337	uniprot - CSPA confirmed	surface	0.9348	1	ENSG00000149177
LAIR1_HUMAN	Leukocyte-associated immunoglobulin-like receptor 1 OS=Homo sapiens OX=9606 GN=LAIR1 PE=1 SV=2	SKDEEQKPQQRPDLAVDVLER	NA	620.824	35.5355	4	0.000000000000000000000.0	1.33104	0.161338	0.756272	35.2386	38.5549	42.5	4.3e-05	0.00579575	43.71	35.845	4	199	219	2.4	4233: Scan 9694 (rt=35.5355) [\\qmcr.qmul.ac.uk\rfs\HAEMONC\Pedro Cutillas Lab\Cell Signalling Proteomics\Ana Levi\PROJECT (3)_BIOTINYLATION of CELL SURFACE PROTEOME in haematological and solid tumours\Exp28\QE2_Exp28_Biotin_inc_sample20R.raw]	LAIR1(198-219, no_mod);	2.68803e+07	NA	NA	LAIR1;	Q6GTX8;	p045519	2479.27	2479.27	0.001875	1438	1438	Q6GTX8	Leukocyte-associated immunoglobulin-like receptor 1	LAIR1	surface	pos. trainingset	NA	287	1	1	SP:1-21;NC:22-163;TM:164-186;CY:187-287	uniprot - CSPA confirmed	surface	0.9053	1	ENSG00000167613;ENSG00000276053;ENSG00000278154;ENSG00000274110;ENSG00000276163
ADA10_HUMAN	Disintegrin and metalloproteinase domain-containing protein 10 OS=Homo sapiens OX=9606 GN=ADAM10 PE=1 SV=1	LPPPKPLPGTLK	NA	629.4	33.4496	2	0.000000000000.0	0.716113	0.716113	0.716113	33.4496	33.4496	145	0.017	0.017	17.58	17.58	1	710	721	3.65	3524: Scan 8699 (rt=33.4496) [\\qmcr.qmul.ac.uk\rfs\HAEMONC\Pedro Cutillas Lab\Cell Signalling Proteomics\Ana Levi\PROJECT (3)_BIOTINYLATION of CELL SURFACE PROTEOME in haematological and solid tumours\Exp28\QE2_Exp28_Biotin_inc_sample20R.raw]	ADAM10(709-721, no_mod);	186985	NA	NA	ADAM10;	O14672;	p032029	1256.79	1256.79	0.0009	121	121	O14672	Disintegrin and metalloproteinase domain-containing protein 10	ADAM10	surface	pos. trainingset	NA	748	1	1	SP:1-18;NC:19-675;TM:676-696;CY:697-748	uniprot - CSPA confirmed	surface	0.791	1	ENSG00000137845
ICAM3_HUMAN	Intercellular adhesion molecule 3 OS=Homo sapiens OX=9606 GN=ICAM3 PE=1 SV=2	QPAVEEPAEVTATVLASR	Gln->pyro-Glu (N-term Q)	925.98	63.5089	2	2.000000000000000000.0	3.83796	-0.108111	1.31085	63.0147	65.027	280.5	1.7e-08	5.79e-07	77.65	67.29	4	164	181	3.2	14528: Scan 23540 (rt=63.5089) [\\qmcr.qmul.ac.uk\rfs\HAEMONC\Pedro Cutillas Lab\Cell Signalling Proteomics\Ana Levi\PROJECT (3)_BIOTINYLATION of CELL SURFACE PROTEOME in haematological and solid tumours\Exp28\QE2_Exp28_Biotin_inc_sample20R.raw]	;	14378081	NA	NA	ICAM3;	P32942;	p041842	1849.94	1849.94	0.002425	787	787	P32942	Intercellular adhesion molecule 3	ICAM3	surface	machine learning	NA	547	1	1	SP:1-29;NC:30-485;TM:486-510;CY:511-547	uniprot - CSPA confirmed	NA	0.9621	1	ENSG00000076662
LY75_HUMAN	Lymphocyte antigen 75 OS=Homo sapiens OX=9606 GN=LY75 PE=1 SV=3	ELTYSNFHPLLVSGR	NA	578.305	48.9824	3	0.000000000000000.0	-1.32803	-1.32803	-1.32803	48.9824	48.9824	198	0.029	0.029	15.4	15.4	1	1030	1044	NA	9186: Scan 16630 (rt=48.9824) [\\qmcr.qmul.ac.uk\rfs\HAEMONC\Pedro Cutillas Lab\Cell Signalling Proteomics\Ana Levi\PROJECT (3)_BIOTINYLATION of CELL SURFACE PROTEOME in haematological and solid tumours\Exp28\QE2_Exp28_Biotin_inc_sample20R.raw]	LY75(1029-1044, no_mod);	2.36142e+06	NA	NA	LY75;	O60449;	p011154	1731.89	1731.89	-0.0023	212	212	O60449	Lymphocyte antigen 75	LY75	surface	machine learning	NA	1722	1	1	SP:1-31;NC:32-1668;TM:1669-1691;CY:1692-1722	uniprot - CSPA confirmed	NA	0.9521	1	NA
CD44_HUMAN	CD44 antigen OS=Homo sapiens OX=9606 GN=CD44 PE=1 SV=3	LVINSGNGAVEDR	Deamidated (NQ)	672.844	34.774	2	0.0001000000000.0	3.79558	3.79558	3.79558	34.774	34.774	242	0.0058	0.0058	22.33	22.33	1	682	694	10.52	3974: Scan 9322 (rt=34.774) [\\qmcr.qmul.ac.uk\rfs\HAEMONC\Pedro Cutillas Lab\Cell Signalling Proteomics\Ana Levi\PROJECT (3)_BIOTINYLATION of CELL SURFACE PROTEOME in haematological and solid tumours\Exp28\QE2_Exp28_Biotin_inc_sample20R.raw]	CD44(685);	904916	NA	0.9382	CD44;	P16070;	p034066	1343.67	1343.67	0.0051	535	535	P16070	CD44 antigen	CD44	surface	pos. trainingset	NA	742	1	1	SP:1-20;NC:21-649;TM:650-671;CY:672-742	uniprot - CSPA confirmed	surface	0.9609	1	ENSG00000026508
AT1B3_HUMAN	Sodium/potassium-transporting ATPase subunit beta-3 OS=Homo sapiens OX=9606 GN=ATP1B3 PE=1 SV=1	NEDIPNVAVYPHNGMIDLK	Deamidated (NQ)	714.015	52.5432	3	0.0000000000001000000.0	-4.11401	-4.11401	-4.11401	52.5432	52.5432	188	0.00019	0.00019	37.12	37.12	1	195	213	NA	10549: Scan 18425 (rt=52.5432) [\\qmcr.qmul.ac.uk\rfs\HAEMONC\Pedro Cutillas Lab\Cell Signalling Proteomics\Ana Levi\PROJECT (3)_BIOTINYLATION of CELL SURFACE PROTEOME in haematological and solid tumours\Exp28\QE2_Exp28_Biotin_inc_sample20R.raw]	ATP1B3(207);	6116972	NA	0.9997	ATP1B3;	P54709;	p036967	2139.02	2139.03	-0.0088	995	995	P54709	Sodium/potassium-transporting ATPase subunit beta-3	ATP1B3	surface	pos. trainingset	NA	279	1	0	CY:1-37;TM:38-61;NC:62-279	uniprot - CSPA confirmed	surface	0.6797	2	ENSG00000069849
DPB1_HUMAN	HLA class II histocompatibility antigen, DP beta 1 chain OS=Homo sapiens OX=9606 GN=HLA-DPB1 PE=1 SV=1	FDSDVGEFR	NA	536.24	38.9206	2	0.000000000.0	-0.467086	-0.747337	-0.607212	38.9206	40.6951	27.5	0.00058	0.00289	32.39	27.605	2	67	75	6.49	5400: Scan 11366 (rt=38.9206) [\\qmcr.qmul.ac.uk\rfs\HAEMONC\Pedro Cutillas Lab\Cell Signalling Proteomics\Ana Levi\PROJECT (3)_BIOTINYLATION of CELL SURFACE PROTEOME in haematological and solid tumours\Exp28\QE2_Exp28_Biotin_inc_sample20R.raw]	HLA-DPB1(66-75, no_mod);	4600294	NA	NA	HLA-DPB1;	P04440;	p013507	1070.47	1070.47	-0.00065	375	375	P04440	HLA class II histocompatibility antigen, DP beta 1 chain	HLA-DPB1	surface	pos. trainingset	NA	258	1	1	SP:1-29;NC:30-226;TM:227-246;CY:247-258	uniprot - CSPA confirmed	surface	0.8083	1	ENSG00000215048;ENSG00000236693;ENSG00000223865;ENSG00000230763;ENSG00000226826;ENSG00000237710
SL9A1_HUMAN	Sodium/hydrogen exchanger 1 OS=Homo sapiens OX=9606 GN=SLC9A1 PE=1 SV=2	EDLPVITIDPASPQSPESVDLVNEELK	NA	978.834	63.9973	3	0.000000000000000000000000000.0	1.12495	1.12495	1.12495	63.9973	63.9973	124	2.2e-07	2.2e-07	66.65	66.65	1	712	738	0.5	14688: Scan 23760 (rt=63.9973) [\\qmcr.qmul.ac.uk\rfs\HAEMONC\Pedro Cutillas Lab\Cell Signalling Proteomics\Ana Levi\PROJECT (3)_BIOTINYLATION of CELL SURFACE PROTEOME in haematological and solid tumours\Exp28\QE2_Exp28_Biotin_inc_sample20R.raw]	SLC9A1(711-738, no_mod);	1.28872e+06	NA	NA	SLC9A1;	P19634;	p008976	2933.48	2933.48	0.0033	584	584	P19634	Sodium/hydrogen exchanger 1	SLC9A1	surface	pos. trainingset	NA	815	12	0	CY:1-12;TM:13-33;NC:34-105;TM:106-127;CY:128-129;TM:130-149;NC:150-154;TM:155-174;CY:175-191;TM:192-211;NC:212-227;TM:228-247;CY:248-256;TM:257-276;NC:277-294;TM:295-315;CY:316-338;TM:339-358;NC:359-381;IM:382-402;NC:403-410;TM:411-430;CY:431-448;TM:449-470;NC:471-479;TM:480-499;CY:500-815	uniprot - CSPA confirmed	surface	0.6047	2	ENSG00000090020
ITB1_HUMAN	Integrin beta-1 OS=Homo sapiens OX=9606 GN=ITGB1 PE=1 SV=2	SGEPQTFTLK	NA	554.288	35.9302	2	0.0000000000.0	1.35555	-1.44592	0.210864	35.1951	35.9302	241.667	0.0084	0.0154667	20.75	18.5733	3	125	134	NA	4376: Scan 9889 (rt=35.9302) [\\qmcr.qmul.ac.uk\rfs\HAEMONC\Pedro Cutillas Lab\Cell Signalling Proteomics\Ana Levi\PROJECT (3)_BIOTINYLATION of CELL SURFACE PROTEOME in haematological and solid tumours\Exp28\QE2_Exp28_Biotin_inc_sample20R.raw]	ITGB1(124-134, no_mod);	1.35448e+07	NA	NA	ITGB1;	P05556;	p044931	1106.56	1106.56	0.000233333	391	391	P05556	Integrin beta-1	ITGB1	surface	pos. trainingset	NA	798	1	1	SP:1-20;NC:21-728;TM:729-751;CY:752-798	uniprot - CSPA confirmed	surface	0.9588	1	ENSG00000150093
FCGRN_HUMAN	IgG receptor FcRn large subunit p51 OS=Homo sapiens OX=9606 GN=FCGRT PE=1 SV=1	GDDTGVLLPTPGEAQDADLK	NA	1006.5	49.4155	2	0.00000000000000000000.0	4.0279	0.34809	2.18799	48.5116	49.4155	112.5	2.4e-05	0.015512	46.26	30.69	2	337	356	5.55	9356: Scan 16850 (rt=49.4155) [\\qmcr.qmul.ac.uk\rfs\HAEMONC\Pedro Cutillas Lab\Cell Signalling Proteomics\Ana Levi\PROJECT (3)_BIOTINYLATION of CELL SURFACE PROTEOME in haematological and solid tumours\Exp28\QE2_Exp28_Biotin_inc_sample20R.raw]	FCGRT(336-356, no_mod);	3.65362e+06	NA	NA	FCGRT;	P55899;	p015969	2010.98	2010.97	0.0044	1020	1020	P55899	IgG receptor FcRn large subunit p51	FCGRT	surface	pos. trainingset	NA	365	1	1	SP:1-23;NC:24-297;TM:298-321;CY:322-365	uniprot - CSPA confirmed	surface	0.8098	1	ENSG00000104870
MOT2_HUMAN	Monocarboxylate transporter 2 OS=Homo sapiens OX=9606 GN=SLC16A7 PE=1 SV=2	VSNAQSVTSER	NA	589.295	19.6342	2	0.00000000000.0	3.56969	-1.01991	1.26639	19.6342	23.7901	51.8	1.3e-06	0.00010274	58.8	49.14	10	464	474	20.89	124: Scan 3145 (rt=19.6342) [\\qmcr.qmul.ac.uk\rfs\HAEMONC\Pedro Cutillas Lab\Cell Signalling Proteomics\Ana Levi\PROJECT (3)_BIOTINYLATION of CELL SURFACE PROTEOME in haematological and solid tumours\Exp28\QE2_Exp28_Biotin_inc_sample20R.raw]	SLC16A7(463-474, no_mod);	1.6356e+06	NA	NA	SLC16A7;	O60669;	p055528	1176.57	1176.57	0.00149	226	226	O60669	Monocarboxylate transporter 2	SLC16A7	surface	pos. trainingset	NA	478	12	0	CY:1-17;TM:18-36;NC:37-57;TM:58-80;CY:81-87;TM:88-109;NC:110-115;TM:116-138;CY:139-146;TM:147-166;NC:167-175;TM:176-198;CY:199-246;TM:247-269;NC:270-280;TM:281-303;CY:304-314;TM:315-335;NC:336-340;TM:341-359;CY:360-370;TM:371-393;NC:394-404;TM:405-427;CY:428-478	uniprot	surface	0.452	3	ENSG00000118596
LY75_HUMAN	Lymphocyte antigen 75 OS=Homo sapiens OX=9606 GN=LY75 PE=1 SV=3	ISEWPIDDHFTYSR	NA	589.276	48.9961	3	0.00000000000000.0	-1.18993	-3.34313	-2.22876	48.9961	51.3847	169.667	3.1e-06	3.42e-05	55.06	49.88	3	877	890	3.73	9190: Scan 16637 (rt=48.9961) [\\qmcr.qmul.ac.uk\rfs\HAEMONC\Pedro Cutillas Lab\Cell Signalling Proteomics\Ana Levi\PROJECT (3)_BIOTINYLATION of CELL SURFACE PROTEOME in haematological and solid tumours\Exp28\QE2_Exp28_Biotin_inc_sample20R.raw]	LY75(876-890, no_mod);	7.61827e+06	NA	NA	LY75;	O60449;	p024239	1764.81	1764.81	-0.00393333	212	212	O60449	Lymphocyte antigen 75	LY75	surface	machine learning	NA	1722	1	1	SP:1-31;NC:32-1668;TM:1669-1691;CY:1692-1722	uniprot - CSPA confirmed	NA	0.9521	1	NA
PLXB2_HUMAN	Plexin-B2 OS=Homo sapiens OX=9606 GN=PLXNB2 PE=1 SV=3	SQLEGLEESVR	NA	623.819	39.4301	2	0.00000000000.0	2.24788	2.24788	2.24788	39.4301	39.4301	167	0.00019	0.00019	37.28	37.28	1	1236	1246	2.29	5592: Scan 11632 (rt=39.4301) [\\qmcr.qmul.ac.uk\rfs\HAEMONC\Pedro Cutillas Lab\Cell Signalling Proteomics\Ana Levi\PROJECT (3)_BIOTINYLATION of CELL SURFACE PROTEOME in haematological and solid tumours\Exp28\QE2_Exp28_Biotin_inc_sample20R.raw]	PLXNB2(1235-1246, no_mod);	3.40394e+06	NA	NA	PLXNB2;	O15031;	p046726	1245.62	1245.62	0.0028	136	136	O15031	Plexin-B2	PLXNB2	surface	pos. trainingset	NA	1838	1	1	SP:1-18;NC:19-1199;TM:1200-1221;CY:1222-1838	uniprot - CSPA confirmed	surface	0.9434	1	ENSG00000196576
EVI2B_HUMAN	Protein EVI2B OS=Homo sapiens OX=9606 GN=EVI2B PE=1 SV=2	SPFADGETPDICMDNIR	NA	969.422	50.6716	2	0.00000000000000000.0	-0.206523	-0.206523	-0.206523	50.6716	50.6716	150	5e-11	5e-11	103.04	103.04	1	242	258	NA	9835: Scan 17479 (rt=50.6716) [\\qmcr.qmul.ac.uk\rfs\HAEMONC\Pedro Cutillas Lab\Cell Signalling Proteomics\Ana Levi\PROJECT (3)_BIOTINYLATION of CELL SURFACE PROTEOME in haematological and solid tumours\Exp28\QE2_Exp28_Biotin_inc_sample20R.raw]	EVI2B(241-258, no_mod);	1.06467e+06	NA	NA	EVI2B;	P34910;	p046445	1936.83	1936.83	-0.0004	798	798	P34910	Protein EVI2B	EVI2B	surface	machine learning	NA	448	1	1	SP:1-21;NC:22-202;TM:203-225;CY:226-448	uniprot	NA	0.8723	1	ENSG00000185862
EPCR_HUMAN	Endothelial protein C receptor OS=Homo sapiens OX=9606 GN=PROCR PE=1 SV=1	TQSGLQSYLLQFHGLVR	NA	649.688	57.6946	3	0.00000000000000000.0	3.28873	0.616638	1.95269	57.6946	60.9509	71.5	6.1e-09	3.93e-07	82.16	71.625	2	82	98	NA	12486: Scan 20912 (rt=57.6946) [\\qmcr.qmul.ac.uk\rfs\HAEMONC\Pedro Cutillas Lab\Cell Signalling Proteomics\Ana Levi\PROJECT (3)_BIOTINYLATION of CELL SURFACE PROTEOME in haematological and solid tumours\Exp28\QE2_Exp28_Biotin_inc_sample20R.raw]	PROCR(81-98, no_mod);	6.69147e+06	NA	NA	PROCR;	Q9UNN8;	p050444	1946.04	1946.04	0.0038	2768	2768	Q9UNN8	Endothelial protein C receptor	PROCR	surface	machine learning	NA	238	1	1	SP:1-17;NC:18-209;TM:210-232;CY:233-238	uniprot - CSPA confirmed	NA	0.8403	1	ENSG00000101000
BCAM_HUMAN	Basal cell adhesion molecule OS=Homo sapiens OX=9606 GN=BCAM PE=1 SV=2	LSWSQLGGSPAEPIPGR	NA	876.459	51.5683	2	0.00000000000000000.0	1.59918	1.59918	1.59918	51.5683	51.5683	38	0.00014	0.00014	38.47	38.47	1	483	499	NA	10188: Scan 17942 (rt=51.5683) [\\qmcr.qmul.ac.uk\rfs\HAEMONC\Pedro Cutillas Lab\Cell Signalling Proteomics\Ana Levi\PROJECT (3)_BIOTINYLATION of CELL SURFACE PROTEOME in haematological and solid tumours\Exp28\QE2_Exp28_Biotin_inc_sample20R.raw]	BCAM(482-499, no_mod);	1.13708e+06	NA	NA	BCAM;	P50895;	p033383	1750.9	1750.9	0.0028	962	962	P50895	Basal cell adhesion molecule	BCAM	surface	machine learning	NA	628	1	1	SP:1-31;NC:32-547;TM:548-571;CY:572-628	uniprot - CSPA confirmed	NA	0.9182	1	ENSG00000187244
PTPRJ_HUMAN	Receptor-type tyrosine-protein phosphatase eta OS=Homo sapiens OX=9606 GN=PTPRJ PE=1 SV=3	DTEVLLVGLEPGTR	NA	749.909	57.151	2	0.00000000000000.0	-0.667644	-0.667644	-0.667644	57.151	57.151	150	2e-05	2e-05	46.96	46.96	1	327	340	NA	12281: Scan 20658 (rt=57.151) [\\qmcr.qmul.ac.uk\rfs\HAEMONC\Pedro Cutillas Lab\Cell Signalling Proteomics\Ana Levi\PROJECT (3)_BIOTINYLATION of CELL SURFACE PROTEOME in haematological and solid tumours\Exp28\QE2_Exp28_Biotin_inc_sample20R.raw]	PTPRJ(326-340, no_mod);	927506	NA	NA	PTPRJ;	Q12913;	p007777	1497.8	1497.8	-0.001	1168	1168	Q12913	Receptor-type tyrosine-protein phosphatase eta	PTPRJ	surface	pos. trainingset	NA	1337	1	1	SP:1-35;NC:36-970;TM:971-996;CY:997-1337	uniprot - CSPA confirmed	surface	0.9348	1	ENSG00000149177
VLDLR_HUMAN	Very low-density lipoprotein receptor OS=Homo sapiens OX=9606 GN=VLDLR PE=1 SV=1	SLEFLAHPLALTIFEDR	NA	658.023	68.27	3	0.00000000000000000.0	-0.202938	-0.202938	-0.202938	68.27	68.27	28	0.045	0.045	13.46	13.46	1	640	656	NA	16076: Scan 25638 (rt=68.27) [\\qmcr.qmul.ac.uk\rfs\HAEMONC\Pedro Cutillas Lab\Cell Signalling Proteomics\Ana Levi\PROJECT (3)_BIOTINYLATION of CELL SURFACE PROTEOME in haematological and solid tumours\Exp28\QE2_Exp28_Biotin_inc_sample20R.raw]	VLDLR(639-656, no_mod);	141218	NA	NA	VLDLR;	P98155;	p045679	1971.05	1971.05	-0.0004	1091	1091	P98155	Very low-density lipoprotein receptor	VLDLR	surface	machine learning	NA	873	1	1	SP:1-23;NC:24-797;TM:798-819;CY:820-873	uniprot	NA	0.7804	1	ENSG00000147852
ITAX_HUMAN	Integrin alpha-X OS=Homo sapiens OX=9606 GN=ITGAX PE=1 SV=3	ILIVITDGK	NA	486.311	46.1196	2	0.000000000.0	2.47268	0.103028	1.30503	46.1196	48.7581	74.6667	3.5e-05	0.000144667	44.53	40.15	3	253	261	14.63	8140: Scan 15143 (rt=46.1196) [\\qmcr.qmul.ac.uk\rfs\HAEMONC\Pedro Cutillas Lab\Cell Signalling Proteomics\Ana Levi\PROJECT (3)_BIOTINYLATION of CELL SURFACE PROTEOME in haematological and solid tumours\Exp28\QE2_Exp28_Biotin_inc_sample20R.raw]	ITGAX(252-261, no_mod);	9.58888e+06	NA	NA	ITGAX;	P20702;	p023014	970.607	970.606	0.00126667	595	595	P20702	Integrin alpha-X	ITGAX	surface	machine learning	NA	1163	1	1	SP:1-19;NC:20-1107;TM:1108-1130;CY:1131-1163	uniprot - CSPA confirmed	NA	0.8802	1	ENSG00000140678
ITAM_HUMAN	Integrin alpha-M OS=Homo sapiens OX=9606 GN=ITGAM PE=1 SV=2	EGQIQSVVTYDLALDSGRPHSR	NA	607.812	45.1102	4	0.0000000000000000000000.0	1.23598	0.82399	1.08492	45.1015	48.2195	642	6.3e-08	4.74e-07	72.01	65.4267	3	667	688	1.98	7745: Scan 14610 (rt=45.1102) [\\qmcr.qmul.ac.uk\rfs\HAEMONC\Pedro Cutillas Lab\Cell Signalling Proteomics\Ana Levi\PROJECT (3)_BIOTINYLATION of CELL SURFACE PROTEOME in haematological and solid tumours\Exp28\QE2_Exp28_Biotin_inc_sample20R.raw]	ITGAM(666-688, no_mod);	1.27775e+07	NA	NA	ITGAM;	P11215;	p009898	2427.22	2427.21	0.00263333	481	481	P11215	Integrin alpha-M	ITGAM	surface	machine learning	NA	1152	1	1	SP:1-16;NC:17-1107;TM:1108-1130;CY:1131-1152	uniprot - CSPA confirmed	NA	0.8663	1	ENSG00000169896
AAAT_HUMAN	Neutral amino acid transporter B(0) OS=Homo sapiens OX=9606 GN=SLC1A5 PE=1 SV=2	STEPELIQVK	NA	572.316	38.7681	2	0.0000000000.0	0.0875183	-0.962701	-0.437591	37.7781	38.7681	162	0.00078	0.00109	31.08	29.82	2	493	502	NA	5350: Scan 11291 (rt=38.7681) [\\qmcr.qmul.ac.uk\rfs\HAEMONC\Pedro Cutillas Lab\Cell Signalling Proteomics\Ana Levi\PROJECT (3)_BIOTINYLATION of CELL SURFACE PROTEOME in haematological and solid tumours\Exp28\QE2_Exp28_Biotin_inc_sample20R.raw]	SLC1A5(492-502, no_mod);	1.44452e+07	NA	NA	SLC1A5;	Q15758;	p047213	1142.62	1142.62	-0.0005	1279	1279	Q15758	Neutral amino acid transporter B(0)	SLC1A5	surface	machine learning	NA	541	10	0	CY:1-51;TM:52-76;NC:77-97;TM:98-118;CY:119-128;TM:129-153;NC:154-227;TM:228-246;CY:247-265;TM:266-290;NC:291-301;TM:302-328;CY:329-335;TM:336-357;NC:358-373;TM:374-393;CY:394-399;TM:400-420;NC:421-425;TM:426-446;CY:447-541	uniprot - CSPA confirmed	NA	0.8104	1	ENSG00000105281
4F2_HUMAN	Amino acid transporter heavy chain SLC3A2 OS=Homo sapiens OX=9606 GN=SLC3A2 PE=1 SV=3	IGDLQAFQGHGAGNLAGLK	NA	933.994	45.4531	2	0.0000000000000000000.0	1.60774	-4.60885	-0.546631	43.7649	48.2396	358.2	1.1e-12	1.34e-06	119.44	86.968	5	227	245	1.31	7885: Scan 14793 (rt=45.4531) [\\qmcr.qmul.ac.uk\rfs\HAEMONC\Pedro Cutillas Lab\Cell Signalling Proteomics\Ana Levi\PROJECT (3)_BIOTINYLATION of CELL SURFACE PROTEOME in haematological and solid tumours\Exp28\QE2_Exp28_Biotin_inc_sample20R.raw]	SLC3A2(226-245, no_mod);	2.02512e+07	NA	NA	SLC3A2;	P08195;	p021951	1865.97	1865.97	-0.00102	418	418	P08195	4F2 cell-surface antigen heavy chain	SLC3A2	surface	pos. trainingset	NA	630	1	0	CY:1-183;TM:184-205;NC:206-630	uniprot - CSPA confirmed	surface	0.694	2	ENSG00000168003
ITA5_HUMAN	Integrin alpha-5 OS=Homo sapiens OX=9606 GN=ITGA5 PE=1 SV=2	QVATAVQWTK	NA	566.312	35.3482	2	0.0000000000.0	1.94585	-0.619136	0.635217	33.7683	37.7315	428.909	1.5e-05	0.000566273	48.28	39.5855	11	981	990	3.16	4169: Scan 9600 (rt=35.3482) [\\qmcr.qmul.ac.uk\rfs\HAEMONC\Pedro Cutillas Lab\Cell Signalling Proteomics\Ana Levi\PROJECT (3)_BIOTINYLATION of CELL SURFACE PROTEOME in haematological and solid tumours\Exp28\QE2_Exp28_Biotin_inc_sample20R.raw]	ITGA5(980-990, no_mod);	8.94926e+07	NA	NA	ITGA5;	P08648;	p042643	1130.61	1130.61	0.000718182	428	428	P08648	Integrin alpha-5	ITGA5	surface	machine learning	NA	1049	1	1	SP:1-41;NC:42-997;TM:998-1021;CY:1022-1049	uniprot - CSPA confirmed	NA	0.9062	1	ENSG00000161638
GTR1_HUMAN	Solute carrier family 2, facilitated glucose transporter member 1 OS=Homo sapiens OX=9606 GN=SLC2A1 PE=1 SV=2	TFDEIASGFR	NA	571.777	47.0029	2	0.0000000000.0	1.22641	-1.40161	-0.0876009	45.7624	47.0029	59.5	0.0001	0.00135	39.95	32.905	2	459	468	1.1	8456: Scan 15604 (rt=47.0029) [\\qmcr.qmul.ac.uk\rfs\HAEMONC\Pedro Cutillas Lab\Cell Signalling Proteomics\Ana Levi\PROJECT (3)_BIOTINYLATION of CELL SURFACE PROTEOME in haematological and solid tumours\Exp28\QE2_Exp28_Biotin_inc_sample20R.raw]	SLC2A1(458-468, no_mod);	1.61748e+07	NA	NA	SLC2A1;	P11166;	p048618	1141.54	1141.54	-0.0001	478	478	P11166	Solute carrier family 2, facilitated glucose transporter member 1	SLC2A1	surface	pos. trainingset	NA	492	12	0	CY:1-11;TM:12-29;NC:30-63;TM:64-87;CY:88-95;TM:96-115;NC:116-120;TM:121-144;CY:145-154;TM:155-174;NC:175-185;TM:186-207;CY:208-271;TM:272-294;NC:295-306;TM:307-328;CY:329-335;TM:336-357;NC:358-362;TM:363-389;CY:390-401;TM:402-425;NC:426-430;TM:431-450;CY:451-492	uniprot - CSPA confirmed	surface	0.8731	1	ENSG00000117394
CD38_HUMAN	ADP-ribosyl cyclase/cyclic ADP-ribose hydrolase 1 OS=Homo sapiens OX=9606 GN=CD38 PE=1 SV=2	FPETVLAR	NA	466.764	40.1865	2	0.00000000.0	1.82499	1.82499	1.82499	40.1865	40.1865	56	0.0015	0.0015	28.26	28.26	1	59	66	0.84	5870: Scan 12032 (rt=40.1865) [\\qmcr.qmul.ac.uk\rfs\HAEMONC\Pedro Cutillas Lab\Cell Signalling Proteomics\Ana Levi\PROJECT (3)_BIOTINYLATION of CELL SURFACE PROTEOME in haematological and solid tumours\Exp28\QE2_Exp28_Biotin_inc_sample20R.raw]	CD38(58-66, no_mod);	2921765	NA	NA	CD38;	P28907;	p014719	931.514	931.513	0.0017	687	687	P28907	ADP-ribosyl cyclase/cyclic ADP-ribose hydrolase 1	CD38	surface	machine learning	NA	300	1	0	CY:1-23;TM:24-43;NC:44-300	uniprot - CSPA confirmed	NA	0.6926	2	ENSG00000004468
PECA1_HUMAN	Platelet endothelial cell adhesion molecule OS=Homo sapiens OX=9606 GN=PECAM1 PE=1 SV=2	NSNDPAVFK	NA	496.246	29.1204	2	0.000000000.0	0.201923	0	0.100961	29.1204	31.1093	173	0.0019	0.00745	27.19	23.1	2	457	465	NA	2200: Scan 6702 (rt=29.1204) [\\qmcr.qmul.ac.uk\rfs\HAEMONC\Pedro Cutillas Lab\Cell Signalling Proteomics\Ana Levi\PROJECT (3)_BIOTINYLATION of CELL SURFACE PROTEOME in haematological and solid tumours\Exp28\QE2_Exp28_Biotin_inc_sample20R.raw]	PECAM1(456-465, no_mod);	2.30953e+06	NA	NA	PECAM1;	P16284;	p038959	990.477	990.477	0.0001	543	543	P16284	Platelet endothelial cell adhesion molecule	PECAM1	surface	pos. trainingset	NA	738	1	1	SP:1-27;NC:28-602;TM:603-624;CY:625-738	uniprot - CSPA confirmed	surface	0.9341	1	NA
EMB_HUMAN	Embigin OS=Homo sapiens OX=9606 GN=EMB PE=1 SV=1	SDDSNGIENNVPR	NA	708.821	30.2522	2	0.0000000000000.0	-0.918321	-0.918321	-0.918321	30.2522	30.2522	111	1.8e-06	1.8e-06	57.55	57.55	1	306	318	NA	2530: Scan 7209 (rt=30.2522) [\\qmcr.qmul.ac.uk\rfs\HAEMONC\Pedro Cutillas Lab\Cell Signalling Proteomics\Ana Levi\PROJECT (3)_BIOTINYLATION of CELL SURFACE PROTEOME in haematological and solid tumours\Exp28\QE2_Exp28_Biotin_inc_sample20R.raw]	EMB(305-318, no_mod);	889802	NA	NA	EMB;	Q6PCB8;	p044262	1415.63	1415.63	-0.0013	1474	1474	Q6PCB8	Embigin	EMB	surface	pos. trainingset	NA	327	1	1	SP:1-32;NC:33-262;TM:263-281;CY:282-327	uniprot - CSPA confirmed	surface	0.7059	2	ENSG00000170571
PLXB2_HUMAN	Plexin-B2 OS=Homo sapiens OX=9606 GN=PLXNB2 PE=1 SV=3	HALLEEENR	NA	555.781	25.2369	2	0.000000000.0	0.450635	0.450635	0.450635	25.2369	25.2369	167	0.0006	0.0006	32.23	32.23	1	1579	1587	4.5	1042: Scan 4964 (rt=25.2369) [\\qmcr.qmul.ac.uk\rfs\HAEMONC\Pedro Cutillas Lab\Cell Signalling Proteomics\Ana Levi\PROJECT (3)_BIOTINYLATION of CELL SURFACE PROTEOME in haematological and solid tumours\Exp28\QE2_Exp28_Biotin_inc_sample20R.raw]	PLXNB2(1578-1587, no_mod);	131247	NA	NA	PLXNB2;	O15031;	p019284	1109.55	1109.55	0.0005	136	136	O15031	Plexin-B2	PLXNB2	surface	pos. trainingset	NA	1838	1	1	SP:1-18;NC:19-1199;TM:1200-1221;CY:1222-1838	uniprot - CSPA confirmed	surface	0.9434	1	ENSG00000196576
LEUK_HUMAN	Leukosialin OS=Homo sapiens OX=9606 GN=SPN PE=1 SV=1	NGVVDAWAGPAQVPEEGAVTVTVGGSGGDK	Deamidated (NQ)	1413.19	59.3914	2	0.100000000000000000000000000000.0	8.17887	1.31004	3.54064	56.5188	59.3914	306.5	3.8e-12	4.98e-08	114.24	92.6625	4	297	326	65.88	13089: Scan 21690 (rt=59.3914) [\\qmcr.qmul.ac.uk\rfs\HAEMONC\Pedro Cutillas Lab\Cell Signalling Proteomics\Ana Levi\PROJECT (3)_BIOTINYLATION of CELL SURFACE PROTEOME in haematological and solid tumours\Exp28\QE2_Exp28_Biotin_inc_sample20R.raw]	SPN(297);	4.26528e+07	NA	1	SPN;	P16150;	p037466	2824.36	2824.35	0.01	538	538	P16150	Leukosialin	SPN	surface	machine learning	NA	400	1	1	SP:1-19;NC:20-254;TM:255-277;CY:278-400	uniprot	NA	0.8044	1	ENSG00000197471
CLDN1_HUMAN	Claudin domain-containing protein 1 OS=Homo sapiens OX=9606 GN=CLDND1 PE=1 SV=1	FVDPGNHNSGIDLLR	NA	551.95	43.8063	3	0.000000000000000.0	0	0	0	43.8063	43.8063	36	0.00027	0.00027	35.75	35.75	1	119	133	0.18	7245: Scan 13923 (rt=43.8063) [\\qmcr.qmul.ac.uk\rfs\HAEMONC\Pedro Cutillas Lab\Cell Signalling Proteomics\Ana Levi\PROJECT (3)_BIOTINYLATION of CELL SURFACE PROTEOME in haematological and solid tumours\Exp28\QE2_Exp28_Biotin_inc_sample20R.raw]	CLDND1(118-133, no_mod);	2908706	NA	NA	CLDND1;	Q9NY35;	p015341	1652.83	1652.83	0	2608	2608	Q9NY35	Claudin domain-containing protein 1	CLDND1	surface	machine learning	NA	253	3	1	SP:1-26;NC:27-140;TM:141-164;CY:165-174;TM:175-197;NC:198-211;TM:212-237;CY:238-253	phobius - prefered over uniprot based on cspa - CSPA confirmed	NA	0.8303	1	ENSG00000080822
PLXB2_HUMAN	Plexin-B2 OS=Homo sapiens OX=9606 GN=PLXNB2 PE=1 SV=3	ELNHLAVDEASGVVYLGAVNALYQLDAK	Deamidated (NQ)	991.853	69.8429	3	0.0000000000000000000100000000.0	8.24218	8.24218	8.24218	69.8429	69.8429	167	5.4e-06	5.4e-06	52.66	52.66	1	33	60	36.85	16582: Scan 26320 (rt=69.8429) [\\qmcr.qmul.ac.uk\rfs\HAEMONC\Pedro Cutillas Lab\Cell Signalling Proteomics\Ana Levi\PROJECT (3)_BIOTINYLATION of CELL SURFACE PROTEOME in haematological and solid tumours\Exp28\QE2_Exp28_Biotin_inc_sample20R.raw]	PLXNB2(52);	468600	NA	0.9568	PLXNB2;	O15031;	p010975	2972.54	2972.51	0.0245	136	136	O15031	Plexin-B2	PLXNB2	surface	pos. trainingset	NA	1838	1	1	SP:1-18;NC:19-1199;TM:1200-1221;CY:1222-1838	uniprot - CSPA confirmed	surface	0.9434	1	ENSG00000196576
ITB1_HUMAN	Integrin beta-1 OS=Homo sapiens OX=9606 GN=ITGB1 PE=1 SV=2	LSENNIQTIFAVTEEFQPVYK	NA	1235.63	70.2551	2	0.000000000000000000000.0	3.60434	-0.121495	2.2634	69.0673	70.5287	176.889	5.7e-10	6.37e-06	92.44	73.7456	9	326	346	0.73	16711: Scan 26501 (rt=70.2551) [\\qmcr.qmul.ac.uk\rfs\HAEMONC\Pedro Cutillas Lab\Cell Signalling Proteomics\Ana Levi\PROJECT (3)_BIOTINYLATION of CELL SURFACE PROTEOME in haematological and solid tumours\Exp28\QE2_Exp28_Biotin_inc_sample20R.raw]	ITGB1(325-346, no_mod);	1.12638e+07	NA	NA	ITGB1;	P05556;	p033002	2469.25	2469.24	0.00558889	391	391	P05556	Integrin beta-1	ITGB1	surface	pos. trainingset	NA	798	1	1	SP:1-20;NC:21-728;TM:729-751;CY:752-798	uniprot - CSPA confirmed	surface	0.9588	1	ENSG00000150093
EMB_HUMAN	Embigin OS=Homo sapiens OX=9606 GN=EMB PE=1 SV=1	DGEQLENNYLVSATGSTLYTQYR	NA	874.746	57.2203	3	0.00000000000000000000000.0	-2.63236	-2.63236	-2.63236	57.2203	57.2203	111	0.00097	0.00097	30.13	30.13	1	106	128	NA	12306: Scan 20690 (rt=57.2203) [\\qmcr.qmul.ac.uk\rfs\HAEMONC\Pedro Cutillas Lab\Cell Signalling Proteomics\Ana Levi\PROJECT (3)_BIOTINYLATION of CELL SURFACE PROTEOME in haematological and solid tumours\Exp28\QE2_Exp28_Biotin_inc_sample20R.raw]	EMB(105-128, no_mod);	2.3898e+06	NA	NA	EMB;	Q6PCB8;	p005795	2621.22	2621.22	-0.0069	1474	1474	Q6PCB8	Embigin	EMB	surface	pos. trainingset	NA	327	1	1	SP:1-32;NC:33-262;TM:263-281;CY:282-327	uniprot - CSPA confirmed	surface	0.7059	2	ENSG00000170571
ITAL_HUMAN	Integrin alpha-L OS=Homo sapiens OX=9606 GN=ITGAL PE=1 SV=3	DIPPILRPSLHSETWEIPFEK	NA	835.445	60.4444	3	0.000000000000000000000.0	1.27831	1.27831	1.27831	60.4444	60.4444	382	0.013	0.013	18.72	18.72	1	749	769	NA	13469: Scan 22167 (rt=60.4444) [\\qmcr.qmul.ac.uk\rfs\HAEMONC\Pedro Cutillas Lab\Cell Signalling Proteomics\Ana Levi\PROJECT (3)_BIOTINYLATION of CELL SURFACE PROTEOME in haematological and solid tumours\Exp28\QE2_Exp28_Biotin_inc_sample20R.raw]	ITGAL(748-769, no_mod);	2.11026e+06	NA	NA	ITGAL;	P20701;	p006249	2503.31	2503.31	0.0032	594	594	P20701	Integrin alpha-L	ITGAL	surface	pos. trainingset	NA	1170	1	1	SP:1-25;NC:26-1089;TM:1090-1114;CY:1115-1170	uniprot - CSPA confirmed	surface	0.8621	1	ENSG00000005844
PTPRJ_HUMAN	Receptor-type tyrosine-protein phosphatase eta OS=Homo sapiens OX=9606 GN=PTPRJ PE=1 SV=3	NIQTSESHPLR	NA	641.332	23.3996	2	0.00000000000.0	1.95214	0.312342	0.989083	23.3996	27.324	116.333	7.1e-06	0.000222367	51.51	40.8533	3	1186	1196	NA	555: Scan 4190 (rt=23.3996) [\\qmcr.qmul.ac.uk\rfs\HAEMONC\Pedro Cutillas Lab\Cell Signalling Proteomics\Ana Levi\PROJECT (3)_BIOTINYLATION of CELL SURFACE PROTEOME in haematological and solid tumours\Exp28\QE2_Exp28_Biotin_inc_sample20R.raw]	PTPRJ(1185-1196, no_mod);	453060	NA	NA	PTPRJ;	Q12913;	p037712	1280.65	1280.65	0.00126667	1168	1168	Q12913	Receptor-type tyrosine-protein phosphatase eta	PTPRJ	surface	pos. trainingset	NA	1337	1	1	SP:1-35;NC:36-970;TM:971-996;CY:997-1337	uniprot - CSPA confirmed	surface	0.9348	1	ENSG00000149177
ITA5_HUMAN	Integrin alpha-5 OS=Homo sapiens OX=9606 GN=ITGA5 PE=1 SV=2	VYVYLQHPAGIEPTPTLTLTGHDEFGR	NA	1004.52	52.2761	3	0.000000000000000000000000000.0	3.02273	-0.0664337	1.62763	50.608	52.6707	395.667	7e-14	4.4e-08	131.57	92.59	3	365	391	NA	10448: Scan 18295 (rt=52.2761) [\\qmcr.qmul.ac.uk\rfs\HAEMONC\Pedro Cutillas Lab\Cell Signalling Proteomics\Ana Levi\PROJECT (3)_BIOTINYLATION of CELL SURFACE PROTEOME in haematological and solid tumours\Exp28\QE2_Exp28_Biotin_inc_sample20R.raw]	ITGA5(364-391, no_mod);	2.60656e+07	NA	NA	ITGA5;	P08648;	p056671	3010.52	3010.52	0.0049	428	428	P08648	Integrin alpha-5	ITGA5	surface	machine learning	NA	1049	1	1	SP:1-41;NC:42-997;TM:998-1021;CY:1022-1049	uniprot - CSPA confirmed	NA	0.9062	1	ENSG00000161638
FCGRN_HUMAN	IgG receptor FcRn large subunit p51 OS=Homo sapiens OX=9606 GN=FCGRT PE=1 SV=1	FALNGEEFMNFDLK	NA	837.895	64.1727	2	0.00000000000000.0	2.5093	-2.15083	0.283789	64.1727	66.5031	174.5	1e-06	7.48e-06	59.81	53.915	4	133	146	1.26	14750: Scan 23838 (rt=64.1727) [\\qmcr.qmul.ac.uk\rfs\HAEMONC\Pedro Cutillas Lab\Cell Signalling Proteomics\Ana Levi\PROJECT (3)_BIOTINYLATION of CELL SURFACE PROTEOME in haematological and solid tumours\Exp28\QE2_Exp28_Biotin_inc_sample20R.raw]	FCGRT(132-146, no_mod);	1.3356e+07	NA	NA	FCGRT;	P55899;	p013289	1673.78	1673.78	0.000475	1020	1020	P55899	IgG receptor FcRn large subunit p51	FCGRT	surface	pos. trainingset	NA	365	1	1	SP:1-23;NC:24-297;TM:298-321;CY:322-365	uniprot - CSPA confirmed	surface	0.8098	1	ENSG00000104870
VPP3_HUMAN	V-type proton ATPase 116 kDa subunit a 3 OS=Homo sapiens OX=9606 GN=TCIRG1 PE=1 SV=3	TPLLQAPGGPHQDLR	NA	533.958	36.3708	3	0.000000000000000.0	0.0625448	-2.12652	-0.938173	36.06	38.8441	114	0.011	0.012	19.5	19.1267	3	152	166	NA	4522: Scan 10098 (rt=36.3708) [\\qmcr.qmul.ac.uk\rfs\HAEMONC\Pedro Cutillas Lab\Cell Signalling Proteomics\Ana Levi\PROJECT (3)_BIOTINYLATION of CELL SURFACE PROTEOME in haematological and solid tumours\Exp28\QE2_Exp28_Biotin_inc_sample20R.raw]	TCIRG1(151-166, no_mod);	1.15714e+07	NA	NA	TCIRG1;	Q13488;	p050202	1598.85	1598.85	-0.0015	1196	1196	Q13488	V-type proton ATPase 116 kDa subunit a isoform 3	TCIRG1	surface	machine learning	NA	830	8	0	CY:1-386;TM:387-404;NC:405-409;TM:410-425;CY:426-444;TM:445-461;NC:462-536;TM:537-555;CY:556-569;TM:570-593;NC:594-631;TM:632-656;CY:657-722;TM:723-746;NC:747-766;TM:767-791;CY:792-830	uniprot	NA	0.7166	2	ENSG00000110719
ITA6_HUMAN	Integrin alpha-6 OS=Homo sapiens OX=9606 GN=ITGA6 PE=1 SV=5	DGWQDIVIGAPQYFDR	NA	940.451	67.4189	2	0.0000000000000000.0	-1.75636	-1.75636	-1.75636	67.4189	67.4189	97	3e-05	3e-05	45.27	45.27	1	367	382	NA	15794: Scan 25265 (rt=67.4189) [\\qmcr.qmul.ac.uk\rfs\HAEMONC\Pedro Cutillas Lab\Cell Signalling Proteomics\Ana Levi\PROJECT (3)_BIOTINYLATION of CELL SURFACE PROTEOME in haematological and solid tumours\Exp28\QE2_Exp28_Biotin_inc_sample20R.raw]	ITGA6(366-382, no_mod);	675001	NA	NA	ITGA6;	P23229;	p005964	1878.89	1878.89	-0.0033	627	627	P23229	Integrin alpha-6	ITGA6	surface	pos. trainingset	NA	1130	1	1	SP:1-23;NC:24-1052;TM:1053-1076;CY:1077-1130	uniprot - CSPA confirmed	surface	0.9405	1	ENSG00000091409
MANS4_HUMAN	MANSC domain-containing protein 4 OS=Homo sapiens OX=9606 GN=MANSC4 PE=3 SV=3	LGAQFLK	NA	388.737	35.33	2	0.0000000.0	1.03165	0.902691	0.967169	34.4962	35.33	15	0.027	0.0345	15.68	14.735	2	51	57	NA	5208: Scan 10296 (rt=35.33) [\\qmcr.qmul.ac.uk\rfs\HAEMONC\Pedro Cutillas Lab\Cell Signalling Proteomics\Ana Levi\PROJECT (3)_BIOTINYLATION of CELL SURFACE PROTEOME in haematological and solid tumours\Exp28\QE2_Exp28_Biotin_inc_sample34.raw]	MANSC4(50-57, no_mod);	2.22706e+06	NA	NA	MANSC4;	A6NHS7;	p028856	775.46	775.459	0.00075	38	38	A6NHS7	MANSC domain-containing protein 4	MANSC4	surface	machine learning	NA	340	1	1	SP:1-24;NC:25-284;TM:285-308;CY:309-340	uniprot	NA	0.8743	1	ENSG00000205693
PO210_HUMAN	Nuclear pore membrane glycoprotein 210 OS=Homo sapiens OX=9606 GN=NUP210 PE=1 SV=3	HLHPIQTSFQEATASK	NA	598.976	32.8266	3	0.0000000000000000.0	3.12168	-3.45615	-0.0931845	30.9902	42.4085	871.179	1.2e-07	0.00032623	69.03	46.3393	67	1561	1576	8.55	4203: Scan 8954 (rt=32.8266) [\\qmcr.qmul.ac.uk\rfs\HAEMONC\Pedro Cutillas Lab\Cell Signalling Proteomics\Ana Levi\PROJECT (3)_BIOTINYLATION of CELL SURFACE PROTEOME in haematological and solid tumours\Exp28\QE2_Exp28_Biotin_inc_sample34.raw]	NUP210(1560-1576, no_mod);	4.51078e+08	NA	NA	NUP210;	Q8TEM1;	p020017	1793.91	1793.91	-0.000167164	2101	2101	Q8TEM1	Nuclear pore membrane glycoprotein 210	NUP210	surface	machine learning	NA	1887	1	1	SP:1-25;NC:26-1807;TM:1808-1828;CY:1829-1887	uniprot - CSPA confirmed	NA	0.6108	2	ENSG00000132182
QSOX2_HUMAN	Sulfhydryl oxidase 2 OS=Homo sapiens OX=9606 GN=QSOX2 PE=1 SV=3	LDPIQPSDVLSLLDNR	NA	897.983	69.4735	2	0.0000000000000000.0	3.01011	-2.3412	-0.264779	69.035	69.6461	82.5	1.4e-06	0.00142285	58.68	37.0125	4	191	206	12.82	19573: Scan 28496 (rt=69.4735) [\\qmcr.qmul.ac.uk\rfs\HAEMONC\Pedro Cutillas Lab\Cell Signalling Proteomics\Ana Levi\PROJECT (3)_BIOTINYLATION of CELL SURFACE PROTEOME in haematological and solid tumours\Exp28\QE2_Exp28_Biotin_inc_sample34.raw]	QSOX2(190-206, no_mod);	3.31106e+06	NA	NA	QSOX2;	Q6ZRP7;	p027838	1793.95	1793.95	-0.000475	1547	1547	Q6ZRP7	Sulfhydryl oxidase 2	QSOX2	surface	pos. trainingset	NA	698	1	1	SP:1-21;NC:22-659;TM:660-682;CY:683-698	uniprot - CSPA based corrected Nterm - CSPA confirmed	surface	0.5084	3	ENSG00000165661
RPN1_HUMAN	Dolichyl-diphosphooligosaccharide--protein glycosyltransferase subunit 1 OS=Homo sapiens OX=9606 GN=RPN1 PE=1 SV=1	APDELHYTYLDTFGRPVIVAYK	NA	642.834	52.3536	4	0.0000000000000000000000.0	2.25918	-1.40225	0.466073	51.278	59.4898	1110.62	4.8e-07	0.000306755	63.22	42.6172	58	392	413	4.5	12653: Scan 20119 (rt=52.3536) [\\qmcr.qmul.ac.uk\rfs\HAEMONC\Pedro Cutillas Lab\Cell Signalling Proteomics\Ana Levi\PROJECT (3)_BIOTINYLATION of CELL SURFACE PROTEOME in haematological and solid tumours\Exp28\QE2_Exp28_Biotin_inc_sample34.raw]	RPN1(391-413, no_mod);	6.22789e+08	NA	NA	RPN1;	P04843;	p003150	2567.31	2567.31	0.00119655	379	379	P04843	Dolichyl-diphosphooligosaccharide--protein glycosyltransferase subunit 1	RPN1	surface	machine learning	NA	607	1	1	SP:1-26;NC:27-439;TM:440-458;CY:459-607	uniprot - CSPA confirmed	NA	0.5888	2	ENSG00000163902
PO210_HUMAN	Nuclear pore membrane glycoprotein 210 OS=Homo sapiens OX=9606 GN=NUP210 PE=1 SV=3	GVMTTGSDIGFSVIQAHDVQNPLHFGEMK	NA	779.629	56.3458	4	0.00000000000000000000000000000.0	2.27967	-4.17404	-0.888321	55.0796	70.7579	856.958	3.9e-14	2.32e-05	134.1	101.728	72	501	529	2.34	14375: Scan 22278 (rt=56.3458) [\\qmcr.qmul.ac.uk\rfs\HAEMONC\Pedro Cutillas Lab\Cell Signalling Proteomics\Ana Levi\PROJECT (3)_BIOTINYLATION of CELL SURFACE PROTEOME in haematological and solid tumours\Exp28\QE2_Exp28_Biotin_inc_sample34.raw]	NUP210(500-529, no_mod);	9.18963e+08	NA	NA	NUP210;	Q8TEM1;	p018946	3114.49	3114.49	-0.00276667	2101	2101	Q8TEM1	Nuclear pore membrane glycoprotein 210	NUP210	surface	machine learning	NA	1887	1	1	SP:1-25;NC:26-1807;TM:1808-1828;CY:1829-1887	uniprot - CSPA confirmed	NA	0.6108	2	ENSG00000132182
LMAN2_HUMAN	Vesicular integral-membrane protein VIP36 OS=Homo sapiens OX=9606 GN=LMAN2 PE=1 SV=1	NRDHDTFLAVR	NA	448.565	28.6535	3	0.00000000000.0	0.223435	-2.01091	-0.726163	28.6535	33.1954	355.5	0.00015	0.0013275	38.32	31.1175	4	208	218	NA	2610: Scan 6801 (rt=28.6535) [\\qmcr.qmul.ac.uk\rfs\HAEMONC\Pedro Cutillas Lab\Cell Signalling Proteomics\Ana Levi\PROJECT (3)_BIOTINYLATION of CELL SURFACE PROTEOME in haematological and solid tumours\Exp28\QE2_Exp28_Biotin_inc_sample34.raw]	LMAN2(207-218, no_mod);	1.77391e+07	NA	NA	LMAN2;	Q12907;	p038842	1342.67	1342.67	-0.000975	1166	1166	Q12907	Vesicular integral-membrane protein VIP36	LMAN2	surface	machine learning	NA	356	1	1	SP:1-44;NC:45-322;TM:323-345;CY:346-356	uniprot - CSPA confirmed	NA	0.6148	2	ENSG00000169223
PC11Y_HUMAN	Protocadherin-11 Y-linked OS=Homo sapiens OX=9606 GN=PCDH11Y PE=1 SV=1	VIPLTTFAPRQQARPSR	2 Deamidated (NQ)	647.363	70.1911	3	0.00000000001100000.0	1.083	1.083	1.083	70.1911	70.1911	20	0.033	0.033	14.75	14.75	1	1313	1329	14.75	19827: Scan 28813 (rt=70.1911) [\\qmcr.qmul.ac.uk\rfs\HAEMONC\Pedro Cutillas Lab\Cell Signalling Proteomics\Ana Levi\PROJECT (3)_BIOTINYLATION of CELL SURFACE PROTEOME in haematological and solid tumours\Exp28\QE2_Exp28_Biotin_inc_sample34.raw]	PCDH11Y(1324);PCDH11Y(1323);	1.52872e+06	NA	NA	PCDH11Y;	Q9BZA8;	p053457	1939.07	1939.06	0.0021	2377	2377	Q9BZA8	Protocadherin-11 Y-linked	PCDH11Y	surface	machine learning	NA	1340	1	1	SP:1-25;NC:26-844;TM:845-866;CY:867-1340	uniprot	NA	0.9082	1	ENSG00000099715;ENSG00000280342
4F2_HUMAN	Amino acid transporter heavy chain SLC3A2 OS=Homo sapiens OX=9606 GN=SLC3A2 PE=1 SV=3	LLTSFLPAQLLR	NA	686.421	66.0027	2	0.000000000000.0	-0.875383	-0.875383	-0.875383	66.0027	66.0027	132	0.00052	0.00052	32.83	32.83	1	440	451	2.17	18240: Scan 26924 (rt=66.0027) [\\qmcr.qmul.ac.uk\rfs\HAEMONC\Pedro Cutillas Lab\Cell Signalling Proteomics\Ana Levi\PROJECT (3)_BIOTINYLATION of CELL SURFACE PROTEOME in haematological and solid tumours\Exp28\QE2_Exp28_Biotin_inc_sample34.raw]	SLC3A2(439-451, no_mod);	4.5019e+06	NA	NA	SLC3A2;	P08195;	p031145	1370.83	1370.83	-0.0012	418	418	P08195	4F2 cell-surface antigen heavy chain	SLC3A2	surface	pos. trainingset	NA	630	1	0	CY:1-183;TM:184-205;NC:206-630	uniprot - CSPA confirmed	surface	0.694	2	ENSG00000168003
AT1A1_HUMAN	Sodium/potassium-transporting ATPase subunit alpha-1 OS=Homo sapiens OX=9606 GN=ATP1A1 PE=1 SV=1	VIMVTGDHPITAK	NA	461.255	32.4693	3	0.0000000000000.0	1.52092	-2.75214	-0.467469	31.3992	38.0106	594.182	7e-05	0.00288697	41.53	30.3539	33	613	625	3.65	4068: Scan 8769 (rt=32.4693) [\\qmcr.qmul.ac.uk\rfs\HAEMONC\Pedro Cutillas Lab\Cell Signalling Proteomics\Ana Levi\PROJECT (3)_BIOTINYLATION of CELL SURFACE PROTEOME in haematological and solid tumours\Exp28\QE2_Exp28_Biotin_inc_sample34.raw]	ATP1A1(612-625, no_mod);	4.28953e+08	NA	NA	ATP1A1;	P05023;	p053415	1380.74	1380.74	-0.000645455	381	381	P05023	Sodium/potassium-transporting ATPase subunit alpha-1	ATP1A1	surface	pos. trainingset	NA	1023	10	0	CY:1-95;TM:96-114;NC:115-129;TM:130-149;CY:150-290;TM:291-312;NC:313-318;TM:319-344;CY:345-775;TM:776-796;NC:797-801;TM:802-824;CY:825-848;TM:849-872;NC:873-912;TM:913-932;CY:933-952;TM:953-970;NC:971-984;TM:985-1002;CY:1003-1023	uniprot	surface	0.5464	3	ENSG00000163399
PIGO_HUMAN	GPI ethanolamine phosphate transferase 3 OS=Homo sapiens OX=9606 GN=PIGO PE=1 SV=3	LGTSATTNPPR	NA	557.794	23.5668	2	0.00000000000.0	-3.14302	-3.14302	-3.14302	23.5668	23.5668	50	9.2e-06	9.2e-06	50.35	50.35	1	605	615	0.03	838: Scan 4444 (rt=23.5668) [\\qmcr.qmul.ac.uk\rfs\HAEMONC\Pedro Cutillas Lab\Cell Signalling Proteomics\Ana Levi\PROJECT (3)_BIOTINYLATION of CELL SURFACE PROTEOME in haematological and solid tumours\Exp28\QE2_Exp28_Biotin_inc_sample34.raw]	PIGO(604-615, no_mod);	117420	NA	NA	PIGO;	Q8TEQ8;	p029301	1113.57	1113.58	-0.0035	2102	2102	Q8TEQ8	GPI ethanolamine phosphate transferase 3	PIGO	surface	machine learning	NA	1089	13	1	SP:1-22;NC:23-448;TM:449-469;CY:470-479;TM:480-504;NC:505-509;TM:510-527;CY:528-538;TM:539-560;NC:561-571;TM:572-590;CY:591-667;TM:668-688;NC:689-702;TM:703-721;CY:722-741;TM:742-760;NC:761-829;TM:830-850;CY:851-856;TM:857-879;NC:880-943;TM:944-963;CY:964-1005;TM:1006-1033;NC:1034-1048;TM:1049-1071;CY:1072-1089	phobius	NA	0.6387	2	ENSG00000165282
AT1A1_HUMAN	Sodium/potassium-transporting ATPase subunit alpha-1 OS=Homo sapiens OX=9606 GN=ATP1A1 PE=1 SV=1	MTVAHMWFDNQIHEADTTENQSGVSFDK	NA	810.361	49.2077	4	0.0000000000000000000000000000.0	1.88422	-3.83022	-0.0142564	48.2491	54.8242	835.308	7.1e-10	3.18e-05	91.49	64.8923	13	386	413	NA	11271: Scan 18336 (rt=49.2077) [\\qmcr.qmul.ac.uk\rfs\HAEMONC\Pedro Cutillas Lab\Cell Signalling Proteomics\Ana Levi\PROJECT (3)_BIOTINYLATION of CELL SURFACE PROTEOME in haematological and solid tumours\Exp28\QE2_Exp28_Biotin_inc_sample34.raw]	ATP1A1(385-413, no_mod);	7.29451e+07	NA	NA	ATP1A1;	P05023;	p036400	3237.41	3237.41	-4.62e-05	381	381	P05023	Sodium/potassium-transporting ATPase subunit alpha-1	ATP1A1	surface	pos. trainingset	NA	1023	10	0	CY:1-95;TM:96-114;NC:115-129;TM:130-149;CY:150-290;TM:291-312;NC:313-318;TM:319-344;CY:345-775;TM:776-796;NC:797-801;TM:802-824;CY:825-848;TM:849-872;NC:873-912;TM:913-932;CY:933-952;TM:953-970;NC:971-984;TM:985-1002;CY:1003-1023	uniprot	surface	0.5464	3	ENSG00000163399
UBAC2_HUMAN	Ubiquitin-associated domain-containing protein 2 OS=Homo sapiens OX=9606 GN=UBAC2 PE=1 SV=1	GDALEALR	NA	422.729	36.0343	2	0.00000000.0	-2.37123	-2.37123	-2.37123	36.0343	36.0343	76	0.0082	0.0082	20.84	20.84	1	321	328	5.06	5483: Scan 10673 (rt=36.0343) [\\qmcr.qmul.ac.uk\rfs\HAEMONC\Pedro Cutillas Lab\Cell Signalling Proteomics\Ana Levi\PROJECT (3)_BIOTINYLATION of CELL SURFACE PROTEOME in haematological and solid tumours\Exp28\QE2_Exp28_Biotin_inc_sample34.raw]	UBAC2(320-328, no_mod);	731361	NA	NA	UBAC2;	Q8NBM4;	p015954	843.443	843.445	-0.002	1756	1756	Q8NBM4	Ubiquitin-associated domain-containing protein 2	UBAC2	surface	machine learning	NA	344	3	1	SP:1-37;NC:38-91;TM:92-113;CY:114-124;TM:125-145;NC:146-163;TM:164-188;CY:189-344	uniprot	NA	0.6547	2	ENSG00000134882
AT1A1_HUMAN	Sodium/potassium-transporting ATPase subunit alpha-1 OS=Homo sapiens OX=9606 GN=ATP1A1 PE=1 SV=1	VIMVTGDHPITAK	NA	691.378	32.4616	2	0.0000000000000.0	1.08637	-5.28701	-1.34438	31.4095	38.0326	700	1.7e-06	6.28e-05	57.66	47.8044	16	613	625	1.16	4065: Scan 8765 (rt=32.4616) [\\qmcr.qmul.ac.uk\rfs\HAEMONC\Pedro Cutillas Lab\Cell Signalling Proteomics\Ana Levi\PROJECT (3)_BIOTINYLATION of CELL SURFACE PROTEOME in haematological and solid tumours\Exp28\QE2_Exp28_Biotin_inc_sample34.raw]	ATP1A1(612-625, no_mod);	2.06861e+07	NA	NA	ATP1A1;	P05023;	p053414	1380.74	1380.74	-0.00185625	381	381	P05023	Sodium/potassium-transporting ATPase subunit alpha-1	ATP1A1	surface	pos. trainingset	NA	1023	10	0	CY:1-95;TM:96-114;NC:115-129;TM:130-149;CY:150-290;TM:291-312;NC:313-318;TM:319-344;CY:345-775;TM:776-796;NC:797-801;TM:802-824;CY:825-848;TM:849-872;NC:873-912;TM:913-932;CY:933-952;TM:953-970;NC:971-984;TM:985-1002;CY:1003-1023	uniprot	surface	0.5464	3	ENSG00000163399
ITB2_HUMAN	Integrin beta-2 OS=Homo sapiens OX=9606 GN=ITGB2 PE=1 SV=3	LGAILTPNDGR	NA	563.815	37.5157	2	0.00000000000.0	4.08666	-1.33261	1.21301	36.7717	42.225	317.327	2.5e-05	0.00282612	46.09	30.424	52	275	285	6.02	6091: Scan 11488 (rt=37.5157) [\\qmcr.qmul.ac.uk\rfs\HAEMONC\Pedro Cutillas Lab\Cell Signalling Proteomics\Ana Levi\PROJECT (3)_BIOTINYLATION of CELL SURFACE PROTEOME in haematological and solid tumours\Exp28\QE2_Exp28_Biotin_inc_sample34.raw]	ITGB2(274-285, no_mod);	5.19406e+08	NA	NA	ITGB2;	P05107;	p028842	1125.62	1125.61	0.00136538	385	385	P05107	Integrin beta-2	ITGB2	surface	pos. trainingset	NA	769	1	1	SP:1-22;NC:23-700;TM:701-727;CY:728-769	uniprot - CSPA confirmed	surface	0.8352	1	ENSG00000160255
LMA2L_HUMAN	VIP36-like protein OS=Homo sapiens OX=9606 GN=LMAN2L PE=1 SV=1	FVGLGVFVDTYPNEEK	NA	907.454	60.0251	2	0.0000000000000000.0	2.97866	-2.86834	0.0367736	59.2387	60.1209	37.3333	2.4e-05	0.000844667	46.2	37.2767	3	151	166	9.88	15906: Scan 24127 (rt=60.0251) [\\qmcr.qmul.ac.uk\rfs\HAEMONC\Pedro Cutillas Lab\Cell Signalling Proteomics\Ana Levi\PROJECT (3)_BIOTINYLATION of CELL SURFACE PROTEOME in haematological and solid tumours\Exp28\QE2_Exp28_Biotin_inc_sample34.raw]	LMAN2L(150-166, no_mod);	5.65008e+06	NA	NA	LMAN2L;	Q9H0V9;	p015372	1812.89	1812.89	6.67e-05	2417	2417	Q9H0V9	VIP36-like protein	LMAN2L	surface	machine learning	NA	348	1	1	SP:1-44;NC:45-311;TM:312-336;CY:337-348	uniprot - CSPA confirmed	NA	0.5988	2	ENSG00000114988
AT2B2_HUMAN	Plasma membrane calcium-transporting ATPase 2 OS=Homo sapiens OX=9606 GN=ATP2B2 PE=1 SV=2	LPDESFR	NA	432.217	27.5216	2	0.0000000.0	1.9712	-0.695718	0.182212	26.8751	30.7795	61.7143	0.0041	0.0245857	23.84	16.9457	7	615	621	23.84	2187: Scan 6251 (rt=27.5216) [\\qmcr.qmul.ac.uk\rfs\HAEMONC\Pedro Cutillas Lab\Cell Signalling Proteomics\Ana Levi\PROJECT (3)_BIOTINYLATION of CELL SURFACE PROTEOME in haematological and solid tumours\Exp28\QE2_Exp28_Biotin_inc_sample34.raw]	ATP2B2(614-621, no_mod);	1.21305e+08	NA	NA	ATP2B2;	Q01814;	p031799	862.419	862.418	0.000157143	1103	1103	Q01814	Plasma membrane calcium-transporting ATPase 2	ATP2B2	surface	machine learning	NA	1243	10	0	CY:1-97;TM:98-120;NC:121-150;TM:151-170;CY:171-392;TM:393-416;NC:417-442;TM:443-466;CY:467-877;TM:878-897;NC:898-908;TM:909-928;CY:929-952;TM:953-972;NC:973-992;TM:993-1011;CY:1012-1030;TM:1031-1051;NC:1052-1062;TM:1063-1084;CY:1085-1243	uniprot	NA	0.6906	2	ENSG00000157087
PO210_HUMAN	Nuclear pore membrane glycoprotein 210 OS=Homo sapiens OX=9606 GN=NUP210 PE=1 SV=3	VPVVHVDEK	NA	511.288	26.0793	2	0.000000000.0	5.29121	-1.66575	1.20089	24.7888	30.9374	875	1.3e-05	0.000857767	48.84	35.0158	43	1329	1337	9.82	1672: Scan 5572 (rt=26.0793) [\\qmcr.qmul.ac.uk\rfs\HAEMONC\Pedro Cutillas Lab\Cell Signalling Proteomics\Ana Levi\PROJECT (3)_BIOTINYLATION of CELL SURFACE PROTEOME in haematological and solid tumours\Exp28\QE2_Exp28_Biotin_inc_sample34.raw]	NUP210(1328-1337, no_mod);	1.23971e+08	NA	NA	NUP210;	Q8TEM1;	p055072	1020.56	1020.56	0.00122558	2101	2101	Q8TEM1	Nuclear pore membrane glycoprotein 210	NUP210	surface	machine learning	NA	1887	1	1	SP:1-25;NC:26-1807;TM:1808-1828;CY:1829-1887	uniprot - CSPA confirmed	NA	0.6108	2	ENSG00000132182
AT2B4_HUMAN	Plasma membrane calcium-transporting ATPase 4 OS=Homo sapiens OX=9606 GN=ATP2B4 PE=1 SV=2	VLPANSMAESR	NA	587.797	28.7168	2	0.00000000000.0	3.49358	-6.13507	-1.33495	28.7064	28.7679	110.333	0.00011	0.000736667	39.55	33.04	3	8	18	5.28	2634: Scan 6831 (rt=28.7168) [\\qmcr.qmul.ac.uk\rfs\HAEMONC\Pedro Cutillas Lab\Cell Signalling Proteomics\Ana Levi\PROJECT (3)_BIOTINYLATION of CELL SURFACE PROTEOME in haematological and solid tumours\Exp28\QE2_Exp28_Biotin_inc_sample34.raw]	ATP2B4(7-18, no_mod);	3.33658e+06	NA	NA	ATP2B4;	P23634;	p054143	1173.58	1173.58	-0.00156667	637	637	P23634	Plasma membrane calcium-transporting ATPase 4	ATP2B4	surface	machine learning	NA	1241	10	0	CY:1-95;TM:96-119;NC:120-147;TM:148-168;CY:169-358;TM:359-382;NC:383-408;TM:409-432;CY:433-842;TM:843-862;NC:863-873;TM:874-893;CY:894-916;TM:917-937;NC:938-956;TM:957-974;CY:975-994;TM:995-1016;NC:1017-1027;TM:1028-1049;CY:1050-1241	uniprot	NA	0.6048	2	ENSG00000058668
AT2B4_HUMAN	Plasma membrane calcium-transporting ATPase 4 OS=Homo sapiens OX=9606 GN=ATP2B4 PE=1 SV=2	VYTFNSVR	NA	493.258	34.6204	2	0.00000000.0	-2.03148	-2.03148	-2.03148	34.6204	34.6204	92.5	0.0055	0.0055	22.62	22.62	2	565	572	2.16	4918: Scan 9909 (rt=34.6204) [\\qmcr.qmul.ac.uk\rfs\HAEMONC\Pedro Cutillas Lab\Cell Signalling Proteomics\Ana Levi\PROJECT (3)_BIOTINYLATION of CELL SURFACE PROTEOME in haematological and solid tumours\Exp28\QE2_Exp28_Biotin_inc_sample34.raw]	ATP2B2(598-606, no_mod);ATP2B4(564-572, no_mod);	4731233	NA	NA	ATP2B2; ATP2B4;	Q01814; P23634;	p056641	984.501	984.503	-0.002	637	637	P23634	Plasma membrane calcium-transporting ATPase 4	ATP2B4	surface	machine learning	NA	1241	10	0	CY:1-95;TM:96-119;NC:120-147;TM:148-168;CY:169-358;TM:359-382;NC:383-408;TM:409-432;CY:433-842;TM:843-862;NC:863-873;TM:874-893;CY:894-916;TM:917-937;NC:938-956;TM:957-974;CY:975-994;TM:995-1016;NC:1017-1027;TM:1028-1049;CY:1050-1241	uniprot	NA	0.6048	2	ENSG00000058668
ADA10_HUMAN	Disintegrin and metalloproteinase domain-containing protein 10 OS=Homo sapiens OX=9606 GN=ADAM10 PE=1 SV=1	LPPPKPLPGTLK	NA	419.936	31.0404	3	0.000000000000.0	2.46661	0.0795681	1.19352	31.0404	35.1315	99.8	0.018	0.0278	17.34	15.658	5	710	721	NA	3475: Scan 8109 (rt=31.0404) [\\qmcr.qmul.ac.uk\rfs\HAEMONC\Pedro Cutillas Lab\Cell Signalling Proteomics\Ana Levi\PROJECT (3)_BIOTINYLATION of CELL SURFACE PROTEOME in haematological and solid tumours\Exp28\QE2_Exp28_Biotin_inc_sample34R.raw]	ADAM10(709-721, no_mod);	1.69734e+07	NA	NA	ADAM10;	O14672;	p032030	1256.79	1256.79	0.0015	121	121	O14672	Disintegrin and metalloproteinase domain-containing protein 10	ADAM10	surface	pos. trainingset	NA	748	1	1	SP:1-18;NC:19-675;TM:676-696;CY:697-748	uniprot - CSPA confirmed	surface	0.791	1	ENSG00000137845
ABCA6_HUMAN	ATP-binding cassette sub-family A member 6 OS=Homo sapiens OX=9606 GN=ABCA6 PE=1 SV=2	NEICNPEQITSFITHHIPDAK	NA	616.803	24.0949	4	0.000000000000000000000.0	-1.33973	-1.33973	-1.33973	24.0949	24.0949	17	0.019	0.019	17.24	17.24	1	715	735	NA	1211: Scan 4886 (rt=24.0949) [\\qmcr.qmul.ac.uk\rfs\HAEMONC\Pedro Cutillas Lab\Cell Signalling Proteomics\Ana Levi\PROJECT (3)_BIOTINYLATION of CELL SURFACE PROTEOME in haematological and solid tumours\Exp28\QE2_Exp28_Biotin_inc_sample34R.raw]	ABCA6(714-735, no_mod);	153944	NA	NA	ABCA6;	Q8N139;	p037026	2463.18	2463.19	-0.0033	1704	1704	Q8N139	ATP-binding cassette sub-family A member 6	ABCA6	surface	machine learning	NA	1617	12	1	SP:1-52;NC:53-221;TM:222-242;CY:243-262;TM:263-286;NC:287-291;TM:292-318;CY:319-326;TM:327-348;NC:349-394;TM:395-417;CY:418-853;TM:854-877;NC:878-1017;TM:1018-1036;CY:1037-1056;TM:1057-1082;NC:1083-1093;TM:1094-1117;CY:1118-1127;TM:1128-1147;NC:1148-1152;TM:1153-1174;CY:1175-1193;TM:1194-1214;NC:1215-1617	phobius	NA	0.8104	1	ENSG00000154262
CD63_HUMAN	CD63 antigen OS=Homo sapiens OX=9606 GN=CD63 PE=1 SV=2	VMSEFNNNFR	NA	629.287	36.7942	2	0.0000000000.0	0.636658	-2.54663	-1.38701	36.7942	42.1878	26.5714	0.00078	0.00246857	31.06	26.5329	7	111	120	NA	5400: Scan 10840 (rt=36.7942) [\\qmcr.qmul.ac.uk\rfs\HAEMONC\Pedro Cutillas Lab\Cell Signalling Proteomics\Ana Levi\PROJECT (3)_BIOTINYLATION of CELL SURFACE PROTEOME in haematological and solid tumours\Exp28\QE2_Exp28_Biotin_inc_sample34R.raw]	CD63(110-120, no_mod);	2.39511e+07	NA	NA	CD63;	P08962;	p054533	1256.56	1256.56	-0.00174286	435	435	P08962	CD63 antigen	CD63	surface	machine learning	NA	238	4	0	CY:1-11;TM:12-34;NC:35-51;TM:52-73;CY:74-81;TM:82-107;NC:108-203;TM:204-228;CY:229-238	uniprot - CSPA confirmed	NA	0.7904	1	ENSG00000135404
4F2_HUMAN	Amino acid transporter heavy chain SLC3A2 OS=Homo sapiens OX=9606 GN=SLC3A2 PE=1 SV=3	GQSEDPGSLLSLFR	NA	753.383	62.934	2	0.00000000000000.0	2.39242	-5.31649	-0.09094	62.8212	70.0623	275.316	2e-09	0.00173775	87.06	65.2742	19	511	524	0.26	15137: Scan 23112 (rt=62.934) [\\qmcr.qmul.ac.uk\rfs\HAEMONC\Pedro Cutillas Lab\Cell Signalling Proteomics\Ana Levi\PROJECT (3)_BIOTINYLATION of CELL SURFACE PROTEOME in haematological and solid tumours\Exp28\QE2_Exp28_Biotin_inc_sample34R.raw]	SLC3A2(510-524, no_mod);	7.20434e+07	NA	NA	SLC3A2;	P08195;	p018188	1504.75	1504.75	-0.000136842	418	418	P08195	4F2 cell-surface antigen heavy chain	SLC3A2	surface	pos. trainingset	NA	630	1	0	CY:1-183;TM:184-205;NC:206-630	uniprot - CSPA confirmed	surface	0.694	2	ENSG00000168003
ERMP1_HUMAN	Endoplasmic reticulum metallopeptidase 1 OS=Homo sapiens OX=9606 GN=ERMP1 PE=1 SV=2	DFGNIPGIDLAFIENGYIYHTK	NA	833.084	68.9407	3	0.0000000000000000000000.0	1.48223	-5.969	-0.640966	68.8752	70.0558	276	4.3e-08	0.000176075	73.63	51.895	10	335	356	NA	17365: Scan 25769 (rt=68.9407) [\\qmcr.qmul.ac.uk\rfs\HAEMONC\Pedro Cutillas Lab\Cell Signalling Proteomics\Ana Levi\PROJECT (3)_BIOTINYLATION of CELL SURFACE PROTEOME in haematological and solid tumours\Exp28\QE2_Exp28_Biotin_inc_sample34R.raw]	ERMP1(334-356, no_mod);	1.95262e+07	NA	NA	ERMP1;	Q7Z2K6;	p005592	2496.23	2496.23	-0.0016	1576	1576	Q7Z2K6	Endoplasmic reticulum metallopeptidase 1	ERMP1	surface	machine learning	NA	904	9	0	CY:1-70;TM:71-88;NC:89-399;TM:400-424;CY:425-453;TM:454-478;NC:479-487;TM:488-510;CY:511-521;TM:522-540;NC:541-545;TM:546-566;CY:567-580;TM:581-602;NC:603-621;TM:622-644;CY:645-651;TM:652-674;NC:675-904	uniprot - CSPA confirmed	NA	0.6447	2	ENSG00000099219
AT1A1_HUMAN	Sodium/potassium-transporting ATPase subunit alpha-1 OS=Homo sapiens OX=9606 GN=ATP1A1 PE=1 SV=1	YHTEIVFAR	NA	568.299	33.1613	2	0.000000000.0	1.76276	-2.73228	0.636553	33.1613	40.0033	702.389	0.0004	0.00706667	33.98	23.2694	18	684	692	NA	4153: Scan 9098 (rt=33.1613) [\\qmcr.qmul.ac.uk\rfs\HAEMONC\Pedro Cutillas Lab\Cell Signalling Proteomics\Ana Levi\PROJECT (3)_BIOTINYLATION of CELL SURFACE PROTEOME in haematological and solid tumours\Exp28\QE2_Exp28_Biotin_inc_sample34R.raw]	ATP1A1(683-692, no_mod);	6.33448e+07	NA	NA	ATP1A1;	P05023;	p057897	1134.58	1134.58	0.000722222	381	381	P05023	Sodium/potassium-transporting ATPase subunit alpha-1	ATP1A1	surface	pos. trainingset	NA	1023	10	0	CY:1-95;TM:96-114;NC:115-129;TM:130-149;CY:150-290;TM:291-312;NC:313-318;TM:319-344;CY:345-775;TM:776-796;NC:797-801;TM:802-824;CY:825-848;TM:849-872;NC:873-912;TM:913-932;CY:933-952;TM:953-970;NC:971-984;TM:985-1002;CY:1003-1023	uniprot	surface	0.5464	3	ENSG00000163399
MYADM_HUMAN	Myeloid-associated differentiation marker OS=Homo sapiens OX=9606 GN=MYADM PE=1 SV=2	TTITTTTTSSSGLGSPMIVGSPR	NA	1126.58	44.644	2	0.00000000000000000000000.0	3.37607	-0.621908	1.21864	44.644	49.4149	156.733	8.5e-15	3.33e-09	140.71	109.186	60	8	30	0.48	8298: Scan 14699 (rt=44.644) [\\qmcr.qmul.ac.uk\rfs\HAEMONC\Pedro Cutillas Lab\Cell Signalling Proteomics\Ana Levi\PROJECT (3)_BIOTINYLATION of CELL SURFACE PROTEOME in haematological and solid tumours\Exp28\QE2_Exp28_Biotin_inc_sample34R.raw]	MYADM(7-30, no_mod);	7.34755e+08	NA	NA	MYADM;	Q96S97;	p050860	2251.14	2251.14	0.00274333	2300	2300	Q96S97	Myeloid-associated differentiation marker	MYADM	surface	machine learning	NA	322	8	0	CY:1-37;TM:38-61;NC:62-66;TM:67-89;CY:90-100;TM:101-122;NC:123-136;TM:137-157;CY:158-167;TM:168-190;NC:191-201;TM:202-225;CY:226-237;TM:238-261;NC:262-293;TM:294-319;CY:320-322	phobius	NA	0.6387	2	ENSG00000179820
MYADM_HUMAN	Myeloid-associated differentiation marker OS=Homo sapiens OX=9606 GN=MYADM PE=1 SV=2	ARPGEITGYMATVPGLLK	NA	937.516	50.6691	2	0.000000000000000000.0	2.6695	2.6695	2.6695	50.6691	50.6691	213	5.4e-08	5.4e-08	72.66	72.66	1	160	177	0.28	10537: Scan 17576 (rt=50.6691) [\\qmcr.qmul.ac.uk\rfs\HAEMONC\Pedro Cutillas Lab\Cell Signalling Proteomics\Ana Levi\PROJECT (3)_BIOTINYLATION of CELL SURFACE PROTEOME in haematological and solid tumours\Exp28\QE2_Exp28_Biotin_inc_sample34R.raw]	MYADM(159-177, no_mod);	3.25279e+06	NA	NA	MYADM;	Q96S97;	p003678	1873.02	1873.01	0.005	2300	2300	Q96S97	Myeloid-associated differentiation marker	MYADM	surface	machine learning	NA	322	8	0	CY:1-37;TM:38-61;NC:62-66;TM:67-89;CY:90-100;TM:101-122;NC:123-136;TM:137-157;CY:158-167;TM:168-190;NC:191-201;TM:202-225;CY:226-237;TM:238-261;NC:262-293;TM:294-319;CY:320-322	phobius	NA	0.6387	2	ENSG00000179820
CD33_HUMAN	Myeloid cell surface antigen CD33 OS=Homo sapiens OX=9606 GN=CD33 PE=1 SV=2	DTSTEYSEVR	NA	593.764	26.619	2	0.0000000000.0	0.337406	-4.63933	-1.65088	26.6066	29.7379	100.333	0.00011	0.00140095	39.43	31.1533	21	353	362	NA	2044: Scan 6038 (rt=26.619) [\\qmcr.qmul.ac.uk\rfs\HAEMONC\Pedro Cutillas Lab\Cell Signalling Proteomics\Ana Levi\PROJECT (3)_BIOTINYLATION of CELL SURFACE PROTEOME in haematological and solid tumours\Exp28\QE2_Exp28_Biotin_inc_sample34R.raw]	CD33(352-362, no_mod);	1.22902e+08	NA	NA	CD33;	P20138;	p007865	1185.51	1185.52	-0.00195714	588	588	P20138	Myeloid cell surface antigen CD33	CD33	surface	pos. trainingset	NA	364	1	1	SP:1-16;NC:17-257;TM:258-282;CY:283-364	uniprot - CSPA confirmed	surface	0.9753	1	ENSG00000105383
TM9S3_HUMAN	Transmembrane 9 superfamily member 3 OS=Homo sapiens OX=9606 GN=TM9SF3 PE=1 SV=2	VNAVPRPIPEK	NA	610.362	26.1715	2	0.00000000000.0	2.37957	-0.902595	0.738487	26.1715	28.0434	23	0.0015	0.01075	28.24	22.59	2	430	440	NA	1899: Scan 5833 (rt=26.1715) [\\qmcr.qmul.ac.uk\rfs\HAEMONC\Pedro Cutillas Lab\Cell Signalling Proteomics\Ana Levi\PROJECT (3)_BIOTINYLATION of CELL SURFACE PROTEOME in haematological and solid tumours\Exp28\QE2_Exp28_Biotin_inc_sample34R.raw]	TM9SF3(429-440, no_mod);	271308	NA	NA	TM9SF3;	Q9HD45;	p054583	1218.71	1218.71	0.0009	2529	2529	Q9HD45	Transmembrane 9 superfamily member 3	TM9SF3	surface	machine learning	NA	589	8	1	SP:1-28;NC:29-220;TM:221-245;CY:246-288;TM:289-314;NC:315-358;TM:359-384;CY:385-393;TM:394-416;NC:417-445;TM:446-469;CY:470-478;TM:479-507;NC:508-518;TM:519-539;CY:540-550;TM:551-573;NC:574-589	constrained phobius - prefered over uniprot based on cspa - CSPA confirmed	NA	0.7385	2	ENSG00000077147
ITB2_HUMAN	Integrin beta-2 OS=Homo sapiens OX=9606 GN=ITGB2 PE=1 SV=3	TVLPFVNTHPDK	NA	456.582	38.6576	3	0.000000000000.0	1.97553	-4.82906	-0.212186	38.6576	46.3778	339.95	0.0003	0.0081155	35.16	24.1343	40	175	186	1.9	6048: Scan 11737 (rt=38.6576) [\\qmcr.qmul.ac.uk\rfs\HAEMONC\Pedro Cutillas Lab\Cell Signalling Proteomics\Ana Levi\PROJECT (3)_BIOTINYLATION of CELL SURFACE PROTEOME in haematological and solid tumours\Exp28\QE2_Exp28_Biotin_inc_sample34R.raw]	ITGB2(174-186, no_mod);	4.35906e+08	NA	NA	ITGB2;	P05107;	p051134	1366.72	1366.72	-0.00029	385	385	P05107	Integrin beta-2	ITGB2	surface	pos. trainingset	NA	769	1	1	SP:1-22;NC:23-700;TM:701-727;CY:728-769	uniprot - CSPA confirmed	surface	0.8352	1	ENSG00000160255
[truncated: 29 more columns]

## Sheet: Data Table S6B
acc.no	protein	peptide	pep_mod	m_z	best_tr	z_pept	xmod_pos	max_ppm	min_ppm	mean_ppm	min_tR	max_tR	prot_scr	min_expectancy	Mean_expt	max_scr	mean_scr	N_peptides	pep_start	pep_end	max_delta_score	peptide_heading	sites	SumInten	spacer_0	pep_var_mod_conf	gene	uniprot_acc	db_id	pep_exp_mr_mean	pep_calc_mr	pep_delta_mean	...35	X	UniProt.accession	UniProt.description	UniProt.gene	Surfaceome.Label	Surfaceome.Label.Source	Comment	length	TM.domains	signalpeptide	topology	topology.source	MachineLearning.trainingset	MachineLearning.score	MachineLearning.FPR.class..1.1...2.5...3.15..	Ensembl.gene
ERMP1_HUMAN	Endoplasmic reticulum metallopeptidase 1 OS=Homo sapiens OX=9606 GN=ERMP1 PE=1 SV=2	GEFDALQAR	NA	503.752	38.7399	2	0.000000000.0	2.68526	-1.094	0.820497	38.7399	41.1591	56.75	0.0025	0.020075	26.07	18.895	4	105	113	2.98	6514: Scan 12180 (rt=38.7399) [\\qmcr.qmul.ac.uk\rfs\HAEMONC\Pedro Cutillas Lab\Cell Signalling Proteomics\Ana Levi\PROJECT (3)_BIOTINYLATION of CELL SURFACE PROTEOME in haematological and solid tumours\Exp28\QE2_Exp28_Biotin_inc_sample24.raw]	ERMP1(104-113, no_mod);	54915725	NA	NA	ERMP1;	Q7Z2K6;	p016188	1005.49	1005.49	0.000825	1576	1576	Q7Z2K6	Endoplasmic reticulum metallopeptidase 1	ERMP1	surface	machine learning	NA	904	9	0	CY:1-70;TM:71-88;NC:89-399;TM:400-424;CY:425-453;TM:454-478;NC:479-487;TM:488-510;CY:511-521;TM:522-540;NC:541-545;TM:546-566;CY:567-580;TM:581-602;NC:603-621;TM:622-644;CY:645-651;TM:652-674;NC:675-904	uniprot - CSPA confirmed	NA	0.6447	2	ENSG00000099219
TGFR1_HUMAN	TGF-beta receptor type-1 OS=Homo sapiens OX=9606 GN=TGFBR1 PE=1 SV=1	TIVLQESIGK	NA	544.322	39.3089	2	0.0000000000.0	1.74853	0.82825	1.28839	39.3089	39.3805	17	0.02	0.0205	17	16.92	2	204	213	NA	6232: Scan 12205 (rt=39.3089) [\\qmcr.qmul.ac.uk\rfs\HAEMONC\Pedro Cutillas Lab\Cell Signalling Proteomics\Ana Levi\PROJECT (3)_BIOTINYLATION of CELL SURFACE PROTEOME in haematological and solid tumours\Exp28\QE2_Exp28_Biotin_inc_sample24R.raw]	TGFBR1(203-213, no_mod);	8054292	NA	NA	TGFBR1;	P36897;	p049322	1086.63	1086.63	0.0014	828	828	P36897	TGF-beta receptor type-1	TGFBR1	surface	pos. trainingset	NA	503	1	1	SP:1-33;NC:34-125;TM:126-147;CY:148-503	uniprot	surface	0.8698	1	ENSG00000106799
AT131_HUMAN	Endoplasmic reticulum transmembrane helix translocase OS=Homo sapiens OX=9606 GN=ATP13A1 PE=1 SV=2	YSYDALEK	NA	494.736	34.0668	2	0.00000000.0	3.03811	1.21525	2.12668	33.2946	34.0668	96.5	0.012	0.0145	19.14	18.405	2	179	186	NA	4145: Scan 9308 (rt=34.0668) [\\qmcr.qmul.ac.uk\rfs\HAEMONC\Pedro Cutillas Lab\Cell Signalling Proteomics\Ana Levi\PROJECT (3)_BIOTINYLATION of CELL SURFACE PROTEOME in haematological and solid tumours\Exp28\QE2_Exp28_Biotin_inc_sample24R.raw]	ATP13A1(178-186, no_mod);	7041615	NA	NA	ATP13A1;	Q9HD20;	p058793	987.457	987.455	0.0021	2527	2527	Q9HD20	Manganese-transporting ATPase 13A1	ATP13A1	surface	machine learning	NA	1204	10	0	CY:1-65;TM:66-90;NC:91-95;TM:96-116;CY:117-244;TM:245-265;NC:266-444;TM:445-464;CY:465-987;TM:988-1007;NC:1008-1012;TM:1013-1031;CY:1032-1051;TM:1052-1073;NC:1074-1100;TM:1101-1121;CY:1122-1132;TM:1133-1151;NC:1152-1170;TM:1171-1191;CY:1192-1204	uniprot	NA	0.6267	2	ENSG00000105726
TM9S3_HUMAN	Transmembrane 9 superfamily member 3 OS=Homo sapiens OX=9606 GN=TM9SF3 PE=1 SV=2	KLEIGFNGNR	Deamidated (NQ)	574.807	37.0112	2	0.0000001000.0	-0.174277	-0.174277	-0.174277	37.0112	37.0112	25	0.0033	0.0033	24.86	24.86	1	160	169	16.82	5254: Scan 10843 (rt=37.0112) [\\qmcr.qmul.ac.uk\rfs\HAEMONC\Pedro Cutillas Lab\Cell Signalling Proteomics\Ana Levi\PROJECT (3)_BIOTINYLATION of CELL SURFACE PROTEOME in haematological and solid tumours\Exp28\QE2_Exp28_Biotin_inc_sample24R.raw]	TM9SF3(166);	1696791	NA	0.8642	TM9SF3;	Q9HD45;	p026053	1147.6	1147.6	-0.0002	2529	2529	Q9HD45	Transmembrane 9 superfamily member 3	TM9SF3	surface	machine learning	NA	589	8	1	SP:1-28;NC:29-220;TM:221-245;CY:246-288;TM:289-314;NC:315-358;TM:359-384;CY:385-393;TM:394-416;NC:417-445;TM:446-469;CY:470-478;TM:479-507;NC:508-518;TM:519-539;CY:540-550;TM:551-573;NC:574-589	constrained phobius - prefered over uniprot based on cspa - CSPA confirmed	NA	0.7385	2	ENSG00000077147
DGLB_HUMAN	Diacylglycerol lipase-beta OS=Homo sapiens OX=9606 GN=DAGLB PE=1 SV=2	TAATSVWETR	NA	561.28	33.9811	2	0.0000000000.0	-5.88996	-5.88996	-5.88996	33.9811	33.9811	15	0.03	0.03	15.24	15.24	1	187	196	NA	3912: Scan 9100 (rt=33.9811) [\\qmcr.qmul.ac.uk\rfs\HAEMONC\Pedro Cutillas Lab\Cell Signalling Proteomics\Ana Levi\PROJECT (3)_BIOTINYLATION of CELL SURFACE PROTEOME in haematological and solid tumours\Exp28\QE2_Exp28_Biotin_inc_sample38.raw]	DAGLB(186-196, no_mod);	298402	NA	NA	DAGLB;	Q8NCG7;	p047889	1120.54	1120.55	-0.0066	1766	1766	Q8NCG7	Sn1-specific diacylglycerol lipase beta	DAGLB	surface	pos. trainingset	NA	672	4	0	CY:1-19;TM:20-42;NC:43-54;TM:55-78;CY:79-97;TM:98-120;NC:121-131;TM:132-155;CY:156-672	uniprot	surface	0.3441	NA	ENSG00000164535
ITB2_HUMAN	Integrin beta-2 OS=Homo sapiens OX=9606 GN=ITGB2 PE=1 SV=3	IGFGSFVDK	NA	485.254	46.7076	2	0.000000000.0	1.34229	-5.78216	-2.74453	45.6553	51.7295	303.387	7.4e-05	0.00253087	41.31	30.3535	62	166	174	41.31	8583: Scan 15493 (rt=46.7076) [\\qmcr.qmul.ac.uk\rfs\HAEMONC\Pedro Cutillas Lab\Cell Signalling Proteomics\Ana Levi\PROJECT (3)_BIOTINYLATION of CELL SURFACE PROTEOME in haematological and solid tumours\Exp28\QE2_Exp28_Biotin_inc_sample38.raw]	ITGB7(190-199, no_mod);ITGB2(165-174, no_mod);	4.17081e+08	NA	NA	ITGB2; ITGB7;	P05107; P26010;	p021992	968.494	968.497	-0.00265806	385	385	P05107	Integrin beta-2	ITGB2	surface	pos. trainingset	NA	769	1	1	SP:1-22;NC:23-700;TM:701-727;CY:728-769	uniprot - CSPA confirmed	surface	0.8352	1	ENSG00000160255
AT131_HUMAN	Endoplasmic reticulum transmembrane helix translocase OS=Homo sapiens OX=9606 GN=ATP13A1 PE=1 SV=2	EPIEDLSPDR	NA	585.786	35.0642	2	0.0000000000.0	2.82158	-3.84761	0.081431	35.0642	39.0388	122.048	5.8e-06	0.00531785	52.35	30.5514	21	362	371	2.14	4164: Scan 9778 (rt=35.0642) [\\qmcr.qmul.ac.uk\rfs\HAEMONC\Pedro Cutillas Lab\Cell Signalling Proteomics\Ana Levi\PROJECT (3)_BIOTINYLATION of CELL SURFACE PROTEOME in haematological and solid tumours\Exp28\QE2_Exp28_Biotin_inc_sample38R.raw]	ATP13A1(361-371, no_mod);	5.25164e+07	NA	NA	ATP13A1;	Q9HD20;	p011645	1169.56	1169.56	9.52e-05	2527	2527	Q9HD20	Manganese-transporting ATPase 13A1	ATP13A1	surface	machine learning	NA	1204	10	0	CY:1-65;TM:66-90;NC:91-95;TM:96-116;CY:117-244;TM:245-265;NC:266-444;TM:445-464;CY:465-987;TM:988-1007;NC:1008-1012;TM:1013-1031;CY:1032-1051;TM:1052-1073;NC:1074-1100;TM:1101-1121;CY:1122-1132;TM:1133-1151;NC:1152-1170;TM:1171-1191;CY:1192-1204	uniprot	NA	0.6267	2	ENSG00000105726
AT131_HUMAN	Endoplasmic reticulum transmembrane helix translocase OS=Homo sapiens OX=9606 GN=ATP13A1 PE=1 SV=2	AMLTAVDWTLTK	NA	675.362	54.8113	2	0.000000000000.0	3.85555	0.296581	2.5786	54.8113	60.6841	119.889	1.6e-06	0.000274622	57.95	45.1267	9	593	604	18.86	10548: Scan 18583 (rt=54.8113) [\\qmcr.qmul.ac.uk\rfs\HAEMONC\Pedro Cutillas Lab\Cell Signalling Proteomics\Ana Levi\PROJECT (3)_BIOTINYLATION of CELL SURFACE PROTEOME in haematological and solid tumours\Exp28\QE2_Exp28_Biotin_inc_sample38R.raw]	ATP13A1(592-604, no_mod);	6.54281e+07	NA	NA	ATP13A1;	Q9HD20;	p002946	1348.71	1348.71	0.00347778	2527	2527	Q9HD20	Manganese-transporting ATPase 13A1	ATP13A1	surface	machine learning	NA	1204	10	0	CY:1-65;TM:66-90;NC:91-95;TM:96-116;CY:117-244;TM:245-265;NC:266-444;TM:445-464;CY:465-987;TM:988-1007;NC:1008-1012;TM:1013-1031;CY:1032-1051;TM:1052-1073;NC:1074-1100;TM:1101-1121;CY:1122-1132;TM:1133-1151;NC:1152-1170;TM:1171-1191;CY:1192-1204	uniprot	NA	0.6267	2	ENSG00000105726
JAM1_HUMAN	Junctional adhesion molecule A OS=Homo sapiens OX=9606 GN=F11R PE=1 SV=1	NGYGTPMTSNAVR	Deamidated (NQ)	684.813	36.955	2	0.1000000000000.0	0.804321	-4.53344	-1.39491	36.0407	38.5484	115	0.0032	0.0124385	25.01	20.4762	13	216	228	8.11	7323: Scan 12691 (rt=36.955) [\\qmcr.qmul.ac.uk\rfs\HAEMONC\Pedro Cutillas Lab\Cell Signalling Proteomics\Ana Levi\PROJECT (3)_BIOTINYLATION of CELL SURFACE PROTEOME in haematological and solid tumours\Exp28\QE2_Exp28_Biotin_inc_sample7.raw]	F11R(216);	6.11865e+07	NA	0.9975	F11R;	Q9Y624;	p037487	1367.61	1367.61	-0.00190769	2867	2867	Q9Y624	Junctional adhesion molecule A	F11R	surface	pos. trainingset	NA	299	1	1	SP:1-27;NC:28-236;TM:237-261;CY:262-299	uniprot - CSPA confirmed	surface	0.8462	1	ENSG00000158769
CY24B_HUMAN	Cytochrome b-245 heavy chain OS=Homo sapiens OX=9606 GN=CYBB PE=1 SV=2	LLGSALALAR	NA	492.814	49.6778	2	0.0000000000.0	1.52499	-2.23665	0.128777	45.5067	50.9246	29.2667	0.00015	0.00233	38.13	29.2893	15	45	54	8.01	13409: Scan 20788 (rt=49.6778) [\\qmcr.qmul.ac.uk\rfs\HAEMONC\Pedro Cutillas Lab\Cell Signalling Proteomics\Ana Levi\PROJECT (3)_BIOTINYLATION of CELL SURFACE PROTEOME in haematological and solid tumours\Exp28\QE2_Exp28_Biotin_inc_sample7.raw]	CYBB(44-54, no_mod);	1.30703e+08	NA	NA	CYBB;	P04839;	p030566	983.613	983.613	0.000126667	378	378	P04839	Cytochrome b-245 heavy chain	CYBB	surface	pos. trainingset	NA	570	6	0	CY:1-11;TM:12-30;NC:31-49;TM:50-71;CY:72-99;TM:100-121;NC:122-166;TM:167-191;CY:192-202;TM:203-222;NC:223-268;TM:269-286;CY:287-570	uniprot - CSPA confirmed	surface	0.3514	NA	ENSG00000165168
PTPRC_HUMAN	Receptor-type tyrosine-protein phosphatase C OS=Homo sapiens OX=9606 GN=PTPRC PE=1 SV=3	YHLEVEAGNTLVR	NA	500.932	41.3704	3	0.0000000000000.0	3.06713	0	1.26019	39.1764	44.1695	254	1.2e-05	0.0007343	49.11	35.914	10	518	530	8.61	9446: Scan 15526 (rt=41.3704) [\\qmcr.qmul.ac.uk\rfs\HAEMONC\Pedro Cutillas Lab\Cell Signalling Proteomics\Ana Levi\PROJECT (3)_BIOTINYLATION of CELL SURFACE PROTEOME in haematological and solid tumours\Exp28\QE2_Exp28_Biotin_inc_sample7.raw]	PTPRC(517-530, no_mod);	8.85521e+07	NA	NA	PTPRC;	P08575;	p057883	1499.78	1499.77	0.00189	423	423	P08575	Receptor-type tyrosine-protein phosphatase C	PTPRC	surface	machine learning	NA	1304	1	1	SP:1-23;NC:24-575;TM:576-597;CY:598-1304	uniprot	NA	0.978	1	ENSG00000081237;ENSG00000262418
PLXB2_HUMAN	Plexin-B2 OS=Homo sapiens OX=9606 GN=PLXNB2 PE=1 SV=3	VLNCDTISQVK	NA	638.831	34.6947	2	0.00000000000.0	-1.25426	-1.25426	-1.25426	34.6947	34.6947	30	0.018	0.018	17.55	17.55	1	1481	1491	NA	6228: Scan 11234 (rt=34.6947) [\\qmcr.qmul.ac.uk\rfs\HAEMONC\Pedro Cutillas Lab\Cell Signalling Proteomics\Ana Levi\PROJECT (3)_BIOTINYLATION of CELL SURFACE PROTEOME in haematological and solid tumours\Exp28\QE2_Exp28_Biotin_inc_sample7.raw]	PLXNB2(1480-1491, no_mod);	3.88388e+06	NA	NA	PLXNB2;	O15031;	p054106	1275.65	1275.65	-0.0016	136	136	O15031	Plexin-B2	PLXNB2	surface	pos. trainingset	NA	1838	1	1	SP:1-18;NC:19-1199;TM:1200-1221;CY:1222-1838	uniprot - CSPA confirmed	surface	0.9434	1	ENSG00000196576
ITB2_HUMAN	Integrin beta-2 OS=Homo sapiens OX=9606 GN=ITGB2 PE=1 SV=3	SATTTVMNPK	Oxidation (M)	533.266	20.4411	2	0.0000003000.0	3.00606	-0.751514	1.09204	18.2275	22.8865	361.062	3.7e-05	0.00162419	44.37	31.3669	16	756	765	2.92	215: Scan 3321 (rt=20.4411) [\\qmcr.qmul.ac.uk\rfs\HAEMONC\Pedro Cutillas Lab\Cell Signalling Proteomics\Ana Levi\PROJECT (3)_BIOTINYLATION of CELL SURFACE PROTEOME in haematological and solid tumours\Exp28\QE2_Exp28_Biotin_inc_sample7.raw]	;	4.51703e+06	NA	NA	ITGB2;	P05107;	p044172	1064.52	1064.52	0.0011625	385	385	P05107	Integrin beta-2	ITGB2	surface	pos. trainingset	NA	769	1	1	SP:1-22;NC:23-700;TM:701-727;CY:728-769	uniprot - CSPA confirmed	surface	0.8352	1	ENSG00000160255
GP180_HUMAN	Integral membrane protein GPR180 OS=Homo sapiens OX=9606 GN=GPR180 PE=1 SV=1	GSFSSTAAQDAQGQR	NA	755.847	27.0575	2	0.000000000000000.0	1.92094	-3.047	-0.39234	25.6384	29.7995	64	6.5e-09	3.8e-06	81.86	61.4969	13	27	41	35.11	2688: Scan 6459 (rt=27.0575) [\\qmcr.qmul.ac.uk\rfs\HAEMONC\Pedro Cutillas Lab\Cell Signalling Proteomics\Ana Levi\PROJECT (3)_BIOTINYLATION of CELL SURFACE PROTEOME in haematological and solid tumours\Exp28\QE2_Exp28_Biotin_inc_sample7.raw]	GPR180(26-41, no_mod);	1.86368e+07	NA	NA	GPR180;	Q86V85;	p018341	1509.68	1509.68	-0.000592308	1629	1629	Q86V85	Integral membrane protein GPR180	GPR180	surface	machine learning	NA	440	7	1	SP:1-22;NC:23-172;TM:173-193;CY:194-204;TM:205-226;NC:227-248;TM:249-269;CY:270-283;TM:284-304;NC:305-322;TM:323-344;CY:345-358;TM:359-382;NC:383-388;TM:389-409;CY:410-440	phobius	NA	0.7585	1	ENSG00000152749
ITAM_HUMAN	Integrin alpha-M OS=Homo sapiens OX=9606 GN=ITGAM PE=1 SV=2	GFGQSVVQLQGSR	NA	681.858	42.0009	2	0.0000000000000.0	1.39531	-7.19686	-3.02389	39.3764	44.6485	325.941	5.2e-06	0.000279953	52.81	38.0571	17	33	45	5.69	9750: Scan 15945 (rt=42.0009) [\\qmcr.qmul.ac.uk\rfs\HAEMONC\Pedro Cutillas Lab\Cell Signalling Proteomics\Ana Levi\PROJECT (3)_BIOTINYLATION of CELL SURFACE PROTEOME in haematological and solid tumours\Exp28\QE2_Exp28_Biotin_inc_sample7.raw]	ITGAM(32-45, no_mod);	1.30829e+08	NA	NA	ITGAM;	P11215;	p016460	1361.7	1361.71	-0.00411765	481	481	P11215	Integrin alpha-M	ITGAM	surface	machine learning	NA	1152	1	1	SP:1-16;NC:17-1107;TM:1108-1130;CY:1131-1152	uniprot - CSPA confirmed	NA	0.8663	1	ENSG00000169896
S12A9_HUMAN	Solute carrier family 12 member 9 OS=Homo sapiens OX=9606 GN=SLC12A9 PE=1 SV=1	GDAEAEALAR	NA	501.746	28.1246	2	0.0000000000.0	-0.898672	-0.898672	-0.898672	28.1246	28.1246	15	0.033	0.033	14.81	14.81	1	826	835	NA	3209: Scan 7123 (rt=28.1246) [\\qmcr.qmul.ac.uk\rfs\HAEMONC\Pedro Cutillas Lab\Cell Signalling Proteomics\Ana Levi\PROJECT (3)_BIOTINYLATION of CELL SURFACE PROTEOME in haematological and solid tumours\Exp28\QE2_Exp28_Biotin_inc_sample7.raw]	SLC12A9(825-835, no_mod);	6.21234e+06	NA	NA	SLC12A9;	Q9BXP2;	p015950	1001.48	1001.48	-0.0009	2357	2357	Q9BXP2	Solute carrier family 12 member 9	SLC12A9	surface	pos. trainingset	NA	914	12	0	CY:1-39;TM:40-62;NC:63-71;TM:72-97;CY:98-118;TM:119-140;NC:141-166;TM:167-188;CY:189-194;TM:195-215;NC:216-263;TM:264-285;CY:286-296;TM:297-320;NC:321-339;TM:340-363;CY:364-393;TM:394-411;NC:412-416;TM:417-441;CY:442-461;TM:462-491;NC:492-738;TM:739-760;CY:761-914	uniprot - CSPA confirmed	surface	0.7247	2	ENSG00000146828
PLXB2_HUMAN	Plexin-B2 OS=Homo sapiens OX=9606 GN=PLXNB2 PE=1 SV=3	FWVNILK	NA	460.274	60.1933	2	0.0000000.0	1.30643	-0.326608	0.489912	60.1933	63.3257	25.5	0.015	0.016	18.35	17.97	2	1688	1694	NA	17780: Scan 26513 (rt=60.1933) [\\qmcr.qmul.ac.uk\rfs\HAEMONC\Pedro Cutillas Lab\Cell Signalling Proteomics\Ana Levi\PROJECT (3)_BIOTINYLATION of CELL SURFACE PROTEOME in haematological and solid tumours\Exp28\QE2_Exp28_Biotin_inc_sample7.raw]	PLXNB2(1687-1694, no_mod);	4.30935e+06	NA	NA	PLXNB2;	O15031;	p015523	918.533	918.533	0.00045	136	136	O15031	Plexin-B2	PLXNB2	surface	pos. trainingset	NA	1838	1	1	SP:1-18;NC:19-1199;TM:1200-1221;CY:1222-1838	uniprot - CSPA confirmed	surface	0.9434	1	ENSG00000196576
ITAM_HUMAN	Integrin alpha-M OS=Homo sapiens OX=9606 GN=ITGAM PE=1 SV=2	VQSLVLGAPR	NA	520.317	40.1994	2	0.0000000000.0	1.92563	-4.04383	0.0962817	37.792	42.9353	380.909	0.0005	0.00951364	33	22.2009	11	416	425	8.86	8907: Scan 14800 (rt=40.1994) [\\qmcr.qmul.ac.uk\rfs\HAEMONC\Pedro Cutillas Lab\Cell Signalling Proteomics\Ana Levi\PROJECT (3)_BIOTINYLATION of CELL SURFACE PROTEOME in haematological and solid tumours\Exp28\QE2_Exp28_Biotin_inc_sample7.raw]	ITGAM(415-425, no_mod);	1.23673e+08	NA	NA	ITGAM;	P11215;	p055280	1038.62	1038.62	0.0001	481	481	P11215	Integrin alpha-M	ITGAM	surface	machine learning	NA	1152	1	1	SP:1-16;NC:17-1107;TM:1108-1130;CY:1131-1152	uniprot - CSPA confirmed	NA	0.8663	1	ENSG00000169896
SIG12_HUMAN	Sialic acid-binding Ig-like lectin 12 OS=Homo sapiens OX=9606 GN=SIGLEC12 PE=1 SV=1	NIPVATNNPAR	NA	583.817	28.6078	2	0.00000000000.0	-0.171582	-2.48795	-1.32976	28.1844	28.6078	27	0.0013	0.0021	28.75	27.07	2	73	83	1.58	3438: Scan 7423 (rt=28.6078) [\\qmcr.qmul.ac.uk\rfs\HAEMONC\Pedro Cutillas Lab\Cell Signalling Proteomics\Ana Levi\PROJECT (3)_BIOTINYLATION of CELL SURFACE PROTEOME in haematological and solid tumours\Exp28\QE2_Exp28_Biotin_inc_sample7.raw]	SIGLEC12(72-83, no_mod);	1.87504e+06	NA	NA	SIGLEC12;	Q96PQ1;	p037706	1165.62	1165.62	-0.00155	2261	2261	Q96PQ1	Sialic acid-binding Ig-like lectin 12	SIGLEC12	surface	machine learning	NA	595	1	1	SP:1-18;NC:19-478;TM:479-502;CY:503-595	uniprot - CSPA confirmed	NA	0.9681	1	ENSG00000254521
TEN2_HUMAN	Teneurin-2 OS=Homo sapiens OX=9606 GN=TENM2 PE=1 SV=3	AIDATLMSPR	NA	537.784	48.5998	2	0.0000000000.0	-1.11778	-1.11778	-1.11778	48.5998	48.5998	16	0.026	0.026	15.82	15.82	1	1350	1359	15.63	11791: Scan 18936 (rt=48.5998) [\\qmcr.qmul.ac.uk\rfs\HAEMONC\Pedro Cutillas Lab\Cell Signalling Proteomics\Ana Levi\PROJECT (3)_BIOTINYLATION of CELL SURFACE PROTEOME in haematological and solid tumours\Exp28\QE2_Exp28_Biotin_inc_sample7R.raw]	TENM2(1349-1359, no_mod);	8962407	NA	NA	TENM2;	Q9NT68;	p001770	1073.55	1073.55	-0.0012	2590	2590	Q9NT68	Teneurin-2	TENM2	surface	pos. trainingset	NA	2774	1	0	CY:1-374;TM:375-397;NC:398-2774	uniprot - CSPA confirmed	surface	0.5938	2	ENSG00000145934
STT3B_HUMAN	Dolichyl-diphosphooligosaccharide--protein glycosyltransferase subunit STT3B OS=Homo sapiens OX=9606 GN=STT3B PE=1 SV=1	VTNIFPK	NA	409.742	38.566	2	0.0000000.0	0.489315	-1.10096	-0.489315	38.566	39.7015	118.333	0.0034	0.0211333	24.7	18.4433	3	787	793	5.42	7261: Scan 12803 (rt=38.566) [\\qmcr.qmul.ac.uk\rfs\HAEMONC\Pedro Cutillas Lab\Cell Signalling Proteomics\Ana Levi\PROJECT (3)_BIOTINYLATION of CELL SURFACE PROTEOME in haematological and solid tumours\Exp28\QE2_Exp28_Biotin_inc_sample7R.raw]	STT3B(786-793, no_mod);	2.64047e+07	NA	NA	STT3B;	Q8TCJ2;	p055886	817.469	817.47	-0.0004	2068	2068	Q8TCJ2	Dolichyl-diphosphooligosaccharide--protein glycosyltransferase subunit STT3B	STT3B	surface	machine learning	NA	826	11	0	CY:1-69;TM:70-90;NC:91-165;TM:166-188;CY:189-219;TM:220-238;NC:239-259;TM:260-283;CY:284-289;TM:290-310;NC:311-321;TM:322-340;CY:341-351;TM:352-373;NC:374-410;TM:411-433;CY:434-439;TM:440-458;NC:459-463;TM:464-483;CY:484-537;TM:538-559;NC:560-826	uniprot - CSPA confirmed	NA	0.7505	1	ENSG00000163527
AT1A1_HUMAN	Sodium/potassium-transporting ATPase subunit alpha-1 OS=Homo sapiens OX=9606 GN=ATP1A1 PE=1 SV=1	VDNSSLTGESEPQTR	Deamidated (NQ)	810.877	28.7575	2	0.001000000000000.0	9.56951	4.9391	7.61445	27.5791	28.7575	301.667	6.6e-07	0.00368155	61.83	41.6633	3	213	227	0.12	2836: Scan 6898 (rt=28.7575) [\\qmcr.qmul.ac.uk\rfs\HAEMONC\Pedro Cutillas Lab\Cell Signalling Proteomics\Ana Levi\PROJECT (3)_BIOTINYLATION of CELL SURFACE PROTEOME in haematological and solid tumours\Exp28\QE2_Exp28_Biotin_inc_sample7R.raw]	ATP1A1(215);	5.83011e+06	NA	1	ATP1A1;	P05023;	p052110	1619.74	1619.73	0.0123333	381	381	P05023	Sodium/potassium-transporting ATPase subunit alpha-1	ATP1A1	surface	pos. trainingset	NA	1023	10	0	CY:1-95;TM:96-114;NC:115-129;TM:130-149;CY:150-290;TM:291-312;NC:313-318;TM:319-344;CY:345-775;TM:776-796;NC:797-801;TM:802-824;CY:825-848;TM:849-872;NC:873-912;TM:913-932;CY:933-952;TM:953-970;NC:971-984;TM:985-1002;CY:1003-1023	uniprot	surface	0.5464	3	ENSG00000163399
LEUK_HUMAN	Leukosialin OS=Homo sapiens OX=9606 GN=SPN PE=1 SV=1	TGALVLSR	NA	408.751	35.3685	2	0.00000000.0	1.96202	-1.96202	0.105108	31.322	36.8978	82.1429	0.0011	0.00862857	29.56	22.3771	21	285	292	16.29	5800: Scan 10866 (rt=35.3685) [\\qmcr.qmul.ac.uk\rfs\HAEMONC\Pedro Cutillas Lab\Cell Signalling Proteomics\Ana Levi\PROJECT (3)_BIOTINYLATION of CELL SURFACE PROTEOME in haematological and solid tumours\Exp28\QE2_Exp28_Biotin_inc_sample7R.raw]	SPN(284-292, no_mod);	1.37587e+08	NA	NA	SPN;	P16150;	p048773	815.487	815.486	8.57e-05	538	538	P16150	Leukosialin	SPN	surface	machine learning	NA	400	1	1	SP:1-19;NC:20-254;TM:255-277;CY:278-400	uniprot	NA	0.8044	1	ENSG00000197471
C1QR1_HUMAN	Complement component C1q receptor OS=Homo sapiens OX=9606 GN=CD93 PE=1 SV=3	VLAQLLR	NA	406.771	45.8562	2	0.0000000.0	0.985795	-0.739346	0.123224	42.3324	45.8562	14.5	0.026	0.036	15.79	14.565	2	75	81	9.81	10523: Scan 17273 (rt=45.8562) [\\qmcr.qmul.ac.uk\rfs\HAEMONC\Pedro Cutillas Lab\Cell Signalling Proteomics\Ana Levi\PROJECT (3)_BIOTINYLATION of CELL SURFACE PROTEOME in haematological and solid tumours\Exp28\QE2_Exp28_Biotin_inc_sample7R.raw]	CD93(74-81, no_mod);	7.83058e+06	NA	NA	CD93;	Q9NPY3;	p053697	811.528	811.528	0.0001	2553	2553	Q9NPY3	Complement component C1q receptor	CD93	surface	machine learning	NA	652	1	1	SP:1-23;NC:24-581;TM:582-606;CY:607-652	uniprot	NA	0.7305	2	ENSG00000125810
ITA4_HUMAN	Integrin alpha-4 OS=Homo sapiens OX=9606 GN=ITGA4 PE=1 SV=3	SQHTTEVVGGAPQHEQIGK	NA	668.336	26.8653	3	0.0000000000000000000.0	1.59841	-1.69831	0.0965707	22.6993	29.0042	115.333	1.5e-10	0.000856163	98.22	52.9883	30	262	280	NA	2026: Scan 5862 (rt=26.8653) [\\qmcr.qmul.ac.uk\rfs\HAEMONC\Pedro Cutillas Lab\Cell Signalling Proteomics\Ana Levi\PROJECT (3)_BIOTINYLATION of CELL SURFACE PROTEOME in haematological and solid tumours\Exp28\QE2_Exp28_Biotin_inc_sample7R.raw]	ITGA4(261-280, no_mod);	2.39155e+07	NA	NA	ITGA4;	P13612;	p046705	2001.99	2001.99	0.000193333	499	499	P13612	Integrin alpha-4	ITGA4	surface	machine learning	NA	1032	1	1	SP:1-33;NC:34-974;TM:975-1000;CY:1001-1032	uniprot - CSPA confirmed	NA	0.9162	1	ENSG00000115232
TGON2_HUMAN	Trans-Golgi network integral membrane protein 2 OS=Homo sapiens OX=9606 GN=TGOLN2 PE=1 SV=4	SSAEAQTPEDTPNK	NA	737.837	22.3861	2	0.00000000000000.0	4.75008	-8.88944	1.27234	19.4285	23.9074	111.667	5.7e-06	0.00306149	52.48	35.8496	24	70	83	19.86	425: Scan 3834 (rt=22.3861) [\\qmcr.qmul.ac.uk\rfs\HAEMONC\Pedro Cutillas Lab\Cell Signalling Proteomics\Ana Levi\PROJECT (3)_BIOTINYLATION of CELL SURFACE PROTEOME in haematological and solid tumours\Exp28\QE2_Exp28_Biotin_inc_sample7R.raw]	TGOLN2(69-83, no_mod);	6.43439e+06	NA	NA	TGOLN2;	O43493;	p046883	1473.66	1473.66	0.001875	176	176	O43493	Trans-Golgi network integral membrane protein 2	TGOLN2	surface	machine learning	NA	480	1	1	SP:1-22;NC:23-384;TM:385-402;CY:403-480	uniprot	NA	0.5928	2	ENSG00000152291
JAM1_HUMAN	Junctional adhesion molecule A OS=Homo sapiens OX=9606 GN=F11R PE=1 SV=1	NGYGTPMTSNAVR	NA	684.322	33.2842	2	0.0000000000000.0	2.70739	-1.68297	-0.215859	30.2949	34.4897	90	2.3e-05	0.0015006	46.31	32.9835	20	216	228	13.39	4809: Scan 9542 (rt=33.2842) [\\qmcr.qmul.ac.uk\rfs\HAEMONC\Pedro Cutillas Lab\Cell Signalling Proteomics\Ana Levi\PROJECT (3)_BIOTINYLATION of CELL SURFACE PROTEOME in haematological and solid tumours\Exp28\QE2_Exp28_Biotin_inc_sample7R.raw]	F11R(215-228, no_mod);	6.40334e+07	NA	NA	F11R;	Q9Y624;	p037485	1366.63	1366.63	-0.000295	2867	2867	Q9Y624	Junctional adhesion molecule A	F11R	surface	pos. trainingset	NA	299	1	1	SP:1-27;NC:28-236;TM:237-261;CY:262-299	uniprot - CSPA confirmed	surface	0.8462	1	ENSG00000158769
SUCO_HUMAN	SUN domain-containing ossification factor OS=Homo sapiens OX=9606 GN=SUCO PE=1 SV=1	VNELMDNIIK	Oxidation (M)	602.816	57.5882	2	0.0000300000.0	0.58158	0.58158	0.58158	57.5882	57.5882	14	0.037	0.037	14.36	14.36	1	799	808	13.2	17634: Scan 26276 (rt=57.5882) [\\qmcr.qmul.ac.uk\rfs\HAEMONC\Pedro Cutillas Lab\Cell Signalling Proteomics\Ana Levi\PROJECT (3)_BIOTINYLATION of CELL SURFACE PROTEOME in haematological and solid tumours\Exp28\QE2_Exp28_Biotin_inc_sample8.raw]	;	13723545	NA	NA	SUCO;	Q9UBS9;	p054610	1203.62	1203.62	0.0007	2681	2681	Q9UBS9	SUN domain-containing ossification factor	SUCO	surface	machine learning	NA	1254	1	1	SP:1-29;NC:30-1011;TM:1012-1030;CY:1031-1254	uniprot - CSPA based corrected Nterm - CSPA confirmed	NA	0.8164	1	ENSG00000094975
PTPRC_HUMAN	Receptor-type tyrosine-protein phosphatase C OS=Homo sapiens OX=9606 GN=PTPRC PE=1 SV=3	SCNLDEQQELVERDDEK	Deamidated (NQ)	703.314	32.0783	3	0.00100000000000000.0	9.96725	7.072	8.79253	30.7858	32.0783	207.25	7.4e-06	0.00645185	51.31	30.1275	4	609	625	24.56	5030: Scan 9571 (rt=32.0783) [\\qmcr.qmul.ac.uk\rfs\HAEMONC\Pedro Cutillas Lab\Cell Signalling Proteomics\Ana Levi\PROJECT (3)_BIOTINYLATION of CELL SURFACE PROTEOME in haematological and solid tumours\Exp28\QE2_Exp28_Biotin_inc_sample8.raw]	PTPRC(611);	1.18032e+07	NA	0.9976	PTPRC;	P08575;	p044222	2106.92	2106.9	0.018525	423	423	P08575	Receptor-type tyrosine-protein phosphatase C	PTPRC	surface	machine learning	NA	1304	1	1	SP:1-23;NC:24-575;TM:576-597;CY:598-1304	uniprot	NA	0.978	1	ENSG00000081237;ENSG00000262418
TM9S4_HUMAN	Transmembrane 9 superfamily member 4 OS=Homo sapiens OX=9606 GN=TM9SF4 PE=1 SV=2	EDMEEDQEHTYR	NA	527.875	25.5943	3	0.000000000000.0	-1.01227	-1.1388	-1.0439	25.5943	27.5162	33.25	4.9e-05	0.00512475	43.14	33.2375	4	192	203	NA	1702: Scan 5333 (rt=25.5943) [\\qmcr.qmul.ac.uk\rfs\HAEMONC\Pedro Cutillas Lab\Cell Signalling Proteomics\Ana Levi\PROJECT (3)_BIOTINYLATION of CELL SURFACE PROTEOME in haematological and solid tumours\Exp28\QE2_Exp28_Biotin_inc_sample8.raw]	TM9SF4(191-203, no_mod);	4.37184e+06	NA	NA	TM9SF4;	Q92544;	p009007	1580.6	1580.6	-0.00165	2145	2145	Q92544	Transmembrane 9 superfamily member 4	TM9SF4	surface	machine learning	NA	642	9	1	SP:1-23;NC:24-277;TM:278-302;CY:303-345;TM:346-370;NC:371-376;TM:377-399;CY:400-413;TM:414-437;NC:438-448;TM:449-470;CY:471-499;TM:500-525;NC:526-530;TM:531-559;CY:560-569;TM:570-591;NC:592-602;TM:603-631;CY:632-642	phobius	NA	0.7405	2	ENSG00000101337
MPRD_HUMAN	Cation-dependent mannose-6-phosphate receptor OS=Homo sapiens OX=9606 GN=M6PR PE=1 SV=1	HTLADNFNPVSEER	NA	543.594	40.1802	3	0.00000000000000.0	1.84302	-0.860078	0.225259	38.999	41.3376	78	0.0013	0.00553333	28.93	24.33	3	148	161	3.26	9155: Scan 15041 (rt=40.1802) [\\qmcr.qmul.ac.uk\rfs\HAEMONC\Pedro Cutillas Lab\Cell Signalling Proteomics\Ana Levi\PROJECT (3)_BIOTINYLATION of CELL SURFACE PROTEOME in haematological and solid tumours\Exp28\QE2_Exp28_Biotin_inc_sample8.raw]	M6PR(147-161, no_mod);	36578971	NA	NA	M6PR;	P20645;	p020651	1627.76	1627.76	0.000366667	593	593	P20645	Cation-dependent mannose-6-phosphate receptor	M6PR	surface	machine learning	NA	277	1	1	SP:1-26;NC:27-187;TM:188-210;CY:211-277	uniprot - CSPA confirmed	NA	0.9421	1	ENSG00000003056
LMAN2_HUMAN	Vesicular integral-membrane protein VIP36 OS=Homo sapiens OX=9606 GN=LMAN2 PE=1 SV=1	DNFHGLAIFLDTYPNDETTER	Deamidated (NQ)	823.719	65.7922	3	0.000000000000001000000.0	8.58956	8.58956	8.58956	65.7922	65.7922	143	0.0088	0.0088	20.56	20.56	1	152	172	20.48	20612: Scan 30293 (rt=65.7922) [\\qmcr.qmul.ac.uk\rfs\HAEMONC\Pedro Cutillas Lab\Cell Signalling Proteomics\Ana Levi\PROJECT (3)_BIOTINYLATION of CELL SURFACE PROTEOME in haematological and solid tumours\Exp28\QE2_Exp28_Biotin_inc_sample8R.raw]	LMAN2(166);	11735611	NA	0.5047	LMAN2;	Q12907;	p007069	2468.13	2468.11	0.0212	1166	1166	Q12907	Vesicular integral-membrane protein VIP36	LMAN2	surface	machine learning	NA	356	1	1	SP:1-44;NC:45-322;TM:323-345;CY:346-356	uniprot - CSPA confirmed	NA	0.6148	2	ENSG00000169223
SCAP_HUMAN	Sterol regulatory element-binding protein cleavage-activating protein OS=Homo sapiens OX=9606 GN=SCAP PE=1 SV=4	LVTGSQDHTLR	NA	409.554	26.8411	3	0.00000000000.0	-1.30544	-1.30544	-1.30544	26.8411	26.8411	24	0.0037	0.0037	24.29	24.29	1	1092	1102	3.56	2037: Scan 5850 (rt=26.8411) [\\qmcr.qmul.ac.uk\rfs\HAEMONC\Pedro Cutillas Lab\Cell Signalling Proteomics\Ana Levi\PROJECT (3)_BIOTINYLATION of CELL SURFACE PROTEOME in haematological and solid tumours\Exp28\QE2_Exp28_Biotin_inc_sample8R.raw]	SCAP(1091-1102, no_mod);	1.69597e+06	NA	NA	SCAP;	Q12770;	p034342	1225.64	1225.64	-0.0016	1158	1158	Q12770	Sterol regulatory element-binding protein cleavage-activating protein	SCAP	surface	machine learning	NA	1279	8	0	CY:1-19;TM:20-45;NC:46-279;TM:280-301;CY:302-312;TM:313-336;NC:337-347;TM:348-369;CY:370-399;TM:400-422;NC:423-427;TM:428-445;CY:446-514;TM:515-534;NC:535-710;TM:711-732;CY:733-1279	uniprot - CSPA confirmed	NA	0.7106	2	ENSG00000114650
ERMP1_HUMAN	Endoplasmic reticulum metallopeptidase 1 OS=Homo sapiens OX=9606 GN=ERMP1 PE=1 SV=2	TFHDLEGNAVK	NA	615.808	31.6597	2	0.00000000000.0	0.162654	-5.77422	-2.03317	31.6597	32.834	76.25	0.0072	0.017125	21.44	18.3875	4	694	704	1.77	4444: Scan 8934 (rt=31.6597) [\\qmcr.qmul.ac.uk\rfs\HAEMONC\Pedro Cutillas Lab\Cell Signalling Proteomics\Ana Levi\PROJECT (3)_BIOTINYLATION of CELL SURFACE PROTEOME in haematological and solid tumours\Exp28\QE2_Exp28_Biotin_inc_sample8R.raw]	ERMP1(693-704, no_mod);	1.13924e+07	NA	NA	ERMP1;	Q7Z2K6;	p048652	1229.6	1229.6	-0.0025	1576	1576	Q7Z2K6	Endoplasmic reticulum metallopeptidase 1	ERMP1	surface	machine learning	NA	904	9	0	CY:1-70;TM:71-88;NC:89-399;TM:400-424;CY:425-453;TM:454-478;NC:479-487;TM:488-510;CY:511-521;TM:522-540;NC:541-545;TM:546-566;CY:567-580;TM:581-602;NC:603-621;TM:622-644;CY:645-651;TM:652-674;NC:675-904	uniprot - CSPA confirmed	NA	0.6447	2	ENSG00000099219
ADA15_HUMAN	Disintegrin and metalloproteinase domain-containing protein 15 OS=Homo sapiens OX=9606 GN=ADAM15 PE=1 SV=4	AAQSGPSERPGPPQR	NA	512.263	22.9937	3	0.000000000000000.0	3.84674	0.586791	2.20373	19.2381	25.0586	25.2667	0.00025	0.00516333	35.98	25.378	15	737	751	7.43	551: Scan 4038 (rt=22.9937) [\\qmcr.qmul.ac.uk\rfs\HAEMONC\Pedro Cutillas Lab\Cell Signalling Proteomics\Ana Levi\PROJECT (3)_BIOTINYLATION of CELL SURFACE PROTEOME in haematological and solid tumours\Exp28\QE2_Exp28_Biotin_inc_sample8R.raw]	ADAM15(736-751, no_mod);	2.41847e+06	NA	NA	ADAM15;	Q13444;	p000334	1533.77	1533.76	0.00338	1192	1192	Q13444	Disintegrin and metalloproteinase domain-containing protein 15	ADAM15	surface	machine learning	NA	863	1	1	SP:1-22;NC:23-696;TM:697-717;CY:718-863	uniprot - CSPA confirmed	NA	0.8244	1	ENSG00000143537
PO210_HUMAN	Nuclear pore membrane glycoprotein 210 OS=Homo sapiens OX=9606 GN=NUP210 PE=1 SV=3	VYVSDNIR	NA	483.257	31.8217	2	0.00000000.0	4.97668	-0.207362	1.27873	29.3099	33.3355	746.5	0.00032	0.00602667	34.93	27.085	6	380	387	3.66	4522: Scan 9039 (rt=31.8217) [\\qmcr.qmul.ac.uk\rfs\HAEMONC\Pedro Cutillas Lab\Cell Signalling Proteomics\Ana Levi\PROJECT (3)_BIOTINYLATION of CELL SURFACE PROTEOME in haematological and solid tumours\Exp28\QE2_Exp28_Biotin_inc_sample8R.raw]	NUP210(379-387, no_mod);	67821202	NA	NA	NUP210;	Q8TEM1;	p056667	964.499	964.498	0.00123333	2101	2101	Q8TEM1	Nuclear pore membrane glycoprotein 210	NUP210	surface	machine learning	NA	1887	1	1	SP:1-25;NC:26-1807;TM:1808-1828;CY:1829-1887	uniprot - CSPA confirmed	NA	0.6108	2	ENSG00000132182
AT1A1_HUMAN	Sodium/potassium-transporting ATPase subunit alpha-1 OS=Homo sapiens OX=9606 GN=ATP1A1 PE=1 SV=1	QGAIVAVTGDGVNDSPALK	Deamidated (NQ)	906.978	44.7235	2	0.1000000000000000000.0	9.10633	8.33367	8.72	43.2207	44.7235	481	1.9e-07	2.85e-07	67.14	65.65	2	708	726	1.8	11060: Scan 17726 (rt=44.7235) [\\qmcr.qmul.ac.uk\rfs\HAEMONC\Pedro Cutillas Lab\Cell Signalling Proteomics\Ana Levi\PROJECT (3)_BIOTINYLATION of CELL SURFACE PROTEOME in haematological and solid tumours\Exp28\QE2_Exp28_Biotin_inc_sample8R.raw]	ATP1A1(708);	20483300	NA	1	ATP1A1;	P05023;	p040533	1811.94	1811.93	0.0158	381	381	P05023	Sodium/potassium-transporting ATPase subunit alpha-1	ATP1A1	surface	pos. trainingset	NA	1023	10	0	CY:1-95;TM:96-114;NC:115-129;TM:130-149;CY:150-290;TM:291-312;NC:313-318;TM:319-344;CY:345-775;TM:776-796;NC:797-801;TM:802-824;CY:825-848;TM:849-872;NC:873-912;TM:913-932;CY:933-952;TM:953-970;NC:971-984;TM:985-1002;CY:1003-1023	uniprot	surface	0.5464	3	ENSG00000163399
[truncated: 29 more columns]

## Sheet: Data Table S6C
acc.no	protein	peptide	pep_mod	m_z	best_tr	z_pept	xmod_pos	max_ppm	min_ppm	mean_ppm	min_tR	max_tR	prot_scr	min_expectancy	Mean_expt	max_scr	mean_scr	N_peptides	pep_start	pep_end	max_delta_score	peptide_heading	sites	SumInten	spacer_0	pep_var_mod_conf	gene	uniprot_acc	db_id	pep_exp_mr_mean	pep_calc_mr	pep_delta_mean	...35	X	UniProt.accession	UniProt.description	UniProt.gene	Surfaceome.Label	Surfaceome.Label.Source	Comment	length	TM.domains	signalpeptide	topology	topology.source	MachineLearning.trainingset	MachineLearning.score	MachineLearning.FPR.class..1.1...2.5...3.15..	Ensembl.gene
AMPN_HUMAN	Aminopeptidase N OS=Homo sapiens OX=9606 GN=ANPEP PE=1 SV=4	DHSAIPVINR	NA	561.307	36.4055	2	0.0000000000.0	2.5879	-0.356952	1.38815	32.0518	36.4055	341.222	0.0029	0.0153444	25.37	20.33	9	649	658	0.32	4415: Scan 9762 (rt=36.4055) [\\qmcr.qmul.ac.uk\rfs\HAEMONC\Pedro Cutillas Lab\Cell Signalling Proteomics\Ana Levi\PROJECT (3)_BIOTINYLATION of CELL SURFACE PROTEOME in haematological and solid tumours\Exp28\QE2_Exp28_Biotin_inc_sample18.raw]	ANPEP(648-658, no_mod);	4.17993e+07	NA	NA	ANPEP;	P15144;	p006046	1120.6	1120.6	0.00155556	523	523	P15144	Aminopeptidase N	ANPEP	surface	pos. trainingset	NA	967	1	0	CY:1-11;TM:12-33;NC:34-967	uniprot - CSPA confirmed	surface	0.6296	2	ENSG00000166825
4F2_HUMAN	Amino acid transporter heavy chain SLC3A2 OS=Homo sapiens OX=9606 GN=SLC3A2 PE=1 SV=3	WWHTGALYR	NA	397.202	46.246	3	0.000000000.0	1.00961	0.0841338	0.54687	41.275	46.246	378.5	0.00039	0.000475	34.09	33.315	2	218	226	4.57	8165: Scan 14903 (rt=46.246) [\\qmcr.qmul.ac.uk\rfs\HAEMONC\Pedro Cutillas Lab\Cell Signalling Proteomics\Ana Levi\PROJECT (3)_BIOTINYLATION of CELL SURFACE PROTEOME in haematological and solid tumours\Exp28\QE2_Exp28_Biotin_inc_sample18.raw]	SLC3A2(217-226, no_mod);	2.78761e+06	NA	NA	SLC3A2;	P08195;	p057245	1188.58	1188.58	0.00065	418	418	P08195	4F2 cell-surface antigen heavy chain	SLC3A2	surface	pos. trainingset	NA	630	1	0	CY:1-183;TM:184-205;NC:206-630	uniprot - CSPA confirmed	surface	0.694	2	ENSG00000168003
4F2_HUMAN	Amino acid transporter heavy chain SLC3A2 OS=Homo sapiens OX=9606 GN=SLC3A2 PE=1 SV=3	VILDLTPNYR	NA	602.34	51.9823	2	0.0000000000.0	2.99335	-1.74612	0.391986	48.0828	52.4551	192.143	2.4e-05	0.00249914	46.27	30.2586	7	304	313	11.64	10388: Scan 17948 (rt=51.9823) [\\qmcr.qmul.ac.uk\rfs\HAEMONC\Pedro Cutillas Lab\Cell Signalling Proteomics\Ana Levi\PROJECT (3)_BIOTINYLATION of CELL SURFACE PROTEOME in haematological and solid tumours\Exp28\QE2_Exp28_Biotin_inc_sample18.raw]	SLC3A2(303-313, no_mod);	4.11293e+07	NA	NA	SLC3A2;	P08195;	p053382	1202.67	1202.67	0.000471429	418	418	P08195	4F2 cell-surface antigen heavy chain	SLC3A2	surface	pos. trainingset	NA	630	1	0	CY:1-183;TM:184-205;NC:206-630	uniprot - CSPA confirmed	surface	0.694	2	ENSG00000168003
AMPN_HUMAN	Aminopeptidase N OS=Homo sapiens OX=9606 GN=ANPEP PE=1 SV=4	EATDVIIIHSK	NA	613.343	37.0668	2	0.00000000000.0	0.734891	-1.30647	-0.316411	32.2065	37.0668	307.5	1.2e-06	0.00279877	59.35	36.13	8	115	125	10.33	4660: Scan 10102 (rt=37.0668) [\\qmcr.qmul.ac.uk\rfs\HAEMONC\Pedro Cutillas Lab\Cell Signalling Proteomics\Ana Levi\PROJECT (3)_BIOTINYLATION of CELL SURFACE PROTEOME in haematological and solid tumours\Exp28\QE2_Exp28_Biotin_inc_sample18.raw]	ANPEP(114-125, no_mod);	2.2203e+07	NA	NA	ANPEP;	P15144;	p008747	1224.67	1224.67	-0.0003875	523	523	P15144	Aminopeptidase N	ANPEP	surface	pos. trainingset	NA	967	1	0	CY:1-11;TM:12-33;NC:34-967	uniprot - CSPA confirmed	surface	0.6296	2	ENSG00000166825
DSG1_HUMAN	Desmoglein-1 OS=Homo sapiens OX=9606 GN=DSG1 PE=1 SV=2	MTGFELTEGVK	NA	606.303	49.1156	2	0.00000000000.0	0.330417	0.330417	0.330417	49.1156	49.1156	85	7.9e-06	7.9e-06	51.04	51.04	1	651	661	NA	9279: Scan 16409 (rt=49.1156) [\\qmcr.qmul.ac.uk\rfs\HAEMONC\Pedro Cutillas Lab\Cell Signalling Proteomics\Ana Levi\PROJECT (3)_BIOTINYLATION of CELL SURFACE PROTEOME in haematological and solid tumours\Exp28\QE2_Exp28_Biotin_inc_sample18.raw]	DSG1(650-661, no_mod);	1863484	NA	NA	DSG1;	Q02413;	p036339	1210.59	1210.59	0.0004	1111	1111	Q02413	Desmoglein-1	DSG1	surface	machine learning	NA	1049	1	1	SP:1-23;NC:24-547;TM:548-570;CY:571-1049	uniprot	NA	0.8423	1	ENSG00000134760
DSC1_HUMAN	Desmocollin-1 OS=Homo sapiens OX=9606 GN=DSC1 PE=1 SV=2	IDVEILR	NA	429.259	49.2509	2	0.0000000.0	3.0356	-1.28429	0.895114	44.3725	49.2509	29.3333	0.032	0.0413333	14.96	13.9033	3	368	374	9.17	9332: Scan 16480 (rt=49.2509) [\\qmcr.qmul.ac.uk\rfs\HAEMONC\Pedro Cutillas Lab\Cell Signalling Proteomics\Ana Levi\PROJECT (3)_BIOTINYLATION of CELL SURFACE PROTEOME in haematological and solid tumours\Exp28\QE2_Exp28_Biotin_inc_sample18.raw]	DSC1(367-374, no_mod);	11469798	NA	NA	DSC1;	Q08554;	p021424	856.503	856.502	0.000766667	1148	1148	Q08554	Desmocollin-1	DSC1	surface	pos. trainingset	NA	894	1	1	SP:1-29;NC:30-691;TM:692-714;CY:715-894	uniprot	surface	0.9081	1	ENSG00000134765
PO210_HUMAN	Nuclear pore membrane glycoprotein 210 OS=Homo sapiens OX=9606 GN=NUP210 PE=1 SV=3	LPSQYNFAMNVLGR	NA	805.412	61.1746	2	0.00000000000000.0	3.60515	-1.36747	0.27527	55.716	63.1964	902.107	1e-09	0.000173311	89.95	63.0536	28	1233	1246	1.65	13857: Scan 22495 (rt=61.1746) [\\qmcr.qmul.ac.uk\rfs\HAEMONC\Pedro Cutillas Lab\Cell Signalling Proteomics\Ana Levi\PROJECT (3)_BIOTINYLATION of CELL SURFACE PROTEOME in haematological and solid tumours\Exp28\QE2_Exp28_Biotin_inc_sample18.raw]	NUP210(1232-1246, no_mod);	1.5697e+08	NA	NA	NUP210;	Q8TEM1;	p032092	1608.81	1608.81	0.000442857	2101	2101	Q8TEM1	Nuclear pore membrane glycoprotein 210	NUP210	surface	machine learning	NA	1887	1	1	SP:1-25;NC:26-1807;TM:1808-1828;CY:1829-1887	uniprot - CSPA confirmed	NA	0.6108	2	ENSG00000132182
AMPN_HUMAN	Aminopeptidase N OS=Homo sapiens OX=9606 GN=ANPEP PE=1 SV=4	VTLRPYLTPNDR	NA	482.269	41.7717	3	0.000000000000.0	0.761887	0.761887	0.761887	41.7717	41.7717	523	0.0019	0.0019	27.14	27.14	1	87	98	NA	6455: Scan 12566 (rt=41.7717) [\\qmcr.qmul.ac.uk\rfs\HAEMONC\Pedro Cutillas Lab\Cell Signalling Proteomics\Ana Levi\PROJECT (3)_BIOTINYLATION of CELL SURFACE PROTEOME in haematological and solid tumours\Exp28\QE2_Exp28_Biotin_inc_sample18.raw]	ANPEP(86-98, no_mod);	1.92903e+06	NA	NA	ANPEP;	P15144;	p055848	1443.78	1443.78	0.0011	523	523	P15144	Aminopeptidase N	ANPEP	surface	pos. trainingset	NA	967	1	0	CY:1-11;TM:12-33;NC:34-967	uniprot - CSPA confirmed	surface	0.6296	2	ENSG00000166825
CD33_HUMAN	Myeloid cell surface antigen CD33 OS=Homo sapiens OX=9606 GN=CD33 PE=1 SV=2	LDQEVQEETQGR	NA	716.339	28.1184	2	0.000000000000.0	1.67754	-2.44642	-0.0556004	25.1951	28.9329	89.5227	2.9e-08	5.13e-05	75.37	59.0905	44	78	89	19.36	1478: Scan 5713 (rt=28.1184) [\\qmcr.qmul.ac.uk\rfs\HAEMONC\Pedro Cutillas Lab\Cell Signalling Proteomics\Ana Levi\PROJECT (3)_BIOTINYLATION of CELL SURFACE PROTEOME in haematological and solid tumours\Exp28\QE2_Exp28_Biotin_inc_sample18.raw]	CD33(77-89, no_mod);	1.70365e+08	NA	NA	CD33;	P20138;	p027860	1430.66	1430.66	-7.95e-05	588	588	P20138	Myeloid cell surface antigen CD33	CD33	surface	pos. trainingset	NA	364	1	1	SP:1-16;NC:17-257;TM:258-282;CY:283-364	uniprot - CSPA confirmed	surface	0.9753	1	ENSG00000105383
AMPN_HUMAN	Aminopeptidase N OS=Homo sapiens OX=9606 GN=ANPEP PE=1 SV=4	MLSSFLSEDVFK	NA	701.85	65.1369	2	0.000000000000.0	1.42685	-1.35551	0.0792697	60.7524	67.9954	234.611	1.3e-07	3.83e-05	68.98	49.8678	18	486	497	1.32	15292: Scan 24319 (rt=65.1369) [\\qmcr.qmul.ac.uk\rfs\HAEMONC\Pedro Cutillas Lab\Cell Signalling Proteomics\Ana Levi\PROJECT (3)_BIOTINYLATION of CELL SURFACE PROTEOME in haematological and solid tumours\Exp28\QE2_Exp28_Biotin_inc_sample18.raw]	ANPEP(485-497, no_mod);	1.24423e+08	NA	NA	ANPEP;	P15144;	p035782	1401.69	1401.68	0.000111111	523	523	P15144	Aminopeptidase N	ANPEP	surface	pos. trainingset	NA	967	1	0	CY:1-11;TM:12-33;NC:34-967	uniprot - CSPA confirmed	surface	0.6296	2	ENSG00000166825
PECA1_HUMAN	Platelet endothelial cell adhesion molecule OS=Homo sapiens OX=9606 GN=PECAM1 PE=1 SV=2	EAIQGGIVR	NA	471.772	34.0445	2	0.000000000.0	-0.21242	-0.21242	-0.21242	34.0445	34.0445	26	0.0025	0.0025	26.03	26.03	1	141	149	NA	3514: Scan 8541 (rt=34.0445) [\\qmcr.qmul.ac.uk\rfs\HAEMONC\Pedro Cutillas Lab\Cell Signalling Proteomics\Ana Levi\PROJECT (3)_BIOTINYLATION of CELL SURFACE PROTEOME in haematological and solid tumours\Exp28\QE2_Exp28_Biotin_inc_sample18.raw]	PECAM1(140-149, no_mod);	1.42491e+06	NA	NA	PECAM1;	P16284;	p008543	941.529	941.529	-0.0002	543	543	P16284	Platelet endothelial cell adhesion molecule	PECAM1	surface	pos. trainingset	NA	738	1	1	SP:1-27;NC:28-602;TM:603-624;CY:625-738	uniprot - CSPA confirmed	surface	0.9341	1	NA
AMPN_HUMAN	Aminopeptidase N OS=Homo sapiens OX=9606 GN=ANPEP PE=1 SV=4	IQTQLQR	NA	443.759	27.7286	2	0.0000000.0	0.790511	0.564651	0.677581	24.7284	27.7286	341.5	0.01	0.013	19.97	18.99	2	642	648	9.73	1344: Scan 5535 (rt=27.7286) [\\qmcr.qmul.ac.uk\rfs\HAEMONC\Pedro Cutillas Lab\Cell Signalling Proteomics\Ana Levi\PROJECT (3)_BIOTINYLATION of CELL SURFACE PROTEOME in haematological and solid tumours\Exp28\QE2_Exp28_Biotin_inc_sample18.raw]	ANPEP(641-648, no_mod);	875131	NA	NA	ANPEP;	P15144;	p024077	885.504	885.503	0.0006	523	523	P15144	Aminopeptidase N	ANPEP	surface	pos. trainingset	NA	967	1	0	CY:1-11;TM:12-33;NC:34-967	uniprot - CSPA confirmed	surface	0.6296	2	ENSG00000166825
SDK2_HUMAN	Protein sidekick-2 OS=Homo sapiens OX=9606 GN=SDK2 PE=1 SV=3	HQSVSHGEAAVIR	NA	464.245	26.1827	3	0.0000000000000.0	1.79893	-0.143915	0.602643	20.4566	26.4429	70.25	3.9e-06	0.00469124	54.12	36.2675	8	121	133	NA	866: Scan 4854 (rt=26.1827) [\\qmcr.qmul.ac.uk\rfs\HAEMONC\Pedro Cutillas Lab\Cell Signalling Proteomics\Ana Levi\PROJECT (3)_BIOTINYLATION of CELL SURFACE PROTEOME in haematological and solid tumours\Exp28\QE2_Exp28_Biotin_inc_sample18.raw]	SDK2(120-133, no_mod);	5.30911e+06	NA	NA	SDK2;	Q58EX2;	p020436	1389.71	1389.71	0.0008375	1373	1373	Q58EX2	Protein sidekick-2	SDK2	surface	machine learning	NA	2172	1	1	SP:1-20;NC:21-1929;TM:1930-1953;CY:1954-2172	uniprot - CSPA confirmed	NA	0.9481	1	ENSG00000069188
PO210_HUMAN	Nuclear pore membrane glycoprotein 210 OS=Homo sapiens OX=9606 GN=NUP210 PE=1 SV=3	LYEITIEVFDK	NA	685.366	63.1418	2	0.00000000000.0	1.89959	-2.11877	0.0626238	58.7539	63.689	926.143	5e-08	5.02e-06	73.04	61.7357	7	365	375	6.04	14567: Scan 23405 (rt=63.1418) [\\qmcr.qmul.ac.uk\rfs\HAEMONC\Pedro Cutillas Lab\Cell Signalling Proteomics\Ana Levi\PROJECT (3)_BIOTINYLATION of CELL SURFACE PROTEOME in haematological and solid tumours\Exp28\QE2_Exp28_Biotin_inc_sample18.raw]	NUP210(364-375, no_mod);	2.09683e+07	NA	NA	NUP210;	Q8TEM1;	p034520	1368.72	1368.72	8.57e-05	2101	2101	Q8TEM1	Nuclear pore membrane glycoprotein 210	NUP210	surface	machine learning	NA	1887	1	1	SP:1-25;NC:26-1807;TM:1808-1828;CY:1829-1887	uniprot - CSPA confirmed	NA	0.6108	2	ENSG00000132182
AMPN_HUMAN	Aminopeptidase N OS=Homo sapiens OX=9606 GN=ANPEP PE=1 SV=4	EVVLQWFTENSK	NA	740.378	62.3551	2	0.000000000000.0	3.92226	-1.01438	1.00592	57.8904	63.5636	276.25	3.4e-07	0.00420853	64.7	43.7025	8	956	967	0.02	14276: Scan 23034 (rt=62.3551) [\\qmcr.qmul.ac.uk\rfs\HAEMONC\Pedro Cutillas Lab\Cell Signalling Proteomics\Ana Levi\PROJECT (3)_BIOTINYLATION of CELL SURFACE PROTEOME in haematological and solid tumours\Exp28\QE2_Exp28_Biotin_inc_sample18.raw]	ANPEP(955-967, no_mod);	5.19931e+07	NA	NA	ANPEP;	P15144;	p012977	1478.74	1478.74	0.0014875	523	523	P15144	Aminopeptidase N	ANPEP	surface	pos. trainingset	NA	967	1	0	CY:1-11;TM:12-33;NC:34-967	uniprot - CSPA confirmed	surface	0.6296	2	ENSG00000166825
CD166_HUMAN	CD166 antigen OS=Homo sapiens OX=9606 GN=ALCAM PE=1 SV=2	VLHPLEGAVVIIFK	NA	512.318	68.1575	3	0.00000000000000.0	2.67288	0.782305	1.72759	68.1575	70.2259	200	2e-05	0.000115	47.07	41.89	2	176	189	NA	16340: Scan 25671 (rt=68.1575) [\\qmcr.qmul.ac.uk\rfs\HAEMONC\Pedro Cutillas Lab\Cell Signalling Proteomics\Ana Levi\PROJECT (3)_BIOTINYLATION of CELL SURFACE PROTEOME in haematological and solid tumours\Exp28\QE2_Exp28_Biotin_inc_sample18.raw]	ALCAM(175-189, no_mod);	1.49271e+06	NA	NA	ALCAM;	Q13740;	p053964	1533.93	1533.93	0.00265	1215	1215	Q13740	CD166 antigen	ALCAM	surface	machine learning	NA	583	1	1	SP:1-27;NC:28-527;TM:528-550;CY:551-583	uniprot - CSPA confirmed	NA	0.9441	1	ENSG00000170017
CTR1_HUMAN	High affinity cationic amino acid transporter 1 OS=Homo sapiens OX=9606 GN=SLC7A1 PE=1 SV=1	VIYAMAEDGLLFK	NA	735.39	63.5432	2	0.0000000000000.0	3.81273	-1.90637	1.37871	59.6441	63.5432	62.5	4.1e-07	0.000677403	63.86	49.3225	4	361	373	NA	14715: Scan 23590 (rt=63.5432) [\\qmcr.qmul.ac.uk\rfs\HAEMONC\Pedro Cutillas Lab\Cell Signalling Proteomics\Ana Levi\PROJECT (3)_BIOTINYLATION of CELL SURFACE PROTEOME in haematological and solid tumours\Exp28\QE2_Exp28_Biotin_inc_sample18.raw]	SLC7A1(360-373, no_mod);	1.07918e+07	NA	NA	SLC7A1;	P30825;	p053570	1468.77	1468.76	0.002025	752	752	P30825	High affinity cationic amino acid transporter 1	SLC7A1	surface	machine learning	NA	629	14	0	CY:1-34;TM:35-56;NC:57-63;TM:64-85;CY:86-96;TM:97-123;NC:124-165;TM:166-183;CY:184-191;TM:192-210;NC:211-247;TM:248-273;CY:274-284;TM:285-310;NC:311-336;TM:337-357;CY:358-384;TM:385-403;NC:404-410;TM:411-430;CY:431-493;TM:494-517;NC:518-524;TM:525-547;CY:548-558;TM:559-579;NC:580-584;TM:585-606;CY:607-629	uniprot - CSPA confirmed	NA	0.9621	1	ENSG00000139514
AT1A1_HUMAN	Sodium/potassium-transporting ATPase subunit alpha-1 OS=Homo sapiens OX=9606 GN=ATP1A1 PE=1 SV=1	VDNSSLTGESEPQTR	NA	810.378	29.5617	2	0.000000000000000.0	1.35908	-5.68342	-0.750516	26.7253	29.8199	552.915	9.4e-11	8.15e-06	100.25	71.8291	47	213	227	1.97	1977: Scan 6388 (rt=29.5617) [\\qmcr.qmul.ac.uk\rfs\HAEMONC\Pedro Cutillas Lab\Cell Signalling Proteomics\Ana Levi\PROJECT (3)_BIOTINYLATION of CELL SURFACE PROTEOME in haematological and solid tumours\Exp28\QE2_Exp28_Biotin_inc_sample18.raw]	ATP1A1(212-227, no_mod);	1.33046e+08	NA	NA	ATP1A1;	P05023;	p052109	1618.74	1618.74	-0.00121489	381	381	P05023	Sodium/potassium-transporting ATPase subunit alpha-1	ATP1A1	surface	pos. trainingset	NA	1023	10	0	CY:1-95;TM:96-114;NC:115-129;TM:130-149;CY:150-290;TM:291-312;NC:313-318;TM:319-344;CY:345-775;TM:776-796;NC:797-801;TM:802-824;CY:825-848;TM:849-872;NC:873-912;TM:913-932;CY:933-952;TM:953-970;NC:971-984;TM:985-1002;CY:1003-1023	uniprot	surface	0.5464	3	ENSG00000163399
RPN1_HUMAN	Dolichyl-diphosphooligosaccharide--protein glycosyltransferase subunit 1 OS=Homo sapiens OX=9606 GN=RPN1 PE=1 SV=1	VHYENNSPFLTITSMTR	NA	670.663	55.2835	3	0.00000000000000000.0	4.52969	-3.63371	0.368801	50.1998	57.6656	1081.73	3e-08	5.92e-05	75.21	57.1382	22	216	232	NA	11642: Scan 19601 (rt=55.2835) [\\qmcr.qmul.ac.uk\rfs\HAEMONC\Pedro Cutillas Lab\Cell Signalling Proteomics\Ana Levi\PROJECT (3)_BIOTINYLATION of CELL SURFACE PROTEOME in haematological and solid tumours\Exp28\QE2_Exp28_Biotin_inc_sample18.raw]	RPN1(215-232, no_mod);	330282122	NA	NA	RPN1;	P04843;	p053184	2008.97	2008.97	0.000740909	379	379	P04843	Dolichyl-diphosphooligosaccharide--protein glycosyltransferase subunit 1	RPN1	surface	machine learning	NA	607	1	1	SP:1-26;NC:27-439;TM:440-458;CY:459-607	uniprot - CSPA confirmed	NA	0.5888	2	ENSG00000163902
DSC1_HUMAN	Desmocollin-1 OS=Homo sapiens OX=9606 GN=DSC1 PE=1 SV=2	VTATDLDEPDTLHTR	NA	561.945	34.1235	3	0.000000000000000.0	4.57568	-2.37697	0.973645	33.9375	36.8113	55.4615	2.4e-08	0.0033382	76.18	48.2392	13	264	278	2.89	3522: Scan 8899 (rt=34.1235) [\\qmcr.qmul.ac.uk\rfs\HAEMONC\Pedro Cutillas Lab\Cell Signalling Proteomics\Ana Levi\PROJECT (3)_BIOTINYLATION of CELL SURFACE PROTEOME in haematological and solid tumours\Exp28\QE2_Exp28_Biotin_inc_sample18R.raw]	DSC1(263-278, no_mod);	4.39659e+07	NA	NA	DSC1;	Q08554;	p055691	1682.81	1682.81	0.00163846	1148	1148	Q08554	Desmocollin-1	DSC1	surface	pos. trainingset	NA	894	1	1	SP:1-29;NC:30-691;TM:692-714;CY:715-894	uniprot	surface	0.9081	1	ENSG00000134765
CD44_HUMAN	CD44 antigen OS=Homo sapiens OX=9606 GN=CD44 PE=1 SV=3	SQEMVHLVNK	NA	592.808	29.1265	2	0.0000000000.0	2.95708	-5.40722	-0.483885	27.4024	33.1378	306.091	5.5e-06	0.000155409	52.62	41.73	11	706	715	NA	1994: Scan 6598 (rt=29.1265) [\\qmcr.qmul.ac.uk\rfs\HAEMONC\Pedro Cutillas Lab\Cell Signalling Proteomics\Ana Levi\PROJECT (3)_BIOTINYLATION of CELL SURFACE PROTEOME in haematological and solid tumours\Exp28\QE2_Exp28_Biotin_inc_sample18R.raw]	CD44(705-715, no_mod);	3.3475e+07	NA	NA	CD44;	P16070;	p046658	1183.6	1183.6	-0.000572727	535	535	P16070	CD44 antigen	CD44	surface	pos. trainingset	NA	742	1	1	SP:1-20;NC:21-649;TM:650-671;CY:672-742	uniprot - CSPA confirmed	surface	0.9609	1	ENSG00000026508
4F2_HUMAN	Amino acid transporter heavy chain SLC3A2 OS=Homo sapiens OX=9606 GN=SLC3A2 PE=1 SV=3	ADLLLSTQPGR	NA	585.83	41.4315	2	0.00000000000.0	8.20765	1.88092	4.70888	39.8143	44.509	265.615	0.00026	0.0124238	35.86	23.7369	13	593	603	15	6047: Scan 12517 (rt=41.4315) [\\qmcr.qmul.ac.uk\rfs\HAEMONC\Pedro Cutillas Lab\Cell Signalling Proteomics\Ana Levi\PROJECT (3)_BIOTINYLATION of CELL SURFACE PROTEOME in haematological and solid tumours\Exp28\QE2_Exp28_Biotin_inc_sample18R.raw]	SLC3A2(592-603, no_mod);	7.84552e+07	NA	NA	SLC3A2;	P08195;	p000603	1169.65	1169.64	0.00550769	418	418	P08195	4F2 cell-surface antigen heavy chain	SLC3A2	surface	pos. trainingset	NA	630	1	0	CY:1-183;TM:184-205;NC:206-630	uniprot - CSPA confirmed	surface	0.694	2	ENSG00000168003
ITA5_HUMAN	Integrin alpha-5 OS=Homo sapiens OX=9606 GN=ITGA5 PE=1 SV=2	QATLTQTLLIQNGAR	Deamidated (NQ)	814.952	48.6986	2	0.000000000001000.0	0.860009	-1.29001	-0.215002	47.6094	51.297	626	2.9e-10	6.49e-09	95.36	86.7	4	567	581	81.54	8754: Scan 16246 (rt=48.6986) [\\qmcr.qmul.ac.uk\rfs\HAEMONC\Pedro Cutillas Lab\Cell Signalling Proteomics\Ana Levi\PROJECT (3)_BIOTINYLATION of CELL SURFACE PROTEOME in haematological and solid tumours\Exp28\QE2_Exp28_Biotin_inc_sample18R.raw]	ITGA5(578);	1.17214e+07	NA	0.9602	ITGA5;	P08648;	p039936	1627.89	1627.89	-0.00035	428	428	P08648	Integrin alpha-5	ITGA5	surface	machine learning	NA	1049	1	1	SP:1-41;NC:42-997;TM:998-1021;CY:1022-1049	uniprot - CSPA confirmed	NA	0.9062	1	ENSG00000161638
AT1A1_HUMAN	Sodium/potassium-transporting ATPase subunit alpha-1 OS=Homo sapiens OX=9606 GN=ATP1A1 PE=1 SV=1	LIFDNLK	NA	431.756	47.7043	2	0.0000000.0	0.696463	0.696463	0.696463	47.7043	47.7043	504	0.0044	0.0044	23.59	23.59	1	767	773	7.62	8402: Scan 15757 (rt=47.7043) [\\qmcr.qmul.ac.uk\rfs\HAEMONC\Pedro Cutillas Lab\Cell Signalling Proteomics\Ana Levi\PROJECT (3)_BIOTINYLATION of CELL SURFACE PROTEOME in haematological and solid tumours\Exp28\QE2_Exp28_Biotin_inc_sample18R.raw]	ATP1A1(766-773, no_mod);	1.8622e+06	NA	NA	ATP1A1;	P05023;	p029658	861.497	861.496	0.0006	381	381	P05023	Sodium/potassium-transporting ATPase subunit alpha-1	ATP1A1	surface	pos. trainingset	NA	1023	10	0	CY:1-95;TM:96-114;NC:115-129;TM:130-149;CY:150-290;TM:291-312;NC:313-318;TM:319-344;CY:345-775;TM:776-796;NC:797-801;TM:802-824;CY:825-848;TM:849-872;NC:873-912;TM:913-932;CY:933-952;TM:953-970;NC:971-984;TM:985-1002;CY:1003-1023	uniprot	surface	0.5464	3	ENSG00000163399
LEUK_HUMAN	Leukosialin OS=Homo sapiens OX=9606 GN=SPN PE=1 SV=1	NGVVDAWAGPAQVPEEGAVTVTVGGSGGDK	Deamidated (NQ)	942.458	59.4209	3	0.100000000000000000000000000000.0	2.47844	-1.69951	0.238993	59.0445	61.2046	292	7.8e-12	9.42e-07	111.05	85.6612	8	297	326	96.84	12705: Scan 21402 (rt=59.4209) [\\qmcr.qmul.ac.uk\rfs\HAEMONC\Pedro Cutillas Lab\Cell Signalling Proteomics\Ana Levi\PROJECT (3)_BIOTINYLATION of CELL SURFACE PROTEOME in haematological and solid tumours\Exp28\QE2_Exp28_Biotin_inc_sample18R.raw]	SPN(297);	89276804	NA	0.9634	SPN;	P16150;	p037469	2824.35	2824.35	0.000675	538	538	P16150	Leukosialin	SPN	surface	machine learning	NA	400	1	1	SP:1-19;NC:20-254;TM:255-277;CY:278-400	uniprot	NA	0.8044	1	ENSG00000197471
4F2_HUMAN	Amino acid transporter heavy chain SLC3A2 OS=Homo sapiens OX=9606 GN=SLC3A2 PE=1 SV=3	GLVLGPIHK	NA	467.298	36.2868	2	0.000000000.0	1.17952	0.107229	0.750605	33.9118	36.2868	239.667	0.0034	0.0171333	24.74	19.4333	3	258	266	NA	4227: Scan 9924 (rt=36.2868) [\\qmcr.qmul.ac.uk\rfs\HAEMONC\Pedro Cutillas Lab\Cell Signalling Proteomics\Ana Levi\PROJECT (3)_BIOTINYLATION of CELL SURFACE PROTEOME in haematological and solid tumours\Exp28\QE2_Exp28_Biotin_inc_sample18R.raw]	SLC3A2(257-266, no_mod);	3.7257e+06	NA	NA	SLC3A2;	P08195;	p017601	932.581	932.581	0.0007	418	418	P08195	4F2 cell-surface antigen heavy chain	SLC3A2	surface	pos. trainingset	NA	630	1	0	CY:1-183;TM:184-205;NC:206-630	uniprot - CSPA confirmed	surface	0.694	2	ENSG00000168003
CTR1_HUMAN	High affinity cationic amino acid transporter 1 OS=Homo sapiens OX=9606 GN=SLC7A1 PE=1 SV=1	FLANVNDR	NA	474.748	32.2352	2	0.00000000.0	0.105543	-1.79423	-0.844343	32.2352	34.1574	55	0.0035	0.02525	24.56	18.935	2	374	381	6.64	2927: Scan 8017 (rt=32.2352) [\\qmcr.qmul.ac.uk\rfs\HAEMONC\Pedro Cutillas Lab\Cell Signalling Proteomics\Ana Levi\PROJECT (3)_BIOTINYLATION of CELL SURFACE PROTEOME in haematological and solid tumours\Exp28\QE2_Exp28_Biotin_inc_sample18R.raw]	SLC7A1(373-381, no_mod);	4.80544e+06	NA	NA	SLC7A1;	P30825;	p014216	947.482	947.482	-0.0008	752	752	P30825	High affinity cationic amino acid transporter 1	SLC7A1	surface	machine learning	NA	629	14	0	CY:1-34;TM:35-56;NC:57-63;TM:64-85;CY:86-96;TM:97-123;NC:124-165;TM:166-183;CY:184-191;TM:192-210;NC:211-247;TM:248-273;CY:274-284;TM:285-310;NC:311-336;TM:337-357;CY:358-384;TM:385-403;NC:404-410;TM:411-430;CY:431-493;TM:494-517;NC:518-524;TM:525-547;CY:548-558;TM:559-579;NC:580-584;TM:585-606;CY:607-629	uniprot - CSPA confirmed	NA	0.9621	1	ENSG00000139514
AT1A1_HUMAN	Sodium/potassium-transporting ATPase subunit alpha-1 OS=Homo sapiens OX=9606 GN=ATP1A1 PE=1 SV=1	GIVVYTGDR	NA	490.263	34.7778	2	0.000000000.0	0.204392	-3.67905	-1.31577	34.6385	38.13	515.25	0.0039	0.0184	24.11	18.9988	8	256	264	6.16	3728: Scan 9201 (rt=34.7778) [\\qmcr.qmul.ac.uk\rfs\HAEMONC\Pedro Cutillas Lab\Cell Signalling Proteomics\Ana Levi\PROJECT (3)_BIOTINYLATION of CELL SURFACE PROTEOME in haematological and solid tumours\Exp28\QE2_Exp28_Biotin_inc_sample18R.raw]	ATP1A1(255-264, no_mod);	3.83018e+07	NA	NA	ATP1A1;	P05023;	p017148	978.512	978.514	-0.0012875	381	381	P05023	Sodium/potassium-transporting ATPase subunit alpha-1	ATP1A1	surface	pos. trainingset	NA	1023	10	0	CY:1-95;TM:96-114;NC:115-129;TM:130-149;CY:150-290;TM:291-312;NC:313-318;TM:319-344;CY:345-775;TM:776-796;NC:797-801;TM:802-824;CY:825-848;TM:849-872;NC:873-912;TM:913-932;CY:933-952;TM:953-970;NC:971-984;TM:985-1002;CY:1003-1023	uniprot	surface	0.5464	3	ENSG00000163399
PLXB1_HUMAN	Plexin-B1 OS=Homo sapiens OX=9606 GN=PLXNB1 PE=1 SV=3	TNSLPLR	NA	400.735	30.2726	2	0.0000000.0	0.25017	0.25017	0.25017	30.2726	30.2726	31	0.00087	0.00087	30.61	30.61	1	1978	1984	NA	2330: Scan 7116 (rt=30.2726) [\\qmcr.qmul.ac.uk\rfs\HAEMONC\Pedro Cutillas Lab\Cell Signalling Proteomics\Ana Levi\PROJECT (3)_BIOTINYLATION of CELL SURFACE PROTEOME in haematological and solid tumours\Exp28\QE2_Exp28_Biotin_inc_sample18R.raw]	PLXNB1(1977-1984, no_mod);	230478	NA	NA	PLXNB1;	O43157;	p050070	799.455	799.455	0.0002	164	164	O43157	Plexin-B1	PLXNB1	surface	pos. trainingset	NA	2135	1	1	SP:1-19;NC:20-1487;TM:1488-1511;CY:1512-2135	uniprot - CSPA confirmed	surface	0.8814	1	ENSG00000164050
AT1A1_HUMAN	Sodium/potassium-transporting ATPase subunit alpha-1 OS=Homo sapiens OX=9606 GN=ATP1A1 PE=1 SV=1	IVEIPFNSTNK	NA	631.343	43.4268	2	0.00000000000.0	1.7451	-1.34849	-0.0566592	42.1975	47.6281	608.643	7.8e-06	0.00283956	51.11	34.1564	14	477	487	7.03	8478: Scan 14700 (rt=43.4268) [\\qmcr.qmul.ac.uk\rfs\HAEMONC\Pedro Cutillas Lab\Cell Signalling Proteomics\Ana Levi\PROJECT (3)_BIOTINYLATION of CELL SURFACE PROTEOME in haematological and solid tumours\Exp28\QE2_Exp28_Biotin_inc_sample32.raw]	ATP1A1(476-487, no_mod);	5.66809e+07	NA	NA	ATP1A1;	P05023;	p024762	1260.67	1260.67	-7.14e-05	381	381	P05023	Sodium/potassium-transporting ATPase subunit alpha-1	ATP1A1	surface	pos. trainingset	NA	1023	10	0	CY:1-95;TM:96-114;NC:115-129;TM:130-149;CY:150-290;TM:291-312;NC:313-318;TM:319-344;CY:345-775;TM:776-796;NC:797-801;TM:802-824;CY:825-848;TM:849-872;NC:873-912;TM:913-932;CY:933-952;TM:953-970;NC:971-984;TM:985-1002;CY:1003-1023	uniprot	surface	0.5464	3	ENSG00000163399
CD44_HUMAN	CD44 antigen OS=Homo sapiens OX=9606 GN=CD44 PE=1 SV=3	ESSETPDQFMTADETR	NA	922.386	40.0161	2	0.0000000000000000.0	2.38773	-1.79079	0.132511	39.3051	42.4116	214.721	5.8e-10	7.85e-07	92.34	68.3942	43	716	731	2.11	7053: Scan 12818 (rt=40.0161) [\\qmcr.qmul.ac.uk\rfs\HAEMONC\Pedro Cutillas Lab\Cell Signalling Proteomics\Ana Levi\PROJECT (3)_BIOTINYLATION of CELL SURFACE PROTEOME in haematological and solid tumours\Exp28\QE2_Exp28_Biotin_inc_sample32.raw]	CD44(715-731, no_mod);	4.63543e+08	NA	NA	CD44;	P16070;	p012278	1842.76	1842.76	0.000244186	535	535	P16070	CD44 antigen	CD44	surface	pos. trainingset	NA	742	1	1	SP:1-20;NC:21-649;TM:650-671;CY:672-742	uniprot - CSPA confirmed	surface	0.9609	1	ENSG00000026508
ITB1_HUMAN	Integrin beta-1 OS=Homo sapiens OX=9606 GN=ITGB1 PE=1 SV=2	LSENNIQTIFAVTEEFQPVYK	NA	824.089	70.1427	3	0.000000000000000000000.0	6.68221	-0.647972	1.2352	69.0352	70.762	175.875	6.3e-10	0.000213514	92	65.3413	8	326	346	4.45	19162: Scan 28009 (rt=70.1427) [\\qmcr.qmul.ac.uk\rfs\HAEMONC\Pedro Cutillas Lab\Cell Signalling Proteomics\Ana Levi\PROJECT (3)_BIOTINYLATION of CELL SURFACE PROTEOME in haematological and solid tumours\Exp28\QE2_Exp28_Biotin_inc_sample32.raw]	ITGB1(325-346, no_mod);	3.98394e+07	NA	NA	ITGB1;	P05556;	p033003	2469.25	2469.24	0.00305	391	391	P05556	Integrin beta-1	ITGB1	surface	pos. trainingset	NA	798	1	1	SP:1-20;NC:21-728;TM:729-751;CY:752-798	uniprot - CSPA confirmed	surface	0.9588	1	ENSG00000150093
EPHB2_HUMAN	Ephrin type-B receptor 2 OS=Homo sapiens OX=9606 GN=EPHB2 PE=1 SV=5	WTAPEAIQYR	NA	617.817	44.569	2	0.0000000000.0	3.40463	3.40463	3.40463	44.569	44.569	34	0.00043	0.00043	33.7	33.7	1	792	801	33.53	8943: Scan 15342 (rt=44.569) [\\qmcr.qmul.ac.uk\rfs\HAEMONC\Pedro Cutillas Lab\Cell Signalling Proteomics\Ana Levi\PROJECT (3)_BIOTINYLATION of CELL SURFACE PROTEOME in haematological and solid tumours\Exp28\QE2_Exp28_Biotin_inc_sample32.raw]	EPHB2(791-801, no_mod);	5.05587e+06	NA	NA	EPHB2;	P29323;	p057175	1233.62	1233.61	0.0042	697	697	P29323	Ephrin type-B receptor 2	EPHB2	surface	pos. trainingset	NA	1055	1	1	SP:1-18;NC:19-542;TM:543-565;CY:566-1055	uniprot - CSPA confirmed	NA	0.986	1	ENSG00000133216
DPB1_HUMAN	HLA class II histocompatibility antigen, DP beta 1 chain OS=Homo sapiens OX=9606 GN=HLA-DPB1 PE=1 SV=1	ATPENYLFQGR	NA	648.325	43.6311	2	0.00000000000.0	3.55314	3.55314	3.55314	43.6311	43.6311	47	2.1e-05	2.1e-05	46.74	46.74	1	31	41	NA	8558: Scan 14814 (rt=43.6311) [\\qmcr.qmul.ac.uk\rfs\HAEMONC\Pedro Cutillas Lab\Cell Signalling Proteomics\Ana Levi\PROJECT (3)_BIOTINYLATION of CELL SURFACE PROTEOME in haematological and solid tumours\Exp28\QE2_Exp28_Biotin_inc_sample32.raw]	HLA-DPB1(30-41, no_mod);	3.54283e+06	NA	NA	HLA-DPB1;	P04440;	p004158	1294.64	1294.63	0.0046	375	375	P04440	HLA class II histocompatibility antigen, DP beta 1 chain	HLA-DPB1	surface	pos. trainingset	NA	258	1	1	SP:1-29;NC:30-226;TM:227-246;CY:247-258	uniprot - CSPA confirmed	surface	0.8083	1	ENSG00000215048;ENSG00000236693;ENSG00000223865;ENSG00000230763;ENSG00000226826;ENSG00000237710
PTPRC_HUMAN	Receptor-type tyrosine-protein phosphatase C OS=Homo sapiens OX=9606 GN=PTPRC PE=1 SV=3	YHLEVEAGNTLVR	NA	750.894	38.893	2	0.0000000000000.0	1.1335	-1.93363	-0.333384	38.1538	41.9503	494.667	4.3e-05	0.000370333	43.68	36.6	6	518	530	11.39	6564: Scan 12175 (rt=38.893) [\\qmcr.qmul.ac.uk\rfs\HAEMONC\Pedro Cutillas Lab\Cell Signalling Proteomics\Ana Levi\PROJECT (3)_BIOTINYLATION of CELL SURFACE PROTEOME in haematological and solid tumours\Exp28\QE2_Exp28_Biotin_inc_sample32.raw]	PTPRC(517-530, no_mod);	3.13037e+07	NA	NA	PTPRC;	P08575;	p057882	1499.77	1499.77	-0.0005	423	423	P08575	Receptor-type tyrosine-protein phosphatase C	PTPRC	surface	machine learning	NA	1304	1	1	SP:1-23;NC:24-575;TM:576-597;CY:598-1304	uniprot	NA	0.978	1	ENSG00000081237;ENSG00000262418
UBAC2_HUMAN	Ubiquitin-associated domain-containing protein 2 OS=Homo sapiens OX=9606 GN=UBAC2 PE=1 SV=1	FFSWTLEPIFSSSEPTSEAR	NA	1159.55	69.0793	2	0.00000000000000000000.0	2.58945	-4.40207	-0.58571	67.7982	69.4539	76.5714	2.3e-08	1.8e-06	76.44	64.9693	14	213	232	3.39	18762: Scan 27538 (rt=69.0793) [\\qmcr.qmul.ac.uk\rfs\HAEMONC\Pedro Cutillas Lab\Cell Signalling Proteomics\Ana Levi\PROJECT (3)_BIOTINYLATION of CELL SURFACE PROTEOME in haematological and solid tumours\Exp28\QE2_Exp28_Biotin_inc_sample32.raw]	UBAC2(212-232, no_mod);	1.14768e+07	NA	NA	UBAC2;	Q8NBM4;	p013756	2317.09	2317.09	-0.00135714	1756	1756	Q8NBM4	Ubiquitin-associated domain-containing protein 2	UBAC2	surface	machine learning	NA	344	3	1	SP:1-37;NC:38-91;TM:92-113;CY:114-124;TM:125-145;NC:146-163;TM:164-188;CY:189-344	uniprot	NA	0.6547	2	ENSG00000134882
LDLR_HUMAN	Low-density lipoprotein receptor OS=Homo sapiens OX=9606 GN=LDLR PE=1 SV=1	SEYTSLIPNLR	NA	646.85	51.6566	2	0.00000000000.0	6.03866	6.03866	6.03866	51.6566	51.6566	18	0.015	0.015	18.34	18.34	1	417	427	4.55	11889: Scan 19218 (rt=51.6566) [\\qmcr.qmul.ac.uk\rfs\HAEMONC\Pedro Cutillas Lab\Cell Signalling Proteomics\Ana Levi\PROJECT (3)_BIOTINYLATION of CELL SURFACE PROTEOME in haematological and solid tumours\Exp28\QE2_Exp28_Biotin_inc_sample32.raw]	LDLR(416-427, no_mod);	3.16706e+06	NA	NA	LDLR;	P01130;	p044729	1291.68	1291.68	0.0078	342	342	P01130	Low-density lipoprotein receptor	LDLR	surface	pos. trainingset	NA	860	1	1	SP:1-24;NC:25-788;TM:789-810;CY:811-860	uniprot - CSPA confirmed	surface	0.9309	1	ENSG00000130164
BST2_HUMAN	Bone marrow stromal antigen 2 OS=Homo sapiens OX=9606 GN=BST2 PE=1 SV=1	LQDASAEVER	NA	559.278	25.0663	2	0.0000000000.0	2.05993	-2.77643	0.309134	24.1377	28.1954	47.6452	3.2e-06	0.00124103	54.96	39.3765	31	127	136	8.52	1370: Scan 5160 (rt=25.0663) [\\qmcr.qmul.ac.uk\rfs\HAEMONC\Pedro Cutillas Lab\Cell Signalling Proteomics\Ana Levi\PROJECT (3)_BIOTINYLATION of CELL SURFACE PROTEOME in haematological and solid tumours\Exp28\QE2_Exp28_Biotin_inc_sample32.raw]	BST2(126-136, no_mod);	7.05578e+07	NA	NA	BST2;	Q10589;	p032252	1116.54	1116.54	0.000345161	1157	1157	Q10589	Bone marrow stromal antigen 2	BST2	surface	GPI (UniProt)	NA	180	1	0	CY:1-21;TM:22-45;NC:46-180	uniprot - CSPA confirmed	surface	0.7926	1	ENSG00000130303
LMAN2_HUMAN	Vesicular integral-membrane protein VIP36 OS=Homo sapiens OX=9606 GN=LMAN2 PE=1 SV=1	DWEMHVHFK	NA	410.191	38.9671	3	0.000000000.0	1.05902	-1.05902	0.342145	38.5547	43.845	333.8	0.015	0.0222	18.38	16.758	5	111	119	1.97	6599: Scan 12217 (rt=38.9671) [\\qmcr.qmul.ac.uk\rfs\HAEMONC\Pedro Cutillas Lab\Cell Signalling Proteomics\Ana Levi\PROJECT (3)_BIOTINYLATION of CELL SURFACE PROTEOME in haematological and solid tumours\Exp28\QE2_Exp28_Biotin_inc_sample32.raw]	LMAN2(110-119, no_mod);	2.18596e+07	NA	NA	LMAN2;	Q12907;	p008182	1227.55	1227.55	0.00042	1166	1166	Q12907	Vesicular integral-membrane protein VIP36	LMAN2	surface	machine learning	NA	356	1	1	SP:1-44;NC:45-322;TM:323-345;CY:346-356	uniprot - CSPA confirmed	NA	0.6148	2	ENSG00000169223
SSRA_HUMAN	Translocon-associated protein subunit alpha OS=Homo sapiens OX=9606 GN=SSR1 PE=1 SV=3	QATFEYSFIPAEPMGGRPFGLVINLNYK	NA	1053.87	68.1725	3	0.0000000000000000000000000000.0	3.16597	1.36137	1.98823	67.0153	68.1725	107.8	1.2e-05	0.0013624	49.17	33.974	5	151	178	NA	18423: Scan 27136 (rt=68.1725) [\\qmcr.qmul.ac.uk\rfs\HAEMONC\Pedro Cutillas Lab\Cell Signalling Proteomics\Ana Levi\PROJECT (3)_BIOTINYLATION of CELL SURFACE PROTEOME in haematological and solid tumours\Exp28\QE2_Exp28_Biotin_inc_sample32.raw]	SSR1(150-178, no_mod);	5.06953e+06	NA	NA	SSR1;	P43307;	p039927	3158.6	3158.59	0.00628	882	882	P43307	Translocon-associated protein subunit alpha	SSR1	surface	machine learning	NA	286	1	1	SP:1-21;NC:22-207;TM:208-229;CY:230-286	uniprot - CSPA confirmed	NA	0.6427	2	ENSG00000124783
STT3B_HUMAN	Dolichyl-diphosphooligosaccharide--protein glycosyltransferase subunit STT3B OS=Homo sapiens OX=9606 GN=STT3B PE=1 SV=1	EAYFWLR	NA	492.751	53.8781	2	0.0000000.0	2.94869	-1.32183	0.650746	52.6477	58.0004	262.6	0.0071	0.01302	21.5	19.106	5	586	592	6.76	12824: Scan 20382 (rt=53.8781) [\\qmcr.qmul.ac.uk\rfs\HAEMONC\Pedro Cutillas Lab\Cell Signalling Proteomics\Ana Levi\PROJECT (3)_BIOTINYLATION of CELL SURFACE PROTEOME in haematological and solid tumours\Exp28\QE2_Exp28_Biotin_inc_sample32.raw]	STT3B(585-592, no_mod);	2.75103e+07	NA	NA	STT3B;	Q8TCJ2;	p008811	983.487	983.486	0.00064	2068	2068	Q8TCJ2	Dolichyl-diphosphooligosaccharide--protein glycosyltransferase subunit STT3B	STT3B	surface	machine learning	NA	826	11	0	CY:1-69;TM:70-90;NC:91-165;TM:166-188;CY:189-219;TM:220-238;NC:239-259;TM:260-283;CY:284-289;TM:290-310;NC:311-321;TM:322-340;CY:341-351;TM:352-373;NC:374-410;TM:411-433;CY:434-439;TM:440-458;NC:459-463;TM:464-483;CY:484-537;TM:538-559;NC:560-826	uniprot - CSPA confirmed	NA	0.7505	1	ENSG00000163527
LMAN2_HUMAN	Vesicular integral-membrane protein VIP36 OS=Homo sapiens OX=9606 GN=LMAN2 PE=1 SV=1	EHSLIKPYQGVGSSSMPLWDFQGSTMLTSQYVR	NA	933.207	59.4413	4	0.000000000000000000000000000000000.0	1.63592	-0.0268183	0.804549	59.2193	59.4413	445	6.4e-07	1.37e-06	61.94	59.315	2	57	89	0.25	15065: Scan 23131 (rt=59.4413) [\\qmcr.qmul.ac.uk\rfs\HAEMONC\Pedro Cutillas Lab\Cell Signalling Proteomics\Ana Levi\PROJECT (3)_BIOTINYLATION of CELL SURFACE PROTEOME in haematological and solid tumours\Exp28\QE2_Exp28_Biotin_inc_sample32.raw]	LMAN2(56-89, no_mod);	6.61081e+06	NA	NA	LMAN2;	Q12907;	p010058	3728.8	3728.8	0.003	1166	1166	Q12907	Vesicular integral-membrane protein VIP36	LMAN2	surface	machine learning	NA	356	1	1	SP:1-44;NC:45-322;TM:323-345;CY:346-356	uniprot - CSPA confirmed	NA	0.6148	2	ENSG00000169223
STIM1_HUMAN	Stromal interaction molecule 1 OS=Homo sapiens OX=9606 GN=STIM1 PE=1 SV=3	ALDTVLFGPPLLTR	NA	756.943	66.015	2	0.00000000000000.0	1.65358	-1.38901	-0.268707	65.3251	71.0682	52.5	2.2e-06	0.00219089	56.55	32.9894	16	194	207	1.95	17610: Scan 26166 (rt=66.015) [\\qmcr.qmul.ac.uk\rfs\HAEMONC\Pedro Cutillas Lab\Cell Signalling Proteomics\Ana Levi\PROJECT (3)_BIOTINYLATION of CELL SURFACE PROTEOME in haematological and solid tumours\Exp28\QE2_Exp28_Biotin_inc_sample32.raw]	STIM1(193-207, no_mod);	4.21078e+07	NA	NA	STIM1;	Q13586;	p002210	1511.87	1511.87	-0.00040625	1202	1202	Q13586	Stromal interaction molecule 1	STIM1	surface	pos. trainingset	NA	685	1	1	SP:1-26;NC:27-213;TM:214-233;CY:234-685	uniprot - CSPA confirmed	surface	0.7732	1	ENSG00000167323
4F2_HUMAN	Amino acid transporter heavy chain SLC3A2 OS=Homo sapiens OX=9606 GN=SLC3A2 PE=1 SV=3	VAEDEAEAAAAAK	NA	623.301	26.1209	2	0.0000000000000.0	6.82957	-4.17809	-0.712418	25.3283	29.0304	234.733	3.9e-08	1.09e-05	74.14	58.809	30	148	160	19.94	1728: Scan 5648 (rt=26.1209) [\\qmcr.qmul.ac.uk\rfs\HAEMONC\Pedro Cutillas Lab\Cell Signalling Proteomics\Ana Levi\PROJECT (3)_BIOTINYLATION of CELL SURFACE PROTEOME in haematological and solid tumours\Exp28\QE2_Exp28_Biotin_inc_sample32.raw]	SLC3A2(147-160, no_mod);	1.01887e+08	NA	NA	SLC3A2;	P08195;	p051556	1244.59	1244.59	-0.000886667	418	418	P08195	4F2 cell-surface antigen heavy chain	SLC3A2	surface	pos. trainingset	NA	630	1	0	CY:1-183;TM:184-205;NC:206-630	uniprot - CSPA confirmed	surface	0.694	2	ENSG00000168003
AT1A1_HUMAN	Sodium/potassium-transporting ATPase subunit alpha-1 OS=Homo sapiens OX=9606 GN=ATP1A1 PE=1 SV=1	GVGIISEGNETVEDIAAR	NA	915.466	49.6363	2	0.000000000000000000.0	3.99143	-3.55402	0.681642	48.4645	53.9891	557.6	6.6e-12	6.46e-08	111.8	82.3364	45	630	647	9.6	11058: Scan 18147 (rt=49.6363) [\\qmcr.qmul.ac.uk\rfs\HAEMONC\Pedro Cutillas Lab\Cell Signalling Proteomics\Ana Levi\PROJECT (3)_BIOTINYLATION of CELL SURFACE PROTEOME in haematological and solid tumours\Exp28\QE2_Exp28_Biotin_inc_sample32.raw]	ATP1A1(629-647, no_mod);	4.09714e+08	NA	NA	ATP1A1;	P05023;	p018851	1828.92	1828.92	0.00124667	381	381	P05023	Sodium/potassium-transporting ATPase subunit alpha-1	ATP1A1	surface	pos. trainingset	NA	1023	10	0	CY:1-95;TM:96-114;NC:115-129;TM:130-149;CY:150-290;TM:291-312;NC:313-318;TM:319-344;CY:345-775;TM:776-796;NC:797-801;TM:802-824;CY:825-848;TM:849-872;NC:873-912;TM:913-932;CY:933-952;TM:953-970;NC:971-984;TM:985-1002;CY:1003-1023	uniprot	surface	0.5464	3	ENSG00000163399
STT3B_HUMAN	Dolichyl-diphosphooligosaccharide--protein glycosyltransferase subunit STT3B OS=Homo sapiens OX=9606 GN=STT3B PE=1 SV=1	FESIIHEFDPWFNYR	NA	1000.47	65.3795	2	0.000000000000000.0	2.20118	-1.60086	0.700376	63.9429	65.3795	363.4	2.8e-06	1.34e-05	55.6	50.75	5	95	109	3.22	17372: Scan 25882 (rt=65.3795) [\\qmcr.qmul.ac.uk\rfs\HAEMONC\Pedro Cutillas Lab\Cell Signalling Proteomics\Ana Levi\PROJECT (3)_BIOTINYLATION of CELL SURFACE PROTEOME in haematological and solid tumours\Exp28\QE2_Exp28_Biotin_inc_sample32.raw]	STT3B(94-109, no_mod);	1.74863e+07	NA	NA	STT3B;	Q8TCJ2;	p013661	1998.93	1998.93	0.0014	2068	2068	Q8TCJ2	Dolichyl-diphosphooligosaccharide--protein glycosyltransferase subunit STT3B	STT3B	surface	machine learning	NA	826	11	0	CY:1-69;TM:70-90;NC:91-165;TM:166-188;CY:189-219;TM:220-238;NC:239-259;TM:260-283;CY:284-289;TM:290-310;NC:311-321;TM:322-340;CY:341-351;TM:352-373;NC:374-410;TM:411-433;CY:434-439;TM:440-458;NC:459-463;TM:464-483;CY:484-537;TM:538-559;NC:560-826	uniprot - CSPA confirmed	NA	0.7505	1	ENSG00000163527
PLXA1_HUMAN	Plexin-A1 OS=Homo sapiens OX=9606 GN=PLXNA1 PE=1 SV=3	LLDAAYK	NA	397.226	28.9061	2	0.0000000.0	0.504771	0.504771	0.504771	28.9061	28.9061	13	0.047	0.047	13.23	13.23	1	1535	1541	10.74	2732: Scan 6983 (rt=28.9061) [\\qmcr.qmul.ac.uk\rfs\HAEMONC\Pedro Cutillas Lab\Cell Signalling Proteomics\Ana Levi\PROJECT (3)_BIOTINYLATION of CELL SURFACE PROTEOME in haematological and solid tumours\Exp28\QE2_Exp28_Biotin_inc_sample32.raw]	PLXNA1(1534-1541, no_mod);	2.43596e+06	NA	NA	PLXNA1;	Q9UIW2;	p030213	792.438	792.438	0.0004	2709	2709	Q9UIW2	Plexin-A1	PLXNA1	surface	pos. trainingset	NA	1896	1	1	SP:1-26;NC:27-1242;TM:1243-1267;CY:1268-1896	uniprot - CSPA confirmed	surface	0.9396	1	ENSG00000114554
STT3B_HUMAN	Dolichyl-diphosphooligosaccharide--protein glycosyltransferase subunit STT3B OS=Homo sapiens OX=9606 GN=STT3B PE=1 SV=1	STHHLASHGFYEFLNWFDER	NA	831.718	58.1719	3	0.00000000000000000000.0	1.04328	0.44139	0.742337	56.3837	58.1719	467	2.6e-11	3.76e-09	105.81	93.515	2	110	129	NA	14538: Scan 22521 (rt=58.1719) [\\qmcr.qmul.ac.uk\rfs\HAEMONC\Pedro Cutillas Lab\Cell Signalling Proteomics\Ana Levi\PROJECT (3)_BIOTINYLATION of CELL SURFACE PROTEOME in haematological and solid tumours\Exp28\QE2_Exp28_Biotin_inc_sample32.raw]	STT3B(109-129, no_mod);	6.67841e+06	NA	NA	STT3B;	Q8TCJ2;	p047252	2492.13	2492.13	0.00185	2068	2068	Q8TCJ2	Dolichyl-diphosphooligosaccharide--protein glycosyltransferase subunit STT3B	STT3B	surface	machine learning	NA	826	11	0	CY:1-69;TM:70-90;NC:91-165;TM:166-188;CY:189-219;TM:220-238;NC:239-259;TM:260-283;CY:284-289;TM:290-310;NC:311-321;TM:322-340;CY:341-351;TM:352-373;NC:374-410;TM:411-433;CY:434-439;TM:440-458;NC:459-463;TM:464-483;CY:484-537;TM:538-559;NC:560-826	uniprot - CSPA confirmed	NA	0.7505	1	ENSG00000163527
ITAL_HUMAN	Integrin alpha-L OS=Homo sapiens OX=9606 GN=ITGAL PE=1 SV=3	TSLLASGAPR	NA	486.777	31.0965	2	0.0000000000.0	0.308788	-1.33808	-0.480337	31.0965	32.5293	187.333	0.0013	0.0088	28.98	22.5133	3	417	426	10.88	3511: Scan 8180 (rt=31.0965) [\\qmcr.qmul.ac.uk\rfs\HAEMONC\Pedro Cutillas Lab\Cell Signalling Proteomics\Ana Levi\PROJECT (3)_BIOTINYLATION of CELL SURFACE PROTEOME in haematological and solid tumours\Exp28\QE2_Exp28_Biotin_inc_sample32R.raw]	ITGAL(416-426, no_mod);	2.04008e+07	NA	NA	ITGAL;	P20701;	p050624	971.54	971.54	-0.000466667	594	594	P20701	Integrin alpha-L	ITGAL	surface	pos. trainingset	NA	1170	1	1	SP:1-25;NC:26-1089;TM:1090-1114;CY:1115-1170	uniprot - CSPA confirmed	surface	0.8621	1	ENSG00000005844
ERMP1_HUMAN	Endoplasmic reticulum metallopeptidase 1 OS=Homo sapiens OX=9606 GN=ERMP1 PE=1 SV=2	HLATSDMLAAASK	NA	658.338	33.3114	2	0.0000000000000.0	1.21704	-0.684588	0.395539	32.9915	34.3908	336.6	7e-08	0.00103625	71.53	45.514	5	381	393	7.42	4214: Scan 9204 (rt=33.3114) [\\qmcr.qmul.ac.uk\rfs\HAEMONC\Pedro Cutillas Lab\Cell Signalling Proteomics\Ana Levi\PROJECT (3)_BIOTINYLATION of CELL SURFACE PROTEOME in haematological and solid tumours\Exp28\QE2_Exp28_Biotin_inc_sample32R.raw]	ERMP1(380-393, no_mod);	4.14708e+06	NA	NA	ERMP1;	Q7Z2K6;	p019933	1314.66	1314.66	0.00052	1576	1576	Q7Z2K6	Endoplasmic reticulum metallopeptidase 1	ERMP1	surface	machine learning	NA	904	9	0	CY:1-70;TM:71-88;NC:89-399;TM:400-424;CY:425-453;TM:454-478;NC:479-487;TM:488-510;CY:511-521;TM:522-540;NC:541-545;TM:546-566;CY:567-580;TM:581-602;NC:603-621;TM:622-644;CY:645-651;TM:652-674;NC:675-904	uniprot - CSPA confirmed	NA	0.6447	2	ENSG00000099219
AT1A1_HUMAN	Sodium/potassium-transporting ATPase subunit alpha-1 OS=Homo sapiens OX=9606 GN=ATP1A1 PE=1 SV=1	AAVPDAVGK	NA	414.235	24.7171	2	0.000000000.0	1.81498	-0.483995	0.580794	24.7171	26.0359	871.6	0.0087	0.0179	20.58	18.294	5	597	605	4.93	1454: Scan 5211 (rt=24.7171) [\\qmcr.qmul.ac.uk\rfs\HAEMONC\Pedro Cutillas Lab\Cell Signalling Proteomics\Ana Levi\PROJECT (3)_BIOTINYLATION of CELL SURFACE PROTEOME in haematological and solid tumours\Exp28\QE2_Exp28_Biotin_inc_sample32R.raw]	ATP1A1(596-605, no_mod);	34240046	NA	NA	ATP1A1;	P05023;	p000414	826.455	826.455	0.00048	381	381	P05023	Sodium/potassium-transporting ATPase subunit alpha-1	ATP1A1	surface	pos. trainingset	NA	1023	10	0	CY:1-95;TM:96-114;NC:115-129;TM:130-149;CY:150-290;TM:291-312;NC:313-318;TM:319-344;CY:345-775;TM:776-796;NC:797-801;TM:802-824;CY:825-848;TM:849-872;NC:873-912;TM:913-932;CY:933-952;TM:953-970;NC:971-984;TM:985-1002;CY:1003-1023	uniprot	surface	0.5464	3	ENSG00000163399
PO210_HUMAN	Nuclear pore membrane glycoprotein 210 OS=Homo sapiens OX=9606 GN=NUP210 PE=1 SV=3	SGSPAVLAFAK	NA	524.296	41.5972	2	0.00000000000.0	4.58638	-3.15314	1.18906	41.3116	48.2909	1036.67	1.7e-05	0.00254956	47.64	34.5533	9	1725	1735	NA	7058: Scan 13141 (rt=41.5972) [\\qmcr.qmul.ac.uk\rfs\HAEMONC\Pedro Cutillas Lab\Cell Signalling Proteomics\Ana Levi\PROJECT (3)_BIOTINYLATION of CELL SURFACE PROTEOME in haematological and solid tumours\Exp28\QE2_Exp28_Biotin_inc_sample32R.raw]	NUP210(1724-1735, no_mod);	5.31964e+07	NA	NA	NUP210;	Q8TEM1;	p045108	1046.58	1046.58	0.00124444	2101	2101	Q8TEM1	Nuclear pore membrane glycoprotein 210	NUP210	surface	machine learning	NA	1887	1	1	SP:1-25;NC:26-1807;TM:1808-1828;CY:1829-1887	uniprot - CSPA confirmed	NA	0.6108	2	ENSG00000132182
ITB1_HUMAN	Integrin beta-1 OS=Homo sapiens OX=9606 GN=ITGB1 PE=1 SV=2	GEVFNELVGK	NA	546.291	43.126	2	0.0000000000.0	2.65917	-0.458478	1.09016	43.126	47.4422	200.889	0.00068	0.01372	31.67	21.3267	9	229	238	5.79	7613: Scan 13888 (rt=43.126) [\\qmcr.qmul.ac.uk\rfs\HAEMONC\Pedro Cutillas Lab\Cell Signalling Proteomics\Ana Levi\PROJECT (3)_BIOTINYLATION of CELL SURFACE PROTEOME in haematological and solid tumours\Exp28\QE2_Exp28_Biotin_inc_sample32R.raw]	ITGB1(228-238, no_mod);	9.76107e+07	NA	NA	ITGB1;	P05556;	p016334	1090.57	1090.57	0.00118889	391	391	P05556	Integrin beta-1	ITGB1	surface	pos. trainingset	NA	798	1	1	SP:1-20;NC:21-728;TM:729-751;CY:752-798	uniprot - CSPA confirmed	surface	0.9588	1	ENSG00000150093
STIM1_HUMAN	Stromal interaction molecule 1 OS=Homo sapiens OX=9606 GN=STIM1 PE=1 SV=3	LTEPQHGLGSQR	NA	441.566	22.4652	3	0.000000000000.0	1.9672	1.9672	1.9672	22.4652	22.4652	23	0.015	0.015	18.23	18.23	1	503	514	1.19	737: Scan 4209 (rt=22.4652) [\\qmcr.qmul.ac.uk\rfs\HAEMONC\Pedro Cutillas Lab\Cell Signalling Proteomics\Ana Levi\PROJECT (3)_BIOTINYLATION of CELL SURFACE PROTEOME in haematological and solid tumours\Exp28\QE2_Exp28_Biotin_inc_sample32R.raw]	STIM1(502-514, no_mod);	320658	NA	NA	STIM1;	Q13586;	p033496	1321.68	1321.67	0.0026	1202	1202	Q13586	Stromal interaction molecule 1	STIM1	surface	pos. trainingset	NA	685	1	1	SP:1-26;NC:27-213;TM:214-233;CY:234-685	uniprot - CSPA confirmed	surface	0.7732	1	ENSG00000167323
RPN1_HUMAN	Dolichyl-diphosphooligosaccharide--protein glycosyltransferase subunit 1 OS=Homo sapiens OX=9606 GN=RPN1 PE=1 SV=1	LKTEGSDLCDR	NA	431.875	22.044	3	0.00000000000.0	1.70199	-1.54727	0.0274515	21.8023	28.0926	1036.48	7.8e-05	0.00877284	41.06	23.5345	31	537	547	1.29	621: Scan 4027 (rt=22.044) [\\qmcr.qmul.ac.uk\rfs\HAEMONC\Pedro Cutillas Lab\Cell Signalling Proteomics\Ana Levi\PROJECT (3)_BIOTINYLATION of CELL SURFACE PROTEOME in haematological and solid tumours\Exp28\QE2_Exp28_Biotin_inc_sample32R.raw]	RPN1(536-547, no_mod);	8.74835e+07	NA	NA	RPN1;	P04843;	p030119	1292.6	1292.6	3.55e-05	379	379	P04843	Dolichyl-diphosphooligosaccharide--protein glycosyltransferase subunit 1	RPN1	surface	machine learning	NA	607	1	1	SP:1-26;NC:27-439;TM:440-458;CY:459-607	uniprot - CSPA confirmed	NA	0.5888	2	ENSG00000163902
AT2B4_HUMAN	Plasma membrane calcium-transporting ATPase 4 OS=Homo sapiens OX=9606 GN=ATP2B4 PE=1 SV=2	GIIDSTVGEHR	NA	395.208	30.5521	3	0.00000000000.0	3.04414	2.79046	2.9173	30.3067	30.5521	78	0.012	0.02	19.11	17.315	2	767	777	10.83	3321: Scan 7923 (rt=30.5521) [\\qmcr.qmul.ac.uk\rfs\HAEMONC\Pedro Cutillas Lab\Cell Signalling Proteomics\Ana Levi\PROJECT (3)_BIOTINYLATION of CELL SURFACE PROTEOME in haematological and solid tumours\Exp28\QE2_Exp28_Biotin_inc_sample32R.raw]	ATP2B4(766-777, no_mod);	522244	NA	NA	ATP2B4;	P23634;	p017017	1182.6	1182.6	0.00345	637	637	P23634	Plasma membrane calcium-transporting ATPase 4	ATP2B4	surface	machine learning	NA	1241	10	0	CY:1-95;TM:96-119;NC:120-147;TM:148-168;CY:169-358;TM:359-382;NC:383-408;TM:409-432;CY:433-842;TM:843-862;NC:863-873;TM:874-893;CY:894-916;TM:917-937;NC:938-956;TM:957-974;CY:975-994;TM:995-1016;NC:1017-1027;TM:1028-1049;CY:1050-1241	uniprot	NA	0.6048	2	ENSG00000058668
ITB1_HUMAN	Integrin beta-1 OS=Homo sapiens OX=9606 GN=ITGB1 PE=1 SV=2	LKPEDITQIQPQQLVLR	NA	1010.08	51.0503	2	0.00000000000000000.0	-0.495503	-0.495503	-0.495503	51.0503	51.0503	258	3.6e-08	3.6e-08	74.45	74.45	1	106	122	NA	10502: Scan 17641 (rt=51.0503) [\\qmcr.qmul.ac.uk\rfs\HAEMONC\Pedro Cutillas Lab\Cell Signalling Proteomics\Ana Levi\PROJECT (3)_BIOTINYLATION of CELL SURFACE PROTEOME in haematological and solid tumours\Exp28\QE2_Exp28_Biotin_inc_sample32R.raw]	ITGB1(105-122, no_mod);	1.60298e+06	NA	NA	ITGB1;	P05556;	p030083	2018.15	2018.15	-0.001	391	391	P05556	Integrin beta-1	ITGB1	surface	pos. trainingset	NA	798	1	1	SP:1-20;NC:21-728;TM:729-751;CY:752-798	uniprot - CSPA confirmed	surface	0.9588	1	ENSG00000150093
RPN1_HUMAN	Dolichyl-diphosphooligosaccharide--protein glycosyltransferase subunit 1 OS=Homo sapiens OX=9606 GN=RPN1 PE=1 SV=1	QFVVFEGNHYFYSPYPTK	NA	1112.03	51.9084	2	0.000000000000000000.0	0.945074	-4.18533	-1.44654	51.6744	53.4044	1419.57	1.9e-13	9.57e-09	127.31	102.128	14	152	169	NA	10821: Scan 18034 (rt=51.9084) [\\qmcr.qmul.ac.uk\rfs\HAEMONC\Pedro Cutillas Lab\Cell Signalling Proteomics\Ana Levi\PROJECT (3)_BIOTINYLATION of CELL SURFACE PROTEOME in haematological and solid tumours\Exp28\QE2_Exp28_Biotin_inc_sample32R.raw]	RPN1(151-169, no_mod);	7.04502e+07	NA	NA	RPN1;	P04843;	p040513	2222.04	2222.05	-0.00321429	379	379	P04843	Dolichyl-diphosphooligosaccharide--protein glycosyltransferase subunit 1	RPN1	surface	machine learning	NA	607	1	1	SP:1-26;NC:27-439;TM:440-458;CY:459-607	uniprot - CSPA confirmed	NA	0.5888	2	ENSG00000163902
CD44_HUMAN	CD44 antigen OS=Homo sapiens OX=9606 GN=CD44 PE=1 SV=3	FAGVFHVEK	NA	517.277	33.6468	2	0.000000000.0	1.84012	-4.35819	-0.792398	33.6468	41.7349	229.091	0.00056	0.0105418	32.52	23.3818	11	30	38	5.81	4318: Scan 9358 (rt=33.6468) [\\qmcr.qmul.ac.uk\rfs\HAEMONC\Pedro Cutillas Lab\Cell Signalling Proteomics\Ana Levi\PROJECT (3)_BIOTINYLATION of CELL SURFACE PROTEOME in haematological and solid tumours\Exp28\QE2_Exp28_Biotin_inc_sample32R.raw]	CD44(29-38, no_mod);	9.83112e+07	NA	NA	CD44;	P16070;	p013262	1032.54	1032.54	-0.000818182	535	535	P16070	CD44 antigen	CD44	surface	pos. trainingset	NA	742	1	1	SP:1-20;NC:21-649;TM:650-671;CY:672-742	uniprot - CSPA confirmed	surface	0.9609	1	ENSG00000026508
AT131_HUMAN	Endoplasmic reticulum transmembrane helix translocase OS=Homo sapiens OX=9606 GN=ATP13A1 PE=1 SV=2	VLDLQADSR	NA	508.772	32.7227	2	0.000000000.0	1.96942	-1.57553	0.620366	32.4879	37.1671	93.7	5.7e-05	0.00178175	42.41	30.8845	20	372	380	17	4021: Scan 8932 (rt=32.7227) [\\qmcr.qmul.ac.uk\rfs\HAEMONC\Pedro Cutillas Lab\Cell Signalling Proteomics\Ana Levi\PROJECT (3)_BIOTINYLATION of CELL SURFACE PROTEOME in haematological and solid tumours\Exp28\QE2_Exp28_Biotin_inc_sample32R.raw]	ATP13A1(371-380, no_mod);	4.86355e+07	NA	NA	ATP13A1;	Q9HD20;	p053757	1015.53	1015.53	0.00063	2527	2527	Q9HD20	Manganese-transporting ATPase 13A1	ATP13A1	surface	machine learning	NA	1204	10	0	CY:1-65;TM:66-90;NC:91-95;TM:96-116;CY:117-244;TM:245-265;NC:266-444;TM:445-464;CY:465-987;TM:988-1007;NC:1008-1012;TM:1013-1031;CY:1032-1051;TM:1052-1073;NC:1074-1100;TM:1101-1121;CY:1122-1132;TM:1133-1151;NC:1152-1170;TM:1171-1191;CY:1192-1204	uniprot	NA	0.6267	2	ENSG00000105726
PO210_HUMAN	Nuclear pore membrane glycoprotein 210 OS=Homo sapiens OX=9606 GN=NUP210 PE=1 SV=3	VSPEEVTIYNHPGIQAELR	NA	1076.56	43.3351	2	0.0000000000000000000.0	5.11367	0.0929759	2.18803	43.0851	46.7346	986	3.5e-11	3.41e-08	104.58	87.368	15	897	915	NA	7688: Scan 13989 (rt=43.3351) [\\qmcr.qmul.ac.uk\rfs\HAEMONC\Pedro Cutillas Lab\Cell Signalling Proteomics\Ana Levi\PROJECT (3)_BIOTINYLATION of CELL SURFACE PROTEOME in haematological and solid tumours\Exp28\QE2_Exp28_Biotin_inc_sample32R.raw]	NUP210(896-915, no_mod);	7.70466e+07	NA	NA	NUP210;	Q8TEM1;	p055541	2151.1	2151.1	0.00470667	2101	2101	Q8TEM1	Nuclear pore membrane glycoprotein 210	NUP210	surface	machine learning	NA	1887	1	1	SP:1-25;NC:26-1807;TM:1808-1828;CY:1829-1887	uniprot - CSPA confirmed	NA	0.6108	2	ENSG00000132182
PTPRA_HUMAN	Receptor-type tyrosine-protein phosphatase alpha OS=Homo sapiens OX=9606 GN=PTPRA PE=1 SV=3	TGTFVVIDAMLDMMHTER	NA	689.661	70.9771	3	0.000000000000000000.0	0.0484036	-2.08135	-0.951937	70.583	70.9771	55	1.2e-06	0.0001157	59.21	48.72	3	449	466	6.66	17786: Scan 26468 (rt=70.9771) [\\qmcr.qmul.ac.uk\rfs\HAEMONC\Pedro Cutillas Lab\Cell Signalling Proteomics\Ana Levi\PROJECT (3)_BIOTINYLATION of CELL SURFACE PROTEOME in haematological and solid tumours\Exp28\QE2_Exp28_Biotin_inc_sample32R.raw]	PTPRA(448-466, no_mod);	319466	NA	NA	PTPRA;	P18433;	p048941	2065.96	2065.96	-0.00196667	564	564	P18433	Receptor-type tyrosine-protein phosphatase alpha	PTPRA	surface	machine learning	NA	802	1	1	SP:1-21;NC:22-142;TM:143-166;CY:167-802	uniprot - CSPA confirmed	NA	0.7944	1	ENSG00000132670
ITAL_HUMAN	Integrin alpha-L OS=Homo sapiens OX=9606 GN=ITGAL PE=1 SV=3	IYVIEGTSK	NA	505.282	32.7582	2	0.000000000.0	1.38813	-0.991523	0.0076271	32.7475	37.2823	218.231	0.00015	0.00762154	38.22	27.5631	13	331	339	13.38	4032: Scan 8948 (rt=32.7582) [\\qmcr.qmul.ac.uk\rfs\HAEMONC\Pedro Cutillas Lab\Cell Signalling Proteomics\Ana Levi\PROJECT (3)_BIOTINYLATION of CELL SURFACE PROTEOME in haematological and solid tumours\Exp28\QE2_Exp28_Biotin_inc_sample32R.raw]	ITGAL(330-339, no_mod);	6.26271e+07	NA	NA	ITGAL;	P20701;	p025209	1008.55	1008.55	7.69e-06	594	594	P20701	Integrin alpha-L	ITGAL	surface	pos. trainingset	NA	1170	1	1	SP:1-25;NC:26-1089;TM:1090-1114;CY:1115-1170	uniprot - CSPA confirmed	surface	0.8621	1	ENSG00000005844
ERMP1_HUMAN	Endoplasmic reticulum metallopeptidase 1 OS=Homo sapiens OX=9606 GN=ERMP1 PE=1 SV=2	DYLEHITSIGPR	NA	700.863	43.8692	2	0.000000000000.0	1.35742	1.21454	1.28598	43.6375	43.8692	376.75	1.1e-05	6.48e-05	49.53	44.3825	4	114	125	0.37	7874: Scan 14248 (rt=43.8692) [\\qmcr.qmul.ac.uk\rfs\HAEMONC\Pedro Cutillas Lab\Cell Signalling Proteomics\Ana Levi\PROJECT (3)_BIOTINYLATION of CELL SURFACE PROTEOME in haematological and solid tumours\Exp28\QE2_Exp28_Biotin_inc_sample32R.raw]	ERMP1(113-125, no_mod);	7.62535e+06	NA	NA	ERMP1;	Q7Z2K6;	p008270	1399.71	1399.71	0.0018	1576	1576	Q7Z2K6	Endoplasmic reticulum metallopeptidase 1	ERMP1	surface	machine learning	NA	904	9	0	CY:1-70;TM:71-88;NC:89-399;TM:400-424;CY:425-453;TM:454-478;NC:479-487;TM:488-510;CY:511-521;TM:522-540;NC:541-545;TM:546-566;CY:567-580;TM:581-602;NC:603-621;TM:622-644;CY:645-651;TM:652-674;NC:675-904	uniprot - CSPA confirmed	NA	0.6447	2	ENSG00000099219
IGSF2_HUMAN	Immunoglobulin superfamily member 2 OS=Homo sapiens OX=9606 GN=CD101 PE=1 SV=2	WINQASDESQR	NA	667.309	27.0345	2	0.00000000000.0	1.42578	-3.3018	-1.47581	27.0345	27.2098	32	0.00014	0.00190333	38.55	30.8133	3	923	933	2.79	4063: Scan 7744 (rt=27.0345) [\\qmcr.qmul.ac.uk\rfs\HAEMONC\Pedro Cutillas Lab\Cell Signalling Proteomics\Ana Levi\PROJECT (3)_BIOTINYLATION of CELL SURFACE PROTEOME in haematological and solid tumours\Exp28\QE2_Exp28_Biotin_inc_sample4.raw]	CD101(922-933, no_mod);	8.08028e+06	NA	NA	CD101;	Q93033;	p056893	1332.6	1332.61	-0.00196667	2164	2164	Q93033	Immunoglobulin superfamily member 2	CD101	surface	machine learning	NA	1021	1	1	SP:1-20;NC:21-954;TM:955-979;CY:980-1021	uniprot - CSPA confirmed	NA	0.8463	1	ENSG00000134256
ITA6_HUMAN	Integrin alpha-6 OS=Homo sapiens OX=9606 GN=ITGA6 PE=1 SV=5	VNSLPEVLPILNSDEPK	Deamidated (NQ)	933.007	59.3767	2	0.01000000000000000.0	8.53012	8.53012	8.53012	59.3767	59.3767	57	0.013	0.013	19.01	19.01	1	636	652	NA	19103: Scan 27518 (rt=59.3767) [\\qmcr.qmul.ac.uk\rfs\HAEMONC\Pedro Cutillas Lab\Cell Signalling Proteomics\Ana Levi\PROJECT (3)_BIOTINYLATION of CELL SURFACE PROTEOME in haematological and solid tumours\Exp28\QE2_Exp28_Biotin_inc_sample4.raw]	ITGA6(637);	2.80285e+06	NA	0.9901	ITGA6;	P23229;	p054779	1864	1863.98	0.0159	627	627	P23229	Integrin alpha-6	ITGA6	surface	pos. trainingset	NA	1130	1	1	SP:1-23;NC:24-1052;TM:1053-1076;CY:1077-1130	uniprot - CSPA confirmed	surface	0.9405	1	ENSG00000091409
CD36_HUMAN	Platelet glycoprotein 4 OS=Homo sapiens OX=9606 GN=CD36 PE=1 SV=2	VAIIDTYK	NA	461.766	36.378	2	0.00000000.0	4.88325	-1.19368	1.38901	36.378	39.8625	37.4	0.00021	0.001058	36.81	31.142	5	224	231	6.25	8673: Scan 13832 (rt=36.378) [\\qmcr.qmul.ac.uk\rfs\HAEMONC\Pedro Cutillas Lab\Cell Signalling Proteomics\Ana Levi\PROJECT (3)_BIOTINYLATION of CELL SURFACE PROTEOME in haematological and solid tumours\Exp28\QE2_Exp28_Biotin_inc_sample4.raw]	CD36(223-231, no_mod);	2.53092e+07	NA	NA	CD36;	P16671;	p051662	921.518	921.517	0.00128	550	550	P16671	Platelet glycoprotein 4	CD36	surface	machine learning	NA	472	2	0	CY:1-6;TM:7-28;NC:29-439;TM:440-465;CY:466-472	uniprot - CSPA confirmed	NA	0.7325	2	ENSG00000135218
ITA1_HUMAN	Integrin alpha-1 OS=Homo sapiens OX=9606 GN=ITGA1 PE=1 SV=2	TIVHYSPNLVFSGIEAIQK	NA	706.054	55.7689	3	0.0000000000000000000.0	1.18196	1.18196	1.18196	55.7689	55.7689	61	8.5e-07	8.5e-07	60.73	60.73	1	857	875	NA	17670: Scan 25677 (rt=55.7689) [\\qmcr.qmul.ac.uk\rfs\HAEMONC\Pedro Cutillas Lab\Cell Signalling Proteomics\Ana Levi\PROJECT (3)_BIOTINYLATION of CELL SURFACE PROTEOME in haematological and solid tumours\Exp28\QE2_Exp28_Biotin_inc_sample4.raw]	ITGA1(856-875, no_mod);	4.20604e+06	NA	NA	ITGA1;	P56199;	p049318	2115.14	2115.14	0.0025	1022	1022	P56199	Integrin alpha-1	ITGA1	surface	pos. trainingset	NA	1179	1	1	SP:1-28;NC:29-1141;TM:1142-1167;CY:1168-1179	uniprot - CSPA confirmed	surface	0.7074	2	ENSG00000213949
PTPRC_HUMAN	Receptor-type tyrosine-protein phosphatase C OS=Homo sapiens OX=9606 GN=PTPRC PE=1 SV=3	HGDQEICAQYWGEGK	NA	593.258	34.6437	3	0.000000000000000.0	0.506542	-1.74476	-0.351765	34.6437	38.0094	632.5	4.2e-05	0.00037725	43.74	37.0775	4	1066	1080	NA	7783: Scan 12681 (rt=34.6437) [\\qmcr.qmul.ac.uk\rfs\HAEMONC\Pedro Cutillas Lab\Cell Signalling Proteomics\Ana Levi\PROJECT (3)_BIOTINYLATION of CELL SURFACE PROTEOME in haematological and solid tumours\Exp28\QE2_Exp28_Biotin_inc_sample4.raw]	PTPRC(1065-1080, no_mod);	23852945	NA	NA	PTPRC;	P08575;	p019597	1776.75	1776.75	-0.000625	423	423	P08575	Receptor-type tyrosine-protein phosphatase C	PTPRC	surface	machine learning	NA	1304	1	1	SP:1-23;NC:24-575;TM:576-597;CY:598-1304	uniprot	NA	0.978	1	ENSG00000081237;ENSG00000262418
AMPN_HUMAN	Aminopeptidase N OS=Homo sapiens OX=9606 GN=ANPEP PE=1 SV=4	SDQIGLPDFNAGAMENWGLVTYR	NA	852.074	69.3615	3	0.00000000000000000000000.0	3.36833	-0.0783332	1.645	69.3615	69.9083	515	9e-08	5.45e-07	70.46	65.215	2	341	363	0.08	22717: Scan 32227 (rt=69.3615) [\\qmcr.qmul.ac.uk\rfs\HAEMONC\Pedro Cutillas Lab\Cell Signalling Proteomics\Ana Levi\PROJECT (3)_BIOTINYLATION of CELL SURFACE PROTEOME in haematological and solid tumours\Exp28\QE2_Exp28_Biotin_inc_sample4.raw]	ANPEP(340-363, no_mod);	21436663	NA	NA	ANPEP;	P15144;	p044379	2553.2	2553.2	0.0042	523	523	P15144	Aminopeptidase N	ANPEP	surface	pos. trainingset	NA	967	1	0	CY:1-11;TM:12-33;NC:34-967	uniprot - CSPA confirmed	surface	0.6296	2	ENSG00000166825
CD44_HUMAN	CD44 antigen OS=Homo sapiens OX=9606 GN=CD44 PE=1 SV=3	KLVINSGNGAVEDR	Deamidated (NQ)	736.889	28.7115	2	0.00000001000000.0	1.97043	-1.29097	-0.271783	28.7115	33.5426	359	2.2e-06	0.00118255	56.54	44.2925	4	681	694	25.92	4872: Scan 8816 (rt=28.7115) [\\qmcr.qmul.ac.uk\rfs\HAEMONC\Pedro Cutillas Lab\Cell Signalling Proteomics\Ana Levi\PROJECT (3)_BIOTINYLATION of CELL SURFACE PROTEOME in haematological and solid tumours\Exp28\QE2_Exp28_Biotin_inc_sample4.raw]	CD44(688);	6.70828e+06	NA	0.9992	CD44;	P16070;	p026191	1471.76	1471.76	-0.0004	535	535	P16070	CD44 antigen	CD44	surface	pos. trainingset	NA	742	1	1	SP:1-20;NC:21-649;TM:650-671;CY:672-742	uniprot - CSPA confirmed	surface	0.9609	1	ENSG00000026508
INSR_HUMAN	Insulin receptor OS=Homo sapiens OX=9606 GN=INSR PE=1 SV=4	ELGQGSFGMVYEGNAR	NA	857.899	45.8717	2	0.0000000000000000.0	3.15093	3.15093	3.15093	45.8717	45.8717	23	0.0045	0.0045	23.43	23.43	1	1028	1043	NA	13291: Scan 19975 (rt=45.8717) [\\qmcr.qmul.ac.uk\rfs\HAEMONC\Pedro Cutillas Lab\Cell Signalling Proteomics\Ana Levi\PROJECT (3)_BIOTINYLATION of CELL SURFACE PROTEOME in haematological and solid tumours\Exp28\QE2_Exp28_Biotin_inc_sample4.raw]	INSR(1027-1043, no_mod);	4.75409e+06	NA	NA	INSR;	P06213;	p010808	1713.78	1713.78	0.0054	394	394	P06213	Insulin receptor	INSR	surface	pos. trainingset	NA	1382	1	1	SP:1-31;NC:32-956;TM:957-979;CY:980-1382	uniprot - CSPA confirmed	surface	0.9143	1	ENSG00000171105
LEUK_HUMAN	Leukosialin OS=Homo sapiens OX=9606 GN=SPN PE=1 SV=1	GEEEPLVASEDGAVDAPAPDEPEGGDGAAP	NA	950.081	49.9905	3	0.000000000000000000000000000000.0	0.280976	-0.140488	0.0702439	49.9905	50.1243	357.5	0.00062	0.00246	32.1	27.865	2	371	400	NA	15205: Scan 22456 (rt=49.9905) [\\qmcr.qmul.ac.uk\rfs\HAEMONC\Pedro Cutillas Lab\Cell Signalling Proteomics\Ana Levi\PROJECT (3)_BIOTINYLATION of CELL SURFACE PROTEOME in haematological and solid tumours\Exp28\QE2_Exp28_Biotin_inc_sample4.raw]	SPN(370-400, no_mod);	1.68671e+07	NA	NA	SPN;	P16150;	p016166	2847.22	2847.22	0.0002	538	538	P16150	Leukosialin	SPN	surface	machine learning	NA	400	1	1	SP:1-19;NC:20-254;TM:255-277;CY:278-400	uniprot	NA	0.8044	1	ENSG00000197471
ITAX_HUMAN	Integrin alpha-X OS=Homo sapiens OX=9606 GN=ITGAX PE=1 SV=3	LQYFGQALSGGQDLTQDGLVDLAVGAR	NA	931.478	66.5344	3	0.000000000000000000000000000.0	-0.42989	-0.42989	-0.42989	66.5344	66.5344	166	1.4e-10	1.4e-10	98.64	98.64	1	581	607	NA	21758: Scan 30936 (rt=66.5344) [\\qmcr.qmul.ac.uk\rfs\HAEMONC\Pedro Cutillas Lab\Cell Signalling Proteomics\Ana Levi\PROJECT (3)_BIOTINYLATION of CELL SURFACE PROTEOME in haematological and solid tumours\Exp28\QE2_Exp28_Biotin_inc_sample4.raw]	ITGAX(580-607, no_mod);	4.82427e+06	NA	NA	ITGAX;	P20702;	p032795	2791.41	2791.41	-0.0012	595	595	P20702	Integrin alpha-X	ITGAX	surface	machine learning	NA	1163	1	1	SP:1-19;NC:20-1107;TM:1108-1130;CY:1131-1163	uniprot - CSPA confirmed	NA	0.8802	1	ENSG00000140678
CR1_HUMAN	Complement receptor type 1 OS=Homo sapiens OX=9606 GN=CR1 PE=1 SV=3	DDQVGVWSSPPPR	NA	720.352	41.1717	2	0.0000000000000.0	4.10097	4.10097	4.10097	41.1717	41.1717	40	0.0041	0.0041	23.86	23.86	1	1572	1584	NA	11022: Scan 16976 (rt=41.1717) [\\qmcr.qmul.ac.uk\rfs\HAEMONC\Pedro Cutillas Lab\Cell Signalling Proteomics\Ana Levi\PROJECT (3)_BIOTINYLATION of CELL SURFACE PROTEOME in haematological and solid tumours\Exp28\QE2_Exp28_Biotin_inc_sample4.raw]	CR1(1571-1584, no_mod);	2.96824e+06	NA	NA	CR1;	P17927;	p005384	1438.69	1438.68	0.0059	560	560	P17927	Complement receptor type 1	CR1	surface	machine learning	NA	2039	1	1	SP:1-41;NC:42-1971;TM:1972-1996;CY:1997-2039	uniprot - CSPA confirmed	NA	0.9421	1	ENSG00000203710
STIM1_HUMAN	Stromal interaction molecule 1 OS=Homo sapiens OX=9606 GN=STIM1 PE=1 SV=3	LSFEAVR	NA	411.23	37.1813	2	0.0000000.0	0.853196	-0.121885	0.330831	36.5613	41.1536	41.8571	0.021	0.0391429	16.71	14.1986	7	63	69	16.71	9071: Scan 14365 (rt=37.1813) [\\qmcr.qmul.ac.uk\rfs\HAEMONC\Pedro Cutillas Lab\Cell Signalling Proteomics\Ana Levi\PROJECT (3)_BIOTINYLATION of CELL SURFACE PROTEOME in haematological and solid tumours\Exp28\QE2_Exp28_Biotin_inc_sample4.raw]	STIM1(62-69, no_mod);	3.58791e+07	NA	NA	STIM1;	Q13586;	p033025	820.445	820.444	0.000271429	1202	1202	Q13586	Stromal interaction molecule 1	STIM1	surface	pos. trainingset	NA	685	1	1	SP:1-26;NC:27-213;TM:214-233;CY:234-685	uniprot - CSPA confirmed	surface	0.7732	1	ENSG00000167323
ICAM1_HUMAN	Intercellular adhesion molecule 1 OS=Homo sapiens OX=9606 GN=ICAM1 PE=1 SV=2	LLGIETPLPK	NA	540.838	49.9695	2	0.0000000000.0	1.57457	1.01884	1.26583	49.9695	53.8865	106.667	0.00014	0.00115667	38.68	32.3267	3	57	66	4.15	15197: Scan 22444 (rt=49.9695) [\\qmcr.qmul.ac.uk\rfs\HAEMONC\Pedro Cutillas Lab\Cell Signalling Proteomics\Ana Levi\PROJECT (3)_BIOTINYLATION of CELL SURFACE PROTEOME in haematological and solid tumours\Exp28\QE2_Exp28_Biotin_inc_sample4.raw]	ICAM1(56-66, no_mod);	1.65237e+07	NA	NA	ICAM1;	P05362;	p030546	1079.66	1079.66	0.00136667	388	388	P05362	Intercellular adhesion molecule 1	ICAM1	surface	machine learning	NA	532	1	1	SP:1-27;NC:28-480;TM:481-503;CY:504-532	uniprot - CSPA confirmed	NA	0.8882	1	ENSG00000090339
AMPN_HUMAN	Aminopeptidase N OS=Homo sapiens OX=9606 GN=ANPEP PE=1 SV=4	AQIINDAFNLASAHK	NA	806.924	45.4324	2	0.000000000000000.0	-1.67511	-1.73715	-1.70613	45.4324	46.3681	515	1.6e-06	4.43e-05	58.07	49.33	2	659	673	0.34	13100: Scan 19703 (rt=45.4324) [\\qmcr.qmul.ac.uk\rfs\HAEMONC\Pedro Cutillas Lab\Cell Signalling Proteomics\Ana Levi\PROJECT (3)_BIOTINYLATION of CELL SURFACE PROTEOME in haematological and solid tumours\Exp28\QE2_Exp28_Biotin_inc_sample4.raw]	ANPEP(658-673, no_mod);	9.48666e+06	NA	NA	ANPEP;	P15144;	p003497	1611.83	1611.84	-0.00275	523	523	P15144	Aminopeptidase N	ANPEP	surface	pos. trainingset	NA	967	1	0	CY:1-11;TM:12-33;NC:34-967	uniprot - CSPA confirmed	surface	0.6296	2	ENSG00000166825
MRC2_HUMAN	C-type mannose receptor 2 OS=Homo sapiens OX=9606 GN=MRC2 PE=1 SV=2	TLGDQLSLLLGAR	NA	452.933	65.0343	3	0.0000000000000.0	0.885101	0.295034	0.590067	65.0343	68.3007	142	3.1e-05	7.05e-05	45.15	42.35	2	125	137	2.13	21244: Scan 30238 (rt=65.0343) [\\qmcr.qmul.ac.uk\rfs\HAEMONC\Pedro Cutillas Lab\Cell Signalling Proteomics\Ana Levi\PROJECT (3)_BIOTINYLATION of CELL SURFACE PROTEOME in haematological and solid tumours\Exp28\QE2_Exp28_Biotin_inc_sample4.raw]	SMARCC2(124-137, no_mod);	1.15644e+06	NA	NA	SMARCC2;	Q8TAQ2;	p049518	1355.78	1355.78	0.0008	2676	2676	Q9UBG0	C-type mannose receptor 2	MRC2	surface	machine learning	NA	1479	1	1	SP:1-33;NC:34-1412;TM:1413-1436;CY:1437-1479	uniprot - CSPA confirmed	NA	0.9122	1	ENSG00000011028
LY75_HUMAN	Lymphocyte antigen 75 OS=Homo sapiens OX=9606 GN=LY75 PE=1 SV=3	SDQALHSFSEAK	NA	660.316	25.9282	2	0.000000000000.0	2.50263	-0.682534	0.910046	25.9282	29.7324	72	7.8e-06	1.29e-05	51.1	49.275	2	1549	1560	7.16	3520: Scan 7041 (rt=25.9282) [\\qmcr.qmul.ac.uk\rfs\HAEMONC\Pedro Cutillas Lab\Cell Signalling Proteomics\Ana Levi\PROJECT (3)_BIOTINYLATION of CELL SURFACE PROTEOME in haematological and solid tumours\Exp28\QE2_Exp28_Biotin_inc_sample4.raw]	LY75(1548-1560, no_mod);	6628511	NA	NA	LY75;	O60449;	p044374	1318.62	1318.62	0.0012	212	212	O60449	Lymphocyte antigen 75	LY75	surface	machine learning	NA	1722	1	1	SP:1-31;NC:32-1668;TM:1669-1691;CY:1692-1722	uniprot - CSPA confirmed	NA	0.9521	1	NA
PTPRF_HUMAN	Receptor-type tyrosine-protein phosphatase F OS=Homo sapiens OX=9606 GN=PTPRF PE=1 SV=2	NVLELSNVVR	NA	571.83	46.053	2	0.0000000000.0	-0.525557	-1.05111	-0.788336	46.053	47.454	649.5	0.0031	0.01155	25.05	21.05	2	283	292	3.59	13381: Scan 20094 (rt=46.053) [\\qmcr.qmul.ac.uk\rfs\HAEMONC\Pedro Cutillas Lab\Cell Signalling Proteomics\Ana Levi\PROJECT (3)_BIOTINYLATION of CELL SURFACE PROTEOME in haematological and solid tumours\Exp28\QE2_Exp28_Biotin_inc_sample4.raw]	PTPRF(282-292, no_mod);	18165050	NA	NA	PTPRF;	P10586;	p039322	1141.64	1141.65	-0.0009	469	469	P10586	Receptor-type tyrosine-protein phosphatase F	PTPRF	surface	machine learning	NA	1907	1	1	SP:1-29;NC:30-1261;TM:1262-1284;CY:1285-1907	uniprot - CSPA confirmed	NA	0.9341	1	ENSG00000142949
PTPRJ_HUMAN	Receptor-type tyrosine-protein phosphatase eta OS=Homo sapiens OX=9606 GN=PTPRJ PE=1 SV=3	AYAVILTTGEAGHPSADVLK	NA	671.694	44.2967	3	0.00000000000000000000.0	1.64011	0.844906	1.24251	44.2967	45.413	101.5	1.2e-05	7.1e-05	49.25	44.02	2	849	868	NA	12571: Scan 18999 (rt=44.2967) [\\qmcr.qmul.ac.uk\rfs\HAEMONC\Pedro Cutillas Lab\Cell Signalling Proteomics\Ana Levi\PROJECT (3)_BIOTINYLATION of CELL SURFACE PROTEOME in haematological and solid tumours\Exp28\QE2_Exp28_Biotin_inc_sample4.raw]	PTPRJ(848-868, no_mod);	1.36862e+07	NA	NA	PTPRJ;	Q12913;	p004729	2012.06	2012.06	0.0025	1168	1168	Q12913	Receptor-type tyrosine-protein phosphatase eta	PTPRJ	surface	pos. trainingset	NA	1337	1	1	SP:1-35;NC:36-970;TM:971-996;CY:997-1337	uniprot - CSPA confirmed	surface	0.9348	1	ENSG00000149177
CD166_HUMAN	CD166 antigen OS=Homo sapiens OX=9606 GN=ALCAM PE=1 SV=2	YEKPDGSPVFIAFR	NA	542.616	47.2889	3	0.00000000000000.0	1.2309	-0.861631	0.443125	47.2889	52.987	123.6	0.0008	0.00462	30.99	24.7	5	58	71	3.39	13956: Scan 20845 (rt=47.2889) [\\qmcr.qmul.ac.uk\rfs\HAEMONC\Pedro Cutillas Lab\Cell Signalling Proteomics\Ana Levi\PROJECT (3)_BIOTINYLATION of CELL SURFACE PROTEOME in haematological and solid tumours\Exp28\QE2_Exp28_Biotin_inc_sample4.raw]	ALCAM(57-71, no_mod);	3.05516e+07	NA	NA	ALCAM;	Q13740;	p057554	1624.83	1624.82	0.00072	1215	1215	Q13740	CD166 antigen	ALCAM	surface	machine learning	NA	583	1	1	SP:1-27;NC:28-527;TM:528-550;CY:551-583	uniprot - CSPA confirmed	NA	0.9441	1	ENSG00000170017
PTPRC_HUMAN	Receptor-type tyrosine-protein phosphatase C OS=Homo sapiens OX=9606 GN=PTPRC PE=1 SV=3	QLMNVEPIHADILLETYK	NA	709.709	56.1524	3	0.000000000000000000.0	1.59917	-3.10426	-1.00581	55.8592	63.2556	332.077	9.9e-08	0.000828024	70.06	50.2585	13	626	643	1.07	17825: Scan 25877 (rt=56.1524) [\\qmcr.qmul.ac.uk\rfs\HAEMONC\Pedro Cutillas Lab\Cell Signalling Proteomics\Ana Levi\PROJECT (3)_BIOTINYLATION of CELL SURFACE PROTEOME in haematological and solid tumours\Exp28\QE2_Exp28_Biotin_inc_sample4.raw]	PTPRC(625-643, no_mod);	1.49213e+08	NA	NA	PTPRC;	P08575;	p041427	2126.11	2126.11	-0.00213846	423	423	P08575	Receptor-type tyrosine-protein phosphatase C	PTPRC	surface	machine learning	NA	1304	1	1	SP:1-23;NC:24-575;TM:576-597;CY:598-1304	uniprot	NA	0.978	1	ENSG00000081237;ENSG00000262418
PLXB2_HUMAN	Plexin-B2 OS=Homo sapiens OX=9606 GN=PLXNB2 PE=1 SV=3	VGVSQQPEDSQQDLPGER	NA	984.966	32.3143	2	0.000000000000000000.0	-0.20326	-0.20326	-0.20326	32.3143	32.3143	50	1e-05	1e-05	49.87	49.87	1	1561	1578	0.7	6626: Scan 11148 (rt=32.3143) [\\qmcr.qmul.ac.uk\rfs\HAEMONC\Pedro Cutillas Lab\Cell Signalling Proteomics\Ana Levi\PROJECT (3)_BIOTINYLATION of CELL SURFACE PROTEOME in haematological and solid tumours\Exp28\QE2_Exp28_Biotin_inc_sample4.raw]	PLXNB2(1560-1578, no_mod);	2446844	NA	NA	PLXNB2;	O15031;	p053055	1967.92	1967.92	-0.0004	136	136	O15031	Plexin-B2	PLXNB2	surface	pos. trainingset	NA	1838	1	1	SP:1-18;NC:19-1199;TM:1200-1221;CY:1222-1838	uniprot - CSPA confirmed	surface	0.9434	1	ENSG00000196576
PTPRC_HUMAN	Receptor-type tyrosine-protein phosphatase C OS=Homo sapiens OX=9606 GN=PTPRC PE=1 SV=3	SCNLDEQQELVERDDEK	NA	702.98	30.7411	3	0.00000000000000000.0	1.89941	-1.04468	0.234458	30.7411	34.3673	329.625	1.9e-07	0.000771534	67.28	42.4338	16	609	625	NA	5868: Scan 10132 (rt=30.7411) [\\qmcr.qmul.ac.uk\rfs\HAEMONC\Pedro Cutillas Lab\Cell Signalling Proteomics\Ana Levi\PROJECT (3)_BIOTINYLATION of CELL SURFACE PROTEOME in haematological and solid tumours\Exp28\QE2_Exp28_Biotin_inc_sample4.raw]	PTPRC(608-625, no_mod);	6.84299e+07	NA	NA	PTPRC;	P08575;	p044221	2105.92	2105.92	0.00049375	423	423	P08575	Receptor-type tyrosine-protein phosphatase C	PTPRC	surface	machine learning	NA	1304	1	1	SP:1-23;NC:24-575;TM:576-597;CY:598-1304	uniprot	NA	0.978	1	ENSG00000081237;ENSG00000262418
CD44_HUMAN	CD44 antigen OS=Homo sapiens OX=9606 GN=CD44 PE=1 SV=3	SQEMVHLVNK	Oxidation (M)	600.805	22.4423	2	0.0003000000.0	-0.916975	-0.916975	-0.916975	22.4423	22.4423	426	0.00067	0.00067	31.74	31.74	1	706	715	NA	1892: Scan 5025 (rt=22.4423) [\\qmcr.qmul.ac.uk\rfs\HAEMONC\Pedro Cutillas Lab\Cell Signalling Proteomics\Ana Levi\PROJECT (3)_BIOTINYLATION of CELL SURFACE PROTEOME in haematological and solid tumours\Exp28\QE2_Exp28_Biotin_inc_sample4.raw]	;	1.39887e+06	NA	NA	CD44;	P16070;	p046659	1199.6	1199.6	-0.0011	535	535	P16070	CD44 antigen	CD44	surface	pos. trainingset	NA	742	1	1	SP:1-20;NC:21-649;TM:650-671;CY:672-742	uniprot - CSPA confirmed	surface	0.9609	1	ENSG00000026508
CD44_HUMAN	CD44 antigen OS=Homo sapiens OX=9606 GN=CD44 PE=1 SV=3	NLQNVDMK	Oxidation (M)	489.24	21.0941	2	0.00000030.0	2.56026	-0.20482	1.06251	21.0941	26.4258	298.5	0.00039	0.0156862	34.04	20.7112	8	732	739	NA	1306: Scan 4345 (rt=21.0941) [\\qmcr.qmul.ac.uk\rfs\HAEMONC\Pedro Cutillas Lab\Cell Signalling Proteomics\Ana Levi\PROJECT (3)_BIOTINYLATION of CELL SURFACE PROTEOME in haematological and solid tumours\Exp28\QE2_Exp28_Biotin_inc_sample4.raw]	;	1.00421e+07	NA	NA	CD44;	P16070;	p038157	976.466	976.465	0.0010375	535	535	P16070	CD44 antigen	CD44	surface	pos. trainingset	NA	742	1	1	SP:1-20;NC:21-649;TM:650-671;CY:672-742	uniprot - CSPA confirmed	surface	0.9609	1	ENSG00000026508
ANO6_HUMAN	Anoctamin-6 OS=Homo sapiens OX=9606 GN=ANO6 PE=1 SV=2	VLSVDESIIKPEQEFFTAPFEK	NA	851.778	62.4116	3	0.0000000000000000000000.0	2.35082	2.35082	2.35082	62.4116	62.4116	58	1.4e-06	1.4e-06	58.43	58.43	1	167	188	NA	20282: Scan 28991 (rt=62.4116) [\\qmcr.qmul.ac.uk\rfs\HAEMONC\Pedro Cutillas Lab\Cell Signalling Proteomics\Ana Levi\PROJECT (3)_BIOTINYLATION of CELL SURFACE PROTEOME in haematological and solid tumours\Exp28\QE2_Exp28_Biotin_inc_sample4.raw]	ANO6(166-188, no_mod);	3728722	NA	NA	ANO6;	Q4KMQ2;	p054302	2552.31	2552.3	0.006	1364	1364	Q4KMQ2	Anoctamin-6	ANO6	surface	pos. trainingset	NA	910	8	0	CY:1-295;TM:296-318;NC:319-375;TM:376-395;CY:396-452;TM:453-477;NC:478-509;TM:510-530;CY:531-553;TM:554-572;NC:573-669;TM:670-693;CY:694-726;TM:727-747;NC:748-824;TM:825-846;CY:847-910	uniprot - CSPA confirmed	surface	0.8263	1	ENSG00000177119
ITA7_HUMAN	Integrin alpha-7 OS=Homo sapiens OX=9606 GN=ITGA7 PE=1 SV=3	VDIDQGADMQK	NA	610.284	29.3258	2	0.00000000000.0	-1.39509	-2.79019	-1.88748	29.3258	32.2019	59.25	7.3e-07	7.66e-05	61.39	52.1075	4	106	116	0.2	5172: Scan 9208 (rt=29.3258) [\\qmcr.qmul.ac.uk\rfs\HAEMONC\Pedro Cutillas Lab\Cell Signalling Proteomics\Ana Levi\PROJECT (3)_BIOTINYLATION of CELL SURFACE PROTEOME in haematological and solid tumours\Exp28\QE2_Exp28_Biotin_inc_sample4.raw]	ITGA7(105-116, no_mod);	8.56872e+06	NA	NA	ITGA7;	Q13683;	p052032	1218.55	1218.56	-0.0023	1212	1212	Q13683	Integrin alpha-7	ITGA7	surface	machine learning	NA	1181	1	1	SP:1-33;NC:34-1080;TM:1081-1104;CY:1105-1181	uniprot - CSPA confirmed	NA	0.8623	1	ENSG00000135424
RPN1_HUMAN	Dolichyl-diphosphooligosaccharide--protein glycosyltransferase subunit 1 OS=Homo sapiens OX=9606 GN=RPN1 PE=1 SV=1	VACITEQVLTLVNK	NA	529.964	57.5882	3	0.00000000000000.0	3.08784	-2.01655	0.819223	57.5882	61.6402	1076.83	0.00013	0.00280167	38.96	29.2783	6	475	488	2.74	18396: Scan 26617 (rt=57.5882) [\\qmcr.qmul.ac.uk\rfs\HAEMONC\Pedro Cutillas Lab\Cell Signalling Proteomics\Ana Levi\PROJECT (3)_BIOTINYLATION of CELL SURFACE PROTEOME in haematological and solid tumours\Exp28\QE2_Exp28_Biotin_inc_sample4.raw]	RPN1(474-488, no_mod);	1.68496e+07	NA	NA	RPN1;	P04843;	p051504	1586.87	1586.87	0.0013	379	379	P04843	Dolichyl-diphosphooligosaccharide--protein glycosyltransferase subunit 1	RPN1	surface	machine learning	NA	607	1	1	SP:1-26;NC:27-439;TM:440-458;CY:459-607	uniprot - CSPA confirmed	NA	0.5888	2	ENSG00000163902
ICAM3_HUMAN	Intercellular adhesion molecule 3 OS=Homo sapiens OX=9606 GN=ICAM3 PE=1 SV=2	EESTYLPLTSMQPTEAMGEEPSRAE	NA	928.417	54.3972	3	0.0000000000000000000000000.0	1.47364	-1.97683	-0.706867	54.3972	56.7065	197.333	2.6e-09	4.77e-05	85.9	57.8989	9	523	547	2.81	17112: Scan 24940 (rt=54.3972) [\\qmcr.qmul.ac.uk\rfs\HAEMONC\Pedro Cutillas Lab\Cell Signalling Proteomics\Ana Levi\PROJECT (3)_BIOTINYLATION of CELL SURFACE PROTEOME in haematological and solid tumours\Exp28\QE2_Exp28_Biotin_inc_sample4.raw]	ICAM3(522-547, no_mod);	5.69597e+07	NA	NA	ICAM3;	P32942;	p009412	2782.23	2782.23	-0.00196667	787	787	P32942	Intercellular adhesion molecule 3	ICAM3	surface	machine learning	NA	547	1	1	SP:1-29;NC:30-485;TM:486-510;CY:511-547	uniprot - CSPA confirmed	NA	0.9621	1	ENSG00000076662
ERMP1_HUMAN	Endoplasmic reticulum metallopeptidase 1 OS=Homo sapiens OX=9606 GN=ERMP1 PE=1 SV=2	DYLEHITSIGPR	NA	467.578	44.2208	3	0.000000000000.0	2.92918	0.21433	1.386	44.2208	49.513	96.2	0.00064	0.003548	31.92	25.922	5	114	125	7.17	12534: Scan 18952 (rt=44.2208) [\\qmcr.qmul.ac.uk\rfs\HAEMONC\Pedro Cutillas Lab\Cell Signalling Proteomics\Ana Levi\PROJECT (3)_BIOTINYLATION of CELL SURFACE PROTEOME in haematological and solid tumours\Exp28\QE2_Exp28_Biotin_inc_sample4.raw]	ERMP1(113-125, no_mod);	5.45905e+07	NA	NA	ERMP1;	Q7Z2K6;	p008271	1399.71	1399.71	0.00194	1576	1576	Q7Z2K6	Endoplasmic reticulum metallopeptidase 1	ERMP1	surface	machine learning	NA	904	9	0	CY:1-70;TM:71-88;NC:89-399;TM:400-424;CY:425-453;TM:454-478;NC:479-487;TM:488-510;CY:511-521;TM:522-540;NC:541-545;TM:546-566;CY:567-580;TM:581-602;NC:603-621;TM:622-644;CY:645-651;TM:652-674;NC:675-904	uniprot - CSPA confirmed	NA	0.6447	2	ENSG00000099219
PTPRJ_HUMAN	Receptor-type tyrosine-protein phosphatase eta OS=Homo sapiens OX=9606 GN=PTPRJ PE=1 SV=3	VITEPIPVSDLR	NA	669.883	46.7609	2	0.000000000000.0	-3.06484	-3.06484	-3.06484	46.7609	46.7609	53	0.02	0.02	16.88	16.88	1	203	214	NA	13723: Scan 20535 (rt=46.7609) [\\qmcr.qmul.ac.uk\rfs\HAEMONC\Pedro Cutillas Lab\Cell Signalling Proteomics\Ana Levi\PROJECT (3)_BIOTINYLATION of CELL SURFACE PROTEOME in haematological and solid tumours\Exp28\QE2_Exp28_Biotin_inc_sample4.raw]	PTPRJ(202-214, no_mod);	7.25524e+06	NA	NA	PTPRJ;	Q12913;	p053527	1337.75	1337.76	-0.0041	1168	1168	Q12913	Receptor-type tyrosine-protein phosphatase eta	PTPRJ	surface	pos. trainingset	NA	1337	1	1	SP:1-35;NC:36-970;TM:971-996;CY:997-1337	uniprot - CSPA confirmed	surface	0.9348	1	ENSG00000149177
PTK7_HUMAN	Inactive tyrosine-protein kinase 7 OS=Homo sapiens OX=9606 GN=PTK7 PE=1 SV=2	QPSSQDALQGR	NA	593.791	22.7512	2	0.00000000000.0	-5.31388	-5.31388	-5.31388	22.7512	22.7512	40	0.0028	0.0028	25.54	25.54	1	37	47	NA	2020: Scan 5187 (rt=22.7512) [\\qmcr.qmul.ac.uk\rfs\HAEMONC\Pedro Cutillas Lab\Cell Signalling Proteomics\Ana Levi\PROJECT (3)_BIOTINYLATION of CELL SURFACE PROTEOME in haematological and solid tumours\Exp28\QE2_Exp28_Biotin_inc_sample4.raw]	PTK7(36-47, no_mod);	2.68836e+06	NA	NA	PTK7;	Q13308;	p041927	1185.57	1185.57	-0.0063	1183	1183	Q13308	Inactive tyrosine-protein kinase 7	PTK7	surface	machine learning	NA	1070	1	1	SP:1-30;NC:31-702;TM:703-726;CY:727-1070	uniprot - CSPA confirmed	NA	0.984	1	ENSG00000112655
CD33_HUMAN	Myeloid cell surface antigen CD33 OS=Homo sapiens OX=9606 GN=CD33 PE=1 SV=2	SPQLSVHVTDLTHRPK	Deamidated (NQ)	606	31.6599	3	0.0010000000000000.0	8.15443	8.15443	8.15443	31.6599	31.6599	123	0.0046	0.0046	23.35	23.35	1	131	146	NA	6316: Scan 10720 (rt=31.6599) [\\qmcr.qmul.ac.uk\rfs\HAEMONC\Pedro Cutillas Lab\Cell Signalling Proteomics\Ana Levi\PROJECT (3)_BIOTINYLATION of CELL SURFACE PROTEOME in haematological and solid tumours\Exp28\QE2_Exp28_Biotin_inc_sample4.raw]	CD33(133);	12110176	NA	NA	CD33;	P20138;	p046526	1814.98	1814.96	0.0148	588	588	P20138	Myeloid cell surface antigen CD33	CD33	surface	pos. trainingset	NA	364	1	1	SP:1-16;NC:17-257;TM:258-282;CY:283-364	uniprot - CSPA confirmed	surface	0.9753	1	ENSG00000105383
CD33_HUMAN	Myeloid cell surface antigen CD33 OS=Homo sapiens OX=9606 GN=CD33 PE=1 SV=2	ILIPGTLEPGHSK	NA	681.395	38.7195	2	0.0000000000000.0	2.35161	2.35161	2.35161	38.7195	38.7195	123	0.00098	0.00098	30.07	30.07	1	147	159	NA	9826: Scan 15365 (rt=38.7195) [\\qmcr.qmul.ac.uk\rfs\HAEMONC\Pedro Cutillas Lab\Cell Signalling Proteomics\Ana Levi\PROJECT (3)_BIOTINYLATION of CELL SURFACE PROTEOME in haematological and solid tumours\Exp28\QE2_Exp28_Biotin_inc_sample4.raw]	CD33(146-159, no_mod);	5.70825e+06	NA	NA	CD33;	P20138;	p023000	1360.77	1360.77	0.0032	588	588	P20138	Myeloid cell surface antigen CD33	CD33	surface	pos. trainingset	NA	364	1	1	SP:1-16;NC:17-257;TM:258-282;CY:283-364	uniprot - CSPA confirmed	surface	0.9753	1	ENSG00000105383
MRC2_HUMAN	C-type mannose receptor 2 OS=Homo sapiens OX=9606 GN=MRC2 PE=1 SV=2	QEVEELWIGLNDLK	NA	843.441	63.529	2	0.00000000000000.0	3.44241	-2.25537	0.415463	63.529	64.4038	143.333	1.2e-06	0.00800083	59.09	44.7467	3	435	448	0.21	20686: Scan 29529 (rt=63.529) [\\qmcr.qmul.ac.uk\rfs\HAEMONC\Pedro Cutillas Lab\Cell Signalling Proteomics\Ana Levi\PROJECT (3)_BIOTINYLATION of CELL SURFACE PROTEOME in haematological and solid tumours\Exp28\QE2_Exp28_Biotin_inc_sample4.raw]	SMARCC2(434-448, no_mod);	5.47227e+06	NA	NA	SMARCC2;	Q8TAQ2;	p040356	1684.87	1684.87	0.0007	2676	2676	Q9UBG0	C-type mannose receptor 2	MRC2	surface	machine learning	NA	1479	1	1	SP:1-33;NC:34-1412;TM:1413-1436;CY:1437-1479	uniprot - CSPA confirmed	NA	0.9122	1	ENSG00000011028
PTPRC_HUMAN	Receptor-type tyrosine-protein phosphatase C OS=Homo sapiens OX=9606 GN=PTPRC PE=1 SV=3	VELSEINGDAGSNYINASYIDGFK	NA	859.408	58.1032	3	0.000000000000000000000000.0	0.349486	-7.33921	-2.51112	58.1032	61.28	550.667	3.6e-09	8.1e-05	84.44	51.195	6	694	717	1.75	18602: Scan 26881 (rt=58.1032) [\\qmcr.qmul.ac.uk\rfs\HAEMONC\Pedro Cutillas Lab\Cell Signalling Proteomics\Ana Levi\PROJECT (3)_BIOTINYLATION of CELL SURFACE PROTEOME in haematological and solid tumours\Exp28\QE2_Exp28_Biotin_inc_sample4.raw]	PTPRC(693-717, no_mod);	3.15631e+07	NA	NA	PTPRC;	P08575;	p052377	2575.2	2575.21	-0.00646667	423	423	P08575	Receptor-type tyrosine-protein phosphatase C	PTPRC	surface	machine learning	NA	1304	1	1	SP:1-23;NC:24-575;TM:576-597;CY:598-1304	uniprot	NA	0.978	1	ENSG00000081237;ENSG00000262418
PO210_HUMAN	Nuclear pore membrane glycoprotein 210 OS=Homo sapiens OX=9606 GN=NUP210 PE=1 SV=3	ILTFLESTYIPPSYISEMEK	NA	1181.1	67.847	2	0.00000000000000000000.0	7.16045	-0.211848	1.95701	66.9635	71.1109	893.432	8.4e-07	0.00102561	60.76	39.5511	37	179	198	25.24	22221: Scan 31537 (rt=67.847) [\\qmcr.qmul.ac.uk\rfs\HAEMONC\Pedro Cutillas Lab\Cell Signalling Proteomics\Ana Levi\PROJECT (3)_BIOTINYLATION of CELL SURFACE PROTEOME in haematological and solid tumours\Exp28\QE2_Exp28_Biotin_inc_sample4.raw]	NUP210(178-198, no_mod);	8.47128e+07	NA	NA	NUP210;	Q8TEM1;	p023228	2360.19	2360.19	0.00461892	2101	2101	Q8TEM1	Nuclear pore membrane glycoprotein 210	NUP210	surface	machine learning	NA	1887	1	1	SP:1-25;NC:26-1807;TM:1808-1828;CY:1829-1887	uniprot - CSPA confirmed	NA	0.6108	2	ENSG00000132182
ITAX_HUMAN	Integrin alpha-X OS=Homo sapiens OX=9606 GN=ITGAX PE=1 SV=3	GVQSLVLGAPR	NA	548.824	42.0643	2	0.00000000000.0	-6.38896	-6.38896	-6.38896	42.0643	42.0643	166	0.00057	0.00057	32.41	32.41	1	416	426	NA	11465: Scan 17557 (rt=42.0643) [\\qmcr.qmul.ac.uk\rfs\HAEMONC\Pedro Cutillas Lab\Cell Signalling Proteomics\Ana Levi\PROJECT (3)_BIOTINYLATION of CELL SURFACE PROTEOME in haematological and solid tumours\Exp28\QE2_Exp28_Biotin_inc_sample4.raw]	ITGAX(415-426, no_mod);	8699786	NA	NA	ITGAX;	P20702;	p018995	1095.63	1095.64	-0.007	595	595	P20702	Integrin alpha-X	ITGAX	surface	machine learning	NA	1163	1	1	SP:1-19;NC:20-1107;TM:1108-1130;CY:1131-1163	uniprot - CSPA confirmed	NA	0.8802	1	ENSG00000140678
ERMP1_HUMAN	Endoplasmic reticulum metallopeptidase 1 OS=Homo sapiens OX=9606 GN=ERMP1 PE=1 SV=2	EQTPWDSIK	NA	552.273	41.1954	2	0.000000000.0	1.81401	1.72331	1.76866	41.1162	41.1954	84.5	0.013	0.0295	19.02	16.185	2	781	789	NA	11034: Scan 16991 (rt=41.1954) [\\qmcr.qmul.ac.uk\rfs\HAEMONC\Pedro Cutillas Lab\Cell Signalling Proteomics\Ana Levi\PROJECT (3)_BIOTINYLATION of CELL SURFACE PROTEOME in haematological and solid tumours\Exp28\QE2_Exp28_Biotin_inc_sample4.raw]	ERMP1(780-789, no_mod);	20410091	NA	NA	ERMP1;	Q7Z2K6;	p011981	1102.53	1102.53	0.00195	1576	1576	Q7Z2K6	Endoplasmic reticulum metallopeptidase 1	ERMP1	surface	machine learning	NA	904	9	0	CY:1-70;TM:71-88;NC:89-399;TM:400-424;CY:425-453;TM:454-478;NC:479-487;TM:488-510;CY:511-521;TM:522-540;NC:541-545;TM:546-566;CY:567-580;TM:581-602;NC:603-621;TM:622-644;CY:645-651;TM:652-674;NC:675-904	uniprot - CSPA confirmed	NA	0.6447	2	ENSG00000099219
AMPN_HUMAN	Aminopeptidase N OS=Homo sapiens OX=9606 GN=ANPEP PE=1 SV=4	SDQIGLPDFNAGAMENWGLVTYR	Deamidated (NQ)	1278.1	69.3854	2	0.00100000000000000000000.0	7.20388	4.77648	5.99018	69.3854	69.6383	547	5.1e-10	3.05e-05	92.89	67.515	2	341	363	39.5	22726: Scan 32238 (rt=69.3854) [\\qmcr.qmul.ac.uk\rfs\HAEMONC\Pedro Cutillas Lab\Cell Signalling Proteomics\Ana Levi\PROJECT (3)_BIOTINYLATION of CELL SURFACE PROTEOME in haematological and solid tumours\Exp28\QE2_Exp28_Biotin_inc_sample4.raw]	ANPEP(343);	8.07271e+06	NA	1	ANPEP;	P15144;	p044377	2554.2	2554.18	0.0153	523	523	P15144	Aminopeptidase N	ANPEP	surface	pos. trainingset	NA	967	1	0	CY:1-11;TM:12-33;NC:34-967	uniprot - CSPA confirmed	surface	0.6296	2	ENSG00000166825
CD166_HUMAN	CD166 antigen OS=Homo sapiens OX=9606 GN=ALCAM PE=1 SV=2	ALFLETEQLK	NA	596.335	47.5425	2	0.0000000000.0	2.51962	-1.17582	0.293956	47.2907	52.7834	90.8333	0.0012	0.0137833	29.18	20.7117	6	143	152	NA	14063: Scan 20998 (rt=47.5425) [\\qmcr.qmul.ac.uk\rfs\HAEMONC\Pedro Cutillas Lab\Cell Signalling Proteomics\Ana Levi\PROJECT (3)_BIOTINYLATION of CELL SURFACE PROTEOME in haematological and solid tumours\Exp28\QE2_Exp28_Biotin_inc_sample4.raw]	ALCAM(142-152, no_mod);	5.05026e+07	NA	NA	ALCAM;	Q13740;	p002342	1190.65	1190.65	0.00035	1215	1215	Q13740	CD166 antigen	ALCAM	surface	machine learning	NA	583	1	1	SP:1-27;NC:28-527;TM:528-550;CY:551-583	uniprot - CSPA confirmed	NA	0.9441	1	ENSG00000170017
PTPRC_HUMAN	Receptor-type tyrosine-protein phosphatase C OS=Homo sapiens OX=9606 GN=PTPRC PE=1 SV=3	QLMNVEPIHADILLETYK	Gln->pyro-Glu (N-term Q)	1055.55	66.8511	2	2.000000000000000000.0	1.04311	-2.18104	-0.568968	66.8511	67.4445	607.5	4.1e-11	1.8e-08	103.93	89.165	2	626	643	NA	21867: Scan 31081 (rt=66.8511) [\\qmcr.qmul.ac.uk\rfs\HAEMONC\Pedro Cutillas Lab\Cell Signalling Proteomics\Ana Levi\PROJECT (3)_BIOTINYLATION of CELL SURFACE PROTEOME in haematological and solid tumours\Exp28\QE2_Exp28_Biotin_inc_sample4.raw]	;	6.89573e+06	NA	NA	PTPRC;	P08575;	p041426	2109.08	2109.08	-0.0012	423	423	P08575	Receptor-type tyrosine-protein phosphatase C	PTPRC	surface	machine learning	NA	1304	1	1	SP:1-23;NC:24-575;TM:576-597;CY:598-1304	uniprot	NA	0.978	1	ENSG00000081237;ENSG00000262418
ITA6_HUMAN	Integrin alpha-6 OS=Homo sapiens OX=9606 GN=ITGA6 PE=1 SV=5	DGWQDIVIGAPQYFDR	NA	627.304	67.0738	3	0.0000000000000000.0	0.851567	0.851567	0.851567	67.0738	67.0738	57	7.2e-06	7.2e-06	51.46	51.46	1	367	382	NA	21946: Scan 31182 (rt=67.0738) [\\qmcr.qmul.ac.uk\rfs\HAEMONC\Pedro Cutillas Lab\Cell Signalling Proteomics\Ana Levi\PROJECT (3)_BIOTINYLATION of CELL SURFACE PROTEOME in haematological and solid tumours\Exp28\QE2_Exp28_Biotin_inc_sample4.raw]	ITGA6(366-382, no_mod);	452012	NA	NA	ITGA6;	P23229;	p005965	1878.89	1878.89	0.0016	627	627	P23229	Integrin alpha-6	ITGA6	surface	pos. trainingset	NA	1130	1	1	SP:1-23;NC:24-1052;TM:1053-1076;CY:1077-1130	uniprot - CSPA confirmed	surface	0.9405	1	ENSG00000091409
PTPRC_HUMAN	Receptor-type tyrosine-protein phosphatase C OS=Homo sapiens OX=9606 GN=PTPRC PE=1 SV=3	SCNLDEQQELVER	NA	810.369	36.3155	2	0.0000000000000.0	1.35909	-5.25104	-1.29732	33.8993	36.3155	499.8	5.6e-08	0.000109951	72.53	56.886	5	609	621	NA	6545: Scan 11729 (rt=36.3155) [\\qmcr.qmul.ac.uk\rfs\HAEMONC\Pedro Cutillas Lab\Cell Signalling Proteomics\Ana Levi\PROJECT (3)_BIOTINYLATION of CELL SURFACE PROTEOME in haematological and solid tumours\Exp28\QE2_Exp28_Biotin_inc_sample4R.raw]	PTPRC(608-621, no_mod);	2.02573e+07	NA	NA	PTPRC;	P08575;	p044218	1618.72	1618.73	-0.0021	423	423	P08575	Receptor-type tyrosine-protein phosphatase C	PTPRC	surface	machine learning	NA	1304	1	1	SP:1-23;NC:24-575;TM:576-597;CY:598-1304	uniprot	NA	0.978	1	ENSG00000081237;ENSG00000262418
ITAM_HUMAN	Integrin alpha-M OS=Homo sapiens OX=9606 GN=ITGAM PE=1 SV=2	LPSHSDFLAELR	NA	462.246	49.3623	3	0.000000000000.0	2.8185	-3.46892	0.318981	44.2873	51.6119	316.517	9.5e-08	0.000128447	70.23	49.4603	29	1004	1015	8.34	12797: Scan 20055 (rt=49.3623) [\\qmcr.qmul.ac.uk\rfs\HAEMONC\Pedro Cutillas Lab\Cell Signalling Proteomics\Ana Levi\PROJECT (3)_BIOTINYLATION of CELL SURFACE PROTEOME in haematological and solid tumours\Exp28\QE2_Exp28_Biotin_inc_sample4R.raw]	ITGAM(1003-1015, no_mod);	2.08057e+08	NA	NA	ITGAM;	P11215;	p032086	1383.72	1383.71	0.000441379	481	481	P11215	Integrin alpha-M	ITGAM	surface	machine learning	NA	1152	1	1	SP:1-16;NC:17-1107;TM:1108-1130;CY:1131-1152	uniprot - CSPA confirmed	NA	0.8663	1	ENSG00000169896
CD4_HUMAN	T-cell surface glycoprotein CD4 OS=Homo sapiens OX=9606 GN=CD4 PE=1 SV=1	SLWDQGNFPLIIK	NA	765.919	68.9066	2	0.0000000000000.0	2.68005	-2.74541	-0.353576	64.5924	70.3889	67.0455	1.4e-05	0.00170627	48.4	36.6423	22	85	97	2.35	20879: Scan 30488 (rt=68.9066) [\\qmcr.qmul.ac.uk\rfs\HAEMONC\Pedro Cutillas Lab\Cell Signalling Proteomics\Ana Levi\PROJECT (3)_BIOTINYLATION of CELL SURFACE PROTEOME in haematological and solid tumours\Exp28\QE2_Exp28_Biotin_inc_sample4R.raw]	CD4(84-97, no_mod);	1.24049e+08	NA	NA	CD4;	P01730;	p046068	1529.82	1529.82	-0.000540909	346	346	P01730	T-cell surface glycoprotein CD4	CD4	surface	pos. trainingset	NA	458	1	1	SP:1-25;NC:26-396;TM:397-420;CY:421-458	uniprot - CSPA confirmed	surface	0.9091	1	ENSG00000010610
SEM4D_HUMAN	Semaphorin-4D OS=Homo sapiens OX=9606 GN=SEMA4D PE=1 SV=1	YMQSTTVEQSHTK	NA	513.909	24.0924	3	0.0000000000000.0	2.79456	-0.584908	0.893609	20.5275	24.8245	81.25	1.4e-05	0.00117913	48.4	40.5763	8	342	354	10.59	1101: Scan 4649 (rt=24.0924) [\\qmcr.qmul.ac.uk\rfs\HAEMONC\Pedro Cutillas Lab\Cell Signalling Proteomics\Ana Levi\PROJECT (3)_BIOTINYLATION of CELL SURFACE PROTEOME in haematological and solid tumours\Exp28\QE2_Exp28_Biotin_inc_sample4R.raw]	SEMA4D(341-354, no_mod);	5.86477e+06	NA	NA	SEMA4D;	Q92854;	p058350	1538.7	1538.7	0.001375	2157	2157	Q92854	Semaphorin-4D	SEMA4D	surface	pos. trainingset	NA	862	1	1	SP:1-23;NC:24-734;TM:735-756;CY:757-862	uniprot - CSPA confirmed	surface	0.8763	1	ENSG00000187764
CD47_HUMAN	Leukocyte surface antigen CD47 OS=Homo sapiens OX=9606 GN=CD47 PE=1 SV=1	AVEEPLNAFK	NA	559.299	44.6135	2	0.0000000000.0	2.14942	2.14942	2.14942	44.6135	44.6135	20	0.019	0.019	17.23	17.23	1	305	314	3.91	10529: Scan 17051 (rt=44.6135) [\\qmcr.qmul.ac.uk\rfs\HAEMONC\Pedro Cutillas Lab\Cell Signalling Proteomics\Ana Levi\PROJECT (3)_BIOTINYLATION of CELL SURFACE PROTEOME in haematological and solid tumours\Exp28\QE2_Exp28_Biotin_inc_sample4R.raw]	CD47(304-314, no_mod);	14317752	NA	NA	CD47;	Q08722;	p004346	1116.58	1116.58	0.0024	1150	1150	Q08722	Leukocyte surface antigen CD47	CD47	surface	pos. trainingset	NA	323	5	1	SP:1-18;NC:19-142;TM:143-165;CY:166-176;TM:177-198;NC:199-208;TM:209-227;CY:228-234;TM:235-258;NC:259-269;TM:270-289;CY:290-323	uniprot - CSPA confirmed	surface	0.9769	1	ENSG00000196776
PTPRF_HUMAN	Receptor-type tyrosine-protein phosphatase F OS=Homo sapiens OX=9606 GN=PTPRF PE=1 SV=2	VLAFTAVGDGPPSPTIQVK	NA	949.024	55.8632	2	0.0000000000000000000.0	0.843866	-4.11385	-0.995498	53.113	57.1735	486.5	3e-08	2.63e-06	75.22	60.9838	8	488	506	NA	15697: Scan 23885 (rt=55.8632) [\\qmcr.qmul.ac.uk\rfs\HAEMONC\Pedro Cutillas Lab\Cell Signalling Proteomics\Ana Levi\PROJECT (3)_BIOTINYLATION of CELL SURFACE PROTEOME in haematological and solid tumours\Exp28\QE2_Exp28_Biotin_inc_sample4R.raw]	PTPRF(487-506, no_mod);	4.11879e+07	NA	NA	PTPRF;	P10586;	p053664	1896.03	1896.04	-0.0018875	469	469	P10586	Receptor-type tyrosine-protein phosphatase F	PTPRF	surface	machine learning	NA	1907	1	1	SP:1-29;NC:30-1261;TM:1262-1284;CY:1285-1907	uniprot - CSPA confirmed	NA	0.9341	1	ENSG00000142949
CR1_HUMAN	Complement receptor type 1 OS=Homo sapiens OX=9606 GN=CR1 PE=1 SV=3	VLFPVNLQLGAK	NA	649.895	61.7115	2	0.000000000000.0	0.15411	-0.847604	-0.35959	58.4277	61.7115	75.3333	0.00012	0.00117333	39.11	31.7367	3	370	381	0.53	18104: Scan 26986 (rt=61.7115) [\\qmcr.qmul.ac.uk\rfs\HAEMONC\Pedro Cutillas Lab\Cell Signalling Proteomics\Ana Levi\PROJECT (3)_BIOTINYLATION of CELL SURFACE PROTEOME in haematological and solid tumours\Exp28\QE2_Exp28_Biotin_inc_sample4R.raw]	CR1(369-381, no_mod);	1.67764e+07	NA	NA	CR1;	P17927;	p053891	1297.78	1297.78	-0.000466667	560	560	P17927	Complement receptor type 1	CR1	surface	machine learning	NA	2039	1	1	SP:1-41;NC:42-1971;TM:1972-1996;CY:1997-2039	uniprot - CSPA confirmed	NA	0.9421	1	ENSG00000203710
CD44_HUMAN	CD44 antigen OS=Homo sapiens OX=9606 GN=CD44 PE=1 SV=3	KLVINSGNGAVEDR	Deamidated (NQ)	491.595	32.5636	3	0.00000001000000.0	-0.203837	-0.203837	-0.203837	32.5636	32.5636	474	0.00099	0.00099	30.04	30.04	1	681	694	12.77	4764: Scan 9344 (rt=32.5636) [\\qmcr.qmul.ac.uk\rfs\HAEMONC\Pedro Cutillas Lab\Cell Signalling Proteomics\Ana Levi\PROJECT (3)_BIOTINYLATION of CELL SURFACE PROTEOME in haematological and solid tumours\Exp28\QE2_Exp28_Biotin_inc_sample4R.raw]	CD44(688);	4464433	NA	0.9816	CD44;	P16070;	p026193	1471.76	1471.76	-0.0003	535	535	P16070	CD44 antigen	CD44	surface	pos. trainingset	NA	742	1	1	SP:1-20;NC:21-649;TM:650-671;CY:672-742	uniprot - CSPA confirmed	surface	0.9609	1	ENSG00000026508
S4A7_HUMAN	Sodium bicarbonate cotransporter 3 OS=Homo sapiens OX=9606 GN=SLC4A7 PE=1 SV=2	VESECSAPGEQPK	NA	709.318	22.6939	2	0.0000000000000.0	2.82362	0.917678	1.56711	22.1888	24.5024	57.8	3.2e-05	0.0014344	44.93	32.44	5	989	1001	NA	641: Scan 4054 (rt=22.6939) [\\qmcr.qmul.ac.uk\rfs\HAEMONC\Pedro Cutillas Lab\Cell Signalling Proteomics\Ana Levi\PROJECT (3)_BIOTINYLATION of CELL SURFACE PROTEOME in haematological and solid tumours\Exp28\QE2_Exp28_Biotin_inc_sample4R.raw]	SLC4A7(988-1001, no_mod);	694586	NA	NA	SLC4A7;	Q9Y6M7;	p052464	1416.62	1416.62	0.00222	2880	2880	Q9Y6M7	Sodium bicarbonate cotransporter 3	SLC4A7	surface	pos. trainingset	NA	1214	11	0	NC:1-603;TM:604-630;CY:631-638;TM:639-659;NC:660-695;TM:696-719;CY:720-725;TM:726-744;NC:745-823;TM:824-842;CY:843-861;TM:862-880;NC:881-909;TM:910-929;CY:930-949;TM:950-974;NC:975-1009;TM:1010-1029;CY:1030-1035;TM:1036-1055;NC:1056-1089;TM:1090-1118;CY:1119-1214	uniprot - CSPA confirmed	surface	0.7581	1	ENSG00000033867
AMPN_HUMAN	Aminopeptidase N OS=Homo sapiens OX=9606 GN=ANPEP PE=1 SV=4	FSTEYELQQLEQFK	NA	895.436	60.1861	2	0.00000000000000.0	3.01869	-2.40377	0.479822	56.9737	62.7025	370.25	4.3e-09	0.000286131	83.64	52.39	12	909	922	0.87	17492: Scan 26212 (rt=60.1861) [\\qmcr.qmul.ac.uk\rfs\HAEMONC\Pedro Cutillas Lab\Cell Signalling Proteomics\Ana Levi\PROJECT (3)_BIOTINYLATION of CELL SURFACE PROTEOME in haematological and solid tumours\Exp28\QE2_Exp28_Biotin_inc_sample4R.raw]	ANPEP(908-922, no_mod);	58123483	NA	NA	ANPEP;	P15144;	p015153	1788.86	1788.86	0.000858333	523	523	P15144	Aminopeptidase N	ANPEP	surface	pos. trainingset	NA	967	1	0	CY:1-11;TM:12-33;NC:34-967	uniprot - CSPA confirmed	surface	0.6296	2	ENSG00000166825
LY75_HUMAN	Lymphocyte antigen 75 OS=Homo sapiens OX=9606 GN=LY75 PE=1 SV=3	YFWTGLR	NA	471.745	55.2026	2	0.0000000.0	0.743513	-0.318649	0.212432	53.7016	55.2026	105.5	0.0098	0.0254	20.08	17	2	555	561	NA	15403: Scan 23503 (rt=55.2026) [\\qmcr.qmul.ac.uk\rfs\HAEMONC\Pedro Cutillas Lab\Cell Signalling Proteomics\Ana Levi\PROJECT (3)_BIOTINYLATION of CELL SURFACE PROTEOME in haematological and solid tumours\Exp28\QE2_Exp28_Biotin_inc_sample4R.raw]	LY75(554-561, no_mod);	4.65204e+06	NA	NA	LY75;	O60449;	p057685	941.476	941.476	0.0002	212	212	O60449	Lymphocyte antigen 75	LY75	surface	machine learning	NA	1722	1	1	SP:1-31;NC:32-1668;TM:1669-1691;CY:1692-1722	uniprot - CSPA confirmed	NA	0.9521	1	NA
SEM4D_HUMAN	Semaphorin-4D OS=Homo sapiens OX=9606 GN=SEMA4D PE=1 SV=1	DHPLMDDSVTPIDNRPR	NA	659.986	38.1903	3	0.00000000000000000.0	0.505833	-1.11283	-0.3035	35.9536	38.1903	39	0.0046	0.0078	23.35	21.42	2	396	412	1.53	7493: Scan 12971 (rt=38.1903) [\\qmcr.qmul.ac.uk\rfs\HAEMONC\Pedro Cutillas Lab\Cell Signalling Proteomics\Ana Levi\PROJECT (3)_BIOTINYLATION of CELL SURFACE PROTEOME in haematological and solid tumours\Exp28\QE2_Exp28_Biotin_inc_sample4R.raw]	SEMA4D(395-412, no_mod);	7.70718e+06	NA	NA	SEMA4D;	Q92854;	p006027	1976.94	1976.94	-0.0006	2157	2157	Q92854	Semaphorin-4D	SEMA4D	surface	pos. trainingset	NA	862	1	1	SP:1-23;NC:24-734;TM:735-756;CY:757-862	uniprot - CSPA confirmed	surface	0.8763	1	ENSG00000187764
AT2B4_HUMAN	Plasma membrane calcium-transporting ATPase 4 OS=Homo sapiens OX=9606 GN=ATP2B4 PE=1 SV=2	QVVAVTGDGTNDGPALK	NA	821.426	37.8096	2	0.00000000000000000.0	2.13306	-2.37684	0.0837987	36.1862	38.8049	118.688	1.2e-11	1.46e-07	109.06	80.6637	16	778	794	NA	7296: Scan 12710 (rt=37.8096) [\\qmcr.qmul.ac.uk\rfs\HAEMONC\Pedro Cutillas Lab\Cell Signalling Proteomics\Ana Levi\PROJECT (3)_BIOTINYLATION of CELL SURFACE PROTEOME in haematological and solid tumours\Exp28\QE2_Exp28_Biotin_inc_sample4R.raw]	ATP2B2(812-829, no_mod);ATP2B4(777-794, no_mod);ATP2B1(789-806, no_mod);	4.46375e+07	NA	NA	ATP2B2; ATP2B4; ATP2B1;	P20020; Q01814; P23634;	p042862	1640.84	1640.84	0.0001375	637	637	P23634	Plasma membrane calcium-transporting ATPase 4	ATP2B4	surface	machine learning	NA	1241	10	0	CY:1-95;TM:96-119;NC:120-147;TM:148-168;CY:169-358;TM:359-382;NC:383-408;TM:409-432;CY:433-842;TM:843-862;NC:863-873;TM:874-893;CY:894-916;TM:917-937;NC:938-956;TM:957-974;CY:975-994;TM:995-1016;NC:1017-1027;TM:1028-1049;CY:1050-1241	uniprot	NA	0.6048	2	ENSG00000058668
ITA5_HUMAN	Integrin alpha-5 OS=Homo sapiens OX=9606 GN=ITGA5 PE=1 SV=2	QATLTQTLLIQNGAR	NA	814.46	49.2165	2	0.000000000000000.0	1.1064	-3.81092	-0.460998	45.6744	49.3897	532	2.4e-09	3.76e-06	86.18	64.8867	6	567	581	1.44	12729: Scan 19964 (rt=49.2165) [\\qmcr.qmul.ac.uk\rfs\HAEMONC\Pedro Cutillas Lab\Cell Signalling Proteomics\Ana Levi\PROJECT (3)_BIOTINYLATION of CELL SURFACE PROTEOME in haematological and solid tumours\Exp28\QE2_Exp28_Biotin_inc_sample4R.raw]	ITGA5(566-581, no_mod);	38611430	NA	NA	ITGA5;	P08648;	p039935	1626.9	1626.91	-0.00075	428	428	P08648	Integrin alpha-5	ITGA5	surface	machine learning	NA	1049	1	1	SP:1-41;NC:42-997;TM:998-1021;CY:1022-1049	uniprot - CSPA confirmed	NA	0.9062	1	ENSG00000161638
BASI_HUMAN	Basigin OS=Homo sapiens OX=9606 GN=BSG PE=1 SV=2	SESVPPVTDWAWYK	NA	832.902	59.6322	2	0.00000000000000.0	6.79173	-3.1254	0.951644	55.7375	61.0913	286.667	4.9e-07	0.000750106	63.08	43.3147	30	244	257	3.26	17278: Scan 25945 (rt=59.6322) [\\qmcr.qmul.ac.uk\rfs\HAEMONC\Pedro Cutillas Lab\Cell Signalling Proteomics\Ana Levi\PROJECT (3)_BIOTINYLATION of CELL SURFACE PROTEOME in haematological and solid tumours\Exp28\QE2_Exp28_Biotin_inc_sample4R.raw]	BSG(243-257, no_mod);	2.38874e+08	NA	NA	BSG;	P35613;	p044681	1663.79	1663.79	0.00158333	821	821	P35613	Basigin	BSG	surface	pos. trainingset	NA	385	1	1	SP:1-21;NC:22-323;TM:324-345;CY:346-385	uniprot - CSPA confirmed	surface	0.9242	1	ENSG00000172270
AT1A1_HUMAN	Sodium/potassium-transporting ATPase subunit alpha-1 OS=Homo sapiens OX=9606 GN=ATP1A1 PE=1 SV=1	NSVFQQGMK	NA	519.755	33.6571	2	0.000000000.0	1.3494	-2.6988	-0.163437	29.7854	35.3424	682.522	4.5e-05	0.00610722	43.45	28.9196	23	942	950	0.82	5322: Scan 10062 (rt=33.6571) [\\qmcr.qmul.ac.uk\rfs\HAEMONC\Pedro Cutillas Lab\Cell Signalling Proteomics\Ana Levi\PROJECT (3)_BIOTINYLATION of CELL SURFACE PROTEOME in haematological and solid tumours\Exp28\QE2_Exp28_Biotin_inc_sample4R.raw]	ATP1A1(941-950, no_mod);	182979490	NA	NA	ATP1A1;	P05023;	p039029	1037.5	1037.5	-0.000169565	381	381	P05023	Sodium/potassium-transporting ATPase subunit alpha-1	ATP1A1	surface	pos. trainingset	NA	1023	10	0	CY:1-95;TM:96-114;NC:115-129;TM:130-149;CY:150-290;TM:291-312;NC:313-318;TM:319-344;CY:345-775;TM:776-796;NC:797-801;TM:802-824;CY:825-848;TM:849-872;NC:873-912;TM:913-932;CY:933-952;TM:953-970;NC:971-984;TM:985-1002;CY:1003-1023	uniprot	surface	0.5464	3	ENSG00000163399
LEUK_HUMAN	Leukosialin OS=Homo sapiens OX=9606 GN=SPN PE=1 SV=1	RPTLTTFFGR	NA	598.333	49.2325	2	0.0000000000.0	1.17189	1.17189	1.17189	49.2325	49.2325	400	0.00086	0.00086	30.65	30.65	1	339	348	3.75	12734: Scan 19973 (rt=49.2325) [\\qmcr.qmul.ac.uk\rfs\HAEMONC\Pedro Cutillas Lab\Cell Signalling Proteomics\Ana Levi\PROJECT (3)_BIOTINYLATION of CELL SURFACE PROTEOME in haematological and solid tumours\Exp28\QE2_Exp28_Biotin_inc_sample4R.raw]	SPN(338-348, no_mod);	17280690	NA	NA	SPN;	P16150;	p043753	1194.65	1194.65	0.0014	538	538	P16150	Leukosialin	SPN	surface	machine learning	NA	400	1	1	SP:1-19;NC:20-254;TM:255-277;CY:278-400	uniprot	NA	0.8044	1	ENSG00000197471
TMX3_HUMAN	Protein disulfide-isomerase TMX3 OS=Homo sapiens OX=9606 GN=TMX3 PE=1 SV=2	KLEPIWNEVGLEMK	NA	562.637	58.1771	3	0.00000000000000.0	2.3147	2.3147	2.3147	58.1771	58.1771	119	7.1e-07	7.1e-07	61.48	61.48	1	58	71	0.91	16688: Scan 25151 (rt=58.1771) [\\qmcr.qmul.ac.uk\rfs\HAEMONC\Pedro Cutillas Lab\Cell Signalling Proteomics\Ana Levi\PROJECT (3)_BIOTINYLATION of CELL SURFACE PROTEOME in haematological and solid tumours\Exp28\QE2_Exp28_Biotin_inc_sample4R.raw]	TMX3(57-71, no_mod);	3.14386e+06	NA	NA	TMX3;	Q96JJ7;	p026066	1684.89	1684.89	0.0039	2215	2215	Q96JJ7	Protein disulfide-isomerase TMX3	TMX3	surface	machine learning	NA	454	1	1	SP:1-24;NC:25-374;TM:375-397;CY:398-454	uniprot - CSPA confirmed	NA	0.8104	1	ENSG00000166479
PTPRF_HUMAN	Receptor-type tyrosine-protein phosphatase F OS=Homo sapiens OX=9606 GN=PTPRF PE=1 SV=2	AGLGEEFEK	NA	490.239	36.7913	2	0.000000000.0	-0.817607	-2.55502	-1.73741	33.6495	36.7913	481.6	0.0003	0.00842	35.19	24.474	5	898	906	15.87	6778: Scan 12034 (rt=36.7913) [\\qmcr.qmul.ac.uk\rfs\HAEMONC\Pedro Cutillas Lab\Cell Signalling Proteomics\Ana Levi\PROJECT (3)_BIOTINYLATION of CELL SURFACE PROTEOME in haematological and solid tumours\Exp28\QE2_Exp28_Biotin_inc_sample4R.raw]	PTPRF(897-906, no_mod);	2.95355e+07	NA	NA	PTPRF;	P10586;	p001451	978.464	978.466	-0.0017	469	469	P10586	Receptor-type tyrosine-protein phosphatase F	PTPRF	surface	machine learning	NA	1907	1	1	SP:1-29;NC:30-1261;TM:1262-1284;CY:1285-1907	uniprot - CSPA confirmed	NA	0.9341	1	ENSG00000142949
CD44_HUMAN	CD44 antigen OS=Homo sapiens OX=9606 GN=CD44 PE=1 SV=3	KLVINSGNGAVEDR	NA	491.265	31.0074	3	0.00000000000000.0	-3.80751	-3.80751	-3.80751	31.0074	31.0074	474	0.027	0.027	15.75	15.75	1	681	694	NA	4135: Scan 8471 (rt=31.0074) [\\qmcr.qmul.ac.uk\rfs\HAEMONC\Pedro Cutillas Lab\Cell Signalling Proteomics\Ana Levi\PROJECT (3)_BIOTINYLATION of CELL SURFACE PROTEOME in haematological and solid tumours\Exp28\QE2_Exp28_Biotin_inc_sample4R.raw]	CD44(680-694, no_mod);	3296397	NA	NA	CD44;	P16070;	p026192	1470.77	1470.78	-0.0056	535	535	P16070	CD44 antigen	CD44	surface	pos. trainingset	NA	742	1	1	SP:1-20;NC:21-649;TM:650-671;CY:672-742	uniprot - CSPA confirmed	surface	0.9609	1	ENSG00000026508
CD44_HUMAN	CD44 antigen OS=Homo sapiens OX=9606 GN=CD44 PE=1 SV=3	ESSETPDQFMTADETR	Oxidation (M)	930.384	33.3395	2	0.0000000003000000.0	2.74378	-1.99058	0.127774	31.5792	34.2547	284.688	1.1e-08	0.00144171	79.4	58.665	16	716	731	NA	5157: Scan 9848 (rt=33.3395) [\\qmcr.qmul.ac.uk\rfs\HAEMONC\Pedro Cutillas Lab\Cell Signalling Proteomics\Ana Levi\PROJECT (3)_BIOTINYLATION of CELL SURFACE PROTEOME in haematological and solid tumours\Exp28\QE2_Exp28_Biotin_inc_sample4R.raw]	;	4.81938e+07	NA	NA	CD44;	P16070;	p012279	1858.75	1858.75	0.0002375	535	535	P16070	CD44 antigen	CD44	surface	pos. trainingset	NA	742	1	1	SP:1-20;NC:21-649;TM:650-671;CY:672-742	uniprot - CSPA confirmed	surface	0.9609	1	ENSG00000026508
PTPRC_HUMAN	Receptor-type tyrosine-protein phosphatase C OS=Homo sapiens OX=9606 GN=PTPRC PE=1 SV=3	DLQYSTDYTFK	NA	690.819	46.831	2	0.00000000000.0	0.579868	-2.60941	-0.731424	44.7549	47.6569	426.455	1.1e-05	0.00109091	49.55	37.6073	11	543	553	4.67	11613: Scan 18474 (rt=46.831) [\\qmcr.qmul.ac.uk\rfs\HAEMONC\Pedro Cutillas Lab\Cell Signalling Proteomics\Ana Levi\PROJECT (3)_BIOTINYLATION of CELL SURFACE PROTEOME in haematological and solid tumours\Exp28\QE2_Exp28_Biotin_inc_sample4R.raw]	PTPRC(542-553, no_mod);	7.14799e+07	NA	NA	PTPRC;	P08575;	p006863	1379.62	1379.62	-0.00100909	423	423	P08575	Receptor-type tyrosine-protein phosphatase C	PTPRC	surface	machine learning	NA	1304	1	1	SP:1-23;NC:24-575;TM:576-597;CY:598-1304	uniprot	NA	0.978	1	ENSG00000081237;ENSG00000262418
PTPRF_HUMAN	Receptor-type tyrosine-protein phosphatase F OS=Homo sapiens OX=9606 GN=PTPRF PE=1 SV=2	WMMGAEELTK	NA	598.277	48.9918	2	0.0000000000.0	-0.920856	-0.920856	-0.920856	48.9918	48.9918	617	0.008	0.008	20.96	20.96	1	265	274	NA	12630: Scan 19824 (rt=48.9918) [\\qmcr.qmul.ac.uk\rfs\HAEMONC\Pedro Cutillas Lab\Cell Signalling Proteomics\Ana Levi\PROJECT (3)_BIOTINYLATION of CELL SURFACE PROTEOME in haematological and solid tumours\Exp28\QE2_Exp28_Biotin_inc_sample4R.raw]	PTPRF(264-274, no_mod);	5840332	NA	NA	PTPRF;	P10586;	p057012	1194.54	1194.54	-0.0011	469	469	P10586	Receptor-type tyrosine-protein phosphatase F	PTPRF	surface	machine learning	NA	1907	1	1	SP:1-29;NC:30-1261;TM:1262-1284;CY:1285-1907	uniprot - CSPA confirmed	NA	0.9341	1	ENSG00000142949
4F2_HUMAN	Amino acid transporter heavy chain SLC3A2 OS=Homo sapiens OX=9606 GN=SLC3A2 PE=1 SV=3	DLLLTSSYLSDSGSTGEHTK	NA	704.343	49.7524	3	0.00000000000000000000.0	2.60663	-2.22748	-0.390994	47.018	49.793	386.25	1.6e-11	2.42e-06	108.09	75.5625	8	397	416	NA	12972: Scan 20310 (rt=49.7524) [\\qmcr.qmul.ac.uk\rfs\HAEMONC\Pedro Cutillas Lab\Cell Signalling Proteomics\Ana Levi\PROJECT (3)_BIOTINYLATION of CELL SURFACE PROTEOME in haematological and solid tumours\Exp28\QE2_Exp28_Biotin_inc_sample4R.raw]	SLC3A2(396-416, no_mod);	5.22367e+07	NA	NA	SLC3A2;	P08195;	p006743	2110.01	2110.01	-0.000825	418	418	P08195	4F2 cell-surface antigen heavy chain	SLC3A2	surface	pos. trainingset	NA	630	1	0	CY:1-183;TM:184-205;NC:206-630	uniprot - CSPA confirmed	surface	0.694	2	ENSG00000168003
VPP2_HUMAN	V-type proton ATPase 116 kDa subunit a 2 OS=Homo sapiens OX=9606 GN=ATP6V0A2 PE=1 SV=2	IQDLYTVLHK	NA	410.568	44.5681	3	0.0000000000.0	-0.488328	-0.488328	-0.488328	44.5681	44.5681	19	0.014	0.014	18.56	18.56	1	270	279	NA	10506: Scan 17021 (rt=44.5681) [\\qmcr.qmul.ac.uk\rfs\HAEMONC\Pedro Cutillas Lab\Cell Signalling Proteomics\Ana Levi\PROJECT (3)_BIOTINYLATION of CELL SURFACE PROTEOME in haematological and solid tumours\Exp28\QE2_Exp28_Biotin_inc_sample4R.raw]	ATP6V0A2(269-279, no_mod);	4659302	NA	NA	ATP6V0A2;	Q9Y487;	p023887	1228.68	1228.68	-0.0006	2803	2803	Q9Y487	V-type proton ATPase 116 kDa subunit a isoform 2	ATP6V0A2	surface	pos. trainingset	NA	856	8	0	CY:1-393;TM:394-410;NC:411-415;TM:416-432;CY:433-450;TM:451-468;NC:469-553;TM:554-572;CY:573-583;TM:584-607;NC:608-650;TM:651-673;CY:674-741;TM:742-764;NC:765-784;TM:785-808;CY:809-856	uniprot - CSPA confirmed	surface	0.5988	2	ENSG00000185344
ICAM1_HUMAN	Intercellular adhesion molecule 1 OS=Homo sapiens OX=9606 GN=ICAM1 PE=1 SV=2	EPAVGEPAEVTTTVLVR	NA	884.475	49.8195	2	0.00000000000000000.0	-3.73527	-3.73527	-3.73527	49.8195	49.8195	136	1.6e-08	1.6e-08	77.92	77.92	1	160	176	NA	13000: Scan 20352 (rt=49.8195) [\\qmcr.qmul.ac.uk\rfs\HAEMONC\Pedro Cutillas Lab\Cell Signalling Proteomics\Ana Levi\PROJECT (3)_BIOTINYLATION of CELL SURFACE PROTEOME in haematological and solid tumours\Exp28\QE2_Exp28_Biotin_inc_sample4R.raw]	ICAM1(159-176, no_mod);	5.0402e+06	NA	NA	ICAM1;	P05362;	p011614	1766.93	1766.94	-0.0066	388	388	P05362	Intercellular adhesion molecule 1	ICAM1	surface	machine learning	NA	532	1	1	SP:1-27;NC:28-480;TM:481-503;CY:504-532	uniprot - CSPA confirmed	NA	0.8882	1	ENSG00000090339
PTK7_HUMAN	Inactive tyrosine-protein kinase 7 OS=Homo sapiens OX=9606 GN=PTK7 PE=1 SV=2	HPASEAEIQPQTQVTLR	Deamidated (NQ)	636	36.0352	3	0.00000000100000000.0	9.39653	9.39653	9.39653	36.0352	36.0352	28	0.0015	0.0015	28.16	28.16	1	133	149	16	6406: Scan 11547 (rt=36.0352) [\\qmcr.qmul.ac.uk\rfs\HAEMONC\Pedro Cutillas Lab\Cell Signalling Proteomics\Ana Levi\PROJECT (3)_BIOTINYLATION of CELL SURFACE PROTEOME in haematological and solid tumours\Exp28\QE2_Exp28_Biotin_inc_sample4R.raw]	PTK7(141);	3515811	NA	0.9256	PTK7;	Q13308;	p020265	1904.98	1904.96	0.0179	1183	1183	Q13308	Inactive tyrosine-protein kinase 7	PTK7	surface	machine learning	NA	1070	1	1	SP:1-30;NC:31-702;TM:703-726;CY:727-1070	uniprot - CSPA confirmed	NA	0.984	1	ENSG00000112655
DPB1_HUMAN	HLA class II histocompatibility antigen, DP beta 1 chain OS=Homo sapiens OX=9606 GN=HLA-DPB1 PE=1 SV=1	HNYELGGPMTLQR	NA	505.917	41.2268	3	0.0000000000000.0	0.0660184	0.0660184	0.0660184	41.2268	41.2268	26	0.0023	0.0023	26.47	26.47	1	108	120	NA	8914: Scan 14878 (rt=41.2268) [\\qmcr.qmul.ac.uk\rfs\HAEMONC\Pedro Cutillas Lab\Cell Signalling Proteomics\Ana Levi\PROJECT (3)_BIOTINYLATION of CELL SURFACE PROTEOME in haematological and solid tumours\Exp28\QE2_Exp28_Biotin_inc_sample4R.raw]	HLA-DPB1(107-120, no_mod);	7.47502e+06	NA	NA	HLA-DPB1;	P04440;	p020255	1514.73	1514.73	0.0001	375	375	P04440	HLA class II histocompatibility antigen, DP beta 1 chain	HLA-DPB1	surface	pos. trainingset	NA	258	1	1	SP:1-29;NC:30-226;TM:227-246;CY:247-258	uniprot - CSPA confirmed	surface	0.8083	1	ENSG00000215048;ENSG00000236693;ENSG00000223865;ENSG00000230763;ENSG00000226826;ENSG00000237710
PTPRC_HUMAN	Receptor-type tyrosine-protein phosphatase C OS=Homo sapiens OX=9606 GN=PTPRC PE=1 SV=3	YVDILPYDYNR	NA	715.851	54.0405	2	0.00000000000.0	3.28743	-2.44809	0.0699453	50.3893	55.4174	312.875	2.9e-06	0.00150411	55.4	33.1475	8	683	693	13.29	14911: Scan 22853 (rt=54.0405) [\\qmcr.qmul.ac.uk\rfs\HAEMONC\Pedro Cutillas Lab\Cell Signalling Proteomics\Ana Levi\PROJECT (3)_BIOTINYLATION of CELL SURFACE PROTEOME in haematological and solid tumours\Exp28\QE2_Exp28_Biotin_inc_sample4R.raw]	PTPRC(682-693, no_mod);	1.158e+08	NA	NA	PTPRC;	P08575;	p058925	1429.69	1429.69	0.0001	423	423	P08575	Receptor-type tyrosine-protein phosphatase C	PTPRC	surface	machine learning	NA	1304	1	1	SP:1-23;NC:24-575;TM:576-597;CY:598-1304	uniprot	NA	0.978	1	ENSG00000081237;ENSG00000262418
IL1AP_HUMAN	Interleukin-1 receptor accessory protein OS=Homo sapiens OX=9606 GN=IL1RAP PE=1 SV=2	DSLPGGIVTDETLSFIQK	NA	960.503	66.562	2	0.000000000000000000.0	2.97031	0.573219	1.65712	63.683	66.562	97.2	4.3e-11	2.4e-05	103.66	81.546	5	443	460	1.31	20009: Scan 29374 (rt=66.562) [\\qmcr.qmul.ac.uk\rfs\HAEMONC\Pedro Cutillas Lab\Cell Signalling Proteomics\Ana Levi\PROJECT (3)_BIOTINYLATION of CELL SURFACE PROTEOME in haematological and solid tumours\Exp28\QE2_Exp28_Biotin_inc_sample4R.raw]	IL1RAP(442-460, no_mod);	9.20299e+06	NA	NA	IL1RAP;	Q9NPH3;	p007641	1918.99	1918.99	0.00318	2548	2548	Q9NPH3	Interleukin-1 receptor accessory protein	IL1RAP	surface	pos. trainingset	NA	570	1	1	SP:1-20;NC:21-363;TM:364-383;CY:384-570	uniprot - CSPA confirmed	surface	0.8675	1	ENSG00000196083
ICAM1_HUMAN	Intercellular adhesion molecule 1 OS=Homo sapiens OX=9606 GN=ICAM1 PE=1 SV=2	VTLNGVPAQPLGPR	NA	709.909	44.6739	2	0.00000000000000.0	-0.493721	-0.705316	-0.599519	42.1643	44.6739	120.5	0.0023	0.01015	26.46	21.96	2	340	353	1.19	10560: Scan 17088 (rt=44.6739) [\\qmcr.qmul.ac.uk\rfs\HAEMONC\Pedro Cutillas Lab\Cell Signalling Proteomics\Ana Levi\PROJECT (3)_BIOTINYLATION of CELL SURFACE PROTEOME in haematological and solid tumours\Exp28\QE2_Exp28_Biotin_inc_sample4R.raw]	ICAM1(339-353, no_mod);	1.02614e+07	NA	NA	ICAM1;	P05362;	p055844	1417.8	1417.8	-0.00085	388	388	P05362	Intercellular adhesion molecule 1	ICAM1	surface	machine learning	NA	532	1	1	SP:1-27;NC:28-480;TM:481-503;CY:504-532	uniprot - CSPA confirmed	NA	0.8882	1	ENSG00000090339
PTPRC_HUMAN	Receptor-type tyrosine-protein phosphatase C OS=Homo sapiens OX=9606 GN=PTPRC PE=1 SV=3	TGTYIGIDAMLEGLEAENK	NA	675.667	69.7747	3	0.0000000000000000000.0	2.81624	-1.72927	0.815227	67.1671	69.7747	521.75	3e-07	0.000455825	65.28	42.495	4	860	878	1.11	21193: Scan 30889 (rt=69.7747) [\\qmcr.qmul.ac.uk\rfs\HAEMONC\Pedro Cutillas Lab\Cell Signalling Proteomics\Ana Levi\PROJECT (3)_BIOTINYLATION of CELL SURFACE PROTEOME in haematological and solid tumours\Exp28\QE2_Exp28_Biotin_inc_sample4R.raw]	PTPRC(859-878, no_mod);	6.39948e+06	NA	NA	PTPRC;	P08575;	p048963	2023.98	2023.98	0.00165	423	423	P08575	Receptor-type tyrosine-protein phosphatase C	PTPRC	surface	machine learning	NA	1304	1	1	SP:1-23;NC:24-575;TM:576-597;CY:598-1304	uniprot	NA	0.978	1	ENSG00000081237;ENSG00000262418
PTPRD_HUMAN	Receptor-type tyrosine-protein phosphatase delta OS=Homo sapiens OX=9606 GN=PTPRD PE=1 SV=2	TNEDVPSGPPR	Deamidated (NQ)	585.274	28.676	2	0.01000000000.0	-0.342309	-4.45001	-1.95605	26.5878	28.676	33.5714	0.00034	0.00340571	34.69	25.9029	7	706	716	34.68	2993: Scan 6995 (rt=28.676) [\\qmcr.qmul.ac.uk\rfs\HAEMONC\Pedro Cutillas Lab\Cell Signalling Proteomics\Ana Levi\PROJECT (3)_BIOTINYLATION of CELL SURFACE PROTEOME in haematological and solid tumours\Exp28\QE2_Exp28_Biotin_inc_sample4R.raw]	PTPRD(707);	2.31671e+07	NA	NA	PTPRD;	P23468;	p049974	1168.53	1168.54	-0.00228571	632	632	P23468	Receptor-type tyrosine-protein phosphatase delta	PTPRD	surface	machine learning	NA	1912	1	1	SP:1-20;NC:21-1266;TM:1267-1290;CY:1291-1912	uniprot - CSPA confirmed	NA	0.9022	1	ENSG00000153707
ITB1_HUMAN	Integrin beta-1 OS=Homo sapiens OX=9606 GN=ITGB1 PE=1 SV=2	SLGTDLMNEMR	NA	633.794	54.1726	2	0.00000000000.0	1.73834	-5.84715	-0.957374	49.7048	56.8129	97.6744	0.0001	0.00532256	39.94	27.4209	43	164	174	8.66	14968: Scan 22934 (rt=54.1726) [\\qmcr.qmul.ac.uk\rfs\HAEMONC\Pedro Cutillas Lab\Cell Signalling Proteomics\Ana Levi\PROJECT (3)_BIOTINYLATION of CELL SURFACE PROTEOME in haematological and solid tumours\Exp28\QE2_Exp28_Biotin_inc_sample4R.raw]	ITGB1(163-174, no_mod);	4.18538e+08	NA	NA	ITGB1;	P05556;	p045758	1265.57	1265.57	-0.00121163	391	391	P05556	Integrin beta-1	ITGB1	surface	pos. trainingset	NA	798	1	1	SP:1-20;NC:21-728;TM:729-751;CY:752-798	uniprot - CSPA confirmed	surface	0.9588	1	ENSG00000150093
PECA1_HUMAN	Platelet endothelial cell adhesion molecule OS=Homo sapiens OX=9606 GN=PECAM1 PE=1 SV=2	DQNFVILEFPVEEQDR	NA	659.99	67.4778	3	0.0000000000000000.0	0.50583	-0.354081	0.0758745	67.2785	67.4778	166	2.8e-07	5.64e-06	65.49	57.605	2	185	200	4.05	20351: Scan 29810 (rt=67.4778) [\\qmcr.qmul.ac.uk\rfs\HAEMONC\Pedro Cutillas Lab\Cell Signalling Proteomics\Ana Levi\PROJECT (3)_BIOTINYLATION of CELL SURFACE PROTEOME in haematological and solid tumours\Exp28\QE2_Exp28_Biotin_inc_sample4R.raw]	PECAM1(184-200, no_mod);	2.22486e+06	NA	NA	PECAM1;	P16284;	p007418	1976.95	1976.95	0.00015	543	543	P16284	Platelet endothelial cell adhesion molecule	PECAM1	surface	pos. trainingset	NA	738	1	1	SP:1-27;NC:28-602;TM:603-624;CY:625-738	uniprot - CSPA confirmed	surface	0.9341	1	NA
4F2_HUMAN	Amino acid transporter heavy chain SLC3A2 OS=Homo sapiens OX=9606 GN=SLC3A2 PE=1 SV=3	DDVAQTDLLQIDPNFGSK	NA	988.485	60.1229	2	0.000000000000000000.0	3.08868	-1.31649	1.17724	58.4003	60.9083	338.812	8.7e-11	2.26e-05	100.63	85	16	270	287	6.71	17468: Scan 26184 (rt=60.1229) [\\qmcr.qmul.ac.uk\rfs\HAEMONC\Pedro Cutillas Lab\Cell Signalling Proteomics\Ana Levi\PROJECT (3)_BIOTINYLATION of CELL SURFACE PROTEOME in haematological and solid tumours\Exp28\QE2_Exp28_Biotin_inc_sample4R.raw]	SLC3A2(269-287, no_mod);	7.64805e+07	NA	NA	SLC3A2;	P08195;	p005404	1974.96	1974.95	0.002325	418	418	P08195	4F2 cell-surface antigen heavy chain	SLC3A2	surface	pos. trainingset	NA	630	1	0	CY:1-183;TM:184-205;NC:206-630	uniprot - CSPA confirmed	surface	0.694	2	ENSG00000168003
AMPN_HUMAN	Aminopeptidase N OS=Homo sapiens OX=9606 GN=ANPEP PE=1 SV=4	DLTALSNMLPK	NA	601.826	62.7953	2	0.00000000000.0	1.99727	-2.57981	0.0475542	59.9805	62.7953	405.286	0.00045	0.0133786	33.47	21.48	7	242	252	2.72	18556: Scan 27544 (rt=62.7953) [\\qmcr.qmul.ac.uk\rfs\HAEMONC\Pedro Cutillas Lab\Cell Signalling Proteomics\Ana Levi\PROJECT (3)_BIOTINYLATION of CELL SURFACE PROTEOME in haematological and solid tumours\Exp28\QE2_Exp28_Biotin_inc_sample4R.raw]	ANPEP(241-252, no_mod);	1.81453e+07	NA	NA	ANPEP;	P15144;	p006892	1201.64	1201.64	5.71e-05	523	523	P15144	Aminopeptidase N	ANPEP	surface	pos. trainingset	NA	967	1	0	CY:1-11;TM:12-33;NC:34-967	uniprot - CSPA confirmed	surface	0.6296	2	ENSG00000166825
PTPRC_HUMAN	Receptor-type tyrosine-protein phosphatase C OS=Homo sapiens OX=9606 GN=PTPRC PE=1 SV=3	DPPSEPSPLEAEFQR	NA	849.902	49.1628	2	0.000000000000000.0	2.2971	-3.82851	-0.0490834	47.0605	49.956	498.333	6.2e-10	5.34e-06	92.09	67.26	6	936	950	22.64	12705: Scan 19931 (rt=49.1628) [\\qmcr.qmul.ac.uk\rfs\HAEMONC\Pedro Cutillas Lab\Cell Signalling Proteomics\Ana Levi\PROJECT (3)_BIOTINYLATION of CELL SURFACE PROTEOME in haematological and solid tumours\Exp28\QE2_Exp28_Biotin_inc_sample4R.raw]	PTPRC(935-950, no_mod);	3.4696e+07	NA	NA	PTPRC;	P08575;	p007272	1697.79	1697.79	-8.33e-05	423	423	P08575	Receptor-type tyrosine-protein phosphatase C	PTPRC	surface	machine learning	NA	1304	1	1	SP:1-23;NC:24-575;TM:576-597;CY:598-1304	uniprot	NA	0.978	1	ENSG00000081237;ENSG00000262418
AT1A1_HUMAN	Sodium/potassium-transporting ATPase subunit alpha-1 OS=Homo sapiens OX=9606 GN=ATP1A1 PE=1 SV=1	YEPAAVSEQGDK	NA	647.302	27.6151	2	0.000000000000.0	2.32092	-0.232092	1.0831	24.9722	28.0617	731.333	1.9e-06	0.00109966	57.11	38.0422	9	10	21	2.93	2499: Scan 6367 (rt=27.6151) [\\qmcr.qmul.ac.uk\rfs\HAEMONC\Pedro Cutillas Lab\Cell Signalling Proteomics\Ana Levi\PROJECT (3)_BIOTINYLATION of CELL SURFACE PROTEOME in haematological and solid tumours\Exp28\QE2_Exp28_Biotin_inc_sample4R.raw]	ATP1A1(9-21, no_mod);	7.27204e+06	NA	NA	ATP1A1;	P05023;	p057574	1292.59	1292.59	0.0014	381	381	P05023	Sodium/potassium-transporting ATPase subunit alpha-1	ATP1A1	surface	pos. trainingset	NA	1023	10	0	CY:1-95;TM:96-114;NC:115-129;TM:130-149;CY:150-290;TM:291-312;NC:313-318;TM:319-344;CY:345-775;TM:776-796;NC:797-801;TM:802-824;CY:825-848;TM:849-872;NC:873-912;TM:913-932;CY:933-952;TM:953-970;NC:971-984;TM:985-1002;CY:1003-1023	uniprot	surface	0.5464	3	ENSG00000163399
AMPN_HUMAN	Aminopeptidase N OS=Homo sapiens OX=9606 GN=ANPEP PE=1 SV=4	TELVEPTEYLVVHLK	NA	590.662	57.8133	3	0.000000000000000.0	3.33529	-1.01755	1.07408	54.797	57.8133	363.667	2.8e-07	2.69e-06	65.57	58.7067	3	153	167	NA	16525: Scan 24955 (rt=57.8133) [\\qmcr.qmul.ac.uk\rfs\HAEMONC\Pedro Cutillas Lab\Cell Signalling Proteomics\Ana Levi\PROJECT (3)_BIOTINYLATION of CELL SURFACE PROTEOME in haematological and solid tumours\Exp28\QE2_Exp28_Biotin_inc_sample4R.raw]	ANPEP(152-167, no_mod);	1.90447e+07	NA	NA	ANPEP;	P15144;	p048487	1768.96	1768.96	0.0019	523	523	P15144	Aminopeptidase N	ANPEP	surface	pos. trainingset	NA	967	1	0	CY:1-11;TM:12-33;NC:34-967	uniprot - CSPA confirmed	surface	0.6296	2	ENSG00000166825
HG2A_HUMAN	HLA class II histocompatibility antigen gamma chain OS=Homo sapiens OX=9606 GN=CD74 PE=1 SV=3	LTVTSQNLQLENLR	NA	543.638	48.8229	3	0.00000000000000.0	3.13289	1.22858	2.06812	47.9223	49.0502	107	0.0018	0.0116	27.36	21	3	81	94	3.71	12543: Scan 19714 (rt=48.8229) [\\qmcr.qmul.ac.uk\rfs\HAEMONC\Pedro Cutillas Lab\Cell Signalling Proteomics\Ana Levi\PROJECT (3)_BIOTINYLATION of CELL SURFACE PROTEOME in haematological and solid tumours\Exp28\QE2_Exp28_Biotin_inc_sample4R.raw]	CD74(80-94, no_mod);	37212952	NA	NA	CD74;	P04233;	p033820	1627.89	1627.89	0.00336667	372	372	P04233	HLA class II histocompatibility antigen gamma chain	CD74	surface	machine learning	NA	296	1	0	CY:1-48;TM:49-72;NC:73-296	uniprot - CSPA confirmed	NA	0.6108	2	ENSG00000019582
ITAM_HUMAN	Integrin alpha-M OS=Homo sapiens OX=9606 GN=ITGAM PE=1 SV=2	QELNTIASKPPR	NA	451.921	29.3872	3	0.000000000000.0	1.47848	-0.813164	0.458329	25.4059	29.4775	490.8	0.00078	0.007636	31.08	22.828	5	298	309	NA	3345: Scan 7430 (rt=29.3872) [\\qmcr.qmul.ac.uk\rfs\HAEMONC\Pedro Cutillas Lab\Cell Signalling Proteomics\Ana Levi\PROJECT (3)_BIOTINYLATION of CELL SURFACE PROTEOME in haematological and solid tumours\Exp28\QE2_Exp28_Biotin_inc_sample4R.raw]	ITGAM(297-309, no_mod);	3.99533e+07	NA	NA	ITGAM;	P11215;	p040261	1352.74	1352.74	0.00062	481	481	P11215	Integrin alpha-M	ITGAM	surface	machine learning	NA	1152	1	1	SP:1-16;NC:17-1107;TM:1108-1130;CY:1131-1152	uniprot - CSPA confirmed	NA	0.8663	1	ENSG00000169896
LEUK_HUMAN	Leukosialin OS=Homo sapiens OX=9606 GN=SPN PE=1 SV=1	RPTLTTFFGR	NA	399.224	49.1847	3	0.0000000000.0	0.669652	0	0.39063	43.1467	49.1847	221.667	0.00018	0.0016	37.44	30.9667	3	339	348	NA	12713: Scan 19943 (rt=49.1847) [\\qmcr.qmul.ac.uk\rfs\HAEMONC\Pedro Cutillas Lab\Cell Signalling Proteomics\Ana Levi\PROJECT (3)_BIOTINYLATION of CELL SURFACE PROTEOME in haematological and solid tumours\Exp28\QE2_Exp28_Biotin_inc_sample4R.raw]	SPN(338-348, no_mod);	1.26743e+07	NA	NA	SPN;	P16150;	p043754	1194.65	1194.65	0.000466667	538	538	P16150	Leukosialin	SPN	surface	machine learning	NA	400	1	1	SP:1-19;NC:20-254;TM:255-277;CY:278-400	uniprot	NA	0.8044	1	ENSG00000197471
ITA5_HUMAN	Integrin alpha-5 OS=Homo sapiens OX=9606 GN=ITGA5 PE=1 SV=2	LSVEAQAQVTLNGVSKPEAVLFPVSDWHPR	NA	819.435	69.9375	4	0.000000000000000000000000000000.0	0.122185	-2.16879	-1.0233	69.5211	69.9375	715.5	3.9e-11	9.7e-10	104.13	95.65	2	784	813	NA	21244: Scan 30963 (rt=69.9375) [\\qmcr.qmul.ac.uk\rfs\HAEMONC\Pedro Cutillas Lab\Cell Signalling Proteomics\Ana Levi\PROJECT (3)_BIOTINYLATION of CELL SURFACE PROTEOME in haematological and solid tumours\Exp28\QE2_Exp28_Biotin_inc_sample4R.raw]	ITGA5(783-813, no_mod);	25643191	NA	NA	ITGA5;	P08648;	p033354	3273.71	3273.71	-0.00335	428	428	P08648	Integrin alpha-5	ITGA5	surface	machine learning	NA	1049	1	1	SP:1-41;NC:42-997;TM:998-1021;CY:1022-1049	uniprot - CSPA confirmed	NA	0.9062	1	ENSG00000161638
AT1A1_HUMAN	Sodium/potassium-transporting ATPase subunit alpha-1 OS=Homo sapiens OX=9606 GN=ATP1A1 PE=1 SV=1	YEPAAVSEQGDKK	NA	474.568	24.5548	3	0.0000000000000.0	1.12622	-1.54855	-0.211166	21.077	25.1301	645	0.00015	0.00313167	38.18	28.02	6	10	22	2.11	1272: Scan 4860 (rt=24.5548) [\\qmcr.qmul.ac.uk\rfs\HAEMONC\Pedro Cutillas Lab\Cell Signalling Proteomics\Ana Levi\PROJECT (3)_BIOTINYLATION of CELL SURFACE PROTEOME in haematological and solid tumours\Exp28\QE2_Exp28_Biotin_inc_sample4R.raw]	ATP1A1(9-22, no_mod);	1.37597e+07	NA	NA	ATP1A1;	P05023;	p057576	1420.68	1420.68	-0.0003	381	381	P05023	Sodium/potassium-transporting ATPase subunit alpha-1	ATP1A1	surface	pos. trainingset	NA	1023	10	0	CY:1-95;TM:96-114;NC:115-129;TM:130-149;CY:150-290;TM:291-312;NC:313-318;TM:319-344;CY:345-775;TM:776-796;NC:797-801;TM:802-824;CY:825-848;TM:849-872;NC:873-912;TM:913-932;CY:933-952;TM:953-970;NC:971-984;TM:985-1002;CY:1003-1023	uniprot	surface	0.5464	3	ENSG00000163399
PLXB2_HUMAN	Plexin-B2 OS=Homo sapiens OX=9606 GN=PLXNB2 PE=1 SV=3	IQPETGPLGGGIR	NA	647.857	41.0559	2	0.0000000000000.0	-0.231892	-9.43029	-3.0919	37.6188	41.0559	51.125	0.00028	0.0105225	35.54	25.9763	8	808	820	NA	8824: Scan 14770 (rt=41.0559) [\\qmcr.qmul.ac.uk\rfs\HAEMONC\Pedro Cutillas Lab\Cell Signalling Proteomics\Ana Levi\PROJECT (3)_BIOTINYLATION of CELL SURFACE PROTEOME in haematological and solid tumours\Exp28\QE2_Exp28_Biotin_inc_sample4R.raw]	PLXNB2(807-820, no_mod);	3.78977e+07	NA	NA	PLXNB2;	O15031;	p024026	1293.7	1293.7	-0.004	136	136	O15031	Plexin-B2	PLXNB2	surface	pos. trainingset	NA	1838	1	1	SP:1-18;NC:19-1199;TM:1200-1221;CY:1222-1838	uniprot - CSPA confirmed	surface	0.9434	1	ENSG00000196576
AT2B4_HUMAN	Plasma membrane calcium-transporting ATPase 4 OS=Homo sapiens OX=9606 GN=ATP2B4 PE=1 SV=2	TECALLGFVTDLK	NA	733.882	67.1785	2	0.0000000000000.0	0.0682245	0.0682245	0.0682245	67.1785	67.1785	178	4.8e-05	4.8e-05	43.15	43.15	1	535	547	NA	20237: Scan 29665 (rt=67.1785) [\\qmcr.qmul.ac.uk\rfs\HAEMONC\Pedro Cutillas Lab\Cell Signalling Proteomics\Ana Levi\PROJECT (3)_BIOTINYLATION of CELL SURFACE PROTEOME in haematological and solid tumours\Exp28\QE2_Exp28_Biotin_inc_sample4R.raw]	ATP2B4(534-547, no_mod);	1.93951e+06	NA	NA	ATP2B4;	P23634;	p048381	1465.75	1465.75	0.0001	637	637	P23634	Plasma membrane calcium-transporting ATPase 4	ATP2B4	surface	machine learning	NA	1241	10	0	CY:1-95;TM:96-119;NC:120-147;TM:148-168;CY:169-358;TM:359-382;NC:383-408;TM:409-432;CY:433-842;TM:843-862;NC:863-873;TM:874-893;CY:894-916;TM:917-937;NC:938-956;TM:957-974;CY:975-994;TM:995-1016;NC:1017-1027;TM:1028-1049;CY:1050-1241	uniprot	NA	0.6048	2	ENSG00000058668
ITA6_HUMAN	Integrin alpha-6 OS=Homo sapiens OX=9606 GN=ITGA6 PE=1 SV=5	LETTSNQDNLAPITAK	Deamidated (NQ)	858.945	35.9512	2	0.0000010000000000.0	9.90758	9.90758	9.90758	35.9512	35.9512	48	0.0028	0.0028	25.56	25.56	1	812	827	17.4	8141: Scan 13204 (rt=35.9512) [\\qmcr.qmul.ac.uk\rfs\HAEMONC\Pedro Cutillas Lab\Cell Signalling Proteomics\Ana Levi\PROJECT (3)_BIOTINYLATION of CELL SURFACE PROTEOME in haematological and solid tumours\Exp28\QE2_Exp28_Biotin_inc_sample5.raw]	ITGA6(817);	2.46567e+06	NA	0.8635	ITGA6;	P23229;	p028427	1715.87	1715.86	0.017	627	627	P23229	Integrin alpha-6	ITGA6	surface	pos. trainingset	NA	1130	1	1	SP:1-23;NC:24-1052;TM:1053-1076;CY:1077-1130	uniprot - CSPA confirmed	surface	0.9405	1	ENSG00000091409
IGSF2_HUMAN	Immunoglobulin superfamily member 2 OS=Homo sapiens OX=9606 GN=CD101 PE=1 SV=2	DFILVPGPLYTER	NA	760.41	64.3782	2	0.0000000000000.0	-1.77771	-1.77771	-1.77771	64.3782	64.3782	34	0.021	0.021	16.75	16.75	1	204	216	3.24	20831: Scan 29615 (rt=64.3782) [\\qmcr.qmul.ac.uk\rfs\HAEMONC\Pedro Cutillas Lab\Cell Signalling Proteomics\Ana Levi\PROJECT (3)_BIOTINYLATION of CELL SURFACE PROTEOME in haematological and solid tumours\Exp28\QE2_Exp28_Biotin_inc_sample5.raw]	CD101(203-216, no_mod);	2657671	NA	NA	CD101;	Q93033;	p005605	1518.81	1518.81	-0.0027	2164	2164	Q93033	Immunoglobulin superfamily member 2	CD101	surface	machine learning	NA	1021	1	1	SP:1-20;NC:21-954;TM:955-979;CY:980-1021	uniprot - CSPA confirmed	NA	0.8463	1	ENSG00000134256
CD44_HUMAN	CD44 antigen OS=Homo sapiens OX=9606 GN=CD44 PE=1 SV=3	ESSETPDQFMTADETR	NA	615.26	39.6369	3	0.0000000000000000.0	1.79079	-1.19386	-0.117577	39.6369	41.5985	381.167	0.00037	0.00831333	34.37	24.9617	6	716	731	NA	10000: Scan 15624 (rt=39.6369) [\\qmcr.qmul.ac.uk\rfs\HAEMONC\Pedro Cutillas Lab\Cell Signalling Proteomics\Ana Levi\PROJECT (3)_BIOTINYLATION of CELL SURFACE PROTEOME in haematological and solid tumours\Exp28\QE2_Exp28_Biotin_inc_sample5.raw]	CD44(715-731, no_mod);	5.14735e+07	NA	NA	CD44;	P16070;	p012280	1842.76	1842.76	-0.000216667	535	535	P16070	CD44 antigen	CD44	surface	pos. trainingset	NA	742	1	1	SP:1-20;NC:21-649;TM:650-671;CY:672-742	uniprot - CSPA confirmed	surface	0.9609	1	ENSG00000026508
PTPRC_HUMAN	Receptor-type tyrosine-protein phosphatase C OS=Homo sapiens OX=9606 GN=PTPRC PE=1 SV=3	VPLKHELEMSK	NA	437.576	26.2549	3	0.00000000000.0	-0.229059	-0.229059	-0.229059	26.2549	26.2549	523	0.0014	0.0014	28.65	28.65	1	985	995	NA	3416: Scan 7011 (rt=26.2549) [\\qmcr.qmul.ac.uk\rfs\HAEMONC\Pedro Cutillas Lab\Cell Signalling Proteomics\Ana Levi\PROJECT (3)_BIOTINYLATION of CELL SURFACE PROTEOME in haematological and solid tumours\Exp28\QE2_Exp28_Biotin_inc_sample5.raw]	PTPRC(984-995, no_mod);	13856839	NA	NA	PTPRC;	P08575;	p054965	1309.71	1309.71	-0.0003	423	423	P08575	Receptor-type tyrosine-protein phosphatase C	PTPRC	surface	machine learning	NA	1304	1	1	SP:1-23;NC:24-575;TM:576-597;CY:598-1304	uniprot	NA	0.978	1	ENSG00000081237;ENSG00000262418
ITAL_HUMAN	Integrin alpha-L OS=Homo sapiens OX=9606 GN=ITGAL PE=1 SV=3	GVPNGIPAEDSEQLASGQEAGDPGCLKPLHEK	NA	825.898	40.2279	4	0.00000000000000000000000000000000.0	-2.54578	-2.54578	-2.54578	40.2279	40.2279	305	0.00033	0.00033	34.77	34.77	1	1130	1161	NA	10301: Scan 16018 (rt=40.2279) [\\qmcr.qmul.ac.uk\rfs\HAEMONC\Pedro Cutillas Lab\Cell Signalling Proteomics\Ana Levi\PROJECT (3)_BIOTINYLATION of CELL SURFACE PROTEOME in haematological and solid tumours\Exp28\QE2_Exp28_Biotin_inc_sample5.raw]	ITGAL(1129-1161, no_mod);	6989782	NA	NA	ITGAL;	P20701;	p018973	3299.56	3299.57	-0.0084	594	594	P20701	Integrin alpha-L	ITGAL	surface	pos. trainingset	NA	1170	1	1	SP:1-25;NC:26-1089;TM:1090-1114;CY:1115-1170	uniprot - CSPA confirmed	surface	0.8621	1	ENSG00000005844
BST2_HUMAN	Bone marrow stromal antigen 2 OS=Homo sapiens OX=9606 GN=BST2 PE=1 SV=1	ENQVLSVR	NA	472.761	29.2549	2	0.00000000.0	0.317962	-7.31313	-1.90777	28.6411	30.1525	60.1111	0.00024	0.0147044	36.28	22.4433	9	140	147	12.36	4868: Scan 8908 (rt=29.2549) [\\qmcr.qmul.ac.uk\rfs\HAEMONC\Pedro Cutillas Lab\Cell Signalling Proteomics\Ana Levi\PROJECT (3)_BIOTINYLATION of CELL SURFACE PROTEOME in haematological and solid tumours\Exp28\QE2_Exp28_Biotin_inc_sample5.raw]	BST2(139-147, no_mod);	4.93988e+07	NA	NA	BST2;	Q10589;	p011561	943.507	943.509	-0.0018	1157	1157	Q10589	Bone marrow stromal antigen 2	BST2	surface	GPI (UniProt)	NA	180	1	0	CY:1-21;TM:22-45;NC:46-180	uniprot - CSPA confirmed	surface	0.7926	1	ENSG00000130303
PTPRF_HUMAN	Receptor-type tyrosine-protein phosphatase F OS=Homo sapiens OX=9606 GN=PTPRF PE=1 SV=2	YEGVVDMFQTVK	NA	708.348	53.6716	2	0.000000000000.0	5.72568	-2.12062	1.22996	52.6246	57.8226	199.6	0.0015	0.0163	28.11	20.552	5	1861	1872	NA	16593: Scan 24231 (rt=53.6716) [\\qmcr.qmul.ac.uk\rfs\HAEMONC\Pedro Cutillas Lab\Cell Signalling Proteomics\Ana Levi\PROJECT (3)_BIOTINYLATION of CELL SURFACE PROTEOME in haematological and solid tumours\Exp28\QE2_Exp28_Biotin_inc_sample5.raw]	PTPRF(1860-1872, no_mod);	4.35242e+07	NA	NA	PTPRF;	P10586;	p057537	1414.68	1414.68	0.00174	469	469	P10586	Receptor-type tyrosine-protein phosphatase F	PTPRF	surface	machine learning	NA	1907	1	1	SP:1-29;NC:30-1261;TM:1262-1284;CY:1285-1907	uniprot - CSPA confirmed	NA	0.9341	1	ENSG00000142949
PLXB2_HUMAN	Plexin-B2 OS=Homo sapiens OX=9606 GN=PLXNB2 PE=1 SV=3	LQLEQQVATGPALDNKK	NA	618.343	35.5984	3	0.00000000000000000.0	0.48596	0.48596	0.48596	35.5984	35.5984	61	6e-05	6e-05	42.23	42.23	1	61	77	NA	7970: Scan 12982 (rt=35.5984) [\\qmcr.qmul.ac.uk\rfs\HAEMONC\Pedro Cutillas Lab\Cell Signalling Proteomics\Ana Levi\PROJECT (3)_BIOTINYLATION of CELL SURFACE PROTEOME in haematological and solid tumours\Exp28\QE2_Exp28_Biotin_inc_sample5.raw]	PLXNB2(60-77, no_mod);	5055631	NA	NA	PLXNB2;	O15031;	p032480	1852.01	1852.01	0.0009	136	136	O15031	Plexin-B2	PLXNB2	surface	pos. trainingset	NA	1838	1	1	SP:1-18;NC:19-1199;TM:1200-1221;CY:1222-1838	uniprot - CSPA confirmed	surface	0.9434	1	ENSG00000196576
BASI_HUMAN	Basigin OS=Homo sapiens OX=9606 GN=BSG PE=1 SV=2	SELHIENLNMEADPGQYR	Deamidated (NQ); Oxidation (M)	711.662	39.3918	3	0.000000001300000000.0	7.55178	7.55178	7.55178	39.3918	39.3918	125	0.0016	0.0016	27.92	27.92	1	283	300	19.36	9878: Scan 15462 (rt=39.3918) [\\qmcr.qmul.ac.uk\rfs\HAEMONC\Pedro Cutillas Lab\Cell Signalling Proteomics\Ana Levi\PROJECT (3)_BIOTINYLATION of CELL SURFACE PROTEOME in haematological and solid tumours\Exp28\QE2_Exp28_Biotin_inc_sample5.raw]	BSG(291);	3644947	NA	0.8313	BSG;	P35613;	p044582	2131.96	2131.95	0.0161	821	821	P35613	Basigin	BSG	surface	pos. trainingset	NA	385	1	1	SP:1-21;NC:22-323;TM:324-345;CY:346-385	uniprot - CSPA confirmed	surface	0.9242	1	ENSG00000172270
PTPRF_HUMAN	Receptor-type tyrosine-protein phosphatase F OS=Homo sapiens OX=9606 GN=PTPRF PE=1 SV=2	TQRPAMVQTEDQYQLCYR	Deamidated (NQ)	763.36	37.6661	3	0.000000000000010000.0	9.35709	9.35709	9.35709	37.6661	37.6661	404	0.00039	0.00039	34.07	34.07	1	1876	1893	33.48	9019: Scan 14341 (rt=37.6661) [\\qmcr.qmul.ac.uk\rfs\HAEMONC\Pedro Cutillas Lab\Cell Signalling Proteomics\Ana Levi\PROJECT (3)_BIOTINYLATION of CELL SURFACE PROTEOME in haematological and solid tumours\Exp28\QE2_Exp28_Biotin_inc_sample5.raw]	PTPRF(1889);	3.6475e+06	NA	0.4785	PTPRF;	P10586;	p050442	2287.06	2287.04	0.0214	469	469	P10586	Receptor-type tyrosine-protein phosphatase F	PTPRF	surface	machine learning	NA	1907	1	1	SP:1-29;NC:30-1261;TM:1262-1284;CY:1285-1907	uniprot - CSPA confirmed	NA	0.9341	1	ENSG00000142949
ITAL_HUMAN	Integrin alpha-L OS=Homo sapiens OX=9606 GN=ITGAL PE=1 SV=3	TEFDFSDYVK	NA	625.783	52.4048	2	0.0000000000.0	2.08075	-2.32083	0.369364	51.682	55.7765	244.077	0.00048	0.00449615	33.21	27.4738	13	204	213	2.34	16042: Scan 23518 (rt=52.4048) [\\qmcr.qmul.ac.uk\rfs\HAEMONC\Pedro Cutillas Lab\Cell Signalling Proteomics\Ana Levi\PROJECT (3)_BIOTINYLATION of CELL SURFACE PROTEOME in haematological and solid tumours\Exp28\QE2_Exp28_Biotin_inc_sample5.raw]	ITGAL(203-213, no_mod);	115012075	NA	NA	ITGAL;	P20701;	p048425	1249.55	1249.55	0.000461538	594	594	P20701	Integrin alpha-L	ITGAL	surface	pos. trainingset	NA	1170	1	1	SP:1-25;NC:26-1089;TM:1090-1114;CY:1115-1170	uniprot - CSPA confirmed	surface	0.8621	1	ENSG00000005844
CD44_HUMAN	CD44 antigen OS=Homo sapiens OX=9606 GN=CD44 PE=1 SV=3	KLVINSGNGAVEDR	NA	736.396	27.5419	2	0.00000000000000.0	1.08786	-2.65166	-1.03347	27.2836	31.0444	380.8	6.4e-06	0.00019198	51.92	46.36	5	681	694	1.52	4067: Scan 7837 (rt=27.5419) [\\qmcr.qmul.ac.uk\rfs\HAEMONC\Pedro Cutillas Lab\Cell Signalling Proteomics\Ana Levi\PROJECT (3)_BIOTINYLATION of CELL SURFACE PROTEOME in haematological and solid tumours\Exp28\QE2_Exp28_Biotin_inc_sample5.raw]	CD44(680-694, no_mod);	1.32683e+07	NA	NA	CD44;	P16070;	p026190	1470.78	1470.78	-0.00152	535	535	P16070	CD44 antigen	CD44	surface	pos. trainingset	NA	742	1	1	SP:1-20;NC:21-649;TM:650-671;CY:672-742	uniprot - CSPA confirmed	surface	0.9609	1	ENSG00000026508
ITA6_HUMAN	Integrin alpha-6 OS=Homo sapiens OX=9606 GN=ITGA6 PE=1 SV=5	FSYLPIQK	NA	498.282	44.2626	2	0.00000000.0	0.201096	0.201096	0.201096	44.2626	44.2626	48	0.013	0.013	18.98	18.98	1	691	698	NA	12323: Scan 18655 (rt=44.2626) [\\qmcr.qmul.ac.uk\rfs\HAEMONC\Pedro Cutillas Lab\Cell Signalling Proteomics\Ana Levi\PROJECT (3)_BIOTINYLATION of CELL SURFACE PROTEOME in haematological and solid tumours\Exp28\QE2_Exp28_Biotin_inc_sample5.raw]	ITGA6(690-698, no_mod);	7.2103e+06	NA	NA	ITGA6;	P23229;	p015179	994.549	994.549	0.0002	627	627	P23229	Integrin alpha-6	ITGA6	surface	pos. trainingset	NA	1130	1	1	SP:1-23;NC:24-1052;TM:1053-1076;CY:1077-1130	uniprot - CSPA confirmed	surface	0.9405	1	ENSG00000091409
AMPN_HUMAN	Aminopeptidase N OS=Homo sapiens OX=9606 GN=ANPEP PE=1 SV=4	QASNGVLIR	Deamidated (NQ)	479.769	31.1478	2	0.000100000.0	-0.52218	-0.52218	-0.52218	31.1478	31.1478	452	0.0045	0.0045	23.43	23.43	1	293	301	5.47	5796: Scan 10110 (rt=31.1478) [\\qmcr.qmul.ac.uk\rfs\HAEMONC\Pedro Cutillas Lab\Cell Signalling Proteomics\Ana Levi\PROJECT (3)_BIOTINYLATION of CELL SURFACE PROTEOME in haematological and solid tumours\Exp28\QE2_Exp28_Biotin_inc_sample5.raw]	ANPEP(296);	10888769	NA	0.989	ANPEP;	P15144;	p039912	957.524	957.524	-0.0005	523	523	P15144	Aminopeptidase N	ANPEP	surface	pos. trainingset	NA	967	1	0	CY:1-11;TM:12-33;NC:34-967	uniprot - CSPA confirmed	surface	0.6296	2	ENSG00000166825
AMPN_HUMAN	Aminopeptidase N OS=Homo sapiens OX=9606 GN=ANPEP PE=1 SV=4	QWMENPNNNPIHPNLR	NA	658.651	39.6257	3	0.0000000000000000.0	2.5343	-2.48361	-0.415625	39.0169	43.5401	416.4	3.2e-05	0.0018424	44.89	32.366	5	778	793	1.76	9995: Scan 15618 (rt=39.6257) [\\qmcr.qmul.ac.uk\rfs\HAEMONC\Pedro Cutillas Lab\Cell Signalling Proteomics\Ana Levi\PROJECT (3)_BIOTINYLATION of CELL SURFACE PROTEOME in haematological and solid tumours\Exp28\QE2_Exp28_Biotin_inc_sample5.raw]	ANPEP(777-793, no_mod);	38938698	NA	NA	ANPEP;	P15144;	p042914	1972.93	1972.93	-0.00082	523	523	P15144	Aminopeptidase N	ANPEP	surface	pos. trainingset	NA	967	1	0	CY:1-11;TM:12-33;NC:34-967	uniprot - CSPA confirmed	surface	0.6296	2	ENSG00000166825
ITA5_HUMAN	Integrin alpha-5 OS=Homo sapiens OX=9606 GN=ITGA5 PE=1 SV=2	AQLKPPATSDA	NA	549.793	26.7236	2	0.00000000000.0	-0.728882	-0.728882	-0.728882	26.7236	26.7236	396	0.033	0.033	14.83	14.83	1	1039	1049	NA	3660: Scan 7310 (rt=26.7236) [\\qmcr.qmul.ac.uk\rfs\HAEMONC\Pedro Cutillas Lab\Cell Signalling Proteomics\Ana Levi\PROJECT (3)_BIOTINYLATION of CELL SURFACE PROTEOME in haematological and solid tumours\Exp28\QE2_Exp28_Biotin_inc_sample5.raw]	ITGA5(1038-1049, no_mod);	6837180	NA	NA	ITGA5;	P08648;	p003521	1097.57	1097.57	-0.0008	428	428	P08648	Integrin alpha-5	ITGA5	surface	machine learning	NA	1049	1	1	SP:1-41;NC:42-997;TM:998-1021;CY:1022-1049	uniprot - CSPA confirmed	NA	0.9062	1	ENSG00000161638
LEUK_HUMAN	Leukosialin OS=Homo sapiens OX=9606 GN=SPN PE=1 SV=1	NGVVDAWAGPAQVPEEGAVTVTVGGSGGDK	NA	1412.69	54.0434	2	0.000000000000000000000000000000.0	-0.53128	-0.53128	-0.53128	54.0434	54.0434	272	1.9e-08	1.9e-08	77.24	77.24	1	297	326	0.19	16769: Scan 24444 (rt=54.0434) [\\qmcr.qmul.ac.uk\rfs\HAEMONC\Pedro Cutillas Lab\Cell Signalling Proteomics\Ana Levi\PROJECT (3)_BIOTINYLATION of CELL SURFACE PROTEOME in haematological and solid tumours\Exp28\QE2_Exp28_Biotin_inc_sample5.raw]	SPN(296-326, no_mod);	21343300	NA	NA	SPN;	P16150;	p037465	2823.37	2823.37	-0.0015	538	538	P16150	Leukosialin	SPN	surface	machine learning	NA	400	1	1	SP:1-19;NC:20-254;TM:255-277;CY:278-400	uniprot	NA	0.8044	1	ENSG00000197471
PTPRF_HUMAN	Receptor-type tyrosine-protein phosphatase F OS=Homo sapiens OX=9606 GN=PTPRF PE=1 SV=2	LSVLEEEQLPPGFPSIDMGPQLK	NA	842.105	66.0612	3	0.00000000000000000000000.0	0.435938	0.435938	0.435938	66.0612	66.0612	404	9.3e-06	9.3e-06	50.33	50.33	1	122	144	NA	21450: Scan 30404 (rt=66.0612) [\\qmcr.qmul.ac.uk\rfs\HAEMONC\Pedro Cutillas Lab\Cell Signalling Proteomics\Ana Levi\PROJECT (3)_BIOTINYLATION of CELL SURFACE PROTEOME in haematological and solid tumours\Exp28\QE2_Exp28_Biotin_inc_sample5.raw]	PTPRF(121-144, no_mod);	3.54998e+06	NA	NA	PTPRF;	P10586;	p033364	2523.29	2523.29	0.0011	469	469	P10586	Receptor-type tyrosine-protein phosphatase F	PTPRF	surface	machine learning	NA	1907	1	1	SP:1-29;NC:30-1261;TM:1262-1284;CY:1285-1907	uniprot - CSPA confirmed	NA	0.9341	1	ENSG00000142949
NPTN_HUMAN	Neuroplastin OS=Homo sapiens OX=9606 GN=NPTN PE=1 SV=2	KRPDEVPDDDEPAGPMK	NA	632.631	26.335	3	0.00000000000000000.0	-0.52774	-1.89986	-1.2138	26.335	28.3371	27	0.00034	0.00717	34.65	26.59	2	364	380	NA	3459: Scan 7064 (rt=26.335) [\\qmcr.qmul.ac.uk\rfs\HAEMONC\Pedro Cutillas Lab\Cell Signalling Proteomics\Ana Levi\PROJECT (3)_BIOTINYLATION of CELL SURFACE PROTEOME in haematological and solid tumours\Exp28\QE2_Exp28_Biotin_inc_sample5.raw]	NPTN(363-380, no_mod);	8.17818e+06	NA	NA	NPTN;	Q9Y639;	p026566	1894.87	1894.87	-0.0023	2869	2869	Q9Y639	Neuroplastin	NPTN	surface	pos. trainingset	NA	398	1	1	SP:1-28;NC:29-339;TM:340-360;CY:361-398	uniprot - CSPA confirmed	surface	0.7882	1	ENSG00000156642
ITAM_HUMAN	Integrin alpha-M OS=Homo sapiens OX=9606 GN=ITGAM PE=1 SV=2	VMQHQYQVSNLGQR	Deamidated (NQ)	563.616	28.594	3	0.00100000000000.0	9.53899	9.53899	9.53899	28.594	28.594	322	0.0055	0.0055	22.57	22.57	1	950	963	15.71	4553: Scan 8481 (rt=28.594) [\\qmcr.qmul.ac.uk\rfs\HAEMONC\Pedro Cutillas Lab\Cell Signalling Proteomics\Ana Levi\PROJECT (3)_BIOTINYLATION of CELL SURFACE PROTEOME in haematological and solid tumours\Exp28\QE2_Exp28_Biotin_inc_sample5.raw]	ITGAM(952);	7.34898e+06	NA	0.7884	ITGAM;	P11215;	p054521	1687.83	1687.81	0.0161	481	481	P11215	Integrin alpha-M	ITGAM	surface	machine learning	NA	1152	1	1	SP:1-16;NC:17-1107;TM:1108-1130;CY:1131-1152	uniprot - CSPA confirmed	NA	0.8663	1	ENSG00000169896
SELPL_HUMAN	P-selectin glycoprotein ligand 1 OS=Homo sapiens OX=9606 GN=SELPLG PE=1 SV=1	EDREGDDLTLHSFLP	NA	581.945	55.1491	3	0.000000000000000.0	1.72136	1.03281	1.29102	54.5075	59.0636	21	0.0018	0.015425	27.46	21.1075	4	398	412	1.5	17230: Scan 25040 (rt=55.1491) [\\qmcr.qmul.ac.uk\rfs\HAEMONC\Pedro Cutillas Lab\Cell Signalling Proteomics\Ana Levi\PROJECT (3)_BIOTINYLATION of CELL SURFACE PROTEOME in haematological and solid tumours\Exp28\QE2_Exp28_Biotin_inc_sample5.raw]	SELPLG(397-412, no_mod);	16594070	NA	NA	SELPLG;	Q14242;	p009035	1742.81	1742.81	0.00225	1226	1226	Q14242	P-selectin glycoprotein ligand 1	SELPLG	surface	machine learning	NA	412	1	1	SP:1-17;NC:18-320;TM:321-343;CY:344-412	uniprot - CSPA confirmed	NA	0.8603	1	ENSG00000110876
ITA5_HUMAN	Integrin alpha-5 OS=Homo sapiens OX=9606 GN=ITGA5 PE=1 SV=2	FTVPHLR	NA	435.253	36.447	2	0.0000000.0	-0.575711	-0.575711	-0.575711	36.447	36.447	396	0.012	0.012	19.24	19.24	1	749	755	NA	8402: Scan 13542 (rt=36.447) [\\qmcr.qmul.ac.uk\rfs\HAEMONC\Pedro Cutillas Lab\Cell Signalling Proteomics\Ana Levi\PROJECT (3)_BIOTINYLATION of CELL SURFACE PROTEOME in haematological and solid tumours\Exp28\QE2_Exp28_Biotin_inc_sample5.raw]	ITGA5(748-755, no_mod);	6300331	NA	NA	ITGA5;	P08648;	p015306	868.491	868.492	-0.0005	428	428	P08648	Integrin alpha-5	ITGA5	surface	machine learning	NA	1049	1	1	SP:1-41;NC:42-997;TM:998-1021;CY:1022-1049	uniprot - CSPA confirmed	NA	0.9062	1	ENSG00000161638
PO210_HUMAN	Nuclear pore membrane glycoprotein 210 OS=Homo sapiens OX=9606 GN=NUP210 PE=1 SV=3	WLSTRPEVASIEPLGLDEQQCSQK	NA	924.461	51.1518	3	0.000000000000000000000000.0	1.0107	1.0107	1.0107	51.1518	51.1518	570	0.00011	0.00011	39.73	39.73	1	56	79	NA	15493: Scan 22804 (rt=51.1518) [\\qmcr.qmul.ac.uk\rfs\HAEMONC\Pedro Cutillas Lab\Cell Signalling Proteomics\Ana Levi\PROJECT (3)_BIOTINYLATION of CELL SURFACE PROTEOME in haematological and solid tumours\Exp28\QE2_Exp28_Biotin_inc_sample5.raw]	NUP210(55-79, no_mod);	3.57314e+06	NA	NA	NUP210;	Q8TEM1;	p056994	2770.36	2770.36	0.0028	2101	2101	Q8TEM1	Nuclear pore membrane glycoprotein 210	NUP210	surface	machine learning	NA	1887	1	1	SP:1-25;NC:26-1807;TM:1808-1828;CY:1829-1887	uniprot - CSPA confirmed	NA	0.6108	2	ENSG00000132182
SEM4A_HUMAN	Semaphorin-4A OS=Homo sapiens OX=9606 GN=SEMA4A PE=1 SV=2	DHFLMDEQVVGTPLLVK	NA	647.675	60.1313	3	0.00000000000000000.0	-1.85566	-1.85566	-1.85566	60.1313	60.1313	36	0.0066	0.0066	21.81	21.81	1	394	410	NA	17192: Scan 25562 (rt=60.1313) [\\qmcr.qmul.ac.uk\rfs\HAEMONC\Pedro Cutillas Lab\Cell Signalling Proteomics\Ana Levi\PROJECT (3)_BIOTINYLATION of CELL SURFACE PROTEOME in haematological and solid tumours\Exp28\QE2_Exp28_Biotin_inc_sample5R.raw]	SEMA4A(393-410, no_mod);	6151488	NA	NA	SEMA4A;	Q9H3S1;	p005992	1940	1940.01	-0.0036	2464	2464	Q9H3S1	Semaphorin-4A	SEMA4A	surface	pos. trainingset	NA	761	1	1	SP:1-31;NC:32-682;TM:683-705;CY:706-761	uniprot - CSPA confirmed	surface	0.9077	1	ENSG00000196189
LPH_HUMAN	Lactase/phlorizin hydrolase OS=Homo sapiens OX=9606 GN=LCT PE=1 SV=3	ASQGGVISITISSDWAEPR	NA	494.255	28.4557	4	0.0000000000000000000.0	7.04516	1.41917	3.59861	24.9466	29.5216	15.7	0.014	0.0294	18.39	15.64	10	1588	1606	0.49	2985: Scan 6967 (rt=28.4557) [\\qmcr.qmul.ac.uk\rfs\HAEMONC\Pedro Cutillas Lab\Cell Signalling Proteomics\Ana Levi\PROJECT (3)_BIOTINYLATION of CELL SURFACE PROTEOME in haematological and solid tumours\Exp28\QE2_Exp28_Biotin_inc_sample5R.raw]	LCT(1587-1606, no_mod);	4.22451e+07	NA	NA	LCT;	P09848;	p003901	1972.99	1972.99	0.0071	444	444	P09848	Lactase-phlorizin hydrolase	LCT	surface	pos. trainingset	NA	1927	1	1	SP:1-19;NC:20-1882;TM:1883-1903;CY:1904-1927	uniprot	surface	0.8306	1	ENSG00000115850
ITA4_HUMAN	Integrin alpha-4 OS=Homo sapiens OX=9606 GN=ITGA4 PE=1 SV=3	TYLAVGSMK	NA	485.257	39.5102	2	0.000000000.0	0.722767	-0.309757	0.378592	37.0597	41.1197	111.667	0.0032	0.0048	24.9	23.3367	3	647	655	NA	8017: Scan 13616 (rt=39.5102) [\\qmcr.qmul.ac.uk\rfs\HAEMONC\Pedro Cutillas Lab\Cell Signalling Proteomics\Ana Levi\PROJECT (3)_BIOTINYLATION of CELL SURFACE PROTEOME in haematological and solid tumours\Exp28\QE2_Exp28_Biotin_inc_sample5R.raw]	ITGA4(646-655, no_mod);	1.25849e+07	NA	NA	ITGA4;	P13612;	p051384	968.5	968.5	0.000366667	499	499	P13612	Integrin alpha-4	ITGA4	surface	machine learning	NA	1032	1	1	SP:1-33;NC:34-974;TM:975-1000;CY:1001-1032	uniprot - CSPA confirmed	NA	0.9162	1	ENSG00000115232
MRP7_HUMAN	ATP-binding cassette sub-family C member 10 OS=Homo sapiens OX=9606 GN=ABCC10 PE=1 SV=1	FCGWEQALGAR	NA	432.206	22.2174	3	0.00000000000.0	3.7106	3.7106	3.7106	22.2174	22.2174	13	0.047	0.047	13.26	13.26	1	474	484	NA	580: Scan 3962 (rt=22.2174) [\\qmcr.qmul.ac.uk\rfs\HAEMONC\Pedro Cutillas Lab\Cell Signalling Proteomics\Ana Levi\PROJECT (3)_BIOTINYLATION of CELL SURFACE PROTEOME in haematological and solid tumours\Exp28\QE2_Exp28_Biotin_inc_sample5R.raw]	ABCC10(473-484, no_mod);	223651	NA	NA	ABCC10;	Q5T3U5;	p013387	1293.6	1293.59	0.0048	1400	1400	Q5T3U5	Multidrug resistance-associated protein 7	ABCC10	surface	machine learning	NA	1492	19	1	SP:1-16;NC:17-31;TM:32-50;CY:51-69;TM:70-90;NC:91-101;TM:102-122;CY:123-133;TM:134-154;NC:155-168;TM:169-190;CY:191-284;TM:285-311;NC:312-322;TM:323-340;CY:341-392;TM:393-415;NC:416-420;TM:421-441;CY:442-504;TM:505-527;NC:528-538;TM:539-562;CY:563-878;TM:879-897;NC:898-933;TM:934-954;CY:955-965;TM:966-991;NC:992-1003;TM:1004-1026;CY:1027-1037;TM:1038-1058;NC:1059-1063;TM:1064-1081;CY:1082-1154;TM…	phobius	NA	0.6786	2	ENSG00000124574
AMPN_HUMAN	Aminopeptidase N OS=Homo sapiens OX=9606 GN=ANPEP PE=1 SV=4	GVGGSQPPDIDK	NA	585.292	28.8424	2	0.000000000000.0	-1.28362	-2.73838	-2.011	28.8424	28.8681	410	0.032	0.033	15.02	14.86	2	141	152	NA	3164: Scan 7199 (rt=28.8424) [\\qmcr.qmul.ac.uk\rfs\HAEMONC\Pedro Cutillas Lab\Cell Signalling Proteomics\Ana Levi\PROJECT (3)_BIOTINYLATION of CELL SURFACE PROTEOME in haematological and solid tumours\Exp28\QE2_Exp28_Biotin_inc_sample5R.raw]	ANPEP(140-152, no_mod);	6.39941e+06	NA	NA	ANPEP;	P15144;	p018849	1168.57	1168.57	-0.00235	523	523	P15144	Aminopeptidase N	ANPEP	surface	pos. trainingset	NA	967	1	0	CY:1-11;TM:12-33;NC:34-967	uniprot - CSPA confirmed	surface	0.6296	2	ENSG00000166825
PTPRF_HUMAN	Receptor-type tyrosine-protein phosphatase F OS=Homo sapiens OX=9606 GN=PTPRF PE=1 SV=2	VGGSMLTPR	NA	459.247	33.6414	2	0.000000000.0	0.218226	-0.872905	-0.218226	30.0711	33.6414	598.667	0.0023	0.00976667	26.43	21.3767	3	1142	1150	7.69	5338: Scan 10059 (rt=33.6414) [\\qmcr.qmul.ac.uk\rfs\HAEMONC\Pedro Cutillas Lab\Cell Signalling Proteomics\Ana Levi\PROJECT (3)_BIOTINYLATION of CELL SURFACE PROTEOME in haematological and solid tumours\Exp28\QE2_Exp28_Biotin_inc_sample5R.raw]	PTPRF(1141-1150, no_mod);	34168053	NA	NA	PTPRF;	P10586;	p052889	916.48	916.48	-0.0002	469	469	P10586	Receptor-type tyrosine-protein phosphatase F	PTPRF	surface	machine learning	NA	1907	1	1	SP:1-29;NC:30-1261;TM:1262-1284;CY:1285-1907	uniprot - CSPA confirmed	NA	0.9341	1	ENSG00000142949
ITB2_HUMAN	Integrin beta-2 OS=Homo sapiens OX=9606 GN=ITGB2 PE=1 SV=3	SNEFDYPSVGQLAHK	Deamidated (NQ)	846.905	43.7603	2	0.010000000000000.0	9.28017	9.28017	9.28017	43.7603	45.2162	376	0.0015	0.0028	28.3	26.1	2	296	310	NA	10006: Scan 16238 (rt=43.7603) [\\qmcr.qmul.ac.uk\rfs\HAEMONC\Pedro Cutillas Lab\Cell Signalling Proteomics\Ana Levi\PROJECT (3)_BIOTINYLATION of CELL SURFACE PROTEOME in haematological and solid tumours\Exp28\QE2_Exp28_Biotin_inc_sample5R.raw]	ITGB2(297);	8.37429e+06	NA	0.9988	ITGB2;	P05107;	p046250	1691.79	1691.78	0.0157	385	385	P05107	Integrin beta-2	ITGB2	surface	pos. trainingset	NA	769	1	1	SP:1-22;NC:23-700;TM:701-727;CY:728-769	uniprot - CSPA confirmed	surface	0.8352	1	ENSG00000160255
SDK2_HUMAN	Protein sidekick-2 OS=Homo sapiens OX=9606 GN=SDK2 PE=1 SV=3	STPTQGQTQQAAPSAPSSVK	NA	657.665	27.2207	3	0.00000000000000000000.0	1.67515	1.67515	1.67515	27.2207	27.2207	32	0.0032	0.0032	24.9	24.9	1	1712	1731	NA	2455: Scan 6304 (rt=27.2207) [\\qmcr.qmul.ac.uk\rfs\HAEMONC\Pedro Cutillas Lab\Cell Signalling Proteomics\Ana Levi\PROJECT (3)_BIOTINYLATION of CELL SURFACE PROTEOME in haematological and solid tumours\Exp28\QE2_Exp28_Biotin_inc_sample5R.raw]	SDK2(1711-1731, no_mod);	1.21569e+06	NA	NA	SDK2;	Q58EX2;	p047346	1969.97	1969.97	0.0033	1373	1373	Q58EX2	Protein sidekick-2	SDK2	surface	machine learning	NA	2172	1	1	SP:1-20;NC:21-1929;TM:1930-1953;CY:1954-2172	uniprot - CSPA confirmed	NA	0.9481	1	ENSG00000069188
ITAM_HUMAN	Integrin alpha-M OS=Homo sapiens OX=9606 GN=ITGAM PE=1 SV=2	FGDPLGYEDVIPEADREGVIR	NA	783.057	57.3748	3	0.000000000000000000000.0	-0.213115	-0.213115	-0.213115	57.3748	57.3748	409	1.4e-06	1.4e-06	58.4	58.4	1	262	282	NA	16075: Scan 24124 (rt=57.3748) [\\qmcr.qmul.ac.uk\rfs\HAEMONC\Pedro Cutillas Lab\Cell Signalling Proteomics\Ana Levi\PROJECT (3)_BIOTINYLATION of CELL SURFACE PROTEOME in haematological and solid tumours\Exp28\QE2_Exp28_Biotin_inc_sample5R.raw]	ITGAM(261-282, no_mod);	13377474	NA	NA	ITGAM;	P11215;	p013818	2346.15	2346.15	-0.0005	481	481	P11215	Integrin alpha-M	ITGAM	surface	machine learning	NA	1152	1	1	SP:1-16;NC:17-1107;TM:1108-1130;CY:1131-1152	uniprot - CSPA confirmed	NA	0.8663	1	ENSG00000169896
ICAM3_HUMAN	Intercellular adhesion molecule 3 OS=Homo sapiens OX=9606 GN=ICAM3 PE=1 SV=2	EESTYLPLTSMQPTEAMGEEPSRAE	NA	1392.12	56.6409	2	0.0000000000000000000000000.0	1.15016	1.15016	1.15016	56.6409	56.6409	166	1.7e-08	1.7e-08	77.65	77.65	1	523	547	0.52	15765: Scan 23720 (rt=56.6409) [\\qmcr.qmul.ac.uk\rfs\HAEMONC\Pedro Cutillas Lab\Cell Signalling Proteomics\Ana Levi\PROJECT (3)_BIOTINYLATION of CELL SURFACE PROTEOME in haematological and solid tumours\Exp28\QE2_Exp28_Biotin_inc_sample5R.raw]	ICAM3(522-547, no_mod);	6295049	NA	NA	ICAM3;	P32942;	p009411	2782.23	2782.23	0.0032	787	787	P32942	Intercellular adhesion molecule 3	ICAM3	surface	machine learning	NA	547	1	1	SP:1-29;NC:30-485;TM:486-510;CY:511-547	uniprot - CSPA confirmed	NA	0.9621	1	ENSG00000076662
CD44_HUMAN	CD44 antigen OS=Homo sapiens OX=9606 GN=CD44 PE=1 SV=3	ESSETPDQFMTADETR	Oxidation (M)	620.591	33.3765	3	0.0000000003000000.0	-0.968391	-0.968391	-0.968391	33.3765	33.3765	389	0.035	0.035	14.53	14.53	1	716	731	NA	5206: Scan 9886 (rt=33.3765) [\\qmcr.qmul.ac.uk\rfs\HAEMONC\Pedro Cutillas Lab\Cell Signalling Proteomics\Ana Levi\PROJECT (3)_BIOTINYLATION of CELL SURFACE PROTEOME in haematological and solid tumours\Exp28\QE2_Exp28_Biotin_inc_sample5R.raw]	;	3.03704e+06	NA	NA	CD44;	P16070;	p012281	1858.75	1858.75	-0.0018	535	535	P16070	CD44 antigen	CD44	surface	pos. trainingset	NA	742	1	1	SP:1-20;NC:21-649;TM:650-671;CY:672-742	uniprot - CSPA confirmed	surface	0.9609	1	ENSG00000026508
CD33_HUMAN	Myeloid cell surface antigen CD33 OS=Homo sapiens OX=9606 GN=CD33 PE=1 SV=2	SPQLSVHVTDLTHRPK	NA	454.503	36.9469	4	0.0000000000000000.0	1.70895	0.606401	1.15768	31.6754	36.9469	115	4.4e-05	0.000212	43.57	38.86	2	131	146	1.1	6816: Scan 12032 (rt=36.9469) [\\qmcr.qmul.ac.uk\rfs\HAEMONC\Pedro Cutillas Lab\Cell Signalling Proteomics\Ana Levi\PROJECT (3)_BIOTINYLATION of CELL SURFACE PROTEOME in haematological and solid tumours\Exp28\QE2_Exp28_Biotin_inc_sample5R.raw]	CD33(130-146, no_mod);	1.19564e+07	NA	NA	CD33;	P20138;	p046527	1813.98	1813.98	0.0021	588	588	P20138	Myeloid cell surface antigen CD33	CD33	surface	pos. trainingset	NA	364	1	1	SP:1-16;NC:17-257;TM:258-282;CY:283-364	uniprot - CSPA confirmed	surface	0.9753	1	ENSG00000105383
[truncated: 29 more columns]

## Sheet: Data Table S6D
acc.no	protein	peptide	pep_mod	m_z	best_tr	z_pept	xmod_pos	max_ppm	min_ppm	mean_ppm	min_tR	max_tR	prot_scr	min_expectancy	Mean_expt	max_scr	mean_scr	N_peptides	pep_start	pep_end	max_delta_score	peptide_heading	sites	SumInten	spacer_0	pep_var_mod_conf	gene	uniprot_acc	db_id	pep_exp_mr_mean	pep_calc_mr	pep_delta_mean	...35	X	UniProt.accession	UniProt.description	UniProt.gene	Surfaceome.Label	Surfaceome.Label.Source	Comment	length	TM.domains	signalpeptide	topology	topology.source	MachineLearning.trainingset	MachineLearning.score	MachineLearning.FPR.class..1.1...2.5...3.15..	Ensembl.gene
ERMP1_HUMAN	Endoplasmic reticulum metallopeptidase 1 OS=Homo sapiens OX=9606 GN=ERMP1 PE=1 SV=2	AFINLEAAGVGGK	NA	623.843	51.4566	2	0.0000000000000.0	2.32806	-4.41529	0.310408	46.6372	52.5587	174.867	9.9e-08	1.45e-05	70.03	55.0993	30	273	285	10.74	14663: Scan 22202 (rt=51.4566) [\\qmcr.qmul.ac.uk\rfs\HAEMONC\Pedro Cutillas Lab\Cell Signalling Proteomics\Ana Levi\PROJECT (3)_BIOTINYLATION of CELL SURFACE PROTEOME in haematological and solid tumours\Exp28\QE2_Exp28_Biotin_inc_sample13.raw]	ERMP1(272-285, no_mod);	144997400	NA	NA	ERMP1;	Q7Z2K6;	p001174	1245.67	1245.67	0.000386667	1576	1576	Q7Z2K6	Endoplasmic reticulum metallopeptidase 1	ERMP1	surface	machine learning	NA	904	9	0	CY:1-70;TM:71-88;NC:89-399;TM:400-424;CY:425-453;TM:454-478;NC:479-487;TM:488-510;CY:511-521;TM:522-540;NC:541-545;TM:546-566;CY:567-580;TM:581-602;NC:603-621;TM:622-644;CY:645-651;TM:652-674;NC:675-904	uniprot - CSPA confirmed	NA	0.6447	2	ENSG00000099219
RPN1_HUMAN	Dolichyl-diphosphooligosaccharide--protein glycosyltransferase subunit 1 OS=Homo sapiens OX=9606 GN=RPN1 PE=1 SV=1	DTYIENEK	NA	506.235	27.7962	2	0.00000000.0	2.37517	-1.08862	0.34088	24.7292	28.0805	1045.22	0.0033	0.0123	24.84	20.8256	9	580	587	1.75	2441: Scan 6357 (rt=27.7962) [\\qmcr.qmul.ac.uk\rfs\HAEMONC\Pedro Cutillas Lab\Cell Signalling Proteomics\Ana Levi\PROJECT (3)_BIOTINYLATION of CELL SURFACE PROTEOME in haematological and solid tumours\Exp28\QE2_Exp28_Biotin_inc_sample13.raw]	RPN1(579-587, no_mod);	3.22535e+07	NA	NA	RPN1;	P04843;	p007896	1010.46	1010.46	0.000344444	379	379	P04843	Dolichyl-diphosphooligosaccharide--protein glycosyltransferase subunit 1	RPN1	surface	machine learning	NA	607	1	1	SP:1-26;NC:27-439;TM:440-458;CY:459-607	uniprot - CSPA confirmed	NA	0.5888	2	ENSG00000163902
ERMP1_HUMAN	Endoplasmic reticulum metallopeptidase 1 OS=Homo sapiens OX=9606 GN=ERMP1 PE=1 SV=2	HPFASVVAQEVFQSGIIPSDTDFR	NA	883.111	70.4561	3	0.000000000000000000000000.0	5.29039	-0.604616	0.897855	63.2255	70.4561	151.92	7.1e-13	7.32e-07	121.49	83.278	25	308	331	1.15	23327: Scan 32951 (rt=70.4561) [\\qmcr.qmul.ac.uk\rfs\HAEMONC\Pedro Cutillas Lab\Cell Signalling Proteomics\Ana Levi\PROJECT (3)_BIOTINYLATION of CELL SURFACE PROTEOME in haematological and solid tumours\Exp28\QE2_Exp28_Biotin_inc_sample13.raw]	ERMP1(307-331, no_mod);	9.93634e+07	NA	NA	ERMP1;	Q7Z2K6;	p020292	2646.31	2646.31	0.002376	1576	1576	Q7Z2K6	Endoplasmic reticulum metallopeptidase 1	ERMP1	surface	machine learning	NA	904	9	0	CY:1-70;TM:71-88;NC:89-399;TM:400-424;CY:425-453;TM:454-478;NC:479-487;TM:488-510;CY:511-521;TM:522-540;NC:541-545;TM:546-566;CY:567-580;TM:581-602;NC:603-621;TM:622-644;CY:645-651;TM:652-674;NC:675-904	uniprot - CSPA confirmed	NA	0.6447	2	ENSG00000099219
TMX3_HUMAN	Protein disulfide-isomerase TMX3 OS=Homo sapiens OX=9606 GN=TMX3 PE=1 SV=2	TKDDIIEFAHR	NA	448.9	37.1204	3	0.00000000000.0	0.744223	-6.47474	-2.85782	31.4159	37.1204	66.4	0.0052	0.02324	22.85	17.486	5	118	128	3.55	7111: Scan 12438 (rt=37.1204) [\\qmcr.qmul.ac.uk\rfs\HAEMONC\Pedro Cutillas Lab\Cell Signalling Proteomics\Ana Levi\PROJECT (3)_BIOTINYLATION of CELL SURFACE PROTEOME in haematological and solid tumours\Exp28\QE2_Exp28_Biotin_inc_sample13.raw]	TMX3(117-128, no_mod);	3.17513e+07	NA	NA	TMX3;	Q96JJ7;	p049336	1343.68	1343.68	-0.00384	2215	2215	Q96JJ7	Protein disulfide-isomerase TMX3	TMX3	surface	machine learning	NA	454	1	1	SP:1-24;NC:25-374;TM:375-397;CY:398-454	uniprot - CSPA confirmed	NA	0.8104	1	ENSG00000166479
AT131_HUMAN	Endoplasmic reticulum transmembrane helix translocase OS=Homo sapiens OX=9606 GN=ATP13A1 PE=1 SV=2	VVPTPNNGSTELVALHR	Deamidated (NQ)	602.322	43.1965	3	0.00000010000000000.0	-1.82932	-1.82932	-1.82932	43.1965	43.1965	111	0.0022	0.0022	26.59	26.59	1	144	160	17.52	10273: Scan 16588 (rt=43.1965) [\\qmcr.qmul.ac.uk\rfs\HAEMONC\Pedro Cutillas Lab\Cell Signalling Proteomics\Ana Levi\PROJECT (3)_BIOTINYLATION of CELL SURFACE PROTEOME in haematological and solid tumours\Exp28\QE2_Exp28_Biotin_inc_sample13.raw]	ATP13A1(150);	13189318	NA	0.8898	ATP13A1;	Q9HD20;	p056296	1803.94	1803.95	-0.0033	2527	2527	Q9HD20	Manganese-transporting ATPase 13A1	ATP13A1	surface	machine learning	NA	1204	10	0	CY:1-65;TM:66-90;NC:91-95;TM:96-116;CY:117-244;TM:245-265;NC:266-444;TM:445-464;CY:465-987;TM:988-1007;NC:1008-1012;TM:1013-1031;CY:1032-1051;TM:1052-1073;NC:1074-1100;TM:1101-1121;CY:1122-1132;TM:1133-1151;NC:1152-1170;TM:1171-1191;CY:1192-1204	uniprot	NA	0.6267	2	ENSG00000105726
FCG2B_HUMAN	Low affinity immunoglobulin gamma Fc region receptor II-b OS=Homo sapiens OX=9606 GN=FCGR2B PE=1 SV=2	EMGETLPEKPANPTNPDEADK	NA	761.687	34.3465	3	0.000000000000000000000.0	0.964051	0.964051	0.964051	34.3465	34.3465	46	0.017	0.017	17.59	17.59	1	263	283	NA	5731: Scan 10613 (rt=34.3465) [\\qmcr.qmul.ac.uk\rfs\HAEMONC\Pedro Cutillas Lab\Cell Signalling Proteomics\Ana Levi\PROJECT (3)_BIOTINYLATION of CELL SURFACE PROTEOME in haematological and solid tumours\Exp28\QE2_Exp28_Biotin_inc_sample13.raw]	FCGR2B(262-283, no_mod);	2.04304e+06	NA	NA	FCGR2B;	P31994;	p011285	2282.04	2282.04	0.0022	769	769	P31994	Low affinity immunoglobulin gamma Fc region receptor II-b	FCGR2B	surface	machine learning	NA	310	1	1	SP:1-17;NC:18-222;TM:223-246;CY:247-310	uniprot	NA	0.9481	1	ENSG00000072694
RPN1_HUMAN	Dolichyl-diphosphooligosaccharide--protein glycosyltransferase subunit 1 OS=Homo sapiens OX=9606 GN=RPN1 PE=1 SV=1	THYIVGYNLPSYEYLYNLGDQYALK	NA	999.828	68.1087	3	0.0000000000000000000000000.0	4.57206	-0.800945	1.27225	61.9791	71.0323	1141.69	6.8e-16	7.16e-08	151.66	100.335	49	328	352	3.46	22360: Scan 31791 (rt=68.1087) [\\qmcr.qmul.ac.uk\rfs\HAEMONC\Pedro Cutillas Lab\Cell Signalling Proteomics\Ana Levi\PROJECT (3)_BIOTINYLATION of CELL SURFACE PROTEOME in haematological and solid tumours\Exp28\QE2_Exp28_Biotin_inc_sample13.raw]	RPN1(327-352, no_mod);	4.28278e+08	NA	NA	RPN1;	P04843;	p049090	2996.46	2996.46	0.00381225	379	379	P04843	Dolichyl-diphosphooligosaccharide--protein glycosyltransferase subunit 1	RPN1	surface	machine learning	NA	607	1	1	SP:1-26;NC:27-439;TM:440-458;CY:459-607	uniprot - CSPA confirmed	NA	0.5888	2	ENSG00000163902
HM13_HUMAN	Minor histocompatibility antigen H13 OS=Homo sapiens OX=9606 GN=HM13 PE=1 SV=1	NASDMPETITSR	NA	661.306	34.6074	2	0.000000000000.0	-0.151447	-0.151447	-0.151447	34.6074	34.6074	176	4e-05	4e-05	43.96	43.96	1	62	73	2.83	5872: Scan 10792 (rt=34.6074) [\\qmcr.qmul.ac.uk\rfs\HAEMONC\Pedro Cutillas Lab\Cell Signalling Proteomics\Ana Levi\PROJECT (3)_BIOTINYLATION of CELL SURFACE PROTEOME in haematological and solid tumours\Exp28\QE2_Exp28_Biotin_inc_sample13.raw]	HM13(61-73, no_mod);	15181703	NA	NA	HM13;	Q8TCT9;	p036746	1320.6	1320.6	-0.0002	2071	2071	Q8TCT9	Minor histocompatibility antigen H13	HM13	surface	machine learning	NA	377	9	0	NC:1-32;TM:33-55;CY:56-74;TM:75-95;NC:96-101;TM:102-122;CY:123-159;TM:160-178;NC:179-183;TM:184-202;CY:203-208;TM:209-232;NC:233-257;TM:258-277;CY:278-288;TM:289-312;NC:313-317;TM:318-336;CY:337-377	uniprot	NA	0.7425	2	ENSG00000101294
TGFR1_HUMAN	TGF-beta receptor type-1 OS=Homo sapiens OX=9606 GN=TGFBR1 PE=1 SV=1	HDSATDTIDIAPNHR	NA	554.931	31.1386	3	0.000000000000000.0	-0.481413	-4.57342	-2.10618	30.2423	31.413	29.3333	0.00033	0.00177667	34.87	29.1167	3	358	372	1.71	4144: Scan 8514 (rt=31.1386) [\\qmcr.qmul.ac.uk\rfs\HAEMONC\Pedro Cutillas Lab\Cell Signalling Proteomics\Ana Levi\PROJECT (3)_BIOTINYLATION of CELL SURFACE PROTEOME in haematological and solid tumours\Exp28\QE2_Exp28_Biotin_inc_sample13.raw]	TGFBR1(357-372, no_mod);	11574409	NA	NA	TGFBR1;	P36897;	p019366	1661.77	1661.78	-0.0035	828	828	P36897	TGF-beta receptor type-1	TGFBR1	surface	pos. trainingset	NA	503	1	1	SP:1-33;NC:34-125;TM:126-147;CY:148-503	uniprot	surface	0.8698	1	ENSG00000106799
PTPRC_HUMAN	Receptor-type tyrosine-protein phosphatase C OS=Homo sapiens OX=9606 GN=PTPRC PE=1 SV=3	DETVDDFWR	NA	591.757	54.4644	2	0.000000000.0	2.70842	-1.35421	0.603508	51.5826	55.6402	224.87	0.00084	0.00879043	30.78	23.6661	23	730	738	0.88	16227: Scan 24163 (rt=54.4644) [\\qmcr.qmul.ac.uk\rfs\HAEMONC\Pedro Cutillas Lab\Cell Signalling Proteomics\Ana Levi\PROJECT (3)_BIOTINYLATION of CELL SURFACE PROTEOME in haematological and solid tumours\Exp28\QE2_Exp28_Biotin_inc_sample13.raw]	PTPRC(729-738, no_mod);	2.03353e+08	NA	NA	PTPRC;	P08575;	p005541	1181.5	1181.5	0.000713043	423	423	P08575	Receptor-type tyrosine-protein phosphatase C	PTPRC	surface	machine learning	NA	1304	1	1	SP:1-23;NC:24-575;TM:576-597;CY:598-1304	uniprot	NA	0.978	1	ENSG00000081237;ENSG00000262418
AT131_HUMAN	Endoplasmic reticulum transmembrane helix translocase OS=Homo sapiens OX=9606 GN=ATP13A1 PE=1 SV=2	DLEDESTPIVK	NA	623.314	40.3151	2	0.00000000000.0	2.81212	-3.61558	-0.923982	37.9517	40.412	100.875	0.0001	0.00222688	39.93	29.3412	16	940	950	9.3	8169: Scan 14132 (rt=40.3151) [\\qmcr.qmul.ac.uk\rfs\HAEMONC\Pedro Cutillas Lab\Cell Signalling Proteomics\Ana Levi\PROJECT (3)_BIOTINYLATION of CELL SURFACE PROTEOME in haematological and solid tumours\Exp28\QE2_Exp28_Biotin_inc_sample13R.raw]	ATP13A1(939-950, no_mod);	6.02951e+07	NA	NA	ATP13A1;	Q9HD20;	p006534	1244.61	1244.61	-0.00115	2527	2527	Q9HD20	Manganese-transporting ATPase 13A1	ATP13A1	surface	machine learning	NA	1204	10	0	CY:1-65;TM:66-90;NC:91-95;TM:96-116;CY:117-244;TM:245-265;NC:266-444;TM:445-464;CY:465-987;TM:988-1007;NC:1008-1012;TM:1013-1031;CY:1032-1051;TM:1052-1073;NC:1074-1100;TM:1101-1121;CY:1122-1132;TM:1133-1151;NC:1152-1170;TM:1171-1191;CY:1192-1204	uniprot	NA	0.6267	2	ENSG00000105726
UBAC2_HUMAN	Ubiquitin-associated domain-containing protein 2 OS=Homo sapiens OX=9606 GN=UBAC2 PE=1 SV=1	QQQGGMINWNR	NA	666.317	40.6904	2	0.00000000000.0	-1.05214	-1.05214	-1.05214	40.6904	40.6904	57	0.00071	0.00071	31.51	31.51	1	267	277	1.49	8367: Scan 14393 (rt=40.6904) [\\qmcr.qmul.ac.uk\rfs\HAEMONC\Pedro Cutillas Lab\Cell Signalling Proteomics\Ana Levi\PROJECT (3)_BIOTINYLATION of CELL SURFACE PROTEOME in haematological and solid tumours\Exp28\QE2_Exp28_Biotin_inc_sample13R.raw]	UBAC2(266-277, no_mod);	6170956	NA	NA	UBAC2;	Q8NBM4;	p042149	1330.62	1330.62	-0.0014	1756	1756	Q8NBM4	Ubiquitin-associated domain-containing protein 2	UBAC2	surface	machine learning	NA	344	3	1	SP:1-37;NC:38-91;TM:92-113;CY:114-124;TM:125-145;NC:146-163;TM:164-188;CY:189-344	uniprot	NA	0.6547	2	ENSG00000134882
AT1A1_HUMAN	Sodium/potassium-transporting ATPase subunit alpha-1 OS=Homo sapiens OX=9606 GN=ATP1A1 PE=1 SV=1	AVAGDASESALLK	NA	616.33	38.6622	2	0.0000000000000.0	2.27523	-2.27523	0.331804	34.4044	39.0087	572.722	3.2e-06	0.000390503	55	40.9397	36	446	458	4.24	7310: Scan 12999 (rt=38.6622) [\\qmcr.qmul.ac.uk\rfs\HAEMONC\Pedro Cutillas Lab\Cell Signalling Proteomics\Ana Levi\PROJECT (3)_BIOTINYLATION of CELL SURFACE PROTEOME in haematological and solid tumours\Exp28\QE2_Exp28_Biotin_inc_sample13R.raw]	ATP1A1(445-458, no_mod);	2.87128e+08	NA	NA	ATP1A1;	P05023;	p004268	1230.65	1230.65	0.000408333	381	381	P05023	Sodium/potassium-transporting ATPase subunit alpha-1	ATP1A1	surface	pos. trainingset	NA	1023	10	0	CY:1-95;TM:96-114;NC:115-129;TM:130-149;CY:150-290;TM:291-312;NC:313-318;TM:319-344;CY:345-775;TM:776-796;NC:797-801;TM:802-824;CY:825-848;TM:849-872;NC:873-912;TM:913-932;CY:933-952;TM:953-970;NC:971-984;TM:985-1002;CY:1003-1023	uniprot	surface	0.5464	3	ENSG00000163399
DGLB_HUMAN	Diacylglycerol lipase-beta OS=Homo sapiens OX=9606 GN=DAGLB PE=1 SV=2	VYELPFLVALDHR	NA	524.624	69.6635	3	0.0000000000000.0	2.86469	-0.891237	0.294426	63.4704	69.6635	55.375	1.2e-07	1.23e-05	69.22	55.4113	8	353	365	NA	22341: Scan 32190 (rt=69.6635) [\\qmcr.qmul.ac.uk\rfs\HAEMONC\Pedro Cutillas Lab\Cell Signalling Proteomics\Ana Levi\PROJECT (3)_BIOTINYLATION of CELL SURFACE PROTEOME in haematological and solid tumours\Exp28\QE2_Exp28_Biotin_inc_sample13R.raw]	DAGLB(352-365, no_mod);	1.46564e+07	NA	NA	DAGLB;	Q8NCG7;	p056562	1570.85	1570.85	0.0004625	1766	1766	Q8NCG7	Sn1-specific diacylglycerol lipase beta	DAGLB	surface	pos. trainingset	NA	672	4	0	CY:1-19;TM:20-42;NC:43-54;TM:55-78;CY:79-97;TM:98-120;NC:121-131;TM:132-155;CY:156-672	uniprot	surface	0.3441	NA	ENSG00000164535
ADA10_HUMAN	Disintegrin and metalloproteinase domain-containing protein 10 OS=Homo sapiens OX=9606 GN=ADAM10 PE=1 SV=1	LVDADGPLAR	NA	513.783	37.9281	2	0.0000000000.0	3.02277	-0.292526	1.32966	33.4245	37.9281	92.1818	0.00035	0.00735818	34.51	26.7382	11	647	656	10.24	6922: Scan 12494 (rt=37.9281) [\\qmcr.qmul.ac.uk\rfs\HAEMONC\Pedro Cutillas Lab\Cell Signalling Proteomics\Ana Levi\PROJECT (3)_BIOTINYLATION of CELL SURFACE PROTEOME in haematological and solid tumours\Exp28\QE2_Exp28_Biotin_inc_sample13R.raw]	ADAM10(646-656, no_mod);	1.27289e+08	NA	NA	ADAM10;	O14672;	p033883	1025.55	1025.55	0.00136364	121	121	O14672	Disintegrin and metalloproteinase domain-containing protein 10	ADAM10	surface	pos. trainingset	NA	748	1	1	SP:1-18;NC:19-675;TM:676-696;CY:697-748	uniprot - CSPA confirmed	surface	0.791	1	ENSG00000137845
TGON2_HUMAN	Trans-Golgi network integral membrane protein 2 OS=Homo sapiens OX=9606 GN=TGOLN2 PE=1 SV=4	SGAEEQGPIDGPSK	NA	686.323	27.8102	2	0.00000000000000.0	2.55357	-3.79387	-0.112245	24.2782	28.6246	103.346	5.3e-08	0.00165653	72.73	45.3046	26	224	237	NA	1964: Scan 6024 (rt=27.8102) [\\qmcr.qmul.ac.uk\rfs\HAEMONC\Pedro Cutillas Lab\Cell Signalling Proteomics\Ana Levi\PROJECT (3)_BIOTINYLATION of CELL SURFACE PROTEOME in haematological and solid tumours\Exp28\QE2_Exp28_Biotin_inc_sample13R.raw]	TGOLN2(223-237, no_mod);	2.95172e+07	NA	NA	TGOLN2;	O43493;	p044885	1370.63	1370.63	-0.000153846	176	176	O43493	Trans-Golgi network integral membrane protein 2	TGOLN2	surface	machine learning	NA	480	1	1	SP:1-22;NC:23-384;TM:385-402;CY:403-480	uniprot	NA	0.5928	2	ENSG00000152291
BASI_HUMAN	Basigin OS=Homo sapiens OX=9606 GN=BSG PE=1 SV=2	FFVSSSQGR	NA	507.754	35.3901	2	0.000000000.0	1.48003	-0.986687	0.151798	31.5855	35.6761	170.538	0.0015	0.0122385	28.23	21.4654	13	274	282	NA	5666: Scan 10818 (rt=35.3901) [\\qmcr.qmul.ac.uk\rfs\HAEMONC\Pedro Cutillas Lab\Cell Signalling Proteomics\Ana Levi\PROJECT (3)_BIOTINYLATION of CELL SURFACE PROTEOME in haematological and solid tumours\Exp28\QE2_Exp28_Biotin_inc_sample13R.raw]	BSG(273-282, no_mod);	2.48824e+08	NA	NA	BSG;	P35613;	p013778	1013.49	1013.49	0.000153846	821	821	P35613	Basigin	BSG	surface	pos. trainingset	NA	385	1	1	SP:1-21;NC:22-323;TM:324-345;CY:346-385	uniprot - CSPA confirmed	surface	0.9242	1	ENSG00000172270
RPN1_HUMAN	Dolichyl-diphosphooligosaccharide--protein glycosyltransferase subunit 1 OS=Homo sapiens OX=9606 GN=RPN1 PE=1 SV=1	QPDSGISSIR	NA	530.275	31.9606	2	0.0000000000.0	4.62904	-3.30645	0.357344	28.0774	33.0955	1100.39	9e-05	0.00442913	40.48	28.873	23	269	278	10.39	3966: Scan 8577 (rt=31.9606) [\\qmcr.qmul.ac.uk\rfs\HAEMONC\Pedro Cutillas Lab\Cell Signalling Proteomics\Ana Levi\PROJECT (3)_BIOTINYLATION of CELL SURFACE PROTEOME in haematological and solid tumours\Exp28\QE2_Exp28_Biotin_inc_sample13R.raw]	RPN1(268-278, no_mod);	2.3023e+08	NA	NA	RPN1;	P04843;	p041852	1058.54	1058.54	0.000378261	379	379	P04843	Dolichyl-diphosphooligosaccharide--protein glycosyltransferase subunit 1	RPN1	surface	machine learning	NA	607	1	1	SP:1-26;NC:27-439;TM:440-458;CY:459-607	uniprot - CSPA confirmed	NA	0.5888	2	ENSG00000163902
STIM1_HUMAN	Stromal interaction molecule 1 OS=Homo sapiens OX=9606 GN=STIM1 PE=1 SV=3	QALSEVTAALR	NA	579.827	47.5507	2	0.00000000000.0	1.72765	-2.93701	-0.604678	44.0382	47.5507	41	0.00075	0.001225	31.25	29.51	2	414	424	5.83	11936: Scan 19080 (rt=47.5507) [\\qmcr.qmul.ac.uk\rfs\HAEMONC\Pedro Cutillas Lab\Cell Signalling Proteomics\Ana Levi\PROJECT (3)_BIOTINYLATION of CELL SURFACE PROTEOME in haematological and solid tumours\Exp28\QE2_Exp28_Biotin_inc_sample13R.raw]	STIM1(413-424, no_mod);	17771655	NA	NA	STIM1;	Q13586;	p039850	1157.64	1157.64	-0.0007	1202	1202	Q13586	Stromal interaction molecule 1	STIM1	surface	pos. trainingset	NA	685	1	1	SP:1-26;NC:27-213;TM:214-233;CY:234-685	uniprot - CSPA confirmed	surface	0.7732	1	ENSG00000167323
AMPN_HUMAN	Aminopeptidase N OS=Homo sapiens OX=9606 GN=ANPEP PE=1 SV=4	KVVATTQMQAADAR	NA	745.393	27.6468	2	0.00000000000000.0	2.21659	-1.74641	-0.24181	23.4029	27.6468	395.6	9e-08	7.21e-06	70.47	60.388	5	205	218	0.9	2473: Scan 6303 (rt=27.6468) [\\qmcr.qmul.ac.uk\rfs\HAEMONC\Pedro Cutillas Lab\Cell Signalling Proteomics\Ana Levi\PROJECT (3)_BIOTINYLATION of CELL SURFACE PROTEOME in haematological and solid tumours\Exp28\QE2_Exp28_Biotin_inc_sample14.raw]	ANPEP(204-218, no_mod);	4.91798e+06	NA	NA	ANPEP;	P15144;	p026818	1488.77	1488.77	-0.00036	523	523	P15144	Aminopeptidase N	ANPEP	surface	pos. trainingset	NA	967	1	0	CY:1-11;TM:12-33;NC:34-967	uniprot - CSPA confirmed	surface	0.6296	2	ENSG00000166825
SIRBL_HUMAN	Signal-regulatory protein beta-1 isoform 3 OS=Homo sapiens OX=9606 GN=SIRPB1 PE=1 SV=1	NGNELSDFQTNVDPAGDSVSYSIHSTAK	2 Deamidated (NQ)	985.78	51.5057	3	0.0010000000100000000000000000.0	7.07442	2.50482	4.44549	49.6549	51.5057	228.333	1.8e-12	0.00136837	117.46	64.75	3	186	213	117.46	14574: Scan 22252 (rt=51.5057) [\\qmcr.qmul.ac.uk\rfs\HAEMONC\Pedro Cutillas Lab\Cell Signalling Proteomics\Ana Levi\PROJECT (3)_BIOTINYLATION of CELL SURFACE PROTEOME in haematological and solid tumours\Exp28\QE2_Exp28_Biotin_inc_sample14.raw]	SIRPB1(196);SIRPB1(188);	5.12286e+06	NA	0.2742	SIRPB1;	Q5TFQ8;	p037363	2954.32	2954.31	0.0131333	1407	1407	Q5TFQ8	Signal-regulatory protein beta-1 isoform 3	SIRPB1	surface	machine learning	NA	398	1	1	SP:1-29;NC:30-370;TM:371-394;CY:395-398	uniprot	NA	0.6287	2	ENSG00000101307
LY75_HUMAN	Lymphocyte antigen 75 OS=Homo sapiens OX=9606 GN=LY75 PE=1 SV=3	LEWVCQIPK	NA	586.806	46.1417	2	0.000000000.0	-4.52371	-7.85247	-6.60632	43.5064	46.4376	48.2	0.0083	0.01766	20.83	18.044	5	786	794	20.83	11907: Scan 18672 (rt=46.1417) [\\qmcr.qmul.ac.uk\rfs\HAEMONC\Pedro Cutillas Lab\Cell Signalling Proteomics\Ana Levi\PROJECT (3)_BIOTINYLATION of CELL SURFACE PROTEOME in haematological and solid tumours\Exp28\QE2_Exp28_Biotin_inc_sample14.raw]	LY75(785-794, no_mod);	72769832	NA	NA	LY75;	O60449;	p028464	1171.6	1171.61	-0.00774	212	212	O60449	Lymphocyte antigen 75	LY75	surface	machine learning	NA	1722	1	1	SP:1-31;NC:32-1668;TM:1669-1691;CY:1692-1722	uniprot - CSPA confirmed	NA	0.9521	1	NA
MRC2_HUMAN	C-type mannose receptor 2 OS=Homo sapiens OX=9606 GN=MRC2 PE=1 SV=2	GTDVREPDDSPQGR	NA	764.853	23.7049	2	0.00000000000000.0	0	-1.50554	-0.589124	20.336	23.7049	105	0.00096	0.00458667	30.19	25.2067	3	813	826	NA	829: Scan 4344 (rt=23.7049) [\\qmcr.qmul.ac.uk\rfs\HAEMONC\Pedro Cutillas Lab\Cell Signalling Proteomics\Ana Levi\PROJECT (3)_BIOTINYLATION of CELL SURFACE PROTEOME in haematological and solid tumours\Exp28\QE2_Exp28_Biotin_inc_sample14.raw]	SMARCC2(812-826, no_mod);	1.90133e+06	NA	NA	SMARCC2;	Q8TAQ2;	p018584	1527.69	1527.69	-0.0009	2676	2676	Q9UBG0	C-type mannose receptor 2	MRC2	surface	machine learning	NA	1479	1	1	SP:1-33;NC:34-1412;TM:1413-1436;CY:1437-1479	uniprot - CSPA confirmed	NA	0.9122	1	ENSG00000011028
TNR6_HUMAN	Tumor necrosis factor receptor superfamily member 6 OS=Homo sapiens OX=9606 GN=FAS PE=1 SV=1	IQTIILK	NA	414.782	54.0578	2	0.0000000.0	0.725033	0.725033	0.725033	54.0578	54.0578	45	0.039	0.039	14.13	14.13	1	310	316	14.13	15869: Scan 23855 (rt=54.0578) [\\qmcr.qmul.ac.uk\rfs\HAEMONC\Pedro Cutillas Lab\Cell Signalling Proteomics\Ana Levi\PROJECT (3)_BIOTINYLATION of CELL SURFACE PROTEOME in haematological and solid tumours\Exp28\QE2_Exp28_Biotin_inc_sample14.raw]	FAS(309-316, no_mod);	2.49432e+06	NA	NA	FAS;	P25445;	p024072	827.549	827.548	0.0006	659	659	P25445	Tumor necrosis factor receptor superfamily member 6	FAS	surface	pos. trainingset	NA	335	1	1	SP:1-25;NC:26-173;TM:174-190;CY:191-335	uniprot - CSPA confirmed	surface	0.8297	1	ENSG00000026103
CD33_HUMAN	Myeloid cell surface antigen CD33 OS=Homo sapiens OX=9606 GN=CD33 PE=1 SV=2	LHGPTETSSCSGAAPTVEMDEELHYASLNFHGMNPSK	2 Deamidated (NQ)	1001.7	52.6011	4	0.0000000000000000000000000000100001000.0	9.96819	7.1701	8.56914	51.7982	52.6011	160	0.00069	0.003495	31.64	26.815	2	316	352	NA	15127: Scan 22942 (rt=52.6011) [\\qmcr.qmul.ac.uk\rfs\HAEMONC\Pedro Cutillas Lab\Cell Signalling Proteomics\Ana Levi\PROJECT (3)_BIOTINYLATION of CELL SURFACE PROTEOME in haematological and solid tumours\Exp28\QE2_Exp28_Biotin_inc_sample14.raw]	CD33(344);CD33(349);	16235654	NA	NA	CD33;	P20138;	p029413	4002.77	4002.73	0.0343	588	588	P20138	Myeloid cell surface antigen CD33	CD33	surface	pos. trainingset	NA	364	1	1	SP:1-16;NC:17-257;TM:258-282;CY:283-364	uniprot - CSPA confirmed	surface	0.9753	1	ENSG00000105383
BASI_HUMAN	Basigin OS=Homo sapiens OX=9606 GN=BSG PE=1 SV=2	GSDQAIITLR	NA	537.301	41.8195	2	0.0000000000.0	2.89021	-0.652627	0.62394	38.7451	43.4881	316.077	2.5e-05	0.00163669	46.01	34.5931	13	308	317	2.05	9673: Scan 15707 (rt=41.8195) [\\qmcr.qmul.ac.uk\rfs\HAEMONC\Pedro Cutillas Lab\Cell Signalling Proteomics\Ana Levi\PROJECT (3)_BIOTINYLATION of CELL SURFACE PROTEOME in haematological and solid tumours\Exp28\QE2_Exp28_Biotin_inc_sample14.raw]	BSG(307-317, no_mod);	2.84133e+08	NA	NA	BSG;	P35613;	p018309	1072.59	1072.59	0.000669231	821	821	P35613	Basigin	BSG	surface	pos. trainingset	NA	385	1	1	SP:1-21;NC:22-323;TM:324-345;CY:346-385	uniprot - CSPA confirmed	surface	0.9242	1	ENSG00000172270
PTPRF_HUMAN	Receptor-type tyrosine-protein phosphatase F OS=Homo sapiens OX=9606 GN=PTPRF PE=1 SV=2	SDMGVGVFTPTIEAR	NA	790.393	54.8869	2	0.000000000000000.0	1.64685	-2.21691	-0.101345	51.634	55.9358	441.2	1.6e-05	6.11e-05	47.83	43.343	10	586	600	4.55	16261: Scan 24367 (rt=54.8869) [\\qmcr.qmul.ac.uk\rfs\HAEMONC\Pedro Cutillas Lab\Cell Signalling Proteomics\Ana Levi\PROJECT (3)_BIOTINYLATION of CELL SURFACE PROTEOME in haematological and solid tumours\Exp28\QE2_Exp28_Biotin_inc_sample14.raw]	PTPRF(585-600, no_mod);	9.97142e+07	NA	NA	PTPRF;	P10586;	p044346	1578.77	1578.77	-0.00016	469	469	P10586	Receptor-type tyrosine-protein phosphatase F	PTPRF	surface	machine learning	NA	1907	1	1	SP:1-29;NC:30-1261;TM:1262-1284;CY:1285-1907	uniprot - CSPA confirmed	NA	0.9341	1	ENSG00000142949
[truncated: 115 more rows]
[truncated: 29 more columns]

## Sheet: Data Table S6E
acc.no	protein	peptide	pep_mod	m_z	best_tr	z_pept	xmod_pos	max_ppm	min_ppm	mean_ppm	min_tR	max_tR	prot_scr	min_expectancy	Mean_expt	max_scr	mean_scr	N_peptides	pep_start	pep_end	max_delta_score	peptide_heading	sites	SumInten	spacer_0	pep_var_mod_conf	gene	uniprot_acc	db_id	pep_exp_mr_mean	pep_calc_mr	pep_delta_mean	...35	X	UniProt.accession	UniProt.description	UniProt.gene	Surfaceome.Label	Surfaceome.Label.Source	Comment	length	TM.domains	signalpeptide	topology	topology.source	MachineLearning.trainingset	MachineLearning.score	MachineLearning.FPR.class..1.1...2.5...3.15..	Ensembl.gene
[truncated: 39 more rows]
[truncated: 29 more columns]
