# Supplementary material for: Surfaceome Capture by Multiplex Biotinylation Enables Enhanced Identification of Cell Surface Proteins by Mass Spectrometry
Source: Mol Cell Proteomics. 2026 Apr 22;25(6):101572. doi: 10.1016/j.mcpro.2026.101572 (PMC13202573; doi:10.1016/j.mcpro.2026.101572)
Supplement: Supplemental Table S7 [file mmc7.xlsx]

## Sheet: READ ME
Supplementary Table S7: Cell surface proteomics data associated with method comparisons,related to Supplemental FigS1
S7A: Absolute numbers for GO terms associated with method comparison in p31/Fuji
S7B: Proteins identified across ALL.GO terms associated with method comparison in p31/Fuji
Supplementary Table S7C: Western blotting quantofication of cell surface and cytopasmic proteins isolated by SUCM,related to Supplemental FigS6
S7C: Quantification of western blots to confirm specificity of cell surface protein isolated by SUCAM in p31/Fuji

## Sheet: Data Tale S7A
Condition	GO_Term	Number
Carboxyl	surfaceome.by.ML	158
Double Amine	surfaceome.by.ML	205
Double Amine plus carboxyl	surfaceome.by.ML	260
NHS_PEG4	surfaceome.by.ML	226
Sulfo_NHS	surfaceome.by.ML	66
Carboxyl	cell surface [GO:0009986]	79
Double Amine	cell surface [GO:0009986]	100
Double Amine plus carboxyl	cell surface [GO:0009986]	130
NHS_PEG4	cell surface [GO:0009986]	112
Sulfo_NHS	cell surface [GO:0009986]	36
Carboxyl	external side of plasma membrane [GO:0009897]	49
Double Amine	external side of plasma membrane [GO:0009897]	60
Double Amine plus carboxyl	external side of plasma membrane [GO:0009897]	74
NHS_PEG4	external side of plasma membrane [GO:0009897]	62
Sulfo_NHS	external side of plasma membrane [GO:0009897]	12
Carboxyl	plasma membrane [GO:0005886]	289
Double Amine	plasma membrane [GO:0005886]	462
Double Amine plus carboxyl	plasma membrane [GO:0005886]	642
NHS_PEG4	plasma membrane [GO:0005886]	605
Sulfo_NHS	plasma membrane [GO:0005886]	263
Carboxyl	extracellular region [GO:0005576]	82
Double Amine	extracellular region [GO:0005576]	114
Double Amine plus carboxyl	extracellular region [GO:0005576]	174
NHS_PEG4	extracellular region [GO:0005576]	187
Sulfo_NHS	extracellular region [GO:0005576]	89
Carboxyl	cell periphery [GO:0071944]	4
Double Amine	cell periphery [GO:0071944]	9
Double Amine plus carboxyl	cell periphery [GO:0071944]	12
NHS_PEG4	cell periphery [GO:0071944]	13
Sulfo_NHS	cell periphery [GO:0071944]	10
Carboxyl	cell-cell junction [GO:0005911]	13
Double Amine	cell-cell junction [GO:0005911]	23
Double Amine plus carboxyl	cell-cell junction [GO:0005911]	31
NHS_PEG4	cell-cell junction [GO:0005911]	32
Sulfo_NHS	cell-cell junction [GO:0005911]	13

## Sheet: Data Table S7B
Amine_PEG4_Biotin	Sulfo_NHS_Biotin	Double Amine	Carboxyl	Double Amine.plus.carboxyl
PTPN6	PAK1	MPP7	MYADM	PAK2
PAK2	PTPN6	PAK2	PAK2	MAPK15
CD2AP	CSK	CD2AP	MAPK15	PXN
PXN	VAV1	MYADM	ACTN1	PACSIN2
MPP7	MYADM	MAPK15	VAV1	PIK3R1
PACSIN2	ACTB	PACSIN2	F11R	MPP7
PAK1	ACTR3	ACTR3	ITGB3	CD2AP
CSK	CORO1A	LIN7A	PTK7	SV2A
VAV1	ACTN1	PAK1	CD53	MYADM
MYADM	VCL	CD53	ACTR3	PTPN6
MAPK15	SH3KBP1	PDXP	ACTB	ACTR3
WAS	CLIC4	F11R	PECAM1	PAK1
CD53	SV2A	ITGB3	DES	ACTN1
F11R	CORO1B	ACTN1	MSN	VAV1
SH3KBP1	FERMT1	PTK7	EZR	CD53
PDXP	SMAP2	KIRREL2	SLC12A2	F11R
ACTN1	EZR	DES	CD36	ITGB3
ACTR3	SLC9A3R1	SH3KBP1	HLA-A	CSK
DES	RHOA	CDC42	CLEC5A	SCRIB
P2RX7	MSN	FLNA	SIRPA	PTK7
ACTB	CD36	NECTIN2	HLA-B	ACTB
SCRIB	SLC8A1	PECAM1	HLA-C	SH3KBP1
ITGB3	TUBB3	DLG1	ITGAL	CORO1A
PTK7	HLA-F	PRKCE	TYROBP	NECTIN2
CORO1A	ITGB2	RHOA	CD93	PECAM1
VCL	ITGB5	MSN	PLAUR	VCL
CDC42	CNTNAP2	EZR	TMEM206	P2RX7
LIMS1	TRPC4	SLC9A3R1	HLA-F	DES
WDR1	CD93	NME2	CD33	CLIC4
FLNA	ANGPTL3	PHB2	CD151	FLNA
DLG1	NOTCH1	SLC8A1	ITGB2	CDC42
CNN2	NOTCH4	CD36	ITGB5	SLC9A3R1
CORO1B	RTN2	HLA-A	HLA-DPB1	PRKCE
PRKCE	FAM234A	HLA-B	ITGAD	RHOA
FERMT1	MELTF	CLEC5A	CXCR2	FERMT1
SLC9A3R1	RALA	SIRPA	CD58	MSN
RHOA	CD46	CD33	CSF1R	CORO1B
SMAP2	ATP5F1A	CD151	PROCR	SMAP2
MSN	MPZL1	PROCR	FAM234A	EZR
EZR	ITGA7	HLA-C	NOTCH1	CD36
NME2	ITGAM	HLA-DPB1	NOTCH4	NME2
SLC8A1	ADAM17	CD93	RALA	SLC12A2
PHB2	TLN1	AMBP	BST2	PHB2
STK26	ITGAX	TYROBP	CD47	HLA-A
CD36	HSP90AB1	TLR4	ADAM15	HLA-B
HLA-A	APMAP	SIRPB1	ITGAM	SIRPA
HLA-B	HSPA2	TNFRSF1A	CLDND1	CLEC5A
ITGB2	HNRNPU	CD63	SIRPB1	ITGB2
ITGB5	MSN	CSF1R	ITGA5	ITGB5
SIRPA	SLC9A1	ITGB2	PLAU	TYROBP
CLEC5A	CD36	ITGB5	CD44	TMEM206
ITGAL	TGFBR1	ACVR1B	SPN	CD47
CD93	HMGB1	NOTCH1	ITGB1	FAM234A
RALA	C1QBP	NOTCH4	CD46	HLA-DPB1
PROCR	CLIC4	FZD1	MPZL1	CD151
HLA-C	HIST1H1A	CD58	CEACAM4	ITGAD
HRG	IGF2R	ADAM15	MELTF	NOTCH1
TLR4	SPTB	ULBP2	PTPRC	NOTCH4
NOTCH1	USP14	HRG	PLXNB2	HRG
NOTCH4	HLA-F	TMEM206	CALR	CR1
AMBP	ADGRE1	MSN	SLC3A2	CXCR2
HLA-DPB1	ITGB2	MELTF	ADAM10	SIRPB1
CD151	LILRB1	PICALM	ITGAX	CLDND1
HLA-F	P2RX1	CD44	TYRO3	TLR4
TMEM206	CSF3R	CXCR2	ITGA7	SLC9A1
SIRPB1	B4GALT1	CEACAM4	PDIA3	CSF1R
ITGAD	BTN3A1	IL2RG	TFRC	HLA-C
TRPC4	ITGA7	BST2	TLN1	RALA
TYROBP	ITGAM	CD53	ITGA4	NRDC
BST2	ITGAX	CD99L2	CD38	PLAUR
TNFRSF1A	CD36	ANTXR2	ITGB3	ITGAM
CD63	HSP90AA1	ADAM10	ITGA1	ITGAL
SLC9A1	CES1P1	HLA-F	HSPA5	AMBP
CSF1R	MMP3	ITGAL	ANTXR2	ANGPTL3
FAM234A	PLXNB1	ITGA5	LMAN2	ACVR1B
ADAM15	PTPN6	SLC1A3	SPTB	PLAU
FZD1	RAB27A	CD47	CD53	PROCR
ANTXR2	PAFAH1B2	ITGB1	HSP90AB1	IL2RG
PLAUR	PCYOX1L	ITGB3	SLC1A4	CD93
ITGAM	PGAM1	PTPRC	CXCR4	FZD1
SDC4	TNFSF13B	SPN	LRFN4	ULBP2
NOTCH3	LILRB1	PDIA3	HSPA2	RTN2
LMO7	PSMD14	HLA-H	MSN	SLC1A3
ACVR1B	DDX3X	CD38	ATP5F1B	ITGB7
LRPAP1	PFKL	TFRC	PDIA4	SDC4
ULBP2	H3F3A	SLC3A2	LDLR	TRPC4
ANGPTL3	RBP4	ITGA4	NOTCH2	LMO7
CNTNAP2	TBC1D15	NPTN	HMGB1	ANTXR2
ITGB7	DERA	CLDND1	SCARB1	MSN
STX4	PLEKHO2	ATP5F1B	SLC9A1	KCNH5
CD33	HEBP1	CALR	ANO6	CD33
CD58	HIST1H3A	SLC1A4	AIMP1	CLU
ADAM10	ANGPTL3	PLXNB2	CD36	SPTB
CEACAM4	EEF1A1	LRPAP1	ERP44	NOTCH3
CD44	NOTCH1	LMAN2	ITGA6	MELTF
CD46	NOTCH4	KCNH5	CD74	STX4
RTN2	MAPK14	HM13	TFR2	CD58
MPZL1	ACTN2	HMGB1	LILRB1	BST2
CD53	CALM1	HSPA2	ITGAL	CD44
PDIA3	GHDC	SPTB	ITGA9	TLN1
CD99L2	NIT2	SORL1	FCER2	SLC7A11
CD38	APOOL	ITGAM	HLA-F	ADAM15
HM13	PRTN3	HSP90AB1	CD84	HLA-F
CALR	VTN	CXCR4	CD33	CD53
CD47	PDAP1	ENO1	ITGB2	CD40
TFRC	MAPK1	SLC9A1	EPHA5	CNTNAP2
ITGA5	CSF3R	ITGAX	CCR1	ITGA5
ITGAX	MELTF	PHB	ITGAD	MPZL1
HSPA2	DNASE2B	PDIA4	CXCR2	ADAM10
LMAN2	CYFIP1	ANXA1	ECE1	PTPRC
TLN1	NLN	ENO2	GSR	CD46
PTPRC	GMFG	IGF2R	ITGAM	HSPA2
CLDND1	PSMD11	HSPA5	ATP6AP2	TFRC
HMGB1	LGALS1	CPM	CD14	CD99L2
FAS	VAT1	CD74	CD4	SPN
MSN	ACTR2	HIST1H1A	ITGA5	ITGA7
ITGB1	PSMC3	FAS	HLA-G	HM13
HSPA5	XRCC6	TGFB1	SPN	ANXA4
MELTF	TUBB	NOTCH2	BTN3A3	CEACAM4
SLC3A2	ILF3	PHB2	ITGB1	SLC3A2
HSP90AB1	PYCARD	TYRO3	B2M	CD38
ITGA4	S100A4	TLN1	ALCAM	ITGB3
ATP5F1B	PSMD2	ANO6	LY75	PICALM
PLXNB2	XRCC5	ITGAV	PTPRC	CALR
AIMP1	TLN1	MIF	DAG1	ITGB1
SPN	ERAP1	ITGA1	CALR	ATP5F1B
ITGB3	ECM2	RTN4RL2	ITGAX	PDIA3
SLC1A3	TUBA4A	PLA2R1	ITGA7	CD36
ITGA7	HSP90AB1	HSPD1	TFRC	SLC1A4
ENO1	IMPDH2	CD36	ITGA4	HMGB1
ANXA1	ACTN1	NECTIN2	ITGB3	ITGAX
CD74	VCL	LDLR	ITGA1	LMAN2
ITGAV	ILF2	TFR2	CXCR4	ITGA4
HIST1H1A	KPNB1	CSF2RA	FCGR1A	PLXNB2
SORL1	HNRNPC	LILRB1	BTN3A1	HSP90AB1
HLA-E	HIST1H4A	CD33	MFGE8	ITGAV
TYRO3	CALML5	BTF3	IL27RA	TYRO3
HNRNPU	TXNDC5	CCR1	P4HB	HLA-H
SPTB	HMGB1	FCER2	LDLR	LRFN4
TGFB1	CAPZA1	TLR4	CLPTM1	CD63
PDIA4	SCCPDH	CD84	BCAM	CXCR4
SLC1A4	CCT2	FCGR2B	CLEC2B	FAS
APMAP	PKM	ITGB2	CD36	ANXA1
PHB	S100A6	ATP6AP2	ITGA6	HIST1H1A
PHB2	PSMD7	GSR	CD74	PHB
ANXA4	PSMD13	CD244	CALM1	ENO1
PLA2R1	EEF2	EPHA5	RBP4	SORL1
MIF	PSMD1	BTN3A3	LILRB1	ITGA1
CD36	PPIA	CLEC2A	PYGB	TNFRSF1A
ATP5F1A	HSPA8	IL6R	PLAUR	NECTIN2
RTN4RL2	CAP1	ULBP2	BST1	HLA-E
PRNP	EPHB4	FCGR1A	PLXNB1	ANO6
CPM	HBB	CXCR2	PGAM1	ERP44
ADAM17	PSMC2	HLA-G	CES1P1	ENO2
NPTN	PA2G4	CD14	HSP90AA1	C1QBP
TGFBR1	PNP	CD4	SIGLEC10	HSPA5
THBD	HSPH1	ECE1	RAB27A	PDIA4
ITGB2	LPO	IL2RG	MAPK15	NPTN
ITGAL	MNDA	B2M	FRK	CD74
CD84	TUBB4B	HLA-F	PROCR	MIF
TFR2	HSP90AA1	ITGAL	NOTCH1	CLIC4
ADGRE1	CBL	ITGA5	NOTCH4	ADAM17
BTF3	ANO3	ITGB1	APOOL	HNRNPU
FCER2	GNA12	ITGB3	SPINT1	SCARB1
TLR4	GNAI1	PTPRC	CAPZA2	ATP5F1A
CCR1	KCNAB2	SPN	ADPGK	CPM
HLA-F	SLC39A14	HLA-H	ACTN2	IDE
FCGR2B	KCNAB1	DAG1	VTN	PHB2
EPHA5	GLO1	TFRC	CD14	PRNP
ITGAD	FLT3	ITGA4	GMFG	PLA2R1
GSR	HLA-F	CALR	CAPZA1	RTN4RL2
ATP6AP2	TSPAN10	LY75	MMP3	USP14
LILRB1	MAP2K1	FCGRT	ACTN1	LRFN1
CSF3R	STOM	ALCAM	PLAU	TFR2
IL3RA	LRRC8D	P4HB	HSPA1A	ITGB2
ICOSLG	PAK1	ITGAM	HUWE1	LILRB1
BTN3A3	PLXNB1	CXCR4	SPN	FCGR2B
ITGAM	GYPC	ITGAX	SDCBP	CCR1
ECE1	ATP1A2	CLPTM1	PLIN2	EPHA5
ITGA9	ELMO1	CD74	PRTN3	ITGAD
ULBP2	ADGRE1	FAS	TBC1D15	ECE1
CSF2RA	ARRB2	LAMP1	HSP90B1	CXCR2
B2M	PAFAH1B2	CD69	B2M	TLR4
IL6R	C5AR1	ICOSLG	RNASE2	ADGRE1
CD163	NIN	IL3RA	MELTF	ITGAM
P2RX1	ITGB2	ITGAV	DAG1	CD163
CD33	ITGB5	BTN2A1	CALR	BTN3A3
CD4	RASA1	CAPN2	CYFIP1	ITGAL
HLA-G	DPYSL2	ITGA1	TFRC	ATP6AP2
FCGR1A	RAP2C	MFGE8	TLN1	GSR
MFGE8	REM1	CD36	PRDX4	CD4
CALR	TNFSF13B	LDLR	PSMD2	IL2RG
TFRC	TSPAN2	CSF2RA	RECK	CD84
ITGA5	SIGLEC12	LILRB1	LILRA2	IL6R
ITGAX	EHD1	HSPA1A	PSMD11	ULBP2
PTPRC	LTB4R	PROCR	JAG1	BTF3
FAS	RAB5B	BST1	ACTN4	CD69
LY75	PIP4K2A	AMBP	ILF3	ITGA9
ITGB1	LILRB1	SPINT1	ERAP1	CD33
P2RX7	RALB	SIGLEC10	ANTXR2	P2RX1
ITGA4	RAP1A	TNFRSF1A	VCP	B2M
DAG1	RAB3A	SERPINB2	TXNDC5	BTN3A1
CD69	DDX3X	EEF1A1	HSP90AB1	IL3RA
SPN	SRPK1	GHDC	NECTIN1	FCER2
ITGB3	RAB29	FRK	MFGE8	CSF3R
CLPTM1	TMEM8A	SNCA	HYOU1	HLA-F
ITGA7	SURF4	NOTCH1	P4HB	HLA-G
CD74	TRPC4	NOTCH4	IMPDH2	CD40
ITGAV	CD93	MAPT	PFKL	ITGA5
HLA-E	RAB3D	PGAM1	CCT2	ICOSLG
P4HB	KCNA10	IL6R	TUBB4B	CSF2RA
BTN3A1	CORO1B	IMPDH1	CAND1	PTPRC
CD36	GNAI3	APOA1	ILF2	TFRC
FCGRT	CAPNS1	ULBP2	LGALS1	SPN
PRNP	SLC4A1	HRG	NOTCH2	CD244
IL27RA	GSK3B	MAPK15	VAT1	ITGA7
ALCAM	CD82	ADPGK	HMGB1	ALCAM
THBD	OR11A1	RNASE2	BCAM	ITGB3
CAPN2	CYBB	CKLF	C5	LY75
ACTN2	NOX3	EPHB3	XRCC6	CALR
RBP4	PPP3CA	DMBT1	TUBB	ITGB1
CAPZA2	BTK	DEF6	ERP44	FCGR1A
SNCA	STAMBP	CALM1	CAP1	CD36
HIST2H3A	CLNS1A	MELTF	SRP14	ITGAX
PTPN6	NMT1	PTGES2	HNRNPC	ITGA4
PROCR	SLC35A1	CD14	EEF1A1	DAG1
IMPDH1	LPXN	PYGB	XRCC5	ITGAV
HSP90AA1	DNM1	GNS	HLA-A	CLEC2A
HRG	SCAMP1	ACTR1B	SELPLG	HLA-H
SDCBP	MAPK3	ANTXR2	CLEC5A	CXCR4
TBC1D15	PLCG2	B2M	SIRPA	FAS
MMP3	SLC44A2	NHLRC2	HLA-B	P4HB
NOTCH1	CSNK2A2	GALNT1	PTPRD	FCGRT
NOTCH4	CYTH1	SDCBP	SLC7A5	LAMP1
AMBP	MARCKSL1	CYFIP1	ATP1A1	ITGA1
PDAP1	VPS4A	PLIN2	CALM1	BTN2A1
HUWE1	NAPA	PRDX4	MYADM	CLPTM1
PGAM1	RALBP1	SPN	TFR2	HLA-E
SERPINB2	EEF1A1	DAG1	LAIR1	PDGFRA
SPINT1	NOTCH1	TFRC	HLA-C	MFGE8
DEF6	NOTCH4	GPI	SLC2A5	P2RX7
CKLF	CLDN12	CALR	PODXL2	CD74
GHDC	EPS15	ACTN1	GNAI1	CLEC4D
EPHB3	STAG1	LRPAP1	PRKACA	INSR
VTN	SLC2A5	HSP90B1	LILRB1	IDE
PRTN3	CALM1	HSP90AA1	MGAM	PRNP
SIGLEC10	DYNLL1	GMFG	ATP12A	CLEC2B
TNFSF13B	RASSF2	FAM49B	ITGAL	HSP90AA1
PFKL	CSK	HMGB1	SIGLEC11	LILRB1
EEF1A1	DDX50	GDI2	PLXNA1	BST1
TNFRSF1A	SLC7A1	CAP1	TYROBP	RBP4
DDX3X	SLC25A4	ERAP1	ITGA9	CES1P1
CES1P1	ADGRE2	ALDOA	CD93	PDAP1
HEBP1	GGT1	P4HB	EMP3	CAPZA2
APOOL	MLKL	HSP90AB1	PLAUR	GMFG
RAB27A	OAS3	EEF2	PHKB	ERAP1
LILRB1	PRTN3	ANXA1	GGT1	PYGB
PYGB	RAB6A	HSPA8	CD300LD	NOTCH1
PLEKHO2	MARK2	NECTIN1	FCER2	NOTCH4
FAF2	SPTBN1	ACTN4	PILRA	SIGLEC10
APOA1	PIK3CD	PSMD7	TMEM206	RAB27A
DNASE2B	STAU1	MFAP3	HLA-F	HRG
CSF3R	STXBP3	CSTB	CD81	PLEKHO2
PLXNB1	PPFIBP1	MAGED2	SLC7A1	EPHB3
MAPT	NDC1	PKM	SLC16A13	SNCA
PAFAH1B2	TNFSF8	CPM	PAK2	IMPDH1
HIST1H3A	ERAP2	NME2	NIN	CKLF
TUBB	ARF6	IMPDH2	CD84	TNFSF13B
ACTR1B	ATP6V1H	TGFB1	BST1	PLXNB1
METTL7A	SLC16A7	HEXB	PLXNB1	MAPK15
ANTXR2	CPD	CAT	CD33	TBC1D15
PLAUR	CHD1L	CCT2	CD151	FRK
NIT2	UBQLN2	NOTCH2	ITGB2	MMP3
NOTCH3	NSF	SRP14	ITGB5	MAPK14
ADPGK	RAC1	CAND1	MILR1	PLAUR
CAPZA1	LAMTOR1	PYCARD	GNAI3	HSPA1A
LRPAP1	EZR	SCCPDH	LILRA1	CD163
ULBP2	SLC7A6	C5	EPHA5	PGAM1
NHLRC2	TJP2	ILF3	CCR1	AMBP
CSF2RA	VAPA	PRTN3	PTAFR	DDX3X
CALM1	PDAP1	TXLNA	HLA-DPB1	ANGPTL3
ANGPTL3	SEZ6L2	TLN1	ITGAD	GM2A
FAM213A	MAPK1	PGM1	CXCR2	PLAU
B2M	TRIM23	ALDOC	CD58	PROCR
MAPK1	P2RX1	RAB27A	ENTPD1	EEF1A1
VTI1B	DNM2	CHID1	ATP1A2	CAPZA1
IL6R	CHMP1A	FLNA	HSP90AA1	PYCARD
CD163	ATP8B4	PPIA	SIGLEC10	IL6R
HSPA1A	SLC16A13	MIF	SLC22A4	ULBP2
PLIN2	CSF3R	PNP	ECE1	PRTN3
PTGES2	TUBA1A	S100A6	IFITM1	PFKL
MAPK15	ACSL5	HDGF	FLT1	NIT2
H3F3A	PLCG1	HSPH1	RAB5B	DEF6
CYFIP1	MYO1E	MFGE8	TSPAN10	PTPN6
RNASE2	MELTF	MAPK1	PAG1	EFNA1
CALML5	GNAL	RTN4RL2	LYPLA1	GHDC
GMFG	HCK	CCT8	CSF1R	CALM1
HSP90B1	SEMA4B	PLA2R1	IRAK1	SPINT1
COMMD9	VAV1	PYGL	LST1	ACTN2
GNS	PAG1	SERPINB1	PROCR	PAFAH1B2
GALNT1	ARFIP2	PGM2	CYBB	RNASE2
DERA	SLC22A18	GSTP1	NOX3	PCYOX1L
ACTN4	ADRM1	VCP	NOTCH1	APOA1
MFGE8	CLCN1	FAF2	NOTCH4	HIST2H3A
MAN2B1	NLN	IDH1	RALA	ANTXR2
CALR	RALA	HYOU1	BST2	GALNT1
TFRC	HNRNPF	HLA-A	SLC7A6	CLU
ERAP1	B4GALT1	HLA-B	CD47	HUWE1
TLN1	MYADM	CLEC5A	SUCNR1	NOTCH3
ACTN1	CD46	GYPC	SPINT1	ACTN4
KPNB1	ATP6V1A	ATP12A	RAP1A	STXBP2
PSMC3	ARF5	ATP1A1	DNM1	METTL7A
PSMD11	ATP1A1	SIRPA	GYPC	FAM49B
HMGB1	ARF1	TFR2	SEPHS1	GDI2
PYCARD	EMB	GNAI1	M6PR	B2M
XRCC5	STEAP3	CSF2RA	RAB3D	GNS
GPI	ARF4	LILRB1	SLC9B2	ADPGK
VAT1	AKT2	SELPLG	CHRNB1	MAPT
PSMC2	PIK3CG	LST1	SIGLEC12	ACTN1
PRDX4	SLC20A1	ATP11A	ADAM15	MELTF
MELTF	ATP1B1	RFTN1	ITGAM	DNASE2B
SCCPDH	SLC25A13	LTB4R	SURF4	CSF3R
HSP90AB1	ATP5F1A	HSPA1A	FLNC	TLN1
IMPDH2	MPZL1	CD33	HSP90AB4P	FAM213A
LGALS1	RAB8A	CD151	ATP6AP2	PPIA
PSMD14	ATP5O	GABARAP	HCK	TOLLIP
XRCC6	CYBA	PILRA	CD14	PTGES2
EEF2	BTN3A1	PROCR	CD4	VTI1B
CCT2	GNAI2	CD300LD	MAP2K1	NHLRC2
ILF3	ACTB	HLA-C	RFTN1	HIST1H3A
ILF2	ITGA7	CYBB	PIP4K2A	CYFIP1
DAG1	ITGAM	NOX3	SEMA4B	VTN
HSPA8	MYH9	SIGLEC11	SRPK1	HEBP1
CAP1	PPP1CA	BST1	GNAL	CSF2RA
GDI2	ADAM17	CD99	ICAM3	ACTR1B
PKM	XRCC5	PRKCA	RAB18	H3F3A
NLN	TLN1	PRKCE	SIRPB1	TFRC
OLA1	ERAP1	HLA-DPB1	ELMO1	DERA
S100A6	YWHAH	PTPRD	ITGA5	PLIN2
SPN	CORO1A	CD93	VAPA	SERPINB1
PSMD2	ITGAX	BTF3	ACTN1	FAF2
PSMD7	RPS27A	CCR1	MYO1E	SPN
CAND1	PGRMC1	AMBP	ATP6V1H	FABP5
TXLNA	ARHGEF40	FCER2	PLAU	LGALS1
NME2	RHOA	CSNK2A2	TMEM8A	MAPK1
C5	HSP90AB1	TYROBP	ATP11A	PSMD14
PNP	RAB5A	MILR1	RALBP1	LILRA2
ACTR2	NCKAP1L	JPT2	CD44	HSP90B1
GSN	ARFGAP2	CAPNS1	ATXN10	CALR
OSTF1	ATP2B1	TMED1	CACNG6	PRDX4
ALDOA	HSPA2	PODXL2	SLC39A14	S100A6
ANXA1	ACTN1	SPINT1	C5AR1	HMGB1
ECM2	ATP6V1C1	TLR4	ADGRE2	PSMD11
PCYOX1L	SLC9B2	SIGLEC10	HLA-G	DAG1
PPIA	VCL	SIRPB1	CD99	GPI
TUBA4A	MAPK10	ENTPD1	HSPA1A	TUBB
RECK	RAB10	ARHGEF18	RAP2C	IMPDH2
HYOU1	UTRN	TNFRSF1A	REM1	HSP90AB1
CAT	MSN	CNNM2	TRIM23	ILF3
LILRA2	P2RY2	CD84	OGT	VAT1
LCN1	ARAP1	UBQLN1	BTK	PSMD2
TXNDC5	SLC9A1	FCGR2B	SPN	TXLNA
PSMD13	EWSR1	MPP7	SDCBP	VCP
P4HB	PRAM1	LILRA1	TUBA1A	ECM2
CSTB	EPRS	BTK	CD300A	CAP1
VCL	SH3KBP1	ABHD12	BTN3A3	RECK
MFAP3	CD36	CD63	ARRB2	NECTIN1
TGFB1	TGFBR1	RAB5B	GNA12	NLN
HSPH1	RHOG	LAMP2	PLIN2	EEF2
CCT8	SLC25A5	MGAM	MLKL	P4HB
GSTP1	SLC39A10	SERPINB2	SPTBN1	XRCC6
HNRNPC	VASP	PAK2	SLC16A7	SRP14
HBA1	CLTC	EEF1A1	GDPD5	NME2
PSMD12	PARK7	SCFD1	CLEC12A	XRCC5
MAGED2	RAC2	ADGRE2	CLNS1A	C5
SRP14	ARL8A	ATP8B4	DNAJC13	ACTR2
MNDA	IQGAP1	SLC7A5	FLVCR1	KPNB1
AMPD3	LRRFIP1	SIGLEC9	VAV1	ANXA1
PLA2R1	RAB28	CSF1R	PRTN3	PSMD7
FAM49B	SLC25A31	IRAK1	SERINC1	PNP
MIF	RPSA	ITGB2	RALB	ALDOA
HEXB	HSPA1L	ITGB5	LAMTOR1	CSTB
VCP	LYPLA1	ATP6AP2	ADRM1	TUBA4A
HBB	C1QBP	CD81	BSG	TNFRSF1A
RTN4RL2	CPNE1	CSNK1G1	ITGB1	EPHB4
CALU	ILK	DEGS1	CD46	HSPA8
NECTIN1	PARVG	TGOLN2	PIK3CD	HYOU1
WDR1	GRK2	CACNG6	MPZL1	IL1RAP
PA2G4	ATXN10	IFITM1	SEMA4D	ERP44
CYB5R3	S100A6	PLXNA1	B2M	PSMD13
HDGF	SLC8A1	CD2AP	CEACAM4	ALDOC
S100A11	CLIC4	SLC7A1	ALCAM	VCL
TUBB4B	ATP11C	TMBIM1	MELTF	PKM
CPPED1	RPS3	HRAS	LY75	MFGE8
FABP5	RAB7A	CD244	CD82	SCCPDH
CPM	APBB1IP	SLC22A4	CD97	TUBB4B
FLNA	RAB35	PPP1R12A	PTPRC	LCN1
GALNT2	EEF2	SEPHS1	PLXNB2	CAT
MAPK14	TKT	SLC5A3	DAG1	S100A4
ALDOC	MICAL1	EPHA5	PTPRF	MIF
S100A4	CD37	SPPL2B	SLC3A2	TXNDC5
EPHB4	RAB15	NELFE	ADAM10	CAND1
PRSS1	HSPA8	BTN3A3	ITGAX	HBA1
PGM1	CAP1	SKAP2	TYRO3	ILF2
CNN2	IGF2R	MYADM	GNAI2	CCT2
SERPINB1	TMBIM6	SNCA	ATP1B3	FLNA
HLA-A	EPHB4	ACVR1B	ITGA7	HSPH1
HLA-B	FASN	NOTCH1	CD300LF	HNRNPC
ITGB2	SLC31A1	NOTCH4	F11R	S100A11
ITGB5	SPTB	CLEC2A	TFRC	IL17RA
SIRPA	VPS4B	FLNB	TLN1	CPM
SLC39A14	GAPDH	MAPT	ITGA4	GSN
ATP12A	SYK	RAB3B	CD38	CAPN1
CAPNS1	LIG1	NUP35	SLC44A2	HEXB
ATP1A1	SV2A	FZD1	PTPRG	PLA2R1
CLEC5A	EFNB1	RGS10	SLC20A2	RTN4RL2
ITGAL	STK10	CD58	ITGB3	CYB5R3
CD93	DNAJC13	RHOA	CPD	HDGF
KCNAB2	ACSL3	ADAM15	SLC16A3	CALML5
CD84	ABCG2	LYN	MLEC	MAGED2
GNB1	MYLK	IL6R	ATP6V1A	NFKB1
CD81	CLIC1	RALGPS2	CLTA	HLA-A
FYB1	USP14	APOA1	RECK	HLA-B
CORO1B	ANO3	CLASP2	HSPA1L	SIRPA
RALA	SLC39A14	ULBP2	SEZ6L2	SLC7A5
C5AR1	FLT3	HRG	LILRA2	IFITM1
TFR2	HLA-F	CNNM3	ITGA1	ATP1A1
PHKB	PLXNB1	TMEM206	HSPA5	CD81
GNA12	GYPC	GAPT	ADCY7	ATP12A
GNAI1	ATP1A2	FLT1	PTK7	TFR2
SNCA	C5AR1	IRAK4	ACPP	CLEC5A
PROCR	ITGB2	PACSIN2	PDIA6	ITGB2
SURF4	ITGB5	KCNAB1	SLC1A5	ITGB5
HLA-C	TNFSF13B	ATP6V1H	ZYX	GNAI1
HSP90AA1	TSPAN2	SERINC1	JAG1	GNB1
ADGRE1	SIGLEC12	RAB2B	EMB	C5AR1
GABARAP	LTB4R	RAC1	EPB41L2	CYBB
PAK2	LILRB1	MPHOSPH8	ACTN4	NOX3
PILRA	CNTNAP2	EPHB3	SIGLEC5	HSP90AA1
RAP2C	EVI2A	FCGR2A	ERAP1	SURF4
REM1	TMEM8A	STOML2	ANTXR2	LILRB1
IFITM1	CD93	SLC35A1	UTRN	LAIR1
ELMO1	SLC4A1	SLC2A9	MCEMP1	BST1
SIGLEC11	CD82	RANBP9	SYPL1	CYBRD1
CD300LD	OR11A1	RP2	SLC16A1	PHKB
HRG	CYBB	PRCP	LMAN2	ENTPD1
ANO3	SLC44A2	FCGR1A	SPTB	FCGR2B
CD2AP	NOTCH1	CEBPE	CD53	ATP11A
SDCBP	NOTCH4	FCGR1B	HSP90AB1	LST1
SKAP2	CLDN12	OSBP2	SLC1A4	PAK2
TSPAN10	RNF130	SURF4	CXCR4	PILRA
RAP1A	SLC2A5	DEF6	PRAM1	DNM1
BTF3	SLC7A1	TSPAN2	LRFN4	TYROBP
FCER2	GGT1	DYNLL1	FCGR1A	TMEM8A
TLR4	TNFSF8	GNAQ	TMED10	CD300LD
ATP6V1H	SLC16A7	RRAS	SIGLEC14	RAB13
PRKCA	CPD	SLC16A7	HSPA2	SUCNR1
PRKCE	SLC7A6	DNM1	CLTC	CCR1
NOTCH1	SEZ6L2	CALM1	NECTIN1	NAPA
NOTCH4	P2RX1	SLC20A2	CYBA	CACNG6
AMBP	CSF3R	SYPL1	SLC20A1	RFTN1
PDAP1	SSR1	MERTK	TMEM30A	SIGLEC11
PPP3CA	SEMA4B	PAG1	ILK	PTPRD
RAB2B	MYADM	M6PR	BTN3A1	RAB5B
PLXNA1	CD46	MSN	MSN	TMEM206
HLA-DPB1	ATP1A1	SLC22A18	CD37	RALGPS2
PXN	EMB	MELTF	MICAL1	CD47
CCR1	ATP1B1	SLC16A3	LSP1	SLC4A1
DNM1	MPZL1	WASHC2C	ATP5F1B	EMP3
CD151	BTN3A1	PICALM	MARCKS	VAPA
SLC2A5	ITGA7	NDC1	SWAP70	PDAP1
CYBRD1	ITGAM	MORF4L2	IL27RA	PLXNA1
CSNK2A2	ADAM17	CD44	EZR	PODXL2
RAB3A	ITGAX	VPS4A	SLC12A2	CBL
NSF	RPN1	TRIP6	IGF1R	ANO3
HLA-F	P2RY2	NIN	DNAJC1	FCGR2A
MESD	SLC9A1	CXCR2	CNP	GLO1
FCGR2B	CD36	LAMTOR3	LDLR	PIP4K2A
SUCNR1	TGFBR1	CSNK1D	LCP1	NIN
AP1M1	SLC39A10	GGT1	EWSR1	HLA-DPB1
EPHA5	SLC8A1	CEACAM4	ARAP1	CD151
ATP11A	NUP210L	C3AR1	NOTCH2	RAC1
RP2	CD37	EZR	RPS27A	SLC2A9
MILR1	IGF2R	MARCKS	LPCAT2	EPHA5
NMT1	EPHB4	PIK3CB	SNAP23	MERTK
SERPINB2	SLC31A1	MARCKSL1	CLINT1	ERAP1
PODXL2	SV2A	DDX50	ARF1	MILR1
SPINT1	EFNB1	HLA-G	RAB10	ITGAD
PTPRD	ABCG2	SNX18	ACTB	NOTCH1
TMEM206		TMEM8A	CLPTM1	NOTCH4
SIRPB1		KTN1	RAB7A	SIGLEC10
ITGAD		ATP1B3	YWHAH	MAP2K1
DEF6		LIN7A	BCAM	HRG
LILRA1		SPART	RHOG	KCNAB1
RAB3D		CD300LF	MYO1D	HSP90AB4P
MAP2K1		CD14	SLC29A1	CR1
OR11A1		ATP1A3	SCARB1	SLC44A2
NDC1		SDE2	PECAM1	EHD1
RALB		SLC4A10	SLC38A1	ICAM2
MPP7		RAB3A	SLC9A1	EPHB3
EPHB3		AGTRAP	ANO6	ECE1
CNNM2		SLC16A13	CLEC2B	SNCA
SLC35A1		MARK2	RPSA	SLC7A1
PRTN3		SDHB	CD36	SLC2A5
SIGLEC10		SLC4A1	CAP1	SCAMP1
ARRB2		TMEM120A	ATP6V1B2	ELMO1
TRPC4		CD4	CSNK2A1	SPPL2B
ORAI1		ECE1	VIM	SLC16A7
TNFSF13B		SUCNR1	EEF1A1	ORAI1
TNFSF8		PAK1	SEMA4A	CD82
SCFD1		LPXN	LRRFIP1	TNFSF13B
TYROBP		NCF1	MAPK10	PLXNB1
STAG1		SLC16A1	STAG1	CXCR2
BST2		PIP4K2A	XRCC5	SIRPB1
EEF1A1		IL2RG	ITGA6	SLC39A14
SDHB		BST2	CD74	GABARAP
DYNLL1		BSG	HLA-A	SEMA4C
ADI1		ATXN3	SELPLG	RAP1A
TNFRSF1A		HSP90AB4P	CLEC5A	RP2
KCNA10		CD53	SIRPA	FLT1
RFTN1		PRKACA	HLA-B	TMED1
NUP35		CD99L2	PTPRD	HNRNPF
NIN		ANTXR2	SLC7A5	RAB2B
GGT1		B2M	ATP1A1	TLR4
DDX3X		PPP1CB	MYADM	PXN
LST1		ADAM10	LAIR1	SLC9A1
CLNS1A		CHRNB1	HLA-C	PTAFR
SIGLEC9		LAMTOR1	SLC2A5	SLC35A1
HSP90AB4P		STAMBP	PODXL2	CSF1R
CD63		PJA2	LILRB1	IRAK1
CBL		SMAP1	ITGAL	HLA-C
ARHGEF18		ERAP2	SIGLEC11	RALA
DNM2		HLA-F	PLXNA1	CNNM2
OSBP2		ARFIP2	ITGA9	ATP5O
LTB4R		SLC7A6	CD93	CUL1
MGAM		TAB2	EMP3	ADGRE1
CHRNB1		ITGAL	PLAUR	CLCN1
HRH2		CLEC12A	GGT1	ARRB2
SLC7A5		GRM1	CD300LD	RAP2C
DEGS1		AP1M1	PILRA	REM1
CYBB		HRH2	HLA-F	ATP6V1H
NOX3		FNTA	SLC7A1	PLAUR
CEBPE		ITGA5	CD84	SIGLEC9
ATP6AP2		SLC1A3	BST1	ADGRE2
SELPLG		LSP1	PLXNB1	OGT
VPS4A		PANX1	CD33	SRPK1
SLC7A6		PTPN2	CD151	HRH2
ARFIP2		CD47	ITGB2	ITGAM
NELFE		CNNM4	ITGB5	HSPA1A
SLC9A1		SDCBP	MILR1	PRKCA
CSF1R		SRGAP2	LILRA1	PRKCE
IRAK1		F11R	EPHA5	PACSIN2
LPXN		COG3	CCR1	CD163
TMEM8A		PLIN2	PTAFR	UBQLN1
STAMBP		ITGB1	HLA-DPB1	PIK3R1
DDX50		SLC4A1AP	ITGAD	TSPAN10
KTN1		LAIR1	CXCR2	CSNK2A2
LILRB1		ITGB3	CD58	RAB3A
CLDN12		SLC44A2	ENTPD1	MPP7
CSNK1G1		PTPRC	ATP1A2	TMBIM1
GSK3B		SLC38A1	SSR1	SEPHS1
LAMTOR3		ICAM3	SIGLEC10	BTN3A3
TMED1		CD300A	SLC22A4	SELPLG
FCGR2A		SPN	ECE1	NCSTN
ADGRE2		PHKB	FLT1	ITGAL
PACSIN2		STOM	CSF1R	ATP6AP2
FLNB		PDIA6	PROCR	RHOA
STXBP3		HLA-H	CYBB	GYPC
RAB3B		PTPA	NOTCH1	DPYSL2
MARK2		CD38	NOTCH4	KCNAB2
HRAS		FLAD1	BST2	VPS4A
RGS10		DAG1	SLC7A6	RAB3D
ADAM15		SEMA4D	CD47	SLC16A13
APOA1		TFRC	SUCNR1	MPHOSPH8
PIP4K2A		SLC3A2	GYPC	STAMBP
RHOA		ITGA4	ATP13A3	AMBP
MGA		LCP1	M6PR	RAB6A
CD300A		NPTN	CHRNB1	DDX3X
RAB5B		MCEMP1	SIGLEC12	FLVCR1
SEPHS1		DNAJC1	ADAM15	CAPNS1
CSF3R		GPI	ITGAM	NMT1
IL3RA		ZYX	CD14	CYTH1
PLXNB1		ATP5F1B	CD4	ACVR1B
MAPT		EVI2B	SEMA4B	GGT1
PAFAH1B2		ATP5O	ICAM3	CSNK1G1
FZD1		MLEC	CLDND1	PLAU
PLEKHA2		DDOST	SIRPB1	PROCR
LAMTOR1		SLC1A4	ITGA5	CD4
TMBIM1		RTN4	TMEM8A	IL2RG
ICOSLG		PLXNB2	CD44	JPT2
ANTXR2		ACTN1	CACNG6	CD84
MYO1E		LY75	SLC39A14	SDHB
CD99		LRPAP1	C5AR1	CD93
PLAUR		TMEM30A	HLA-G	APH1B
SCAMP1		TMED10	TMX4	EEF1A1
GLO1		HSP90AA1	SPN	CD99
BTN3A3		LMAN2	CD300A	LTBR
ITGAM		KCNH5	BTN3A3	SLC16A3
MPHOSPH8		FADS2	SLC16A7	FZD1
IRAK4		SLC9B2	GDPD5	KCNA10
SPTBN1		POLE	CLEC12A	PPP3CA
ECE1		CPD	FLVCR1	KTN1
SLC22A4		CYBA	SERINC1	SLC12A1
SDC4		HM13	BSG	IL6R
AGTRAP		FPR2	ITGB1	ULBP2
ATXN3		EMB	CD46	HRAS
PRKACA		TUBA1A	MPZL1	BTF3
PAK1		GNA12	SEMA4D	DRG1
FPR2		SIGLEC5	CEACAM4	LSP1
HCK		SLC12A6	ALCAM	DEGS1
NOTCH3		SEMA4B	LY75	ADI1
ITGA9		HSPA2	CD82	PRTN3
RASSF2		SLC25A5	CD97	CLDN12
SLC4A10		GNAI2	PTPRC	ARL8A
ICAM2		NAPA	PLXNB2	SLC1A3
MERTK		CAP1	DAG1	ITGB7
NAPA		ERAP1	PTPRF	CD2AP
CHD1L		SLC25A3	SLC3A2	SV2A
ATXN10		RAB10	ADAM10	SDC4
RANBP9		HCLS1	ITGAX	VAMP2
FCGR1B		SLC25A4	TYRO3	TRPC4
GNAL		ARAP1	ATP1B3	CHRNB1
CACNG6		ALCAM	ITGA7	STXBP3
BTK		ARF1	CD300LF	ATP2B1
PPFIBP1		HSP90AB2P	F11R	DEF6
GAPT		TKT	ITGA4	GAPT
RAB10		CD97	CD38	NSF
RAB15		SPTB	SLC44A2	FLOT2
TJP2		CD82	PTPRG	SLC22A18
SIGLEC12		PTPRG	SLC20A2	RALBP1
GRM1		YTHDC1	ITGB3	SEMA4B
ACVR1B		SORL1	STT3B	GSK3B
ERAP2		BASP1	CPD	LAMTOR3
LRPAP1		ITGAM	RECK	LILRA1
ULBP2		HSP90AB1	SEZ6L2	DNM2
LRRC8D		PI4KA	LILRA2	MYADM
RASA1		PTK7	ITGA1	FLT3
NCEH1		HSPA1L	ADCY7	FLNB
CSF2RA		EEF2	PTK7	LPXN
EPS15		CXCR4	SLC1A5	GNAL
LAIR1		KIRREL2	JAG1	EFNA1
KCNAB1		MESD	EMB	SLC4A2
CSK		ENO1	SIGLEC5	ATP1A2
CNOT2		SLC9A1	ANTXR2	RAB3B
CALM1		ITGAX	SYPL1	CALM1
CYTH1		VDAC1	SLC16A1	SLC9B2
PLXNC1		SNAP23	LMAN2	SPINT1
VAV1		IL18R1	CD53	RASA1
SPPL2B		CLTC	SLC1A4	MGAM
NCF1		SLC26A6	CXCR4	PAFAH1B2
UBQLN2		APBB1IP	LRFN4	GLUL
SLC16A3		PHB	FCGR1A	SPTBN1
GNAI2		ESYT2	SIGLEC14	TRIM23
CDK5		CLPTM1	MRC2	ANKRD13A
PAG1		GAPDH	TMEM30A	CD69
EMP3		P2RY2	BTN3A1	SLC4A10
ATP1A3		EWSR1	TM9SF3	APOA1
GDPD5		SLC1A5	CD37	SIGLEC12
ITGB7		GNAI3	IL27RA	PANX1
STX4		ANXA1	SLC12A2	ANTXR2
B2M		HSPA8	IGF1R	BSG
PPP2CA		NECTIN1	LDLR	ATP8B4
SERINC1		RAC2	NOTCH2	LAMP2
SRPK1		ACTN4	BCAM	CEBPE
TSPAN2		VASP	SLC29A1	EVI2B
MAPK1		MFAP3	SCARB1	MSN
GMIP		ENO2	PECAM1	ITGA9
PANX1		RAB5C	SLC38A1	FYB1
SLC22A18		IGF2R	SLC9A1	KCNH5
CLCN1		RTN3	ANO6	CORO1B
RRAS		ILK	CD36	ATP2A2
GNAQ		HSPA5	SEMA4A	POLE
ADRM1		SLC25A31	ITGA6	CD33
SPART		SWAP70	CD74	SPTB
WASHC2C		ATP6V1B2		M6PR
MYADM		VIM		CD300A
LIMA1		CPM		NOTCH3
PIK3CB		ITPRIP		ROBO4
IL6R		CD74		SLC20A2
RALGPS2		CNP		DNAJC13
VAPA		FAS		PAG1
CD163		TGFB1		CLTA
HSPA1A		PIK3CD		CNNM3
ACSL5		LAMP1		NDC1
SNX18		SLC52A2		ACTN4
FNTA		UBR4		LAMTOR1
PLIN2		CAT		PIK3CD
P2RX1		RAB5A		STXBP2
CD33		LIG1		RASSF2
LTBR		UTRN		P2RX1
CNNM3		NOTCH2		PAK1
VAMP2		AP2A1		PPFIBP1
FLT1		ZDHHC20		CHMP5
SLC16A13		GOT2		TMEM120A
TUBA1A		SH3KBP1		SLC43A1
CD4		RAP1A		RAB10
SWAP70		CD69		SLC22A4
TMEM120A		CDC42		B2M
SLC25A13		PRAM1		PRKACA
TRIM23		SLC44A1		ERAP2
GNB2		ATP6V0A1		CPNE2
SLC39A11		PHB2		LYPLA1
BSG		PPP3CA		CLTB
HLA-G		TYRO3		CNNM4
FNBP1		PRTN3		NUP35
STAU1		RAB6A		CHD1L
IGF1R		NUCB2		MAPT
GNAI3		TLN1		FLNC
STX8		RPS3		AGTRAP
RAB6A		ELMO1		PPP1R12A
CD58		RAB7A		CDK5
ERLIN2		ICOSLG		SLC7A6
PTPN2		SLC8A1		GNAI3
ARF6		IL3RA		ACTN1
SLC16A7		SRPK1		PLEKHA2
IL18R1		CSNK2A1		RRAS
WAS		ANO6		IL18R1
HNRNPF		RAB14		SLC29A2
STXBP1		SUMO1		MELTF
SLC16A1		SIGLEC14		BTN3A1
TAB2		EIF5		IRAK4
ADAM10		CUL1		STX4
CNNM4		EPS15		TUBA1A
RAC1		RAB35		CD58
ACTN4		YWHAH		ARF1
FCGR1A		PTPRF		TJP2
ATP1B3		FLNA		IL3RA
ARL8A		QARS		FCER2
CEACAM4		ITGAV		CSF3R
CD44		NCKAP1L		SKAP2
CD46		MIF		SLC16A1
STOML2		ZDHHC5		EPS15
MLEC		PTPRA		FMNL1
FLAD1		ADD1		BST2
SEZ6L2		BCAP31		CD44
CLEC12A		BTN2A1		STAG1
MPZL1		CAPN2		VAV1
GYPC		TM9SF2		GNAI2
RALBP1		SLC6A6		TLN1
CD53		RCC2		CLNS1A
ATP2A2		ACIN1		ITPRIP
SLC44A2		S100A6		AP1M1
EHD4		ITGA1		ATXN10
SLC5A3		MAPK1		SLC7A11
LSP1		DPYSL2		MSRA
SLC29A2		IQGAP1		ADAM15
ABHD12		SLC38A5		MGA
ZYX		RTN4RL2		ABHD12
F11R		OR56B2P		GRM1
SLC7A1		PLA2R1		HSP90AB2P
LCP1		RPL36A		HLA-F
CD99L2		ATP2A2		GNAQ
CD38		HSPD1		MICAL1
SRGAP2		STIM1		HLA-G
MARCKS		CD36		ICAM3
ATP5O		CCDC124		MARCKS
HM13		NECTIN2		OR11A1
DNAJC1		PECAM1		FNBP1
CAMK1G		DGKZ		UBQLN2
MAST1		LDLR		SWAP70
M6PR		TMEM173		MGST2
CD47		ATP6V1C1		CD53
TBC1D10B		RAB18		CD40
TFRC		FAM120A		MLKL
ERAP1		VAPB		ARFIP2
ITGA5		DLG1		ITGA5
SH3KBP1		EPRS		GNB2
ITGAX		VAMP8		EHD4
HSPA2		HLA-A		MPZL1
LMAN2		HLA-B		CAMK1G
PRKAR2B		CLEC5A		MAST1
CYBA		GYPC		PIK3CB
MLKL		ATP1A1		NCF1
TLN1		SIRPA		ATXN3
PTPRC		CSF2RA		ADGRG3
ACTN1		LILRB1		ATP1B3
ATP6V1A		SELPLG		ADAM10
PGRMC1		LTB4R		ICOSLG
PJA2		CD33		RANBP9
ICAM3		CD151		STAU1
ADK		PILRA		NELFE
MCEMP1		PROCR		CSF2RA
HSD17B10		CD300LD		ACSL5
SLC20A1		HLA-C		LTB4R
XRCC5		CYBB		DDX50
ARF1		ATP13A3		PTPRC
GPI		SIGLEC11		MAPK3
FAS		BST1		MAPK10
LY75		HLA-DPB1		MARCKSL1
SEMA4B		PTPRD		CD46
CD82		CD93		HSPA2
PTPA		CCR1		SERINC1
MSN		MILR1		HCK
RAB5A		SLC43A3		TFRC
LPCAT2		PODXL2		MLEC
ITGB1		TLR4		EMB
TGOLN2		SIGLEC10		F11R
SLC25A4		SIRPB1		SYNGR1
HSPA5		ENTPD1		ARHGAP17
SYPL1		TNFRSF1A		PLIN2
MELTF		CNNM2		MORF4L2
PPP1R12A		CD84		CD99L2
SLC3A2		FCGR2B		SPART
SEMA4D		LILRA1		GPR84
PDIA6		TMX4		SPN
RTN3		CD63		ERLIN2
UTRN		LAMP2		FPR2
HSPA1L		SLC7A5		CD244
HSP90AB1		SIGLEC9		SYPL1
P2RX7		CSF1R		YIPF3
ITGA4		ITGB2		ITGA7
EPB41L2		ITGB5		FABP5
ACTB		SLC37A4		CLEC12A
RAC2		TMEM154		SEMA4D
RAB8A		TGOLN2		HM13
PIK3CG		CACNG6		ANXA4
PCYOX1		PLXNA1		STX8
MYO1F		SLC7A1		CHMP2A
MARCKSL1		CD244		ALCAM
PRPH		SLC22A4		GNA12
SCRIB		FAM171A2		CEACAM4
UBR4		SLC5A3		CNOT2
APBB1IP		EPHA5		WDR6
DPYSL2		SPPL2B		MAPK1
CD97		BTN3A3		EZR
EEF2		GPR180		CLIC1
TMED10		MYADM		LRRC8D
ILK		ACVR1B		LILRA2
CDIPT		NOTCH1		MCEMP1
ATP5F1B		NOTCH4		OAS3
DRG1		HIDE1		SLC3A2
STOM		FZD1		PRCP
TKT		CD58		SLC25A4
CNP		ADAM15		PLCG2
PLXNB2		IL6R		CD38
YWHAH		ULBP2		SRGAP2
ARFGAP2		CNNM3		ACPP
SIGLEC5		FLT1		ITGB3
DAG1		SERINC1		PICALM
ENTPD1		ERMP1		RALB
CD69		EPHB3		CSK
RAB7A		FCGR2A		LCP1
HSPA8		SLC2A9		LY75
CAP1		FCGR1A		SLC20A1
RPS27A		FCGR1B		TBC1D10B
NLN		TSPAN2		P2RY8
PRAM1		SLC16A7		ITGB1
CD300LF		SLC20A2		ATP5F1B
ESYT2		SYPL1		FCGR1A
VASP		MERTK		STEAP3
GNG5		LRRC15		CD36
S100A6		M6PR		CYBA
SPN		CD44		RPS27A
RAB35		CXCR2		FLAD1
CLTC		GGT1		CD300LF
CLIC1		CEACAM4		STOM
RAB13		C3AR1		CD97
ITGB3		HLA-G		S100A6
EVI2B		TMEM8A		SLC1A4
STEAP3		ATP1B3		ARAP1
ARL6IP5		CD300LF		ITGAX
UBE2C		CD14		LMAN2
SLC25A5		ATP1A3		ZYX
PTPRG		SLC4A10		ITGA4
EZR		SLC4A1		GDPD5
EWSR1		CD4		HSPA1L
GRK2		ECE1		SLC4A1AP
CD37		SUCNR1		PLXNB2
SLC1A3		SSR1		DAG1
CLPTM1		SLC16A1		RHOG
GSN		IL2RG		SLC38A1
MAPK3		BST2		GPI
CLTA		BSG		ILK
SLC25A31		CD53		PTPRG
ITGA7		ANTXR2		ATP1B1
GAPDH		ADAM10		HSP90AB1
ENO1		CHRNB1		CLTC
ANXA1		HLA-F		SCRIB
ASPH		SLC7A6		HCLS1
RHOG		ITGAL		ITGAV
PTK7		UBAC2		RAC2
PPP1CA		CLEC12A		CLEC2A
SLC25A3		GRM1		TYRO3
YTHDC1		HRH2		UBR4
ARAP1		ITGA5		TMEM30A
ARF5		SLC1A3		ATP6V1A
HCLS1		PANX1		SIGLEC5
CD74		CD47		PDIA6
SLC44A1		CNNM4		RAB5A
LRRFIP1		F11R		TMED10
SIGLEC14		ITGB1		SLC29A1
VDAC1		LAIR1		CAP1
VIM		ITGB3		DNAJC1
ITGAV		SLC44A2		RECK
NUCB2		PTPRC		NECTIN1
EMB		SLC38A1		HLA-H
EPRS		ICAM3		NLN
ATP1B1		CD300A		CPNE1
RECK		SPN		HSD17B10
P2RY8		HLA-H		LRFN4
SORL1		CD38		YTHDC1
CAT		DAG1		EEF2
HLA-E		SEMA4D		CD63
TYRO3		STT3B		RAB8A
IQGAP1		SLC3A2		LPCAT2
SLC38A1		ITGA4		GAPDH
COMT		NPTN		SLC44A1
LILRA2		CLDND1		ACSL3
DGKZ		EVI2B		VASP
WDR6		SLC1A4		PTK7
CORO1A		PLXNB2		CXCR4
CPNE3		LY75		EPB41L2
ARHGEF40		TMEM30A		YWHAH
SPTB		LMAN2		FAS
SLC52A2		CPD		SNAP23
CSNK2A1		HM13		PRPH
TRIP6		FPR2		CPD
VCL		EMB		SLC25A3
CUL1		SIGLEC5		PTPRA
LIG1		SLC12A6		NUCB2
MFAP3		SEMA4B		PLXNC1
EIF2B1		FCGRT		SLC25A13
TGFB1		ALCAM		ARF4
AP2A1		CD97		PRAM1
SNAP23		CD82		ACTB
ATP6V1C1		PTPRG		XRCC5
RPS3		SORL1		SLC52A2
ACPP		ITGAM		TKT
SLC8A1		RPN1		SLC1A5
AKT2		PTK7		MYO1F
SLC1A4		CXCR4		RAB35
RAB14		KIRREL2		SH3KBP1
RAB28		SLC9A1		ANXA1
SLC26A6		ITGAX		UTRN
PARVG		IL18R1		LIG1
PHB		SLC26A6		PTPRF
HSP90AB2P		P2RY2		C3AR1
BTN3A1		SLC1A5		SLC25A5
PHB2		MFAP3		COMT
EFNB1		IGF2R		LAMP1
ACSL4		CPM		CNP
EIF5		CD74		GNA13
DPP10		FAS		PHB
VPS4B		LAMP1		KCNQ5
BCAP31		SLC52A2		AP2A1
LYPLA1		TM9SF3		ATP11C
ADD1		NOTCH2		CDIPT
ANXA4		CD69		ENO1
PLA2R1		SLC44A1		RAB7A
ARF4		TYRO3		SORL1
MAPK10		MRC2		IGF1R
MIF		ICOSLG		SIGLEC14
RAB5C		SLC8A1		EPRS
RAB18		IL3RA		CORO1A
CDC42		ANO6		VAMP8
DNAJC13		SIGLEC14		VDAC1
QARS		EBP		ZDHHC20
STK10		PTPRF		DCXR
ATP6V1B2		ITGAV		PIK3CG
CD36		ZDHHC5		RTN4
CCDC124		PTPRA		ITGA1
SLC38A2		BTN2A1		CLINT1
ATP5F1A		TM9SF2		BTN2A1
SLC29A1		SLC6A6		CLPTM1
RTN4		ITGA1		HVCN1
SUMO1		SLC38A5		ASPH
ABCA13		RTN4RL2		FADS2
LIMS1		OR56B2P		TNFRSF1A
ARHGEF1		PLA2R1		NECTIN2
RTN4RL2		STIM1		EPHB4
NECTIN1		CD36		SLC26A6
WDR1		PECAM1		VAMP7
RCC2		LDLR		LRRFIP1
ATP2B1				NCEH1
ACSL3				ESYT2
CPNE1				HLA-E
CPPED1				PECAM1
PRNP				PGRMC1
SLC31A1				HSPA8
MYH9				SLC38A5
FABP5				ATP2B4
RAB8B				IL1RAP
CPM				CD37
TMEM30A				SLC26A2
ARHGAP17				RTN3
FLNA				ANO6
VAPB				ARHGEF1
RAB22A				EWSR1
AP2A2				RPSA
IL27RA				PPP1CA
BLVRB				SLC31A1
ADAM17				SUMO1
HK2				PDGFRA
CHMP4B				VCL
C3AR1				ENO2
NPTN				BCAP31
ALCAM				C1QBP
ACTL6A				EFNB1
TGFBR1				ATP6V1B2
MYLK				PTPRE
EPHB4				RAB18
KCNQ5				LIG3
THBD				P2RX7
PARK7				HSPA5
OR56B2P				SLC25A31
ATP2B4				TMBIM6
TMBIM6				IQGAP1
DLG1				EIF5
CAPN2				CCDC124
RPSA				RAB15
SLC1A5				AKT2
HLA-A				RAB14
HLA-B				ARHGEF40
ITGB2				QARS
ITGB5				SLC2A1
SIRPA				ARFGAP2
SLC39A14				NPTN
ATP1A1				CD74
CLEC5A				CAT
ITGAL				VPS4B
CD93				SLC12A2
CD84				MIF
C5AR1				ATP6V0A1
ATP13A3				MYH9
PROCR				SLC19A1
HLA-C				CLIC4
PILRA				CLEC4D
SLC37A4				ADAM17
SIGLEC11				SLC38A2
CD300LD				FLNA
ANO3				INSR
TLR4				RAB8B
NOTCH1				SEMA6B
NOTCH4				IL17RA
PLXNA1				ARL6IP5
HLA-DPB1				SCARB1
CCR1				VIM
CD151				ATP5F1A
SLC2A5				CPM
HLA-F				FASN
FCGR2B				GSN
SUCNR1				CAPN1
EPHA5				AP2B1
MILR1				PHB2
TMX4				RPS3
PODXL2				P2RY2
PTPRD				PRNP
SIRPB1				PLA2R1
ITGAD				RTN4RL2
LILRA1				PARVG
OR11A1				PARK7
EPHB3				ZDHHC5
CNNM2				ACIN1
SIGLEC10				ADCY7
TNFSF13B				CDC42
TNFSF8				USP14
BST2				KARS
TNFRSF1A				CPNE3
GGT1				STK10
SIGLEC9				LRFN1
CD63				MACF1
LTB4R				CLEC2B
CHRNB1				TGOLN2
HRH2				HLA-A
SLC7A5				HLA-B
CYBB				SIRPA
SELPLG				SLC7A5
SLC7A6				ATP1A1
SLC9A1				CLEC5A
RNF130				ITGB2
CSF1R				ITGB5
TMEM8A				C5AR1
GPR180				CYBB
LILRB1				LILRB1
CLDN12				LAIR1
FCGR2A				BST1
ADAM15				ENTPD1
CD300A				FCGR2B
CSF3R				ATP13A3
IL3RA				PILRA
PLXNB1				TMEM8A
FZD1				CD300LD
ICOSLG				SUCNR1
ANTXR2				SLC37A4
PLAUR				CCR1
BTN3A3				CACNG6
HIDE1				SIGLEC11
ITGAM				PTPRD
FAM171A2				CD47
ECE1				SLC4A1
SLC22A4				EMP3
EVI2A				SLC43A3
FPR2				PLXNA1
NOTCH3				PODXL2
ITGA9				ANO3
SLC4A10				FCGR2A
ICAM2				HLA-DPB1
MERTK				CD151
FCGR1B				SLC2A9
CACNG6				EPHA5
SIGLEC12				MERTK
GRM1				MILR1
ACVR1B				ITGAD
ULBP2				NOTCH1
CSF2RA				NOTCH4
TMEM154				SIGLEC10
LAIR1				CR1
EBP				SLC44A2
PLXNC1				ICAM2
CNTNAP2				EPHB3
SPPL2B				EVI2A
EMP3				ECE1
ATP1A3				SLC7A1
GDPD5				SLC2A5
SSR1				SPPL2B
ITGB7				SLC16A7
SERINC1				CD82
TSPAN2				TNFSF13B
PANX1				PLXNB1
MYADM				CXCR2
IL6R				SIRPB1
CD163				SLC39A14
P2RX1				CLDND1
CD33				SEMA4C
LTBR				FLT1
CNNM3				TLR4
FLT1				SLC9A1
CD4				PTAFR
BSG				LRRC25
HLA-G				CSF1R
SLC43A3				HLA-C
IGF1R				CNNM2
CD58				PLAUR
SLC16A7				TMEM154
IL18R1				SIGLEC9
SLC16A1				HRH2
ADAM10				ITGAM
CNNM4				UBAC2
FCGR1A				CD163
ATP1B3				BTN3A3
CEACAM4				SELPLG
CD44				NCSTN
STT3B				ITGAL
CD46				GYPC
SEZ6L2				FAM171A2
CLEC12A				FLVCR1
MPZL1				ACVR1B
GYPC				GGT1
CD53				PROCR
SLC44A2				HIDE1
SLC5A3				CD4
UBAC2				IL2RG
SLC29A2				CD84
F11R				CD93
SLC7A1				LTBR
CD38				FZD1
HM13				SSR1
M6PR				SLC12A1
CD47				RNF130
ITGA5				IL6R
ITGAX				ULBP2
LMAN2				CLDN12
PTPRC				SLC1A3
CLDND1				ITGB7
ICAM3				SV2A
FAS				CHRNB1
LY75				SEMA4B
SEMA4B				LILRA1
CD82				MYADM
ITGB1				FLT3
TGOLN2				EFNA1
SYPL1				ATP1A2
SLC3A2				CD69
SEMA4D				SLC4A10
P2RX7				SIGLEC12
ITGA4				PANX1
CD97				ANTXR2
RPN1				BSG
PLXNB2				LAMP2
SIGLEC5				EVI2B
DAG1				ITGA9
ENTPD1				GPR180
CD69				CD33
CD300LF				M6PR
SPN				CD300A
ITGB3				NOTCH3
EVI2B				SLC20A2
PTPRG				CNNM3
CD37				P2RX1
SLC1A3				SLC43A1
ITGA7				SLC22A4
PTK7				CNNM4
CD74				SLC7A6
SLC44A1				IL18R1
SIGLEC14				SLC29A2
ITGAV				BTN3A1
EMB				TMX4
ATP1B1				CD58
RECK				IL3RA
NUP210L				CSF3R
P2RY8				SLC16A1
SORL1				BST2
HLA-E				CD44
TYRO3				ADAM15
SLC38A1				GRM1
LILRA2				HLA-F
SLC52A2				HLA-G
MFAP3				ICAM3
SLC8A1				OR11A1
SLC1A4				CD53
SLC26A6				CD40
BTN3A1				CNTNAP2
EFNB1				ITGA5
DPP10				MPZL1
PLA2R1				ATP1B3
CD36				ADAM10
SLC38A2				ICOSLG
SLC29A1				CSF2RA
ABCA13				LTB4R
RTN4RL2				PTPRC
FCGRT				CD46
PRNP				SERINC1
SLC31A1				EMB
CPM				F11R
TMEM30A				GPR84
TM9SF3				SPN
IL27RA				FPR2
ADAM17				CD244
C3AR1				SYPL1
NPTN				ITGA7
ALCAM				CLEC12A
TGFBR1				STT3B
EPHB4				SEMA4D
THBD				HM13
OR56B2P				ALCAM
ATP2B4				CEACAM4
SLC1A5				LILRA2
				SLC3A2
				CD38
				ITGB3
				LY75
				P2RY8
				ITGB1
				FCGR1A
				CD36
				CD300LF
				CD97
				SLC1A4
				ITGAX
				LMAN2
				ITGA4
				GDPD5
				PLXNB2
				DAG1
				SLC38A1
				PTPRG
				ATP1B1
				ITGAV
				EBP
				TYRO3
				TMEM30A
				RPN1
				SIGLEC5
				SLC29A1
				RECK
				HLA-H
				LRFN4
				CD63
				SLC44A1
				PTK7
				CXCR4
				FAS
				CPD
				PTPRA
				PLXNC1
				FCGRT
				SLC52A2
				SLC1A5
				PTPRF
				C3AR1
				LAMP1
				SORL1
				IGF1R
				SIGLEC14
				NUP210L
				ITGA1
				BTN2A1
				TNFRSF1A
				EPHB4
				SLC26A6
				HLA-E
				PECAM1
				SLC38A5
				ATP2B4
				IL1RAP
				CD37
				SLC26A2
				ANO6
				SLC31A1
				PDGFRA
				TM9SF3
				EFNB1
				P2RX7
				SLC2A1
				NPTN
				CD74
				SLC12A2
				SLC19A1
				ADAM17
				SLC38A2
				INSR
				SEMA6B
				IL17RA
				SCARB1
				CPM
				P2RY2
				PRNP
				PLA2R1
				RTN4RL2
				ZDHHC5
				ADCY7
				LRFN1
				TGOLN2

## Sheet: Data Table S7C
Imaje J (Fiji)
Fig S6(A)
Sample	signal	Inverted_signal	Background	Inverted Background	NET signal
Surface_Bound	109.934	145.066	161.947	93.053	52.013
Surface_Bound	114.942	140.058	162.859	92.141	47.917
Surface_Bound	134.845	120.155	161.026	93.974	26.181
Surface_Bound	121.363	133.637	161.026	93.974	39.663
Surface_Unbound	154.045	100.955	156.336	98.664	2.291
Surface_Unbound	167.54	87.46	164.625	90.375	2.9
Surface_Unbound	171.796	83.204	170.458	84.542	1.6
Surface_Unbound	165.278	89.722	170.096	84.904	4.818
Cytoplasm_Bound	153.889	101.111	186.612	68.388	22.723
Cytoplasm_Bound	143.996	111.004	159.172	95.828	15.176
Cytoplasm_Bound	142.429	112.571	158.969	96.031	16.54
Cytoplasm_Bound	153.887	101.113	157.614	97.386	3.727
Cytoplasm_Unbound	101.985	153.015	157.614	97.386	55.629
Cytoplasm_Unbound	120.426	134.574	157.614	97.386	37.188
Cytoplasm_Unbound	119.426	135.574	157.614	97.386	38.188
Cytoplasm_Unbound	125.426	129.574	157.614	97.386	32.188
FigS6(B)
Sample	signal	Inverted_signal	Background	Inverted_Background	NET signal
Surface_Bound	108.774	146.226	168.26	86.74	59.486
Surface_Bound	96.578	158.422	171.561	83.439	74.983
Surface_Bound	143.953	111.047	172.997	82.003	29.044
Surface_Bound	145.621	109.379	170.471	84.529	24.85
Surface_Unbound	165.63	89.37	171.172	83.828	5.542
Surface_Unbound	164.834	90.166	173.798	81.202	8.964
Surface_Unbound	168.685	86.315	173.798	81.202	5.113
Surface_Unbound	164.834	90.166	173.798	81.202	8.964
Cytoplasm_Bound	140.179	114.821	163.366	91.634	23.187
Cytoplasm_Bound	150.649	104.351	166.775	88.225	16.126
Cytoplasm_Bound	155.286	99.714	167.119	87.881	11.833
Cytoplasm_Bound	152.516	102.484	167.119	87.881	14.603
Cytoplasm_Unbound	128.332	126.668	166.658	88.342	38.326
Cytoplasm_Unbound	130.961	124.039	168.924	86.076	37.963
Cytoplasm_Unbound	128.832	126.168	168.915	86.085	40.083
Cytoplasm_Unbound	133.893	121.107	171.393	83.607	37.5
