# Supplementary material for: Surfaceome Capture by Multiplex Biotinylation Enables Enhanced Identification of Cell Surface Proteins by Mass Spectrometry
Source: Mol Cell Proteomics. 2026 Apr 22;25(6):101572. doi: 10.1016/j.mcpro.2026.101572 (PMC13202573; doi:10.1016/j.mcpro.2026.101572)
Supplement: Supplemental Table S8 [file mmc8.xlsx]

## Sheet: READ ME
Supplementary Table S8: Protein Quantification data fot surfaceome analysis associated with method comparison, related to Figure 7
Data Table S8A:Normalised Abundances fo ALL GO Terms for ALL cell lines
Data Table S8B; Normalised Intensities for surfaceomic proteins associated with method comparison for p31/Fuji
Data Table S8C; Normalised Intensities for Surcaeome by ML proteins for p31/Fuji
Data Table S8D; Normalised Intensities for surfaceomic proteins for GO terms associated with method comparison for Kasumi
Data Table S8E; Normalised Intensities for Surcaeome by ML proteins for Kasumi
Data Table S8F; Normalised Intensities for surfaceomic proteins for GO terms associated with method comparison for NB4
Data Table S8G; Normalised Intensities for Surcaeome by ML proteins for NB4
Data Table S8H; Normalised Intensities for surfaceomic proteins for GO terms associated with method comparison for HL-60
Data Table S8I; Normalised Intensities for Surcaeome by ML proteins for HL-60

## Sheet: Data Table S8A
	variable	experiment	ontology	mean	sd	sem	n	variable2
1	Amine_PEG4_Labelled	Expt11	adherens junction [GO0005912]	0.842536	1.07612	0.137783	61	Amine_PEG4_Labelled
2	Amine_PEG4_Labelled	Expt11	cell-cell junction [GO0005911]	0.624026	1.09385	0.126307	75	Amine_PEG4_Labelled
3	Amine_PEG4_Labelled	Expt11	cell junction [GO0030054]	0.432008	0.924257	0.113768	66	Amine_PEG4_Labelled
4	Amine_PEG4_Labelled	Expt11	cell periphery [GO0071944]	0.806033	1.04548	0.150902	48	Amine_PEG4_Labelled
5	Amine_PEG4_Labelled	Expt11	cell surface [GO0009986]	0.660735	1.14954	0.0759636	229	Amine_PEG4_Labelled
6	Amine_PEG4_Labelled	Expt11	cytosol [GO0005829]	0.3592	1.02207	0.0261128	1532	Amine_PEG4_Labelled
7	Amine_PEG4_Labelled	Expt11	external side of plasma membrane [GO0009897]	0.333971	1.15713	0.105631	120	Amine_PEG4_Labelled
8	Amine_PEG4_Labelled	Expt11	extracellular region [GO0005576]	0.62007	1.05542	0.0544291	376	Amine_PEG4_Labelled
9	Amine_PEG4_Labelled	Expt11	plasma membrane [GO0005886]	0.299595	1.07687	0.0334405	1037	Amine_PEG4_Labelled
10	Amine_PEG4_Labelled	Expt11	surfaceome.by.ML	0.198554	1.11327	0.0571095	380	Amine_PEG4_Labelled
11	Amine_PEG4_Labelled	Expt12	adherens junction [GO0005912]	0.654101	1.07898	0.145489	55	Amine_PEG4_Labelled
12	Amine_PEG4_Labelled	Expt12	cell-cell junction [GO0005911]	0.628068	1.01039	0.125324	65	Amine_PEG4_Labelled
13	Amine_PEG4_Labelled	Expt12	cell junction [GO0030054]	0.469595	0.942051	0.135973	48	Amine_PEG4_Labelled
14	Amine_PEG4_Labelled	Expt12	cell periphery [GO0071944]	0.965627	0.887038	0.145828	37	Amine_PEG4_Labelled
15	Amine_PEG4_Labelled	Expt12	cell surface [GO0009986]	0.909406	1.02823	0.0760092	183	Amine_PEG4_Labelled
16	Amine_PEG4_Labelled	Expt12	cytosol [GO0005829]	0.293281	1.05384	0.027907	1426	Amine_PEG4_Labelled
17	Amine_PEG4_Labelled	Expt12	external side of plasma membrane [GO0009897]	0.525802	1.07174	0.111134	93	Amine_PEG4_Labelled
18	Amine_PEG4_Labelled	Expt12	extracellular region [GO0005576]	0.621481	1.05452	0.0562864	351	Amine_PEG4_Labelled
19	Amine_PEG4_Labelled	Expt12	plasma membrane [GO0005886]	0.336934	1.09896	0.0369411	885	Amine_PEG4_Labelled
20	Amine_PEG4_Labelled	Expt12	surfaceome.by.ML	0.424507	1.0242	0.0615383	277	Amine_PEG4_Labelled
21	Amine_PEG4_Labelled	Expt13	adherens junction [GO0005912]	0.588426	1.00761	0.167935	36	Amine_PEG4_Labelled
22	Amine_PEG4_Labelled	Expt13	cell-cell junction [GO0005911]	0.272099	1.1379	0.162557	49	Amine_PEG4_Labelled
23	Amine_PEG4_Labelled	Expt13	cell junction [GO0030054]	0.0662822	1.09412	0.168826	42	Amine_PEG4_Labelled
24	Amine_PEG4_Labelled	Expt13	cell periphery [GO0071944]	0.907231	0.933639	0.183102	26	Amine_PEG4_Labelled
25	Amine_PEG4_Labelled	Expt13	cell surface [GO0009986]	0.550986	1.31675	0.107512	150	Amine_PEG4_Labelled
26	Amine_PEG4_Labelled	Expt13	cytosol [GO0005829]	0.293644	1.05145	0.0328578	1024	Amine_PEG4_Labelled
27	Amine_PEG4_Labelled	Expt13	external side of plasma membrane [GO0009897]	0.145237	1.26079	0.155193	66	Amine_PEG4_Labelled
28	Amine_PEG4_Labelled	Expt13	extracellular region [GO0005576]	0.489625	1.16223	0.0700853	275	Amine_PEG4_Labelled
29	Amine_PEG4_Labelled	Expt13	plasma membrane [GO0005886]	0.190136	1.11571	0.043897	646	Amine_PEG4_Labelled
30	Amine_PEG4_Labelled	Expt13	surfaceome.by.ML	-0.0645863	1.1929	0.0813549	215	Amine_PEG4_Labelled
31	Amine_PEG4_Labelled	Expt14	adherens junction [GO0005912]	0.441165	1.36852	0.179696	58	Amine_PEG4_Labelled
32	Amine_PEG4_Labelled	Expt14	cell-cell junction [GO0005911]	0.489827	1.20915	0.146631	68	Amine_PEG4_Labelled
33	Amine_PEG4_Labelled	Expt14	cell junction [GO0030054]	0.246833	1.20161	0.168259	51	Amine_PEG4_Labelled
34	Amine_PEG4_Labelled	Expt14	cell periphery [GO0071944]	0.794227	1.08651	0.167651	42	Amine_PEG4_Labelled
35	Amine_PEG4_Labelled	Expt14	cell surface [GO0009986]	0.512237	1.40767	0.107963	170	Amine_PEG4_Labelled
36	Amine_PEG4_Labelled	Expt14	cytosol [GO0005829]	0.284262	1.11543	0.0268408	1727	Amine_PEG4_Labelled
37	Amine_PEG4_Labelled	Expt14	external side of plasma membrane [GO0009897]	0.146175	1.45753	0.171771	72	Amine_PEG4_Labelled
38	Amine_PEG4_Labelled	Expt14	extracellular region [GO0005576]	0.586656	1.17371	0.0608542	372	Amine_PEG4_Labelled
39	Amine_PEG4_Labelled	Expt14	plasma membrane [GO0005886]	0.22152	1.17442	0.0384487	933	Amine_PEG4_Labelled
40	Amine_PEG4_Labelled	Expt14	surfaceome.by.ML	-0.0135118	1.26702	0.0798148	252	Amine_PEG4_Labelled
41	Amine_PEG4_Labelled	Expt15	adherens junction [GO0005912]	0.0401433	1.61266	0.294429	30	Amine_PEG4_Labelled
42	Amine_PEG4_Labelled	Expt15	cell-cell junction [GO0005911]	-0.0182886	0.702723	0.130492	29	Amine_PEG4_Labelled
43	Amine_PEG4_Labelled	Expt15	cell junction [GO0030054]	-0.054007	1.38423	0.224552	38	Amine_PEG4_Labelled
44	Amine_PEG4_Labelled	Expt15	cell periphery [GO0071944]	0.184454	1.39655	0.268766	27	Amine_PEG4_Labelled
45	Amine_PEG4_Labelled	Expt15	cell surface [GO0009986]	0.226049	1.55141	0.130652	141	Amine_PEG4_Labelled
46	Amine_PEG4_Labelled	Expt15	cytosol [GO0005829]	0.0841506	1.19404	0.0410276	847	Amine_PEG4_Labelled
47	Amine_PEG4_Labelled	Expt15	external side of plasma membrane [GO0009897]	0.03323	1.16274	0.158229	54	Amine_PEG4_Labelled
48	Amine_PEG4_Labelled	Expt15	extracellular region [GO0005576]	0.260065	1.35856	0.0941995	208	Amine_PEG4_Labelled
49	Amine_PEG4_Labelled	Expt15	plasma membrane [GO0005886]	0.082758	1.27888	0.052875	585	Amine_PEG4_Labelled
50	Amine_PEG4_Labelled	Expt15	surfaceome.by.ML	-0.0370843	1.11723	0.0784145	203	Amine_PEG4_Labelled
51	Amine_PEG4_Labelled.1	Expt11	adherens junction [GO0005912]	0.838105	1.0811	0.138421	61	Amine_PEG4_Labelled
52	Amine_PEG4_Labelled.1	Expt11	cell-cell junction [GO0005911]	0.638276	1.09593	0.126547	75	Amine_PEG4_Labelled
53	Amine_PEG4_Labelled.1	Expt11	cell junction [GO0030054]	0.448178	0.91738	0.112922	66	Amine_PEG4_Labelled
54	Amine_PEG4_Labelled.1	Expt11	cell periphery [GO0071944]	0.719417	1.37087	0.197868	48	Amine_PEG4_Labelled
55	Amine_PEG4_Labelled.1	Expt11	cell surface [GO0009986]	0.673007	1.09305	0.0722305	229	Amine_PEG4_Labelled
56	Amine_PEG4_Labelled.1	Expt11	cytosol [GO0005829]	0.3739	1.01553	0.0259456	1532	Amine_PEG4_Labelled
57	Amine_PEG4_Labelled.1	Expt11	external side of plasma membrane [GO0009897]	0.38559	1.08129	0.0987081	120	Amine_PEG4_Labelled
58	Amine_PEG4_Labelled.1	Expt11	extracellular region [GO0005576]	0.633555	1.09871	0.0566619	376	Amine_PEG4_Labelled
59	Amine_PEG4_Labelled.1	Expt11	plasma membrane [GO0005886]	0.310168	1.09518	0.0340091	1037	Amine_PEG4_Labelled
60	Amine_PEG4_Labelled.1	Expt11	surfaceome.by.ML	0.190607	1.16256	0.0596383	380	Amine_PEG4_Labelled
61	Amine_PEG4_Labelled.1	Expt12	adherens junction [GO0005912]	0.637741	1.12626	0.151865	55	Amine_PEG4_Labelled
62	Amine_PEG4_Labelled.1	Expt12	cell-cell junction [GO0005911]	0.611295	1.03061	0.127831	65	Amine_PEG4_Labelled
63	Amine_PEG4_Labelled.1	Expt12	cell junction [GO0030054]	0.482633	0.935198	0.134984	48	Amine_PEG4_Labelled
64	Amine_PEG4_Labelled.1	Expt12	cell periphery [GO0071944]	0.97437	0.887459	0.145897	37	Amine_PEG4_Labelled
65	Amine_PEG4_Labelled.1	Expt12	cell surface [GO0009986]	0.917763	1.04355	0.0771412	183	Amine_PEG4_Labelled
66	Amine_PEG4_Labelled.1	Expt12	cytosol [GO0005829]	0.316425	1.01225	0.0268058	1426	Amine_PEG4_Labelled
67	Amine_PEG4_Labelled.1	Expt12	external side of plasma membrane [GO0009897]	0.549409	1.05296	0.109187	93	Amine_PEG4_Labelled
68	Amine_PEG4_Labelled.1	Expt12	extracellular region [GO0005576]	0.65044	0.984164	0.0525308	351	Amine_PEG4_Labelled
69	Amine_PEG4_Labelled.1	Expt12	plasma membrane [GO0005886]	0.367102	1.04054	0.0349775	885	Amine_PEG4_Labelled
70	Amine_PEG4_Labelled.1	Expt12	surfaceome.by.ML	0.436829	0.99241	0.0596281	277	Amine_PEG4_Labelled
71	Amine_PEG4_Labelled.1	Expt13	adherens junction [GO0005912]	0.59939	1.01427	0.169045	36	Amine_PEG4_Labelled
72	Amine_PEG4_Labelled.1	Expt13	cell-cell junction [GO0005911]	0.344842	0.967187	0.13817	49	Amine_PEG4_Labelled
73	Amine_PEG4_Labelled.1	Expt13	cell junction [GO0030054]	0.164607	0.886349	0.136767	42	Amine_PEG4_Labelled
74	Amine_PEG4_Labelled.1	Expt13	cell periphery [GO0071944]	0.942266	0.925687	0.181542	26	Amine_PEG4_Labelled
75	Amine_PEG4_Labelled.1	Expt13	cell surface [GO0009986]	0.659922	1.11892	0.0913596	150	Amine_PEG4_Labelled
76	Amine_PEG4_Labelled.1	Expt13	cytosol [GO0005829]	0.310024	1.07628	0.0336338	1024	Amine_PEG4_Labelled
77	Amine_PEG4_Labelled.1	Expt13	external side of plasma membrane [GO0009897]	0.307519	0.905448	0.111453	66	Amine_PEG4_Labelled
78	Amine_PEG4_Labelled.1	Expt13	extracellular region [GO0005576]	0.50897	1.19183	0.07187	275	Amine_PEG4_Labelled
79	Amine_PEG4_Labelled.1	Expt13	plasma membrane [GO0005886]	0.224558	1.07094	0.0421357	646	Amine_PEG4_Labelled
80	Amine_PEG4_Labelled.1	Expt13	surfaceome.by.ML	0.0379179	0.9955	0.0678926	215	Amine_PEG4_Labelled
81	Amine_PEG4_Labelled.1	Expt14	adherens junction [GO0005912]	0.526472	1.20203	0.157834	58	Amine_PEG4_Labelled
82	Amine_PEG4_Labelled.1	Expt14	cell-cell junction [GO0005911]	0.538671	1.08881	0.132038	68	Amine_PEG4_Labelled
83	Amine_PEG4_Labelled.1	Expt14	cell junction [GO0030054]	0.299318	0.990595	0.138711	51	Amine_PEG4_Labelled
84	Amine_PEG4_Labelled.1	Expt14	cell periphery [GO0071944]	0.735796	1.14573	0.17679	42	Amine_PEG4_Labelled
85	Amine_PEG4_Labelled.1	Expt14	cell surface [GO0009986]	0.580466	1.17624	0.0902136	170	Amine_PEG4_Labelled
86	Amine_PEG4_Labelled.1	Expt14	cytosol [GO0005829]	0.310483	1.08288	0.0260576	1727	Amine_PEG4_Labelled
87	Amine_PEG4_Labelled.1	Expt14	external side of plasma membrane [GO0009897]	0.220414	1.24347	0.146545	72	Amine_PEG4_Labelled
88	Amine_PEG4_Labelled.1	Expt14	extracellular region [GO0005576]	0.629076	1.07227	0.0555945	372	Amine_PEG4_Labelled
89	Amine_PEG4_Labelled.1	Expt14	plasma membrane [GO0005886]	0.26591	1.06679	0.0349252	933	Amine_PEG4_Labelled
90	Amine_PEG4_Labelled.1	Expt14	surfaceome.by.ML	0.0511537	1.07077	0.0674524	252	Amine_PEG4_Labelled
91	Amine_PEG4_Labelled.1	Expt15	adherens junction [GO0005912]	0.0243193	1.65773	0.302659	30	Amine_PEG4_Labelled
92	Amine_PEG4_Labelled.1	Expt15	cell-cell junction [GO0005911]	-0.0456967	0.690198	0.128167	29	Amine_PEG4_Labelled
93	Amine_PEG4_Labelled.1	Expt15	cell junction [GO0030054]	-0.0831574	1.43211	0.232319	38	Amine_PEG4_Labelled
94	Amine_PEG4_Labelled.1	Expt15	cell periphery [GO0071944]	0.18738	1.42681	0.274589	27	Amine_PEG4_Labelled
95	Amine_PEG4_Labelled.1	Expt15	cell surface [GO0009986]	0.269685	1.52178	0.128157	141	Amine_PEG4_Labelled
96	Amine_PEG4_Labelled.1	Expt15	cytosol [GO0005829]	0.0900332	1.20712	0.0414771	847	Amine_PEG4_Labelled
97	Amine_PEG4_Labelled.1	Expt15	external side of plasma membrane [GO0009897]	0.0517025	1.16787	0.158927	54	Amine_PEG4_Labelled
98	Amine_PEG4_Labelled.1	Expt15	extracellular region [GO0005576]	0.24593	1.40109	0.0971481	208	Amine_PEG4_Labelled
99	Amine_PEG4_Labelled.1	Expt15	plasma membrane [GO0005886]	0.0819049	1.29682	0.0536169	585	Amine_PEG4_Labelled
100	Amine_PEG4_Labelled.1	Expt15	surfaceome.by.ML	-0.0465948	1.14429	0.0803135	203	Amine_PEG4_Labelled
101	Amine_PEG4_Labelled.2	Expt11	adherens junction [GO0005912]	0.784897	1.09405	0.140079	61	Amine_PEG4_Labelled
102	Amine_PEG4_Labelled.2	Expt11	cell-cell junction [GO0005911]	0.574118	1.08009	0.124718	75	Amine_PEG4_Labelled
103	Amine_PEG4_Labelled.2	Expt11	cell junction [GO0030054]	0.381923	0.913981	0.112503	66	Amine_PEG4_Labelled
104	Amine_PEG4_Labelled.2	Expt11	cell periphery [GO0071944]	0.634402	1.21854	0.175881	48	Amine_PEG4_Labelled
105	Amine_PEG4_Labelled.2	Expt11	cell surface [GO0009986]	0.794815	1.08026	0.0713854	229	Amine_PEG4_Labelled
106	Amine_PEG4_Labelled.2	Expt11	cytosol [GO0005829]	0.279994	1.05009	0.0268286	1532	Amine_PEG4_Labelled
107	Amine_PEG4_Labelled.2	Expt11	external side of plasma membrane [GO0009897]	0.551741	1.13032	0.103184	120	Amine_PEG4_Labelled
108	Amine_PEG4_Labelled.2	Expt11	extracellular region [GO0005576]	0.572759	1.06408	0.0548757	376	Amine_PEG4_Labelled
109	Amine_PEG4_Labelled.2	Expt11	plasma membrane [GO0005886]	0.361445	1.06718	0.0331396	1037	Amine_PEG4_Labelled
110	Amine_PEG4_Labelled.2	Expt11	surfaceome.by.ML	0.452886	1.08066	0.0554366	380	Amine_PEG4_Labelled
111	Amine_PEG4_Labelled.2	Expt12	adherens junction [GO0005912]	0.744692	1.25821	0.169657	55	Amine_PEG4_Labelled
112	Amine_PEG4_Labelled.2	Expt12	cell-cell junction [GO0005911]	0.675167	1.05184	0.130465	65	Amine_PEG4_Labelled
113	Amine_PEG4_Labelled.2	Expt12	cell junction [GO0030054]	0.38617	0.890976	0.128601	48	Amine_PEG4_Labelled
114	Amine_PEG4_Labelled.2	Expt12	cell periphery [GO0071944]	1.03757	1.02411	0.168362	37	Amine_PEG4_Labelled
115	Amine_PEG4_Labelled.2	Expt12	cell surface [GO0009986]	0.640688	1.17077	0.0865458	183	Amine_PEG4_Labelled
116	Amine_PEG4_Labelled.2	Expt12	cytosol [GO0005829]	0.357183	1.05296	0.0278839	1426	Amine_PEG4_Labelled
117	Amine_PEG4_Labelled.2	Expt12	external side of plasma membrane [GO0009897]	0.173157	1.19966	0.124399	93	Amine_PEG4_Labelled
118	Amine_PEG4_Labelled.2	Expt12	extracellular region [GO0005576]	0.61229	1.13505	0.0605845	351	Amine_PEG4_Labelled
119	Amine_PEG4_Labelled.2	Expt12	plasma membrane [GO0005886]	0.219861	1.11953	0.0376326	885	Amine_PEG4_Labelled
120	Amine_PEG4_Labelled.2	Expt12	surfaceome.by.ML	0.0310386	1.09299	0.0656714	277	Amine_PEG4_Labelled
121	Amine_PEG4_Labelled.2	Expt14	adherens junction [GO0005912]	0.493378	1.17695	0.154541	58	Amine_PEG4_Labelled
122	Amine_PEG4_Labelled.2	Expt14	cell-cell junction [GO0005911]	0.550223	1.03091	0.125016	68	Amine_PEG4_Labelled
123	Amine_PEG4_Labelled.2	Expt14	cell junction [GO0030054]	0.356771	0.898402	0.125801	51	Amine_PEG4_Labelled
124	Amine_PEG4_Labelled.2	Expt14	cell periphery [GO0071944]	0.750686	1.06157	0.163803	42	Amine_PEG4_Labelled
125	Amine_PEG4_Labelled.2	Expt14	cell surface [GO0009986]	0.488404	1.39817	0.107235	170	Amine_PEG4_Labelled
126	Amine_PEG4_Labelled.2	Expt14	cytosol [GO0005829]	0.254664	1.1365	0.0273478	1727	Amine_PEG4_Labelled
127	Amine_PEG4_Labelled.2	Expt14	external side of plasma membrane [GO0009897]	0.105661	1.48066	0.174497	72	Amine_PEG4_Labelled
128	Amine_PEG4_Labelled.2	Expt14	extracellular region [GO0005576]	0.589048	1.06077	0.0549981	372	Amine_PEG4_Labelled
129	Amine_PEG4_Labelled.2	Expt14	plasma membrane [GO0005886]	0.197925	1.19796	0.0392193	933	Amine_PEG4_Labelled
130	Amine_PEG4_Labelled.2	Expt14	surfaceome.by.ML	-0.0977143	1.40494	0.0885031	252	Amine_PEG4_Labelled
131	Amine_PEG4_Labelled.2	Expt15	adherens junction [GO0005912]	-0.188262	1.91188	0.34906	30	Amine_PEG4_Labelled
132	Amine_PEG4_Labelled.2	Expt15	cell-cell junction [GO0005911]	-0.0824435	0.683073	0.126843	29	Amine_PEG4_Labelled
133	Amine_PEG4_Labelled.2	Expt15	cell junction [GO0030054]	-0.181985	1.42992	0.231964	38	Amine_PEG4_Labelled
134	Amine_PEG4_Labelled.2	Expt15	cell periphery [GO0071944]	0.0308508	1.46492	0.281923	27	Amine_PEG4_Labelled
135	Amine_PEG4_Labelled.2	Expt15	cell surface [GO0009986]	0.123165	1.65378	0.139274	141	Amine_PEG4_Labelled
136	Amine_PEG4_Labelled.2	Expt15	cytosol [GO0005829]	0.0153783	1.2891	0.0442941	847	Amine_PEG4_Labelled
137	Amine_PEG4_Labelled.2	Expt15	external side of plasma membrane [GO0009897]	-0.0822178	1.1855	0.161326	54	Amine_PEG4_Labelled
138	Amine_PEG4_Labelled.2	Expt15	extracellular region [GO0005576]	0.114432	1.57391	0.109131	208	Amine_PEG4_Labelled
139	Amine_PEG4_Labelled.2	Expt15	plasma membrane [GO0005886]	-0.019212	1.37357	0.05679	585	Amine_PEG4_Labelled
140	Amine_PEG4_Labelled.2	Expt15	surfaceome.by.ML	-0.229451	1.3614	0.0955516	203	Amine_PEG4_Labelled
141	Amine_PEG4_Labelled.3	Expt11	adherens junction [GO0005912]	0.776809	1.09035	0.139605	61	Amine_PEG4_Labelled
142	Amine_PEG4_Labelled.3	Expt11	cell-cell junction [GO0005911]	0.525146	1.26748	0.146357	75	Amine_PEG4_Labelled
143	Amine_PEG4_Labelled.3	Expt11	cell junction [GO0030054]	0.263117	1.34505	0.165564	66	Amine_PEG4_Labelled
144	Amine_PEG4_Labelled.3	Expt11	cell periphery [GO0071944]	0.701281	1.03449	0.149315	48	Amine_PEG4_Labelled
145	Amine_PEG4_Labelled.3	Expt11	cell surface [GO0009986]	0.827665	1.05058	0.0694246	229	Amine_PEG4_Labelled
146	Amine_PEG4_Labelled.3	Expt11	cytosol [GO0005829]	0.310051	1.03033	0.0263236	1532	Amine_PEG4_Labelled
147	Amine_PEG4_Labelled.3	Expt11	external side of plasma membrane [GO0009897]	0.535038	1.21183	0.110624	120	Amine_PEG4_Labelled
148	Amine_PEG4_Labelled.3	Expt11	extracellular region [GO0005576]	0.610884	1.02348	0.0527819	376	Amine_PEG4_Labelled
149	Amine_PEG4_Labelled.3	Expt11	plasma membrane [GO0005886]	0.377663	1.0701	0.0332302	1037	Amine_PEG4_Labelled
150	Amine_PEG4_Labelled.3	Expt11	surfaceome.by.ML	0.45977	1.10941	0.0569113	380	Amine_PEG4_Labelled
151	Amine_PEG4_Labelled.3	Expt12	adherens junction [GO0005912]	0.755294	1.23649	0.166728	55	Amine_PEG4_Labelled
152	Amine_PEG4_Labelled.3	Expt12	cell-cell junction [GO0005911]	0.664056	1.02403	0.127016	65	Amine_PEG4_Labelled
153	Amine_PEG4_Labelled.3	Expt12	cell junction [GO0030054]	0.436892	0.840845	0.121366	48	Amine_PEG4_Labelled
154	Amine_PEG4_Labelled.3	Expt12	cell periphery [GO0071944]	1.03489	1.01753	0.167281	37	Amine_PEG4_Labelled
155	Amine_PEG4_Labelled.3	Expt12	cell surface [GO0009986]	0.607111	1.28887	0.0952761	183	Amine_PEG4_Labelled
156	Amine_PEG4_Labelled.3	Expt12	cytosol [GO0005829]	0.361535	1.06179	0.0281177	1426	Amine_PEG4_Labelled
157	Amine_PEG4_Labelled.3	Expt12	external side of plasma membrane [GO0009897]	0.197464	1.20328	0.124774	93	Amine_PEG4_Labelled
158	Amine_PEG4_Labelled.3	Expt12	extracellular region [GO0005576]	0.608502	1.14607	0.0611729	351	Amine_PEG4_Labelled
159	Amine_PEG4_Labelled.3	Expt12	plasma membrane [GO0005886]	0.23735	1.10714	0.0372162	885	Amine_PEG4_Labelled
160	Amine_PEG4_Labelled.3	Expt12	surfaceome.by.ML	0.0051947	1.18839	0.0714036	277	Amine_PEG4_Labelled
161	Amine_PEG4_Labelled.3	Expt14	adherens junction [GO0005912]	0.440677	1.39205	0.182785	58	Amine_PEG4_Labelled
162	Amine_PEG4_Labelled.3	Expt14	cell-cell junction [GO0005911]	0.485322	1.25982	0.152776	68	Amine_PEG4_Labelled
163	Amine_PEG4_Labelled.3	Expt14	cell junction [GO0030054]	0.333224	0.963411	0.134905	51	Amine_PEG4_Labelled
164	Amine_PEG4_Labelled.3	Expt14	cell periphery [GO0071944]	0.734892	1.13538	0.175193	42	Amine_PEG4_Labelled
165	Amine_PEG4_Labelled.3	Expt14	cell surface [GO0009986]	0.492937	1.33213	0.10217	170	Amine_PEG4_Labelled
166	Amine_PEG4_Labelled.3	Expt14	cytosol [GO0005829]	0.278465	1.10005	0.0264707	1727	Amine_PEG4_Labelled
167	Amine_PEG4_Labelled.3	Expt14	external side of plasma membrane [GO0009897]	0.113756	1.4149	0.166747	72	Amine_PEG4_Labelled
168	Amine_PEG4_Labelled.3	Expt14	extracellular region [GO0005576]	0.600613	1.11286	0.0576989	372	Amine_PEG4_Labelled
169	Amine_PEG4_Labelled.3	Expt14	plasma membrane [GO0005886]	0.214173	1.14583	0.0375128	933	Amine_PEG4_Labelled
170	Amine_PEG4_Labelled.3	Expt14	surfaceome.by.ML	-0.0941729	1.34836	0.0849387	252	Amine_PEG4_Labelled
171	Amine_PEG4_Labelled.3	Expt15	adherens junction [GO0005912]	-0.04022	1.65294	0.301785	30	Amine_PEG4_Labelled
172	Amine_PEG4_Labelled.3	Expt15	cell-cell junction [GO0005911]	-0.111927	0.687058	0.127583	29	Amine_PEG4_Labelled
173	Amine_PEG4_Labelled.3	Expt15	cell junction [GO0030054]	-0.168405	1.42665	0.231433	38	Amine_PEG4_Labelled
174	Amine_PEG4_Labelled.3	Expt15	cell periphery [GO0071944]	0.0594944	1.42395	0.274039	27	Amine_PEG4_Labelled
175	Amine_PEG4_Labelled.3	Expt15	cell surface [GO0009986]	0.0802638	1.74394	0.146867	141	Amine_PEG4_Labelled
176	Amine_PEG4_Labelled.3	Expt15	cytosol [GO0005829]	0.0363233	1.23077	0.0422896	847	Amine_PEG4_Labelled
177	Amine_PEG4_Labelled.3	Expt15	external side of plasma membrane [GO0009897]	-0.112323	1.35674	0.184629	54	Amine_PEG4_Labelled
178	Amine_PEG4_Labelled.3	Expt15	extracellular region [GO0005576]	0.179913	1.43852	0.0997434	208	Amine_PEG4_Labelled
179	Amine_PEG4_Labelled.3	Expt15	plasma membrane [GO0005886]	0.0109458	1.30788	0.0540742	585	Amine_PEG4_Labelled
180	Amine_PEG4_Labelled.3	Expt15	surfaceome.by.ML	-0.199804	1.30594	0.0916588	203	Amine_PEG4_Labelled
181	sulpho_NHS_Labelled	Expt11	adherens junction [GO0005912]	0.764128	1.09682	0.140433	61	sulpho_NHS_Labelled
182	sulpho_NHS_Labelled	Expt11	cell-cell junction [GO0005911]	0.476694	1.2338	0.142466	75	sulpho_NHS_Labelled
183	sulpho_NHS_Labelled	Expt11	cell junction [GO0030054]	0.364525	0.886799	0.109157	66	sulpho_NHS_Labelled
184	sulpho_NHS_Labelled	Expt11	cell periphery [GO0071944]	0.593434	1.27733	0.184366	48	sulpho_NHS_Labelled
185	sulpho_NHS_Labelled	Expt11	cell surface [GO0009986]	0.864234	1.08188	0.0714923	229	sulpho_NHS_Labelled
186	sulpho_NHS_Labelled	Expt11	cytosol [GO0005829]	0.228985	1.12351	0.0287044	1532	sulpho_NHS_Labelled
187	sulpho_NHS_Labelled	Expt11	external side of plasma membrane [GO0009897]	0.684551	1.11066	0.101389	120	sulpho_NHS_Labelled
188	sulpho_NHS_Labelled	Expt11	extracellular region [GO0005576]	0.548789	1.06258	0.0547983	376	sulpho_NHS_Labelled
189	sulpho_NHS_Labelled	Expt11	plasma membrane [GO0005886]	0.397691	1.11721	0.0346932	1037	sulpho_NHS_Labelled
190	sulpho_NHS_Labelled	Expt11	surfaceome.by.ML	0.586193	1.12553	0.0577383	380	sulpho_NHS_Labelled
191	sulpho_NHS_Labelled	Expt12	adherens junction [GO0005912]	0.652192	1.02434	0.138122	55	sulpho_NHS_Labelled
192	sulpho_NHS_Labelled	Expt12	cell-cell junction [GO0005911]	0.609766	0.993891	0.123277	65	sulpho_NHS_Labelled
193	sulpho_NHS_Labelled	Expt12	cell junction [GO0030054]	0.504816	0.931602	0.134465	48	sulpho_NHS_Labelled
194	sulpho_NHS_Labelled	Expt12	cell periphery [GO0071944]	0.942098	0.908194	0.149306	37	sulpho_NHS_Labelled
195	sulpho_NHS_Labelled	Expt12	cell surface [GO0009986]	0.870085	1.13647	0.0840101	183	sulpho_NHS_Labelled
196	sulpho_NHS_Labelled	Expt12	cytosol [GO0005829]	0.26941	1.10218	0.0291873	1426	sulpho_NHS_Labelled
197	sulpho_NHS_Labelled	Expt12	external side of plasma membrane [GO0009897]	0.545995	1.07338	0.111305	93	sulpho_NHS_Labelled
198	sulpho_NHS_Labelled	Expt12	extracellular region [GO0005576]	0.574052	1.12449	0.0600206	351	sulpho_NHS_Labelled
199	sulpho_NHS_Labelled	Expt12	plasma membrane [GO0005886]	0.335499	1.11297	0.0374122	885	sulpho_NHS_Labelled
200	sulpho_NHS_Labelled	Expt12	surfaceome.by.ML	0.409957	1.07041	0.064315	277	sulpho_NHS_Labelled
201	sulpho_NHS_Labelled	Expt13	adherens junction [GO0005912]	0.613048	1.00522	0.167537	36	sulpho_NHS_Labelled
202	sulpho_NHS_Labelled	Expt13	cell-cell junction [GO0005911]	0.393345	0.961285	0.137326	49	sulpho_NHS_Labelled
203	sulpho_NHS_Labelled	Expt13	cell junction [GO0030054]	0.0902856	1.27269	0.19638	42	sulpho_NHS_Labelled
204	sulpho_NHS_Labelled	Expt13	cell periphery [GO0071944]	0.810111	1.29751	0.254462	26	sulpho_NHS_Labelled
205	sulpho_NHS_Labelled	Expt13	cell surface [GO0009986]	0.611899	1.28927	0.105268	150	sulpho_NHS_Labelled
206	sulpho_NHS_Labelled	Expt13	cytosol [GO0005829]	0.218381	1.18847	0.0371396	1024	sulpho_NHS_Labelled
207	sulpho_NHS_Labelled	Expt13	external side of plasma membrane [GO0009897]	0.271675	1.08391	0.13342	66	sulpho_NHS_Labelled
208	sulpho_NHS_Labelled	Expt13	extracellular region [GO0005576]	0.490486	1.23753	0.0746261	275	sulpho_NHS_Labelled
209	sulpho_NHS_Labelled	Expt13	plasma membrane [GO0005886]	0.156188	1.18576	0.046653	646	sulpho_NHS_Labelled
210	sulpho_NHS_Labelled	Expt13	surfaceome.by.ML	0.00865377	1.07836	0.0735433	215	sulpho_NHS_Labelled
211	sulpho_NHS_Labelled	Expt14	adherens junction [GO0005912]	0.398038	1.33099	0.174768	58	sulpho_NHS_Labelled
212	sulpho_NHS_Labelled	Expt14	cell-cell junction [GO0005911]	0.414509	1.08323	0.131361	68	sulpho_NHS_Labelled
213	sulpho_NHS_Labelled	Expt14	cell junction [GO0030054]	0.216035	1.1535	0.161522	51	sulpho_NHS_Labelled
214	sulpho_NHS_Labelled	Expt14	cell periphery [GO0071944]	0.648124	1.10974	0.171236	42	sulpho_NHS_Labelled
215	sulpho_NHS_Labelled	Expt14	cell surface [GO0009986]	0.686668	1.22526	0.0939735	170	sulpho_NHS_Labelled
216	sulpho_NHS_Labelled	Expt14	cytosol [GO0005829]	0.176912	1.16789	0.0281033	1727	sulpho_NHS_Labelled
217	sulpho_NHS_Labelled	Expt14	external side of plasma membrane [GO0009897]	0.484793	1.13196	0.133403	72	sulpho_NHS_Labelled
218	sulpho_NHS_Labelled	Expt14	extracellular region [GO0005576]	0.52826	1.13526	0.0588607	372	sulpho_NHS_Labelled
219	sulpho_NHS_Labelled	Expt14	plasma membrane [GO0005886]	0.247662	1.16075	0.0380012	933	sulpho_NHS_Labelled
220	sulpho_NHS_Labelled	Expt14	surfaceome.by.ML	0.237006	1.18835	0.0748593	252	sulpho_NHS_Labelled
221	sulpho_NHS_Labelled	Expt15	adherens junction [GO0005912]	-0.0213059	1.34359	0.245306	30	sulpho_NHS_Labelled
222	sulpho_NHS_Labelled	Expt15	cell-cell junction [GO0005911]	-0.115806	0.701803	0.130322	29	sulpho_NHS_Labelled
223	sulpho_NHS_Labelled	Expt15	cell junction [GO0030054]	-0.158963	1.11253	0.180477	38	sulpho_NHS_Labelled
224	sulpho_NHS_Labelled	Expt15	cell periphery [GO0071944]	0.0854764	1.12825	0.217132	27	sulpho_NHS_Labelled
225	sulpho_NHS_Labelled	Expt15	cell surface [GO0009986]	0.106088	1.59298	0.134153	141	sulpho_NHS_Labelled
226	sulpho_NHS_Labelled	Expt15	cytosol [GO0005829]	-0.203054	1.3791	0.0473866	847	sulpho_NHS_Labelled
227	sulpho_NHS_Labelled	Expt15	external side of plasma membrane [GO0009897]	-0.22478	1.49808	0.203863	54	sulpho_NHS_Labelled
228	sulpho_NHS_Labelled	Expt15	extracellular region [GO0005576]	0.0210719	1.49414	0.1036	208	sulpho_NHS_Labelled
229	sulpho_NHS_Labelled	Expt15	plasma membrane [GO0005886]	-0.220522	1.42893	0.0590791	585	sulpho_NHS_Labelled
230	sulpho_NHS_Labelled	Expt15	surfaceome.by.ML	-0.302367	1.34069	0.0940977	203	sulpho_NHS_Labelled
231	sulpho_NHS_Labelled.1	Expt11	adherens junction [GO0005912]	0.768424	1.0922	0.139842	61	sulpho_NHS_Labelled
232	sulpho_NHS_Labelled.1	Expt11	cell-cell junction [GO0005911]	0.254827	1.77562	0.205031	75	sulpho_NHS_Labelled
233	sulpho_NHS_Labelled.1	Expt11	cell junction [GO0030054]	0.246075	1.38745	0.170783	66	sulpho_NHS_Labelled
234	sulpho_NHS_Labelled.1	Expt11	cell periphery [GO0071944]	0.663593	1.00076	0.144448	48	sulpho_NHS_Labelled
235	sulpho_NHS_Labelled.1	Expt11	cell surface [GO0009986]	0.850962	1.1476	0.0758355	229	sulpho_NHS_Labelled
236	sulpho_NHS_Labelled.1	Expt11	cytosol [GO0005829]	0.219298	1.16865	0.0298576	1532	sulpho_NHS_Labelled
237	sulpho_NHS_Labelled.1	Expt11	external side of plasma membrane [GO0009897]	0.694749	1.10714	0.101067	120	sulpho_NHS_Labelled
238	sulpho_NHS_Labelled.1	Expt11	extracellular region [GO0005576]	0.566807	1.06913	0.0551362	376	sulpho_NHS_Labelled
239	sulpho_NHS_Labelled.1	Expt11	plasma membrane [GO0005886]	0.365745	1.23798	0.0384438	1037	sulpho_NHS_Labelled
240	sulpho_NHS_Labelled.1	Expt11	surfaceome.by.ML	0.562952	1.22273	0.0627249	380	sulpho_NHS_Labelled
241	sulpho_NHS_Labelled.1	Expt12	adherens junction [GO0005912]	0.615827	1.02796	0.13861	55	sulpho_NHS_Labelled
242	sulpho_NHS_Labelled.1	Expt12	cell-cell junction [GO0005911]	0.581229	0.997746	0.123755	65	sulpho_NHS_Labelled
243	sulpho_NHS_Labelled.1	Expt12	cell junction [GO0030054]	0.507172	0.926022	0.13366	48	sulpho_NHS_Labelled
244	sulpho_NHS_Labelled.1	Expt12	cell periphery [GO0071944]	0.933712	0.913617	0.150198	37	sulpho_NHS_Labelled
245	sulpho_NHS_Labelled.1	Expt12	cell surface [GO0009986]	0.847034	1.18431	0.0875467	183	sulpho_NHS_Labelled
246	sulpho_NHS_Labelled.1	Expt12	cytosol [GO0005829]	0.280376	1.05559	0.0279534	1426	sulpho_NHS_Labelled
247	sulpho_NHS_Labelled.1	Expt12	external side of plasma membrane [GO0009897]	0.558801	1.04194	0.108044	93	sulpho_NHS_Labelled
248	sulpho_NHS_Labelled.1	Expt12	extracellular region [GO0005576]	0.604731	1.02239	0.0545711	351	sulpho_NHS_Labelled
249	sulpho_NHS_Labelled.1	Expt12	plasma membrane [GO0005886]	0.351349	1.06327	0.0357414	885	sulpho_NHS_Labelled
250	sulpho_NHS_Labelled.1	Expt12	surfaceome.by.ML	0.43689	0.987398	0.059327	277	sulpho_NHS_Labelled
251	sulpho_NHS_Labelled.1	Expt13	adherens junction [GO0005912]	0.425358	1.3517	0.225283	36	sulpho_NHS_Labelled
252	sulpho_NHS_Labelled.1	Expt13	cell-cell junction [GO0005911]	0.211972	1.40312	0.200445	49	sulpho_NHS_Labelled
253	sulpho_NHS_Labelled.1	Expt13	cell junction [GO0030054]	0.0799879	1.17479	0.181275	42	sulpho_NHS_Labelled
254	sulpho_NHS_Labelled.1	Expt13	cell periphery [GO0071944]	0.885318	0.967676	0.189777	26	sulpho_NHS_Labelled
255	sulpho_NHS_Labelled.1	Expt13	cell surface [GO0009986]	0.586419	1.29416	0.105668	150	sulpho_NHS_Labelled
256	sulpho_NHS_Labelled.1	Expt13	cytosol [GO0005829]	0.171638	1.23349	0.0385465	1024	sulpho_NHS_Labelled
257	sulpho_NHS_Labelled.1	Expt13	external side of plasma membrane [GO0009897]	0.338839	0.944307	0.116236	66	sulpho_NHS_Labelled
258	sulpho_NHS_Labelled.1	Expt13	extracellular region [GO0005576]	0.41483	1.32594	0.0799571	275	sulpho_NHS_Labelled
259	sulpho_NHS_Labelled.1	Expt13	plasma membrane [GO0005886]	0.106261	1.291	0.0507936	646	sulpho_NHS_Labelled
260	sulpho_NHS_Labelled.1	Expt13	surfaceome.by.ML	-0.00100033	1.1785	0.080373	215	sulpho_NHS_Labelled
261	sulpho_NHS_Labelled.1	Expt14	adherens junction [GO0005912]	0.44665	1.26408	0.165981	58	sulpho_NHS_Labelled
262	sulpho_NHS_Labelled.1	Expt14	cell-cell junction [GO0005911]	0.419883	1.26805	0.153774	68	sulpho_NHS_Labelled
263	sulpho_NHS_Labelled.1	Expt14	cell junction [GO0030054]	0.199537	1.2669	0.177402	51	sulpho_NHS_Labelled
264	sulpho_NHS_Labelled.1	Expt14	cell periphery [GO0071944]	0.644205	1.15212	0.177776	42	sulpho_NHS_Labelled
265	sulpho_NHS_Labelled.1	Expt14	cell surface [GO0009986]	0.641128	1.30019	0.0997199	170	sulpho_NHS_Labelled
266	sulpho_NHS_Labelled.1	Expt14	cytosol [GO0005829]	0.18821	1.18308	0.0284687	1727	sulpho_NHS_Labelled
267	sulpho_NHS_Labelled.1	Expt14	external side of plasma membrane [GO0009897]	0.345065	1.48495	0.175003	72	sulpho_NHS_Labelled
268	sulpho_NHS_Labelled.1	Expt14	extracellular region [GO0005576]	0.543477	1.13531	0.0588632	372	sulpho_NHS_Labelled
269	sulpho_NHS_Labelled.1	Expt14	plasma membrane [GO0005886]	0.271787	1.136	0.0371911	933	sulpho_NHS_Labelled
270	sulpho_NHS_Labelled.1	Expt14	surfaceome.by.ML	0.230143	1.25124	0.0788206	252	sulpho_NHS_Labelled
271	sulpho_NHS_Labelled.1	Expt15	adherens junction [GO0005912]	-0.173167	1.70362	0.311036	30	sulpho_NHS_Labelled
272	sulpho_NHS_Labelled.1	Expt15	cell-cell junction [GO0005911]	-0.280402	1.05666	0.196218	29	sulpho_NHS_Labelled
273	sulpho_NHS_Labelled.1	Expt15	cell junction [GO0030054]	-0.214821	1.23607	0.200516	38	sulpho_NHS_Labelled
274	sulpho_NHS_Labelled.1	Expt15	cell periphery [GO0071944]	0.0018457	1.3435	0.258557	27	sulpho_NHS_Labelled
275	sulpho_NHS_Labelled.1	Expt15	cell surface [GO0009986]	0.0531211	1.72086	0.144923	141	sulpho_NHS_Labelled
276	sulpho_NHS_Labelled.1	Expt15	cytosol [GO0005829]	-0.241174	1.48033	0.0508647	847	sulpho_NHS_Labelled
277	sulpho_NHS_Labelled.1	Expt15	external side of plasma membrane [GO0009897]	-0.116443	1.31821	0.179385	54	sulpho_NHS_Labelled
278	sulpho_NHS_Labelled.1	Expt15	extracellular region [GO0005576]	-0.0129526	1.61105	0.111706	208	sulpho_NHS_Labelled
279	sulpho_NHS_Labelled.1	Expt15	plasma membrane [GO0005886]	-0.221838	1.45984	0.0603571	585	sulpho_NHS_Labelled
280	sulpho_NHS_Labelled.1	Expt15	surfaceome.by.ML	-0.306085	1.36797	0.0960126	203	sulpho_NHS_Labelled
281	sulpho_NHS_Labelled.2	Expt11	adherens junction [GO0005912]	-0.0268555	2.18476	0.27973	61	sulpho_NHS_Labelled
282	sulpho_NHS_Labelled.2	Expt11	cell-cell junction [GO0005911]	-0.686185	2.15828	0.249217	75	sulpho_NHS_Labelled
283	sulpho_NHS_Labelled.2	Expt11	cell junction [GO0030054]	-1.00671	1.93285	0.237917	66	sulpho_NHS_Labelled
284	sulpho_NHS_Labelled.2	Expt11	cell periphery [GO0071944]	-0.155936	1.87633	0.270826	48	sulpho_NHS_Labelled
285	sulpho_NHS_Labelled.2	Expt11	cell surface [GO0009986]	-1.11942	2.31141	0.152742	229	sulpho_NHS_Labelled
286	sulpho_NHS_Labelled.2	Expt11	cytosol [GO0005829]	-0.664797	1.9894	0.0508267	1532	sulpho_NHS_Labelled
287	sulpho_NHS_Labelled.2	Expt11	external side of plasma membrane [GO0009897]	-1.40447	2.18922	0.199848	120	sulpho_NHS_Labelled
288	sulpho_NHS_Labelled.2	Expt11	extracellular region [GO0005576]	-0.479645	1.9787	0.102044	376	sulpho_NHS_Labelled
289	sulpho_NHS_Labelled.2	Expt11	plasma membrane [GO0005886]	-1.10142	2.17306	0.0674813	1037	sulpho_NHS_Labelled
290	sulpho_NHS_Labelled.2	Expt11	surfaceome.by.ML	-1.63375	2.24233	0.115029	380	sulpho_NHS_Labelled
291	sulpho_NHS_Labelled.2	Expt12	adherens junction [GO0005912]	0.480608	1.20622	0.162646	55	sulpho_NHS_Labelled
292	sulpho_NHS_Labelled.2	Expt12	cell-cell junction [GO0005911]	0.466733	1.16302	0.144255	65	sulpho_NHS_Labelled
293	sulpho_NHS_Labelled.2	Expt12	cell junction [GO0030054]	0.421611	0.939935	0.135668	48	sulpho_NHS_Labelled
294	sulpho_NHS_Labelled.2	Expt12	cell periphery [GO0071944]	0.81791	0.92242	0.151645	37	sulpho_NHS_Labelled
295	sulpho_NHS_Labelled.2	Expt12	cell surface [GO0009986]	0.862523	0.993393	0.0734337	183	sulpho_NHS_Labelled
296	sulpho_NHS_Labelled.2	Expt12	cytosol [GO0005829]	0.164959	1.18776	0.0314536	1426	sulpho_NHS_Labelled
297	sulpho_NHS_Labelled.2	Expt12	external side of plasma membrane [GO0009897]	0.456783	1.18432	0.122808	93	sulpho_NHS_Labelled
298	sulpho_NHS_Labelled.2	Expt12	extracellular region [GO0005576]	0.514156	1.03827	0.0554188	351	sulpho_NHS_Labelled
299	sulpho_NHS_Labelled.2	Expt12	plasma membrane [GO0005886]	0.261297	1.16759	0.0392482	885	sulpho_NHS_Labelled
300	sulpho_NHS_Labelled.2	Expt12	surfaceome.by.ML	0.370664	1.07951	0.0648617	277	sulpho_NHS_Labelled
301	sulpho_NHS_Labelled.2	Expt14	adherens junction [GO0005912]	0.34389	1.31935	0.17324	58	sulpho_NHS_Labelled
302	sulpho_NHS_Labelled.2	Expt14	cell-cell junction [GO0005911]	0.322287	1.32694	0.160915	68	sulpho_NHS_Labelled
303	sulpho_NHS_Labelled.2	Expt14	cell junction [GO0030054]	0.232894	1.12211	0.157126	51	sulpho_NHS_Labelled
304	sulpho_NHS_Labelled.2	Expt14	cell periphery [GO0071944]	0.487508	1.50347	0.23199	42	sulpho_NHS_Labelled
305	sulpho_NHS_Labelled.2	Expt14	cell surface [GO0009986]	0.507686	1.52098	0.116654	170	sulpho_NHS_Labelled
306	sulpho_NHS_Labelled.2	Expt14	cytosol [GO0005829]	0.149414	1.21536	0.0292454	1727	sulpho_NHS_Labelled
307	sulpho_NHS_Labelled.2	Expt14	external side of plasma membrane [GO0009897]	0.254095	1.40443	0.165513	72	sulpho_NHS_Labelled
308	sulpho_NHS_Labelled.2	Expt14	extracellular region [GO0005576]	0.498752	1.17805	0.0610789	372	sulpho_NHS_Labelled
309	sulpho_NHS_Labelled.2	Expt14	plasma membrane [GO0005886]	0.18411	1.23249	0.0403498	933	sulpho_NHS_Labelled
310	sulpho_NHS_Labelled.2	Expt14	surfaceome.by.ML	0.0808287	1.31961	0.0831276	252	sulpho_NHS_Labelled
311	sulpho_NHS_Labelled.2	Expt15	adherens junction [GO0005912]	-0.0570639	1.51292	0.276221	30	sulpho_NHS_Labelled
312	sulpho_NHS_Labelled.2	Expt15	cell-cell junction [GO0005911]	-0.214048	0.667803	0.124008	29	sulpho_NHS_Labelled
313	sulpho_NHS_Labelled.2	Expt15	cell junction [GO0030054]	-0.313943	1.42178	0.230644	38	sulpho_NHS_Labelled
314	sulpho_NHS_Labelled.2	Expt15	cell periphery [GO0071944]	-0.100045	1.54509	0.297353	27	sulpho_NHS_Labelled
315	sulpho_NHS_Labelled.2	Expt15	cell surface [GO0009986]	0.0186047	1.63014	0.137282	141	sulpho_NHS_Labelled
316	sulpho_NHS_Labelled.2	Expt15	cytosol [GO0005829]	-0.192686	1.36097	0.0467634	847	sulpho_NHS_Labelled
317	sulpho_NHS_Labelled.2	Expt15	external side of plasma membrane [GO0009897]	-0.290368	1.41916	0.193124	54	sulpho_NHS_Labelled
318	sulpho_NHS_Labelled.2	Expt15	extracellular region [GO0005576]	0.00164653	1.52786	0.105938	208	sulpho_NHS_Labelled
319	sulpho_NHS_Labelled.2	Expt15	plasma membrane [GO0005886]	-0.274836	1.45938	0.0603379	585	sulpho_NHS_Labelled
320	sulpho_NHS_Labelled.2	Expt15	surfaceome.by.ML	-0.395483	1.37758	0.0966872	203	sulpho_NHS_Labelled
321	sulpho_NHS_Labelled.3	Expt11	adherens junction [GO0005912]	-0.0143929	2.19265	0.280739	61	sulpho_NHS_Labelled
322	sulpho_NHS_Labelled.3	Expt11	cell-cell junction [GO0005911]	-0.866495	2.27223	0.262374	75	sulpho_NHS_Labelled
323	sulpho_NHS_Labelled.3	Expt11	cell junction [GO0030054]	-0.688628	1.59561	0.196406	66	sulpho_NHS_Labelled
324	sulpho_NHS_Labelled.3	Expt11	cell periphery [GO0071944]	-0.220388	1.95864	0.282706	48	sulpho_NHS_Labelled
325	sulpho_NHS_Labelled.3	Expt11	cell surface [GO0009986]	-0.892676	2.04923	0.135417	229	sulpho_NHS_Labelled
326	sulpho_NHS_Labelled.3	Expt11	cytosol [GO0005829]	-0.610311	1.86707	0.0477013	1532	sulpho_NHS_Labelled
327	sulpho_NHS_Labelled.3	Expt11	external side of plasma membrane [GO0009897]	-1.25789	1.96876	0.179723	120	sulpho_NHS_Labelled
328	sulpho_NHS_Labelled.3	Expt11	extracellular region [GO0005576]	-0.422971	1.89739	0.0978503	376	sulpho_NHS_Labelled
329	sulpho_NHS_Labelled.3	Expt11	plasma membrane [GO0005886]	-0.943392	1.96118	0.0609017	1037	sulpho_NHS_Labelled
330	sulpho_NHS_Labelled.3	Expt11	surfaceome.by.ML	-1.39901	1.97554	0.101343	380	sulpho_NHS_Labelled
331	sulpho_NHS_Labelled.3	Expt12	adherens junction [GO0005912]	0.526948	1.0198	0.13751	55	sulpho_NHS_Labelled
332	sulpho_NHS_Labelled.3	Expt12	cell-cell junction [GO0005911]	0.452054	1.04204	0.129249	65	sulpho_NHS_Labelled
333	sulpho_NHS_Labelled.3	Expt12	cell junction [GO0030054]	0.425998	0.948694	0.136932	48	sulpho_NHS_Labelled
334	sulpho_NHS_Labelled.3	Expt12	cell periphery [GO0071944]	0.824325	0.909278	0.149484	37	sulpho_NHS_Labelled
335	sulpho_NHS_Labelled.3	Expt12	cell surface [GO0009986]	0.824718	1.081	0.0799097	183	sulpho_NHS_Labelled
336	sulpho_NHS_Labelled.3	Expt12	cytosol [GO0005829]	0.155387	1.17967	0.0312393	1426	sulpho_NHS_Labelled
337	sulpho_NHS_Labelled.3	Expt12	external side of plasma membrane [GO0009897]	0.502528	1.06368	0.110299	93	sulpho_NHS_Labelled
338	sulpho_NHS_Labelled.3	Expt12	extracellular region [GO0005576]	0.498566	1.07714	0.0574934	351	sulpho_NHS_Labelled
339	sulpho_NHS_Labelled.3	Expt12	plasma membrane [GO0005886]	0.268988	1.13647	0.0382021	885	sulpho_NHS_Labelled
340	sulpho_NHS_Labelled.3	Expt12	surfaceome.by.ML	0.365339	1.08356	0.0651046	277	sulpho_NHS_Labelled
341	sulpho_NHS_Labelled.3	Expt14	adherens junction [GO0005912]	0.285336	1.54376	0.202705	58	sulpho_NHS_Labelled
342	sulpho_NHS_Labelled.3	Expt14	cell-cell junction [GO0005911]	0.385386	1.28111	0.155357	68	sulpho_NHS_Labelled
343	sulpho_NHS_Labelled.3	Expt14	cell junction [GO0030054]	0.268171	1.07463	0.150478	51	sulpho_NHS_Labelled
344	sulpho_NHS_Labelled.3	Expt14	cell periphery [GO0071944]	0.571267	1.27705	0.197053	42	sulpho_NHS_Labelled
345	sulpho_NHS_Labelled.3	Expt14	cell surface [GO0009986]	0.642889	1.12221	0.0860697	170	sulpho_NHS_Labelled
346	sulpho_NHS_Labelled.3	Expt14	cytosol [GO0005829]	0.176819	1.15201	0.027721	1727	sulpho_NHS_Labelled
347	sulpho_NHS_Labelled.3	Expt14	external side of plasma membrane [GO0009897]	0.358372	1.12082	0.13209	72	sulpho_NHS_Labelled
348	sulpho_NHS_Labelled.3	Expt14	extracellular region [GO0005576]	0.553531	1.06344	0.0551367	372	sulpho_NHS_Labelled
349	sulpho_NHS_Labelled.3	Expt14	plasma membrane [GO0005886]	0.211725	1.15617	0.0378513	933	sulpho_NHS_Labelled
350	sulpho_NHS_Labelled.3	Expt14	surfaceome.by.ML	0.166419	1.14928	0.0723976	252	sulpho_NHS_Labelled
351	sulpho_NHS_Labelled.3	Expt15	adherens junction [GO0005912]	-0.214147	1.78449	0.325803	30	sulpho_NHS_Labelled
352	sulpho_NHS_Labelled.3	Expt15	cell-cell junction [GO0005911]	-0.173132	0.689402	0.128019	29	sulpho_NHS_Labelled
353	sulpho_NHS_Labelled.3	Expt15	cell junction [GO0030054]	-0.29133	1.34623	0.218387	38	sulpho_NHS_Labelled
354	sulpho_NHS_Labelled.3	Expt15	cell periphery [GO0071944]	-0.151482	1.63493	0.314643	27	sulpho_NHS_Labelled
355	sulpho_NHS_Labelled.3	Expt15	cell surface [GO0009986]	0.0208401	1.67019	0.140655	141	sulpho_NHS_Labelled
356	sulpho_NHS_Labelled.3	Expt15	cytosol [GO0005829]	-0.202789	1.40444	0.0482571	847	sulpho_NHS_Labelled
357	sulpho_NHS_Labelled.3	Expt15	external side of plasma membrane [GO0009897]	-0.217034	1.26225	0.17177	54	sulpho_NHS_Labelled
358	sulpho_NHS_Labelled.3	Expt15	extracellular region [GO0005576]	0.013866	1.51139	0.104796	208	sulpho_NHS_Labelled
359	sulpho_NHS_Labelled.3	Expt15	plasma membrane [GO0005886]	-0.256265	1.46747	0.0606723	585	sulpho_NHS_Labelled
360	sulpho_NHS_Labelled.3	Expt15	surfaceome.by.ML	-0.370472	1.34818	0.0946238	203	sulpho_NHS_Labelled
361	Double.Amine_Labelled	Expt11	adherens junction [GO0005912]	0.809454	1.07961	0.13823	61	Double.Amine_Labelled
362	Double.Amine_Labelled	Expt11	cell-cell junction [GO0005911]	0.551931	1.19129	0.137558	75	Double.Amine_Labelled
363	Double.Amine_Labelled	Expt11	cell junction [GO0030054]	0.4198	0.899111	0.110673	66	Double.Amine_Labelled
364	Double.Amine_Labelled	Expt11	cell periphery [GO0071944]	0.671531	1.18544	0.171104	48	Double.Amine_Labelled
365	Double.Amine_Labelled	Expt11	cell surface [GO0009986]	0.810468	1.10083	0.0727449	229	Double.Amine_Labelled
366	Double.Amine_Labelled	Expt11	cytosol [GO0005829]	0.305502	1.02931	0.0262976	1532	Double.Amine_Labelled
367	Double.Amine_Labelled	Expt11	external side of plasma membrane [GO0009897]	0.54461	1.12835	0.103003	120	Double.Amine_Labelled
368	Double.Amine_Labelled	Expt11	extracellular region [GO0005576]	0.604922	1.00928	0.0520496	376	Double.Amine_Labelled
369	Double.Amine_Labelled	Expt11	plasma membrane [GO0005886]	0.386928	1.05269	0.0326898	1037	Double.Amine_Labelled
370	Double.Amine_Labelled	Expt11	surfaceome.by.ML	0.489774	1.05142	0.0539368	380	Double.Amine_Labelled
371	Double.Amine_Labelled	Expt12	adherens junction [GO0005912]	0.701611	1.06447	0.143533	55	Double.Amine_Labelled
372	Double.Amine_Labelled	Expt12	cell-cell junction [GO0005911]	0.644926	0.985006	0.122175	65	Double.Amine_Labelled
373	Double.Amine_Labelled	Expt12	cell junction [GO0030054]	0.507316	0.890989	0.128603	48	Double.Amine_Labelled
374	Double.Amine_Labelled	Expt12	cell periphery [GO0071944]	0.972335	0.909759	0.149564	37	Double.Amine_Labelled
375	Double.Amine_Labelled	Expt12	cell surface [GO0009986]	0.72722	1.16949	0.0864515	183	Double.Amine_Labelled
376	Double.Amine_Labelled	Expt12	cytosol [GO0005829]	0.318516	1.03188	0.0273256	1426	Double.Amine_Labelled
377	Double.Amine_Labelled	Expt12	external side of plasma membrane [GO0009897]	0.280933	1.07062	0.111018	93	Double.Amine_Labelled
378	Double.Amine_Labelled	Expt12	extracellular region [GO0005576]	0.600322	1.09569	0.0584838	351	Double.Amine_Labelled
379	Double.Amine_Labelled	Expt12	plasma membrane [GO0005886]	0.276762	1.06473	0.0357905	885	Double.Amine_Labelled
380	Double.Amine_Labelled	Expt12	surfaceome.by.ML	0.166825	1.05924	0.0636438	277	Double.Amine_Labelled
381	Double.Amine_Labelled	Expt13	adherens junction [GO0005912]	0.524352	1.28044	0.213407	36	Double.Amine_Labelled
382	Double.Amine_Labelled	Expt13	cell-cell junction [GO0005911]	0.18014	1.45213	0.207447	49	Double.Amine_Labelled
383	Double.Amine_Labelled	Expt13	cell junction [GO0030054]	0.0849258	1.09301	0.168656	42	Double.Amine_Labelled
384	Double.Amine_Labelled	Expt13	cell periphery [GO0071944]	0.908583	0.977516	0.191707	26	Double.Amine_Labelled
385	Double.Amine_Labelled	Expt13	cell surface [GO0009986]	0.559024	1.25219	0.102241	150	Double.Amine_Labelled
386	Double.Amine_Labelled	Expt13	cytosol [GO0005829]	0.272123	1.13795	0.0355608	1024	Double.Amine_Labelled
387	Double.Amine_Labelled	Expt13	external side of plasma membrane [GO0009897]	0.155834	1.05675	0.130077	66	Double.Amine_Labelled
388	Double.Amine_Labelled	Expt13	extracellular region [GO0005576]	0.483194	1.25879	0.075908	275	Double.Amine_Labelled
389	Double.Amine_Labelled	Expt13	plasma membrane [GO0005886]	0.165659	1.1331	0.0445812	646	Double.Amine_Labelled
390	Double.Amine_Labelled	Expt13	surfaceome.by.ML	-0.0753578	1.1063	0.0754491	215	Double.Amine_Labelled
391	Double.Amine_Labelled	Expt14	adherens junction [GO0005912]	0.472108	1.30347	0.171154	58	Double.Amine_Labelled
392	Double.Amine_Labelled	Expt14	cell-cell junction [GO0005911]	0.51874	1.09425	0.132697	68	Double.Amine_Labelled
393	Double.Amine_Labelled	Expt14	cell junction [GO0030054]	0.215009	1.21131	0.169617	51	Double.Amine_Labelled
394	Double.Amine_Labelled	Expt14	cell periphery [GO0071944]	0.608369	1.37836	0.212686	42	Double.Amine_Labelled
395	Double.Amine_Labelled	Expt14	cell surface [GO0009986]	0.463595	1.45115	0.111298	170	Double.Amine_Labelled
396	Double.Amine_Labelled	Expt14	cytosol [GO0005829]	0.256369	1.12262	0.0270139	1727	Double.Amine_Labelled
397	Double.Amine_Labelled	Expt14	external side of plasma membrane [GO0009897]	0.123182	1.33218	0.156999	72	Double.Amine_Labelled
398	Double.Amine_Labelled	Expt14	extracellular region [GO0005576]	0.554163	1.14759	0.0595	372	Double.Amine_Labelled
399	Double.Amine_Labelled	Expt14	plasma membrane [GO0005886]	0.186202	1.19369	0.0390795	933	Double.Amine_Labelled
400	Double.Amine_Labelled	Expt14	surfaceome.by.ML	-0.0562054	1.29579	0.081627	252	Double.Amine_Labelled
401	Double.Amine_Labelled	Expt15	adherens junction [GO0005912]	-0.0212844	1.42734	0.260595	30	Double.Amine_Labelled
402	Double.Amine_Labelled	Expt15	cell-cell junction [GO0005911]	-0.119883	0.682053	0.126654	29	Double.Amine_Labelled
403	Double.Amine_Labelled	Expt15	cell junction [GO0030054]	-0.132674	1.21144	0.196522	38	Double.Amine_Labelled
404	Double.Amine_Labelled	Expt15	cell periphery [GO0071944]	-0.0501235	1.48179	0.28517	27	Double.Amine_Labelled
405	Double.Amine_Labelled	Expt15	cell surface [GO0009986]	0.220049	1.41043	0.11878	141	Double.Amine_Labelled
406	Double.Amine_Labelled	Expt15	cytosol [GO0005829]	-0.0748807	1.26133	0.0433399	847	Double.Amine_Labelled
407	Double.Amine_Labelled	Expt15	external side of plasma membrane [GO0009897]	-0.0328826	1.10342	0.150156	54	Double.Amine_Labelled
408	Double.Amine_Labelled	Expt15	extracellular region [GO0005576]	0.171447	1.31842	0.0914161	208	Double.Amine_Labelled
409	Double.Amine_Labelled	Expt15	plasma membrane [GO0005886]	-0.0728984	1.27121	0.052558	585	Double.Amine_Labelled
410	Double.Amine_Labelled	Expt15	surfaceome.by.ML	-0.158679	1.12366	0.0788657	203	Double.Amine_Labelled
411	Double.Amine_Labelled.1	Expt11	adherens junction [GO0005912]	0.778265	1.08761	0.139254	61	Double.Amine_Labelled
412	Double.Amine_Labelled.1	Expt11	cell-cell junction [GO0005911]	0.558414	1.10867	0.128019	75	Double.Amine_Labelled
413	Double.Amine_Labelled.1	Expt11	cell junction [GO0030054]	0.398554	0.978965	0.120502	66	Double.Amine_Labelled
414	Double.Amine_Labelled.1	Expt11	cell periphery [GO0071944]	0.712608	1.03037	0.148721	48	Double.Amine_Labelled
415	Double.Amine_Labelled.1	Expt11	cell surface [GO0009986]	0.825928	1.06953	0.0706769	229	Double.Amine_Labelled
416	Double.Amine_Labelled.1	Expt11	cytosol [GO0005829]	0.313	1.02045	0.0260714	1532	Double.Amine_Labelled
417	Double.Amine_Labelled.1	Expt11	external side of plasma membrane [GO0009897]	0.574195	1.09566	0.10002	120	Double.Amine_Labelled
418	Double.Amine_Labelled.1	Expt11	extracellular region [GO0005576]	0.624051	0.973569	0.050208	376	Double.Amine_Labelled
419	Double.Amine_Labelled.1	Expt11	plasma membrane [GO0005886]	0.399696	1.04469	0.0324412	1037	Double.Amine_Labelled
420	Double.Amine_Labelled.1	Expt11	surfaceome.by.ML	0.523053	0.983532	0.0504541	380	Double.Amine_Labelled
421	Double.Amine_Labelled.1	Expt12	adherens junction [GO0005912]	0.687528	1.06963	0.144229	55	Double.Amine_Labelled
422	Double.Amine_Labelled.1	Expt12	cell-cell junction [GO0005911]	0.649147	0.993956	0.123285	65	Double.Amine_Labelled
423	Double.Amine_Labelled.1	Expt12	cell junction [GO0030054]	0.521409	0.865015	0.124854	48	Double.Amine_Labelled
424	Double.Amine_Labelled.1	Expt12	cell periphery [GO0071944]	0.969167	0.91256	0.150024	37	Double.Amine_Labelled
425	Double.Amine_Labelled.1	Expt12	cell surface [GO0009986]	0.679895	1.27965	0.0945946	183	Double.Amine_Labelled
426	Double.Amine_Labelled.1	Expt12	cytosol [GO0005829]	0.318258	1.03142	0.0273133	1426	Double.Amine_Labelled
427	Double.Amine_Labelled.1	Expt12	external side of plasma membrane [GO0009897]	0.25977	1.13687	0.117887	93	Double.Amine_Labelled
428	Double.Amine_Labelled.1	Expt12	extracellular region [GO0005576]	0.585442	1.13017	0.0603241	351	Double.Amine_Labelled
429	Double.Amine_Labelled.1	Expt12	plasma membrane [GO0005886]	0.266564	1.07984	0.0362983	885	Double.Amine_Labelled
430	Double.Amine_Labelled.1	Expt12	surfaceome.by.ML	0.131628	1.14353	0.0687082	277	Double.Amine_Labelled
431	Double.Amine_Labelled.1	Expt13	adherens junction [GO0005912]	0.469254	1.34519	0.224198	36	Double.Amine_Labelled
432	Double.Amine_Labelled.1	Expt13	cell-cell junction [GO0005911]	0.199241	1.39134	0.198763	49	Double.Amine_Labelled
433	Double.Amine_Labelled.1	Expt13	cell junction [GO0030054]	0.0698062	1.10279	0.170165	42	Double.Amine_Labelled
434	Double.Amine_Labelled.1	Expt13	cell periphery [GO0071944]	0.8575	0.977538	0.191711	26	Double.Amine_Labelled
435	Double.Amine_Labelled.1	Expt13	cell surface [GO0009986]	0.561179	1.26632	0.103395	150	Double.Amine_Labelled
436	Double.Amine_Labelled.1	Expt13	cytosol [GO0005829]	0.209184	1.23717	0.0386615	1024	Double.Amine_Labelled
437	Double.Amine_Labelled.1	Expt13	external side of plasma membrane [GO0009897]	0.133367	1.24141	0.152808	66	Double.Amine_Labelled
438	Double.Amine_Labelled.1	Expt13	extracellular region [GO0005576]	0.415455	1.33462	0.0804804	275	Double.Amine_Labelled
439	Double.Amine_Labelled.1	Expt13	plasma membrane [GO0005886]	0.116249	1.21281	0.0477175	646	Double.Amine_Labelled
440	Double.Amine_Labelled.1	Expt13	surfaceome.by.ML	-0.101971	1.20698	0.0823151	215	Double.Amine_Labelled
441	Double.Amine_Labelled.1	Expt14	adherens junction [GO0005912]	0.478611	1.24665	0.163693	58	Double.Amine_Labelled
442	Double.Amine_Labelled.1	Expt14	cell-cell junction [GO0005911]	0.531664	1.07775	0.130697	68	Double.Amine_Labelled
443	Double.Amine_Labelled.1	Expt14	cell junction [GO0030054]	0.249444	1.20214	0.168334	51	Double.Amine_Labelled
444	Double.Amine_Labelled.1	Expt14	cell periphery [GO0071944]	0.694469	1.1388	0.175721	42	Double.Amine_Labelled
445	Double.Amine_Labelled.1	Expt14	cell surface [GO0009986]	0.499154	1.31882	0.101149	170	Double.Amine_Labelled
446	Double.Amine_Labelled.1	Expt14	cytosol [GO0005829]	0.278175	1.09941	0.0264553	1727	Double.Amine_Labelled
447	Double.Amine_Labelled.1	Expt14	external side of plasma membrane [GO0009897]	0.0420553	1.45194	0.171113	72	Double.Amine_Labelled
448	Double.Amine_Labelled.1	Expt14	extracellular region [GO0005576]	0.587609	1.12812	0.0584901	372	Double.Amine_Labelled
449	Double.Amine_Labelled.1	Expt14	plasma membrane [GO0005886]	0.215391	1.12502	0.0368315	933	Double.Amine_Labelled
450	Double.Amine_Labelled.1	Expt14	surfaceome.by.ML	-0.0936529	1.3535	0.0852626	252	Double.Amine_Labelled
451	Double.Amine_Labelled.1	Expt15	adherens junction [GO0005912]	-0.139681	1.7198	0.31399	30	Double.Amine_Labelled
452	Double.Amine_Labelled.1	Expt15	cell-cell junction [GO0005911]	-0.122453	0.631269	0.117224	29	Double.Amine_Labelled
453	Double.Amine_Labelled.1	Expt15	cell junction [GO0030054]	-0.169812	1.28292	0.208117	38	Double.Amine_Labelled
454	Double.Amine_Labelled.1	Expt15	cell periphery [GO0071944]	-0.0449065	1.55326	0.298926	27	Double.Amine_Labelled
455	Double.Amine_Labelled.1	Expt15	cell surface [GO0009986]	0.143665	1.58635	0.133595	141	Double.Amine_Labelled
456	Double.Amine_Labelled.1	Expt15	cytosol [GO0005829]	-0.0790573	1.30379	0.0447986	847	Double.Amine_Labelled
457	Double.Amine_Labelled.1	Expt15	external side of plasma membrane [GO0009897]	-0.0633474	1.18093	0.160704	54	Double.Amine_Labelled
458	Double.Amine_Labelled.1	Expt15	extracellular region [GO0005576]	0.120459	1.43243	0.0993213	208	Double.Amine_Labelled
459	Double.Amine_Labelled.1	Expt15	plasma membrane [GO0005886]	-0.100385	1.34943	0.055792	585	Double.Amine_Labelled
460	Double.Amine_Labelled.1	Expt15	surfaceome.by.ML	-0.206443	1.24717	0.0875342	203	Double.Amine_Labelled
461	Double.Amine_Labelled.2	Expt11	adherens junction [GO0005912]	0.827354	1.07948	0.138213	61	Double.Amine_Labelled
462	Double.Amine_Labelled.2	Expt11	cell-cell junction [GO0005911]	0.630989	1.04246	0.120373	75	Double.Amine_Labelled
463	Double.Amine_Labelled.2	Expt11	cell junction [GO0030054]	0.432522	0.903026	0.111155	66	Double.Amine_Labelled
464	Double.Amine_Labelled.2	Expt11	cell periphery [GO0071944]	0.673082	1.2356	0.178343	48	Double.Amine_Labelled
465	Double.Amine_Labelled.2	Expt11	cell surface [GO0009986]	0.749769	1.13757	0.075173	229	Double.Amine_Labelled
466	Double.Amine_Labelled.2	Expt11	cytosol [GO0005829]	0.320503	1.01915	0.026038	1532	Double.Amine_Labelled
467	Double.Amine_Labelled.2	Expt11	external side of plasma membrane [GO0009897]	0.464591	1.12217	0.102439	120	Double.Amine_Labelled
468	Double.Amine_Labelled.2	Expt11	extracellular region [GO0005576]	0.601004	1.01535	0.0523628	376	Double.Amine_Labelled
469	Double.Amine_Labelled.2	Expt11	plasma membrane [GO0005886]	0.350498	1.05831	0.0328642	1037	Double.Amine_Labelled
470	Double.Amine_Labelled.2	Expt11	surfaceome.by.ML	0.351574	1.12332	0.0576253	380	Double.Amine_Labelled
471	Double.Amine_Labelled.2	Expt12	adherens junction [GO0005912]	0.689662	1.11419	0.150237	55	Double.Amine_Labelled
472	Double.Amine_Labelled.2	Expt12	cell-cell junction [GO0005911]	0.653334	1.02306	0.126895	65	Double.Amine_Labelled
473	Double.Amine_Labelled.2	Expt12	cell junction [GO0030054]	0.455856	0.915192	0.132097	48	Double.Amine_Labelled
474	Double.Amine_Labelled.2	Expt12	cell periphery [GO0071944]	1.00187	0.894567	0.147066	37	Double.Amine_Labelled
475	Double.Amine_Labelled.2	Expt12	cell surface [GO0009986]	0.670209	1.19485	0.0883256	183	Double.Amine_Labelled
476	Double.Amine_Labelled.2	Expt12	cytosol [GO0005829]	0.298841	1.06501	0.0282028	1426	Double.Amine_Labelled
477	Double.Amine_Labelled.2	Expt12	external side of plasma membrane [GO0009897]	0.177659	1.14902	0.119148	93	Double.Amine_Labelled
478	Double.Amine_Labelled.2	Expt12	extracellular region [GO0005576]	0.596949	1.05076	0.0560856	351	Double.Amine_Labelled
479	Double.Amine_Labelled.2	Expt12	plasma membrane [GO0005886]	0.21297	1.10893	0.0372764	885	Double.Amine_Labelled
480	Double.Amine_Labelled.2	Expt12	surfaceome.by.ML	0.075542	1.11871	0.0672165	277	Double.Amine_Labelled
481	Double.Amine_Labelled.2	Expt14	adherens junction [GO0005912]	0.452627	1.29796	0.17043	58	Double.Amine_Labelled
482	Double.Amine_Labelled.2	Expt14	cell-cell junction [GO0005911]	0.528038	1.10963	0.134563	68	Double.Amine_Labelled
483	Double.Amine_Labelled.2	Expt14	cell junction [GO0030054]	0.202517	1.21967	0.170788	51	Double.Amine_Labelled
484	Double.Amine_Labelled.2	Expt14	cell periphery [GO0071944]	0.616973	1.34752	0.207928	42	Double.Amine_Labelled
485	Double.Amine_Labelled.2	Expt14	cell surface [GO0009986]	0.495281	1.31531	0.10088	170	Double.Amine_Labelled
486	Double.Amine_Labelled.2	Expt14	cytosol [GO0005829]	0.259467	1.08799	0.0261805	1727	Double.Amine_Labelled
487	Double.Amine_Labelled.2	Expt14	external side of plasma membrane [GO0009897]	0.191507	1.19727	0.1411	72	Double.Amine_Labelled
488	Double.Amine_Labelled.2	Expt14	extracellular region [GO0005576]	0.563276	1.09388	0.0567148	372	Double.Amine_Labelled
489	Double.Amine_Labelled.2	Expt14	plasma membrane [GO0005886]	0.209911	1.14319	0.0374263	933	Double.Amine_Labelled
490	Double.Amine_Labelled.2	Expt14	surfaceome.by.ML	-0.0427588	1.26242	0.0795248	252	Double.Amine_Labelled
491	Double.Amine_Labelled.2	Expt15	adherens junction [GO0005912]	-0.114785	1.56905	0.286468	30	Double.Amine_Labelled
492	Double.Amine_Labelled.2	Expt15	cell-cell junction [GO0005911]	-0.198544	0.620025	0.115136	29	Double.Amine_Labelled
493	Double.Amine_Labelled.2	Expt15	cell junction [GO0030054]	-0.215974	1.24198	0.201475	38	Double.Amine_Labelled
494	Double.Amine_Labelled.2	Expt15	cell periphery [GO0071944]	-0.119556	1.4424	0.27759	27	Double.Amine_Labelled
495	Double.Amine_Labelled.2	Expt15	cell surface [GO0009986]	0.152086	1.46244	0.12316	141	Double.Amine_Labelled
496	Double.Amine_Labelled.2	Expt15	cytosol [GO0005829]	-0.0904809	1.24126	0.0426504	847	Double.Amine_Labelled
497	Double.Amine_Labelled.2	Expt15	external side of plasma membrane [GO0009897]	-0.126128	1.24943	0.170026	54	Double.Amine_Labelled
498	Double.Amine_Labelled.2	Expt15	extracellular region [GO0005576]	0.104812	1.33749	0.0927381	208	Double.Amine_Labelled
499	Double.Amine_Labelled.2	Expt15	plasma membrane [GO0005886]	-0.122416	1.32204	0.0546596	585	Double.Amine_Labelled
500	Double.Amine_Labelled.2	Expt15	surfaceome.by.ML	-0.244076	1.24347	0.0872743	203	Double.Amine_Labelled
501	Double.Amine_Labelled.3	Expt11	adherens junction [GO0005912]	0.810914	1.07884	0.138132	61	Double.Amine_Labelled
502	Double.Amine_Labelled.3	Expt11	cell-cell junction [GO0005911]	0.570677	1.1021	0.12726	75	Double.Amine_Labelled
503	Double.Amine_Labelled.3	Expt11	cell junction [GO0030054]	0.402548	0.955242	0.117582	66	Double.Amine_Labelled
504	Double.Amine_Labelled.3	Expt11	cell periphery [GO0071944]	0.632451	1.36987	0.197723	48	Double.Amine_Labelled
505	Double.Amine_Labelled.3	Expt11	cell surface [GO0009986]	0.781425	1.078	0.0712361	229	Double.Amine_Labelled
506	Double.Amine_Labelled.3	Expt11	cytosol [GO0005829]	0.330021	1.01575	0.0259512	1532	Double.Amine_Labelled
507	Double.Amine_Labelled.3	Expt11	external side of plasma membrane [GO0009897]	0.500982	1.07015	0.0976913	120	Double.Amine_Labelled
508	Double.Amine_Labelled.3	Expt11	extracellular region [GO0005576]	0.610772	1.03126	0.053183	376	Double.Amine_Labelled
509	Double.Amine_Labelled.3	Expt11	plasma membrane [GO0005886]	0.350942	1.09428	0.0339812	1037	Double.Amine_Labelled
510	Double.Amine_Labelled.3	Expt11	surfaceome.by.ML	0.367836	1.12163	0.0575382	380	Double.Amine_Labelled
511	Double.Amine_Labelled.3	Expt12	adherens junction [GO0005912]	0.630247	1.27317	0.171674	55	Double.Amine_Labelled
512	Double.Amine_Labelled.3	Expt12	cell-cell junction [GO0005911]	0.524828	1.325	0.164347	65	Double.Amine_Labelled
513	Double.Amine_Labelled.3	Expt12	cell junction [GO0030054]	0.46675	0.898926	0.129749	48	Double.Amine_Labelled
514	Double.Amine_Labelled.3	Expt12	cell periphery [GO0071944]	0.9875	0.895007	0.147138	37	Double.Amine_Labelled
515	Double.Amine_Labelled.3	Expt12	cell surface [GO0009986]	0.655358	1.17761	0.0870517	183	Double.Amine_Labelled
516	Double.Amine_Labelled.3	Expt12	cytosol [GO0005829]	0.289891	1.07161	0.0283776	1426	Double.Amine_Labelled
517	Double.Amine_Labelled.3	Expt12	external side of plasma membrane [GO0009897]	0.103242	1.32774	0.13768	93	Double.Amine_Labelled
518	Double.Amine_Labelled.3	Expt12	extracellular region [GO0005576]	0.571352	1.11037	0.0592671	351	Double.Amine_Labelled
519	Double.Amine_Labelled.3	Expt12	plasma membrane [GO0005886]	0.190291	1.17575	0.0395226	885	Double.Amine_Labelled
520	Double.Amine_Labelled.3	Expt12	surfaceome.by.ML	0.0318326	1.2223	0.0734409	277	Double.Amine_Labelled
521	Double.Amine_Labelled.3	Expt14	adherens junction [GO0005912]	0.490326	1.23822	0.162586	58	Double.Amine_Labelled
522	Double.Amine_Labelled.3	Expt14	cell-cell junction [GO0005911]	0.54081	1.10145	0.133571	68	Double.Amine_Labelled
523	Double.Amine_Labelled.3	Expt14	cell junction [GO0030054]	0.328382	0.974278	0.136426	51	Double.Amine_Labelled
524	Double.Amine_Labelled.3	Expt14	cell periphery [GO0071944]	0.698575	1.15246	0.177829	42	Double.Amine_Labelled
525	Double.Amine_Labelled.3	Expt14	cell surface [GO0009986]	0.434723	1.50357	0.115319	170	Double.Amine_Labelled
526	Double.Amine_Labelled.3	Expt14	cytosol [GO0005829]	0.257146	1.15551	0.0278053	1727	Double.Amine_Labelled
527	Double.Amine_Labelled.3	Expt14	external side of plasma membrane [GO0009897]	-0.0173154	1.62991	0.192086	72	Double.Amine_Labelled
528	Double.Amine_Labelled.3	Expt14	extracellular region [GO0005576]	0.581317	1.14558	0.0593957	372	Double.Amine_Labelled
529	Double.Amine_Labelled.3	Expt14	plasma membrane [GO0005886]	0.205793	1.18404	0.0387638	933	Double.Amine_Labelled
530	Double.Amine_Labelled.3	Expt14	surfaceome.by.ML	-0.109946	1.47143	0.0926916	252	Double.Amine_Labelled
531	Double.Amine_Labelled.3	Expt15	adherens junction [GO0005912]	-0.0548708	1.47439	0.269186	30	Double.Amine_Labelled
532	Double.Amine_Labelled.3	Expt15	cell-cell junction [GO0005911]	-0.103961	0.583822	0.108413	29	Double.Amine_Labelled
533	Double.Amine_Labelled.3	Expt15	cell junction [GO0030054]	-0.133862	1.09268	0.177255	38	Double.Amine_Labelled
534	Double.Amine_Labelled.3	Expt15	cell periphery [GO0071944]	-0.0632052	1.47617	0.284089	27	Double.Amine_Labelled
535	Double.Amine_Labelled.3	Expt15	cell surface [GO0009986]	0.109846	1.55341	0.130821	141	Double.Amine_Labelled
536	Double.Amine_Labelled.3	Expt15	cytosol [GO0005829]	-0.101933	1.29041	0.044339	847	Double.Amine_Labelled
537	Double.Amine_Labelled.3	Expt15	external side of plasma membrane [GO0009897]	-0.116432	1.17341	0.15968	54	Double.Amine_Labelled
538	Double.Amine_Labelled.3	Expt15	extracellular region [GO0005576]	0.122932	1.36908	0.0949287	208	Double.Amine_Labelled
539	Double.Amine_Labelled.3	Expt15	plasma membrane [GO0005886]	-0.110915	1.32151	0.0546376	585	Double.Amine_Labelled
540	Double.Amine_Labelled.3	Expt15	surfaceome.by.ML	-0.232574	1.25162	0.0878468	203	Double.Amine_Labelled
541	Double.Amine_plus_carboxyl_Labelled	Expt11	adherens junction [GO0005912]	0.783674	1.05618	0.135229	61	Double.Amine_plus_carboxyl_Labelled
542	Double.Amine_plus_carboxyl_Labelled	Expt11	cell-cell junction [GO0005911]	0.471311	1.17095	0.13521	75	Double.Amine_plus_carboxyl_Labelled
543	Double.Amine_plus_carboxyl_Labelled	Expt11	cell junction [GO0030054]	0.394796	0.879751	0.10829	66	Double.Amine_plus_carboxyl_Labelled
544	Double.Amine_plus_carboxyl_Labelled	Expt11	cell periphery [GO0071944]	0.650914	0.987282	0.142502	48	Double.Amine_plus_carboxyl_Labelled
545	Double.Amine_plus_carboxyl_Labelled	Expt11	cell surface [GO0009986]	0.915036	1.06174	0.0701618	229	Double.Amine_plus_carboxyl_Labelled
546	Double.Amine_plus_carboxyl_Labelled	Expt11	cytosol [GO0005829]	0.191322	1.08509	0.0277227	1532	Double.Amine_plus_carboxyl_Labelled
547	Double.Amine_plus_carboxyl_Labelled	Expt11	external side of plasma membrane [GO0009897]	0.750489	1.16067	0.105954	120	Double.Amine_plus_carboxyl_Labelled
548	Double.Amine_plus_carboxyl_Labelled	Expt11	extracellular region [GO0005576]	0.540887	1.01632	0.0524127	376	Double.Amine_plus_carboxyl_Labelled
549	Double.Amine_plus_carboxyl_Labelled	Expt11	plasma membrane [GO0005886]	0.418264	1.10458	0.0343012	1037	Double.Amine_plus_carboxyl_Labelled
550	Double.Amine_plus_carboxyl_Labelled	Expt11	surfaceome.by.ML	0.691476	1.07545	0.0551695	380	Double.Amine_plus_carboxyl_Labelled
551	Double.Amine_plus_carboxyl_Labelled	Expt12	adherens junction [GO0005912]	0.725225	1.15192	0.155324	55	Double.Amine_plus_carboxyl_Labelled
552	Double.Amine_plus_carboxyl_Labelled	Expt12	cell-cell junction [GO0005911]	0.679941	1.07859	0.133782	65	Double.Amine_plus_carboxyl_Labelled
553	Double.Amine_plus_carboxyl_Labelled	Expt12	cell junction [GO0030054]	0.507183	0.922	0.133079	48	Double.Amine_plus_carboxyl_Labelled
554	Double.Amine_plus_carboxyl_Labelled	Expt12	cell periphery [GO0071944]	1.04142	0.911453	0.149842	37	Double.Amine_plus_carboxyl_Labelled
555	Double.Amine_plus_carboxyl_Labelled	Expt12	cell surface [GO0009986]	0.945836	1.06416	0.0786653	183	Double.Amine_plus_carboxyl_Labelled
556	Double.Amine_plus_carboxyl_Labelled	Expt12	cytosol [GO0005829]	0.289794	1.03426	0.0273887	1426	Double.Amine_plus_carboxyl_Labelled
557	Double.Amine_plus_carboxyl_Labelled	Expt12	external side of plasma membrane [GO0009897]	0.631746	1.10321	0.114398	93	Double.Amine_plus_carboxyl_Labelled
558	Double.Amine_plus_carboxyl_Labelled	Expt12	extracellular region [GO0005576]	0.606357	1.05746	0.0564431	351	Double.Amine_plus_carboxyl_Labelled
559	Double.Amine_plus_carboxyl_Labelled	Expt12	plasma membrane [GO0005886]	0.403266	1.03771	0.0348821	885	Double.Amine_plus_carboxyl_Labelled
560	Double.Amine_plus_carboxyl_Labelled	Expt12	surfaceome.by.ML	0.553667	1.00574	0.0604291	277	Double.Amine_plus_carboxyl_Labelled
561	Double.Amine_plus_carboxyl_Labelled	Expt13	adherens junction [GO0005912]	0.619551	1.25965	0.209941	36	Double.Amine_plus_carboxyl_Labelled
562	Double.Amine_plus_carboxyl_Labelled	Expt13	cell-cell junction [GO0005911]	0.397135	1.17823	0.168319	49	Double.Amine_plus_carboxyl_Labelled
563	Double.Amine_plus_carboxyl_Labelled	Expt13	cell junction [GO0030054]	0.19207	1.15486	0.178199	42	Double.Amine_plus_carboxyl_Labelled
564	Double.Amine_plus_carboxyl_Labelled	Expt13	cell periphery [GO0071944]	1.01671	1.04088	0.204134	26	Double.Amine_plus_carboxyl_Labelled
565	Double.Amine_plus_carboxyl_Labelled	Expt13	cell surface [GO0009986]	0.790742	1.28154	0.104637	150	Double.Amine_plus_carboxyl_Labelled
566	Double.Amine_plus_carboxyl_Labelled	Expt13	cytosol [GO0005829]	0.30862	1.05404	0.0329388	1024	Double.Amine_plus_carboxyl_Labelled
567	Double.Amine_plus_carboxyl_Labelled	Expt13	external side of plasma membrane [GO0009897]	0.610442	0.993515	0.122293	66	Double.Amine_plus_carboxyl_Labelled
568	Double.Amine_plus_carboxyl_Labelled	Expt13	extracellular region [GO0005576]	0.58186	1.12156	0.0676329	275	Double.Amine_plus_carboxyl_Labelled
569	Double.Amine_plus_carboxyl_Labelled	Expt13	plasma membrane [GO0005886]	0.35902	1.0856	0.0427122	646	Double.Amine_plus_carboxyl_Labelled
570	Double.Amine_plus_carboxyl_Labelled	Expt13	surfaceome.by.ML	0.343897	1.02058	0.0696031	215	Double.Amine_plus_carboxyl_Labelled
571	Double.Amine_plus_carboxyl_Labelled	Expt14	adherens junction [GO0005912]	0.46684	1.23261	0.161849	58	Double.Amine_plus_carboxyl_Labelled
572	Double.Amine_plus_carboxyl_Labelled	Expt14	cell-cell junction [GO0005911]	0.478851	1.02543	0.124352	68	Double.Amine_plus_carboxyl_Labelled
573	Double.Amine_plus_carboxyl_Labelled	Expt14	cell junction [GO0030054]	0.302881	0.964065	0.134996	51	Double.Amine_plus_carboxyl_Labelled
574	Double.Amine_plus_carboxyl_Labelled	Expt14	cell periphery [GO0071944]	0.671548	1.09537	0.16902	42	Double.Amine_plus_carboxyl_Labelled
575	Double.Amine_plus_carboxyl_Labelled	Expt14	cell surface [GO0009986]	0.66635	1.22086	0.0936359	170	Double.Amine_plus_carboxyl_Labelled
576	Double.Amine_plus_carboxyl_Labelled	Expt14	cytosol [GO0005829]	0.221272	1.10093	0.0264919	1727	Double.Amine_plus_carboxyl_Labelled
577	Double.Amine_plus_carboxyl_Labelled	Expt14	external side of plasma membrane [GO0009897]	0.385947	1.26569	0.149162	72	Double.Amine_plus_carboxyl_Labelled
578	Double.Amine_plus_carboxyl_Labelled	Expt14	extracellular region [GO0005576]	0.547639	1.14965	0.0596067	372	Double.Amine_plus_carboxyl_Labelled
579	Double.Amine_plus_carboxyl_Labelled	Expt14	plasma membrane [GO0005886]	0.299091	1.08317	0.0354613	933	Double.Amine_plus_carboxyl_Labelled
580	Double.Amine_plus_carboxyl_Labelled	Expt14	surfaceome.by.ML	0.275381	1.14413	0.0720732	252	Double.Amine_plus_carboxyl_Labelled
581	Double.Amine_plus_carboxyl_Labelled	Expt15	adherens junction [GO0005912]	0.220433	1.32558	0.242016	30	Double.Amine_plus_carboxyl_Labelled
582	Double.Amine_plus_carboxyl_Labelled	Expt15	cell-cell junction [GO0005911]	0.00303816	0.651986	0.121071	29	Double.Amine_plus_carboxyl_Labelled
583	Double.Amine_plus_carboxyl_Labelled	Expt15	cell junction [GO0030054]	0.161971	0.869123	0.14099	38	Double.Amine_plus_carboxyl_Labelled
584	Double.Amine_plus_carboxyl_Labelled	Expt15	cell periphery [GO0071944]	0.384667	1.04799	0.201686	27	Double.Amine_plus_carboxyl_Labelled
585	Double.Amine_plus_carboxyl_Labelled	Expt15	cell surface [GO0009986]	0.447088	1.31393	0.110652	141	Double.Amine_plus_carboxyl_Labelled
586	Double.Amine_plus_carboxyl_Labelled	Expt15	cytosol [GO0005829]	0.105857	1.14102	0.039206	847	Double.Amine_plus_carboxyl_Labelled
587	Double.Amine_plus_carboxyl_Labelled	Expt15	external side of plasma membrane [GO0009897]	0.29513	1.06557	0.145005	54	Double.Amine_plus_carboxyl_Labelled
588	Double.Amine_plus_carboxyl_Labelled	Expt15	extracellular region [GO0005576]	0.27295	1.34001	0.0929128	208	Double.Amine_plus_carboxyl_Labelled
589	Double.Amine_plus_carboxyl_Labelled	Expt15	plasma membrane [GO0005886]	0.173085	1.17219	0.048464	585	Double.Amine_plus_carboxyl_Labelled
590	Double.Amine_plus_carboxyl_Labelled	Expt15	surfaceome.by.ML	0.0902856	1.15468	0.081043	203	Double.Amine_plus_carboxyl_Labelled
591	Double.Amine_plus_carboxyl_Labelled.1	Expt11	adherens junction [GO0005912]	0.768899	1.05632	0.135248	61	Double.Amine_plus_carboxyl_Labelled
592	Double.Amine_plus_carboxyl_Labelled.1	Expt11	cell-cell junction [GO0005911]	0.472925	1.19304	0.13776	75	Double.Amine_plus_carboxyl_Labelled
593	Double.Amine_plus_carboxyl_Labelled.1	Expt11	cell junction [GO0030054]	0.341221	1.04207	0.12827	66	Double.Amine_plus_carboxyl_Labelled
594	Double.Amine_plus_carboxyl_Labelled.1	Expt11	cell periphery [GO0071944]	0.665786	0.987845	0.142583	48	Double.Amine_plus_carboxyl_Labelled
595	Double.Amine_plus_carboxyl_Labelled.1	Expt11	cell surface [GO0009986]	0.924922	1.0606	0.0700867	229	Double.Amine_plus_carboxyl_Labelled
596	Double.Amine_plus_carboxyl_Labelled.1	Expt11	cytosol [GO0005829]	0.202968	1.0842	0.0277001	1532	Double.Amine_plus_carboxyl_Labelled
597	Double.Amine_plus_carboxyl_Labelled.1	Expt11	external side of plasma membrane [GO0009897]	0.707066	1.29969	0.118645	120	Double.Amine_plus_carboxyl_Labelled
598	Double.Amine_plus_carboxyl_Labelled.1	Expt11	extracellular region [GO0005576]	0.579741	0.985784	0.0508379	376	Double.Amine_plus_carboxyl_Labelled
599	Double.Amine_plus_carboxyl_Labelled.1	Expt11	plasma membrane [GO0005886]	0.42897	1.09955	0.0341449	1037	Double.Amine_plus_carboxyl_Labelled
600	Double.Amine_plus_carboxyl_Labelled.1	Expt11	surfaceome.by.ML	0.6966	1.09124	0.0559795	380	Double.Amine_plus_carboxyl_Labelled
601	Double.Amine_plus_carboxyl_Labelled.1	Expt12	adherens junction [GO0005912]	0.694727	1.14749	0.154727	55	Double.Amine_plus_carboxyl_Labelled
602	Double.Amine_plus_carboxyl_Labelled.1	Expt12	cell-cell junction [GO0005911]	0.648794	1.02599	0.127258	65	Double.Amine_plus_carboxyl_Labelled
603	Double.Amine_plus_carboxyl_Labelled.1	Expt12	cell junction [GO0030054]	0.504002	0.902599	0.130279	48	Double.Amine_plus_carboxyl_Labelled
604	Double.Amine_plus_carboxyl_Labelled.1	Expt12	cell periphery [GO0071944]	1.00132	0.928269	0.152607	37	Double.Amine_plus_carboxyl_Labelled
605	Double.Amine_plus_carboxyl_Labelled.1	Expt12	cell surface [GO0009986]	0.93687	1.00656	0.0744071	183	Double.Amine_plus_carboxyl_Labelled
606	Double.Amine_plus_carboxyl_Labelled.1	Expt12	cytosol [GO0005829]	0.271716	1.04944	0.0277905	1426	Double.Amine_plus_carboxyl_Labelled
607	Double.Amine_plus_carboxyl_Labelled.1	Expt12	external side of plasma membrane [GO0009897]	0.594708	1.0948	0.113526	93	Double.Amine_plus_carboxyl_Labelled
608	Double.Amine_plus_carboxyl_Labelled.1	Expt12	extracellular region [GO0005576]	0.595062	1.06675	0.056939	351	Double.Amine_plus_carboxyl_Labelled
609	Double.Amine_plus_carboxyl_Labelled.1	Expt12	plasma membrane [GO0005886]	0.392346	1.0278	0.0345491	885	Double.Amine_plus_carboxyl_Labelled
610	Double.Amine_plus_carboxyl_Labelled.1	Expt12	surfaceome.by.ML	0.53045	1.01789	0.0611588	277	Double.Amine_plus_carboxyl_Labelled
611	Double.Amine_plus_carboxyl_Labelled.1	Expt13	adherens junction [GO0005912]	0.58297	1.28947	0.214911	36	Double.Amine_plus_carboxyl_Labelled
612	Double.Amine_plus_carboxyl_Labelled.1	Expt13	cell-cell junction [GO0005911]	0.398264	1.20025	0.171464	49	Double.Amine_plus_carboxyl_Labelled
613	Double.Amine_plus_carboxyl_Labelled.1	Expt13	cell junction [GO0030054]	0.133451	1.34042	0.206832	42	Double.Amine_plus_carboxyl_Labelled
614	Double.Amine_plus_carboxyl_Labelled.1	Expt13	cell periphery [GO0071944]	1.03292	0.959428	0.188159	26	Double.Amine_plus_carboxyl_Labelled
615	Double.Amine_plus_carboxyl_Labelled.1	Expt13	cell surface [GO0009986]	0.817374	1.16985	0.095518	150	Double.Amine_plus_carboxyl_Labelled
616	Double.Amine_plus_carboxyl_Labelled.1	Expt13	cytosol [GO0005829]	0.307168	1.04849	0.0327654	1024	Double.Amine_plus_carboxyl_Labelled
617	Double.Amine_plus_carboxyl_Labelled.1	Expt13	external side of plasma membrane [GO0009897]	0.61417	0.998697	0.122931	66	Double.Amine_plus_carboxyl_Labelled
618	Double.Amine_plus_carboxyl_Labelled.1	Expt13	extracellular region [GO0005576]	0.563811	1.12593	0.0678962	275	Double.Amine_plus_carboxyl_Labelled
619	Double.Amine_plus_carboxyl_Labelled.1	Expt13	plasma membrane [GO0005886]	0.353804	1.06029	0.0417166	646	Double.Amine_plus_carboxyl_Labelled
620	Double.Amine_plus_carboxyl_Labelled.1	Expt13	surfaceome.by.ML	0.349472	0.988542	0.067418	215	Double.Amine_plus_carboxyl_Labelled
621	Double.Amine_plus_carboxyl_Labelled.1	Expt14	adherens junction [GO0005912]	0.517394	1.19327	0.156685	58	Double.Amine_plus_carboxyl_Labelled
622	Double.Amine_plus_carboxyl_Labelled.1	Expt14	cell-cell junction [GO0005911]	0.421185	1.17243	0.142178	68	Double.Amine_plus_carboxyl_Labelled
623	Double.Amine_plus_carboxyl_Labelled.1	Expt14	cell junction [GO0030054]	0.30708	0.925608	0.129611	51	Double.Amine_plus_carboxyl_Labelled
624	Double.Amine_plus_carboxyl_Labelled.1	Expt14	cell periphery [GO0071944]	0.658231	1.11026	0.171317	42	Double.Amine_plus_carboxyl_Labelled
625	Double.Amine_plus_carboxyl_Labelled.1	Expt14	cell surface [GO0009986]	0.625441	1.28719	0.0987227	170	Double.Amine_plus_carboxyl_Labelled
626	Double.Amine_plus_carboxyl_Labelled.1	Expt14	cytosol [GO0005829]	0.228503	1.08524	0.0261144	1727	Double.Amine_plus_carboxyl_Labelled
627	Double.Amine_plus_carboxyl_Labelled.1	Expt14	external side of plasma membrane [GO0009897]	0.248851	1.51603	0.178666	72	Double.Amine_plus_carboxyl_Labelled
628	Double.Amine_plus_carboxyl_Labelled.1	Expt14	extracellular region [GO0005576]	0.573726	1.13779	0.0589917	372	Double.Amine_plus_carboxyl_Labelled
629	Double.Amine_plus_carboxyl_Labelled.1	Expt14	plasma membrane [GO0005886]	0.291142	1.09815	0.0359518	933	Double.Amine_plus_carboxyl_Labelled
630	Double.Amine_plus_carboxyl_Labelled.1	Expt14	surfaceome.by.ML	0.253442	1.19011	0.0749699	252	Double.Amine_plus_carboxyl_Labelled
631	Double.Amine_plus_carboxyl_Labelled.1	Expt15	adherens junction [GO0005912]	0.321003	1.0052	0.183524	30	Double.Amine_plus_carboxyl_Labelled
632	Double.Amine_plus_carboxyl_Labelled.1	Expt15	cell-cell junction [GO0005911]	0.0469092	0.659208	0.122412	29	Double.Amine_plus_carboxyl_Labelled
633	Double.Amine_plus_carboxyl_Labelled.1	Expt15	cell junction [GO0030054]	0.181229	0.818971	0.132855	38	Double.Amine_plus_carboxyl_Labelled
634	Double.Amine_plus_carboxyl_Labelled.1	Expt15	cell periphery [GO0071944]	0.37485	1.05091	0.202247	27	Double.Amine_plus_carboxyl_Labelled
635	Double.Amine_plus_carboxyl_Labelled.1	Expt15	cell surface [GO0009986]	0.475874	1.26039	0.106144	141	Double.Amine_plus_carboxyl_Labelled
636	Double.Amine_plus_carboxyl_Labelled.1	Expt15	cytosol [GO0005829]	0.121185	1.13584	0.0390279	847	Double.Amine_plus_carboxyl_Labelled
637	Double.Amine_plus_carboxyl_Labelled.1	Expt15	external side of plasma membrane [GO0009897]	0.32597	1.0389	0.141376	54	Double.Amine_plus_carboxyl_Labelled
638	Double.Amine_plus_carboxyl_Labelled.1	Expt15	extracellular region [GO0005576]	0.305494	1.25685	0.0871468	208	Double.Amine_plus_carboxyl_Labelled
639	Double.Amine_plus_carboxyl_Labelled.1	Expt15	plasma membrane [GO0005886]	0.202522	1.10749	0.0457889	585	Double.Amine_plus_carboxyl_Labelled
640	Double.Amine_plus_carboxyl_Labelled.1	Expt15	surfaceome.by.ML	0.136921	1.07414	0.0753898	203	Double.Amine_plus_carboxyl_Labelled
641	Double.Amine_plus_carboxyl_Labelled.2	Expt11	adherens junction [GO0005912]	0.679552	1.27969	0.163848	61	Double.Amine_plus_carboxyl_Labelled
642	Double.Amine_plus_carboxyl_Labelled.2	Expt11	cell-cell junction [GO0005911]	0.451176	1.21497	0.140293	75	Double.Amine_plus_carboxyl_Labelled
643	Double.Amine_plus_carboxyl_Labelled.2	Expt11	cell junction [GO0030054]	0.285014	1.10111	0.135537	66	Double.Amine_plus_carboxyl_Labelled
644	Double.Amine_plus_carboxyl_Labelled.2	Expt11	cell periphery [GO0071944]	0.628027	0.969842	0.139985	48	Double.Amine_plus_carboxyl_Labelled
645	Double.Amine_plus_carboxyl_Labelled.2	Expt11	cell surface [GO0009986]	0.865689	1.16058	0.0766932	229	Double.Amine_plus_carboxyl_Labelled
646	Double.Amine_plus_carboxyl_Labelled.2	Expt11	cytosol [GO0005829]	0.123305	1.19399	0.030505	1532	Double.Amine_plus_carboxyl_Labelled
647	Double.Amine_plus_carboxyl_Labelled.2	Expt11	external side of plasma membrane [GO0009897]	0.748147	1.0853	0.0990737	120	Double.Amine_plus_carboxyl_Labelled
648	Double.Amine_plus_carboxyl_Labelled.2	Expt11	extracellular region [GO0005576]	0.508056	1.07805	0.0555963	376	Double.Amine_plus_carboxyl_Labelled
649	Double.Amine_plus_carboxyl_Labelled.2	Expt11	plasma membrane [GO0005886]	0.38229	1.16817	0.0362758	1037	Double.Amine_plus_carboxyl_Labelled
650	Double.Amine_plus_carboxyl_Labelled.2	Expt11	surfaceome.by.ML	0.708649	1.05999	0.0543765	380	Double.Amine_plus_carboxyl_Labelled
651	Double.Amine_plus_carboxyl_Labelled.2	Expt12	adherens junction [GO0005912]	0.68482	1.14047	0.153781	55	Double.Amine_plus_carboxyl_Labelled
652	Double.Amine_plus_carboxyl_Labelled.2	Expt12	cell-cell junction [GO0005911]	0.667682	1.04371	0.129456	65	Double.Amine_plus_carboxyl_Labelled
653	Double.Amine_plus_carboxyl_Labelled.2	Expt12	cell junction [GO0030054]	0.49251	0.962622	0.138943	48	Double.Amine_plus_carboxyl_Labelled
654	Double.Amine_plus_carboxyl_Labelled.2	Expt12	cell periphery [GO0071944]	1.05136	0.896863	0.147443	37	Double.Amine_plus_carboxyl_Labelled
655	Double.Amine_plus_carboxyl_Labelled.2	Expt12	cell surface [GO0009986]	0.955293	1.01609	0.0751113	183	Double.Amine_plus_carboxyl_Labelled
656	Double.Amine_plus_carboxyl_Labelled.2	Expt12	cytosol [GO0005829]	0.285884	1.02484	0.0271391	1426	Double.Amine_plus_carboxyl_Labelled
657	Double.Amine_plus_carboxyl_Labelled.2	Expt12	external side of plasma membrane [GO0009897]	0.593559	1.11821	0.115953	93	Double.Amine_plus_carboxyl_Labelled
658	Double.Amine_plus_carboxyl_Labelled.2	Expt12	extracellular region [GO0005576]	0.61649	1.0018	0.0534722	351	Double.Amine_plus_carboxyl_Labelled
659	Double.Amine_plus_carboxyl_Labelled.2	Expt12	plasma membrane [GO0005886]	0.373745	1.05214	0.0353674	885	Double.Amine_plus_carboxyl_Labelled
660	Double.Amine_plus_carboxyl_Labelled.2	Expt12	surfaceome.by.ML	0.493697	1.02508	0.061591	277	Double.Amine_plus_carboxyl_Labelled
661	Double.Amine_plus_carboxyl_Labelled.2	Expt14	adherens junction [GO0005912]	0.498554	1.21191	0.159131	58	Double.Amine_plus_carboxyl_Labelled
662	Double.Amine_plus_carboxyl_Labelled.2	Expt14	cell-cell junction [GO0005911]	0.420295	1.1802	0.14312	68	Double.Amine_plus_carboxyl_Labelled
663	Double.Amine_plus_carboxyl_Labelled.2	Expt14	cell junction [GO0030054]	0.287159	0.957931	0.134137	51	Double.Amine_plus_carboxyl_Labelled
664	Double.Amine_plus_carboxyl_Labelled.2	Expt14	cell periphery [GO0071944]	0.63359	1.09174	0.16846	42	Double.Amine_plus_carboxyl_Labelled
665	Double.Amine_plus_carboxyl_Labelled.2	Expt14	cell surface [GO0009986]	0.622352	1.20801	0.0926505	170	Double.Amine_plus_carboxyl_Labelled
666	Double.Amine_plus_carboxyl_Labelled.2	Expt14	cytosol [GO0005829]	0.219475	1.07657	0.0259057	1727	Double.Amine_plus_carboxyl_Labelled
667	Double.Amine_plus_carboxyl_Labelled.2	Expt14	external side of plasma membrane [GO0009897]	0.386398	1.15741	0.136402	72	Double.Amine_plus_carboxyl_Labelled
668	Double.Amine_plus_carboxyl_Labelled.2	Expt14	extracellular region [GO0005576]	0.540359	1.09094	0.0565624	372	Double.Amine_plus_carboxyl_Labelled
669	Double.Amine_plus_carboxyl_Labelled.2	Expt14	plasma membrane [GO0005886]	0.287685	1.08444	0.035503	933	Double.Amine_plus_carboxyl_Labelled
670	Double.Amine_plus_carboxyl_Labelled.2	Expt14	surfaceome.by.ML	0.226661	1.1734	0.0739171	252	Double.Amine_plus_carboxyl_Labelled
671	Double.Amine_plus_carboxyl_Labelled.2	Expt15	adherens junction [GO0005912]	0.279844	0.981127	0.179128	30	Double.Amine_plus_carboxyl_Labelled
672	Double.Amine_plus_carboxyl_Labelled.2	Expt15	cell-cell junction [GO0005911]	0.00655127	0.640166	0.118876	29	Double.Amine_plus_carboxyl_Labelled
673	Double.Amine_plus_carboxyl_Labelled.2	Expt15	cell junction [GO0030054]	0.113677	0.870328	0.141186	38	Double.Amine_plus_carboxyl_Labelled
674	Double.Amine_plus_carboxyl_Labelled.2	Expt15	cell periphery [GO0071944]	0.252664	1.11611	0.214795	27	Double.Amine_plus_carboxyl_Labelled
675	Double.Amine_plus_carboxyl_Labelled.2	Expt15	cell surface [GO0009986]	0.388407	1.37963	0.116186	141	Double.Amine_plus_carboxyl_Labelled
676	Double.Amine_plus_carboxyl_Labelled.2	Expt15	cytosol [GO0005829]	0.0553504	1.24163	0.0426629	847	Double.Amine_plus_carboxyl_Labelled
677	Double.Amine_plus_carboxyl_Labelled.2	Expt15	external side of plasma membrane [GO0009897]	0.239697	1.1315	0.153977	54	Double.Amine_plus_carboxyl_Labelled
678	Double.Amine_plus_carboxyl_Labelled.2	Expt15	extracellular region [GO0005576]	0.228736	1.39464	0.0967007	208	Double.Amine_plus_carboxyl_Labelled
679	Double.Amine_plus_carboxyl_Labelled.2	Expt15	plasma membrane [GO0005886]	0.149054	1.1862	0.0490433	585	Double.Amine_plus_carboxyl_Labelled
680	Double.Amine_plus_carboxyl_Labelled.2	Expt15	surfaceome.by.ML	0.0815918	1.15914	0.0813558	203	Double.Amine_plus_carboxyl_Labelled
681	Double.Amine_plus_carboxyl_Labelled.3	Expt11	adherens junction [GO0005912]	0.760245	1.0461	0.133939	61	Double.Amine_plus_carboxyl_Labelled
682	Double.Amine_plus_carboxyl_Labelled.3	Expt11	cell-cell junction [GO0005911]	0.35887	1.46391	0.169037	75	Double.Amine_plus_carboxyl_Labelled
683	Double.Amine_plus_carboxyl_Labelled.3	Expt11	cell junction [GO0030054]	0.324248	1.06785	0.131443	66	Double.Amine_plus_carboxyl_Labelled
684	Double.Amine_plus_carboxyl_Labelled.3	Expt11	cell periphery [GO0071944]	0.661388	0.947242	0.136723	48	Double.Amine_plus_carboxyl_Labelled
685	Double.Amine_plus_carboxyl_Labelled.3	Expt11	cell surface [GO0009986]	0.891549	1.15959	0.076628	229	Double.Amine_plus_carboxyl_Labelled
686	Double.Amine_plus_carboxyl_Labelled.3	Expt11	cytosol [GO0005829]	0.124276	1.24284	0.0317531	1532	Double.Amine_plus_carboxyl_Labelled
687	Double.Amine_plus_carboxyl_Labelled.3	Expt11	external side of plasma membrane [GO0009897]	0.753762	1.19696	0.109267	120	Double.Amine_plus_carboxyl_Labelled
688	Double.Amine_plus_carboxyl_Labelled.3	Expt11	extracellular region [GO0005576]	0.553547	0.986502	0.050875	376	Double.Amine_plus_carboxyl_Labelled
689	Double.Amine_plus_carboxyl_Labelled.3	Expt11	plasma membrane [GO0005886]	0.371593	1.25478	0.0389653	1037	Double.Amine_plus_carboxyl_Labelled
690	Double.Amine_plus_carboxyl_Labelled.3	Expt11	surfaceome.by.ML	0.691855	1.16477	0.0597515	380	Double.Amine_plus_carboxyl_Labelled
691	Double.Amine_plus_carboxyl_Labelled.3	Expt12	adherens junction [GO0005912]	0.668957	1.13087	0.152487	55	Double.Amine_plus_carboxyl_Labelled
692	Double.Amine_plus_carboxyl_Labelled.3	Expt12	cell-cell junction [GO0005911]	0.637215	1.01484	0.125875	65	Double.Amine_plus_carboxyl_Labelled
693	Double.Amine_plus_carboxyl_Labelled.3	Expt12	cell junction [GO0030054]	0.499503	0.925035	0.133517	48	Double.Amine_plus_carboxyl_Labelled
694	Double.Amine_plus_carboxyl_Labelled.3	Expt12	cell periphery [GO0071944]	0.981173	0.913899	0.150244	37	Double.Amine_plus_carboxyl_Labelled
695	Double.Amine_plus_carboxyl_Labelled.3	Expt12	cell surface [GO0009986]	0.904205	1.06828	0.0789696	183	Double.Amine_plus_carboxyl_Labelled
696	Double.Amine_plus_carboxyl_Labelled.3	Expt12	cytosol [GO0005829]	0.271409	1.0316	0.0273183	1426	Double.Amine_plus_carboxyl_Labelled
697	Double.Amine_plus_carboxyl_Labelled.3	Expt12	external side of plasma membrane [GO0009897]	0.561132	1.06747	0.110691	93	Double.Amine_plus_carboxyl_Labelled
698	Double.Amine_plus_carboxyl_Labelled.3	Expt12	extracellular region [GO0005576]	0.612408	1.00142	0.0534519	351	Double.Amine_plus_carboxyl_Labelled
699	Double.Amine_plus_carboxyl_Labelled.3	Expt12	plasma membrane [GO0005886]	0.368546	1.03652	0.0348422	885	Double.Amine_plus_carboxyl_Labelled
700	Double.Amine_plus_carboxyl_Labelled.3	Expt12	surfaceome.by.ML	0.477709	0.989875	0.0594758	277	Double.Amine_plus_carboxyl_Labelled
701	Double.Amine_plus_carboxyl_Labelled.3	Expt14	adherens junction [GO0005912]	0.476225	1.21657	0.159743	58	Double.Amine_plus_carboxyl_Labelled
702	Double.Amine_plus_carboxyl_Labelled.3	Expt14	cell-cell junction [GO0005911]	0.464665	1.03738	0.125801	68	Double.Amine_plus_carboxyl_Labelled
703	Double.Amine_plus_carboxyl_Labelled.3	Expt14	cell junction [GO0030054]	0.296903	0.949866	0.133008	51	Double.Amine_plus_carboxyl_Labelled
704	Double.Amine_plus_carboxyl_Labelled.3	Expt14	cell periphery [GO0071944]	0.545404	1.31071	0.202246	42	Double.Amine_plus_carboxyl_Labelled
705	Double.Amine_plus_carboxyl_Labelled.3	Expt14	cell surface [GO0009986]	0.61444	1.22105	0.09365	170	Double.Amine_plus_carboxyl_Labelled
706	Double.Amine_plus_carboxyl_Labelled.3	Expt14	cytosol [GO0005829]	0.219394	1.08654	0.0261457	1727	Double.Amine_plus_carboxyl_Labelled
707	Double.Amine_plus_carboxyl_Labelled.3	Expt14	external side of plasma membrane [GO0009897]	0.252985	1.40703	0.16582	72	Double.Amine_plus_carboxyl_Labelled
708	Double.Amine_plus_carboxyl_Labelled.3	Expt14	extracellular region [GO0005576]	0.543098	1.13104	0.0586414	372	Double.Amine_plus_carboxyl_Labelled
709	Double.Amine_plus_carboxyl_Labelled.3	Expt14	plasma membrane [GO0005886]	0.286819	1.08131	0.0354004	933	Double.Amine_plus_carboxyl_Labelled
710	Double.Amine_plus_carboxyl_Labelled.3	Expt14	surfaceome.by.ML	0.200565	1.24137	0.0781987	252	Double.Amine_plus_carboxyl_Labelled
711	Double.Amine_plus_carboxyl_Labelled.3	Expt15	adherens junction [GO0005912]	0.271062	0.981469	0.179191	30	Double.Amine_plus_carboxyl_Labelled
712	Double.Amine_plus_carboxyl_Labelled.3	Expt15	cell-cell junction [GO0005911]	0.0283308	0.605497	0.112438	29	Double.Amine_plus_carboxyl_Labelled
713	Double.Amine_plus_carboxyl_Labelled.3	Expt15	cell junction [GO0030054]	0.118388	0.877223	0.142304	38	Double.Amine_plus_carboxyl_Labelled
714	Double.Amine_plus_carboxyl_Labelled.3	Expt15	cell periphery [GO0071944]	0.310975	1.04445	0.201004	27	Double.Amine_plus_carboxyl_Labelled
715	Double.Amine_plus_carboxyl_Labelled.3	Expt15	cell surface [GO0009986]	0.429235	1.33255	0.112221	141	Double.Amine_plus_carboxyl_Labelled
716	Double.Amine_plus_carboxyl_Labelled.3	Expt15	cytosol [GO0005829]	0.0775085	1.19015	0.040894	847	Double.Amine_plus_carboxyl_Labelled
717	Double.Amine_plus_carboxyl_Labelled.3	Expt15	external side of plasma membrane [GO0009897]	0.276304	1.11732	0.152048	54	Double.Amine_plus_carboxyl_Labelled
718	Double.Amine_plus_carboxyl_Labelled.3	Expt15	extracellular region [GO0005576]	0.28673	1.22003	0.0845936	208	Double.Amine_plus_carboxyl_Labelled
719	Double.Amine_plus_carboxyl_Labelled.3	Expt15	plasma membrane [GO0005886]	0.145928	1.22958	0.0508367	585	Double.Amine_plus_carboxyl_Labelled
720	Double.Amine_plus_carboxyl_Labelled.3	Expt15	surfaceome.by.ML	0.120823	1.13084	0.0793697	203	Double.Amine_plus_carboxyl_Labelled
721	Carboxyl_Labelled	Expt11	adherens junction [GO0005912]	0.119299	1.6091	0.206024	61	Carboxyl_Labelled
722	Carboxyl_Labelled	Expt11	cell-cell junction [GO0005911]	-0.262312	1.70437	0.196804	75	Carboxyl_Labelled
723	Carboxyl_Labelled	Expt11	cell junction [GO0030054]	-0.358219	1.5019	0.184871	66	Carboxyl_Labelled
724	Carboxyl_Labelled	Expt11	cell periphery [GO0071944]	-0.0333441	1.49256	0.215432	48	Carboxyl_Labelled
725	Carboxyl_Labelled	Expt11	cell surface [GO0009986]	0.39261	1.56721	0.103564	229	Carboxyl_Labelled
726	Carboxyl_Labelled	Expt11	cytosol [GO0005829]	-0.787234	1.88794	0.0482345	1532	Carboxyl_Labelled
727	Carboxyl_Labelled	Expt11	external side of plasma membrane [GO0009897]	0.38115	1.5352	0.140144	120	Carboxyl_Labelled
728	Carboxyl_Labelled	Expt11	extracellular region [GO0005576]	-0.153168	1.61847	0.0834663	376	Carboxyl_Labelled
729	Carboxyl_Labelled	Expt11	plasma membrane [GO0005886]	-0.39662	1.8206	0.0565361	1037	Carboxyl_Labelled
730	Carboxyl_Labelled	Expt11	surfaceome.by.ML	0.142239	1.628	0.0835146	380	Carboxyl_Labelled
731	Carboxyl_Labelled	Expt12	adherens junction [GO0005912]	0.438033	1.50764	0.20329	55	Carboxyl_Labelled
732	Carboxyl_Labelled	Expt12	cell-cell junction [GO0005911]	0.249733	1.46577	0.181807	65	Carboxyl_Labelled
733	Carboxyl_Labelled	Expt12	cell junction [GO0030054]	0.0780694	1.27509	0.184043	48	Carboxyl_Labelled
734	Carboxyl_Labelled	Expt12	cell periphery [GO0071944]	0.662901	0.909413	0.149507	37	Carboxyl_Labelled
735	Carboxyl_Labelled	Expt12	cell surface [GO0009986]	0.740663	1.24768	0.092231	183	Carboxyl_Labelled
736	Carboxyl_Labelled	Expt12	cytosol [GO0005829]	-0.278444	1.52469	0.0403758	1426	Carboxyl_Labelled
737	Carboxyl_Labelled	Expt12	external side of plasma membrane [GO0009897]	0.5398	1.36291	0.141327	93	Carboxyl_Labelled
738	Carboxyl_Labelled	Expt12	extracellular region [GO0005576]	0.247772	1.31929	0.0704186	351	Carboxyl_Labelled
739	Carboxyl_Labelled	Expt12	plasma membrane [GO0005886]	0.00650885	1.43128	0.0481119	885	Carboxyl_Labelled
740	Carboxyl_Labelled	Expt12	surfaceome.by.ML	0.424125	1.27642	0.0766924	277	Carboxyl_Labelled
741	Carboxyl_Labelled	Expt13	adherens junction [GO0005912]	0.659776	1.40109	0.233516	36	Carboxyl_Labelled
742	Carboxyl_Labelled	Expt13	cell-cell junction [GO0005911]	0.338221	1.18725	0.169607	49	Carboxyl_Labelled
743	Carboxyl_Labelled	Expt13	cell junction [GO0030054]	0.033795	0.95978	0.148097	42	Carboxyl_Labelled
744	Carboxyl_Labelled	Expt13	cell periphery [GO0071944]	0.895605	1.05157	0.206229	26	Carboxyl_Labelled
745	Carboxyl_Labelled	Expt13	cell surface [GO0009986]	0.747461	1.21201	0.0989599	150	Carboxyl_Labelled
746	Carboxyl_Labelled	Expt13	cytosol [GO0005829]	0.084428	1.36485	0.0426516	1024	Carboxyl_Labelled
747	Carboxyl_Labelled	Expt13	external side of plasma membrane [GO0009897]	0.48772	1.30933	0.161167	66	Carboxyl_Labelled
748	Carboxyl_Labelled	Expt13	extracellular region [GO0005576]	0.422244	1.40532	0.084744	275	Carboxyl_Labelled
749	Carboxyl_Labelled	Expt13	plasma membrane [GO0005886]	0.0930887	1.38903	0.0546507	646	Carboxyl_Labelled
750	Carboxyl_Labelled	Expt13	surfaceome.by.ML	0.125897	1.34275	0.0915748	215	Carboxyl_Labelled
751	Carboxyl_Labelled	Expt14	adherens junction [GO0005912]	0.155431	1.5747	0.206768	58	Carboxyl_Labelled
752	Carboxyl_Labelled	Expt14	cell-cell junction [GO0005911]	-0.169453	1.7147	0.207938	68	Carboxyl_Labelled
753	Carboxyl_Labelled	Expt14	cell junction [GO0030054]	-0.292227	1.50108	0.210193	51	Carboxyl_Labelled
754	Carboxyl_Labelled	Expt14	cell periphery [GO0071944]	0.00100511	1.6578	0.255805	42	Carboxyl_Labelled
755	Carboxyl_Labelled	Expt14	cell surface [GO0009986]	0.280198	1.5528	0.119095	170	Carboxyl_Labelled
756	Carboxyl_Labelled	Expt14	cytosol [GO0005829]	-0.469894	1.65682	0.0398684	1727	Carboxyl_Labelled
757	Carboxyl_Labelled	Expt14	external side of plasma membrane [GO0009897]	0.164495	1.61093	0.18985	72	Carboxyl_Labelled
758	Carboxyl_Labelled	Expt14	extracellular region [GO0005576]	-0.0486769	1.64829	0.08546	372	Carboxyl_Labelled
759	Carboxyl_Labelled	Expt14	plasma membrane [GO0005886]	-0.297127	1.60623	0.0525857	933	Carboxyl_Labelled
760	Carboxyl_Labelled	Expt14	surfaceome.by.ML	-0.146195	1.58068	0.0995738	252	Carboxyl_Labelled
761	Carboxyl_Labelled	Expt15	adherens junction [GO0005912]	-0.11797	1.67945	0.306623	30	Carboxyl_Labelled
762	Carboxyl_Labelled	Expt15	cell-cell junction [GO0005911]	-0.0981202	0.965366	0.179264	29	Carboxyl_Labelled
763	Carboxyl_Labelled	Expt15	cell junction [GO0030054]	-0.157812	1.24604	0.202135	38	Carboxyl_Labelled
764	Carboxyl_Labelled	Expt15	cell periphery [GO0071944]	0.11751	1.00342	0.193109	27	Carboxyl_Labelled
765	Carboxyl_Labelled	Expt15	cell surface [GO0009986]	0.492088	1.29099	0.108721	141	Carboxyl_Labelled
766	Carboxyl_Labelled	Expt15	cytosol [GO0005829]	-0.130506	1.26921	0.0436105	847	Carboxyl_Labelled
767	Carboxyl_Labelled	Expt15	external side of plasma membrane [GO0009897]	0.306407	1.41853	0.193038	54	Carboxyl_Labelled
768	Carboxyl_Labelled	Expt15	extracellular region [GO0005576]	0.126859	1.35517	0.0939638	208	Carboxyl_Labelled
769	Carboxyl_Labelled	Expt15	plasma membrane [GO0005886]	0.0132224	1.25447	0.051866	585	Carboxyl_Labelled
770	Carboxyl_Labelled	Expt15	surfaceome.by.ML	0.106472	1.23653	0.0867876	203	Carboxyl_Labelled
771	Carboxyl_Labelled.1	Expt11	adherens junction [GO0005912]	0.0803421	1.6235	0.207868	61	Carboxyl_Labelled
772	Carboxyl_Labelled.1	Expt11	cell-cell junction [GO0005911]	-0.469343	1.96756	0.227194	75	Carboxyl_Labelled
773	Carboxyl_Labelled.1	Expt11	cell junction [GO0030054]	-0.334144	1.48336	0.182588	66	Carboxyl_Labelled
774	Carboxyl_Labelled.1	Expt11	cell periphery [GO0071944]	-0.115624	1.54258	0.222652	48	Carboxyl_Labelled
775	Carboxyl_Labelled.1	Expt11	cell surface [GO0009986]	0.458535	1.4126	0.0933475	229	Carboxyl_Labelled
776	Carboxyl_Labelled.1	Expt11	cytosol [GO0005829]	-0.717827	1.76167	0.0450085	1532	Carboxyl_Labelled
777	Carboxyl_Labelled.1	Expt11	external side of plasma membrane [GO0009897]	0.381388	1.51481	0.138282	120	Carboxyl_Labelled
778	Carboxyl_Labelled.1	Expt11	extracellular region [GO0005576]	-0.149944	1.58342	0.0816587	376	Carboxyl_Labelled
779	Carboxyl_Labelled.1	Expt11	plasma membrane [GO0005886]	-0.310073	1.66874	0.0518203	1037	Carboxyl_Labelled
780	Carboxyl_Labelled.1	Expt11	surfaceome.by.ML	0.174019	1.55783	0.0799151	380	Carboxyl_Labelled
781	Carboxyl_Labelled.1	Expt12	adherens junction [GO0005912]	0.407189	1.4813	0.199739	55	Carboxyl_Labelled
782	Carboxyl_Labelled.1	Expt12	cell-cell junction [GO0005911]	0.295382	1.48044	0.183626	65	Carboxyl_Labelled
783	Carboxyl_Labelled.1	Expt12	cell junction [GO0030054]	0.135591	1.19345	0.172259	48	Carboxyl_Labelled
784	Carboxyl_Labelled.1	Expt12	cell periphery [GO0071944]	0.666181	0.939896	0.154518	37	Carboxyl_Labelled
785	Carboxyl_Labelled.1	Expt12	cell surface [GO0009986]	0.721577	1.27724	0.0944163	183	Carboxyl_Labelled
786	Carboxyl_Labelled.1	Expt12	cytosol [GO0005829]	-0.312394	1.60436	0.0424858	1426	Carboxyl_Labelled
787	Carboxyl_Labelled.1	Expt12	external side of plasma membrane [GO0009897]	0.454815	1.47498	0.152949	93	Carboxyl_Labelled
788	Carboxyl_Labelled.1	Expt12	extracellular region [GO0005576]	0.157071	1.49374	0.07973	351	Carboxyl_Labelled
789	Carboxyl_Labelled.1	Expt12	plasma membrane [GO0005886]	-0.0290338	1.50461	0.0505768	885	Carboxyl_Labelled
790	Carboxyl_Labelled.1	Expt12	surfaceome.by.ML	0.392131	1.30821	0.0786025	277	Carboxyl_Labelled
791	Carboxyl_Labelled.1	Expt13	adherens junction [GO0005912]	0.528673	1.41797	0.236329	36	Carboxyl_Labelled
792	Carboxyl_Labelled.1	Expt13	cell-cell junction [GO0005911]	0.221421	1.33776	0.191109	49	Carboxyl_Labelled
793	Carboxyl_Labelled.1	Expt13	cell junction [GO0030054]	-0.0647066	1.00977	0.155812	42	Carboxyl_Labelled
794	Carboxyl_Labelled.1	Expt13	cell periphery [GO0071944]	0.881076	1.04145	0.204245	26	Carboxyl_Labelled
795	Carboxyl_Labelled.1	Expt13	cell surface [GO0009986]	0.54283	1.3476	0.110031	150	Carboxyl_Labelled
796	Carboxyl_Labelled.1	Expt13	cytosol [GO0005829]	0.107817	1.23655	0.0386422	1024	Carboxyl_Labelled
797	Carboxyl_Labelled.1	Expt13	external side of plasma membrane [GO0009897]	0.280492	1.257	0.154726	66	Carboxyl_Labelled
798	Carboxyl_Labelled.1	Expt13	extracellular region [GO0005576]	0.390607	1.32709	0.0800266	275	Carboxyl_Labelled
799	Carboxyl_Labelled.1	Expt13	plasma membrane [GO0005886]	-0.00273206	1.32307	0.0520556	646	Carboxyl_Labelled
800	Carboxyl_Labelled.1	Expt13	surfaceome.by.ML	-0.0901522	1.28611	0.0877116	215	Carboxyl_Labelled
801	Carboxyl_Labelled.1	Expt14	adherens junction [GO0005912]	-0.0593366	1.87933	0.246768	58	Carboxyl_Labelled
802	Carboxyl_Labelled.1	Expt14	cell-cell junction [GO0005911]	-0.164241	1.65655	0.200886	68	Carboxyl_Labelled
803	Carboxyl_Labelled.1	Expt14	cell junction [GO0030054]	-0.291159	1.51152	0.211655	51	Carboxyl_Labelled
804	Carboxyl_Labelled.1	Expt14	cell periphery [GO0071944]	-0.0783657	1.77312	0.273598	42	Carboxyl_Labelled
805	Carboxyl_Labelled.1	Expt14	cell surface [GO0009986]	0.278689	1.531	0.117423	170	Carboxyl_Labelled
806	Carboxyl_Labelled.1	Expt14	cytosol [GO0005829]	-0.454044	1.62988	0.0392202	1727	Carboxyl_Labelled
807	Carboxyl_Labelled.1	Expt14	external side of plasma membrane [GO0009897]	0.131569	1.66428	0.196137	72	Carboxyl_Labelled
808	Carboxyl_Labelled.1	Expt14	extracellular region [GO0005576]	-0.00473716	1.62028	0.0840077	372	Carboxyl_Labelled
809	Carboxyl_Labelled.1	Expt14	plasma membrane [GO0005886]	-0.307293	1.61987	0.0530321	933	Carboxyl_Labelled
810	Carboxyl_Labelled.1	Expt14	surfaceome.by.ML	-0.169877	1.63185	0.102797	252	Carboxyl_Labelled
811	Carboxyl_Labelled.1	Expt15	adherens junction [GO0005912]	-0.137511	1.70533	0.31135	30	Carboxyl_Labelled
812	Carboxyl_Labelled.1	Expt15	cell-cell junction [GO0005911]	-0.151019	0.999455	0.185594	29	Carboxyl_Labelled
813	Carboxyl_Labelled.1	Expt15	cell junction [GO0030054]	-0.185339	1.2731	0.206524	38	Carboxyl_Labelled
814	Carboxyl_Labelled.1	Expt15	cell periphery [GO0071944]	0.0532189	1.31845	0.253737	27	Carboxyl_Labelled
815	Carboxyl_Labelled.1	Expt15	cell surface [GO0009986]	0.445094	1.40828	0.118598	141	Carboxyl_Labelled
816	Carboxyl_Labelled.1	Expt15	cytosol [GO0005829]	-0.135335	1.30394	0.0448038	847	Carboxyl_Labelled
817	Carboxyl_Labelled.1	Expt15	external side of plasma membrane [GO0009897]	0.350189	1.3394	0.18227	54	Carboxyl_Labelled
818	Carboxyl_Labelled.1	Expt15	extracellular region [GO0005576]	0.116924	1.3926	0.0965596	208	Carboxyl_Labelled
819	Carboxyl_Labelled.1	Expt15	plasma membrane [GO0005886]	0.0071328	1.2894	0.0533102	585	Carboxyl_Labelled
820	Carboxyl_Labelled.1	Expt15	surfaceome.by.ML	0.116316	1.20049	0.0842578	203	Carboxyl_Labelled
821	Carboxyl_Labelled.2	Expt11	adherens junction [GO0005912]	-0.00861719	1.88625	0.241509	61	Carboxyl_Labelled
822	Carboxyl_Labelled.2	Expt11	cell-cell junction [GO0005911]	-0.414015	1.92096	0.221813	75	Carboxyl_Labelled
823	Carboxyl_Labelled.2	Expt11	cell junction [GO0030054]	-0.609444	1.75864	0.216474	66	Carboxyl_Labelled
824	Carboxyl_Labelled.2	Expt11	cell periphery [GO0071944]	-0.381552	1.8856	0.272163	48	Carboxyl_Labelled
825	Carboxyl_Labelled.2	Expt11	cell surface [GO0009986]	0.309562	1.5121	0.0999224	229	Carboxyl_Labelled
826	Carboxyl_Labelled.2	Expt11	cytosol [GO0005829]	-0.833177	1.95537	0.0499574	1532	Carboxyl_Labelled
827	Carboxyl_Labelled.2	Expt11	external side of plasma membrane [GO0009897]	0.1722	1.68871	0.154158	120	Carboxyl_Labelled
828	Carboxyl_Labelled.2	Expt11	extracellular region [GO0005576]	-0.24886	1.74464	0.0899729	376	Carboxyl_Labelled
829	Carboxyl_Labelled.2	Expt11	plasma membrane [GO0005886]	-0.512701	1.90188	0.0590599	1037	Carboxyl_Labelled
830	Carboxyl_Labelled.2	Expt11	surfaceome.by.ML	-0.0412499	1.72283	0.0883794	380	Carboxyl_Labelled
831	Carboxyl_Labelled.2	Expt12	adherens junction [GO0005912]	0.145384	1.65653	0.223367	55	Carboxyl_Labelled
832	Carboxyl_Labelled.2	Expt12	cell-cell junction [GO0005911]	0.0795762	1.47004	0.182336	65	Carboxyl_Labelled
833	Carboxyl_Labelled.2	Expt12	cell junction [GO0030054]	-0.0949845	1.44348	0.208348	48	Carboxyl_Labelled
834	Carboxyl_Labelled.2	Expt12	cell periphery [GO0071944]	0.569742	0.879839	0.144645	37	Carboxyl_Labelled
835	Carboxyl_Labelled.2	Expt12	cell surface [GO0009986]	0.63104	1.29733	0.0959013	183	Carboxyl_Labelled
836	Carboxyl_Labelled.2	Expt12	cytosol [GO0005829]	-0.434674	1.55625	0.0412116	1426	Carboxyl_Labelled
837	Carboxyl_Labelled.2	Expt12	external side of plasma membrane [GO0009897]	0.233875	1.63368	0.169405	93	Carboxyl_Labelled
838	Carboxyl_Labelled.2	Expt12	extracellular region [GO0005576]	0.0584631	1.42917	0.0762833	351	Carboxyl_Labelled
839	Carboxyl_Labelled.2	Expt12	plasma membrane [GO0005886]	-0.174839	1.50788	0.0506867	885	Carboxyl_Labelled
840	Carboxyl_Labelled.2	Expt12	surfaceome.by.ML	0.224848	1.40769	0.0845798	277	Carboxyl_Labelled
841	Carboxyl_Labelled.2	Expt14	adherens junction [GO0005912]	0.214265	1.63523	0.214716	58	Carboxyl_Labelled
842	Carboxyl_Labelled.2	Expt14	cell-cell junction [GO0005911]	-0.064841	1.60108	0.19416	68	Carboxyl_Labelled
843	Carboxyl_Labelled.2	Expt14	cell junction [GO0030054]	-0.26317	1.46032	0.204485	51	Carboxyl_Labelled
844	Carboxyl_Labelled.2	Expt14	cell periphery [GO0071944]	0.0142263	1.76438	0.272249	42	Carboxyl_Labelled
845	Carboxyl_Labelled.2	Expt14	cell surface [GO0009986]	0.180539	1.64384	0.126077	170	Carboxyl_Labelled
846	Carboxyl_Labelled.2	Expt14	cytosol [GO0005829]	-0.317797	1.58159	0.0380581	1727	Carboxyl_Labelled
847	Carboxyl_Labelled.2	Expt14	external side of plasma membrane [GO0009897]	-0.159304	2.01308	0.237243	72	Carboxyl_Labelled
848	Carboxyl_Labelled.2	Expt14	extracellular region [GO0005576]	0.069455	1.59023	0.0824495	372	Carboxyl_Labelled
849	Carboxyl_Labelled.2	Expt14	plasma membrane [GO0005886]	-0.244441	1.60638	0.0525906	933	Carboxyl_Labelled
850	Carboxyl_Labelled.2	Expt14	surfaceome.by.ML	-0.267155	1.68819	0.106346	252	Carboxyl_Labelled
851	Carboxyl_Labelled.2	Expt15	adherens junction [GO0005912]	-0.104998	1.64951	0.301157	30	Carboxyl_Labelled
852	Carboxyl_Labelled.2	Expt15	cell-cell junction [GO0005911]	-0.113103	0.982191	0.182388	29	Carboxyl_Labelled
853	Carboxyl_Labelled.2	Expt15	cell junction [GO0030054]	-0.233936	1.3967	0.226574	38	Carboxyl_Labelled
854	Carboxyl_Labelled.2	Expt15	cell periphery [GO0071944]	0.14014	1.00982	0.194341	27	Carboxyl_Labelled
855	Carboxyl_Labelled.2	Expt15	cell surface [GO0009986]	0.474895	1.41257	0.11896	141	Carboxyl_Labelled
856	Carboxyl_Labelled.2	Expt15	cytosol [GO0005829]	-0.181105	1.36074	0.0467554	847	Carboxyl_Labelled
857	Carboxyl_Labelled.2	Expt15	external side of plasma membrane [GO0009897]	0.29669	1.52348	0.207319	54	Carboxyl_Labelled
858	Carboxyl_Labelled.2	Expt15	extracellular region [GO0005576]	0.0625178	1.49909	0.103943	208	Carboxyl_Labelled
859	Carboxyl_Labelled.2	Expt15	plasma membrane [GO0005886]	0.0103575	1.32828	0.0549174	585	Carboxyl_Labelled
860	Carboxyl_Labelled.2	Expt15	surfaceome.by.ML	0.178043	1.18349	0.0830649	203	Carboxyl_Labelled
861	Carboxyl_Labelled.3	Expt11	adherens junction [GO0005912]	-0.0487865	1.85809	0.237904	61	Carboxyl_Labelled
862	Carboxyl_Labelled.3	Expt11	cell-cell junction [GO0005911]	-0.369643	1.82537	0.210775	75	Carboxyl_Labelled
863	Carboxyl_Labelled.3	Expt11	cell junction [GO0030054]	-0.621179	1.61006	0.198185	66	Carboxyl_Labelled
864	Carboxyl_Labelled.3	Expt11	cell periphery [GO0071944]	-0.117287	1.41589	0.204366	48	Carboxyl_Labelled
865	Carboxyl_Labelled.3	Expt11	cell surface [GO0009986]	0.2398	1.58693	0.104867	229	Carboxyl_Labelled
866	Carboxyl_Labelled.3	Expt11	cytosol [GO0005829]	-0.772082	1.79183	0.045779	1532	Carboxyl_Labelled
867	Carboxyl_Labelled.3	Expt11	external side of plasma membrane [GO0009897]	0.166535	1.61304	0.14725	120	Carboxyl_Labelled
868	Carboxyl_Labelled.3	Expt11	extracellular region [GO0005576]	-0.204617	1.59573	0.0822933	376	Carboxyl_Labelled
869	Carboxyl_Labelled.3	Expt11	plasma membrane [GO0005886]	-0.461881	1.74164	0.0540841	1037	Carboxyl_Labelled
870	Carboxyl_Labelled.3	Expt11	surfaceome.by.ML	-0.0461907	1.64505	0.0843891	380	Carboxyl_Labelled
871	Carboxyl_Labelled.3	Expt12	adherens junction [GO0005912]	0.330491	1.32967	0.179292	55	Carboxyl_Labelled
872	Carboxyl_Labelled.3	Expt12	cell-cell junction [GO0005911]	0.120455	1.4664	0.181885	65	Carboxyl_Labelled
873	Carboxyl_Labelled.3	Expt12	cell junction [GO0030054]	-0.0610268	1.3235	0.19103	48	Carboxyl_Labelled
874	Carboxyl_Labelled.3	Expt12	cell periphery [GO0071944]	0.533227	0.889028	0.146155	37	Carboxyl_Labelled
875	Carboxyl_Labelled.3	Expt12	cell surface [GO0009986]	0.617142	1.31247	0.0970204	183	Carboxyl_Labelled
876	Carboxyl_Labelled.3	Expt12	cytosol [GO0005829]	-0.448256	1.54381	0.0408823	1426	Carboxyl_Labelled
877	Carboxyl_Labelled.3	Expt12	external side of plasma membrane [GO0009897]	0.311101	1.50335	0.15589	93	Carboxyl_Labelled
878	Carboxyl_Labelled.3	Expt12	extracellular region [GO0005576]	0.0712601	1.36735	0.072984	351	Carboxyl_Labelled
879	Carboxyl_Labelled.3	Expt12	plasma membrane [GO0005886]	-0.179814	1.49058	0.0501052	885	Carboxyl_Labelled
880	Carboxyl_Labelled.3	Expt12	surfaceome.by.ML	0.211816	1.40582	0.0844675	277	Carboxyl_Labelled
881	Carboxyl_Labelled.3	Expt14	adherens junction [GO0005912]	0.161473	1.68548	0.221314	58	Carboxyl_Labelled
882	Carboxyl_Labelled.3	Expt14	cell-cell junction [GO0005911]	-0.00411325	1.50535	0.18255	68	Carboxyl_Labelled
883	Carboxyl_Labelled.3	Expt14	cell junction [GO0030054]	-0.145363	1.30403	0.1826	51	Carboxyl_Labelled
884	Carboxyl_Labelled.3	Expt14	cell periphery [GO0071944]	0.0443942	1.71844	0.26516	42	Carboxyl_Labelled
885	Carboxyl_Labelled.3	Expt14	cell surface [GO0009986]	0.217009	1.56737	0.120212	170	Carboxyl_Labelled
886	Carboxyl_Labelled.3	Expt14	cytosol [GO0005829]	-0.327387	1.55573	0.037436	1727	Carboxyl_Labelled
887	Carboxyl_Labelled.3	Expt14	external side of plasma membrane [GO0009897]	-0.0989076	1.91204	0.225336	72	Carboxyl_Labelled
888	Carboxyl_Labelled.3	Expt14	extracellular region [GO0005576]	0.0569004	1.59975	0.082943	372	Carboxyl_Labelled
889	Carboxyl_Labelled.3	Expt14	plasma membrane [GO0005886]	-0.253035	1.57888	0.0516903	933	Carboxyl_Labelled
890	Carboxyl_Labelled.3	Expt14	surfaceome.by.ML	-0.323905	1.75238	0.11039	252	Carboxyl_Labelled
891	Carboxyl_Labelled.3	Expt15	adherens junction [GO0005912]	-0.124523	1.73938	0.317566	30	Carboxyl_Labelled
892	Carboxyl_Labelled.3	Expt15	cell-cell junction [GO0005911]	-0.106049	1.01404	0.188303	29	Carboxyl_Labelled
893	Carboxyl_Labelled.3	Expt15	cell junction [GO0030054]	-0.20064	1.32393	0.214769	38	Carboxyl_Labelled
894	Carboxyl_Labelled.3	Expt15	cell periphery [GO0071944]	0.175227	1.00684	0.193767	27	Carboxyl_Labelled
895	Carboxyl_Labelled.3	Expt15	cell surface [GO0009986]	0.529415	1.27513	0.107385	141	Carboxyl_Labelled
896	Carboxyl_Labelled.3	Expt15	cytosol [GO0005829]	-0.145178	1.3257	0.0455514	847	Carboxyl_Labelled
897	Carboxyl_Labelled.3	Expt15	external side of plasma membrane [GO0009897]	0.401088	1.36565	0.185841	54	Carboxyl_Labelled
898	Carboxyl_Labelled.3	Expt15	extracellular region [GO0005576]	0.112127	1.4153	0.0981333	208	Carboxyl_Labelled
899	Carboxyl_Labelled.3	Expt15	plasma membrane [GO0005886]	0.0528496	1.27385	0.0526674	585	Carboxyl_Labelled
900	Carboxyl_Labelled.3	Expt15	surfaceome.by.ML	0.219278	1.1335	0.0795559	203	Carboxyl_Labelled

## Sheet: Data Table S8B
	variable	experiment	cell line	ontology	Log2.mean.Norm.Intensity	sd	sem	n	variable2
1	Amine_PEG4_Labelled	Expt11	p31/Fuji	adherens junction [GO0005912]	0.842536	1.07612	0.137783	61	Amine_PEG4_Labelled
2	Amine_PEG4_Labelled	Expt11	p31/Fuji	cell-cell junction [GO0005911]	0.624026	1.09385	0.126307	75	Amine_PEG4_Labelled
3	Amine_PEG4_Labelled	Expt11	p31/Fuji	cell junction [GO0030054]	0.432008	0.924257	0.113768	66	Amine_PEG4_Labelled
4	Amine_PEG4_Labelled	Expt11	p31/Fuji	cell periphery [GO0071944]	0.806033	1.04548	0.150902	48	Amine_PEG4_Labelled
5	Amine_PEG4_Labelled	Expt11	p31/Fuji	cell surface [GO0009986]	0.660735	1.14954	0.0759636	229	Amine_PEG4_Labelled
6	Amine_PEG4_Labelled	Expt11	p31/Fuji	cytosol [GO0005829]	0.3592	1.02207	0.0261128	1532	Amine_PEG4_Labelled
7	Amine_PEG4_Labelled	Expt11	p31/Fuji	external side of plasma membrane [GO0009897]	0.333971	1.15713	0.105631	120	Amine_PEG4_Labelled
8	Amine_PEG4_Labelled	Expt11	p31/Fuji	extracellular region [GO0005576]	0.62007	1.05542	0.0544291	376	Amine_PEG4_Labelled
9	Amine_PEG4_Labelled	Expt11	p31/Fuji	plasma membrane [GO0005886]	0.299595	1.07687	0.0334405	1037	Amine_PEG4_Labelled
10	Amine_PEG4_Labelled	Expt11	p31/Fuji	surfaceome.by.ML	0.198554	1.11327	0.0571095	380	Amine_PEG4_Labelled
11	Amine_PEG4_Labelled.1	Expt11	p31/Fuji	adherens junction [GO0005912]	0.838105	1.0811	0.138421	61	Amine_PEG4_Labelled
12	Amine_PEG4_Labelled.1	Expt11	p31/Fuji	cell-cell junction [GO0005911]	0.638276	1.09593	0.126547	75	Amine_PEG4_Labelled
13	Amine_PEG4_Labelled.1	Expt11	p31/Fuji	cell junction [GO0030054]	0.448178	0.91738	0.112922	66	Amine_PEG4_Labelled
14	Amine_PEG4_Labelled.1	Expt11	p31/Fuji	cell periphery [GO0071944]	0.719417	1.37087	0.197868	48	Amine_PEG4_Labelled
15	Amine_PEG4_Labelled.1	Expt11	p31/Fuji	cell surface [GO0009986]	0.673007	1.09305	0.0722305	229	Amine_PEG4_Labelled
16	Amine_PEG4_Labelled.1	Expt11	p31/Fuji	cytosol [GO0005829]	0.3739	1.01553	0.0259456	1532	Amine_PEG4_Labelled
17	Amine_PEG4_Labelled.1	Expt11	p31/Fuji	external side of plasma membrane [GO0009897]	0.38559	1.08129	0.0987081	120	Amine_PEG4_Labelled
18	Amine_PEG4_Labelled.1	Expt11	p31/Fuji	extracellular region [GO0005576]	0.633555	1.09871	0.0566619	376	Amine_PEG4_Labelled
19	Amine_PEG4_Labelled.1	Expt11	p31/Fuji	plasma membrane [GO0005886]	0.310168	1.09518	0.0340091	1037	Amine_PEG4_Labelled
20	Amine_PEG4_Labelled.1	Expt11	p31/Fuji	surfaceome.by.ML	0.190607	1.16256	0.0596383	380	Amine_PEG4_Labelled
21	Amine_PEG4_Labelled.2	Expt11	p31/Fuji	adherens junction [GO0005912]	0.784897	1.09405	0.140079	61	Amine_PEG4_Labelled
22	Amine_PEG4_Labelled.2	Expt11	p31/Fuji	cell-cell junction [GO0005911]	0.574118	1.08009	0.124718	75	Amine_PEG4_Labelled
23	Amine_PEG4_Labelled.2	Expt11	p31/Fuji	cell junction [GO0030054]	0.381923	0.913981	0.112503	66	Amine_PEG4_Labelled
24	Amine_PEG4_Labelled.2	Expt11	p31/Fuji	cell periphery [GO0071944]	0.634402	1.21854	0.175881	48	Amine_PEG4_Labelled
25	Amine_PEG4_Labelled.2	Expt11	p31/Fuji	cell surface [GO0009986]	0.794815	1.08026	0.0713854	229	Amine_PEG4_Labelled
26	Amine_PEG4_Labelled.2	Expt11	p31/Fuji	cytosol [GO0005829]	0.279994	1.05009	0.0268286	1532	Amine_PEG4_Labelled
27	Amine_PEG4_Labelled.2	Expt11	p31/Fuji	external side of plasma membrane [GO0009897]	0.551741	1.13032	0.103184	120	Amine_PEG4_Labelled
28	Amine_PEG4_Labelled.2	Expt11	p31/Fuji	extracellular region [GO0005576]	0.572759	1.06408	0.0548757	376	Amine_PEG4_Labelled
29	Amine_PEG4_Labelled.2	Expt11	p31/Fuji	plasma membrane [GO0005886]	0.361445	1.06718	0.0331396	1037	Amine_PEG4_Labelled
30	Amine_PEG4_Labelled.2	Expt11	p31/Fuji	surfaceome.by.ML	0.452886	1.08066	0.0554366	380	Amine_PEG4_Labelled
31	Amine_PEG4_Labelled.3	Expt11	p31/Fuji	adherens junction [GO0005912]	0.776809	1.09035	0.139605	61	Amine_PEG4_Labelled
32	Amine_PEG4_Labelled.3	Expt11	p31/Fuji	cell-cell junction [GO0005911]	0.525146	1.26748	0.146357	75	Amine_PEG4_Labelled
33	Amine_PEG4_Labelled.3	Expt11	p31/Fuji	cell junction [GO0030054]	0.263117	1.34505	0.165564	66	Amine_PEG4_Labelled
34	Amine_PEG4_Labelled.3	Expt11	p31/Fuji	cell periphery [GO0071944]	0.701281	1.03449	0.149315	48	Amine_PEG4_Labelled
35	Amine_PEG4_Labelled.3	Expt11	p31/Fuji	cell surface [GO0009986]	0.827665	1.05058	0.0694246	229	Amine_PEG4_Labelled
36	Amine_PEG4_Labelled.3	Expt11	p31/Fuji	cytosol [GO0005829]	0.310051	1.03033	0.0263236	1532	Amine_PEG4_Labelled
37	Amine_PEG4_Labelled.3	Expt11	p31/Fuji	external side of plasma membrane [GO0009897]	0.535038	1.21183	0.110624	120	Amine_PEG4_Labelled
38	Amine_PEG4_Labelled.3	Expt11	p31/Fuji	extracellular region [GO0005576]	0.610884	1.02348	0.0527819	376	Amine_PEG4_Labelled
39	Amine_PEG4_Labelled.3	Expt11	p31/Fuji	plasma membrane [GO0005886]	0.377663	1.0701	0.0332302	1037	Amine_PEG4_Labelled
40	Amine_PEG4_Labelled.3	Expt11	p31/Fuji	surfaceome.by.ML	0.45977	1.10941	0.0569113	380	Amine_PEG4_Labelled
41	sulpho_NHS_Labelled	Expt11	p31/Fuji	adherens junction [GO0005912]	0.764128	1.09682	0.140433	61	sulpho_NHS_Labelled
42	sulpho_NHS_Labelled	Expt11	p31/Fuji	cell-cell junction [GO0005911]	0.476694	1.2338	0.142466	75	sulpho_NHS_Labelled
43	sulpho_NHS_Labelled	Expt11	p31/Fuji	cell junction [GO0030054]	0.364525	0.886799	0.109157	66	sulpho_NHS_Labelled
44	sulpho_NHS_Labelled	Expt11	p31/Fuji	cell periphery [GO0071944]	0.593434	1.27733	0.184366	48	sulpho_NHS_Labelled
45	sulpho_NHS_Labelled	Expt11	p31/Fuji	cell surface [GO0009986]	0.864234	1.08188	0.0714923	229	sulpho_NHS_Labelled
46	sulpho_NHS_Labelled	Expt11	p31/Fuji	cytosol [GO0005829]	0.228985	1.12351	0.0287044	1532	sulpho_NHS_Labelled
47	sulpho_NHS_Labelled	Expt11	p31/Fuji	external side of plasma membrane [GO0009897]	0.684551	1.11066	0.101389	120	sulpho_NHS_Labelled
48	sulpho_NHS_Labelled	Expt11	p31/Fuji	extracellular region [GO0005576]	0.548789	1.06258	0.0547983	376	sulpho_NHS_Labelled
49	sulpho_NHS_Labelled	Expt11	p31/Fuji	plasma membrane [GO0005886]	0.397691	1.11721	0.0346932	1037	sulpho_NHS_Labelled
50	sulpho_NHS_Labelled	Expt11	p31/Fuji	surfaceome.by.ML	0.586193	1.12553	0.0577383	380	sulpho_NHS_Labelled
51	sulpho_NHS_Labelled.1	Expt11	p31/Fuji	adherens junction [GO0005912]	0.768424	1.0922	0.139842	61	sulpho_NHS_Labelled
52	sulpho_NHS_Labelled.1	Expt11	p31/Fuji	cell-cell junction [GO0005911]	0.254827	1.77562	0.205031	75	sulpho_NHS_Labelled
53	sulpho_NHS_Labelled.1	Expt11	p31/Fuji	cell junction [GO0030054]	0.246075	1.38745	0.170783	66	sulpho_NHS_Labelled
54	sulpho_NHS_Labelled.1	Expt11	p31/Fuji	cell periphery [GO0071944]	0.663593	1.00076	0.144448	48	sulpho_NHS_Labelled
55	sulpho_NHS_Labelled.1	Expt11	p31/Fuji	cell surface [GO0009986]	0.850962	1.1476	0.0758355	229	sulpho_NHS_Labelled
56	sulpho_NHS_Labelled.1	Expt11	p31/Fuji	cytosol [GO0005829]	0.219298	1.16865	0.0298576	1532	sulpho_NHS_Labelled
57	sulpho_NHS_Labelled.1	Expt11	p31/Fuji	external side of plasma membrane [GO0009897]	0.694749	1.10714	0.101067	120	sulpho_NHS_Labelled
58	sulpho_NHS_Labelled.1	Expt11	p31/Fuji	extracellular region [GO0005576]	0.566807	1.06913	0.0551362	376	sulpho_NHS_Labelled
59	sulpho_NHS_Labelled.1	Expt11	p31/Fuji	plasma membrane [GO0005886]	0.365745	1.23798	0.0384438	1037	sulpho_NHS_Labelled
60	sulpho_NHS_Labelled.1	Expt11	p31/Fuji	surfaceome.by.ML	0.562952	1.22273	0.0627249	380	sulpho_NHS_Labelled
61	sulpho_NHS_Labelled.2	Expt11	p31/Fuji	adherens junction [GO0005912]	-0.0268555	2.18476	0.27973	61	sulpho_NHS_Labelled
62	sulpho_NHS_Labelled.2	Expt11	p31/Fuji	cell-cell junction [GO0005911]	-0.686185	2.15828	0.249217	75	sulpho_NHS_Labelled
63	sulpho_NHS_Labelled.2	Expt11	p31/Fuji	cell junction [GO0030054]	-1.00671	1.93285	0.237917	66	sulpho_NHS_Labelled
64	sulpho_NHS_Labelled.2	Expt11	p31/Fuji	cell periphery [GO0071944]	-0.155936	1.87633	0.270826	48	sulpho_NHS_Labelled
65	sulpho_NHS_Labelled.2	Expt11	p31/Fuji	cell surface [GO0009986]	-1.11942	2.31141	0.152742	229	sulpho_NHS_Labelled
66	sulpho_NHS_Labelled.2	Expt11	p31/Fuji	cytosol [GO0005829]	-0.664797	1.9894	0.0508267	1532	sulpho_NHS_Labelled
67	sulpho_NHS_Labelled.2	Expt11	p31/Fuji	external side of plasma membrane [GO0009897]	-1.40447	2.18922	0.199848	120	sulpho_NHS_Labelled
68	sulpho_NHS_Labelled.2	Expt11	p31/Fuji	extracellular region [GO0005576]	-0.479645	1.9787	0.102044	376	sulpho_NHS_Labelled
69	sulpho_NHS_Labelled.2	Expt11	p31/Fuji	plasma membrane [GO0005886]	-1.10142	2.17306	0.0674813	1037	sulpho_NHS_Labelled
70	sulpho_NHS_Labelled.2	Expt11	p31/Fuji	surfaceome.by.ML	-1.63375	2.24233	0.115029	380	sulpho_NHS_Labelled
71	sulpho_NHS_Labelled.3	Expt11	p31/Fuji	adherens junction [GO0005912]	-0.0143929	2.19265	0.280739	61	sulpho_NHS_Labelled
72	sulpho_NHS_Labelled.3	Expt11	p31/Fuji	cell-cell junction [GO0005911]	-0.866495	2.27223	0.262374	75	sulpho_NHS_Labelled
73	sulpho_NHS_Labelled.3	Expt11	p31/Fuji	cell junction [GO0030054]	-0.688628	1.59561	0.196406	66	sulpho_NHS_Labelled
74	sulpho_NHS_Labelled.3	Expt11	p31/Fuji	cell periphery [GO0071944]	-0.220388	1.95864	0.282706	48	sulpho_NHS_Labelled
75	sulpho_NHS_Labelled.3	Expt11	p31/Fuji	cell surface [GO0009986]	-0.892676	2.04923	0.135417	229	sulpho_NHS_Labelled
76	sulpho_NHS_Labelled.3	Expt11	p31/Fuji	cytosol [GO0005829]	-0.610311	1.86707	0.0477013	1532	sulpho_NHS_Labelled
77	sulpho_NHS_Labelled.3	Expt11	p31/Fuji	external side of plasma membrane [GO0009897]	-1.25789	1.96876	0.179723	120	sulpho_NHS_Labelled
78	sulpho_NHS_Labelled.3	Expt11	p31/Fuji	extracellular region [GO0005576]	-0.422971	1.89739	0.0978503	376	sulpho_NHS_Labelled
79	sulpho_NHS_Labelled.3	Expt11	p31/Fuji	plasma membrane [GO0005886]	-0.943392	1.96118	0.0609017	1037	sulpho_NHS_Labelled
80	sulpho_NHS_Labelled.3	Expt11	p31/Fuji	surfaceome.by.ML	-1.39901	1.97554	0.101343	380	sulpho_NHS_Labelled
81	Double.Amine_Labelled	Expt11	p31/Fuji	adherens junction [GO0005912]	0.809454	1.07961	0.13823	61	Double.Amine_Labelled
82	Double.Amine_Labelled	Expt11	p31/Fuji	cell-cell junction [GO0005911]	0.551931	1.19129	0.137558	75	Double.Amine_Labelled
83	Double.Amine_Labelled	Expt11	p31/Fuji	cell junction [GO0030054]	0.4198	0.899111	0.110673	66	Double.Amine_Labelled
84	Double.Amine_Labelled	Expt11	p31/Fuji	cell periphery [GO0071944]	0.671531	1.18544	0.171104	48	Double.Amine_Labelled
85	Double.Amine_Labelled	Expt11	p31/Fuji	cell surface [GO0009986]	0.810468	1.10083	0.0727449	229	Double.Amine_Labelled
86	Double.Amine_Labelled	Expt11	p31/Fuji	cytosol [GO0005829]	0.305502	1.02931	0.0262976	1532	Double.Amine_Labelled
87	Double.Amine_Labelled	Expt11	p31/Fuji	external side of plasma membrane [GO0009897]	0.54461	1.12835	0.103003	120	Double.Amine_Labelled
88	Double.Amine_Labelled	Expt11	p31/Fuji	extracellular region [GO0005576]	0.604922	1.00928	0.0520496	376	Double.Amine_Labelled
89	Double.Amine_Labelled	Expt11	p31/Fuji	plasma membrane [GO0005886]	0.386928	1.05269	0.0326898	1037	Double.Amine_Labelled
90	Double.Amine_Labelled	Expt11	p31/Fuji	surfaceome.by.ML	0.489774	1.05142	0.0539368	380	Double.Amine_Labelled
91	Double.Amine_Labelled.1	Expt11	p31/Fuji	adherens junction [GO0005912]	0.778265	1.08761	0.139254	61	Double.Amine_Labelled
92	Double.Amine_Labelled.1	Expt11	p31/Fuji	cell-cell junction [GO0005911]	0.558414	1.10867	0.128019	75	Double.Amine_Labelled
93	Double.Amine_Labelled.1	Expt11	p31/Fuji	cell junction [GO0030054]	0.398554	0.978965	0.120502	66	Double.Amine_Labelled
94	Double.Amine_Labelled.1	Expt11	p31/Fuji	cell periphery [GO0071944]	0.712608	1.03037	0.148721	48	Double.Amine_Labelled
95	Double.Amine_Labelled.1	Expt11	p31/Fuji	cell surface [GO0009986]	0.825928	1.06953	0.0706769	229	Double.Amine_Labelled
96	Double.Amine_Labelled.1	Expt11	p31/Fuji	cytosol [GO0005829]	0.313	1.02045	0.0260714	1532	Double.Amine_Labelled
97	Double.Amine_Labelled.1	Expt11	p31/Fuji	external side of plasma membrane [GO0009897]	0.574195	1.09566	0.10002	120	Double.Amine_Labelled
98	Double.Amine_Labelled.1	Expt11	p31/Fuji	extracellular region [GO0005576]	0.624051	0.973569	0.050208	376	Double.Amine_Labelled
99	Double.Amine_Labelled.1	Expt11	p31/Fuji	plasma membrane [GO0005886]	0.399696	1.04469	0.0324412	1037	Double.Amine_Labelled
100	Double.Amine_Labelled.1	Expt11	p31/Fuji	surfaceome.by.ML	0.523053	0.983532	0.0504541	380	Double.Amine_Labelled
101	Double.Amine_Labelled.2	Expt11	p31/Fuji	adherens junction [GO0005912]	0.827354	1.07948	0.138213	61	Double.Amine_Labelled
102	Double.Amine_Labelled.2	Expt11	p31/Fuji	cell-cell junction [GO0005911]	0.630989	1.04246	0.120373	75	Double.Amine_Labelled
103	Double.Amine_Labelled.2	Expt11	p31/Fuji	cell junction [GO0030054]	0.432522	0.903026	0.111155	66	Double.Amine_Labelled
104	Double.Amine_Labelled.2	Expt11	p31/Fuji	cell periphery [GO0071944]	0.673082	1.2356	0.178343	48	Double.Amine_Labelled
105	Double.Amine_Labelled.2	Expt11	p31/Fuji	cell surface [GO0009986]	0.749769	1.13757	0.075173	229	Double.Amine_Labelled
106	Double.Amine_Labelled.2	Expt11	p31/Fuji	cytosol [GO0005829]	0.320503	1.01915	0.026038	1532	Double.Amine_Labelled
107	Double.Amine_Labelled.2	Expt11	p31/Fuji	external side of plasma membrane [GO0009897]	0.464591	1.12217	0.102439	120	Double.Amine_Labelled
108	Double.Amine_Labelled.2	Expt11	p31/Fuji	extracellular region [GO0005576]	0.601004	1.01535	0.0523628	376	Double.Amine_Labelled
109	Double.Amine_Labelled.2	Expt11	p31/Fuji	plasma membrane [GO0005886]	0.350498	1.05831	0.0328642	1037	Double.Amine_Labelled
110	Double.Amine_Labelled.2	Expt11	p31/Fuji	surfaceome.by.ML	0.351574	1.12332	0.0576253	380	Double.Amine_Labelled
111	Double.Amine_Labelled.3	Expt11	p31/Fuji	adherens junction [GO0005912]	0.810914	1.07884	0.138132	61	Double.Amine_Labelled
112	Double.Amine_Labelled.3	Expt11	p31/Fuji	cell-cell junction [GO0005911]	0.570677	1.1021	0.12726	75	Double.Amine_Labelled
113	Double.Amine_Labelled.3	Expt11	p31/Fuji	cell junction [GO0030054]	0.402548	0.955242	0.117582	66	Double.Amine_Labelled
114	Double.Amine_Labelled.3	Expt11	p31/Fuji	cell periphery [GO0071944]	0.632451	1.36987	0.197723	48	Double.Amine_Labelled
115	Double.Amine_Labelled.3	Expt11	p31/Fuji	cell surface [GO0009986]	0.781425	1.078	0.0712361	229	Double.Amine_Labelled
116	Double.Amine_Labelled.3	Expt11	p31/Fuji	cytosol [GO0005829]	0.330021	1.01575	0.0259512	1532	Double.Amine_Labelled
117	Double.Amine_Labelled.3	Expt11	p31/Fuji	external side of plasma membrane [GO0009897]	0.500982	1.07015	0.0976913	120	Double.Amine_Labelled
118	Double.Amine_Labelled.3	Expt11	p31/Fuji	extracellular region [GO0005576]	0.610772	1.03126	0.053183	376	Double.Amine_Labelled
119	Double.Amine_Labelled.3	Expt11	p31/Fuji	plasma membrane [GO0005886]	0.350942	1.09428	0.0339812	1037	Double.Amine_Labelled
120	Double.Amine_Labelled.3	Expt11	p31/Fuji	surfaceome.by.ML	0.367836	1.12163	0.0575382	380	Double.Amine_Labelled
121	Double.Amine_plus_carboxyl_Labelled	Expt11	p31/Fuji	adherens junction [GO0005912]	0.783674	1.05618	0.135229	61	Double.Amine_plus_carboxyl_Labelled
122	Double.Amine_plus_carboxyl_Labelled	Expt11	p31/Fuji	cell-cell junction [GO0005911]	0.471311	1.17095	0.13521	75	Double.Amine_plus_carboxyl_Labelled
123	Double.Amine_plus_carboxyl_Labelled	Expt11	p31/Fuji	cell junction [GO0030054]	0.394796	0.879751	0.10829	66	Double.Amine_plus_carboxyl_Labelled
124	Double.Amine_plus_carboxyl_Labelled	Expt11	p31/Fuji	cell periphery [GO0071944]	0.650914	0.987282	0.142502	48	Double.Amine_plus_carboxyl_Labelled
125	Double.Amine_plus_carboxyl_Labelled	Expt11	p31/Fuji	cell surface [GO0009986]	0.915036	1.06174	0.0701618	229	Double.Amine_plus_carboxyl_Labelled
126	Double.Amine_plus_carboxyl_Labelled	Expt11	p31/Fuji	cytosol [GO0005829]	0.191322	1.08509	0.0277227	1532	Double.Amine_plus_carboxyl_Labelled
127	Double.Amine_plus_carboxyl_Labelled	Expt11	p31/Fuji	external side of plasma membrane [GO0009897]	0.750489	1.16067	0.105954	120	Double.Amine_plus_carboxyl_Labelled
128	Double.Amine_plus_carboxyl_Labelled	Expt11	p31/Fuji	extracellular region [GO0005576]	0.540887	1.01632	0.0524127	376	Double.Amine_plus_carboxyl_Labelled
129	Double.Amine_plus_carboxyl_Labelled	Expt11	p31/Fuji	plasma membrane [GO0005886]	0.418264	1.10458	0.0343012	1037	Double.Amine_plus_carboxyl_Labelled
130	Double.Amine_plus_carboxyl_Labelled	Expt11	p31/Fuji	surfaceome.by.ML	0.691476	1.07545	0.0551695	380	Double.Amine_plus_carboxyl_Labelled
131	Double.Amine_plus_carboxyl_Labelled.1	Expt11	p31/Fuji	adherens junction [GO0005912]	0.768899	1.05632	0.135248	61	Double.Amine_plus_carboxyl_Labelled
132	Double.Amine_plus_carboxyl_Labelled.1	Expt11	p31/Fuji	cell-cell junction [GO0005911]	0.472925	1.19304	0.13776	75	Double.Amine_plus_carboxyl_Labelled
133	Double.Amine_plus_carboxyl_Labelled.1	Expt11	p31/Fuji	cell junction [GO0030054]	0.341221	1.04207	0.12827	66	Double.Amine_plus_carboxyl_Labelled
134	Double.Amine_plus_carboxyl_Labelled.1	Expt11	p31/Fuji	cell periphery [GO0071944]	0.665786	0.987845	0.142583	48	Double.Amine_plus_carboxyl_Labelled
135	Double.Amine_plus_carboxyl_Labelled.1	Expt11	p31/Fuji	cell surface [GO0009986]	0.924922	1.0606	0.0700867	229	Double.Amine_plus_carboxyl_Labelled
136	Double.Amine_plus_carboxyl_Labelled.1	Expt11	p31/Fuji	cytosol [GO0005829]	0.202968	1.0842	0.0277001	1532	Double.Amine_plus_carboxyl_Labelled
137	Double.Amine_plus_carboxyl_Labelled.1	Expt11	p31/Fuji	external side of plasma membrane [GO0009897]	0.707066	1.29969	0.118645	120	Double.Amine_plus_carboxyl_Labelled
138	Double.Amine_plus_carboxyl_Labelled.1	Expt11	p31/Fuji	extracellular region [GO0005576]	0.579741	0.985784	0.0508379	376	Double.Amine_plus_carboxyl_Labelled
139	Double.Amine_plus_carboxyl_Labelled.1	Expt11	p31/Fuji	plasma membrane [GO0005886]	0.42897	1.09955	0.0341449	1037	Double.Amine_plus_carboxyl_Labelled
140	Double.Amine_plus_carboxyl_Labelled.1	Expt11	p31/Fuji	surfaceome.by.ML	0.6966	1.09124	0.0559795	380	Double.Amine_plus_carboxyl_Labelled
141	Double.Amine_plus_carboxyl_Labelled.2	Expt11	p31/Fuji	adherens junction [GO0005912]	0.679552	1.27969	0.163848	61	Double.Amine_plus_carboxyl_Labelled
142	Double.Amine_plus_carboxyl_Labelled.2	Expt11	p31/Fuji	cell-cell junction [GO0005911]	0.451176	1.21497	0.140293	75	Double.Amine_plus_carboxyl_Labelled
143	Double.Amine_plus_carboxyl_Labelled.2	Expt11	p31/Fuji	cell junction [GO0030054]	0.285014	1.10111	0.135537	66	Double.Amine_plus_carboxyl_Labelled
144	Double.Amine_plus_carboxyl_Labelled.2	Expt11	p31/Fuji	cell periphery [GO0071944]	0.628027	0.969842	0.139985	48	Double.Amine_plus_carboxyl_Labelled
145	Double.Amine_plus_carboxyl_Labelled.2	Expt11	p31/Fuji	cell surface [GO0009986]	0.865689	1.16058	0.0766932	229	Double.Amine_plus_carboxyl_Labelled
146	Double.Amine_plus_carboxyl_Labelled.2	Expt11	p31/Fuji	cytosol [GO0005829]	0.123305	1.19399	0.030505	1532	Double.Amine_plus_carboxyl_Labelled
147	Double.Amine_plus_carboxyl_Labelled.2	Expt11	p31/Fuji	external side of plasma membrane [GO0009897]	0.748147	1.0853	0.0990737	120	Double.Amine_plus_carboxyl_Labelled
148	Double.Amine_plus_carboxyl_Labelled.2	Expt11	p31/Fuji	extracellular region [GO0005576]	0.508056	1.07805	0.0555963	376	Double.Amine_plus_carboxyl_Labelled
149	Double.Amine_plus_carboxyl_Labelled.2	Expt11	p31/Fuji	plasma membrane [GO0005886]	0.38229	1.16817	0.0362758	1037	Double.Amine_plus_carboxyl_Labelled
150	Double.Amine_plus_carboxyl_Labelled.2	Expt11	p31/Fuji	surfaceome.by.ML	0.708649	1.05999	0.0543765	380	Double.Amine_plus_carboxyl_Labelled
151	Double.Amine_plus_carboxyl_Labelled.3	Expt11	p31/Fuji	adherens junction [GO0005912]	0.760245	1.0461	0.133939	61	Double.Amine_plus_carboxyl_Labelled
152	Double.Amine_plus_carboxyl_Labelled.3	Expt11	p31/Fuji	cell-cell junction [GO0005911]	0.35887	1.46391	0.169037	75	Double.Amine_plus_carboxyl_Labelled
153	Double.Amine_plus_carboxyl_Labelled.3	Expt11	p31/Fuji	cell junction [GO0030054]	0.324248	1.06785	0.131443	66	Double.Amine_plus_carboxyl_Labelled
154	Double.Amine_plus_carboxyl_Labelled.3	Expt11	p31/Fuji	cell periphery [GO0071944]	0.661388	0.947242	0.136723	48	Double.Amine_plus_carboxyl_Labelled
155	Double.Amine_plus_carboxyl_Labelled.3	Expt11	p31/Fuji	cell surface [GO0009986]	0.891549	1.15959	0.076628	229	Double.Amine_plus_carboxyl_Labelled
156	Double.Amine_plus_carboxyl_Labelled.3	Expt11	p31/Fuji	cytosol [GO0005829]	0.124276	1.24284	0.0317531	1532	Double.Amine_plus_carboxyl_Labelled
157	Double.Amine_plus_carboxyl_Labelled.3	Expt11	p31/Fuji	external side of plasma membrane [GO0009897]	0.753762	1.19696	0.109267	120	Double.Amine_plus_carboxyl_Labelled
158	Double.Amine_plus_carboxyl_Labelled.3	Expt11	p31/Fuji	extracellular region [GO0005576]	0.553547	0.986502	0.050875	376	Double.Amine_plus_carboxyl_Labelled
159	Double.Amine_plus_carboxyl_Labelled.3	Expt11	p31/Fuji	plasma membrane [GO0005886]	0.371593	1.25478	0.0389653	1037	Double.Amine_plus_carboxyl_Labelled
160	Double.Amine_plus_carboxyl_Labelled.3	Expt11	p31/Fuji	surfaceome.by.ML	0.691855	1.16477	0.0597515	380	Double.Amine_plus_carboxyl_Labelled
161	Carboxyl_Labelled	Expt11	p31/Fuji	adherens junction [GO0005912]	0.119299	1.6091	0.206024	61	Carboxyl_Labelled
162	Carboxyl_Labelled	Expt11	p31/Fuji	cell-cell junction [GO0005911]	-0.262312	1.70437	0.196804	75	Carboxyl_Labelled
163	Carboxyl_Labelled	Expt11	p31/Fuji	cell junction [GO0030054]	-0.358219	1.5019	0.184871	66	Carboxyl_Labelled
164	Carboxyl_Labelled	Expt11	p31/Fuji	cell periphery [GO0071944]	-0.0333441	1.49256	0.215432	48	Carboxyl_Labelled
165	Carboxyl_Labelled	Expt11	p31/Fuji	cell surface [GO0009986]	0.39261	1.56721	0.103564	229	Carboxyl_Labelled
166	Carboxyl_Labelled	Expt11	p31/Fuji	cytosol [GO0005829]	-0.787234	1.88794	0.0482345	1532	Carboxyl_Labelled
167	Carboxyl_Labelled	Expt11	p31/Fuji	external side of plasma membrane [GO0009897]	0.38115	1.5352	0.140144	120	Carboxyl_Labelled
168	Carboxyl_Labelled	Expt11	p31/Fuji	extracellular region [GO0005576]	-0.153167	1.61847	0.0834663	376	Carboxyl_Labelled
169	Carboxyl_Labelled	Expt11	p31/Fuji	plasma membrane [GO0005886]	-0.39662	1.8206	0.0565361	1037	Carboxyl_Labelled
170	Carboxyl_Labelled	Expt11	p31/Fuji	surfaceome.by.ML	0.142239	1.628	0.0835146	380	Carboxyl_Labelled
171	Carboxyl_Labelled.1	Expt11	p31/Fuji	adherens junction [GO0005912]	0.0803421	1.6235	0.207868	61	Carboxyl_Labelled
172	Carboxyl_Labelled.1	Expt11	p31/Fuji	cell-cell junction [GO0005911]	-0.469343	1.96756	0.227194	75	Carboxyl_Labelled
173	Carboxyl_Labelled.1	Expt11	p31/Fuji	cell junction [GO0030054]	-0.334144	1.48336	0.182588	66	Carboxyl_Labelled
174	Carboxyl_Labelled.1	Expt11	p31/Fuji	cell periphery [GO0071944]	-0.115624	1.54258	0.222652	48	Carboxyl_Labelled
175	Carboxyl_Labelled.1	Expt11	p31/Fuji	cell surface [GO0009986]	0.458535	1.4126	0.0933475	229	Carboxyl_Labelled
176	Carboxyl_Labelled.1	Expt11	p31/Fuji	cytosol [GO0005829]	-0.717827	1.76167	0.0450085	1532	Carboxyl_Labelled
177	Carboxyl_Labelled.1	Expt11	p31/Fuji	external side of plasma membrane [GO0009897]	0.381388	1.51481	0.138282	120	Carboxyl_Labelled
178	Carboxyl_Labelled.1	Expt11	p31/Fuji	extracellular region [GO0005576]	-0.149944	1.58342	0.0816587	376	Carboxyl_Labelled
179	Carboxyl_Labelled.1	Expt11	p31/Fuji	plasma membrane [GO0005886]	-0.310073	1.66874	0.0518203	1037	Carboxyl_Labelled
180	Carboxyl_Labelled.1	Expt11	p31/Fuji	surfaceome.by.ML	0.174019	1.55783	0.0799151	380	Carboxyl_Labelled
181	Carboxyl_Labelled.2	Expt11	p31/Fuji	adherens junction [GO0005912]	-0.00861719	1.88625	0.241509	61	Carboxyl_Labelled
182	Carboxyl_Labelled.2	Expt11	p31/Fuji	cell-cell junction [GO0005911]	-0.414015	1.92096	0.221813	75	Carboxyl_Labelled
183	Carboxyl_Labelled.2	Expt11	p31/Fuji	cell junction [GO0030054]	-0.609444	1.75864	0.216474	66	Carboxyl_Labelled
184	Carboxyl_Labelled.2	Expt11	p31/Fuji	cell periphery [GO0071944]	-0.381552	1.8856	0.272163	48	Carboxyl_Labelled
185	Carboxyl_Labelled.2	Expt11	p31/Fuji	cell surface [GO0009986]	0.309562	1.5121	0.0999224	229	Carboxyl_Labelled
186	Carboxyl_Labelled.2	Expt11	p31/Fuji	cytosol [GO0005829]	-0.833177	1.95537	0.0499574	1532	Carboxyl_Labelled
187	Carboxyl_Labelled.2	Expt11	p31/Fuji	external side of plasma membrane [GO0009897]	0.1722	1.68871	0.154158	120	Carboxyl_Labelled
188	Carboxyl_Labelled.2	Expt11	p31/Fuji	extracellular region [GO0005576]	-0.24886	1.74464	0.0899729	376	Carboxyl_Labelled
189	Carboxyl_Labelled.2	Expt11	p31/Fuji	plasma membrane [GO0005886]	-0.512701	1.90188	0.0590599	1037	Carboxyl_Labelled
190	Carboxyl_Labelled.2	Expt11	p31/Fuji	surfaceome.by.ML	-0.0412499	1.72283	0.0883794	380	Carboxyl_Labelled
191	Carboxyl_Labelled.3	Expt11	p31/Fuji	adherens junction [GO0005912]	-0.0487865	1.85809	0.237904	61	Carboxyl_Labelled
192	Carboxyl_Labelled.3	Expt11	p31/Fuji	cell-cell junction [GO0005911]	-0.369643	1.82537	0.210775	75	Carboxyl_Labelled
193	Carboxyl_Labelled.3	Expt11	p31/Fuji	cell junction [GO0030054]	-0.621179	1.61006	0.198185	66	Carboxyl_Labelled
194	Carboxyl_Labelled.3	Expt11	p31/Fuji	cell periphery [GO0071944]	-0.117287	1.41589	0.204366	48	Carboxyl_Labelled
195	Carboxyl_Labelled.3	Expt11	p31/Fuji	cell surface [GO0009986]	0.2398	1.58693	0.104867	229	Carboxyl_Labelled
196	Carboxyl_Labelled.3	Expt11	p31/Fuji	cytosol [GO0005829]	-0.772082	1.79183	0.045779	1532	Carboxyl_Labelled
197	Carboxyl_Labelled.3	Expt11	p31/Fuji	external side of plasma membrane [GO0009897]	0.166535	1.61304	0.14725	120	Carboxyl_Labelled
198	Carboxyl_Labelled.3	Expt11	p31/Fuji	extracellular region [GO0005576]	-0.204617	1.59573	0.0822933	376	Carboxyl_Labelled
199	Carboxyl_Labelled.3	Expt11	p31/Fuji	plasma membrane [GO0005886]	-0.461881	1.74164	0.0540841	1037	Carboxyl_Labelled
200	Carboxyl_Labelled.3	Expt11	p31/Fuji	surfaceome.by.ML	-0.0461907	1.64505	0.0843891	380	Carboxyl_Labelled

## Sheet: Data Table SC
protein	variable	value	experiment	Cell line	ontology
ABCA13;	Amine_PEG4_Labelled	0.18456	Expt11	p31/Fuji	surfaceome.by.ML
ABCG2;	Amine_PEG4_Labelled	-0.47905	Expt11	p31/Fuji	surfaceome.by.ML
ACVR1B; ACVR1C; TGFBR1;	Amine_PEG4_Labelled	-1.65112	Expt11	p31/Fuji	surfaceome.by.ML
ADAM10;	Amine_PEG4_Labelled	1.76857	Expt11	p31/Fuji	surfaceome.by.ML
ADAM15;	Amine_PEG4_Labelled	0.460717	Expt11	p31/Fuji	surfaceome.by.ML
ADAM17;	Amine_PEG4_Labelled	0.149491	Expt11	p31/Fuji	surfaceome.by.ML
ADCY7;	Amine_PEG4_Labelled	0.141079	Expt11	p31/Fuji	surfaceome.by.ML
AK2;	Amine_PEG4_Labelled	1.87809	Expt11	p31/Fuji	surfaceome.by.ML
ALCAM;	Amine_PEG4_Labelled	1.34353	Expt11	p31/Fuji	surfaceome.by.ML
ANO3; ANO6;	Amine_PEG4_Labelled	-0.0863805	Expt11	p31/Fuji	surfaceome.by.ML
ANO6;	Amine_PEG4_Labelled	0.810151	Expt11	p31/Fuji	surfaceome.by.ML
ANTXR2;	Amine_PEG4_Labelled	0.903393	Expt11	p31/Fuji	surfaceome.by.ML
ARF1; ARF3;	Amine_PEG4_Labelled	1.29157	Expt11	p31/Fuji	surfaceome.by.ML
ARF1; ARF3; ARF4; ARF5;	Amine_PEG4_Labelled	1.26107	Expt11	p31/Fuji	surfaceome.by.ML
ARF1; ARF3; ARF5;	Amine_PEG4_Labelled	0.688386	Expt11	p31/Fuji	surfaceome.by.ML
ATP12A; ATP1A1; ATP1A2; ATP1A3; ATP1A4;	Amine_PEG4_Labelled	0.800345	Expt11	p31/Fuji	surfaceome.by.ML
ATP12A; ATP1A1; ATP1A2; ATP1A3; ATP1A4; ATP4A;	Amine_PEG4_Labelled	0.772658	Expt11	p31/Fuji	surfaceome.by.ML
ATP13A3;	Amine_PEG4_Labelled	0.168997	Expt11	p31/Fuji	surfaceome.by.ML
ATP1A1;	Amine_PEG4_Labelled	1.71574	Expt11	p31/Fuji	surfaceome.by.ML
ATP1A1; ATP1A2;	Amine_PEG4_Labelled	-0.330974	Expt11	p31/Fuji	surfaceome.by.ML
ATP1A1; ATP1A2; ATP1A3;	Amine_PEG4_Labelled	1.02391	Expt11	p31/Fuji	surfaceome.by.ML
ATP1A1; ATP1A2; ATP1A3; ATP1A4;	Amine_PEG4_Labelled	0.421708	Expt11	p31/Fuji	surfaceome.by.ML
ATP1A1; ATP1A2; ATP1A3; ATP4A;	Amine_PEG4_Labelled	0.527099	Expt11	p31/Fuji	surfaceome.by.ML
ATP1A1; ATP1A3;	Amine_PEG4_Labelled	0.69485	Expt11	p31/Fuji	surfaceome.by.ML
ATP1A2;	Amine_PEG4_Labelled	0.00378473	Expt11	p31/Fuji	surfaceome.by.ML
ATP1A3; ATP1A4;	Amine_PEG4_Labelled	-1.89516	Expt11	p31/Fuji	surfaceome.by.ML
ATP1B1;	Amine_PEG4_Labelled	0.362377	Expt11	p31/Fuji	surfaceome.by.ML
ATP1B3;	Amine_PEG4_Labelled	1.88607	Expt11	p31/Fuji	surfaceome.by.ML
ATP2B1; ATP2B2; ATP2B3; ATP2B4;	Amine_PEG4_Labelled	0.00101464	Expt11	p31/Fuji	surfaceome.by.ML
ATP2B4;	Amine_PEG4_Labelled	0.7477	Expt11	p31/Fuji	surfaceome.by.ML
BCAM;	Amine_PEG4_Labelled	0.625179	Expt11	p31/Fuji	surfaceome.by.ML
BRD2;	Amine_PEG4_Labelled	0.158281	Expt11	p31/Fuji	surfaceome.by.ML
BSG;	Amine_PEG4_Labelled	2.06757	Expt11	p31/Fuji	surfaceome.by.ML
BST1;	Amine_PEG4_Labelled	0.12513	Expt11	p31/Fuji	surfaceome.by.ML
BST2;	Amine_PEG4_Labelled	1.73741	Expt11	p31/Fuji	surfaceome.by.ML
BTK; EPHA2; EPHA3; EPHA5; EPHA6; EPHA7; EPHA8; EPHB1; EPHB2; EPHB3; EPHB4;	Amine_PEG4_Labelled	0.317297	Expt11	p31/Fuji	surfaceome.by.ML
BTN2A1;	Amine_PEG4_Labelled	0.0049778	Expt11	p31/Fuji	surfaceome.by.ML
BTN3A1; BTN3A2; BTN3A3;	Amine_PEG4_Labelled	0.354689	Expt11	p31/Fuji	surfaceome.by.ML
BTN3A3;	Amine_PEG4_Labelled	-1.3867	Expt11	p31/Fuji	surfaceome.by.ML
C3AR1;	Amine_PEG4_Labelled	-0.714577	Expt11	p31/Fuji	surfaceome.by.ML
C5;	Amine_PEG4_Labelled	0.308648	Expt11	p31/Fuji	surfaceome.by.ML
C5AR1;	Amine_PEG4_Labelled	0.128665	Expt11	p31/Fuji	surfaceome.by.ML
CACNG6;	Amine_PEG4_Labelled	0.284856	Expt11	p31/Fuji	surfaceome.by.ML
CCR1;	Amine_PEG4_Labelled	-0.549405	Expt11	p31/Fuji	surfaceome.by.ML
CD14;	Amine_PEG4_Labelled	-0.387413	Expt11	p31/Fuji	surfaceome.by.ML
CD151;	Amine_PEG4_Labelled	0.40334	Expt11	p31/Fuji	surfaceome.by.ML
CD163;	Amine_PEG4_Labelled	-0.0958146	Expt11	p31/Fuji	surfaceome.by.ML
CD244;	Amine_PEG4_Labelled	-0.29297	Expt11	p31/Fuji	surfaceome.by.ML
CD300A;	Amine_PEG4_Labelled	0.737796	Expt11	p31/Fuji	surfaceome.by.ML
CD300LD; CD300LF;	Amine_PEG4_Labelled	-0.166676	Expt11	p31/Fuji	surfaceome.by.ML
CD300LF;	Amine_PEG4_Labelled	0.481705	Expt11	p31/Fuji	surfaceome.by.ML
CD33;	Amine_PEG4_Labelled	2.01487	Expt11	p31/Fuji	surfaceome.by.ML
CD36;	Amine_PEG4_Labelled	0.791633	Expt11	p31/Fuji	surfaceome.by.ML
CD37;	Amine_PEG4_Labelled	0.262046	Expt11	p31/Fuji	surfaceome.by.ML
CD38;	Amine_PEG4_Labelled	1.74953	Expt11	p31/Fuji	surfaceome.by.ML
CD4;	Amine_PEG4_Labelled	0.92572	Expt11	p31/Fuji	surfaceome.by.ML
CD40;	Amine_PEG4_Labelled	-1.51878	Expt11	p31/Fuji	surfaceome.by.ML
CD44;	Amine_PEG4_Labelled	2.46358	Expt11	p31/Fuji	surfaceome.by.ML
CD46;	Amine_PEG4_Labelled	1.04987	Expt11	p31/Fuji	surfaceome.by.ML
CD47;	Amine_PEG4_Labelled	1.34744	Expt11	p31/Fuji	surfaceome.by.ML
CD53;	Amine_PEG4_Labelled	0.616773	Expt11	p31/Fuji	surfaceome.by.ML
CD58;	Amine_PEG4_Labelled	0.415939	Expt11	p31/Fuji	surfaceome.by.ML
CD63;	Amine_PEG4_Labelled	0.583531	Expt11	p31/Fuji	surfaceome.by.ML
CD69;	Amine_PEG4_Labelled	0.97608	Expt11	p31/Fuji	surfaceome.by.ML
CD74;	Amine_PEG4_Labelled	1.0345	Expt11	p31/Fuji	surfaceome.by.ML
CD82;	Amine_PEG4_Labelled	0.554032	Expt11	p31/Fuji	surfaceome.by.ML
CD84;	Amine_PEG4_Labelled	1.03508	Expt11	p31/Fuji	surfaceome.by.ML
CD93;	Amine_PEG4_Labelled	0.517503	Expt11	p31/Fuji	surfaceome.by.ML
CD93; PCSK1N;	Amine_PEG4_Labelled	0.390172	Expt11	p31/Fuji	surfaceome.by.ML
CD97;	Amine_PEG4_Labelled	1.47586	Expt11	p31/Fuji	surfaceome.by.ML
CEACAM4;	Amine_PEG4_Labelled	0.170522	Expt11	p31/Fuji	surfaceome.by.ML
CENPF; F5; VCAM1;	Amine_PEG4_Labelled	-1.41391	Expt11	p31/Fuji	surfaceome.by.ML
CHD1; CHD2; CHD6; CHD7; CHD8; CHD9;	Amine_PEG4_Labelled	-1.35323	Expt11	p31/Fuji	surfaceome.by.ML
CHD3; CHD4;	Amine_PEG4_Labelled	-0.953083	Expt11	p31/Fuji	surfaceome.by.ML
CHD3; CHD4; CHD5;	Amine_PEG4_Labelled	0.416376	Expt11	p31/Fuji	surfaceome.by.ML
CHD4;	Amine_PEG4_Labelled	1.3415	Expt11	p31/Fuji	surfaceome.by.ML
CHRNB1; DNAJC10;	Amine_PEG4_Labelled	-0.741102	Expt11	p31/Fuji	surfaceome.by.ML
CLDN12;	Amine_PEG4_Labelled	-0.931323	Expt11	p31/Fuji	surfaceome.by.ML
CLDND1;	Amine_PEG4_Labelled	0.337887	Expt11	p31/Fuji	surfaceome.by.ML
CLEC12A;	Amine_PEG4_Labelled	1.65792	Expt11	p31/Fuji	surfaceome.by.ML
CLEC5A;	Amine_PEG4_Labelled	1.25865	Expt11	p31/Fuji	surfaceome.by.ML
CLUH; PCDHAC2;	Amine_PEG4_Labelled	-1.34567	Expt11	p31/Fuji	surfaceome.by.ML
CNNM2;	Amine_PEG4_Labelled	-0.654316	Expt11	p31/Fuji	surfaceome.by.ML
CNNM3; CNNM4;	Amine_PEG4_Labelled	-2.02535	Expt11	p31/Fuji	surfaceome.by.ML
CNNM4;	Amine_PEG4_Labelled	-2.77167	Expt11	p31/Fuji	surfaceome.by.ML
CNTNAP2;	Amine_PEG4_Labelled	-1.78005	Expt11	p31/Fuji	surfaceome.by.ML
CPD;	Amine_PEG4_Labelled	0.489779	Expt11	p31/Fuji	surfaceome.by.ML
CPM;	Amine_PEG4_Labelled	0.430855	Expt11	p31/Fuji	surfaceome.by.ML
CR1;	Amine_PEG4_Labelled	-0.345411	Expt11	p31/Fuji	surfaceome.by.ML
CSF1R;	Amine_PEG4_Labelled	-0.237061	Expt11	p31/Fuji	surfaceome.by.ML
CSF1R; FLT3; KIT;	Amine_PEG4_Labelled	0.207942	Expt11	p31/Fuji	surfaceome.by.ML
CSF1R; MAPK4; MAPK6; ROS1;	Amine_PEG4_Labelled	-0.964884	Expt11	p31/Fuji	surfaceome.by.ML
CSF2RA;	Amine_PEG4_Labelled	0.241214	Expt11	p31/Fuji	surfaceome.by.ML
CSF3R;	Amine_PEG4_Labelled	1.02708	Expt11	p31/Fuji	surfaceome.by.ML
CXCR2;	Amine_PEG4_Labelled	-1.26708	Expt11	p31/Fuji	surfaceome.by.ML
CXCR4;	Amine_PEG4_Labelled	0.392536	Expt11	p31/Fuji	surfaceome.by.ML
CYBB;	Amine_PEG4_Labelled	0.685356	Expt11	p31/Fuji	surfaceome.by.ML
CYBB; NOX1;	Amine_PEG4_Labelled	-0.575448	Expt11	p31/Fuji	surfaceome.by.ML
DAG1;	Amine_PEG4_Labelled	0.41201	Expt11	p31/Fuji	surfaceome.by.ML
DPP10;	Amine_PEG4_Labelled	0.296783	Expt11	p31/Fuji	surfaceome.by.ML
DR1;	Amine_PEG4_Labelled	-0.915818	Expt11	p31/Fuji	surfaceome.by.ML
EBP;	Amine_PEG4_Labelled	0.959908	Expt11	p31/Fuji	surfaceome.by.ML
ECE1;	Amine_PEG4_Labelled	-0.469978	Expt11	p31/Fuji	surfaceome.by.ML
EFNA1;	Amine_PEG4_Labelled	-0.734538	Expt11	p31/Fuji	surfaceome.by.ML
EFNB1;	Amine_PEG4_Labelled	0.934927	Expt11	p31/Fuji	surfaceome.by.ML
ELL;	Amine_PEG4_Labelled	-0.778571	Expt11	p31/Fuji	surfaceome.by.ML
EMB;	Amine_PEG4_Labelled	1.37764	Expt11	p31/Fuji	surfaceome.by.ML
EMP3;	Amine_PEG4_Labelled	0.369013	Expt11	p31/Fuji	surfaceome.by.ML
ENTPD1;	Amine_PEG4_Labelled	0.295352	Expt11	p31/Fuji	surfaceome.by.ML
ENTPD1; LAMB2;	Amine_PEG4_Labelled	-4.61682	Expt11	p31/Fuji	surfaceome.by.ML
EPHA5; EPHA8; EPHB4;	Amine_PEG4_Labelled	-0.468287	Expt11	p31/Fuji	surfaceome.by.ML
EPHB3; EPHB4;	Amine_PEG4_Labelled	-0.677875	Expt11	p31/Fuji	surfaceome.by.ML
EPHB4;	Amine_PEG4_Labelled	1.36824	Expt11	p31/Fuji	surfaceome.by.ML
ERMP1;	Amine_PEG4_Labelled	-0.250554	Expt11	p31/Fuji	surfaceome.by.ML
EVI2A;	Amine_PEG4_Labelled	-1.60637	Expt11	p31/Fuji	surfaceome.by.ML
EVI2B;	Amine_PEG4_Labelled	0.0718791	Expt11	p31/Fuji	surfaceome.by.ML
F11R;	Amine_PEG4_Labelled	1.6901	Expt11	p31/Fuji	surfaceome.by.ML
FAM171A2;	Amine_PEG4_Labelled	-1.29957	Expt11	p31/Fuji	surfaceome.by.ML
FAR1;	Amine_PEG4_Labelled	-1.05399	Expt11	p31/Fuji	surfaceome.by.ML
FAS;	Amine_PEG4_Labelled	0.966674	Expt11	p31/Fuji	surfaceome.by.ML
FCGR1A;	Amine_PEG4_Labelled	0.128949	Expt11	p31/Fuji	surfaceome.by.ML
FCGR1A; FCGR1B;	Amine_PEG4_Labelled	1.57626	Expt11	p31/Fuji	surfaceome.by.ML
FCGR1B;	Amine_PEG4_Labelled	0.00403855	Expt11	p31/Fuji	surfaceome.by.ML
FCGR2A;	Amine_PEG4_Labelled	-0.102744	Expt11	p31/Fuji	surfaceome.by.ML
FCGR2A; FCGR2B; FCGR2C;	Amine_PEG4_Labelled	0.204566	Expt11	p31/Fuji	surfaceome.by.ML
FCGR2A; FCGR2C;	Amine_PEG4_Labelled	1.37312	Expt11	p31/Fuji	surfaceome.by.ML
FCGR2B;	Amine_PEG4_Labelled	0.238991	Expt11	p31/Fuji	surfaceome.by.ML
FCGR2B; FCGR2C;	Amine_PEG4_Labelled	-0.726393	Expt11	p31/Fuji	surfaceome.by.ML
FCGRT;	Amine_PEG4_Labelled	1.40134	Expt11	p31/Fuji	surfaceome.by.ML
FLT1; FLT3; FLT4; KDR; KIT; MAPK1; MAPK3; NLK; PDGFRA; PDGFRB;	Amine_PEG4_Labelled	-0.330483	Expt11	p31/Fuji	surfaceome.by.ML
FLT3;	Amine_PEG4_Labelled	0.241563	Expt11	p31/Fuji	surfaceome.by.ML
FLT3; PDGFRA;	Amine_PEG4_Labelled	-0.632283	Expt11	p31/Fuji	surfaceome.by.ML
FLVCR1;	Amine_PEG4_Labelled	-0.941278	Expt11	p31/Fuji	surfaceome.by.ML
FPR2;	Amine_PEG4_Labelled	0.391867	Expt11	p31/Fuji	surfaceome.by.ML
FRK; LIMK1; MET; MST1R; SRC; SRMS;	Amine_PEG4_Labelled	-0.964884	Expt11	p31/Fuji	surfaceome.by.ML
FZD1;	Amine_PEG4_Labelled	-1.09247	Expt11	p31/Fuji	surfaceome.by.ML
GDPD5;	Amine_PEG4_Labelled	-1.51566	Expt11	p31/Fuji	surfaceome.by.ML
GGT1;	Amine_PEG4_Labelled	-0.304588	Expt11	p31/Fuji	surfaceome.by.ML
GGT1; GGT2;	Amine_PEG4_Labelled	-1.54168	Expt11	p31/Fuji	surfaceome.by.ML
GGT1; GGT2; GGT3P;	Amine_PEG4_Labelled	0.136018	Expt11	p31/Fuji	surfaceome.by.ML
GGT1; GGT2; GGT3P; GGTLC2; GGTLC3;	Amine_PEG4_Labelled	-0.85063	Expt11	p31/Fuji	surfaceome.by.ML
GPR180;	Amine_PEG4_Labelled	-0.827782	Expt11	p31/Fuji	surfaceome.by.ML
GPR84;	Amine_PEG4_Labelled	0.42546	Expt11	p31/Fuji	surfaceome.by.ML
GRM1;	Amine_PEG4_Labelled	-1.40493	Expt11	p31/Fuji	surfaceome.by.ML
GYPC;	Amine_PEG4_Labelled	0.464227	Expt11	p31/Fuji	surfaceome.by.ML
HBB; HBD; HBE1; HBG1; HBG2;	Amine_PEG4_Labelled	0.0975915	Expt11	p31/Fuji	surfaceome.by.ML
HIDE1;	Amine_PEG4_Labelled	-1.08469	Expt11	p31/Fuji	surfaceome.by.ML
HLA-A; HLA-A; HLA-A; HLA-A; HLA-A;	Amine_PEG4_Labelled	-0.413533	Expt11	p31/Fuji	surfaceome.by.ML
HLA-A; HLA-A; HLA-A; HLA-A; HLA-A; HLA-A; HLA-A; HLA-A; HLA-A; HLA-A; HLA-A;	Amine_PEG4_Labelled	2.31798	Expt11	p31/Fuji	surfaceome.by.ML
HLA-A; HLA-A; HLA-A; HLA-A; HLA-A; HLA-A; HLA-A; HLA-A; HLA-A; HLA-A; HLA-A; HLA-A; HLA-A; HLA-A; HLA-A; HLA-A; HLA-A; HLA-A; HLA-A;	Amine_PEG4_Labelled	1.0565	Expt11	p31/Fuji	surfaceome.by.ML
HLA-A; HLA-A; HLA-A; HLA-A; HLA-A; HLA-A; HLA-A; HLA-A; HLA-A; HLA-A; HLA-A; HLA-A; HLA-A; HLA-A; HLA-A; HLA-A; HLA-A; HLA-A; HLA-A; HLA-A; HLA-A; HLA-B; HLA-C; HLA-C; HLA-C; HLA-C; HLA-C; HLA-C; HLA-C; HLA-C; HLA-C; HLA-C; HLA-C; HLA-C; HLA-C; HLA-C; HLA-H;	Amine_PEG4_Labelled	1.91307	Expt11	p31/Fuji	surfaceome.by.ML
HLA-A; HLA-A; HLA-A; HLA-A; HLA-A; HLA-A; HLA-A; HLA-A; HLA-A; HLA-A; HLA-A; HLA-A; HLA-A; HLA-A; HLA-A; HLA-A; HLA-A; HLA-A; HLA-A; HLA-A; HLA-B; HLA-B; HLA-B; HLA-B; HLA-B; HLA-B; HLA-B; HLA-B; HLA-B; HLA-B; HLA-B; HLA-B; HLA-B; HLA-B; HLA-B; HLA-B; HLA-B; HLA-B; HLA-B; HLA-B; HLA-B; HLA-B; HLA-B; HLA-C; HLA-C; HLA-C; HLA-C; HLA-C; HLA-C; HLA-C; HLA-C; HLA-C; HLA-F; HLA-H;	Amine_PEG4_Labelled	1.20081	Expt11	p31/Fuji	surfaceome.by.ML
HLA-A; HLA-A; HLA-A; HLA-A; HLA-A; HLA-A; HLA-A; HLA-A; HLA-A; HLA-A; HLA-A; HLA-A; HLA-A; HLA-A; HLA-A; HLA-A; HLA-A; HLA-A; HLA-A; HLA-A; HLA-B; HLA-B; HLA-B; HLA-B; HLA-B; HLA-B; HLA-B; HLA-B; HLA-B; HLA-B; HLA-B; HLA-B; HLA-B; HLA-C; HLA-C; HLA-C; HLA-C; HLA-C; HLA-C; HLA-C; HLA-C;	Amine_PEG4_Labelled	0.159951	Expt11	p31/Fuji	surfaceome.by.ML
HLA-A; HLA-A; HLA-A; HLA-A; HLA-A; HLA-A; HLA-A; HLA-A; HLA-A; HLA-A; HLA-A; HLA-A; HLA-A; HLA-A; HLA-A; HLA-A; HLA-B; HLA-B; HLA-B; HLA-B; HLA-B; HLA-B; HLA-B; HLA-B; HLA-C; HLA-C; HLA-C; HLA-C; HLA-C; HLA-C; HLA-C; HLA-C; HLA-C; HLA-C; HLA-C; HLA-C; HLA-C; HLA-H;	Amine_PEG4_Labelled	1.52062	Expt11	p31/Fuji	surfaceome.by.ML
HLA-A; HLA-A; HLA-A; HLA-A; HLA-A; HLA-A; HLA-A; HLA-A; HLA-H;	Amine_PEG4_Labelled	-4.61682	Expt11	p31/Fuji	surfaceome.by.ML
HLA-A; HLA-A; HLA-A; HLA-A; HLA-A; HLA-A; HLA-A; HLA-B; HLA-B; HLA-B; HLA-B; HLA-B; HLA-B; HLA-B; HLA-B; HLA-B; HLA-B; HLA-B; HLA-B; HLA-B; HLA-B; HLA-B; HLA-B; HLA-B; HLA-B; HLA-B; HLA-B; HLA-B; HLA-B; HLA-B; HLA-B; HLA-B; HLA-B; HLA-B; HLA-B; HLA-B; HLA-B; HLA-B; HLA-B;	Amine_PEG4_Labelled	1.56854	Expt11	p31/Fuji	surfaceome.by.ML
HLA-A; HLA-A; HLA-A; HLA-A; HLA-A; HLA-A; HLA-A; HLA-B; HLA-B; HLA-B; HLA-B; HLA-B; HLA-B; HLA-B; HLA-B; HLA-B; HLA-B; HLA-B; HLA-B; HLA-B; HLA-B; HLA-B; HLA-B; HLA-B; HLA-B; HLA-B; HLA-B; HLA-B; HLA-B; HLA-B; HLA-B; HLA-B; HLA-B; HLA-B; HLA-B; HLA-B; HLA-B; HLA-B; HLA-B; HLA-C; HLA-C; HLA-C; HLA-C; HLA-C; HLA-C; HLA-C; HLA-C; HLA-C; HLA-C; HLA-C; HLA-E; HLA-G; HLA-H;	Amine_PEG4_Labelled	1.92452	Expt11	p31/Fuji	surfaceome.by.ML
HLA-A; HLA-A; HLA-B; HLA-C; HLA-C;	Amine_PEG4_Labelled	2.32413	Expt11	p31/Fuji	surfaceome.by.ML
HLA-B; HLA-B; HLA-B; HLA-B; HLA-B; HLA-B; HLA-B; HLA-B; HLA-B; HLA-B; HLA-B; HLA-B;	Amine_PEG4_Labelled	-0.703077	Expt11	p31/Fuji	surfaceome.by.ML
HLA-B; HLA-B; HLA-B; HLA-B; HLA-B; HLA-B; HLA-B; HLA-B; HLA-B; HLA-B; HLA-B; HLA-B; HLA-B; HLA-B; HLA-B; HLA-B; HLA-B; HLA-B; HLA-B; HLA-B; HLA-B; HLA-B; HLA-B; HLA-B; HLA-B; HLA-B; HLA-B; HLA-B; HLA-B; HLA-B; HLA-B; HLA-B; HLA-B; HLA-B;	Amine_PEG4_Labelled	0.649746	Expt11	p31/Fuji	surfaceome.by.ML
HLA-B; HLA-B; HLA-B; HLA-B; HLA-B; HLA-B; HLA-B; HLA-B; HLA-B; HLA-B; HLA-B; HLA-B; HLA-B; HLA-B; HLA-B; HLA-B; HLA-B; HLA-B; HLA-B; HLA-B; HLA-B; HLA-B; HLA-B; HLA-B; HLA-B; HLA-B; HLA-B; HLA-B; HLA-B; HLA-B; HLA-B; HLA-B; HLA-C; HLA-C; HLA-C; HLA-C; HLA-C; HLA-C; HLA-C; HLA-C; HLA-C; HLA-C; HLA-C;	Amine_PEG4_Labelled	1.25267	Expt11	p31/Fuji	surfaceome.by.ML
HLA-B; HLA-B; HLA-B; HLA-B; HLA-B; HLA-B; HLA-B; HLA-B; HLA-B; HLA-B; HLA-B; HLA-B; HLA-B; HLA-B; HLA-B; HLA-B; HLA-B; HLA-B; HLA-B; HLA-B; HLA-B; HLA-B; HLA-B; HLA-B; HLA-B; HLA-B; HLA-B; HLA-B; HLA-E;	Amine_PEG4_Labelled	1.47126	Expt11	p31/Fuji	surfaceome.by.ML
HLA-B; HLA-B; HLA-B; HLA-B; HLA-B; HLA-B; HLA-B; HLA-B; HLA-B; HLA-B; HLA-B; HLA-B; HLA-B; HLA-B; HLA-B; HLA-B; HLA-B; HLA-B; HLA-B; HLA-B; HLA-B; HLA-B; HLA-B; HLA-B; HLA-B; HLA-B; HLA-B; HLA-C; HLA-C; HLA-C; HLA-C; HLA-C; HLA-C; HLA-C; HLA-C; HLA-C; HLA-C; HLA-C; HLA-C; HLA-C; HLA-C;	Amine_PEG4_Labelled	2.32958	Expt11	p31/Fuji	surfaceome.by.ML
HLA-B; HLA-B; HLA-B; HLA-B; HLA-B; HLA-B; HLA-B; HLA-B; HLA-B; HLA-B; HLA-B; HLA-C; HLA-C; HLA-C; HLA-C; HLA-E; HLA-H;	Amine_PEG4_Labelled	0.964371	Expt11	p31/Fuji	surfaceome.by.ML
HLA-B; HLA-C; HLA-C; HLA-C; HLA-C; HLA-C; HLA-C; HLA-C; HLA-C; HLA-C; HLA-C; HLA-C; HLA-C;	Amine_PEG4_Labelled	1.05996	Expt11	p31/Fuji	surfaceome.by.ML
HLA-C;	Amine_PEG4_Labelled	1.47126	Expt11	p31/Fuji	surfaceome.by.ML
HLA-C; HLA-C; HLA-C; HLA-C; HLA-C;	Amine_PEG4_Labelled	-0.0655278	Expt11	p31/Fuji	surfaceome.by.ML
HLA-C; HLA-C; HLA-C; HLA-C; HLA-C; HLA-C;	Amine_PEG4_Labelled	0.756897	Expt11	p31/Fuji	surfaceome.by.ML
HLA-DPB1;	Amine_PEG4_Labelled	-0.73572	Expt11	p31/Fuji	surfaceome.by.ML
HLA-DPB1; HLA-DRB1; HLA-DRB1; HLA-DRB1; HLA-DRB1; HLA-DRB1;	Amine_PEG4_Labelled	-0.418808	Expt11	p31/Fuji	surfaceome.by.ML
HLA-E;	Amine_PEG4_Labelled	0.211725	Expt11	p31/Fuji	surfaceome.by.ML
HLA-F;	Amine_PEG4_Labelled	1.27287	Expt11	p31/Fuji	surfaceome.by.ML
HLA-G;	Amine_PEG4_Labelled	2.10802	Expt11	p31/Fuji	surfaceome.by.ML
HLA-H;	Amine_PEG4_Labelled	0.458604	Expt11	p31/Fuji	surfaceome.by.ML
HM13;	Amine_PEG4_Labelled	0.66438	Expt11	p31/Fuji	surfaceome.by.ML
HRH2;	Amine_PEG4_Labelled	-0.790577	Expt11	p31/Fuji	surfaceome.by.ML
ICAM2;	Amine_PEG4_Labelled	0.0492663	Expt11	p31/Fuji	surfaceome.by.ML
ICAM3;	Amine_PEG4_Labelled	1.95919	Expt11	p31/Fuji	surfaceome.by.ML
ICOSLG;	Amine_PEG4_Labelled	-0.395328	Expt11	p31/Fuji	surfaceome.by.ML
IGF1R; INSR; INSRR;	Amine_PEG4_Labelled	-0.659331	Expt11	p31/Fuji	surfaceome.by.ML
IGF2R;	Amine_PEG4_Labelled	0.825927	Expt11	p31/Fuji	surfaceome.by.ML
IL17RA;	Amine_PEG4_Labelled	0.0488596	Expt11	p31/Fuji	surfaceome.by.ML
IL18R1;	Amine_PEG4_Labelled	0.0435174	Expt11	p31/Fuji	surfaceome.by.ML
IL1RAP;	Amine_PEG4_Labelled	1.199	Expt11	p31/Fuji	surfaceome.by.ML
IL27RA;	Amine_PEG4_Labelled	-0.298375	Expt11	p31/Fuji	surfaceome.by.ML
IL2RG;	Amine_PEG4_Labelled	-1.79976	Expt11	p31/Fuji	surfaceome.by.ML
IL3RA;	Amine_PEG4_Labelled	-0.178804	Expt11	p31/Fuji	surfaceome.by.ML
IL6R;	Amine_PEG4_Labelled	-1.21325	Expt11	p31/Fuji	surfaceome.by.ML
INSR;	Amine_PEG4_Labelled	0.441528	Expt11	p31/Fuji	surfaceome.by.ML
ITGA1;	Amine_PEG4_Labelled	1.04223	Expt11	p31/Fuji	surfaceome.by.ML
ITGA4;	Amine_PEG4_Labelled	1.96322	Expt11	p31/Fuji	surfaceome.by.ML
ITGA5;	Amine_PEG4_Labelled	1.84168	Expt11	p31/Fuji	surfaceome.by.ML
ITGA6;	Amine_PEG4_Labelled	1.15269	Expt11	p31/Fuji	surfaceome.by.ML
ITGA7;	Amine_PEG4_Labelled	0.912863	Expt11	p31/Fuji	surfaceome.by.ML
ITGA9;	Amine_PEG4_Labelled	-1.29573	Expt11	p31/Fuji	surfaceome.by.ML
ITGAD; ITGAM; ITGAX;	Amine_PEG4_Labelled	-1.15018	Expt11	p31/Fuji	surfaceome.by.ML
ITGAL;	Amine_PEG4_Labelled	1.71084	Expt11	p31/Fuji	surfaceome.by.ML
ITGAL; JAG2;	Amine_PEG4_Labelled	0.633397	Expt11	p31/Fuji	surfaceome.by.ML
ITGAM;	Amine_PEG4_Labelled	2.31461	Expt11	p31/Fuji	surfaceome.by.ML
ITGAM; ITGAX;	Amine_PEG4_Labelled	1.04119	Expt11	p31/Fuji	surfaceome.by.ML
ITGAV;	Amine_PEG4_Labelled	0.171728	Expt11	p31/Fuji	surfaceome.by.ML
ITGAX;	Amine_PEG4_Labelled	0.670082	Expt11	p31/Fuji	surfaceome.by.ML
ITGB1;	Amine_PEG4_Labelled	2.08631	Expt11	p31/Fuji	surfaceome.by.ML
ITGB2;	Amine_PEG4_Labelled	2.34056	Expt11	p31/Fuji	surfaceome.by.ML
ITGB2; ITGB7;	Amine_PEG4_Labelled	0.966999	Expt11	p31/Fuji	surfaceome.by.ML
ITGB3;	Amine_PEG4_Labelled	0.713268	Expt11	p31/Fuji	surfaceome.by.ML
ITGB5;	Amine_PEG4_Labelled	0.966999	Expt11	p31/Fuji	surfaceome.by.ML
ITGB7;	Amine_PEG4_Labelled	-0.892772	Expt11	p31/Fuji	surfaceome.by.ML
JAG1;	Amine_PEG4_Labelled	0.513153	Expt11	p31/Fuji	surfaceome.by.ML
KIRREL2;	Amine_PEG4_Labelled	0.0125457	Expt11	p31/Fuji	surfaceome.by.ML
LAIR1;	Amine_PEG4_Labelled	1.56537	Expt11	p31/Fuji	surfaceome.by.ML
LAIR1; LAIR2;	Amine_PEG4_Labelled	0.252499	Expt11	p31/Fuji	surfaceome.by.ML
LAMP1;	Amine_PEG4_Labelled	0.371155	Expt11	p31/Fuji	surfaceome.by.ML
LAMP2;	Amine_PEG4_Labelled	-1.3157	Expt11	p31/Fuji	surfaceome.by.ML
LDLR;	Amine_PEG4_Labelled	-0.69652	Expt11	p31/Fuji	surfaceome.by.ML
LILRA1; LILRA2; LILRA3; LILRB1;	Amine_PEG4_Labelled	-0.60395	Expt11	p31/Fuji	surfaceome.by.ML
LILRA2;	Amine_PEG4_Labelled	-0.252558	Expt11	p31/Fuji	surfaceome.by.ML
LILRB1;	Amine_PEG4_Labelled	-0.408948	Expt11	p31/Fuji	surfaceome.by.ML
LILRB1; LILRB2;	Amine_PEG4_Labelled	0.18658	Expt11	p31/Fuji	surfaceome.by.ML
LILRB1; LILRB4;	Amine_PEG4_Labelled	-0.607569	Expt11	p31/Fuji	surfaceome.by.ML
LMAN2;	Amine_PEG4_Labelled	1.51102	Expt11	p31/Fuji	surfaceome.by.ML
LRFN1;	Amine_PEG4_Labelled	0.275868	Expt11	p31/Fuji	surfaceome.by.ML
LRFN4;	Amine_PEG4_Labelled	-1.78861	Expt11	p31/Fuji	surfaceome.by.ML
LRRC15;	Amine_PEG4_Labelled	-4.61682	Expt11	p31/Fuji	surfaceome.by.ML
LRRC25;	Amine_PEG4_Labelled	-1.13885	Expt11	p31/Fuji	surfaceome.by.ML
LTB4R;	Amine_PEG4_Labelled	-0.135839	Expt11	p31/Fuji	surfaceome.by.ML
LTBR;	Amine_PEG4_Labelled	0.0723079	Expt11	p31/Fuji	surfaceome.by.ML
LY75;	Amine_PEG4_Labelled	1.57936	Expt11	p31/Fuji	surfaceome.by.ML
M6PR;	Amine_PEG4_Labelled	0.339301	Expt11	p31/Fuji	surfaceome.by.ML
MB;	Amine_PEG4_Labelled	0.0160121	Expt11	p31/Fuji	surfaceome.by.ML
MERTK;	Amine_PEG4_Labelled	-0.782318	Expt11	p31/Fuji	surfaceome.by.ML
MERTK; TYRO3;	Amine_PEG4_Labelled	-0.988348	Expt11	p31/Fuji	surfaceome.by.ML
MFAP3;	Amine_PEG4_Labelled	0.778501	Expt11	p31/Fuji	surfaceome.by.ML
MILR1;	Amine_PEG4_Labelled	-0.586175	Expt11	p31/Fuji	surfaceome.by.ML
MPZL1;	Amine_PEG4_Labelled	0.846498	Expt11	p31/Fuji	surfaceome.by.ML
MRC2;	Amine_PEG4_Labelled	0.879088	Expt11	p31/Fuji	surfaceome.by.ML
MYADM;	Amine_PEG4_Labelled	1.30357	Expt11	p31/Fuji	surfaceome.by.ML
NCSTN;	Amine_PEG4_Labelled	0.100395	Expt11	p31/Fuji	surfaceome.by.ML
NOTCH1;	Amine_PEG4_Labelled	-0.0454977	Expt11	p31/Fuji	surfaceome.by.ML
NOTCH1; NOTCH2; NOTCH3;	Amine_PEG4_Labelled	-0.196306	Expt11	p31/Fuji	surfaceome.by.ML
NOTCH2;	Amine_PEG4_Labelled	0.774514	Expt11	p31/Fuji	surfaceome.by.ML
NOTCH3;	Amine_PEG4_Labelled	-1.10278	Expt11	p31/Fuji	surfaceome.by.ML
NOTCH4;	Amine_PEG4_Labelled	-0.196306	Expt11	p31/Fuji	surfaceome.by.ML
NPTN;	Amine_PEG4_Labelled	0.806617	Expt11	p31/Fuji	surfaceome.by.ML
NUP210L;	Amine_PEG4_Labelled	0.247315	Expt11	p31/Fuji	surfaceome.by.ML
OR11A1; OR5M9;	Amine_PEG4_Labelled	-0.525531	Expt11	p31/Fuji	surfaceome.by.ML
OR56B2P; UBE2V1; UBE2V2;	Amine_PEG4_Labelled	0.506145	Expt11	p31/Fuji	surfaceome.by.ML
P2RX1;	Amine_PEG4_Labelled	-0.182132	Expt11	p31/Fuji	surfaceome.by.ML
P2RX7;	Amine_PEG4_Labelled	-1.155	Expt11	p31/Fuji	surfaceome.by.ML
P2RY2;	Amine_PEG4_Labelled	-0.229435	Expt11	p31/Fuji	surfaceome.by.ML
P2RY8;	Amine_PEG4_Labelled	0.725369	Expt11	p31/Fuji	surfaceome.by.ML
PANX1;	Amine_PEG4_Labelled	-1.63151	Expt11	p31/Fuji	surfaceome.by.ML
PDGFRA; PDGFRB;	Amine_PEG4_Labelled	0.207942	Expt11	p31/Fuji	surfaceome.by.ML
PECAM1;	Amine_PEG4_Labelled	0.840462	Expt11	p31/Fuji	surfaceome.by.ML
PHB2;	Amine_PEG4_Labelled	1.93414	Expt11	p31/Fuji	surfaceome.by.ML
PILRA;	Amine_PEG4_Labelled	-0.164393	Expt11	p31/Fuji	surfaceome.by.ML
PLA2R1;	Amine_PEG4_Labelled	1.15041	Expt11	p31/Fuji	surfaceome.by.ML
PLAUR;	Amine_PEG4_Labelled	-0.374608	Expt11	p31/Fuji	surfaceome.by.ML
PLXNA1;	Amine_PEG4_Labelled	0.803288	Expt11	p31/Fuji	surfaceome.by.ML
PLXNA1; PLXNA3;	Amine_PEG4_Labelled	-0.402907	Expt11	p31/Fuji	surfaceome.by.ML
PLXNA1; PLXNA4;	Amine_PEG4_Labelled	-1.20728	Expt11	p31/Fuji	surfaceome.by.ML
PLXNB1;	Amine_PEG4_Labelled	-1.13931	Expt11	p31/Fuji	surfaceome.by.ML
PLXNB2;	Amine_PEG4_Labelled	0.903668	Expt11	p31/Fuji	surfaceome.by.ML
PLXNC1;	Amine_PEG4_Labelled	-0.0595253	Expt11	p31/Fuji	surfaceome.by.ML
PODXL2;	Amine_PEG4_Labelled	-0.732853	Expt11	p31/Fuji	surfaceome.by.ML
POR;	Amine_PEG4_Labelled	0.634165	Expt11	p31/Fuji	surfaceome.by.ML
PRNP;	Amine_PEG4_Labelled	0.0239662	Expt11	p31/Fuji	surfaceome.by.ML
PROCR;	Amine_PEG4_Labelled	0.770737	Expt11	p31/Fuji	surfaceome.by.ML
PTAFR;	Amine_PEG4_Labelled	-0.808163	Expt11	p31/Fuji	surfaceome.by.ML
PTK7;	Amine_PEG4_Labelled	1.66562	Expt11	p31/Fuji	surfaceome.by.ML
PTPRA;	Amine_PEG4_Labelled	1.1346	Expt11	p31/Fuji	surfaceome.by.ML
PTPRC;	Amine_PEG4_Labelled	2.2257	Expt11	p31/Fuji	surfaceome.by.ML
PTPRD;	Amine_PEG4_Labelled	0.666074	Expt11	p31/Fuji	surfaceome.by.ML
PTPRD; PTPRF;	Amine_PEG4_Labelled	0.362375	Expt11	p31/Fuji	surfaceome.by.ML
PTPRD; PTPRF; PTPRS;	Amine_PEG4_Labelled	0.814464	Expt11	p31/Fuji	surfaceome.by.ML
PTPRD; PTPRS;	Amine_PEG4_Labelled	-0.877652	Expt11	p31/Fuji	surfaceome.by.ML
PTPRF;	Amine_PEG4_Labelled	2.34645	Expt11	p31/Fuji	surfaceome.by.ML
PTPRG;	Amine_PEG4_Labelled	0.652651	Expt11	p31/Fuji	surfaceome.by.ML
RECK;	Amine_PEG4_Labelled	-0.0275909	Expt11	p31/Fuji	surfaceome.by.ML
REM1; RHOA; RHOC; RHOT2; RRAD;	Amine_PEG4_Labelled	0.0500511	Expt11	p31/Fuji	surfaceome.by.ML
RNF130;	Amine_PEG4_Labelled	-0.771396	Expt11	p31/Fuji	surfaceome.by.ML
RP2;	Amine_PEG4_Labelled	-0.269045	Expt11	p31/Fuji	surfaceome.by.ML
RPN1;	Amine_PEG4_Labelled	2.4869	Expt11	p31/Fuji	surfaceome.by.ML
RTN4RL2;	Amine_PEG4_Labelled	0.558479	Expt11	p31/Fuji	surfaceome.by.ML
SCARB1;	Amine_PEG4_Labelled	0.100331	Expt11	p31/Fuji	surfaceome.by.ML
SELPLG;	Amine_PEG4_Labelled	-0.455971	Expt11	p31/Fuji	surfaceome.by.ML
SEMA4A;	Amine_PEG4_Labelled	0.615413	Expt11	p31/Fuji	surfaceome.by.ML
SEMA4B;	Amine_PEG4_Labelled	0.258769	Expt11	p31/Fuji	surfaceome.by.ML
SEMA4C;	Amine_PEG4_Labelled	-1.23268	Expt11	p31/Fuji	surfaceome.by.ML
SEMA4D;	Amine_PEG4_Labelled	0.487415	Expt11	p31/Fuji	surfaceome.by.ML
SEMA6B;	Amine_PEG4_Labelled	-0.111541	Expt11	p31/Fuji	surfaceome.by.ML
SERINC1;	Amine_PEG4_Labelled	-1.7061	Expt11	p31/Fuji	surfaceome.by.ML
SEZ6L2;	Amine_PEG4_Labelled	-0.0949715	Expt11	p31/Fuji	surfaceome.by.ML
SF1;	Amine_PEG4_Labelled	1.28926	Expt11	p31/Fuji	surfaceome.by.ML
SIGLEC10;	Amine_PEG4_Labelled	-0.780466	Expt11	p31/Fuji	surfaceome.by.ML
SIGLEC11; SIGLEC5;	Amine_PEG4_Labelled	-0.131803	Expt11	p31/Fuji	surfaceome.by.ML
SIGLEC12;	Amine_PEG4_Labelled	0.14421	Expt11	p31/Fuji	surfaceome.by.ML
SIGLEC14; SIGLEC5;	Amine_PEG4_Labelled	0.134158	Expt11	p31/Fuji	surfaceome.by.ML
SIGLEC5;	Amine_PEG4_Labelled	-0.0232669	Expt11	p31/Fuji	surfaceome.by.ML
SIGLEC9;	Amine_PEG4_Labelled	-0.597961	Expt11	p31/Fuji	surfaceome.by.ML
SIRPA;	Amine_PEG4_Labelled	1.04454	Expt11	p31/Fuji	surfaceome.by.ML
SIRPA; SIRPB1;	Amine_PEG4_Labelled	1.86246	Expt11	p31/Fuji	surfaceome.by.ML
SIRPA; SIRPB1; SIRPB1;	Amine_PEG4_Labelled	1.67382	Expt11	p31/Fuji	surfaceome.by.ML
SIRPA; SIRPB1; SIRPG;	Amine_PEG4_Labelled	1.44116	Expt11	p31/Fuji	surfaceome.by.ML
SIRPB1; SIRPG;	Amine_PEG4_Labelled	-0.54812	Expt11	p31/Fuji	surfaceome.by.ML
SLC12A1; SLC12A2;	Amine_PEG4_Labelled	-1.71103	Expt11	p31/Fuji	surfaceome.by.ML
SLC12A2;	Amine_PEG4_Labelled	0.199284	Expt11	p31/Fuji	surfaceome.by.ML
SLC12A6;	Amine_PEG4_Labelled	-0.772676	Expt11	p31/Fuji	surfaceome.by.ML
SLC16A1;	Amine_PEG4_Labelled	1.71463	Expt11	p31/Fuji	surfaceome.by.ML
SLC16A7;	Amine_PEG4_Labelled	0.612636	Expt11	p31/Fuji	surfaceome.by.ML
SLC19A1;	Amine_PEG4_Labelled	0.278307	Expt11	p31/Fuji	surfaceome.by.ML
SLC1A3;	Amine_PEG4_Labelled	0.404133	Expt11	p31/Fuji	surfaceome.by.ML
SLC1A4;	Amine_PEG4_Labelled	1.05204	Expt11	p31/Fuji	surfaceome.by.ML
SLC1A5;	Amine_PEG4_Labelled	1.24711	Expt11	p31/Fuji	surfaceome.by.ML
SLC20A2;	Amine_PEG4_Labelled	-0.691583	Expt11	p31/Fuji	surfaceome.by.ML
SLC22A4;	Amine_PEG4_Labelled	-1.01352	Expt11	p31/Fuji	surfaceome.by.ML
SLC26A2;	Amine_PEG4_Labelled	0.0761943	Expt11	p31/Fuji	surfaceome.by.ML
SLC26A6;	Amine_PEG4_Labelled	0.677707	Expt11	p31/Fuji	surfaceome.by.ML
SLC29A1;	Amine_PEG4_Labelled	0.370848	Expt11	p31/Fuji	surfaceome.by.ML
SLC29A2;	Amine_PEG4_Labelled	-4.61682	Expt11	p31/Fuji	surfaceome.by.ML
SLC2A1;	Amine_PEG4_Labelled	0.327788	Expt11	p31/Fuji	surfaceome.by.ML
SLC2A5;	Amine_PEG4_Labelled	-0.530347	Expt11	p31/Fuji	surfaceome.by.ML
SLC2A9;	Amine_PEG4_Labelled	-1.77537	Expt11	p31/Fuji	surfaceome.by.ML
SLC31A1;	Amine_PEG4_Labelled	0.859727	Expt11	p31/Fuji	surfaceome.by.ML
SLC37A4;	Amine_PEG4_Labelled	-0.263547	Expt11	p31/Fuji	surfaceome.by.ML
SLC38A1;	Amine_PEG4_Labelled	0.900734	Expt11	p31/Fuji	surfaceome.by.ML
SLC38A2;	Amine_PEG4_Labelled	-0.0691991	Expt11	p31/Fuji	surfaceome.by.ML
SLC38A5;	Amine_PEG4_Labelled	0.907933	Expt11	p31/Fuji	surfaceome.by.ML
SLC39A10;	Amine_PEG4_Labelled	2.5481	Expt11	p31/Fuji	surfaceome.by.ML
SLC39A14;	Amine_PEG4_Labelled	0.584363	Expt11	p31/Fuji	surfaceome.by.ML
SLC3A2;	Amine_PEG4_Labelled	2.15914	Expt11	p31/Fuji	surfaceome.by.ML
SLC43A1;	Amine_PEG4_Labelled	-1.86064	Expt11	p31/Fuji	surfaceome.by.ML
SLC43A3;	Amine_PEG4_Labelled	0.399197	Expt11	p31/Fuji	surfaceome.by.ML
SLC44A1;	Amine_PEG4_Labelled	1.65918	Expt11	p31/Fuji	surfaceome.by.ML
SLC44A2;	Amine_PEG4_Labelled	0.597011	Expt11	p31/Fuji	surfaceome.by.ML
SLC4A1; SLC4A7;	Amine_PEG4_Labelled	-0.311605	Expt11	p31/Fuji	surfaceome.by.ML
SLC4A10; SLC4A7; SLC4A8;	Amine_PEG4_Labelled	-1.53121	Expt11	p31/Fuji	surfaceome.by.ML
SLC52A2;	Amine_PEG4_Labelled	0.342608	Expt11	p31/Fuji	surfaceome.by.ML
SLC5A3;	Amine_PEG4_Labelled	-0.204863	Expt11	p31/Fuji	surfaceome.by.ML
SLC6A6;	Amine_PEG4_Labelled	0.212974	Expt11	p31/Fuji	surfaceome.by.ML
SLC7A1;	Amine_PEG4_Labelled	0.590857	Expt11	p31/Fuji	surfaceome.by.ML
SLC7A1; SLC7A2;	Amine_PEG4_Labelled	-0.175103	Expt11	p31/Fuji	surfaceome.by.ML
SLC7A5;	Amine_PEG4_Labelled	1.61897	Expt11	p31/Fuji	surfaceome.by.ML
SLC7A5; SLC7A6; SLC7A7;	Amine_PEG4_Labelled	0.469959	Expt11	p31/Fuji	surfaceome.by.ML
SLC7A6;	Amine_PEG4_Labelled	0.185657	Expt11	p31/Fuji	surfaceome.by.ML
SLC8A1;	Amine_PEG4_Labelled	-0.481828	Expt11	p31/Fuji	surfaceome.by.ML
SLC9A1;	Amine_PEG4_Labelled	0.466212	Expt11	p31/Fuji	surfaceome.by.ML
SLC9A1; SLC9A2;	Amine_PEG4_Labelled	-0.939791	Expt11	p31/Fuji	surfaceome.by.ML
SORL1;	Amine_PEG4_Labelled	1.10848	Expt11	p31/Fuji	surfaceome.by.ML
SPN;	Amine_PEG4_Labelled	2.02925	Expt11	p31/Fuji	surfaceome.by.ML
SPPL2B;	Amine_PEG4_Labelled	-1.0509	Expt11	p31/Fuji	surfaceome.by.ML
SSR1;	Amine_PEG4_Labelled	-0.179205	Expt11	p31/Fuji	surfaceome.by.ML
STIM1;	Amine_PEG4_Labelled	0.498752	Expt11	p31/Fuji	surfaceome.by.ML
STT3B;	Amine_PEG4_Labelled	1.09226	Expt11	p31/Fuji	surfaceome.by.ML
SUCNR1;	Amine_PEG4_Labelled	-0.733411	Expt11	p31/Fuji	surfaceome.by.ML
SV2A;	Amine_PEG4_Labelled	0.0478079	Expt11	p31/Fuji	surfaceome.by.ML
SYPL1;	Amine_PEG4_Labelled	0.565745	Expt11	p31/Fuji	surfaceome.by.ML
TAB2;	Amine_PEG4_Labelled	-1.8549	Expt11	p31/Fuji	surfaceome.by.ML
TGFBR1;	Amine_PEG4_Labelled	0.0917081	Expt11	p31/Fuji	surfaceome.by.ML
TGOLN2;	Amine_PEG4_Labelled	-0.0507551	Expt11	p31/Fuji	surfaceome.by.ML
THBD;	Amine_PEG4_Labelled	0.681789	Expt11	p31/Fuji	surfaceome.by.ML
TLN1;	Amine_PEG4_Labelled	2.34611	Expt11	p31/Fuji	surfaceome.by.ML
TLN1; TLN2;	Amine_PEG4_Labelled	1.08649	Expt11	p31/Fuji	surfaceome.by.ML
TLR4;	Amine_PEG4_Labelled	0.0203572	Expt11	p31/Fuji	surfaceome.by.ML
TM9SF2;	Amine_PEG4_Labelled	0.386914	Expt11	p31/Fuji	surfaceome.by.ML
TM9SF3;	Amine_PEG4_Labelled	0.449226	Expt11	p31/Fuji	surfaceome.by.ML
TMEM154;	Amine_PEG4_Labelled	-1.39056	Expt11	p31/Fuji	surfaceome.by.ML
TMEM30A;	Amine_PEG4_Labelled	1.00865	Expt11	p31/Fuji	surfaceome.by.ML
TMEM8A;	Amine_PEG4_Labelled	-0.432653	Expt11	p31/Fuji	surfaceome.by.ML
TMX4;	Amine_PEG4_Labelled	-0.360147	Expt11	p31/Fuji	surfaceome.by.ML
TNFRSF1A;	Amine_PEG4_Labelled	-0.788065	Expt11	p31/Fuji	surfaceome.by.ML
TNFSF13B;	Amine_PEG4_Labelled	-0.673714	Expt11	p31/Fuji	surfaceome.by.ML
TNFSF8;	Amine_PEG4_Labelled	-0.537383	Expt11	p31/Fuji	surfaceome.by.ML
TOP1;	Amine_PEG4_Labelled	1.5421	Expt11	p31/Fuji	surfaceome.by.ML
TOP1; TOP1MT;	Amine_PEG4_Labelled	0.77119	Expt11	p31/Fuji	surfaceome.by.ML
TSPAN2;	Amine_PEG4_Labelled	-1.2397	Expt11	p31/Fuji	surfaceome.by.ML
TYRO3;	Amine_PEG4_Labelled	0.144458	Expt11	p31/Fuji	surfaceome.by.ML
UBAC2;	Amine_PEG4_Labelled	0.147463	Expt11	p31/Fuji	surfaceome.by.ML
ULBP2;	Amine_PEG4_Labelled	-1.6279	Expt11	p31/Fuji	surfaceome.by.ML
ZDHHC5;	Amine_PEG4_Labelled	0.545306	Expt11	p31/Fuji	surfaceome.by.ML
ABCA13;	Amine_PEG4_Labelled.1	0.202646	Expt11	p31/Fuji	surfaceome.by.ML
ABCG2;	Amine_PEG4_Labelled.1	-0.250858	Expt11	p31/Fuji	surfaceome.by.ML
ACVR1B; ACVR1C; TGFBR1;	Amine_PEG4_Labelled.1	-1.10973	Expt11	p31/Fuji	surfaceome.by.ML
ADAM10;	Amine_PEG4_Labelled.1	1.87594	Expt11	p31/Fuji	surfaceome.by.ML
ADAM15;	Amine_PEG4_Labelled.1	0.469336	Expt11	p31/Fuji	surfaceome.by.ML
ADAM17;	Amine_PEG4_Labelled.1	-0.00199389	Expt11	p31/Fuji	surfaceome.by.ML
ADCY7;	Amine_PEG4_Labelled.1	-0.0179006	Expt11	p31/Fuji	surfaceome.by.ML
AK2;	Amine_PEG4_Labelled.1	1.95467	Expt11	p31/Fuji	surfaceome.by.ML
ALCAM;	Amine_PEG4_Labelled.1	1.43603	Expt11	p31/Fuji	surfaceome.by.ML
ANO3; ANO6;	Amine_PEG4_Labelled.1	-0.304009	Expt11	p31/Fuji	surfaceome.by.ML
ANO6;	Amine_PEG4_Labelled.1	1.01794	Expt11	p31/Fuji	surfaceome.by.ML
ANTXR2;	Amine_PEG4_Labelled.1	0.840378	Expt11	p31/Fuji	surfaceome.by.ML
ARF1; ARF3;	Amine_PEG4_Labelled.1	1.25194	Expt11	p31/Fuji	surfaceome.by.ML
ARF1; ARF3; ARF4; ARF5;	Amine_PEG4_Labelled.1	1.29521	Expt11	p31/Fuji	surfaceome.by.ML
ARF1; ARF3; ARF5;	Amine_PEG4_Labelled.1	0.786821	Expt11	p31/Fuji	surfaceome.by.ML
ATP12A; ATP1A1; ATP1A2; ATP1A3; ATP1A4;	Amine_PEG4_Labelled.1	0.689072	Expt11	p31/Fuji	surfaceome.by.ML
ATP12A; ATP1A1; ATP1A2; ATP1A3; ATP1A4; ATP4A;	Amine_PEG4_Labelled.1	1.06669	Expt11	p31/Fuji	surfaceome.by.ML
ATP13A3;	Amine_PEG4_Labelled.1	0.147809	Expt11	p31/Fuji	surfaceome.by.ML
ATP1A1;	Amine_PEG4_Labelled.1	1.81463	Expt11	p31/Fuji	surfaceome.by.ML
ATP1A1; ATP1A2;	Amine_PEG4_Labelled.1	-0.987155	Expt11	p31/Fuji	surfaceome.by.ML
ATP1A1; ATP1A2; ATP1A3;	Amine_PEG4_Labelled.1	0.993068	Expt11	p31/Fuji	surfaceome.by.ML
ATP1A1; ATP1A2; ATP1A3; ATP1A4;	Amine_PEG4_Labelled.1	0.482506	Expt11	p31/Fuji	surfaceome.by.ML
ATP1A1; ATP1A2; ATP1A3; ATP4A;	Amine_PEG4_Labelled.1	0.552056	Expt11	p31/Fuji	surfaceome.by.ML
ATP1A1; ATP1A3;	Amine_PEG4_Labelled.1	0.76736	Expt11	p31/Fuji	surfaceome.by.ML
ATP1A2;	Amine_PEG4_Labelled.1	-1.44322	Expt11	p31/Fuji	surfaceome.by.ML
ATP1A3; ATP1A4;	Amine_PEG4_Labelled.1	-1.35093	Expt11	p31/Fuji	surfaceome.by.ML
ATP1B1;	Amine_PEG4_Labelled.1	0.367014	Expt11	p31/Fuji	surfaceome.by.ML
ATP1B3;	Amine_PEG4_Labelled.1	1.94241	Expt11	p31/Fuji	surfaceome.by.ML
ATP2B1; ATP2B2; ATP2B3; ATP2B4;	Amine_PEG4_Labelled.1	0.123244	Expt11	p31/Fuji	surfaceome.by.ML
ATP2B4;	Amine_PEG4_Labelled.1	0.590341	Expt11	p31/Fuji	surfaceome.by.ML
BCAM;	Amine_PEG4_Labelled.1	0.658566	Expt11	p31/Fuji	surfaceome.by.ML
BRD2;	Amine_PEG4_Labelled.1	-0.553446	Expt11	p31/Fuji	surfaceome.by.ML
BSG;	Amine_PEG4_Labelled.1	2.07901	Expt11	p31/Fuji	surfaceome.by.ML
BST1;	Amine_PEG4_Labelled.1	0.196357	Expt11	p31/Fuji	surfaceome.by.ML
BST2;	Amine_PEG4_Labelled.1	1.66681	Expt11	p31/Fuji	surfaceome.by.ML
BTK; EPHA2; EPHA3; EPHA5; EPHA6; EPHA7; EPHA8; EPHB1; EPHB2; EPHB3; EPHB4;	Amine_PEG4_Labelled.1	0.46012	Expt11	p31/Fuji	surfaceome.by.ML
BTN2A1;	Amine_PEG4_Labelled.1	-0.0665871	Expt11	p31/Fuji	surfaceome.by.ML
BTN3A1; BTN3A2; BTN3A3;	Amine_PEG4_Labelled.1	0.380041	Expt11	p31/Fuji	surfaceome.by.ML
BTN3A3;	Amine_PEG4_Labelled.1	-0.971511	Expt11	p31/Fuji	surfaceome.by.ML
C3AR1;	Amine_PEG4_Labelled.1	-0.574246	Expt11	p31/Fuji	surfaceome.by.ML
C5;	Amine_PEG4_Labelled.1	0.233212	Expt11	p31/Fuji	surfaceome.by.ML
C5AR1;	Amine_PEG4_Labelled.1	0.284825	Expt11	p31/Fuji	surfaceome.by.ML
CACNG6;	Amine_PEG4_Labelled.1	0.291208	Expt11	p31/Fuji	surfaceome.by.ML
CCR1;	Amine_PEG4_Labelled.1	-0.458034	Expt11	p31/Fuji	surfaceome.by.ML
CD14;	Amine_PEG4_Labelled.1	-0.474659	Expt11	p31/Fuji	surfaceome.by.ML
CD151;	Amine_PEG4_Labelled.1	0.459931	Expt11	p31/Fuji	surfaceome.by.ML
CD163;	Amine_PEG4_Labelled.1	-0.757243	Expt11	p31/Fuji	surfaceome.by.ML
CD244;	Amine_PEG4_Labelled.1	-0.312917	Expt11	p31/Fuji	surfaceome.by.ML
CD300A;	Amine_PEG4_Labelled.1	0.739523	Expt11	p31/Fuji	surfaceome.by.ML
CD300LD; CD300LF;	Amine_PEG4_Labelled.1	-0.124661	Expt11	p31/Fuji	surfaceome.by.ML
CD300LF;	Amine_PEG4_Labelled.1	0.651082	Expt11	p31/Fuji	surfaceome.by.ML
CD33;	Amine_PEG4_Labelled.1	1.89721	Expt11	p31/Fuji	surfaceome.by.ML
CD36;	Amine_PEG4_Labelled.1	0.901392	Expt11	p31/Fuji	surfaceome.by.ML
CD37;	Amine_PEG4_Labelled.1	0.12251	Expt11	p31/Fuji	surfaceome.by.ML
CD38;	Amine_PEG4_Labelled.1	1.73687	Expt11	p31/Fuji	surfaceome.by.ML
CD4;	Amine_PEG4_Labelled.1	0.975986	Expt11	p31/Fuji	surfaceome.by.ML
CD40;	Amine_PEG4_Labelled.1	-0.646142	Expt11	p31/Fuji	surfaceome.by.ML
CD44;	Amine_PEG4_Labelled.1	2.50065	Expt11	p31/Fuji	surfaceome.by.ML
CD46;	Amine_PEG4_Labelled.1	1.19463	Expt11	p31/Fuji	surfaceome.by.ML
CD47;	Amine_PEG4_Labelled.1	1.41893	Expt11	p31/Fuji	surfaceome.by.ML
CD53;	Amine_PEG4_Labelled.1	0.352977	Expt11	p31/Fuji	surfaceome.by.ML
CD58;	Amine_PEG4_Labelled.1	0.203611	Expt11	p31/Fuji	surfaceome.by.ML
CD63;	Amine_PEG4_Labelled.1	0.575781	Expt11	p31/Fuji	surfaceome.by.ML
CD69;	Amine_PEG4_Labelled.1	1.10562	Expt11	p31/Fuji	surfaceome.by.ML
CD74;	Amine_PEG4_Labelled.1	0.747578	Expt11	p31/Fuji	surfaceome.by.ML
CD82;	Amine_PEG4_Labelled.1	0.376927	Expt11	p31/Fuji	surfaceome.by.ML
CD84;	Amine_PEG4_Labelled.1	1.17751	Expt11	p31/Fuji	surfaceome.by.ML
CD93;	Amine_PEG4_Labelled.1	0.662831	Expt11	p31/Fuji	surfaceome.by.ML
CD93; PCSK1N;	Amine_PEG4_Labelled.1	0.394718	Expt11	p31/Fuji	surfaceome.by.ML
CD97;	Amine_PEG4_Labelled.1	1.53298	Expt11	p31/Fuji	surfaceome.by.ML
CEACAM4;	Amine_PEG4_Labelled.1	-0.0698759	Expt11	p31/Fuji	surfaceome.by.ML
CENPF; F5; VCAM1;	Amine_PEG4_Labelled.1	-1.30189	Expt11	p31/Fuji	surfaceome.by.ML
CHD1; CHD2; CHD6; CHD7; CHD8; CHD9;	Amine_PEG4_Labelled.1	-1.26279	Expt11	p31/Fuji	surfaceome.by.ML
CHD3; CHD4;	Amine_PEG4_Labelled.1	-0.888186	Expt11	p31/Fuji	surfaceome.by.ML
CHD3; CHD4; CHD5;	Amine_PEG4_Labelled.1	0.501143	Expt11	p31/Fuji	surfaceome.by.ML
CHD4;	Amine_PEG4_Labelled.1	1.26083	Expt11	p31/Fuji	surfaceome.by.ML
CHRNB1; DNAJC10;	Amine_PEG4_Labelled.1	-0.663611	Expt11	p31/Fuji	surfaceome.by.ML
CLDN12;	Amine_PEG4_Labelled.1	-0.914607	Expt11	p31/Fuji	surfaceome.by.ML
CLDND1;	Amine_PEG4_Labelled.1	0.290223	Expt11	p31/Fuji	surfaceome.by.ML
CLEC12A;	Amine_PEG4_Labelled.1	1.77853	Expt11	p31/Fuji	surfaceome.by.ML
CLEC5A;	Amine_PEG4_Labelled.1	1.3387	Expt11	p31/Fuji	surfaceome.by.ML
CLUH; PCDHAC2;	Amine_PEG4_Labelled.1	-1.28073	Expt11	p31/Fuji	surfaceome.by.ML
CNNM2;	Amine_PEG4_Labelled.1	-0.671235	Expt11	p31/Fuji	surfaceome.by.ML
CNNM3; CNNM4;	Amine_PEG4_Labelled.1	-1.45244	Expt11	p31/Fuji	surfaceome.by.ML
CNNM4;	Amine_PEG4_Labelled.1	-2.38035	Expt11	p31/Fuji	surfaceome.by.ML
CNTNAP2;	Amine_PEG4_Labelled.1	-1.68464	Expt11	p31/Fuji	surfaceome.by.ML
CPD;	Amine_PEG4_Labelled.1	0.474153	Expt11	p31/Fuji	surfaceome.by.ML
CPM;	Amine_PEG4_Labelled.1	0.273183	Expt11	p31/Fuji	surfaceome.by.ML
CR1;	Amine_PEG4_Labelled.1	-0.220608	Expt11	p31/Fuji	surfaceome.by.ML
CSF1R;	Amine_PEG4_Labelled.1	-0.127785	Expt11	p31/Fuji	surfaceome.by.ML
CSF1R; FLT3; KIT;	Amine_PEG4_Labelled.1	0.368834	Expt11	p31/Fuji	surfaceome.by.ML
CSF1R; MAPK4; MAPK6; ROS1;	Amine_PEG4_Labelled.1	-0.988189	Expt11	p31/Fuji	surfaceome.by.ML
CSF2RA;	Amine_PEG4_Labelled.1	0.383286	Expt11	p31/Fuji	surfaceome.by.ML
CSF3R;	Amine_PEG4_Labelled.1	0.965856	Expt11	p31/Fuji	surfaceome.by.ML
CXCR2;	Amine_PEG4_Labelled.1	-0.23449	Expt11	p31/Fuji	surfaceome.by.ML
CXCR4;	Amine_PEG4_Labelled.1	0.425304	Expt11	p31/Fuji	surfaceome.by.ML
CYBB;	Amine_PEG4_Labelled.1	0.535036	Expt11	p31/Fuji	surfaceome.by.ML
CYBB; NOX1;	Amine_PEG4_Labelled.1	-0.315473	Expt11	p31/Fuji	surfaceome.by.ML
DAG1;	Amine_PEG4_Labelled.1	0.420004	Expt11	p31/Fuji	surfaceome.by.ML
DPP10;	Amine_PEG4_Labelled.1	0.434881	Expt11	p31/Fuji	surfaceome.by.ML
DR1;	Amine_PEG4_Labelled.1	-0.732219	Expt11	p31/Fuji	surfaceome.by.ML
EBP;	Amine_PEG4_Labelled.1	0.750613	Expt11	p31/Fuji	surfaceome.by.ML
ECE1;	Amine_PEG4_Labelled.1	-0.73261	Expt11	p31/Fuji	surfaceome.by.ML
EFNA1;	Amine_PEG4_Labelled.1	-5.72292	Expt11	p31/Fuji	surfaceome.by.ML
EFNB1;	Amine_PEG4_Labelled.1	1.01821	Expt11	p31/Fuji	surfaceome.by.ML
ELL;	Amine_PEG4_Labelled.1	-0.86705	Expt11	p31/Fuji	surfaceome.by.ML
EMB;	Amine_PEG4_Labelled.1	1.45281	Expt11	p31/Fuji	surfaceome.by.ML
EMP3;	Amine_PEG4_Labelled.1	0.362081	Expt11	p31/Fuji	surfaceome.by.ML
ENTPD1;	Amine_PEG4_Labelled.1	0.333678	Expt11	p31/Fuji	surfaceome.by.ML
ENTPD1; LAMB2;	Amine_PEG4_Labelled.1	-5.72292	Expt11	p31/Fuji	surfaceome.by.ML
EPHA5; EPHA8; EPHB4;	Amine_PEG4_Labelled.1	-0.430491	Expt11	p31/Fuji	surfaceome.by.ML
EPHB3; EPHB4;	Amine_PEG4_Labelled.1	-0.542516	Expt11	p31/Fuji	surfaceome.by.ML
EPHB4;	Amine_PEG4_Labelled.1	1.40613	Expt11	p31/Fuji	surfaceome.by.ML
ERMP1;	Amine_PEG4_Labelled.1	-0.207042	Expt11	p31/Fuji	surfaceome.by.ML
EVI2A;	Amine_PEG4_Labelled.1	-1.74152	Expt11	p31/Fuji	surfaceome.by.ML
EVI2B;	Amine_PEG4_Labelled.1	0.408409	Expt11	p31/Fuji	surfaceome.by.ML
F11R;	Amine_PEG4_Labelled.1	1.57263	Expt11	p31/Fuji	surfaceome.by.ML
FAM171A2;	Amine_PEG4_Labelled.1	-1.13412	Expt11	p31/Fuji	surfaceome.by.ML
FAR1;	Amine_PEG4_Labelled.1	-1.12359	Expt11	p31/Fuji	surfaceome.by.ML
FAS;	Amine_PEG4_Labelled.1	0.866496	Expt11	p31/Fuji	surfaceome.by.ML
FCGR1A;	Amine_PEG4_Labelled.1	0.126416	Expt11	p31/Fuji	surfaceome.by.ML
FCGR1A; FCGR1B;	Amine_PEG4_Labelled.1	1.4254	Expt11	p31/Fuji	surfaceome.by.ML
FCGR1B;	Amine_PEG4_Labelled.1	0.042897	Expt11	p31/Fuji	surfaceome.by.ML
FCGR2A;	Amine_PEG4_Labelled.1	0.102498	Expt11	p31/Fuji	surfaceome.by.ML
FCGR2A; FCGR2B; FCGR2C;	Amine_PEG4_Labelled.1	0.323953	Expt11	p31/Fuji	surfaceome.by.ML
FCGR2A; FCGR2C;	Amine_PEG4_Labelled.1	1.30343	Expt11	p31/Fuji	surfaceome.by.ML
FCGR2B;	Amine_PEG4_Labelled.1	0.291521	Expt11	p31/Fuji	surfaceome.by.ML
FCGR2B; FCGR2C;	Amine_PEG4_Labelled.1	-1.11622	Expt11	p31/Fuji	surfaceome.by.ML
FCGRT;	Amine_PEG4_Labelled.1	1.35309	Expt11	p31/Fuji	surfaceome.by.ML
FLT1; FLT3; FLT4; KDR; KIT; MAPK1; MAPK3; NLK; PDGFRA; PDGFRB;	Amine_PEG4_Labelled.1	-0.205995	Expt11	p31/Fuji	surfaceome.by.ML
FLT3;	Amine_PEG4_Labelled.1	0.250749	Expt11	p31/Fuji	surfaceome.by.ML
FLT3; PDGFRA;	Amine_PEG4_Labelled.1	-0.576548	Expt11	p31/Fuji	surfaceome.by.ML
FLVCR1;	Amine_PEG4_Labelled.1	-0.784581	Expt11	p31/Fuji	surfaceome.by.ML
FPR2;	Amine_PEG4_Labelled.1	0.423684	Expt11	p31/Fuji	surfaceome.by.ML
FRK; LIMK1; MET; MST1R; SRC; SRMS;	Amine_PEG4_Labelled.1	-0.988189	Expt11	p31/Fuji	surfaceome.by.ML
FZD1;	Amine_PEG4_Labelled.1	-0.981827	Expt11	p31/Fuji	surfaceome.by.ML
GDPD5;	Amine_PEG4_Labelled.1	-1.93888	Expt11	p31/Fuji	surfaceome.by.ML
GGT1;	Amine_PEG4_Labelled.1	-0.885067	Expt11	p31/Fuji	surfaceome.by.ML
GGT1; GGT2;	Amine_PEG4_Labelled.1	-0.993512	Expt11	p31/Fuji	surfaceome.by.ML
GGT1; GGT2; GGT3P;	Amine_PEG4_Labelled.1	0.330786	Expt11	p31/Fuji	surfaceome.by.ML
GGT1; GGT2; GGT3P; GGTLC2; GGTLC3;	Amine_PEG4_Labelled.1	-0.930219	Expt11	p31/Fuji	surfaceome.by.ML
GPR180;	Amine_PEG4_Labelled.1	-0.88189	Expt11	p31/Fuji	surfaceome.by.ML
GPR84;	Amine_PEG4_Labelled.1	0.139516	Expt11	p31/Fuji	surfaceome.by.ML
GRM1;	Amine_PEG4_Labelled.1	-1.15418	Expt11	p31/Fuji	surfaceome.by.ML
GYPC;	Amine_PEG4_Labelled.1	0.550964	Expt11	p31/Fuji	surfaceome.by.ML
HBB; HBD; HBE1; HBG1; HBG2;	Amine_PEG4_Labelled.1	0.219235	Expt11	p31/Fuji	surfaceome.by.ML
HIDE1;	Amine_PEG4_Labelled.1	-1.11663	Expt11	p31/Fuji	surfaceome.by.ML
HLA-A; HLA-A; HLA-A; HLA-A; HLA-A;	Amine_PEG4_Labelled.1	-0.478006	Expt11	p31/Fuji	surfaceome.by.ML
HLA-A; HLA-A; HLA-A; HLA-A; HLA-A; HLA-A; HLA-A; HLA-A; HLA-A; HLA-A; HLA-A;	Amine_PEG4_Labelled.1	2.32719	Expt11	p31/Fuji	surfaceome.by.ML
HLA-A; HLA-A; HLA-A; HLA-A; HLA-A; HLA-A; HLA-A; HLA-A; HLA-A; HLA-A; HLA-A; HLA-A; HLA-A; HLA-A; HLA-A; HLA-A; HLA-A; HLA-A; HLA-A;	Amine_PEG4_Labelled.1	0.0853318	Expt11	p31/Fuji	surfaceome.by.ML
HLA-A; HLA-A; HLA-A; HLA-A; HLA-A; HLA-A; HLA-A; HLA-A; HLA-A; HLA-A; HLA-A; HLA-A; HLA-A; HLA-A; HLA-A; HLA-A; HLA-A; HLA-A; HLA-A; HLA-A; HLA-A; HLA-B; HLA-C; HLA-C; HLA-C; HLA-C; HLA-C; HLA-C; HLA-C; HLA-C; HLA-C; HLA-C; HLA-C; HLA-C; HLA-C; HLA-C; HLA-H;	Amine_PEG4_Labelled.1	2.1073	Expt11	p31/Fuji	surfaceome.by.ML
HLA-A; HLA-A; HLA-A; HLA-A; HLA-A; HLA-A; HLA-A; HLA-A; HLA-A; HLA-A; HLA-A; HLA-A; HLA-A; HLA-A; HLA-A; HLA-A; HLA-A; HLA-A; HLA-A; HLA-A; HLA-B; HLA-B; HLA-B; HLA-B; HLA-B; HLA-B; HLA-B; HLA-B; HLA-B; HLA-B; HLA-B; HLA-B; HLA-B; HLA-B; HLA-B; HLA-B; HLA-B; HLA-B; HLA-B; HLA-B; HLA-B; HLA-B; HLA-B; HLA-C; HLA-C; HLA-C; HLA-C; HLA-C; HLA-C; HLA-C; HLA-C; HLA-C; HLA-F; HLA-H;	Amine_PEG4_Labelled.1	1.14972	Expt11	p31/Fuji	surfaceome.by.ML
HLA-A; HLA-A; HLA-A; HLA-A; HLA-A; HLA-A; HLA-A; HLA-A; HLA-A; HLA-A; HLA-A; HLA-A; HLA-A; HLA-A; HLA-A; HLA-A; HLA-A; HLA-A; HLA-A; HLA-A; HLA-B; HLA-B; HLA-B; HLA-B; HLA-B; HLA-B; HLA-B; HLA-B; HLA-B; HLA-B; HLA-B; HLA-B; HLA-B; HLA-C; HLA-C; HLA-C; HLA-C; HLA-C; HLA-C; HLA-C; HLA-C;	Amine_PEG4_Labelled.1	0.369241	Expt11	p31/Fuji	surfaceome.by.ML
HLA-A; HLA-A; HLA-A; HLA-A; HLA-A; HLA-A; HLA-A; HLA-A; HLA-A; HLA-A; HLA-A; HLA-A; HLA-A; HLA-A; HLA-A; HLA-A; HLA-B; HLA-B; HLA-B; HLA-B; HLA-B; HLA-B; HLA-B; HLA-B; HLA-C; HLA-C; HLA-C; HLA-C; HLA-C; HLA-C; HLA-C; HLA-C; HLA-C; HLA-C; HLA-C; HLA-C; HLA-C; HLA-H;	Amine_PEG4_Labelled.1	1.75336	Expt11	p31/Fuji	surfaceome.by.ML
HLA-A; HLA-A; HLA-A; HLA-A; HLA-A; HLA-A; HLA-A; HLA-A; HLA-H;	Amine_PEG4_Labelled.1	-2.70199	Expt11	p31/Fuji	surfaceome.by.ML
HLA-A; HLA-A; HLA-A; HLA-A; HLA-A; HLA-A; HLA-A; HLA-B; HLA-B; HLA-B; HLA-B; HLA-B; HLA-B; HLA-B; HLA-B; HLA-B; HLA-B; HLA-B; HLA-B; HLA-B; HLA-B; HLA-B; HLA-B; HLA-B; HLA-B; HLA-B; HLA-B; HLA-B; HLA-B; HLA-B; HLA-B; HLA-B; HLA-B; HLA-B; HLA-B; HLA-B; HLA-B; HLA-B; HLA-B;	Amine_PEG4_Labelled.1	1.633	Expt11	p31/Fuji	surfaceome.by.ML
HLA-A; HLA-A; HLA-A; HLA-A; HLA-A; HLA-A; HLA-A; HLA-B; HLA-B; HLA-B; HLA-B; HLA-B; HLA-B; HLA-B; HLA-B; HLA-B; HLA-B; HLA-B; HLA-B; HLA-B; HLA-B; HLA-B; HLA-B; HLA-B; HLA-B; HLA-B; HLA-B; HLA-B; HLA-B; HLA-B; HLA-B; HLA-B; HLA-B; HLA-B; HLA-B; HLA-B; HLA-B; HLA-B; HLA-B; HLA-C; HLA-C; HLA-C; HLA-C; HLA-C; HLA-C; HLA-C; HLA-C; HLA-C; HLA-C; HLA-C; HLA-E; HLA-G; HLA-H;	Amine_PEG4_Labelled.1	1.95029	Expt11	p31/Fuji	surfaceome.by.ML
HLA-A; HLA-A; HLA-B; HLA-C; HLA-C;	Amine_PEG4_Labelled.1	2.3559	Expt11	p31/Fuji	surfaceome.by.ML
HLA-B; HLA-B; HLA-B; HLA-B; HLA-B; HLA-B; HLA-B; HLA-B; HLA-B; HLA-B; HLA-B; HLA-B;	Amine_PEG4_Labelled.1	-0.470163	Expt11	p31/Fuji	surfaceome.by.ML
HLA-B; HLA-B; HLA-B; HLA-B; HLA-B; HLA-B; HLA-B; HLA-B; HLA-B; HLA-B; HLA-B; HLA-B; HLA-B; HLA-B; HLA-B; HLA-B; HLA-B; HLA-B; HLA-B; HLA-B; HLA-B; HLA-B; HLA-B; HLA-B; HLA-B; HLA-B; HLA-B; HLA-B; HLA-B; HLA-B; HLA-B; HLA-B; HLA-B; HLA-B;	Amine_PEG4_Labelled.1	0.660254	Expt11	p31/Fuji	surfaceome.by.ML
HLA-B; HLA-B; HLA-B; HLA-B; HLA-B; HLA-B; HLA-B; HLA-B; HLA-B; HLA-B; HLA-B; HLA-B; HLA-B; HLA-B; HLA-B; HLA-B; HLA-B; HLA-B; HLA-B; HLA-B; HLA-B; HLA-B; HLA-B; HLA-B; HLA-B; HLA-B; HLA-B; HLA-B; HLA-B; HLA-B; HLA-B; HLA-B; HLA-C; HLA-C; HLA-C; HLA-C; HLA-C; HLA-C; HLA-C; HLA-C; HLA-C; HLA-C; HLA-C;	Amine_PEG4_Labelled.1	1.36602	Expt11	p31/Fuji	surfaceome.by.ML
HLA-B; HLA-B; HLA-B; HLA-B; HLA-B; HLA-B; HLA-B; HLA-B; HLA-B; HLA-B; HLA-B; HLA-B; HLA-B; HLA-B; HLA-B; HLA-B; HLA-B; HLA-B; HLA-B; HLA-B; HLA-B; HLA-B; HLA-B; HLA-B; HLA-B; HLA-B; HLA-B; HLA-B; HLA-E;	Amine_PEG4_Labelled.1	1.60546	Expt11	p31/Fuji	surfaceome.by.ML
HLA-B; HLA-B; HLA-B; HLA-B; HLA-B; HLA-B; HLA-B; HLA-B; HLA-B; HLA-B; HLA-B; HLA-B; HLA-B; HLA-B; HLA-B; HLA-B; HLA-B; HLA-B; HLA-B; HLA-B; HLA-B; HLA-B; HLA-B; HLA-B; HLA-B; HLA-B; HLA-B; HLA-C; HLA-C; HLA-C; HLA-C; HLA-C; HLA-C; HLA-C; HLA-C; HLA-C; HLA-C; HLA-C; HLA-C; HLA-C; HLA-C;	Amine_PEG4_Labelled.1	2.20404	Expt11	p31/Fuji	surfaceome.by.ML
HLA-B; HLA-B; HLA-B; HLA-B; HLA-B; HLA-B; HLA-B; HLA-B; HLA-B; HLA-B; HLA-B; HLA-C; HLA-C; HLA-C; HLA-C; HLA-E; HLA-H;	Amine_PEG4_Labelled.1	1.04612	Expt11	p31/Fuji	surfaceome.by.ML
HLA-B; HLA-C; HLA-C; HLA-C; HLA-C; HLA-C; HLA-C; HLA-C; HLA-C; HLA-C; HLA-C; HLA-C; HLA-C;	Amine_PEG4_Labelled.1	1.14079	Expt11	p31/Fuji	surfaceome.by.ML
HLA-C;	Amine_PEG4_Labelled.1	1.60546	Expt11	p31/Fuji	surfaceome.by.ML
HLA-C; HLA-C; HLA-C; HLA-C; HLA-C;	Amine_PEG4_Labelled.1	0.0164345	Expt11	p31/Fuji	surfaceome.by.ML
HLA-C; HLA-C; HLA-C; HLA-C; HLA-C; HLA-C;	Amine_PEG4_Labelled.1	0.476364	Expt11	p31/Fuji	surfaceome.by.ML
HLA-DPB1;	Amine_PEG4_Labelled.1	-0.634556	Expt11	p31/Fuji	surfaceome.by.ML
HLA-DPB1; HLA-DRB1; HLA-DRB1; HLA-DRB1; HLA-DRB1; HLA-DRB1;	Amine_PEG4_Labelled.1	-0.39753	Expt11	p31/Fuji	surfaceome.by.ML
HLA-E;	Amine_PEG4_Labelled.1	0.206874	Expt11	p31/Fuji	surfaceome.by.ML
HLA-F;	Amine_PEG4_Labelled.1	1.32991	Expt11	p31/Fuji	surfaceome.by.ML
HLA-G;	Amine_PEG4_Labelled.1	2.30192	Expt11	p31/Fuji	surfaceome.by.ML
HLA-H;	Amine_PEG4_Labelled.1	0.624974	Expt11	p31/Fuji	surfaceome.by.ML
HM13;	Amine_PEG4_Labelled.1	0.75641	Expt11	p31/Fuji	surfaceome.by.ML
HRH2;	Amine_PEG4_Labelled.1	-0.774434	Expt11	p31/Fuji	surfaceome.by.ML
ICAM2;	Amine_PEG4_Labelled.1	0.147678	Expt11	p31/Fuji	surfaceome.by.ML
ICAM3;	Amine_PEG4_Labelled.1	2.04111	Expt11	p31/Fuji	surfaceome.by.ML
ICOSLG;	Amine_PEG4_Labelled.1	-0.555157	Expt11	p31/Fuji	surfaceome.by.ML
IGF1R; INSR; INSRR;	Amine_PEG4_Labelled.1	-0.582311	Expt11	p31/Fuji	surfaceome.by.ML
IGF2R;	Amine_PEG4_Labelled.1	0.92103	Expt11	p31/Fuji	surfaceome.by.ML
IL17RA;	Amine_PEG4_Labelled.1	-0.0464432	Expt11	p31/Fuji	surfaceome.by.ML
IL18R1;	Amine_PEG4_Labelled.1	-0.104078	Expt11	p31/Fuji	surfaceome.by.ML
IL1RAP;	Amine_PEG4_Labelled.1	1.19232	Expt11	p31/Fuji	surfaceome.by.ML
IL27RA;	Amine_PEG4_Labelled.1	-0.380651	Expt11	p31/Fuji	surfaceome.by.ML
IL2RG;	Amine_PEG4_Labelled.1	-1.50091	Expt11	p31/Fuji	surfaceome.by.ML
IL3RA;	Amine_PEG4_Labelled.1	-0.282376	Expt11	p31/Fuji	surfaceome.by.ML
IL6R;	Amine_PEG4_Labelled.1	-0.966595	Expt11	p31/Fuji	surfaceome.by.ML
INSR;	Amine_PEG4_Labelled.1	0.40998	Expt11	p31/Fuji	surfaceome.by.ML
ITGA1;	Amine_PEG4_Labelled.1	0.980153	Expt11	p31/Fuji	surfaceome.by.ML
ITGA4;	Amine_PEG4_Labelled.1	1.99695	Expt11	p31/Fuji	surfaceome.by.ML
ITGA5;	Amine_PEG4_Labelled.1	1.83867	Expt11	p31/Fuji	surfaceome.by.ML
ITGA6;	Amine_PEG4_Labelled.1	1.18083	Expt11	p31/Fuji	surfaceome.by.ML
ITGA7;	Amine_PEG4_Labelled.1	1.05344	Expt11	p31/Fuji	surfaceome.by.ML
ITGA9;	Amine_PEG4_Labelled.1	-1.51361	Expt11	p31/Fuji	surfaceome.by.ML
ITGAD; ITGAM; ITGAX;	Amine_PEG4_Labelled.1	-0.467175	Expt11	p31/Fuji	surfaceome.by.ML
ITGAL;	Amine_PEG4_Labelled.1	1.71827	Expt11	p31/Fuji	surfaceome.by.ML
ITGAL; JAG2;	Amine_PEG4_Labelled.1	0.793806	Expt11	p31/Fuji	surfaceome.by.ML
ITGAM;	Amine_PEG4_Labelled.1	2.33562	Expt11	p31/Fuji	surfaceome.by.ML
ITGAM; ITGAX;	Amine_PEG4_Labelled.1	1.12538	Expt11	p31/Fuji	surfaceome.by.ML
ITGAV;	Amine_PEG4_Labelled.1	0.0661666	Expt11	p31/Fuji	surfaceome.by.ML
ITGAX;	Amine_PEG4_Labelled.1	0.594729	Expt11	p31/Fuji	surfaceome.by.ML
ITGB1;	Amine_PEG4_Labelled.1	2.07565	Expt11	p31/Fuji	surfaceome.by.ML
ITGB2;	Amine_PEG4_Labelled.1	2.33547	Expt11	p31/Fuji	surfaceome.by.ML
ITGB2; ITGB7;	Amine_PEG4_Labelled.1	0.98139	Expt11	p31/Fuji	surfaceome.by.ML
ITGB3;	Amine_PEG4_Labelled.1	0.839118	Expt11	p31/Fuji	surfaceome.by.ML
ITGB5;	Amine_PEG4_Labelled.1	0.98139	Expt11	p31/Fuji	surfaceome.by.ML
ITGB7;	Amine_PEG4_Labelled.1	-0.894633	Expt11	p31/Fuji	surfaceome.by.ML
JAG1;	Amine_PEG4_Labelled.1	0.408562	Expt11	p31/Fuji	surfaceome.by.ML
KIRREL2;	Amine_PEG4_Labelled.1	0.00402628	Expt11	p31/Fuji	surfaceome.by.ML
LAIR1;	Amine_PEG4_Labelled.1	1.53146	Expt11	p31/Fuji	surfaceome.by.ML
LAIR1; LAIR2;	Amine_PEG4_Labelled.1	0.230306	Expt11	p31/Fuji	surfaceome.by.ML
LAMP1;	Amine_PEG4_Labelled.1	0.364535	Expt11	p31/Fuji	surfaceome.by.ML
LAMP2;	Amine_PEG4_Labelled.1	-1.33458	Expt11	p31/Fuji	surfaceome.by.ML
LDLR;	Amine_PEG4_Labelled.1	-0.595058	Expt11	p31/Fuji	surfaceome.by.ML
LILRA1; LILRA2; LILRA3; LILRB1;	Amine_PEG4_Labelled.1	-0.505107	Expt11	p31/Fuji	surfaceome.by.ML
LILRA2;	Amine_PEG4_Labelled.1	-0.319141	Expt11	p31/Fuji	surfaceome.by.ML
LILRB1;	Amine_PEG4_Labelled.1	-0.22064	Expt11	p31/Fuji	surfaceome.by.ML
LILRB1; LILRB2;	Amine_PEG4_Labelled.1	0.291357	Expt11	p31/Fuji	surfaceome.by.ML
LILRB1; LILRB4;	Amine_PEG4_Labelled.1	-1.31523	Expt11	p31/Fuji	surfaceome.by.ML
LMAN2;	Amine_PEG4_Labelled.1	1.56286	Expt11	p31/Fuji	surfaceome.by.ML
LRFN1;	Amine_PEG4_Labelled.1	-0.709398	Expt11	p31/Fuji	surfaceome.by.ML
LRFN4;	Amine_PEG4_Labelled.1	-1.49004	Expt11	p31/Fuji	surfaceome.by.ML
LRRC15;	Amine_PEG4_Labelled.1	-5.72292	Expt11	p31/Fuji	surfaceome.by.ML
LRRC25;	Amine_PEG4_Labelled.1	-1.03276	Expt11	p31/Fuji	surfaceome.by.ML
LTB4R;	Amine_PEG4_Labelled.1	-0.0633538	Expt11	p31/Fuji	surfaceome.by.ML
LTBR;	Amine_PEG4_Labelled.1	-0.393427	Expt11	p31/Fuji	surfaceome.by.ML
LY75;	Amine_PEG4_Labelled.1	1.56304	Expt11	p31/Fuji	surfaceome.by.ML
M6PR;	Amine_PEG4_Labelled.1	0.471424	Expt11	p31/Fuji	surfaceome.by.ML
MB;	Amine_PEG4_Labelled.1	0.149678	Expt11	p31/Fuji	surfaceome.by.ML
MERTK;	Amine_PEG4_Labelled.1	-0.71918	Expt11	p31/Fuji	surfaceome.by.ML
MERTK; TYRO3;	Amine_PEG4_Labelled.1	-1.3757	Expt11	p31/Fuji	surfaceome.by.ML
MFAP3;	Amine_PEG4_Labelled.1	0.583577	Expt11	p31/Fuji	surfaceome.by.ML
MILR1;	Amine_PEG4_Labelled.1	-0.338426	Expt11	p31/Fuji	surfaceome.by.ML
MPZL1;	Amine_PEG4_Labelled.1	0.799897	Expt11	p31/Fuji	surfaceome.by.ML
MRC2;	Amine_PEG4_Labelled.1	0.969708	Expt11	p31/Fuji	surfaceome.by.ML
MYADM;	Amine_PEG4_Labelled.1	1.40001	Expt11	p31/Fuji	surfaceome.by.ML
NCSTN;	Amine_PEG4_Labelled.1	0.155268	Expt11	p31/Fuji	surfaceome.by.ML
NOTCH1;	Amine_PEG4_Labelled.1	-0.251541	Expt11	p31/Fuji	surfaceome.by.ML
NOTCH1; NOTCH2; NOTCH3;	Amine_PEG4_Labelled.1	-0.337968	Expt11	p31/Fuji	surfaceome.by.ML
NOTCH2;	Amine_PEG4_Labelled.1	0.86933	Expt11	p31/Fuji	surfaceome.by.ML
NOTCH3;	Amine_PEG4_Labelled.1	-1.20537	Expt11	p31/Fuji	surfaceome.by.ML
NOTCH4;	Amine_PEG4_Labelled.1	-0.337968	Expt11	p31/Fuji	surfaceome.by.ML
NPTN;	Amine_PEG4_Labelled.1	0.95628	Expt11	p31/Fuji	surfaceome.by.ML
NUP210L;	Amine_PEG4_Labelled.1	0.18152	Expt11	p31/Fuji	surfaceome.by.ML
OR11A1; OR5M9;	Amine_PEG4_Labelled.1	-0.402146	Expt11	p31/Fuji	surfaceome.by.ML
OR56B2P; UBE2V1; UBE2V2;	Amine_PEG4_Labelled.1	0.515261	Expt11	p31/Fuji	surfaceome.by.ML
P2RX1;	Amine_PEG4_Labelled.1	-0.250247	Expt11	p31/Fuji	surfaceome.by.ML
P2RX7;	Amine_PEG4_Labelled.1	-1.23641	Expt11	p31/Fuji	surfaceome.by.ML
P2RY2;	Amine_PEG4_Labelled.1	-0.27567	Expt11	p31/Fuji	surfaceome.by.ML
P2RY8;	Amine_PEG4_Labelled.1	0.753691	Expt11	p31/Fuji	surfaceome.by.ML
PANX1;	Amine_PEG4_Labelled.1	-1.5318	Expt11	p31/Fuji	surfaceome.by.ML
PDGFRA; PDGFRB;	Amine_PEG4_Labelled.1	0.368834	Expt11	p31/Fuji	surfaceome.by.ML
PECAM1;	Amine_PEG4_Labelled.1	1.05974	Expt11	p31/Fuji	surfaceome.by.ML
PHB2;	Amine_PEG4_Labelled.1	1.9712	Expt11	p31/Fuji	surfaceome.by.ML
PILRA;	Amine_PEG4_Labelled.1	-0.0111208	Expt11	p31/Fuji	surfaceome.by.ML
PLA2R1;	Amine_PEG4_Labelled.1	0.749633	Expt11	p31/Fuji	surfaceome.by.ML
PLAUR;	Amine_PEG4_Labelled.1	-0.120334	Expt11	p31/Fuji	surfaceome.by.ML
PLXNA1;	Amine_PEG4_Labelled.1	0.798444	Expt11	p31/Fuji	surfaceome.by.ML
PLXNA1; PLXNA3;	Amine_PEG4_Labelled.1	-0.355443	Expt11	p31/Fuji	surfaceome.by.ML
PLXNA1; PLXNA4;	Amine_PEG4_Labelled.1	-1.06788	Expt11	p31/Fuji	surfaceome.by.ML
PLXNB1;	Amine_PEG4_Labelled.1	-1.16105	Expt11	p31/Fuji	surfaceome.by.ML
PLXNB2;	Amine_PEG4_Labelled.1	1.06391	Expt11	p31/Fuji	surfaceome.by.ML
PLXNC1;	Amine_PEG4_Labelled.1	-0.00505761	Expt11	p31/Fuji	surfaceome.by.ML
PODXL2;	Amine_PEG4_Labelled.1	-0.610903	Expt11	p31/Fuji	surfaceome.by.ML
POR;	Amine_PEG4_Labelled.1	0.676518	Expt11	p31/Fuji	surfaceome.by.ML
PRNP;	Amine_PEG4_Labelled.1	-0.332149	Expt11	p31/Fuji	surfaceome.by.ML
PROCR;	Amine_PEG4_Labelled.1	0.767856	Expt11	p31/Fuji	surfaceome.by.ML
PTAFR;	Amine_PEG4_Labelled.1	-0.700184	Expt11	p31/Fuji	surfaceome.by.ML
PTK7;	Amine_PEG4_Labelled.1	1.58944	Expt11	p31/Fuji	surfaceome.by.ML
PTPRA;	Amine_PEG4_Labelled.1	1.04867	Expt11	p31/Fuji	surfaceome.by.ML
PTPRC;	Amine_PEG4_Labelled.1	2.28863	Expt11	p31/Fuji	surfaceome.by.ML
PTPRD;	Amine_PEG4_Labelled.1	0.386426	Expt11	p31/Fuji	surfaceome.by.ML
PTPRD; PTPRF;	Amine_PEG4_Labelled.1	0.441928	Expt11	p31/Fuji	surfaceome.by.ML
PTPRD; PTPRF; PTPRS;	Amine_PEG4_Labelled.1	0.758721	Expt11	p31/Fuji	surfaceome.by.ML
PTPRD; PTPRS;	Amine_PEG4_Labelled.1	-0.788144	Expt11	p31/Fuji	surfaceome.by.ML
PTPRF;	Amine_PEG4_Labelled.1	2.33043	Expt11	p31/Fuji	surfaceome.by.ML
PTPRG;	Amine_PEG4_Labelled.1	0.745045	Expt11	p31/Fuji	surfaceome.by.ML
RECK;	Amine_PEG4_Labelled.1	-0.0707099	Expt11	p31/Fuji	surfaceome.by.ML
REM1; RHOA; RHOC; RHOT2; RRAD;	Amine_PEG4_Labelled.1	0.0372022	Expt11	p31/Fuji	surfaceome.by.ML
RNF130;	Amine_PEG4_Labelled.1	-0.735627	Expt11	p31/Fuji	surfaceome.by.ML
RP2;	Amine_PEG4_Labelled.1	-0.385516	Expt11	p31/Fuji	surfaceome.by.ML
RPN1;	Amine_PEG4_Labelled.1	2.39949	Expt11	p31/Fuji	surfaceome.by.ML
RTN4RL2;	Amine_PEG4_Labelled.1	0.588147	Expt11	p31/Fuji	surfaceome.by.ML
SCARB1;	Amine_PEG4_Labelled.1	0.306472	Expt11	p31/Fuji	surfaceome.by.ML
SELPLG;	Amine_PEG4_Labelled.1	-0.0864536	Expt11	p31/Fuji	surfaceome.by.ML
SEMA4A;	Amine_PEG4_Labelled.1	0.495214	Expt11	p31/Fuji	surfaceome.by.ML
SEMA4B;	Amine_PEG4_Labelled.1	0.413947	Expt11	p31/Fuji	surfaceome.by.ML
SEMA4C;	Amine_PEG4_Labelled.1	-1.15403	Expt11	p31/Fuji	surfaceome.by.ML
SEMA4D;	Amine_PEG4_Labelled.1	0.613887	Expt11	p31/Fuji	surfaceome.by.ML
SEMA6B;	Amine_PEG4_Labelled.1	-0.121713	Expt11	p31/Fuji	surfaceome.by.ML
SERINC1;	Amine_PEG4_Labelled.1	-1.8961	Expt11	p31/Fuji	surfaceome.by.ML
SEZ6L2;	Amine_PEG4_Labelled.1	-0.325462	Expt11	p31/Fuji	surfaceome.by.ML
SF1;	Amine_PEG4_Labelled.1	1.34221	Expt11	p31/Fuji	surfaceome.by.ML
SIGLEC10;	Amine_PEG4_Labelled.1	-0.518313	Expt11	p31/Fuji	surfaceome.by.ML
SIGLEC11; SIGLEC5;	Amine_PEG4_Labelled.1	-0.125742	Expt11	p31/Fuji	surfaceome.by.ML
SIGLEC12;	Amine_PEG4_Labelled.1	0.400222	Expt11	p31/Fuji	surfaceome.by.ML
SIGLEC14; SIGLEC5;	Amine_PEG4_Labelled.1	0.124685	Expt11	p31/Fuji	surfaceome.by.ML
SIGLEC5;	Amine_PEG4_Labelled.1	0.0652126	Expt11	p31/Fuji	surfaceome.by.ML
SIGLEC9;	Amine_PEG4_Labelled.1	-0.769106	Expt11	p31/Fuji	surfaceome.by.ML
SIRPA;	Amine_PEG4_Labelled.1	1.13546	Expt11	p31/Fuji	surfaceome.by.ML
SIRPA; SIRPB1;	Amine_PEG4_Labelled.1	1.93671	Expt11	p31/Fuji	surfaceome.by.ML
SIRPA; SIRPB1; SIRPB1;	Amine_PEG4_Labelled.1	1.36333	Expt11	p31/Fuji	surfaceome.by.ML
SIRPA; SIRPB1; SIRPG;	Amine_PEG4_Labelled.1	1.35165	Expt11	p31/Fuji	surfaceome.by.ML
SIRPB1; SIRPG;	Amine_PEG4_Labelled.1	-0.531234	Expt11	p31/Fuji	surfaceome.by.ML
SLC12A1; SLC12A2;	Amine_PEG4_Labelled.1	-5.72292	Expt11	p31/Fuji	surfaceome.by.ML
SLC12A2;	Amine_PEG4_Labelled.1	0.236316	Expt11	p31/Fuji	surfaceome.by.ML
SLC12A6;	Amine_PEG4_Labelled.1	-0.568725	Expt11	p31/Fuji	surfaceome.by.ML
SLC16A1;	Amine_PEG4_Labelled.1	1.74537	Expt11	p31/Fuji	surfaceome.by.ML
SLC16A7;	Amine_PEG4_Labelled.1	0.457784	Expt11	p31/Fuji	surfaceome.by.ML
SLC19A1;	Amine_PEG4_Labelled.1	0.351222	Expt11	p31/Fuji	surfaceome.by.ML
SLC1A3;	Amine_PEG4_Labelled.1	0.150506	Expt11	p31/Fuji	surfaceome.by.ML
SLC1A4;	Amine_PEG4_Labelled.1	1.06133	Expt11	p31/Fuji	surfaceome.by.ML
SLC1A5;	Amine_PEG4_Labelled.1	1.24282	Expt11	p31/Fuji	surfaceome.by.ML
SLC20A2;	Amine_PEG4_Labelled.1	-0.553598	Expt11	p31/Fuji	surfaceome.by.ML
SLC22A4;	Amine_PEG4_Labelled.1	-0.702449	Expt11	p31/Fuji	surfaceome.by.ML
SLC26A2;	Amine_PEG4_Labelled.1	0.0735735	Expt11	p31/Fuji	surfaceome.by.ML
SLC26A6;	Amine_PEG4_Labelled.1	0.626491	Expt11	p31/Fuji	surfaceome.by.ML
SLC29A1;	Amine_PEG4_Labelled.1	0.233913	Expt11	p31/Fuji	surfaceome.by.ML
SLC29A2;	Amine_PEG4_Labelled.1	-1.90056	Expt11	p31/Fuji	surfaceome.by.ML
SLC2A1;	Amine_PEG4_Labelled.1	0.332637	Expt11	p31/Fuji	surfaceome.by.ML
SLC2A5;	Amine_PEG4_Labelled.1	-0.325895	Expt11	p31/Fuji	surfaceome.by.ML
SLC2A9;	Amine_PEG4_Labelled.1	-1.51675	Expt11	p31/Fuji	surfaceome.by.ML
SLC31A1;	Amine_PEG4_Labelled.1	0.908081	Expt11	p31/Fuji	surfaceome.by.ML
SLC37A4;	Amine_PEG4_Labelled.1	0.0341903	Expt11	p31/Fuji	surfaceome.by.ML
SLC38A1;	Amine_PEG4_Labelled.1	0.857682	Expt11	p31/Fuji	surfaceome.by.ML
SLC38A2;	Amine_PEG4_Labelled.1	0.104112	Expt11	p31/Fuji	surfaceome.by.ML
SLC38A5;	Amine_PEG4_Labelled.1	0.90624	Expt11	p31/Fuji	surfaceome.by.ML
SLC39A10;	Amine_PEG4_Labelled.1	1.38024	Expt11	p31/Fuji	surfaceome.by.ML
SLC39A14;	Amine_PEG4_Labelled.1	0.696973	Expt11	p31/Fuji	surfaceome.by.ML
SLC3A2;	Amine_PEG4_Labelled.1	2.14587	Expt11	p31/Fuji	surfaceome.by.ML
SLC43A1;	Amine_PEG4_Labelled.1	-0.108256	Expt11	p31/Fuji	surfaceome.by.ML
SLC43A3;	Amine_PEG4_Labelled.1	0.45085	Expt11	p31/Fuji	surfaceome.by.ML
SLC44A1;	Amine_PEG4_Labelled.1	1.75245	Expt11	p31/Fuji	surfaceome.by.ML
SLC44A2;	Amine_PEG4_Labelled.1	0.562097	Expt11	p31/Fuji	surfaceome.by.ML
SLC4A1; SLC4A7;	Amine_PEG4_Labelled.1	-0.603568	Expt11	p31/Fuji	surfaceome.by.ML
SLC4A10; SLC4A7; SLC4A8;	Amine_PEG4_Labelled.1	-1.31748	Expt11	p31/Fuji	surfaceome.by.ML
SLC52A2;	Amine_PEG4_Labelled.1	0.409683	Expt11	p31/Fuji	surfaceome.by.ML
SLC5A3;	Amine_PEG4_Labelled.1	-0.189998	Expt11	p31/Fuji	surfaceome.by.ML
SLC6A6;	Amine_PEG4_Labelled.1	-0.534428	Expt11	p31/Fuji	surfaceome.by.ML
SLC7A1;	Amine_PEG4_Labelled.1	0.241276	Expt11	p31/Fuji	surfaceome.by.ML
SLC7A1; SLC7A2;	Amine_PEG4_Labelled.1	-0.124754	Expt11	p31/Fuji	surfaceome.by.ML
SLC7A5;	Amine_PEG4_Labelled.1	1.55948	Expt11	p31/Fuji	surfaceome.by.ML
SLC7A5; SLC7A6; SLC7A7;	Amine_PEG4_Labelled.1	0.558009	Expt11	p31/Fuji	surfaceome.by.ML
SLC7A6;	Amine_PEG4_Labelled.1	0.0904553	Expt11	p31/Fuji	surfaceome.by.ML
SLC8A1;	Amine_PEG4_Labelled.1	-0.299062	Expt11	p31/Fuji	surfaceome.by.ML
SLC9A1;	Amine_PEG4_Labelled.1	0.375659	Expt11	p31/Fuji	surfaceome.by.ML
SLC9A1; SLC9A2;	Amine_PEG4_Labelled.1	-0.910577	Expt11	p31/Fuji	surfaceome.by.ML
SORL1;	Amine_PEG4_Labelled.1	1.16683	Expt11	p31/Fuji	surfaceome.by.ML
SPN;	Amine_PEG4_Labelled.1	1.97161	Expt11	p31/Fuji	surfaceome.by.ML
SPPL2B;	Amine_PEG4_Labelled.1	-1.21173	Expt11	p31/Fuji	surfaceome.by.ML
SSR1;	Amine_PEG4_Labelled.1	-0.107581	Expt11	p31/Fuji	surfaceome.by.ML
STIM1;	Amine_PEG4_Labelled.1	0.514295	Expt11	p31/Fuji	surfaceome.by.ML
STT3B;	Amine_PEG4_Labelled.1	1.18649	Expt11	p31/Fuji	surfaceome.by.ML
SUCNR1;	Amine_PEG4_Labelled.1	-0.651684	Expt11	p31/Fuji	surfaceome.by.ML
SV2A;	Amine_PEG4_Labelled.1	-0.506655	Expt11	p31/Fuji	surfaceome.by.ML
SYPL1;	Amine_PEG4_Labelled.1	0.611263	Expt11	p31/Fuji	surfaceome.by.ML
TAB2;	Amine_PEG4_Labelled.1	-1.98695	Expt11	p31/Fuji	surfaceome.by.ML
TGFBR1;	Amine_PEG4_Labelled.1	0.098931	Expt11	p31/Fuji	surfaceome.by.ML
TGOLN2;	Amine_PEG4_Labelled.1	-0.0295427	Expt11	p31/Fuji	surfaceome.by.ML
THBD;	Amine_PEG4_Labelled.1	-0.0479394	Expt11	p31/Fuji	surfaceome.by.ML
TLN1;	Amine_PEG4_Labelled.1	2.3687	Expt11	p31/Fuji	surfaceome.by.ML
TLN1; TLN2;	Amine_PEG4_Labelled.1	1.04693	Expt11	p31/Fuji	surfaceome.by.ML
TLR4;	Amine_PEG4_Labelled.1	-0.0148179	Expt11	p31/Fuji	surfaceome.by.ML
TM9SF2;	Amine_PEG4_Labelled.1	0.459942	Expt11	p31/Fuji	surfaceome.by.ML
TM9SF3;	Amine_PEG4_Labelled.1	0.485735	Expt11	p31/Fuji	surfaceome.by.ML
TMEM154;	Amine_PEG4_Labelled.1	-2.49395	Expt11	p31/Fuji	surfaceome.by.ML
TMEM30A;	Amine_PEG4_Labelled.1	0.961787	Expt11	p31/Fuji	surfaceome.by.ML
TMEM8A;	Amine_PEG4_Labelled.1	-0.276126	Expt11	p31/Fuji	surfaceome.by.ML
TMX4;	Amine_PEG4_Labelled.1	-0.338067	Expt11	p31/Fuji	surfaceome.by.ML
TNFRSF1A;	Amine_PEG4_Labelled.1	-0.645221	Expt11	p31/Fuji	surfaceome.by.ML
TNFSF13B;	Amine_PEG4_Labelled.1	-0.802147	Expt11	p31/Fuji	surfaceome.by.ML
TNFSF8;	Amine_PEG4_Labelled.1	-0.464471	Expt11	p31/Fuji	surfaceome.by.ML
TOP1;	Amine_PEG4_Labelled.1	1.58781	Expt11	p31/Fuji	surfaceome.by.ML
TOP1; TOP1MT;	Amine_PEG4_Labelled.1	0.783045	Expt11	p31/Fuji	surfaceome.by.ML
TSPAN2;	Amine_PEG4_Labelled.1	-0.992191	Expt11	p31/Fuji	surfaceome.by.ML
TYRO3;	Amine_PEG4_Labelled.1	-0.0847155	Expt11	p31/Fuji	surfaceome.by.ML
UBAC2;	Amine_PEG4_Labelled.1	0.314405	Expt11	p31/Fuji	surfaceome.by.ML
ULBP2;	Amine_PEG4_Labelled.1	-1.23241	Expt11	p31/Fuji	surfaceome.by.ML
ZDHHC5;	Amine_PEG4_Labelled.1	0.338545	Expt11	p31/Fuji	surfaceome.by.ML
ABCA13;	Amine_PEG4_Labelled.2	0.357894	Expt11	p31/Fuji	surfaceome.by.ML
ABCG2;	Amine_PEG4_Labelled.2	-0.622576	Expt11	p31/Fuji	surfaceome.by.ML
ACVR1B; ACVR1C; TGFBR1;	Amine_PEG4_Labelled.2	-1.38267	Expt11	p31/Fuji	surfaceome.by.ML
ADAM10;	Amine_PEG4_Labelled.2	1.82586	Expt11	p31/Fuji	surfaceome.by.ML
ADAM15;	Amine_PEG4_Labelled.2	0.706992	Expt11	p31/Fuji	surfaceome.by.ML
ADAM17;	Amine_PEG4_Labelled.2	0.295288	Expt11	p31/Fuji	surfaceome.by.ML
ADCY7;	Amine_PEG4_Labelled.2	0.915139	Expt11	p31/Fuji	surfaceome.by.ML
AK2;	Amine_PEG4_Labelled.2	1.66815	Expt11	p31/Fuji	surfaceome.by.ML
ALCAM;	Amine_PEG4_Labelled.2	1.60201	Expt11	p31/Fuji	surfaceome.by.ML
ANO3; ANO6;	Amine_PEG4_Labelled.2	0.133931	Expt11	p31/Fuji	surfaceome.by.ML
ANO6;	Amine_PEG4_Labelled.2	1.1926	Expt11	p31/Fuji	surfaceome.by.ML
ANTXR2;	Amine_PEG4_Labelled.2	1.00806	Expt11	p31/Fuji	surfaceome.by.ML
ARF1; ARF3;	Amine_PEG4_Labelled.2	1.216	Expt11	p31/Fuji	surfaceome.by.ML
ARF1; ARF3; ARF4; ARF5;	Amine_PEG4_Labelled.2	1.13707	Expt11	p31/Fuji	surfaceome.by.ML
ARF1; ARF3; ARF5;	Amine_PEG4_Labelled.2	0.591293	Expt11	p31/Fuji	surfaceome.by.ML
ATP12A; ATP1A1; ATP1A2; ATP1A3; ATP1A4;	Amine_PEG4_Labelled.2	0.922667	Expt11	p31/Fuji	surfaceome.by.ML
ATP12A; ATP1A1; ATP1A2; ATP1A3; ATP1A4; ATP4A;	Amine_PEG4_Labelled.2	1.16321	Expt11	p31/Fuji	surfaceome.by.ML
ATP13A3;	Amine_PEG4_Labelled.2	0.19224	Expt11	p31/Fuji	surfaceome.by.ML
ATP1A1;	Amine_PEG4_Labelled.2	2.06169	Expt11	p31/Fuji	surfaceome.by.ML
ATP1A1; ATP1A2;	Amine_PEG4_Labelled.2	-0.158039	Expt11	p31/Fuji	surfaceome.by.ML
ATP1A1; ATP1A2; ATP1A3;	Amine_PEG4_Labelled.2	1.29281	Expt11	p31/Fuji	surfaceome.by.ML
ATP1A1; ATP1A2; ATP1A3; ATP1A4;	Amine_PEG4_Labelled.2	0.863746	Expt11	p31/Fuji	surfaceome.by.ML
ATP1A1; ATP1A2; ATP1A3; ATP4A;	Amine_PEG4_Labelled.2	0.912181	Expt11	p31/Fuji	surfaceome.by.ML
ATP1A1; ATP1A3;	Amine_PEG4_Labelled.2	1.02221	Expt11	p31/Fuji	surfaceome.by.ML
ATP1A2;	Amine_PEG4_Labelled.2	-0.511117	Expt11	p31/Fuji	surfaceome.by.ML
ATP1A3; ATP1A4;	Amine_PEG4_Labelled.2	-1.33104	Expt11	p31/Fuji	surfaceome.by.ML
ATP1B1;	Amine_PEG4_Labelled.2	0.789388	Expt11	p31/Fuji	surfaceome.by.ML
ATP1B3;	Amine_PEG4_Labelled.2	2.34267	Expt11	p31/Fuji	surfaceome.by.ML
ATP2B1; ATP2B2; ATP2B3; ATP2B4;	Amine_PEG4_Labelled.2	0.196619	Expt11	p31/Fuji	surfaceome.by.ML
ATP2B4;	Amine_PEG4_Labelled.2	0.681091	Expt11	p31/Fuji	surfaceome.by.ML
BCAM;	Amine_PEG4_Labelled.2	0.824937	Expt11	p31/Fuji	surfaceome.by.ML
BRD2;	Amine_PEG4_Labelled.2	-0.0612973	Expt11	p31/Fuji	surfaceome.by.ML
BSG;	Amine_PEG4_Labelled.2	2.47819	Expt11	p31/Fuji	surfaceome.by.ML
BST1;	Amine_PEG4_Labelled.2	0.639278	Expt11	p31/Fuji	surfaceome.by.ML
BST2;	Amine_PEG4_Labelled.2	1.96555	Expt11	p31/Fuji	surfaceome.by.ML
BTK; EPHA2; EPHA3; EPHA5; EPHA6; EPHA7; EPHA8; EPHB1; EPHB2; EPHB3; EPHB4;	Amine_PEG4_Labelled.2	0.299538	Expt11	p31/Fuji	surfaceome.by.ML
BTN2A1;	Amine_PEG4_Labelled.2	0.333568	Expt11	p31/Fuji	surfaceome.by.ML
BTN3A1; BTN3A2; BTN3A3;	Amine_PEG4_Labelled.2	0.536072	Expt11	p31/Fuji	surfaceome.by.ML
BTN3A3;	Amine_PEG4_Labelled.2	-0.886319	Expt11	p31/Fuji	surfaceome.by.ML
C3AR1;	Amine_PEG4_Labelled.2	-0.281596	Expt11	p31/Fuji	surfaceome.by.ML
C5;	Amine_PEG4_Labelled.2	0.1578	Expt11	p31/Fuji	surfaceome.by.ML
C5AR1;	Amine_PEG4_Labelled.2	0.415119	Expt11	p31/Fuji	surfaceome.by.ML
CACNG6;	Amine_PEG4_Labelled.2	0.374551	Expt11	p31/Fuji	surfaceome.by.ML
CCR1;	Amine_PEG4_Labelled.2	-0.033146	Expt11	p31/Fuji	surfaceome.by.ML
CD14;	Amine_PEG4_Labelled.2	-0.264244	Expt11	p31/Fuji	surfaceome.by.ML
CD151;	Amine_PEG4_Labelled.2	0.720005	Expt11	p31/Fuji	surfaceome.by.ML
CD163;	Amine_PEG4_Labelled.2	0.0837599	Expt11	p31/Fuji	surfaceome.by.ML
CD244;	Amine_PEG4_Labelled.2	0.0620365	Expt11	p31/Fuji	surfaceome.by.ML
CD300A;	Amine_PEG4_Labelled.2	0.9395	Expt11	p31/Fuji	surfaceome.by.ML
CD300LD; CD300LF;	Amine_PEG4_Labelled.2	0.0752939	Expt11	p31/Fuji	surfaceome.by.ML
CD300LF;	Amine_PEG4_Labelled.2	0.741731	Expt11	p31/Fuji	surfaceome.by.ML
CD33;	Amine_PEG4_Labelled.2	1.99212	Expt11	p31/Fuji	surfaceome.by.ML
CD36;	Amine_PEG4_Labelled.2	1.43186	Expt11	p31/Fuji	surfaceome.by.ML
CD37;	Amine_PEG4_Labelled.2	0.746935	Expt11	p31/Fuji	surfaceome.by.ML
CD38;	Amine_PEG4_Labelled.2	1.93635	Expt11	p31/Fuji	surfaceome.by.ML
CD4;	Amine_PEG4_Labelled.2	1.07839	Expt11	p31/Fuji	surfaceome.by.ML
CD40;	Amine_PEG4_Labelled.2	-1.64236	Expt11	p31/Fuji	surfaceome.by.ML
CD44;	Amine_PEG4_Labelled.2	2.97846	Expt11	p31/Fuji	surfaceome.by.ML
CD46;	Amine_PEG4_Labelled.2	1.2005	Expt11	p31/Fuji	surfaceome.by.ML
CD47;	Amine_PEG4_Labelled.2	1.86274	Expt11	p31/Fuji	surfaceome.by.ML
CD53;	Amine_PEG4_Labelled.2	1.14756	Expt11	p31/Fuji	surfaceome.by.ML
CD58;	Amine_PEG4_Labelled.2	0.851625	Expt11	p31/Fuji	surfaceome.by.ML
CD63;	Amine_PEG4_Labelled.2	1.16644	Expt11	p31/Fuji	surfaceome.by.ML
CD69;	Amine_PEG4_Labelled.2	0.907062	Expt11	p31/Fuji	surfaceome.by.ML
CD74;	Amine_PEG4_Labelled.2	0.965908	Expt11	p31/Fuji	surfaceome.by.ML
CD82;	Amine_PEG4_Labelled.2	1.08372	Expt11	p31/Fuji	surfaceome.by.ML
CD84;	Amine_PEG4_Labelled.2	1.24346	Expt11	p31/Fuji	surfaceome.by.ML
CD93;	Amine_PEG4_Labelled.2	0.646766	Expt11	p31/Fuji	surfaceome.by.ML
CD93; PCSK1N;	Amine_PEG4_Labelled.2	0.445464	Expt11	p31/Fuji	surfaceome.by.ML
CD97;	Amine_PEG4_Labelled.2	1.78354	Expt11	p31/Fuji	surfaceome.by.ML
CEACAM4;	Amine_PEG4_Labelled.2	0.780343	Expt11	p31/Fuji	surfaceome.by.ML
CENPF; F5; VCAM1;	Amine_PEG4_Labelled.2	-1.32985	Expt11	p31/Fuji	surfaceome.by.ML
CHD1; CHD2; CHD6; CHD7; CHD8; CHD9;	Amine_PEG4_Labelled.2	-1.32772	Expt11	p31/Fuji	surfaceome.by.ML
CHD3; CHD4;	Amine_PEG4_Labelled.2	-0.883592	Expt11	p31/Fuji	surfaceome.by.ML
CHD3; CHD4; CHD5;	Amine_PEG4_Labelled.2	0.281715	Expt11	p31/Fuji	surfaceome.by.ML
CHD4;	Amine_PEG4_Labelled.2	1.23418	Expt11	p31/Fuji	surfaceome.by.ML
CHRNB1; DNAJC10;	Amine_PEG4_Labelled.2	-0.742204	Expt11	p31/Fuji	surfaceome.by.ML
CLDN12;	Amine_PEG4_Labelled.2	-0.89032	Expt11	p31/Fuji	surfaceome.by.ML
CLDND1;	Amine_PEG4_Labelled.2	0.692322	Expt11	p31/Fuji	surfaceome.by.ML
CLEC12A;	Amine_PEG4_Labelled.2	1.80717	Expt11	p31/Fuji	surfaceome.by.ML
CLEC5A;	Amine_PEG4_Labelled.2	1.50712	Expt11	p31/Fuji	surfaceome.by.ML
CLUH; PCDHAC2;	Amine_PEG4_Labelled.2	-1.31305	Expt11	p31/Fuji	surfaceome.by.ML
CNNM2;	Amine_PEG4_Labelled.2	-0.487298	Expt11	p31/Fuji	surfaceome.by.ML
CNNM3; CNNM4;	Amine_PEG4_Labelled.2	-2.45208	Expt11	p31/Fuji	surfaceome.by.ML
CNNM4;	Amine_PEG4_Labelled.2	-1.6581	Expt11	p31/Fuji	surfaceome.by.ML
CNTNAP2;	Amine_PEG4_Labelled.2	-1.16234	Expt11	p31/Fuji	surfaceome.by.ML
CPD;	Amine_PEG4_Labelled.2	0.515937	Expt11	p31/Fuji	surfaceome.by.ML
CPM;	Amine_PEG4_Labelled.2	0.505689	Expt11	p31/Fuji	surfaceome.by.ML
CR1;	Amine_PEG4_Labelled.2	-0.185991	Expt11	p31/Fuji	surfaceome.by.ML
CSF1R;	Amine_PEG4_Labelled.2	0.182285	Expt11	p31/Fuji	surfaceome.by.ML
CSF1R; FLT3; KIT;	Amine_PEG4_Labelled.2	0.293074	Expt11	p31/Fuji	surfaceome.by.ML
CSF1R; MAPK4; MAPK6; ROS1;	Amine_PEG4_Labelled.2	-0.565241	Expt11	p31/Fuji	surfaceome.by.ML
CSF2RA;	Amine_PEG4_Labelled.2	0.257855	Expt11	p31/Fuji	surfaceome.by.ML
CSF3R;	Amine_PEG4_Labelled.2	0.904417	Expt11	p31/Fuji	surfaceome.by.ML
CXCR2;	Amine_PEG4_Labelled.2	-0.568559	Expt11	p31/Fuji	surfaceome.by.ML
CXCR4;	Amine_PEG4_Labelled.2	0.815915	Expt11	p31/Fuji	surfaceome.by.ML
CYBB;	Amine_PEG4_Labelled.2	1.09913	Expt11	p31/Fuji	surfaceome.by.ML
CYBB; NOX1;	Amine_PEG4_Labelled.2	-0.0015813	Expt11	p31/Fuji	surfaceome.by.ML
DAG1;	Amine_PEG4_Labelled.2	0.763357	Expt11	p31/Fuji	surfaceome.by.ML
DPP10;	Amine_PEG4_Labelled.2	0.310466	Expt11	p31/Fuji	surfaceome.by.ML
DR1;	Amine_PEG4_Labelled.2	-1.00131	Expt11	p31/Fuji	surfaceome.by.ML
EBP;	Amine_PEG4_Labelled.2	0.742985	Expt11	p31/Fuji	surfaceome.by.ML
ECE1;	Amine_PEG4_Labelled.2	-0.195749	Expt11	p31/Fuji	surfaceome.by.ML
EFNA1;	Amine_PEG4_Labelled.2	-0.493007	Expt11	p31/Fuji	surfaceome.by.ML
EFNB1;	Amine_PEG4_Labelled.2	0.815247	Expt11	p31/Fuji	surfaceome.by.ML
ELL;	Amine_PEG4_Labelled.2	-0.973294	Expt11	p31/Fuji	surfaceome.by.ML
EMB;	Amine_PEG4_Labelled.2	1.67384	Expt11	p31/Fuji	surfaceome.by.ML
EMP3;	Amine_PEG4_Labelled.2	0.776447	Expt11	p31/Fuji	surfaceome.by.ML
ENTPD1;	Amine_PEG4_Labelled.2	0.821464	Expt11	p31/Fuji	surfaceome.by.ML
ENTPD1; LAMB2;	Amine_PEG4_Labelled.2	-4.67621	Expt11	p31/Fuji	surfaceome.by.ML
EPHA5; EPHA8; EPHB4;	Amine_PEG4_Labelled.2	-0.332155	Expt11	p31/Fuji	surfaceome.by.ML
EPHB3; EPHB4;	Amine_PEG4_Labelled.2	-0.414822	Expt11	p31/Fuji	surfaceome.by.ML
EPHB4;	Amine_PEG4_Labelled.2	1.41463	Expt11	p31/Fuji	surfaceome.by.ML
ERMP1;	Amine_PEG4_Labelled.2	-0.211744	Expt11	p31/Fuji	surfaceome.by.ML
EVI2A;	Amine_PEG4_Labelled.2	-0.553803	Expt11	p31/Fuji	surfaceome.by.ML
EVI2B;	Amine_PEG4_Labelled.2	0.865709	Expt11	p31/Fuji	surfaceome.by.ML
F11R;	Amine_PEG4_Labelled.2	1.80932	Expt11	p31/Fuji	surfaceome.by.ML
FAM171A2;	Amine_PEG4_Labelled.2	-1.0389	Expt11	p31/Fuji	surfaceome.by.ML
FAR1;	Amine_PEG4_Labelled.2	-1.14508	Expt11	p31/Fuji	surfaceome.by.ML
FAS;	Amine_PEG4_Labelled.2	0.982643	Expt11	p31/Fuji	surfaceome.by.ML
FCGR1A;	Amine_PEG4_Labelled.2	0.43472	Expt11	p31/Fuji	surfaceome.by.ML
FCGR1A; FCGR1B;	Amine_PEG4_Labelled.2	1.69202	Expt11	p31/Fuji	surfaceome.by.ML
FCGR1B;	Amine_PEG4_Labelled.2	0.483093	Expt11	p31/Fuji	surfaceome.by.ML
FCGR2A;	Amine_PEG4_Labelled.2	0.145532	Expt11	p31/Fuji	surfaceome.by.ML
FCGR2A; FCGR2B; FCGR2C;	Amine_PEG4_Labelled.2	0.452167	Expt11	p31/Fuji	surfaceome.by.ML
FCGR2A; FCGR2C;	Amine_PEG4_Labelled.2	1.44931	Expt11	p31/Fuji	surfaceome.by.ML
FCGR2B;	Amine_PEG4_Labelled.2	0.49037	Expt11	p31/Fuji	surfaceome.by.ML
FCGR2B; FCGR2C;	Amine_PEG4_Labelled.2	-0.926369	Expt11	p31/Fuji	surfaceome.by.ML
FCGRT;	Amine_PEG4_Labelled.2	1.44256	Expt11	p31/Fuji	surfaceome.by.ML
FLT1; FLT3; FLT4; KDR; KIT; MAPK1; MAPK3; NLK; PDGFRA; PDGFRB;	Amine_PEG4_Labelled.2	-0.356924	Expt11	p31/Fuji	surfaceome.by.ML
FLT3;	Amine_PEG4_Labelled.2	0.596346	Expt11	p31/Fuji	surfaceome.by.ML
FLT3; PDGFRA;	Amine_PEG4_Labelled.2	-0.315695	Expt11	p31/Fuji	surfaceome.by.ML
FLVCR1;	Amine_PEG4_Labelled.2	-0.00129021	Expt11	p31/Fuji	surfaceome.by.ML
FPR2;	Amine_PEG4_Labelled.2	0.892471	Expt11	p31/Fuji	surfaceome.by.ML
FRK; LIMK1; MET; MST1R; SRC; SRMS;	Amine_PEG4_Labelled.2	-0.565241	Expt11	p31/Fuji	surfaceome.by.ML
FZD1;	Amine_PEG4_Labelled.2	-0.892342	Expt11	p31/Fuji	surfaceome.by.ML
GDPD5;	Amine_PEG4_Labelled.2	-1.167	Expt11	p31/Fuji	surfaceome.by.ML
GGT1;	Amine_PEG4_Labelled.2	-0.351991	Expt11	p31/Fuji	surfaceome.by.ML
GGT1; GGT2;	Amine_PEG4_Labelled.2	-0.718255	Expt11	p31/Fuji	surfaceome.by.ML
GGT1; GGT2; GGT3P;	Amine_PEG4_Labelled.2	0.793002	Expt11	p31/Fuji	surfaceome.by.ML
GGT1; GGT2; GGT3P; GGTLC2; GGTLC3;	Amine_PEG4_Labelled.2	-0.254666	Expt11	p31/Fuji	surfaceome.by.ML
GPR180;	Amine_PEG4_Labelled.2	-0.731094	Expt11	p31/Fuji	surfaceome.by.ML
GPR84;	Amine_PEG4_Labelled.2	0.344847	Expt11	p31/Fuji	surfaceome.by.ML
GRM1;	Amine_PEG4_Labelled.2	-1.4157	Expt11	p31/Fuji	surfaceome.by.ML
GYPC;	Amine_PEG4_Labelled.2	0.789331	Expt11	p31/Fuji	surfaceome.by.ML
HBB; HBD; HBE1; HBG1; HBG2;	Amine_PEG4_Labelled.2	0.194426	Expt11	p31/Fuji	surfaceome.by.ML
HIDE1;	Amine_PEG4_Labelled.2	-1.05181	Expt11	p31/Fuji	surfaceome.by.ML
HLA-A; HLA-A; HLA-A; HLA-A; HLA-A;	Amine_PEG4_Labelled.2	-0.215737	Expt11	p31/Fuji	surfaceome.by.ML
HLA-A; HLA-A; HLA-A; HLA-A; HLA-A; HLA-A; HLA-A; HLA-A; HLA-A; HLA-A; HLA-A;	Amine_PEG4_Labelled.2	2.37655	Expt11	p31/Fuji	surfaceome.by.ML
HLA-A; HLA-A; HLA-A; HLA-A; HLA-A; HLA-A; HLA-A; HLA-A; HLA-A; HLA-A; HLA-A; HLA-A; HLA-A; HLA-A; HLA-A; HLA-A; HLA-A; HLA-A; HLA-A;	Amine_PEG4_Labelled.2	1.0383	Expt11	p31/Fuji	surfaceome.by.ML
HLA-A; HLA-A; HLA-A; HLA-A; HLA-A; HLA-A; HLA-A; HLA-A; HLA-A; HLA-A; HLA-A; HLA-A; HLA-A; HLA-A; HLA-A; HLA-A; HLA-A; HLA-A; HLA-A; HLA-A; HLA-A; HLA-B; HLA-C; HLA-C; HLA-C; HLA-C; HLA-C; HLA-C; HLA-C; HLA-C; HLA-C; HLA-C; HLA-C; HLA-C; HLA-C; HLA-C; HLA-H;	Amine_PEG4_Labelled.2	2.00656	Expt11	p31/Fuji	surfaceome.by.ML
HLA-A; HLA-A; HLA-A; HLA-A; HLA-A; HLA-A; HLA-A; HLA-A; HLA-A; HLA-A; HLA-A; HLA-A; HLA-A; HLA-A; HLA-A; HLA-A; HLA-A; HLA-A; HLA-A; HLA-A; HLA-B; HLA-B; HLA-B; HLA-B; HLA-B; HLA-B; HLA-B; HLA-B; HLA-B; HLA-B; HLA-B; HLA-B; HLA-B; HLA-B; HLA-B; HLA-B; HLA-B; HLA-B; HLA-B; HLA-B; HLA-B; HLA-B; HLA-B; HLA-C; HLA-C; HLA-C; HLA-C; HLA-C; HLA-C; HLA-C; HLA-C; HLA-C; HLA-F; HLA-H;	Amine_PEG4_Labelled.2	1.24636	Expt11	p31/Fuji	surfaceome.by.ML
HLA-A; HLA-A; HLA-A; HLA-A; HLA-A; HLA-A; HLA-A; HLA-A; HLA-A; HLA-A; HLA-A; HLA-A; HLA-A; HLA-A; HLA-A; HLA-A; HLA-A; HLA-A; HLA-A; HLA-A; HLA-B; HLA-B; HLA-B; HLA-B; HLA-B; HLA-B; HLA-B; HLA-B; HLA-B; HLA-B; HLA-B; HLA-B; HLA-B; HLA-C; HLA-C; HLA-C; HLA-C; HLA-C; HLA-C; HLA-C; HLA-C;	Amine_PEG4_Labelled.2	0.244496	Expt11	p31/Fuji	surfaceome.by.ML
HLA-A; HLA-A; HLA-A; HLA-A; HLA-A; HLA-A; HLA-A; HLA-A; HLA-A; HLA-A; HLA-A; HLA-A; HLA-A; HLA-A; HLA-A; HLA-A; HLA-B; HLA-B; HLA-B; HLA-B; HLA-B; HLA-B; HLA-B; HLA-B; HLA-C; HLA-C; HLA-C; HLA-C; HLA-C; HLA-C; HLA-C; HLA-C; HLA-C; HLA-C; HLA-C; HLA-C; HLA-C; HLA-H;	Amine_PEG4_Labelled.2	1.94441	Expt11	p31/Fuji	surfaceome.by.ML
HLA-A; HLA-A; HLA-A; HLA-A; HLA-A; HLA-A; HLA-A; HLA-A; HLA-H;	Amine_PEG4_Labelled.2	-2.28692	Expt11	p31/Fuji	surfaceome.by.ML
HLA-A; HLA-A; HLA-A; HLA-A; HLA-A; HLA-A; HLA-A; HLA-B; HLA-B; HLA-B; HLA-B; HLA-B; HLA-B; HLA-B; HLA-B; HLA-B; HLA-B; HLA-B; HLA-B; HLA-B; HLA-B; HLA-B; HLA-B; HLA-B; HLA-B; HLA-B; HLA-B; HLA-B; HLA-B; HLA-B; HLA-B; HLA-B; HLA-B; HLA-B; HLA-B; HLA-B; HLA-B; HLA-B; HLA-B;	Amine_PEG4_Labelled.2	1.86473	Expt11	p31/Fuji	surfaceome.by.ML
HLA-A; HLA-A; HLA-A; HLA-A; HLA-A; HLA-A; HLA-A; HLA-B; HLA-B; HLA-B; HLA-B; HLA-B; HLA-B; HLA-B; HLA-B; HLA-B; HLA-B; HLA-B; HLA-B; HLA-B; HLA-B; HLA-B; HLA-B; HLA-B; HLA-B; HLA-B; HLA-B; HLA-B; HLA-B; HLA-B; HLA-B; HLA-B; HLA-B; HLA-B; HLA-B; HLA-B; HLA-B; HLA-B; HLA-B; HLA-C; HLA-C; HLA-C; HLA-C; HLA-C; HLA-C; HLA-C; HLA-C; HLA-C; HLA-C; HLA-C; HLA-E; HLA-G; HLA-H;	Amine_PEG4_Labelled.2	2.18392	Expt11	p31/Fuji	surfaceome.by.ML
HLA-A; HLA-A; HLA-B; HLA-C; HLA-C;	Amine_PEG4_Labelled.2	2.52138	Expt11	p31/Fuji	surfaceome.by.ML
HLA-B; HLA-B; HLA-B; HLA-B; HLA-B; HLA-B; HLA-B; HLA-B; HLA-B; HLA-B; HLA-B; HLA-B;	Amine_PEG4_Labelled.2	-0.463752	Expt11	p31/Fuji	surfaceome.by.ML
HLA-B; HLA-B; HLA-B; HLA-B; HLA-B; HLA-B; HLA-B; HLA-B; HLA-B; HLA-B; HLA-B; HLA-B; HLA-B; HLA-B; HLA-B; HLA-B; HLA-B; HLA-B; HLA-B; HLA-B; HLA-B; HLA-B; HLA-B; HLA-B; HLA-B; HLA-B; HLA-B; HLA-B; HLA-B; HLA-B; HLA-B; HLA-B; HLA-B; HLA-B;	Amine_PEG4_Labelled.2	0.422227	Expt11	p31/Fuji	surfaceome.by.ML
HLA-B; HLA-B; HLA-B; HLA-B; HLA-B; HLA-B; HLA-B; HLA-B; HLA-B; HLA-B; HLA-B; HLA-B; HLA-B; HLA-B; HLA-B; HLA-B; HLA-B; HLA-B; HLA-B; HLA-B; HLA-B; HLA-B; HLA-B; HLA-B; HLA-B; HLA-B; HLA-B; HLA-B; HLA-B; HLA-B; HLA-B; HLA-B; HLA-C; HLA-C; HLA-C; HLA-C; HLA-C; HLA-C; HLA-C; HLA-C; HLA-C; HLA-C; HLA-C;	Amine_PEG4_Labelled.2	1.53849	Expt11	p31/Fuji	surfaceome.by.ML
HLA-B; HLA-B; HLA-B; HLA-B; HLA-B; HLA-B; HLA-B; HLA-B; HLA-B; HLA-B; HLA-B; HLA-B; HLA-B; HLA-B; HLA-B; HLA-B; HLA-B; HLA-B; HLA-B; HLA-B; HLA-B; HLA-B; HLA-B; HLA-B; HLA-B; HLA-B; HLA-B; HLA-B; HLA-E;	Amine_PEG4_Labelled.2	1.83435	Expt11	p31/Fuji	surfaceome.by.ML
HLA-B; HLA-B; HLA-B; HLA-B; HLA-B; HLA-B; HLA-B; HLA-B; HLA-B; HLA-B; HLA-B; HLA-B; HLA-B; HLA-B; HLA-B; HLA-B; HLA-B; HLA-B; HLA-B; HLA-B; HLA-B; HLA-B; HLA-B; HLA-B; HLA-B; HLA-B; HLA-B; HLA-C; HLA-C; HLA-C; HLA-C; HLA-C; HLA-C; HLA-C; HLA-C; HLA-C; HLA-C; HLA-C; HLA-C; HLA-C; HLA-C;	Amine_PEG4_Labelled.2	2.50828	Expt11	p31/Fuji	surfaceome.by.ML
HLA-B; HLA-B; HLA-B; HLA-B; HLA-B; HLA-B; HLA-B; HLA-B; HLA-B; HLA-B; HLA-B; HLA-C; HLA-C; HLA-C; HLA-C; HLA-E; HLA-H;	Amine_PEG4_Labelled.2	1.28818	Expt11	p31/Fuji	surfaceome.by.ML
HLA-B; HLA-C; HLA-C; HLA-C; HLA-C; HLA-C; HLA-C; HLA-C; HLA-C; HLA-C; HLA-C; HLA-C; HLA-C;	Amine_PEG4_Labelled.2	1.36347	Expt11	p31/Fuji	surfaceome.by.ML
HLA-C;	Amine_PEG4_Labelled.2	1.83435	Expt11	p31/Fuji	surfaceome.by.ML
HLA-C; HLA-C; HLA-C; HLA-C; HLA-C;	Amine_PEG4_Labelled.2	-0.109943	Expt11	p31/Fuji	surfaceome.by.ML
HLA-C; HLA-C; HLA-C; HLA-C; HLA-C; HLA-C;	Amine_PEG4_Labelled.2	1.12115	Expt11	p31/Fuji	surfaceome.by.ML
HLA-DPB1;	Amine_PEG4_Labelled.2	-0.312851	Expt11	p31/Fuji	surfaceome.by.ML
HLA-DPB1; HLA-DRB1; HLA-DRB1; HLA-DRB1; HLA-DRB1; HLA-DRB1;	Amine_PEG4_Labelled.2	-0.102124	Expt11	p31/Fuji	surfaceome.by.ML
HLA-E;	Amine_PEG4_Labelled.2	0.443272	Expt11	p31/Fuji	surfaceome.by.ML
HLA-F;	Amine_PEG4_Labelled.2	1.55287	Expt11	p31/Fuji	surfaceome.by.ML
HLA-G;	Amine_PEG4_Labelled.2	2.32195	Expt11	p31/Fuji	surfaceome.by.ML
HLA-H;	Amine_PEG4_Labelled.2	0.635193	Expt11	p31/Fuji	surfaceome.by.ML
HM13;	Amine_PEG4_Labelled.2	0.608707	Expt11	p31/Fuji	surfaceome.by.ML
HRH2;	Amine_PEG4_Labelled.2	-0.651565	Expt11	p31/Fuji	surfaceome.by.ML
ICAM2;	Amine_PEG4_Labelled.2	0.334618	Expt11	p31/Fuji	surfaceome.by.ML
ICAM3;	Amine_PEG4_Labelled.2	2.59872	Expt11	p31/Fuji	surfaceome.by.ML
ICOSLG;	Amine_PEG4_Labelled.2	-0.0153597	Expt11	p31/Fuji	surfaceome.by.ML
IGF1R; INSR; INSRR;	Amine_PEG4_Labelled.2	0.0167119	Expt11	p31/Fuji	surfaceome.by.ML
IGF2R;	Amine_PEG4_Labelled.2	0.953018	Expt11	p31/Fuji	surfaceome.by.ML
IL17RA;	Amine_PEG4_Labelled.2	0.113467	Expt11	p31/Fuji	surfaceome.by.ML
IL18R1;	Amine_PEG4_Labelled.2	0.15554	Expt11	p31/Fuji	surfaceome.by.ML
IL1RAP;	Amine_PEG4_Labelled.2	1.48416	Expt11	p31/Fuji	surfaceome.by.ML
IL27RA;	Amine_PEG4_Labelled.2	-0.403115	Expt11	p31/Fuji	surfaceome.by.ML
IL2RG;	Amine_PEG4_Labelled.2	-1.30597	Expt11	p31/Fuji	surfaceome.by.ML
IL3RA;	Amine_PEG4_Labelled.2	0.127283	Expt11	p31/Fuji	surfaceome.by.ML
IL6R;	Amine_PEG4_Labelled.2	-0.938768	Expt11	p31/Fuji	surfaceome.by.ML
INSR;	Amine_PEG4_Labelled.2	0.89105	Expt11	p31/Fuji	surfaceome.by.ML
ITGA1;	Amine_PEG4_Labelled.2	1.30198	Expt11	p31/Fuji	surfaceome.by.ML
ITGA4;	Amine_PEG4_Labelled.2	2.19057	Expt11	p31/Fuji	surfaceome.by.ML
ITGA5;	Amine_PEG4_Labelled.2	2.38483	Expt11	p31/Fuji	surfaceome.by.ML
ITGA6;	Amine_PEG4_Labelled.2	1.43767	Expt11	p31/Fuji	surfaceome.by.ML
ITGA7;	Amine_PEG4_Labelled.2	1.4328	Expt11	p31/Fuji	surfaceome.by.ML
ITGA9;	Amine_PEG4_Labelled.2	-1.04104	Expt11	p31/Fuji	surfaceome.by.ML
ITGAD; ITGAM; ITGAX;	Amine_PEG4_Labelled.2	-0.0659754	Expt11	p31/Fuji	surfaceome.by.ML
ITGAL;	Amine_PEG4_Labelled.2	1.99136	Expt11	p31/Fuji	surfaceome.by.ML
ITGAL; JAG2;	Amine_PEG4_Labelled.2	0.769981	Expt11	p31/Fuji	surfaceome.by.ML
ITGAM;	Amine_PEG4_Labelled.2	2.60058	Expt11	p31/Fuji	surfaceome.by.ML
ITGAM; ITGAX;	Amine_PEG4_Labelled.2	1.30687	Expt11	p31/Fuji	surfaceome.by.ML
ITGAV;	Amine_PEG4_Labelled.2	0.360279	Expt11	p31/Fuji	surfaceome.by.ML
ITGAX;	Amine_PEG4_Labelled.2	0.966726	Expt11	p31/Fuji	surfaceome.by.ML
ITGB1;	Amine_PEG4_Labelled.2	2.60717	Expt11	p31/Fuji	surfaceome.by.ML
ITGB2;	Amine_PEG4_Labelled.2	2.59746	Expt11	p31/Fuji	surfaceome.by.ML
ITGB2; ITGB7;	Amine_PEG4_Labelled.2	1.26395	Expt11	p31/Fuji	surfaceome.by.ML
ITGB3;	Amine_PEG4_Labelled.2	1.37865	Expt11	p31/Fuji	surfaceome.by.ML
ITGB5;	Amine_PEG4_Labelled.2	1.26395	Expt11	p31/Fuji	surfaceome.by.ML
ITGB7;	Amine_PEG4_Labelled.2	-0.843307	Expt11	p31/Fuji	surfaceome.by.ML
JAG1;	Amine_PEG4_Labelled.2	0.742175	Expt11	p31/Fuji	surfaceome.by.ML
KIRREL2;	Amine_PEG4_Labelled.2	0.0185921	Expt11	p31/Fuji	surfaceome.by.ML
LAIR1;	Amine_PEG4_Labelled.2	1.82998	Expt11	p31/Fuji	surfaceome.by.ML
LAIR1; LAIR2;	Amine_PEG4_Labelled.2	0.0563663	Expt11	p31/Fuji	surfaceome.by.ML
LAMP1;	Amine_PEG4_Labelled.2	0.88003	Expt11	p31/Fuji	surfaceome.by.ML
LAMP2;	Amine_PEG4_Labelled.2	-0.75129	Expt11	p31/Fuji	surfaceome.by.ML
LDLR;	Amine_PEG4_Labelled.2	-0.427319	Expt11	p31/Fuji	surfaceome.by.ML
LILRA1; LILRA2; LILRA3; LILRB1;	Amine_PEG4_Labelled.2	-0.380437	Expt11	p31/Fuji	surfaceome.by.ML
LILRA2;	Amine_PEG4_Labelled.2	0.0606889	Expt11	p31/Fuji	surfaceome.by.ML
LILRB1;	Amine_PEG4_Labelled.2	-0.32772	Expt11	p31/Fuji	surfaceome.by.ML
LILRB1; LILRB2;	Amine_PEG4_Labelled.2	0.277592	Expt11	p31/Fuji	surfaceome.by.ML
LILRB1; LILRB4;	Amine_PEG4_Labelled.2	-0.578049	Expt11	p31/Fuji	surfaceome.by.ML
LMAN2;	Amine_PEG4_Labelled.2	1.52053	Expt11	p31/Fuji	surfaceome.by.ML
LRFN1;	Amine_PEG4_Labelled.2	0.0515129	Expt11	p31/Fuji	surfaceome.by.ML
LRFN4;	Amine_PEG4_Labelled.2	-0.826791	Expt11	p31/Fuji	surfaceome.by.ML
LRRC15;	Amine_PEG4_Labelled.2	-3.09489	Expt11	p31/Fuji	surfaceome.by.ML
LRRC25;	Amine_PEG4_Labelled.2	-0.506661	Expt11	p31/Fuji	surfaceome.by.ML
LTB4R;	Amine_PEG4_Labelled.2	0.471633	Expt11	p31/Fuji	surfaceome.by.ML
LTBR;	Amine_PEG4_Labelled.2	0.231244	Expt11	p31/Fuji	surfaceome.by.ML
LY75;	Amine_PEG4_Labelled.2	1.90406	Expt11	p31/Fuji	surfaceome.by.ML
M6PR;	Amine_PEG4_Labelled.2	0.813356	Expt11	p31/Fuji	surfaceome.by.ML
MB;	Amine_PEG4_Labelled.2	0.169593	Expt11	p31/Fuji	surfaceome.by.ML
MERTK;	Amine_PEG4_Labelled.2	-0.625225	Expt11	p31/Fuji	surfaceome.by.ML
MERTK; TYRO3;	Amine_PEG4_Labelled.2	-0.797219	Expt11	p31/Fuji	surfaceome.by.ML
MFAP3;	Amine_PEG4_Labelled.2	0.450915	Expt11	p31/Fuji	surfaceome.by.ML
MILR1;	Amine_PEG4_Labelled.2	-0.47243	Expt11	p31/Fuji	surfaceome.by.ML
MPZL1;	Amine_PEG4_Labelled.2	1.15204	Expt11	p31/Fuji	surfaceome.by.ML
MRC2;	Amine_PEG4_Labelled.2	1.21031	Expt11	p31/Fuji	surfaceome.by.ML
MYADM;	Amine_PEG4_Labelled.2	1.6962	Expt11	p31/Fuji	surfaceome.by.ML
NCSTN;	Amine_PEG4_Labelled.2	0.773903	Expt11	p31/Fuji	surfaceome.by.ML
NOTCH1;	Amine_PEG4_Labelled.2	0.188763	Expt11	p31/Fuji	surfaceome.by.ML
NOTCH1; NOTCH2; NOTCH3;	Amine_PEG4_Labelled.2	0.0234422	Expt11	p31/Fuji	surfaceome.by.ML
NOTCH2;	Amine_PEG4_Labelled.2	0.974712	Expt11	p31/Fuji	surfaceome.by.ML
NOTCH3;	Amine_PEG4_Labelled.2	-1.14107	Expt11	p31/Fuji	surfaceome.by.ML
NOTCH4;	Amine_PEG4_Labelled.2	0.0234422	Expt11	p31/Fuji	surfaceome.by.ML
NPTN;	Amine_PEG4_Labelled.2	1.34831	Expt11	p31/Fuji	surfaceome.by.ML
NUP210L;	Amine_PEG4_Labelled.2	0.345995	Expt11	p31/Fuji	surfaceome.by.ML
OR11A1; OR5M9;	Amine_PEG4_Labelled.2	-0.595073	Expt11	p31/Fuji	surfaceome.by.ML
OR56B2P; UBE2V1; UBE2V2;	Amine_PEG4_Labelled.2	0.381067	Expt11	p31/Fuji	surfaceome.by.ML
P2RX1;	Amine_PEG4_Labelled.2	-0.0101914	Expt11	p31/Fuji	surfaceome.by.ML
P2RX7;	Amine_PEG4_Labelled.2	-0.966568	Expt11	p31/Fuji	surfaceome.by.ML
P2RY2;	Amine_PEG4_Labelled.2	0.229044	Expt11	p31/Fuji	surfaceome.by.ML
P2RY8;	Amine_PEG4_Labelled.2	0.883377	Expt11	p31/Fuji	surfaceome.by.ML
PANX1;	Amine_PEG4_Labelled.2	-1.52673	Expt11	p31/Fuji	surfaceome.by.ML
PDGFRA; PDGFRB;	Amine_PEG4_Labelled.2	0.293074	Expt11	p31/Fuji	surfaceome.by.ML
PECAM1;	Amine_PEG4_Labelled.2	1.1358	Expt11	p31/Fuji	surfaceome.by.ML
PHB2;	Amine_PEG4_Labelled.2	1.97556	Expt11	p31/Fuji	surfaceome.by.ML
PILRA;	Amine_PEG4_Labelled.2	0.0835036	Expt11	p31/Fuji	surfaceome.by.ML
PLA2R1;	Amine_PEG4_Labelled.2	0.916061	Expt11	p31/Fuji	surfaceome.by.ML
PLAUR;	Amine_PEG4_Labelled.2	-0.0216076	Expt11	p31/Fuji	surfaceome.by.ML
PLXNA1;	Amine_PEG4_Labelled.2	0.848617	Expt11	p31/Fuji	surfaceome.by.ML
PLXNA1; PLXNA3;	Amine_PEG4_Labelled.2	-0.1334	Expt11	p31/Fuji	surfaceome.by.ML
PLXNA1; PLXNA4;	Amine_PEG4_Labelled.2	-0.791379	Expt11	p31/Fuji	surfaceome.by.ML
PLXNB1;	Amine_PEG4_Labelled.2	-0.75614	Expt11	p31/Fuji	surfaceome.by.ML
PLXNB2;	Amine_PEG4_Labelled.2	1.26398	Expt11	p31/Fuji	surfaceome.by.ML
PLXNC1;	Amine_PEG4_Labelled.2	0.343559	Expt11	p31/Fuji	surfaceome.by.ML
PODXL2;	Amine_PEG4_Labelled.2	-0.206475	Expt11	p31/Fuji	surfaceome.by.ML
POR;	Amine_PEG4_Labelled.2	0.539947	Expt11	p31/Fuji	surfaceome.by.ML
PRNP;	Amine_PEG4_Labelled.2	0.211234	Expt11	p31/Fuji	surfaceome.by.ML
PROCR;	Amine_PEG4_Labelled.2	1.09303	Expt11	p31/Fuji	surfaceome.by.ML
PTAFR;	Amine_PEG4_Labelled.2	-0.383584	Expt11	p31/Fuji	surfaceome.by.ML
PTK7;	Amine_PEG4_Labelled.2	1.83789	Expt11	p31/Fuji	surfaceome.by.ML
PTPRA;	Amine_PEG4_Labelled.2	1.34855	Expt11	p31/Fuji	surfaceome.by.ML
PTPRC;	Amine_PEG4_Labelled.2	2.87125	Expt11	p31/Fuji	surfaceome.by.ML
PTPRD;	Amine_PEG4_Labelled.2	0.787415	Expt11	p31/Fuji	surfaceome.by.ML
PTPRD; PTPRF;	Amine_PEG4_Labelled.2	0.506444	Expt11	p31/Fuji	surfaceome.by.ML
PTPRD; PTPRF; PTPRS;	Amine_PEG4_Labelled.2	1.0553	Expt11	p31/Fuji	surfaceome.by.ML
PTPRD; PTPRS;	Amine_PEG4_Labelled.2	-0.574465	Expt11	p31/Fuji	surfaceome.by.ML
PTPRF;	Amine_PEG4_Labelled.2	2.43619	Expt11	p31/Fuji	surfaceome.by.ML
PTPRG;	Amine_PEG4_Labelled.2	0.98582	Expt11	p31/Fuji	surfaceome.by.ML
RECK;	Amine_PEG4_Labelled.2	0.180659	Expt11	p31/Fuji	surfaceome.by.ML
REM1; RHOA; RHOC; RHOT2; RRAD;	Amine_PEG4_Labelled.2	-0.0758235	Expt11	p31/Fuji	surfaceome.by.ML
RNF130;	Amine_PEG4_Labelled.2	-0.807681	Expt11	p31/Fuji	surfaceome.by.ML
RP2;	Amine_PEG4_Labelled.2	-0.504882	Expt11	p31/Fuji	surfaceome.by.ML
RPN1;	Amine_PEG4_Labelled.2	2.35776	Expt11	p31/Fuji	surfaceome.by.ML
RTN4RL2;	Amine_PEG4_Labelled.2	0.536452	Expt11	p31/Fuji	surfaceome.by.ML
SCARB1;	Amine_PEG4_Labelled.2	0.665019	Expt11	p31/Fuji	surfaceome.by.ML
SELPLG;	Amine_PEG4_Labelled.2	-0.155123	Expt11	p31/Fuji	surfaceome.by.ML
SEMA4A;	Amine_PEG4_Labelled.2	0.719029	Expt11	p31/Fuji	surfaceome.by.ML
SEMA4B;	Amine_PEG4_Labelled.2	0.476606	Expt11	p31/Fuji	surfaceome.by.ML
SEMA4C;	Amine_PEG4_Labelled.2	-0.737556	Expt11	p31/Fuji	surfaceome.by.ML
SEMA4D;	Amine_PEG4_Labelled.2	0.96494	Expt11	p31/Fuji	surfaceome.by.ML
SEMA6B;	Amine_PEG4_Labelled.2	0.365771	Expt11	p31/Fuji	surfaceome.by.ML
SERINC1;	Amine_PEG4_Labelled.2	-1.19888	Expt11	p31/Fuji	surfaceome.by.ML
SEZ6L2;	Amine_PEG4_Labelled.2	-0.0656721	Expt11	p31/Fuji	surfaceome.by.ML
SF1;	Amine_PEG4_Labelled.2	1.23534	Expt11	p31/Fuji	surfaceome.by.ML
SIGLEC10;	Amine_PEG4_Labelled.2	-0.489372	Expt11	p31/Fuji	surfaceome.by.ML
SIGLEC11; SIGLEC5;	Amine_PEG4_Labelled.2	0.0766399	Expt11	p31/Fuji	surfaceome.by.ML
SIGLEC12;	Amine_PEG4_Labelled.2	0.195245	Expt11	p31/Fuji	surfaceome.by.ML
SIGLEC14; SIGLEC5;	Amine_PEG4_Labelled.2	0.158341	Expt11	p31/Fuji	surfaceome.by.ML
SIGLEC5;	Amine_PEG4_Labelled.2	0.161879	Expt11	p31/Fuji	surfaceome.by.ML
SIGLEC9;	Amine_PEG4_Labelled.2	-0.557485	Expt11	p31/Fuji	surfaceome.by.ML
SIRPA;	Amine_PEG4_Labelled.2	1.23861	Expt11	p31/Fuji	surfaceome.by.ML
SIRPA; SIRPB1;	Amine_PEG4_Labelled.2	1.98787	Expt11	p31/Fuji	surfaceome.by.ML
SIRPA; SIRPB1; SIRPB1;	Amine_PEG4_Labelled.2	1.66778	Expt11	p31/Fuji	surfaceome.by.ML
SIRPA; SIRPB1; SIRPG;	Amine_PEG4_Labelled.2	1.46224	Expt11	p31/Fuji	surfaceome.by.ML
SIRPB1; SIRPG;	Amine_PEG4_Labelled.2	-0.339911	Expt11	p31/Fuji	surfaceome.by.ML
SLC12A1; SLC12A2;	Amine_PEG4_Labelled.2	-4.67621	Expt11	p31/Fuji	surfaceome.by.ML
SLC12A2;	Amine_PEG4_Labelled.2	0.412193	Expt11	p31/Fuji	surfaceome.by.ML
SLC12A6;	Amine_PEG4_Labelled.2	-0.430564	Expt11	p31/Fuji	surfaceome.by.ML
SLC16A1;	Amine_PEG4_Labelled.2	2.33081	Expt11	p31/Fuji	surfaceome.by.ML
SLC16A7;	Amine_PEG4_Labelled.2	1.16518	Expt11	p31/Fuji	surfaceome.by.ML
SLC19A1;	Amine_PEG4_Labelled.2	0.108957	Expt11	p31/Fuji	surfaceome.by.ML
SLC1A3;	Amine_PEG4_Labelled.2	0.650604	Expt11	p31/Fuji	surfaceome.by.ML
SLC1A4;	Amine_PEG4_Labelled.2	1.66494	Expt11	p31/Fuji	surfaceome.by.ML
SLC1A5;	Amine_PEG4_Labelled.2	1.61529	Expt11	p31/Fuji	surfaceome.by.ML
SLC20A2;	Amine_PEG4_Labelled.2	-0.38925	Expt11	p31/Fuji	surfaceome.by.ML
SLC22A4;	Amine_PEG4_Labelled.2	-0.751015	Expt11	p31/Fuji	surfaceome.by.ML
SLC26A2;	Amine_PEG4_Labelled.2	0.652172	Expt11	p31/Fuji	surfaceome.by.ML
SLC26A6;	Amine_PEG4_Labelled.2	1.1483	Expt11	p31/Fuji	surfaceome.by.ML
SLC29A1;	Amine_PEG4_Labelled.2	0.671506	Expt11	p31/Fuji	surfaceome.by.ML
SLC29A2;	Amine_PEG4_Labelled.2	-1.31122	Expt11	p31/Fuji	surfaceome.by.ML
SLC2A1;	Amine_PEG4_Labelled.2	0.982415	Expt11	p31/Fuji	surfaceome.by.ML
SLC2A5;	Amine_PEG4_Labelled.2	-0.159634	Expt11	p31/Fuji	surfaceome.by.ML
SLC2A9;	Amine_PEG4_Labelled.2	-0.467774	Expt11	p31/Fuji	surfaceome.by.ML
SLC31A1;	Amine_PEG4_Labelled.2	0.951051	Expt11	p31/Fuji	surfaceome.by.ML
SLC37A4;	Amine_PEG4_Labelled.2	-0.206099	Expt11	p31/Fuji	surfaceome.by.ML
SLC38A1;	Amine_PEG4_Labelled.2	1.48883	Expt11	p31/Fuji	surfaceome.by.ML
SLC38A2;	Amine_PEG4_Labelled.2	0.448656	Expt11	p31/Fuji	surfaceome.by.ML
SLC38A5;	Amine_PEG4_Labelled.2	1.39709	Expt11	p31/Fuji	surfaceome.by.ML
SLC39A10;	Amine_PEG4_Labelled.2	2.61889	Expt11	p31/Fuji	surfaceome.by.ML
SLC39A14;	Amine_PEG4_Labelled.2	1.08267	Expt11	p31/Fuji	surfaceome.by.ML
SLC3A2;	Amine_PEG4_Labelled.2	2.70934	Expt11	p31/Fuji	surfaceome.by.ML
SLC43A1;	Amine_PEG4_Labelled.2	0.198235	Expt11	p31/Fuji	surfaceome.by.ML
SLC43A3;	Amine_PEG4_Labelled.2	0.97397	Expt11	p31/Fuji	surfaceome.by.ML
SLC44A1;	Amine_PEG4_Labelled.2	1.96472	Expt11	p31/Fuji	surfaceome.by.ML
SLC44A2;	Amine_PEG4_Labelled.2	1.2264	Expt11	p31/Fuji	surfaceome.by.ML
SLC4A1; SLC4A7;	Amine_PEG4_Labelled.2	-0.318826	Expt11	p31/Fuji	surfaceome.by.ML
SLC4A10; SLC4A7; SLC4A8;	Amine_PEG4_Labelled.2	-0.875224	Expt11	p31/Fuji	surfaceome.by.ML
SLC52A2;	Amine_PEG4_Labelled.2	0.793525	Expt11	p31/Fuji	surfaceome.by.ML
SLC5A3;	Amine_PEG4_Labelled.2	0.0051574	Expt11	p31/Fuji	surfaceome.by.ML
SLC6A6;	Amine_PEG4_Labelled.2	0.615081	Expt11	p31/Fuji	surfaceome.by.ML
SLC7A1;	Amine_PEG4_Labelled.2	1.15545	Expt11	p31/Fuji	surfaceome.by.ML
SLC7A1; SLC7A2;	Amine_PEG4_Labelled.2	0.361871	Expt11	p31/Fuji	surfaceome.by.ML
SLC7A5;	Amine_PEG4_Labelled.2	2.20238	Expt11	p31/Fuji	surfaceome.by.ML
SLC7A5; SLC7A6; SLC7A7;	Amine_PEG4_Labelled.2	1.10317	Expt11	p31/Fuji	surfaceome.by.ML
SLC7A6;	Amine_PEG4_Labelled.2	0.603682	Expt11	p31/Fuji	surfaceome.by.ML
SLC8A1;	Amine_PEG4_Labelled.2	0.029693	Expt11	p31/Fuji	surfaceome.by.ML
SLC9A1;	Amine_PEG4_Labelled.2	0.379335	Expt11	p31/Fuji	surfaceome.by.ML
SLC9A1; SLC9A2;	Amine_PEG4_Labelled.2	-0.630673	Expt11	p31/Fuji	surfaceome.by.ML
SORL1;	Amine_PEG4_Labelled.2	1.0685	Expt11	p31/Fuji	surfaceome.by.ML
SPN;	Amine_PEG4_Labelled.2	2.55628	Expt11	p31/Fuji	surfaceome.by.ML
SPPL2B;	Amine_PEG4_Labelled.2	-1.21142	Expt11	p31/Fuji	surfaceome.by.ML
SSR1;	Amine_PEG4_Labelled.2	-0.108842	Expt11	p31/Fuji	surfaceome.by.ML
STIM1;	Amine_PEG4_Labelled.2	0.350896	Expt11	p31/Fuji	surfaceome.by.ML
STT3B;	Amine_PEG4_Labelled.2	1.09498	Expt11	p31/Fuji	surfaceome.by.ML
SUCNR1;	Amine_PEG4_Labelled.2	-0.162167	Expt11	p31/Fuji	surfaceome.by.ML
SV2A;	Amine_PEG4_Labelled.2	0.237347	Expt11	p31/Fuji	surfaceome.by.ML
SYPL1;	Amine_PEG4_Labelled.2	1.08868	Expt11	p31/Fuji	surfaceome.by.ML
TAB2;	Amine_PEG4_Labelled.2	-2.16546	Expt11	p31/Fuji	surfaceome.by.ML
TGFBR1;	Amine_PEG4_Labelled.2	0.27351	Expt11	p31/Fuji	surfaceome.by.ML
TGOLN2;	Amine_PEG4_Labelled.2	0.0102549	Expt11	p31/Fuji	surfaceome.by.ML
THBD;	Amine_PEG4_Labelled.2	0.701025	Expt11	p31/Fuji	surfaceome.by.ML
TLN1;	Amine_PEG4_Labelled.2	2.40175	Expt11	p31/Fuji	surfaceome.by.ML
TLN1; TLN2;	Amine_PEG4_Labelled.2	1.17326	Expt11	p31/Fuji	surfaceome.by.ML
TLR4;	Amine_PEG4_Labelled.2	-0.474481	Expt11	p31/Fuji	surfaceome.by.ML
TM9SF2;	Amine_PEG4_Labelled.2	0.440871	Expt11	p31/Fuji	surfaceome.by.ML
TM9SF3;	Amine_PEG4_Labelled.2	0.658954	Expt11	p31/Fuji	surfaceome.by.ML
TMEM154;	Amine_PEG4_Labelled.2	-0.812373	Expt11	p31/Fuji	surfaceome.by.ML
TMEM30A;	Amine_PEG4_Labelled.2	1.50239	Expt11	p31/Fuji	surfaceome.by.ML
TMEM8A;	Amine_PEG4_Labelled.2	-0.0424807	Expt11	p31/Fuji	surfaceome.by.ML
TMX4;	Amine_PEG4_Labelled.2	-0.441936	Expt11	p31/Fuji	surfaceome.by.ML
TNFRSF1A;	Amine_PEG4_Labelled.2	-0.512503	Expt11	p31/Fuji	surfaceome.by.ML
TNFSF13B;	Amine_PEG4_Labelled.2	-0.352263	Expt11	p31/Fuji	surfaceome.by.ML
TNFSF8;	Amine_PEG4_Labelled.2	-0.626529	Expt11	p31/Fuji	surfaceome.by.ML
TOP1;	Amine_PEG4_Labelled.2	1.35803	Expt11	p31/Fuji	surfaceome.by.ML
TOP1; TOP1MT;	Amine_PEG4_Labelled.2	0.629252	Expt11	p31/Fuji	surfaceome.by.ML
TSPAN2;	Amine_PEG4_Labelled.2	-0.475566	Expt11	p31/Fuji	surfaceome.by.ML
TYRO3;	Amine_PEG4_Labelled.2	0.291159	Expt11	p31/Fuji	surfaceome.by.ML
UBAC2;	Amine_PEG4_Labelled.2	0.209606	Expt11	p31/Fuji	surfaceome.by.ML
ULBP2;	Amine_PEG4_Labelled.2	-1.19541	Expt11	p31/Fuji	surfaceome.by.ML
ZDHHC5;	Amine_PEG4_Labelled.2	0.865858	Expt11	p31/Fuji	surfaceome.by.ML
ABCA13;	Amine_PEG4_Labelled.3	0.157911	Expt11	p31/Fuji	surfaceome.by.ML
ABCG2;	Amine_PEG4_Labelled.3	-0.342884	Expt11	p31/Fuji	surfaceome.by.ML
ACVR1B; ACVR1C; TGFBR1;	Amine_PEG4_Labelled.3	-0.909775	Expt11	p31/Fuji	surfaceome.by.ML
ADAM10;	Amine_PEG4_Labelled.3	1.91703	Expt11	p31/Fuji	surfaceome.by.ML
ADAM15;	Amine_PEG4_Labelled.3	0.764494	Expt11	p31/Fuji	surfaceome.by.ML
ADAM17;	Amine_PEG4_Labelled.3	0.065785	Expt11	p31/Fuji	surfaceome.by.ML
ADCY7;	Amine_PEG4_Labelled.3	0.825621	Expt11	p31/Fuji	surfaceome.by.ML
AK2;	Amine_PEG4_Labelled.3	1.74611	Expt11	p31/Fuji	surfaceome.by.ML
ALCAM;	Amine_PEG4_Labelled.3	1.62523	Expt11	p31/Fuji	surfaceome.by.ML
ANO3; ANO6;	Amine_PEG4_Labelled.3	-0.0122416	Expt11	p31/Fuji	surfaceome.by.ML
ANO6;	Amine_PEG4_Labelled.3	1.34179	Expt11	p31/Fuji	surfaceome.by.ML
ANTXR2;	Amine_PEG4_Labelled.3	0.934087	Expt11	p31/Fuji	surfaceome.by.ML
ARF1; ARF3;	Amine_PEG4_Labelled.3	1.19149	Expt11	p31/Fuji	surfaceome.by.ML
ARF1; ARF3; ARF4; ARF5;	Amine_PEG4_Labelled.3	1.19062	Expt11	p31/Fuji	surfaceome.by.ML
ARF1; ARF3; ARF5;	Amine_PEG4_Labelled.3	0.683688	Expt11	p31/Fuji	surfaceome.by.ML
ATP12A; ATP1A1; ATP1A2; ATP1A3; ATP1A4;	Amine_PEG4_Labelled.3	0.953257	Expt11	p31/Fuji	surfaceome.by.ML
ATP12A; ATP1A1; ATP1A2; ATP1A3; ATP1A4; ATP4A;	Amine_PEG4_Labelled.3	1.41259	Expt11	p31/Fuji	surfaceome.by.ML
ATP13A3;	Amine_PEG4_Labelled.3	0.0176295	Expt11	p31/Fuji	surfaceome.by.ML
ATP1A1;	Amine_PEG4_Labelled.3	2.04425	Expt11	p31/Fuji	surfaceome.by.ML
ATP1A1; ATP1A2;	Amine_PEG4_Labelled.3	-0.775345	Expt11	p31/Fuji	surfaceome.by.ML
ATP1A1; ATP1A2; ATP1A3;	Amine_PEG4_Labelled.3	1.29237	Expt11	p31/Fuji	surfaceome.by.ML
ATP1A1; ATP1A2; ATP1A3; ATP1A4;	Amine_PEG4_Labelled.3	0.922281	Expt11	p31/Fuji	surfaceome.by.ML
ATP1A1; ATP1A2; ATP1A3; ATP4A;	Amine_PEG4_Labelled.3	0.939824	Expt11	p31/Fuji	surfaceome.by.ML
ATP1A1; ATP1A3;	Amine_PEG4_Labelled.3	1.05894	Expt11	p31/Fuji	surfaceome.by.ML
ATP1A2;	Amine_PEG4_Labelled.3	-0.806633	Expt11	p31/Fuji	surfaceome.by.ML
ATP1A3; ATP1A4;	Amine_PEG4_Labelled.3	-1.2994	Expt11	p31/Fuji	surfaceome.by.ML
ATP1B1;	Amine_PEG4_Labelled.3	0.885357	Expt11	p31/Fuji	surfaceome.by.ML
ATP1B3;	Amine_PEG4_Labelled.3	2.40084	Expt11	p31/Fuji	surfaceome.by.ML
ATP2B1; ATP2B2; ATP2B3; ATP2B4;	Amine_PEG4_Labelled.3	0.238178	Expt11	p31/Fuji	surfaceome.by.ML
ATP2B4;	Amine_PEG4_Labelled.3	0.81905	Expt11	p31/Fuji	surfaceome.by.ML
BCAM;	Amine_PEG4_Labelled.3	0.904055	Expt11	p31/Fuji	surfaceome.by.ML
BRD2;	Amine_PEG4_Labelled.3	-0.682893	Expt11	p31/Fuji	surfaceome.by.ML
BSG;	Amine_PEG4_Labelled.3	2.51717	Expt11	p31/Fuji	surfaceome.by.ML
BST1;	Amine_PEG4_Labelled.3	0.699835	Expt11	p31/Fuji	surfaceome.by.ML
BST2;	Amine_PEG4_Labelled.3	1.875	Expt11	p31/Fuji	surfaceome.by.ML
BTK; EPHA2; EPHA3; EPHA5; EPHA6; EPHA7; EPHA8; EPHB1; EPHB2; EPHB3; EPHB4;	Amine_PEG4_Labelled.3	0.400889	Expt11	p31/Fuji	surfaceome.by.ML
BTN2A1;	Amine_PEG4_Labelled.3	0.224437	Expt11	p31/Fuji	surfaceome.by.ML
BTN3A1; BTN3A2; BTN3A3;	Amine_PEG4_Labelled.3	0.502213	Expt11	p31/Fuji	surfaceome.by.ML
BTN3A3;	Amine_PEG4_Labelled.3	-0.855909	Expt11	p31/Fuji	surfaceome.by.ML
C3AR1;	Amine_PEG4_Labelled.3	-0.397581	Expt11	p31/Fuji	surfaceome.by.ML
C5;	Amine_PEG4_Labelled.3	0.107128	Expt11	p31/Fuji	surfaceome.by.ML
C5AR1;	Amine_PEG4_Labelled.3	0.526189	Expt11	p31/Fuji	surfaceome.by.ML
CACNG6;	Amine_PEG4_Labelled.3	0.455864	Expt11	p31/Fuji	surfaceome.by.ML
CCR1;	Amine_PEG4_Labelled.3	-0.0553905	Expt11	p31/Fuji	surfaceome.by.ML
CD14;	Amine_PEG4_Labelled.3	-0.445842	Expt11	p31/Fuji	surfaceome.by.ML
CD151;	Amine_PEG4_Labelled.3	0.808543	Expt11	p31/Fuji	surfaceome.by.ML
CD163;	Amine_PEG4_Labelled.3	-0.607469	Expt11	p31/Fuji	surfaceome.by.ML
CD244;	Amine_PEG4_Labelled.3	0.0894487	Expt11	p31/Fuji	surfaceome.by.ML
CD300A;	Amine_PEG4_Labelled.3	1.05528	Expt11	p31/Fuji	surfaceome.by.ML
CD300LD; CD300LF;	Amine_PEG4_Labelled.3	0.0404289	Expt11	p31/Fuji	surfaceome.by.ML
CD300LF;	Amine_PEG4_Labelled.3	0.792435	Expt11	p31/Fuji	surfaceome.by.ML
CD33;	Amine_PEG4_Labelled.3	2.04695	Expt11	p31/Fuji	surfaceome.by.ML
CD36;	Amine_PEG4_Labelled.3	1.50514	Expt11	p31/Fuji	surfaceome.by.ML
CD37;	Amine_PEG4_Labelled.3	0.620628	Expt11	p31/Fuji	surfaceome.by.ML
CD38;	Amine_PEG4_Labelled.3	1.90362	Expt11	p31/Fuji	surfaceome.by.ML
CD4;	Amine_PEG4_Labelled.3	1.06426	Expt11	p31/Fuji	surfaceome.by.ML
CD40;	Amine_PEG4_Labelled.3	-1.27238	Expt11	p31/Fuji	surfaceome.by.ML
CD44;	Amine_PEG4_Labelled.3	2.99063	Expt11	p31/Fuji	surfaceome.by.ML
CD46;	Amine_PEG4_Labelled.3	1.18295	Expt11	p31/Fuji	surfaceome.by.ML
CD47;	Amine_PEG4_Labelled.3	1.98327	Expt11	p31/Fuji	surfaceome.by.ML
CD53;	Amine_PEG4_Labelled.3	0.700084	Expt11	p31/Fuji	surfaceome.by.ML
CD58;	Amine_PEG4_Labelled.3	0.67259	Expt11	p31/Fuji	surfaceome.by.ML
CD63;	Amine_PEG4_Labelled.3	1.20701	Expt11	p31/Fuji	surfaceome.by.ML
CD69;	Amine_PEG4_Labelled.3	1.23532	Expt11	p31/Fuji	surfaceome.by.ML
CD74;	Amine_PEG4_Labelled.3	0.986427	Expt11	p31/Fuji	surfaceome.by.ML
CD82;	Amine_PEG4_Labelled.3	1.04274	Expt11	p31/Fuji	surfaceome.by.ML
CD84;	Amine_PEG4_Labelled.3	1.36038	Expt11	p31/Fuji	surfaceome.by.ML
CD93;	Amine_PEG4_Labelled.3	0.788387	Expt11	p31/Fuji	surfaceome.by.ML
CD93; PCSK1N;	Amine_PEG4_Labelled.3	0.574532	Expt11	p31/Fuji	surfaceome.by.ML
CD97;	Amine_PEG4_Labelled.3	1.90655	Expt11	p31/Fuji	surfaceome.by.ML
CEACAM4;	Amine_PEG4_Labelled.3	0.442388	Expt11	p31/Fuji	surfaceome.by.ML
CENPF; F5; VCAM1;	Amine_PEG4_Labelled.3	-1.09883	Expt11	p31/Fuji	surfaceome.by.ML
CHD1; CHD2; CHD6; CHD7; CHD8; CHD9;	Amine_PEG4_Labelled.3	-1.2455	Expt11	p31/Fuji	surfaceome.by.ML
CHD3; CHD4;	Amine_PEG4_Labelled.3	-0.71828	Expt11	p31/Fuji	surfaceome.by.ML
CHD3; CHD4; CHD5;	Amine_PEG4_Labelled.3	0.238416	Expt11	p31/Fuji	surfaceome.by.ML
CHD4;	Amine_PEG4_Labelled.3	1.15436	Expt11	p31/Fuji	surfaceome.by.ML
CHRNB1; DNAJC10;	Amine_PEG4_Labelled.3	-0.587785	Expt11	p31/Fuji	surfaceome.by.ML
CLDN12;	Amine_PEG4_Labelled.3	-0.402525	Expt11	p31/Fuji	surfaceome.by.ML
CLDND1;	Amine_PEG4_Labelled.3	0.732026	Expt11	p31/Fuji	surfaceome.by.ML
CLEC12A;	Amine_PEG4_Labelled.3	1.8989	Expt11	p31/Fuji	surfaceome.by.ML
CLEC5A;	Amine_PEG4_Labelled.3	1.55668	Expt11	p31/Fuji	surfaceome.by.ML
CLUH; PCDHAC2;	Amine_PEG4_Labelled.3	-1.39715	Expt11	p31/Fuji	surfaceome.by.ML
CNNM2;	Amine_PEG4_Labelled.3	-0.195309	Expt11	p31/Fuji	surfaceome.by.ML
CNNM3; CNNM4;	Amine_PEG4_Labelled.3	-0.959582	Expt11	p31/Fuji	surfaceome.by.ML
CNNM4;	Amine_PEG4_Labelled.3	-1.33355	Expt11	p31/Fuji	surfaceome.by.ML
CNTNAP2;	Amine_PEG4_Labelled.3	-0.934108	Expt11	p31/Fuji	surfaceome.by.ML
CPD;	Amine_PEG4_Labelled.3	0.507366	Expt11	p31/Fuji	surfaceome.by.ML
CPM;	Amine_PEG4_Labelled.3	0.445829	Expt11	p31/Fuji	surfaceome.by.ML
CR1;	Amine_PEG4_Labelled.3	-0.0421783	Expt11	p31/Fuji	surfaceome.by.ML
CSF1R;	Amine_PEG4_Labelled.3	0.224607	Expt11	p31/Fuji	surfaceome.by.ML
CSF1R; FLT3; KIT;	Amine_PEG4_Labelled.3	0.550565	Expt11	p31/Fuji	surfaceome.by.ML
CSF1R; MAPK4; MAPK6; ROS1;	Amine_PEG4_Labelled.3	-0.51173	Expt11	p31/Fuji	surfaceome.by.ML
CSF2RA;	Amine_PEG4_Labelled.3	0.432205	Expt11	p31/Fuji	surfaceome.by.ML
CSF3R;	Amine_PEG4_Labelled.3	0.957413	Expt11	p31/Fuji	surfaceome.by.ML
CXCR2;	Amine_PEG4_Labelled.3	-0.189628	Expt11	p31/Fuji	surfaceome.by.ML
CXCR4;	Amine_PEG4_Labelled.3	0.739859	Expt11	p31/Fuji	surfaceome.by.ML
CYBB;	Amine_PEG4_Labelled.3	1.0001	Expt11	p31/Fuji	surfaceome.by.ML
CYBB; NOX1;	Amine_PEG4_Labelled.3	0.0938222	Expt11	p31/Fuji	surfaceome.by.ML
DAG1;	Amine_PEG4_Labelled.3	0.778713	Expt11	p31/Fuji	surfaceome.by.ML
DPP10;	Amine_PEG4_Labelled.3	0.322566	Expt11	p31/Fuji	surfaceome.by.ML
DR1;	Amine_PEG4_Labelled.3	-0.856433	Expt11	p31/Fuji	surfaceome.by.ML
EBP;	Amine_PEG4_Labelled.3	0.780682	Expt11	p31/Fuji	surfaceome.by.ML
ECE1;	Amine_PEG4_Labelled.3	-0.209179	Expt11	p31/Fuji	surfaceome.by.ML
EFNA1;	Amine_PEG4_Labelled.3	-5.41921	Expt11	p31/Fuji	surfaceome.by.ML
EFNB1;	Amine_PEG4_Labelled.3	0.775132	Expt11	p31/Fuji	surfaceome.by.ML
ELL;	Amine_PEG4_Labelled.3	-1.11095	Expt11	p31/Fuji	surfaceome.by.ML
EMB;	Amine_PEG4_Labelled.3	1.7742	Expt11	p31/Fuji	surfaceome.by.ML
EMP3;	Amine_PEG4_Labelled.3	0.813259	Expt11	p31/Fuji	surfaceome.by.ML
ENTPD1;	Amine_PEG4_Labelled.3	0.821068	Expt11	p31/Fuji	surfaceome.by.ML
ENTPD1; LAMB2;	Amine_PEG4_Labelled.3	0.477667	Expt11	p31/Fuji	surfaceome.by.ML
EPHA5; EPHA8; EPHB4;	Amine_PEG4_Labelled.3	-0.314166	Expt11	p31/Fuji	surfaceome.by.ML
EPHB3; EPHB4;	Amine_PEG4_Labelled.3	-0.366489	Expt11	p31/Fuji	surfaceome.by.ML
EPHB4;	Amine_PEG4_Labelled.3	1.46515	Expt11	p31/Fuji	surfaceome.by.ML
ERMP1;	Amine_PEG4_Labelled.3	-0.413841	Expt11	p31/Fuji	surfaceome.by.ML
EVI2A;	Amine_PEG4_Labelled.3	-0.473448	Expt11	p31/Fuji	surfaceome.by.ML
EVI2B;	Amine_PEG4_Labelled.3	0.910862	Expt11	p31/Fuji	surfaceome.by.ML
F11R;	Amine_PEG4_Labelled.3	1.63141	Expt11	p31/Fuji	surfaceome.by.ML
FAM171A2;	Amine_PEG4_Labelled.3	-0.811587	Expt11	p31/Fuji	surfaceome.by.ML
FAR1;	Amine_PEG4_Labelled.3	-1.20768	Expt11	p31/Fuji	surfaceome.by.ML
FAS;	Amine_PEG4_Labelled.3	1.05751	Expt11	p31/Fuji	surfaceome.by.ML
FCGR1A;	Amine_PEG4_Labelled.3	0.55004	Expt11	p31/Fuji	surfaceome.by.ML
FCGR1A; FCGR1B;	Amine_PEG4_Labelled.3	1.58227	Expt11	p31/Fuji	surfaceome.by.ML
FCGR1B;	Amine_PEG4_Labelled.3	0.548169	Expt11	p31/Fuji	surfaceome.by.ML
FCGR2A;	Amine_PEG4_Labelled.3	0.317388	Expt11	p31/Fuji	surfaceome.by.ML
FCGR2A; FCGR2B; FCGR2C;	Amine_PEG4_Labelled.3	0.337219	Expt11	p31/Fuji	surfaceome.by.ML
FCGR2A; FCGR2C;	Amine_PEG4_Labelled.3	1.42896	Expt11	p31/Fuji	surfaceome.by.ML
FCGR2B;	Amine_PEG4_Labelled.3	0.358494	Expt11	p31/Fuji	surfaceome.by.ML
FCGR2B; FCGR2C;	Amine_PEG4_Labelled.3	-0.920551	Expt11	p31/Fuji	surfaceome.by.ML
FCGRT;	Amine_PEG4_Labelled.3	1.44688	Expt11	p31/Fuji	surfaceome.by.ML
FLT1; FLT3; FLT4; KDR; KIT; MAPK1; MAPK3; NLK; PDGFRA; PDGFRB;	Amine_PEG4_Labelled.3	-0.218133	Expt11	p31/Fuji	surfaceome.by.ML
FLT3;	Amine_PEG4_Labelled.3	0.698136	Expt11	p31/Fuji	surfaceome.by.ML
FLT3; PDGFRA;	Amine_PEG4_Labelled.3	-5.41921	Expt11	p31/Fuji	surfaceome.by.ML
FLVCR1;	Amine_PEG4_Labelled.3	-1.14465	Expt11	p31/Fuji	surfaceome.by.ML
FPR2;	Amine_PEG4_Labelled.3	0.89374	Expt11	p31/Fuji	surfaceome.by.ML
FRK; LIMK1; MET; MST1R; SRC; SRMS;	Amine_PEG4_Labelled.3	-0.51173	Expt11	p31/Fuji	surfaceome.by.ML
FZD1;	Amine_PEG4_Labelled.3	-0.726089	Expt11	p31/Fuji	surfaceome.by.ML
GDPD5;	Amine_PEG4_Labelled.3	-1.30799	Expt11	p31/Fuji	surfaceome.by.ML
GGT1;	Amine_PEG4_Labelled.3	-0.913802	Expt11	p31/Fuji	surfaceome.by.ML
GGT1; GGT2;	Amine_PEG4_Labelled.3	-0.553878	Expt11	p31/Fuji	surfaceome.by.ML
GGT1; GGT2; GGT3P;	Amine_PEG4_Labelled.3	0.802138	Expt11	p31/Fuji	surfaceome.by.ML
GGT1; GGT2; GGT3P; GGTLC2; GGTLC3;	Amine_PEG4_Labelled.3	-0.3864	Expt11	p31/Fuji	surfaceome.by.ML
GPR180;	Amine_PEG4_Labelled.3	-0.638202	Expt11	p31/Fuji	surfaceome.by.ML
GPR84;	Amine_PEG4_Labelled.3	0.331967	Expt11	p31/Fuji	surfaceome.by.ML
GRM1;	Amine_PEG4_Labelled.3	-1.06259	Expt11	p31/Fuji	surfaceome.by.ML
GYPC;	Amine_PEG4_Labelled.3	0.976325	Expt11	p31/Fuji	surfaceome.by.ML
HBB; HBD; HBE1; HBG1; HBG2;	Amine_PEG4_Labelled.3	0.272083	Expt11	p31/Fuji	surfaceome.by.ML
HIDE1;	Amine_PEG4_Labelled.3	-0.852921	Expt11	p31/Fuji	surfaceome.by.ML
HLA-A; HLA-A; HLA-A; HLA-A; HLA-A;	Amine_PEG4_Labelled.3	-0.169644	Expt11	p31/Fuji	surfaceome.by.ML
HLA-A; HLA-A; HLA-A; HLA-A; HLA-A; HLA-A; HLA-A; HLA-A; HLA-A; HLA-A; HLA-A;	Amine_PEG4_Labelled.3	2.54624	Expt11	p31/Fuji	surfaceome.by.ML
HLA-A; HLA-A; HLA-A; HLA-A; HLA-A; HLA-A; HLA-A; HLA-A; HLA-A; HLA-A; HLA-A; HLA-A; HLA-A; HLA-A; HLA-A; HLA-A; HLA-A; HLA-A; HLA-A;	Amine_PEG4_Labelled.3	0.232794	Expt11	p31/Fuji	surfaceome.by.ML
HLA-A; HLA-A; HLA-A; HLA-A; HLA-A; HLA-A; HLA-A; HLA-A; HLA-A; HLA-A; HLA-A; HLA-A; HLA-A; HLA-A; HLA-A; HLA-A; HLA-A; HLA-A; HLA-A; HLA-A; HLA-A; HLA-B; HLA-C; HLA-C; HLA-C; HLA-C; HLA-C; HLA-C; HLA-C; HLA-C; HLA-C; HLA-C; HLA-C; HLA-C; HLA-C; HLA-C; HLA-H;	Amine_PEG4_Labelled.3	1.22898	Expt11	p31/Fuji	surfaceome.by.ML
HLA-A; HLA-A; HLA-A; HLA-A; HLA-A; HLA-A; HLA-A; HLA-A; HLA-A; HLA-A; HLA-A; HLA-A; HLA-A; HLA-A; HLA-A; HLA-A; HLA-A; HLA-A; HLA-A; HLA-A; HLA-B; HLA-B; HLA-B; HLA-B; HLA-B; HLA-B; HLA-B; HLA-B; HLA-B; HLA-B; HLA-B; HLA-B; HLA-B; HLA-B; HLA-B; HLA-B; HLA-B; HLA-B; HLA-B; HLA-B; HLA-B; HLA-B; HLA-B; HLA-C; HLA-C; HLA-C; HLA-C; HLA-C; HLA-C; HLA-C; HLA-C; HLA-C; HLA-F; HLA-H;	Amine_PEG4_Labelled.3	1.19201	Expt11	p31/Fuji	surfaceome.by.ML
HLA-A; HLA-A; HLA-A; HLA-A; HLA-A; HLA-A; HLA-A; HLA-A; HLA-A; HLA-A; HLA-A; HLA-A; HLA-A; HLA-A; HLA-A; HLA-A; HLA-A; HLA-A; HLA-A; HLA-A; HLA-B; HLA-B; HLA-B; HLA-B; HLA-B; HLA-B; HLA-B; HLA-B; HLA-B; HLA-B; HLA-B; HLA-B; HLA-B; HLA-C; HLA-C; HLA-C; HLA-C; HLA-C; HLA-C; HLA-C; HLA-C;	Amine_PEG4_Labelled.3	0.632163	Expt11	p31/Fuji	surfaceome.by.ML
HLA-A; HLA-A; HLA-A; HLA-A; HLA-A; HLA-A; HLA-A; HLA-A; HLA-A; HLA-A; HLA-A; HLA-A; HLA-A; HLA-A; HLA-A; HLA-A; HLA-B; HLA-B; HLA-B; HLA-B; HLA-B; HLA-B; HLA-B; HLA-B; HLA-C; HLA-C; HLA-C; HLA-C; HLA-C; HLA-C; HLA-C; HLA-C; HLA-C; HLA-C; HLA-C; HLA-C; HLA-C; HLA-H;	Amine_PEG4_Labelled.3	2.09883	Expt11	p31/Fuji	surfaceome.by.ML
HLA-A; HLA-A; HLA-A; HLA-A; HLA-A; HLA-A; HLA-A; HLA-A; HLA-H;	Amine_PEG4_Labelled.3	-0.917307	Expt11	p31/Fuji	surfaceome.by.ML
HLA-A; HLA-A; HLA-A; HLA-A; HLA-A; HLA-A; HLA-A; HLA-B; HLA-B; HLA-B; HLA-B; HLA-B; HLA-B; HLA-B; HLA-B; HLA-B; HLA-B; HLA-B; HLA-B; HLA-B; HLA-B; HLA-B; HLA-B; HLA-B; HLA-B; HLA-B; HLA-B; HLA-B; HLA-B; HLA-B; HLA-B; HLA-B; HLA-B; HLA-B; HLA-B; HLA-B; HLA-B; HLA-B; HLA-B;	Amine_PEG4_Labelled.3	1.94141	Expt11	p31/Fuji	surfaceome.by.ML
HLA-A; HLA-A; HLA-A; HLA-A; HLA-A; HLA-A; HLA-A; HLA-B; HLA-B; HLA-B; HLA-B; HLA-B; HLA-B; HLA-B; HLA-B; HLA-B; HLA-B; HLA-B; HLA-B; HLA-B; HLA-B; HLA-B; HLA-B; HLA-B; HLA-B; HLA-B; HLA-B; HLA-B; HLA-B; HLA-B; HLA-B; HLA-B; HLA-B; HLA-B; HLA-B; HLA-B; HLA-B; HLA-B; HLA-B; HLA-C; HLA-C; HLA-C; HLA-C; HLA-C; HLA-C; HLA-C; HLA-C; HLA-C; HLA-C; HLA-C; HLA-E; HLA-G; HLA-H;	Amine_PEG4_Labelled.3	2.21312	Expt11	p31/Fuji	surfaceome.by.ML
HLA-A; HLA-A; HLA-B; HLA-C; HLA-C;	Amine_PEG4_Labelled.3	2.56546	Expt11	p31/Fuji	surfaceome.by.ML
HLA-B; HLA-B; HLA-B; HLA-B; HLA-B; HLA-B; HLA-B; HLA-B; HLA-B; HLA-B; HLA-B; HLA-B;	Amine_PEG4_Labelled.3	-0.261333	Expt11	p31/Fuji	surfaceome.by.ML
HLA-B; HLA-B; HLA-B; HLA-B; HLA-B; HLA-B; HLA-B; HLA-B; HLA-B; HLA-B; HLA-B; HLA-B; HLA-B; HLA-B; HLA-B; HLA-B; HLA-B; HLA-B; HLA-B; HLA-B; HLA-B; HLA-B; HLA-B; HLA-B; HLA-B; HLA-B; HLA-B; HLA-B; HLA-B; HLA-B; HLA-B; HLA-B; HLA-B; HLA-B;	Amine_PEG4_Labelled.3	0.970852	Expt11	p31/Fuji	surfaceome.by.ML
HLA-B; HLA-B; HLA-B; HLA-B; HLA-B; HLA-B; HLA-B; HLA-B; HLA-B; HLA-B; HLA-B; HLA-B; HLA-B; HLA-B; HLA-B; HLA-B; HLA-B; HLA-B; HLA-B; HLA-B; HLA-B; HLA-B; HLA-B; HLA-B; HLA-B; HLA-B; HLA-B; HLA-B; HLA-B; HLA-B; HLA-B; HLA-B; HLA-C; HLA-C; HLA-C; HLA-C; HLA-C; HLA-C; HLA-C; HLA-C; HLA-C; HLA-C; HLA-C;	Amine_PEG4_Labelled.3	1.58562	Expt11	p31/Fuji	surfaceome.by.ML
HLA-B; HLA-B; HLA-B; HLA-B; HLA-B; HLA-B; HLA-B; HLA-B; HLA-B; HLA-B; HLA-B; HLA-B; HLA-B; HLA-B; HLA-B; HLA-B; HLA-B; HLA-B; HLA-B; HLA-B; HLA-B; HLA-B; HLA-B; HLA-B; HLA-B; HLA-B; HLA-B; HLA-B; HLA-E;	Amine_PEG4_Labelled.3	1.82215	Expt11	p31/Fuji	surfaceome.by.ML
HLA-B; HLA-B; HLA-B; HLA-B; HLA-B; HLA-B; HLA-B; HLA-B; HLA-B; HLA-B; HLA-B; HLA-B; HLA-B; HLA-B; HLA-B; HLA-B; HLA-B; HLA-B; HLA-B; HLA-B; HLA-B; HLA-B; HLA-B; HLA-B; HLA-B; HLA-B; HLA-B; HLA-C; HLA-C; HLA-C; HLA-C; HLA-C; HLA-C; HLA-C; HLA-C; HLA-C; HLA-C; HLA-C; HLA-C; HLA-C; HLA-C;	Amine_PEG4_Labelled.3	2.13213	Expt11	p31/Fuji	surfaceome.by.ML
HLA-B; HLA-B; HLA-B; HLA-B; HLA-B; HLA-B; HLA-B; HLA-B; HLA-B; HLA-B; HLA-B; HLA-C; HLA-C; HLA-C; HLA-C; HLA-E; HLA-H;	Amine_PEG4_Labelled.3	1.35704	Expt11	p31/Fuji	surfaceome.by.ML
HLA-B; HLA-C; HLA-C; HLA-C; HLA-C; HLA-C; HLA-C; HLA-C; HLA-C; HLA-C; HLA-C; HLA-C; HLA-C;	Amine_PEG4_Labelled.3	1.43513	Expt11	p31/Fuji	surfaceome.by.ML
HLA-C;	Amine_PEG4_Labelled.3	1.82215	Expt11	p31/Fuji	surfaceome.by.ML
HLA-C; HLA-C; HLA-C; HLA-C; HLA-C;	Amine_PEG4_Labelled.3	-0.0183339	Expt11	p31/Fuji	surfaceome.by.ML
HLA-C; HLA-C; HLA-C; HLA-C; HLA-C; HLA-C;	Amine_PEG4_Labelled.3	0.714584	Expt11	p31/Fuji	surfaceome.by.ML
HLA-DPB1;	Amine_PEG4_Labelled.3	-0.273619	Expt11	p31/Fuji	surfaceome.by.ML
HLA-DPB1; HLA-DRB1; HLA-DRB1; HLA-DRB1; HLA-DRB1; HLA-DRB1;	Amine_PEG4_Labelled.3	-0.156279	Expt11	p31/Fuji	surfaceome.by.ML
HLA-E;	Amine_PEG4_Labelled.3	0.373326	Expt11	p31/Fuji	surfaceome.by.ML
HLA-F;	Amine_PEG4_Labelled.3	1.56774	Expt11	p31/Fuji	surfaceome.by.ML
HLA-G;	Amine_PEG4_Labelled.3	2.15391	Expt11	p31/Fuji	surfaceome.by.ML
HLA-H;	Amine_PEG4_Labelled.3	0.822306	Expt11	p31/Fuji	surfaceome.by.ML
HM13;	Amine_PEG4_Labelled.3	0.793255	Expt11	p31/Fuji	surfaceome.by.ML
HRH2;	Amine_PEG4_Labelled.3	-0.52888	Expt11	p31/Fuji	surfaceome.by.ML
ICAM2;	Amine_PEG4_Labelled.3	0.385918	Expt11	p31/Fuji	surfaceome.by.ML
ICAM3;	Amine_PEG4_Labelled.3	2.7069	Expt11	p31/Fuji	surfaceome.by.ML
ICOSLG;	Amine_PEG4_Labelled.3	-0.0146529	Expt11	p31/Fuji	surfaceome.by.ML
IGF1R; INSR; INSRR;	Amine_PEG4_Labelled.3	0.0438909	Expt11	p31/Fuji	surfaceome.by.ML
IGF2R;	Amine_PEG4_Labelled.3	1.0264	Expt11	p31/Fuji	surfaceome.by.ML
IL17RA;	Amine_PEG4_Labelled.3	0.166496	Expt11	p31/Fuji	surfaceome.by.ML
IL18R1;	Amine_PEG4_Labelled.3	0.247177	Expt11	p31/Fuji	surfaceome.by.ML
IL1RAP;	Amine_PEG4_Labelled.3	1.52635	Expt11	p31/Fuji	surfaceome.by.ML
IL27RA;	Amine_PEG4_Labelled.3	-0.323372	Expt11	p31/Fuji	surfaceome.by.ML
IL2RG;	Amine_PEG4_Labelled.3	-1.0169	Expt11	p31/Fuji	surfaceome.by.ML
IL3RA;	Amine_PEG4_Labelled.3	0.0350262	Expt11	p31/Fuji	surfaceome.by.ML
IL6R;	Amine_PEG4_Labelled.3	-1.11614	Expt11	p31/Fuji	surfaceome.by.ML
INSR;	Amine_PEG4_Labelled.3	0.859565	Expt11	p31/Fuji	surfaceome.by.ML
ITGA1;	Amine_PEG4_Labelled.3	1.37717	Expt11	p31/Fuji	surfaceome.by.ML
ITGA4;	Amine_PEG4_Labelled.3	2.22273	Expt11	p31/Fuji	surfaceome.by.ML
ITGA5;	Amine_PEG4_Labelled.3	2.4017	Expt11	p31/Fuji	surfaceome.by.ML
ITGA6;	Amine_PEG4_Labelled.3	1.50678	Expt11	p31/Fuji	surfaceome.by.ML
ITGA7;	Amine_PEG4_Labelled.3	1.47384	Expt11	p31/Fuji	surfaceome.by.ML
ITGA9;	Amine_PEG4_Labelled.3	-0.72171	Expt11	p31/Fuji	surfaceome.by.ML
ITGAD; ITGAM; ITGAX;	Amine_PEG4_Labelled.3	-0.138763	Expt11	p31/Fuji	surfaceome.by.ML
ITGAL;	Amine_PEG4_Labelled.3	1.96703	Expt11	p31/Fuji	surfaceome.by.ML
ITGAL; JAG2;	Amine_PEG4_Labelled.3	0.505246	Expt11	p31/Fuji	surfaceome.by.ML
ITGAM;	Amine_PEG4_Labelled.3	2.58568	Expt11	p31/Fuji	surfaceome.by.ML
ITGAM; ITGAX;	Amine_PEG4_Labelled.3	1.36326	Expt11	p31/Fuji	surfaceome.by.ML
ITGAV;	Amine_PEG4_Labelled.3	0.343379	Expt11	p31/Fuji	surfaceome.by.ML
ITGAX;	Amine_PEG4_Labelled.3	0.921697	Expt11	p31/Fuji	surfaceome.by.ML
ITGB1;	Amine_PEG4_Labelled.3	2.63462	Expt11	p31/Fuji	surfaceome.by.ML
ITGB2;	Amine_PEG4_Labelled.3	2.65225	Expt11	p31/Fuji	surfaceome.by.ML
ITGB2; ITGB7;	Amine_PEG4_Labelled.3	1.34282	Expt11	p31/Fuji	surfaceome.by.ML
ITGB3;	Amine_PEG4_Labelled.3	1.39473	Expt11	p31/Fuji	surfaceome.by.ML
ITGB5;	Amine_PEG4_Labelled.3	1.34282	Expt11	p31/Fuji	surfaceome.by.ML
ITGB7;	Amine_PEG4_Labelled.3	-0.747696	Expt11	p31/Fuji	surfaceome.by.ML
JAG1;	Amine_PEG4_Labelled.3	0.476304	Expt11	p31/Fuji	surfaceome.by.ML
KIRREL2;	Amine_PEG4_Labelled.3	0.191477	Expt11	p31/Fuji	surfaceome.by.ML
LAIR1;	Amine_PEG4_Labelled.3	1.89527	Expt11	p31/Fuji	surfaceome.by.ML
LAIR1; LAIR2;	Amine_PEG4_Labelled.3	0.346842	Expt11	p31/Fuji	surfaceome.by.ML
LAMP1;	Amine_PEG4_Labelled.3	0.941192	Expt11	p31/Fuji	surfaceome.by.ML
LAMP2;	Amine_PEG4_Labelled.3	-0.807204	Expt11	p31/Fuji	surfaceome.by.ML
LDLR;	Amine_PEG4_Labelled.3	-0.27573	Expt11	p31/Fuji	surfaceome.by.ML
LILRA1; LILRA2; LILRA3; LILRB1;	Amine_PEG4_Labelled.3	-0.401908	Expt11	p31/Fuji	surfaceome.by.ML
LILRA2;	Amine_PEG4_Labelled.3	-0.277438	Expt11	p31/Fuji	surfaceome.by.ML
LILRB1;	Amine_PEG4_Labelled.3	-0.056931	Expt11	p31/Fuji	surfaceome.by.ML
LILRB1; LILRB2;	Amine_PEG4_Labelled.3	0.336838	Expt11	p31/Fuji	surfaceome.by.ML
LILRB1; LILRB4;	Amine_PEG4_Labelled.3	-0.474258	Expt11	p31/Fuji	surfaceome.by.ML
LMAN2;	Amine_PEG4_Labelled.3	1.57828	Expt11	p31/Fuji	surfaceome.by.ML
LRFN1;	Amine_PEG4_Labelled.3	-0.0369872	Expt11	p31/Fuji	surfaceome.by.ML
LRFN4;	Amine_PEG4_Labelled.3	-0.455872	Expt11	p31/Fuji	surfaceome.by.ML
LRRC15;	Amine_PEG4_Labelled.3	-5.41921	Expt11	p31/Fuji	surfaceome.by.ML
LRRC25;	Amine_PEG4_Labelled.3	-0.412517	Expt11	p31/Fuji	surfaceome.by.ML
LTB4R;	Amine_PEG4_Labelled.3	0.444977	Expt11	p31/Fuji	surfaceome.by.ML
LTBR;	Amine_PEG4_Labelled.3	0.0213921	Expt11	p31/Fuji	surfaceome.by.ML
LY75;	Amine_PEG4_Labelled.3	1.86553	Expt11	p31/Fuji	surfaceome.by.ML
M6PR;	Amine_PEG4_Labelled.3	0.829651	Expt11	p31/Fuji	surfaceome.by.ML
MB;	Amine_PEG4_Labelled.3	0.205047	Expt11	p31/Fuji	surfaceome.by.ML
MERTK;	Amine_PEG4_Labelled.3	-0.709896	Expt11	p31/Fuji	surfaceome.by.ML
MERTK; TYRO3;	Amine_PEG4_Labelled.3	-1.55741	Expt11	p31/Fuji	surfaceome.by.ML
MFAP3;	Amine_PEG4_Labelled.3	0.404476	Expt11	p31/Fuji	surfaceome.by.ML
MILR1;	Amine_PEG4_Labelled.3	-0.183607	Expt11	p31/Fuji	surfaceome.by.ML
MPZL1;	Amine_PEG4_Labelled.3	1.07274	Expt11	p31/Fuji	surfaceome.by.ML
MRC2;	Amine_PEG4_Labelled.3	1.23134	Expt11	p31/Fuji	surfaceome.by.ML
MYADM;	Amine_PEG4_Labelled.3	1.81072	Expt11	p31/Fuji	surfaceome.by.ML
NCSTN;	Amine_PEG4_Labelled.3	0.80561	Expt11	p31/Fuji	surfaceome.by.ML
NOTCH1;	Amine_PEG4_Labelled.3	0.154692	Expt11	p31/Fuji	surfaceome.by.ML
NOTCH1; NOTCH2; NOTCH3;	Amine_PEG4_Labelled.3	-0.412348	Expt11	p31/Fuji	surfaceome.by.ML
NOTCH2;	Amine_PEG4_Labelled.3	1.00072	Expt11	p31/Fuji	surfaceome.by.ML
NOTCH3;	Amine_PEG4_Labelled.3	-1.11852	Expt11	p31/Fuji	surfaceome.by.ML
NOTCH4;	Amine_PEG4_Labelled.3	-0.412348	Expt11	p31/Fuji	surfaceome.by.ML
NPTN;	Amine_PEG4_Labelled.3	1.53421	Expt11	p31/Fuji	surfaceome.by.ML
NUP210L;	Amine_PEG4_Labelled.3	0.337037	Expt11	p31/Fuji	surfaceome.by.ML
OR11A1; OR5M9;	Amine_PEG4_Labelled.3	-0.406461	Expt11	p31/Fuji	surfaceome.by.ML
OR56B2P; UBE2V1; UBE2V2;	Amine_PEG4_Labelled.3	0.34692	Expt11	p31/Fuji	surfaceome.by.ML
P2RX1;	Amine_PEG4_Labelled.3	0.0448653	Expt11	p31/Fuji	surfaceome.by.ML
P2RX7;	Amine_PEG4_Labelled.3	-1.3079	Expt11	p31/Fuji	surfaceome.by.ML
P2RY2;	Amine_PEG4_Labelled.3	0.199004	Expt11	p31/Fuji	surfaceome.by.ML
P2RY8;	Amine_PEG4_Labelled.3	0.757014	Expt11	p31/Fuji	surfaceome.by.ML
PANX1;	Amine_PEG4_Labelled.3	-1.42303	Expt11	p31/Fuji	surfaceome.by.ML
PDGFRA; PDGFRB;	Amine_PEG4_Labelled.3	0.550565	Expt11	p31/Fuji	surfaceome.by.ML
PECAM1;	Amine_PEG4_Labelled.3	1.16077	Expt11	p31/Fuji	surfaceome.by.ML
PHB2;	Amine_PEG4_Labelled.3	1.96397	Expt11	p31/Fuji	surfaceome.by.ML
PILRA;	Amine_PEG4_Labelled.3	0.142136	Expt11	p31/Fuji	surfaceome.by.ML
PLA2R1;	Amine_PEG4_Labelled.3	0.641942	Expt11	p31/Fuji	surfaceome.by.ML
PLAUR;	Amine_PEG4_Labelled.3	0.143192	Expt11	p31/Fuji	surfaceome.by.ML
PLXNA1;	Amine_PEG4_Labelled.3	0.907488	Expt11	p31/Fuji	surfaceome.by.ML
PLXNA1; PLXNA3;	Amine_PEG4_Labelled.3	-0.108852	Expt11	p31/Fuji	surfaceome.by.ML
PLXNA1; PLXNA4;	Amine_PEG4_Labelled.3	-0.677951	Expt11	p31/Fuji	surfaceome.by.ML
PLXNB1;	Amine_PEG4_Labelled.3	-0.546147	Expt11	p31/Fuji	surfaceome.by.ML
PLXNB2;	Amine_PEG4_Labelled.3	1.3388	Expt11	p31/Fuji	surfaceome.by.ML
PLXNC1;	Amine_PEG4_Labelled.3	0.431989	Expt11	p31/Fuji	surfaceome.by.ML
PODXL2;	Amine_PEG4_Labelled.3	-0.102492	Expt11	p31/Fuji	surfaceome.by.ML
POR;	Amine_PEG4_Labelled.3	0.564884	Expt11	p31/Fuji	surfaceome.by.ML
PRNP;	Amine_PEG4_Labelled.3	-0.303824	Expt11	p31/Fuji	surfaceome.by.ML
PROCR;	Amine_PEG4_Labelled.3	1.15448	Expt11	p31/Fuji	surfaceome.by.ML
PTAFR;	Amine_PEG4_Labelled.3	-0.315213	Expt11	p31/Fuji	surfaceome.by.ML
PTK7;	Amine_PEG4_Labelled.3	1.7894	Expt11	p31/Fuji	surfaceome.by.ML
PTPRA;	Amine_PEG4_Labelled.3	1.32982	Expt11	p31/Fuji	surfaceome.by.ML
PTPRC;	Amine_PEG4_Labelled.3	2.90366	Expt11	p31/Fuji	surfaceome.by.ML
PTPRD;	Amine_PEG4_Labelled.3	-0.181563	Expt11	p31/Fuji	surfaceome.by.ML
PTPRD; PTPRF;	Amine_PEG4_Labelled.3	0.5328	Expt11	p31/Fuji	surfaceome.by.ML
PTPRD; PTPRF; PTPRS;	Amine_PEG4_Labelled.3	0.942023	Expt11	p31/Fuji	surfaceome.by.ML
PTPRD; PTPRS;	Amine_PEG4_Labelled.3	-0.437348	Expt11	p31/Fuji	surfaceome.by.ML
PTPRF;	Amine_PEG4_Labelled.3	2.43557	Expt11	p31/Fuji	surfaceome.by.ML
PTPRG;	Amine_PEG4_Labelled.3	1.09043	Expt11	p31/Fuji	surfaceome.by.ML
RECK;	Amine_PEG4_Labelled.3	0.0591472	Expt11	p31/Fuji	surfaceome.by.ML
REM1; RHOA; RHOC; RHOT2; RRAD;	Amine_PEG4_Labelled.3	-0.00403733	Expt11	p31/Fuji	surfaceome.by.ML
RNF130;	Amine_PEG4_Labelled.3	-0.712355	Expt11	p31/Fuji	surfaceome.by.ML
RP2;	Amine_PEG4_Labelled.3	-0.406967	Expt11	p31/Fuji	surfaceome.by.ML
RPN1;	Amine_PEG4_Labelled.3	2.37225	Expt11	p31/Fuji	surfaceome.by.ML
RTN4RL2;	Amine_PEG4_Labelled.3	0.696962	Expt11	p31/Fuji	surfaceome.by.ML
SCARB1;	Amine_PEG4_Labelled.3	0.727687	Expt11	p31/Fuji	surfaceome.by.ML
SELPLG;	Amine_PEG4_Labelled.3	0.461047	Expt11	p31/Fuji	surfaceome.by.ML
SEMA4A;	Amine_PEG4_Labelled.3	0.652632	Expt11	p31/Fuji	surfaceome.by.ML
SEMA4B;	Amine_PEG4_Labelled.3	0.595411	Expt11	p31/Fuji	surfaceome.by.ML
SEMA4C;	Amine_PEG4_Labelled.3	-0.549702	Expt11	p31/Fuji	surfaceome.by.ML
SEMA4D;	Amine_PEG4_Labelled.3	0.952511	Expt11	p31/Fuji	surfaceome.by.ML
SEMA6B;	Amine_PEG4_Labelled.3	0.352821	Expt11	p31/Fuji	surfaceome.by.ML
SERINC1;	Amine_PEG4_Labelled.3	-1.24734	Expt11	p31/Fuji	surfaceome.by.ML
SEZ6L2;	Amine_PEG4_Labelled.3	-0.433198	Expt11	p31/Fuji	surfaceome.by.ML
SF1;	Amine_PEG4_Labelled.3	1.10246	Expt11	p31/Fuji	surfaceome.by.ML
SIGLEC10;	Amine_PEG4_Labelled.3	-0.320791	Expt11	p31/Fuji	surfaceome.by.ML
SIGLEC11; SIGLEC5;	Amine_PEG4_Labelled.3	0.0363259	Expt11	p31/Fuji	surfaceome.by.ML
SIGLEC12;	Amine_PEG4_Labelled.3	0.392214	Expt11	p31/Fuji	surfaceome.by.ML
SIGLEC14; SIGLEC5;	Amine_PEG4_Labelled.3	0.169332	Expt11	p31/Fuji	surfaceome.by.ML
SIGLEC5;	Amine_PEG4_Labelled.3	0.238699	Expt11	p31/Fuji	surfaceome.by.ML
SIGLEC9;	Amine_PEG4_Labelled.3	-0.556302	Expt11	p31/Fuji	surfaceome.by.ML
SIRPA;	Amine_PEG4_Labelled.3	1.31526	Expt11	p31/Fuji	surfaceome.by.ML
SIRPA; SIRPB1;	Amine_PEG4_Labelled.3	1.99333	Expt11	p31/Fuji	surfaceome.by.ML
SIRPA; SIRPB1; SIRPB1;	Amine_PEG4_Labelled.3	1.55364	Expt11	p31/Fuji	surfaceome.by.ML
SIRPA; SIRPB1; SIRPG;	Amine_PEG4_Labelled.3	1.50585	Expt11	p31/Fuji	surfaceome.by.ML
SIRPB1; SIRPG;	Amine_PEG4_Labelled.3	-0.338006	Expt11	p31/Fuji	surfaceome.by.ML
SLC12A1; SLC12A2;	Amine_PEG4_Labelled.3	-1.90543	Expt11	p31/Fuji	surfaceome.by.ML
SLC12A2;	Amine_PEG4_Labelled.3	0.41127	Expt11	p31/Fuji	surfaceome.by.ML
SLC12A6;	Amine_PEG4_Labelled.3	-0.408054	Expt11	p31/Fuji	surfaceome.by.ML
SLC16A1;	Amine_PEG4_Labelled.3	2.29032	Expt11	p31/Fuji	surfaceome.by.ML
SLC16A7;	Amine_PEG4_Labelled.3	0.941161	Expt11	p31/Fuji	surfaceome.by.ML
SLC19A1;	Amine_PEG4_Labelled.3	0.145398	Expt11	p31/Fuji	surfaceome.by.ML
SLC1A3;	Amine_PEG4_Labelled.3	0.541423	Expt11	p31/Fuji	surfaceome.by.ML
SLC1A4;	Amine_PEG4_Labelled.3	1.67538	Expt11	p31/Fuji	surfaceome.by.ML
SLC1A5;	Amine_PEG4_Labelled.3	1.6567	Expt11	p31/Fuji	surfaceome.by.ML
SLC20A2;	Amine_PEG4_Labelled.3	-0.322315	Expt11	p31/Fuji	surfaceome.by.ML
SLC22A4;	Amine_PEG4_Labelled.3	-1.88362	Expt11	p31/Fuji	surfaceome.by.ML
SLC26A2;	Amine_PEG4_Labelled.3	0.711572	Expt11	p31/Fuji	surfaceome.by.ML
SLC26A6;	Amine_PEG4_Labelled.3	1.02997	Expt11	p31/Fuji	surfaceome.by.ML
SLC29A1;	Amine_PEG4_Labelled.3	0.589523	Expt11	p31/Fuji	surfaceome.by.ML
SLC29A2;	Amine_PEG4_Labelled.3	-1.12559	Expt11	p31/Fuji	surfaceome.by.ML
SLC2A1;	Amine_PEG4_Labelled.3	1.12515	Expt11	p31/Fuji	surfaceome.by.ML
SLC2A5;	Amine_PEG4_Labelled.3	-0.231777	Expt11	p31/Fuji	surfaceome.by.ML
SLC2A9;	Amine_PEG4_Labelled.3	-0.418332	Expt11	p31/Fuji	surfaceome.by.ML
SLC31A1;	Amine_PEG4_Labelled.3	1.07823	Expt11	p31/Fuji	surfaceome.by.ML
SLC37A4;	Amine_PEG4_Labelled.3	0.359247	Expt11	p31/Fuji	surfaceome.by.ML
SLC38A1;	Amine_PEG4_Labelled.3	1.44704	Expt11	p31/Fuji	surfaceome.by.ML
SLC38A2;	Amine_PEG4_Labelled.3	0.476753	Expt11	p31/Fuji	surfaceome.by.ML
SLC38A5;	Amine_PEG4_Labelled.3	1.35272	Expt11	p31/Fuji	surfaceome.by.ML
SLC39A10;	Amine_PEG4_Labelled.3	1.96685	Expt11	p31/Fuji	surfaceome.by.ML
SLC39A14;	Amine_PEG4_Labelled.3	1.19211	Expt11	p31/Fuji	surfaceome.by.ML
SLC3A2;	Amine_PEG4_Labelled.3	2.77714	Expt11	p31/Fuji	surfaceome.by.ML
SLC43A1;	Amine_PEG4_Labelled.3	0.0706155	Expt11	p31/Fuji	surfaceome.by.ML
SLC43A3;	Amine_PEG4_Labelled.3	1.13851	Expt11	p31/Fuji	surfaceome.by.ML
SLC44A1;	Amine_PEG4_Labelled.3	1.94744	Expt11	p31/Fuji	surfaceome.by.ML
SLC44A2;	Amine_PEG4_Labelled.3	1.24163	Expt11	p31/Fuji	surfaceome.by.ML
SLC4A1; SLC4A7;	Amine_PEG4_Labelled.3	-0.125935	Expt11	p31/Fuji	surfaceome.by.ML
SLC4A10; SLC4A7; SLC4A8;	Amine_PEG4_Labelled.3	-0.876228	Expt11	p31/Fuji	surfaceome.by.ML
SLC52A2;	Amine_PEG4_Labelled.3	0.989887	Expt11	p31/Fuji	surfaceome.by.ML
SLC5A3;	Amine_PEG4_Labelled.3	0.0262165	Expt11	p31/Fuji	surfaceome.by.ML
SLC6A6;	Amine_PEG4_Labelled.3	0.473679	Expt11	p31/Fuji	surfaceome.by.ML
SLC7A1;	Amine_PEG4_Labelled.3	0.97184	Expt11	p31/Fuji	surfaceome.by.ML
SLC7A1; SLC7A2;	Amine_PEG4_Labelled.3	0.000196345	Expt11	p31/Fuji	surfaceome.by.ML
SLC7A5;	Amine_PEG4_Labelled.3	2.15786	Expt11	p31/Fuji	surfaceome.by.ML
SLC7A5; SLC7A6; SLC7A7;	Amine_PEG4_Labelled.3	1.17772	Expt11	p31/Fuji	surfaceome.by.ML
SLC7A6;	Amine_PEG4_Labelled.3	1.1561	Expt11	p31/Fuji	surfaceome.by.ML
SLC8A1;	Amine_PEG4_Labelled.3	0.243781	Expt11	p31/Fuji	surfaceome.by.ML
SLC9A1;	Amine_PEG4_Labelled.3	0.632917	Expt11	p31/Fuji	surfaceome.by.ML
SLC9A1; SLC9A2;	Amine_PEG4_Labelled.3	-0.545497	Expt11	p31/Fuji	surfaceome.by.ML
SORL1;	Amine_PEG4_Labelled.3	1.1728	Expt11	p31/Fuji	surfaceome.by.ML
SPN;	Amine_PEG4_Labelled.3	2.52669	Expt11	p31/Fuji	surfaceome.by.ML
SPPL2B;	Amine_PEG4_Labelled.3	-0.278083	Expt11	p31/Fuji	surfaceome.by.ML
SSR1;	Amine_PEG4_Labelled.3	-0.0567207	Expt11	p31/Fuji	surfaceome.by.ML
STIM1;	Amine_PEG4_Labelled.3	0.40233	Expt11	p31/Fuji	surfaceome.by.ML
STT3B;	Amine_PEG4_Labelled.3	1.143	Expt11	p31/Fuji	surfaceome.by.ML
SUCNR1;	Amine_PEG4_Labelled.3	0.0104543	Expt11	p31/Fuji	surfaceome.by.ML
SV2A;	Amine_PEG4_Labelled.3	-0.210943	Expt11	p31/Fuji	surfaceome.by.ML
SYPL1;	Amine_PEG4_Labelled.3	1.15992	Expt11	p31/Fuji	surfaceome.by.ML
TAB2;	Amine_PEG4_Labelled.3	-2.01785	Expt11	p31/Fuji	surfaceome.by.ML
TGFBR1;	Amine_PEG4_Labelled.3	0.268828	Expt11	p31/Fuji	surfaceome.by.ML
TGOLN2;	Amine_PEG4_Labelled.3	-0.101755	Expt11	p31/Fuji	surfaceome.by.ML
THBD;	Amine_PEG4_Labelled.3	0.0230837	Expt11	p31/Fuji	surfaceome.by.ML
TLN1;	Amine_PEG4_Labelled.3	2.42382	Expt11	p31/Fuji	surfaceome.by.ML
TLN1; TLN2;	Amine_PEG4_Labelled.3	1.21861	Expt11	p31/Fuji	surfaceome.by.ML
TLR4;	Amine_PEG4_Labelled.3	-0.187219	Expt11	p31/Fuji	surfaceome.by.ML
TM9SF2;	Amine_PEG4_Labelled.3	0.470932	Expt11	p31/Fuji	surfaceome.by.ML
TM9SF3;	Amine_PEG4_Labelled.3	0.66455	Expt11	p31/Fuji	surfaceome.by.ML
TMEM154;	Amine_PEG4_Labelled.3	-0.606824	Expt11	p31/Fuji	surfaceome.by.ML
TMEM30A;	Amine_PEG4_Labelled.3	1.46208	Expt11	p31/Fuji	surfaceome.by.ML
TMEM8A;	Amine_PEG4_Labelled.3	0.155858	Expt11	p31/Fuji	surfaceome.by.ML
TMX4;	Amine_PEG4_Labelled.3	-0.476972	Expt11	p31/Fuji	surfaceome.by.ML
TNFRSF1A;	Amine_PEG4_Labelled.3	-0.401007	Expt11	p31/Fuji	surfaceome.by.ML
TNFSF13B;	Amine_PEG4_Labelled.3	-0.316667	Expt11	p31/Fuji	surfaceome.by.ML
TNFSF8;	Amine_PEG4_Labelled.3	-0.521427	Expt11	p31/Fuji	surfaceome.by.ML
TOP1;	Amine_PEG4_Labelled.3	1.33072	Expt11	p31/Fuji	surfaceome.by.ML
TOP1; TOP1MT;	Amine_PEG4_Labelled.3	0.740076	Expt11	p31/Fuji	surfaceome.by.ML
TSPAN2;	Amine_PEG4_Labelled.3	-0.298707	Expt11	p31/Fuji	surfaceome.by.ML
TYRO3;	Amine_PEG4_Labelled.3	0.27973	Expt11	p31/Fuji	surfaceome.by.ML
UBAC2;	Amine_PEG4_Labelled.3	0.211239	Expt11	p31/Fuji	surfaceome.by.ML
ULBP2;	Amine_PEG4_Labelled.3	-1.12505	Expt11	p31/Fuji	surfaceome.by.ML
ZDHHC5;	Amine_PEG4_Labelled.3	0.615129	Expt11	p31/Fuji	surfaceome.by.ML
ABCA13;	sulpho_NHS_Labelled	-0.0312604	Expt11	p31/Fuji	surfaceome.by.ML
ABCG2;	sulpho_NHS_Labelled	-0.727001	Expt11	p31/Fuji	surfaceome.by.ML
ACVR1B; ACVR1C; TGFBR1;	sulpho_NHS_Labelled	-0.766275	Expt11	p31/Fuji	surfaceome.by.ML
ADAM10;	sulpho_NHS_Labelled	2.06494	Expt11	p31/Fuji	surfaceome.by.ML
ADAM15;	sulpho_NHS_Labelled	0.958144	Expt11	p31/Fuji	surfaceome.by.ML
ADAM17;	sulpho_NHS_Labelled	0.42721	Expt11	p31/Fuji	surfaceome.by.ML
ADCY7;	sulpho_NHS_Labelled	-0.262462	Expt11	p31/Fuji	surfaceome.by.ML
AK2;	sulpho_NHS_Labelled	1.525	Expt11	p31/Fuji	surfaceome.by.ML
ALCAM;	sulpho_NHS_Labelled	1.73381	Expt11	p31/Fuji	surfaceome.by.ML
ANO3; ANO6;	sulpho_NHS_Labelled	0.290613	Expt11	p31/Fuji	surfaceome.by.ML
ANO6;	sulpho_NHS_Labelled	1.49309	Expt11	p31/Fuji	surfaceome.by.ML
ANTXR2;	sulpho_NHS_Labelled	1.0977	Expt11	p31/Fuji	surfaceome.by.ML
ARF1; ARF3;	sulpho_NHS_Labelled	1.18122	Expt11	p31/Fuji	surfaceome.by.ML
ARF1; ARF3; ARF4; ARF5;	sulpho_NHS_Labelled	1.12393	Expt11	p31/Fuji	surfaceome.by.ML
ARF1; ARF3; ARF5;	sulpho_NHS_Labelled	0.704013	Expt11	p31/Fuji	surfaceome.by.ML
ATP12A; ATP1A1; ATP1A2; ATP1A3; ATP1A4;	sulpho_NHS_Labelled	1.04486	Expt11	p31/Fuji	surfaceome.by.ML
ATP12A; ATP1A1; ATP1A2; ATP1A3; ATP1A4; ATP4A;	sulpho_NHS_Labelled	1.51228	Expt11	p31/Fuji	surfaceome.by.ML
ATP13A3;	sulpho_NHS_Labelled	0.27807	Expt11	p31/Fuji	surfaceome.by.ML
ATP1A1;	sulpho_NHS_Labelled	2.07936	Expt11	p31/Fuji	surfaceome.by.ML
ATP1A1; ATP1A2;	sulpho_NHS_Labelled	-0.263087	Expt11	p31/Fuji	surfaceome.by.ML
ATP1A1; ATP1A2; ATP1A3;	sulpho_NHS_Labelled	1.36593	Expt11	p31/Fuji	surfaceome.by.ML
ATP1A1; ATP1A2; ATP1A3; ATP1A4;	sulpho_NHS_Labelled	0.894755	Expt11	p31/Fuji	surfaceome.by.ML
ATP1A1; ATP1A2; ATP1A3; ATP4A;	sulpho_NHS_Labelled	0.995692	Expt11	p31/Fuji	surfaceome.by.ML
ATP1A1; ATP1A3;	sulpho_NHS_Labelled	1.13402	Expt11	p31/Fuji	surfaceome.by.ML
ATP1A2;	sulpho_NHS_Labelled	-0.0905562	Expt11	p31/Fuji	surfaceome.by.ML
ATP1A3; ATP1A4;	sulpho_NHS_Labelled	-1.39982	Expt11	p31/Fuji	surfaceome.by.ML
ATP1B1;	sulpho_NHS_Labelled	0.934489	Expt11	p31/Fuji	surfaceome.by.ML
ATP1B3;	sulpho_NHS_Labelled	2.43553	Expt11	p31/Fuji	surfaceome.by.ML
ATP2B1; ATP2B2; ATP2B3; ATP2B4;	sulpho_NHS_Labelled	0.587995	Expt11	p31/Fuji	surfaceome.by.ML
ATP2B4;	sulpho_NHS_Labelled	1.13035	Expt11	p31/Fuji	surfaceome.by.ML
BCAM;	sulpho_NHS_Labelled	0.975157	Expt11	p31/Fuji	surfaceome.by.ML
BRD2;	sulpho_NHS_Labelled	-0.324846	Expt11	p31/Fuji	surfaceome.by.ML
BSG;	sulpho_NHS_Labelled	2.65666	Expt11	p31/Fuji	surfaceome.by.ML
BST1;	sulpho_NHS_Labelled	0.962385	Expt11	p31/Fuji	surfaceome.by.ML
BST2;	sulpho_NHS_Labelled	2.08783	Expt11	p31/Fuji	surfaceome.by.ML
BTK; EPHA2; EPHA3; EPHA5; EPHA6; EPHA7; EPHA8; EPHB1; EPHB2; EPHB3; EPHB4;	sulpho_NHS_Labelled	0.363709	Expt11	p31/Fuji	surfaceome.by.ML
BTN2A1;	sulpho_NHS_Labelled	0.258375	Expt11	p31/Fuji	surfaceome.by.ML
BTN3A1; BTN3A2; BTN3A3;	sulpho_NHS_Labelled	0.68797	Expt11	p31/Fuji	surfaceome.by.ML
BTN3A3;	sulpho_NHS_Labelled	-0.679518	Expt11	p31/Fuji	surfaceome.by.ML
C3AR1;	sulpho_NHS_Labelled	-0.028627	Expt11	p31/Fuji	surfaceome.by.ML
C5;	sulpho_NHS_Labelled	0.154928	Expt11	p31/Fuji	surfaceome.by.ML
C5AR1;	sulpho_NHS_Labelled	0.499637	Expt11	p31/Fuji	surfaceome.by.ML
CACNG6;	sulpho_NHS_Labelled	0.477878	Expt11	p31/Fuji	surfaceome.by.ML
CCR1;	sulpho_NHS_Labelled	0.105403	Expt11	p31/Fuji	surfaceome.by.ML
CD14;	sulpho_NHS_Labelled	-0.289733	Expt11	p31/Fuji	surfaceome.by.ML
CD151;	sulpho_NHS_Labelled	1.09119	Expt11	p31/Fuji	surfaceome.by.ML
CD163;	sulpho_NHS_Labelled	0.169148	Expt11	p31/Fuji	surfaceome.by.ML
CD244;	sulpho_NHS_Labelled	0.181896	Expt11	p31/Fuji	surfaceome.by.ML
CD300A;	sulpho_NHS_Labelled	1.20002	Expt11	p31/Fuji	surfaceome.by.ML
CD300LD; CD300LF;	sulpho_NHS_Labelled	0.239112	Expt11	p31/Fuji	surfaceome.by.ML
CD300LF;	sulpho_NHS_Labelled	1.02255	Expt11	p31/Fuji	surfaceome.by.ML
CD33;	sulpho_NHS_Labelled	2.16657	Expt11	p31/Fuji	surfaceome.by.ML
CD36;	sulpho_NHS_Labelled	1.39048	Expt11	p31/Fuji	surfaceome.by.ML
CD37;	sulpho_NHS_Labelled	0.816285	Expt11	p31/Fuji	surfaceome.by.ML
CD38;	sulpho_NHS_Labelled	2.06379	Expt11	p31/Fuji	surfaceome.by.ML
CD4;	sulpho_NHS_Labelled	0.876976	Expt11	p31/Fuji	surfaceome.by.ML
CD40;	sulpho_NHS_Labelled	-1.31486	Expt11	p31/Fuji	surfaceome.by.ML
CD44;	sulpho_NHS_Labelled	3.25229	Expt11	p31/Fuji	surfaceome.by.ML
CD46;	sulpho_NHS_Labelled	1.29094	Expt11	p31/Fuji	surfaceome.by.ML
CD47;	sulpho_NHS_Labelled	2.0936	Expt11	p31/Fuji	surfaceome.by.ML
CD53;	sulpho_NHS_Labelled	1.09284	Expt11	p31/Fuji	surfaceome.by.ML
CD58;	sulpho_NHS_Labelled	0.813671	Expt11	p31/Fuji	surfaceome.by.ML
CD63;	sulpho_NHS_Labelled	1.28169	Expt11	p31/Fuji	surfaceome.by.ML
CD69;	sulpho_NHS_Labelled	1.0983	Expt11	p31/Fuji	surfaceome.by.ML
CD74;	sulpho_NHS_Labelled	1.10155	Expt11	p31/Fuji	surfaceome.by.ML
CD82;	sulpho_NHS_Labelled	0.809718	Expt11	p31/Fuji	surfaceome.by.ML
CD84;	sulpho_NHS_Labelled	1.36403	Expt11	p31/Fuji	surfaceome.by.ML
CD93;	sulpho_NHS_Labelled	0.960184	Expt11	p31/Fuji	surfaceome.by.ML
CD93; PCSK1N;	sulpho_NHS_Labelled	0.666451	Expt11	p31/Fuji	surfaceome.by.ML
CD97;	sulpho_NHS_Labelled	2.07086	Expt11	p31/Fuji	surfaceome.by.ML
CEACAM4;	sulpho_NHS_Labelled	0.49622	Expt11	p31/Fuji	surfaceome.by.ML
CENPF; F5; VCAM1;	sulpho_NHS_Labelled	-1.18635	Expt11	p31/Fuji	surfaceome.by.ML
CHD1; CHD2; CHD6; CHD7; CHD8; CHD9;	sulpho_NHS_Labelled	-1.4162	Expt11	p31/Fuji	surfaceome.by.ML
CHD3; CHD4;	sulpho_NHS_Labelled	-0.592638	Expt11	p31/Fuji	surfaceome.by.ML
CHD3; CHD4; CHD5;	sulpho_NHS_Labelled	0.1925	Expt11	p31/Fuji	surfaceome.by.ML
CHD4;	sulpho_NHS_Labelled	1.06555	Expt11	p31/Fuji	surfaceome.by.ML
CHRNB1; DNAJC10;	sulpho_NHS_Labelled	-0.780673	Expt11	p31/Fuji	surfaceome.by.ML
CLDN12;	sulpho_NHS_Labelled	-0.851308	Expt11	p31/Fuji	surfaceome.by.ML
CLDND1;	sulpho_NHS_Labelled	0.875453	Expt11	p31/Fuji	surfaceome.by.ML
CLEC12A;	sulpho_NHS_Labelled	1.92548	Expt11	p31/Fuji	surfaceome.by.ML
CLEC5A;	sulpho_NHS_Labelled	1.69375	Expt11	p31/Fuji	surfaceome.by.ML
CLUH; PCDHAC2;	sulpho_NHS_Labelled	-1.63283	Expt11	p31/Fuji	surfaceome.by.ML
CNNM2;	sulpho_NHS_Labelled	-0.381371	Expt11	p31/Fuji	surfaceome.by.ML
CNNM3; CNNM4;	sulpho_NHS_Labelled	-0.521667	Expt11	p31/Fuji	surfaceome.by.ML
CNNM4;	sulpho_NHS_Labelled	-1.46894	Expt11	p31/Fuji	surfaceome.by.ML
CNTNAP2;	sulpho_NHS_Labelled	-0.881719	Expt11	p31/Fuji	surfaceome.by.ML
CPD;	sulpho_NHS_Labelled	0.609263	Expt11	p31/Fuji	surfaceome.by.ML
CPM;	sulpho_NHS_Labelled	0.673001	Expt11	p31/Fuji	surfaceome.by.ML
CR1;	sulpho_NHS_Labelled	-0.0507812	Expt11	p31/Fuji	surfaceome.by.ML
CSF1R;	sulpho_NHS_Labelled	0.336089	Expt11	p31/Fuji	surfaceome.by.ML
CSF1R; FLT3; KIT;	sulpho_NHS_Labelled	0.508512	Expt11	p31/Fuji	surfaceome.by.ML
CSF1R; MAPK4; MAPK6; ROS1;	sulpho_NHS_Labelled	-0.378022	Expt11	p31/Fuji	surfaceome.by.ML
CSF2RA;	sulpho_NHS_Labelled	0.493256	Expt11	p31/Fuji	surfaceome.by.ML
CSF3R;	sulpho_NHS_Labelled	1.12072	Expt11	p31/Fuji	surfaceome.by.ML
CXCR2;	sulpho_NHS_Labelled	-0.362554	Expt11	p31/Fuji	surfaceome.by.ML
CXCR4;	sulpho_NHS_Labelled	1.10315	Expt11	p31/Fuji	surfaceome.by.ML
CYBB;	sulpho_NHS_Labelled	1.1292	Expt11	p31/Fuji	surfaceome.by.ML
CYBB; NOX1;	sulpho_NHS_Labelled	0.158604	Expt11	p31/Fuji	surfaceome.by.ML
DAG1;	sulpho_NHS_Labelled	0.685255	Expt11	p31/Fuji	surfaceome.by.ML
DPP10;	sulpho_NHS_Labelled	0.244594	Expt11	p31/Fuji	surfaceome.by.ML
DR1;	sulpho_NHS_Labelled	-1.02181	Expt11	p31/Fuji	surfaceome.by.ML
EBP;	sulpho_NHS_Labelled	0.809246	Expt11	p31/Fuji	surfaceome.by.ML
ECE1;	sulpho_NHS_Labelled	-0.28351	Expt11	p31/Fuji	surfaceome.by.ML
EFNA1;	sulpho_NHS_Labelled	-5.34899	Expt11	p31/Fuji	surfaceome.by.ML
EFNB1;	sulpho_NHS_Labelled	0.660824	Expt11	p31/Fuji	surfaceome.by.ML
ELL;	sulpho_NHS_Labelled	-1.11747	Expt11	p31/Fuji	surfaceome.by.ML
EMB;	sulpho_NHS_Labelled	1.98421	Expt11	p31/Fuji	surfaceome.by.ML
EMP3;	sulpho_NHS_Labelled	0.961535	Expt11	p31/Fuji	surfaceome.by.ML
ENTPD1;	sulpho_NHS_Labelled	1.00134	Expt11	p31/Fuji	surfaceome.by.ML
ENTPD1; LAMB2;	sulpho_NHS_Labelled	0.754724	Expt11	p31/Fuji	surfaceome.by.ML
EPHA5; EPHA8; EPHB4;	sulpho_NHS_Labelled	-0.0991092	Expt11	p31/Fuji	surfaceome.by.ML
EPHB3; EPHB4;	sulpho_NHS_Labelled	-0.169348	Expt11	p31/Fuji	surfaceome.by.ML
EPHB4;	sulpho_NHS_Labelled	1.5467	Expt11	p31/Fuji	surfaceome.by.ML
ERMP1;	sulpho_NHS_Labelled	-0.255167	Expt11	p31/Fuji	surfaceome.by.ML
EVI2A;	sulpho_NHS_Labelled	-0.282308	Expt11	p31/Fuji	surfaceome.by.ML
EVI2B;	sulpho_NHS_Labelled	1.27479	Expt11	p31/Fuji	surfaceome.by.ML
F11R;	sulpho_NHS_Labelled	1.91034	Expt11	p31/Fuji	surfaceome.by.ML
FAM171A2;	sulpho_NHS_Labelled	-0.42898	Expt11	p31/Fuji	surfaceome.by.ML
FAR1;	sulpho_NHS_Labelled	-0.951252	Expt11	p31/Fuji	surfaceome.by.ML
FAS;	sulpho_NHS_Labelled	1.22846	Expt11	p31/Fuji	surfaceome.by.ML
FCGR1A;	sulpho_NHS_Labelled	0.645494	Expt11	p31/Fuji	surfaceome.by.ML
FCGR1A; FCGR1B;	sulpho_NHS_Labelled	1.86711	Expt11	p31/Fuji	surfaceome.by.ML
FCGR1B;	sulpho_NHS_Labelled	0.645494	Expt11	p31/Fuji	surfaceome.by.ML
FCGR2A;	sulpho_NHS_Labelled	0.428105	Expt11	p31/Fuji	surfaceome.by.ML
FCGR2A; FCGR2B; FCGR2C;	sulpho_NHS_Labelled	0.280231	Expt11	p31/Fuji	surfaceome.by.ML
FCGR2A; FCGR2C;	sulpho_NHS_Labelled	1.59866	Expt11	p31/Fuji	surfaceome.by.ML
FCGR2B;	sulpho_NHS_Labelled	0.501498	Expt11	p31/Fuji	surfaceome.by.ML
FCGR2B; FCGR2C;	sulpho_NHS_Labelled	-0.908537	Expt11	p31/Fuji	surfaceome.by.ML
FCGRT;	sulpho_NHS_Labelled	1.47457	Expt11	p31/Fuji	surfaceome.by.ML
FLT1; FLT3; FLT4; KDR; KIT; MAPK1; MAPK3; NLK; PDGFRA; PDGFRB;	sulpho_NHS_Labelled	-0.291829	Expt11	p31/Fuji	surfaceome.by.ML
FLT3;	sulpho_NHS_Labelled	0.748964	Expt11	p31/Fuji	surfaceome.by.ML
FLT3; PDGFRA;	sulpho_NHS_Labelled	0.170835	Expt11	p31/Fuji	surfaceome.by.ML
FLVCR1;	sulpho_NHS_Labelled	0.111462	Expt11	p31/Fuji	surfaceome.by.ML
FPR2;	sulpho_NHS_Labelled	1.01862	Expt11	p31/Fuji	surfaceome.by.ML
FRK; LIMK1; MET; MST1R; SRC; SRMS;	sulpho_NHS_Labelled	-0.378022	Expt11	p31/Fuji	surfaceome.by.ML
FZD1;	sulpho_NHS_Labelled	-0.881667	Expt11	p31/Fuji	surfaceome.by.ML
GDPD5;	sulpho_NHS_Labelled	-1.02811	Expt11	p31/Fuji	surfaceome.by.ML
GGT1;	sulpho_NHS_Labelled	0.449111	Expt11	p31/Fuji	surfaceome.by.ML
GGT1; GGT2;	sulpho_NHS_Labelled	-0.392061	Expt11	p31/Fuji	surfaceome.by.ML
GGT1; GGT2; GGT3P;	sulpho_NHS_Labelled	0.846851	Expt11	p31/Fuji	surfaceome.by.ML
GGT1; GGT2; GGT3P; GGTLC2; GGTLC3;	sulpho_NHS_Labelled	0.121837	Expt11	p31/Fuji	surfaceome.by.ML
GPR180;	sulpho_NHS_Labelled	-0.841039	Expt11	p31/Fuji	surfaceome.by.ML
GPR84;	sulpho_NHS_Labelled	0.485596	Expt11	p31/Fuji	surfaceome.by.ML
GRM1;	sulpho_NHS_Labelled	-1.26521	Expt11	p31/Fuji	surfaceome.by.ML
GYPC;	sulpho_NHS_Labelled	1.17212	Expt11	p31/Fuji	surfaceome.by.ML
HBB; HBD; HBE1; HBG1; HBG2;	sulpho_NHS_Labelled	0.181131	Expt11	p31/Fuji	surfaceome.by.ML
HIDE1;	sulpho_NHS_Labelled	-0.62154	Expt11	p31/Fuji	surfaceome.by.ML
HLA-A; HLA-A; HLA-A; HLA-A; HLA-A;	sulpho_NHS_Labelled	0.106456	Expt11	p31/Fuji	surfaceome.by.ML
HLA-A; HLA-A; HLA-A; HLA-A; HLA-A; HLA-A; HLA-A; HLA-A; HLA-A; HLA-A; HLA-A;	sulpho_NHS_Labelled	2.69968	Expt11	p31/Fuji	surfaceome.by.ML
HLA-A; HLA-A; HLA-A; HLA-A; HLA-A; HLA-A; HLA-A; HLA-A; HLA-A; HLA-A; HLA-A; HLA-A; HLA-A; HLA-A; HLA-A; HLA-A; HLA-A; HLA-A; HLA-A;	sulpho_NHS_Labelled	1.12113	Expt11	p31/Fuji	surfaceome.by.ML
HLA-A; HLA-A; HLA-A; HLA-A; HLA-A; HLA-A; HLA-A; HLA-A; HLA-A; HLA-A; HLA-A; HLA-A; HLA-A; HLA-A; HLA-A; HLA-A; HLA-A; HLA-A; HLA-A; HLA-A; HLA-A; HLA-B; HLA-C; HLA-C; HLA-C; HLA-C; HLA-C; HLA-C; HLA-C; HLA-C; HLA-C; HLA-C; HLA-C; HLA-C; HLA-C; HLA-C; HLA-H;	sulpho_NHS_Labelled	2.3029	Expt11	p31/Fuji	surfaceome.by.ML
HLA-A; HLA-A; HLA-A; HLA-A; HLA-A; HLA-A; HLA-A; HLA-A; HLA-A; HLA-A; HLA-A; HLA-A; HLA-A; HLA-A; HLA-A; HLA-A; HLA-A; HLA-A; HLA-A; HLA-A; HLA-B; HLA-B; HLA-B; HLA-B; HLA-B; HLA-B; HLA-B; HLA-B; HLA-B; HLA-B; HLA-B; HLA-B; HLA-B; HLA-B; HLA-B; HLA-B; HLA-B; HLA-B; HLA-B; HLA-B; HLA-B; HLA-B; HLA-B; HLA-C; HLA-C; HLA-C; HLA-C; HLA-C; HLA-C; HLA-C; HLA-C; HLA-C; HLA-F; HLA-H;	sulpho_NHS_Labelled	1.65018	Expt11	p31/Fuji	surfaceome.by.ML
HLA-A; HLA-A; HLA-A; HLA-A; HLA-A; HLA-A; HLA-A; HLA-A; HLA-A; HLA-A; HLA-A; HLA-A; HLA-A; HLA-A; HLA-A; HLA-A; HLA-A; HLA-A; HLA-A; HLA-A; HLA-B; HLA-B; HLA-B; HLA-B; HLA-B; HLA-B; HLA-B; HLA-B; HLA-B; HLA-B; HLA-B; HLA-B; HLA-B; HLA-C; HLA-C; HLA-C; HLA-C; HLA-C; HLA-C; HLA-C; HLA-C;	sulpho_NHS_Labelled	0.679056	Expt11	p31/Fuji	surfaceome.by.ML
HLA-A; HLA-A; HLA-A; HLA-A; HLA-A; HLA-A; HLA-A; HLA-A; HLA-A; HLA-A; HLA-A; HLA-A; HLA-A; HLA-A; HLA-A; HLA-A; HLA-B; HLA-B; HLA-B; HLA-B; HLA-B; HLA-B; HLA-B; HLA-B; HLA-C; HLA-C; HLA-C; HLA-C; HLA-C; HLA-C; HLA-C; HLA-C; HLA-C; HLA-C; HLA-C; HLA-C; HLA-C; HLA-H;	sulpho_NHS_Labelled	2.18062	Expt11	p31/Fuji	surfaceome.by.ML
HLA-A; HLA-A; HLA-A; HLA-A; HLA-A; HLA-A; HLA-A; HLA-A; HLA-H;	sulpho_NHS_Labelled	-1.09945	Expt11	p31/Fuji	surfaceome.by.ML
HLA-A; HLA-A; HLA-A; HLA-A; HLA-A; HLA-A; HLA-A; HLA-B; HLA-B; HLA-B; HLA-B; HLA-B; HLA-B; HLA-B; HLA-B; HLA-B; HLA-B; HLA-B; HLA-B; HLA-B; HLA-B; HLA-B; HLA-B; HLA-B; HLA-B; HLA-B; HLA-B; HLA-B; HLA-B; HLA-B; HLA-B; HLA-B; HLA-B; HLA-B; HLA-B; HLA-B; HLA-B; HLA-B; HLA-B;	sulpho_NHS_Labelled	2.06241	Expt11	p31/Fuji	surfaceome.by.ML
HLA-A; HLA-A; HLA-A; HLA-A; HLA-A; HLA-A; HLA-A; HLA-B; HLA-B; HLA-B; HLA-B; HLA-B; HLA-B; HLA-B; HLA-B; HLA-B; HLA-B; HLA-B; HLA-B; HLA-B; HLA-B; HLA-B; HLA-B; HLA-B; HLA-B; HLA-B; HLA-B; HLA-B; HLA-B; HLA-B; HLA-B; HLA-B; HLA-B; HLA-B; HLA-B; HLA-B; HLA-B; HLA-B; HLA-B; HLA-C; HLA-C; HLA-C; HLA-C; HLA-C; HLA-C; HLA-C; HLA-C; HLA-C; HLA-C; HLA-C; HLA-E; HLA-G; HLA-H;	sulpho_NHS_Labelled	2.3375	Expt11	p31/Fuji	surfaceome.by.ML
HLA-A; HLA-A; HLA-B; HLA-C; HLA-C;	sulpho_NHS_Labelled	2.67902	Expt11	p31/Fuji	surfaceome.by.ML
HLA-B; HLA-B; HLA-B; HLA-B; HLA-B; HLA-B; HLA-B; HLA-B; HLA-B; HLA-B; HLA-B; HLA-B;	sulpho_NHS_Labelled	-0.159703	Expt11	p31/Fuji	surfaceome.by.ML
HLA-B; HLA-B; HLA-B; HLA-B; HLA-B; HLA-B; HLA-B; HLA-B; HLA-B; HLA-B; HLA-B; HLA-B; HLA-B; HLA-B; HLA-B; HLA-B; HLA-B; HLA-B; HLA-B; HLA-B; HLA-B; HLA-B; HLA-B; HLA-B; HLA-B; HLA-B; HLA-B; HLA-B; HLA-B; HLA-B; HLA-B; HLA-B; HLA-B; HLA-B;	sulpho_NHS_Labelled	1.20457	Expt11	p31/Fuji	surfaceome.by.ML
HLA-B; HLA-B; HLA-B; HLA-B; HLA-B; HLA-B; HLA-B; HLA-B; HLA-B; HLA-B; HLA-B; HLA-B; HLA-B; HLA-B; HLA-B; HLA-B; HLA-B; HLA-B; HLA-B; HLA-B; HLA-B; HLA-B; HLA-B; HLA-B; HLA-B; HLA-B; HLA-B; HLA-B; HLA-B; HLA-B; HLA-B; HLA-B; HLA-C; HLA-C; HLA-C; HLA-C; HLA-C; HLA-C; HLA-C; HLA-C; HLA-C; HLA-C; HLA-C;	sulpho_NHS_Labelled	1.69097	Expt11	p31/Fuji	surfaceome.by.ML
HLA-B; HLA-B; HLA-B; HLA-B; HLA-B; HLA-B; HLA-B; HLA-B; HLA-B; HLA-B; HLA-B; HLA-B; HLA-B; HLA-B; HLA-B; HLA-B; HLA-B; HLA-B; HLA-B; HLA-B; HLA-B; HLA-B; HLA-B; HLA-B; HLA-B; HLA-B; HLA-B; HLA-B; HLA-E;	sulpho_NHS_Labelled	1.83748	Expt11	p31/Fuji	surfaceome.by.ML
HLA-B; HLA-B; HLA-B; HLA-B; HLA-B; HLA-B; HLA-B; HLA-B; HLA-B; HLA-B; HLA-B; HLA-B; HLA-B; HLA-B; HLA-B; HLA-B; HLA-B; HLA-B; HLA-B; HLA-B; HLA-B; HLA-B; HLA-B; HLA-B; HLA-B; HLA-B; HLA-B; HLA-C; HLA-C; HLA-C; HLA-C; HLA-C; HLA-C; HLA-C; HLA-C; HLA-C; HLA-C; HLA-C; HLA-C; HLA-C; HLA-C;	sulpho_NHS_Labelled	2.68162	Expt11	p31/Fuji	surfaceome.by.ML
HLA-B; HLA-B; HLA-B; HLA-B; HLA-B; HLA-B; HLA-B; HLA-B; HLA-B; HLA-B; HLA-B; HLA-C; HLA-C; HLA-C; HLA-C; HLA-E; HLA-H;	sulpho_NHS_Labelled	1.46784	Expt11	p31/Fuji	surfaceome.by.ML
HLA-B; HLA-C; HLA-C; HLA-C; HLA-C; HLA-C; HLA-C; HLA-C; HLA-C; HLA-C; HLA-C; HLA-C; HLA-C;	sulpho_NHS_Labelled	1.50718	Expt11	p31/Fuji	surfaceome.by.ML
HLA-C;	sulpho_NHS_Labelled	1.83748	Expt11	p31/Fuji	surfaceome.by.ML
HLA-C; HLA-C; HLA-C; HLA-C; HLA-C;	sulpho_NHS_Labelled	0.365313	Expt11	p31/Fuji	surfaceome.by.ML
HLA-C; HLA-C; HLA-C; HLA-C; HLA-C; HLA-C;	sulpho_NHS_Labelled	1.02566	Expt11	p31/Fuji	surfaceome.by.ML
HLA-DPB1;	sulpho_NHS_Labelled	-0.854086	Expt11	p31/Fuji	surfaceome.by.ML
HLA-DPB1; HLA-DRB1; HLA-DRB1; HLA-DRB1; HLA-DRB1; HLA-DRB1;	sulpho_NHS_Labelled	0.178487	Expt11	p31/Fuji	surfaceome.by.ML
HLA-E;	sulpho_NHS_Labelled	0.543834	Expt11	p31/Fuji	surfaceome.by.ML
HLA-F;	sulpho_NHS_Labelled	1.69494	Expt11	p31/Fuji	surfaceome.by.ML
HLA-G;	sulpho_NHS_Labelled	2.68069	Expt11	p31/Fuji	surfaceome.by.ML
HLA-H;	sulpho_NHS_Labelled	0.908684	Expt11	p31/Fuji	surfaceome.by.ML
HM13;	sulpho_NHS_Labelled	0.423381	Expt11	p31/Fuji	surfaceome.by.ML
HRH2;	sulpho_NHS_Labelled	-0.534742	Expt11	p31/Fuji	surfaceome.by.ML
ICAM2;	sulpho_NHS_Labelled	0.59917	Expt11	p31/Fuji	surfaceome.by.ML
ICAM3;	sulpho_NHS_Labelled	2.84317	Expt11	p31/Fuji	surfaceome.by.ML
ICOSLG;	sulpho_NHS_Labelled	0.0557213	Expt11	p31/Fuji	surfaceome.by.ML
IGF1R; INSR; INSRR;	sulpho_NHS_Labelled	0.237986	Expt11	p31/Fuji	surfaceome.by.ML
IGF2R;	sulpho_NHS_Labelled	0.956357	Expt11	p31/Fuji	surfaceome.by.ML
IL17RA;	sulpho_NHS_Labelled	0.37494	Expt11	p31/Fuji	surfaceome.by.ML
IL18R1;	sulpho_NHS_Labelled	0.33941	Expt11	p31/Fuji	surfaceome.by.ML
IL1RAP;	sulpho_NHS_Labelled	1.64265	Expt11	p31/Fuji	surfaceome.by.ML
IL27RA;	sulpho_NHS_Labelled	-0.322346	Expt11	p31/Fuji	surfaceome.by.ML
IL2RG;	sulpho_NHS_Labelled	-0.705264	Expt11	p31/Fuji	surfaceome.by.ML
IL3RA;	sulpho_NHS_Labelled	0.273293	Expt11	p31/Fuji	surfaceome.by.ML
IL6R;	sulpho_NHS_Labelled	-0.888278	Expt11	p31/Fuji	surfaceome.by.ML
INSR;	sulpho_NHS_Labelled	0.997133	Expt11	p31/Fuji	surfaceome.by.ML
ITGA1;	sulpho_NHS_Labelled	1.37254	Expt11	p31/Fuji	surfaceome.by.ML
ITGA4;	sulpho_NHS_Labelled	2.33076	Expt11	p31/Fuji	surfaceome.by.ML
ITGA5;	sulpho_NHS_Labelled	2.57475	Expt11	p31/Fuji	surfaceome.by.ML
ITGA6;	sulpho_NHS_Labelled	1.60983	Expt11	p31/Fuji	surfaceome.by.ML
ITGA7;	sulpho_NHS_Labelled	1.64309	Expt11	p31/Fuji	surfaceome.by.ML
ITGA9;	sulpho_NHS_Labelled	-0.2119	Expt11	p31/Fuji	surfaceome.by.ML
ITGAD; ITGAM; ITGAX;	sulpho_NHS_Labelled	0.0110292	Expt11	p31/Fuji	surfaceome.by.ML
ITGAL;	sulpho_NHS_Labelled	2.07188	Expt11	p31/Fuji	surfaceome.by.ML
ITGAL; JAG2;	sulpho_NHS_Labelled	0.780266	Expt11	p31/Fuji	surfaceome.by.ML
ITGAM;	sulpho_NHS_Labelled	2.62889	Expt11	p31/Fuji	surfaceome.by.ML
ITGAM; ITGAX;	sulpho_NHS_Labelled	1.48009	Expt11	p31/Fuji	surfaceome.by.ML
ITGAV;	sulpho_NHS_Labelled	0.493162	Expt11	p31/Fuji	surfaceome.by.ML
ITGAX;	sulpho_NHS_Labelled	1.06174	Expt11	p31/Fuji	surfaceome.by.ML
ITGB1;	sulpho_NHS_Labelled	2.81331	Expt11	p31/Fuji	surfaceome.by.ML
ITGB2;	sulpho_NHS_Labelled	2.78714	Expt11	p31/Fuji	surfaceome.by.ML
ITGB2; ITGB7;	sulpho_NHS_Labelled	1.44302	Expt11	p31/Fuji	surfaceome.by.ML
ITGB3;	sulpho_NHS_Labelled	1.58998	Expt11	p31/Fuji	surfaceome.by.ML
ITGB5;	sulpho_NHS_Labelled	1.44302	Expt11	p31/Fuji	surfaceome.by.ML
ITGB7;	sulpho_NHS_Labelled	-0.516737	Expt11	p31/Fuji	surfaceome.by.ML
JAG1;	sulpho_NHS_Labelled	0.722366	Expt11	p31/Fuji	surfaceome.by.ML
KIRREL2;	sulpho_NHS_Labelled	0.333234	Expt11	p31/Fuji	surfaceome.by.ML
LAIR1;	sulpho_NHS_Labelled	1.75489	Expt11	p31/Fuji	surfaceome.by.ML
LAIR1; LAIR2;	sulpho_NHS_Labelled	0.460273	Expt11	p31/Fuji	surfaceome.by.ML
LAMP1;	sulpho_NHS_Labelled	1.14511	Expt11	p31/Fuji	surfaceome.by.ML
LAMP2;	sulpho_NHS_Labelled	-0.38176	Expt11	p31/Fuji	surfaceome.by.ML
LDLR;	sulpho_NHS_Labelled	-0.34333	Expt11	p31/Fuji	surfaceome.by.ML
LILRA1; LILRA2; LILRA3; LILRB1;	sulpho_NHS_Labelled	-0.325191	Expt11	p31/Fuji	surfaceome.by.ML
LILRA2;	sulpho_NHS_Labelled	0.270857	Expt11	p31/Fuji	surfaceome.by.ML
LILRB1;	sulpho_NHS_Labelled	0.122323	Expt11	p31/Fuji	surfaceome.by.ML
LILRB1; LILRB2;	sulpho_NHS_Labelled	0.611213	Expt11	p31/Fuji	surfaceome.by.ML
LILRB1; LILRB4;	sulpho_NHS_Labelled	-0.465372	Expt11	p31/Fuji	surfaceome.by.ML
LMAN2;	sulpho_NHS_Labelled	1.717	Expt11	p31/Fuji	surfaceome.by.ML
LRFN1;	sulpho_NHS_Labelled	0.162174	Expt11	p31/Fuji	surfaceome.by.ML
LRFN4;	sulpho_NHS_Labelled	-0.0102295	Expt11	p31/Fuji	surfaceome.by.ML
LRRC15;	sulpho_NHS_Labelled	-5.34899	Expt11	p31/Fuji	surfaceome.by.ML
LRRC25;	sulpho_NHS_Labelled	-0.297493	Expt11	p31/Fuji	surfaceome.by.ML
LTB4R;	sulpho_NHS_Labelled	0.798867	Expt11	p31/Fuji	surfaceome.by.ML
LTBR;	sulpho_NHS_Labelled	0.516529	Expt11	p31/Fuji	surfaceome.by.ML
LY75;	sulpho_NHS_Labelled	1.84685	Expt11	p31/Fuji	surfaceome.by.ML
M6PR;	sulpho_NHS_Labelled	0.921533	Expt11	p31/Fuji	surfaceome.by.ML
MB;	sulpho_NHS_Labelled	-0.0371912	Expt11	p31/Fuji	surfaceome.by.ML
MERTK;	sulpho_NHS_Labelled	-1.249	Expt11	p31/Fuji	surfaceome.by.ML
MERTK; TYRO3;	sulpho_NHS_Labelled	-2.25073	Expt11	p31/Fuji	surfaceome.by.ML
MFAP3;	sulpho_NHS_Labelled	0.569416	Expt11	p31/Fuji	surfaceome.by.ML
MILR1;	sulpho_NHS_Labelled	-0.0625409	Expt11	p31/Fuji	surfaceome.by.ML
MPZL1;	sulpho_NHS_Labelled	1.12884	Expt11	p31/Fuji	surfaceome.by.ML
MRC2;	sulpho_NHS_Labelled	1.28355	Expt11	p31/Fuji	surfaceome.by.ML
MYADM;	sulpho_NHS_Labelled	1.87193	Expt11	p31/Fuji	surfaceome.by.ML
NCSTN;	sulpho_NHS_Labelled	1.00322	Expt11	p31/Fuji	surfaceome.by.ML
NOTCH1;	sulpho_NHS_Labelled	0.449391	Expt11	p31/Fuji	surfaceome.by.ML
NOTCH1; NOTCH2; NOTCH3;	sulpho_NHS_Labelled	0.0251193	Expt11	p31/Fuji	surfaceome.by.ML
NOTCH2;	sulpho_NHS_Labelled	1.09622	Expt11	p31/Fuji	surfaceome.by.ML
NOTCH3;	sulpho_NHS_Labelled	-0.884053	Expt11	p31/Fuji	surfaceome.by.ML
NOTCH4;	sulpho_NHS_Labelled	0.0251193	Expt11	p31/Fuji	surfaceome.by.ML
NPTN;	sulpho_NHS_Labelled	1.7322	Expt11	p31/Fuji	surfaceome.by.ML
NUP210L;	sulpho_NHS_Labelled	0.363734	Expt11	p31/Fuji	surfaceome.by.ML
OR11A1; OR5M9;	sulpho_NHS_Labelled	-0.701312	Expt11	p31/Fuji	surfaceome.by.ML
OR56B2P; UBE2V1; UBE2V2;	sulpho_NHS_Labelled	-0.174747	Expt11	p31/Fuji	surfaceome.by.ML
P2RX1;	sulpho_NHS_Labelled	0.0677767	Expt11	p31/Fuji	surfaceome.by.ML
P2RX7;	sulpho_NHS_Labelled	-0.905927	Expt11	p31/Fuji	surfaceome.by.ML
P2RY2;	sulpho_NHS_Labelled	0.695915	Expt11	p31/Fuji	surfaceome.by.ML
P2RY8;	sulpho_NHS_Labelled	1.05403	Expt11	p31/Fuji	surfaceome.by.ML
PANX1;	sulpho_NHS_Labelled	-1.16261	Expt11	p31/Fuji	surfaceome.by.ML
PDGFRA; PDGFRB;	sulpho_NHS_Labelled	0.508512	Expt11	p31/Fuji	surfaceome.by.ML
PECAM1;	sulpho_NHS_Labelled	1.32686	Expt11	p31/Fuji	surfaceome.by.ML
PHB2;	sulpho_NHS_Labelled	2.23352	Expt11	p31/Fuji	surfaceome.by.ML
PILRA;	sulpho_NHS_Labelled	0.246753	Expt11	p31/Fuji	surfaceome.by.ML
PLA2R1;	sulpho_NHS_Labelled	0.794673	Expt11	p31/Fuji	surfaceome.by.ML
PLAUR;	sulpho_NHS_Labelled	-0.707704	Expt11	p31/Fuji	surfaceome.by.ML
PLXNA1;	sulpho_NHS_Labelled	1.07744	Expt11	p31/Fuji	surfaceome.by.ML
PLXNA1; PLXNA3;	sulpho_NHS_Labelled	-0.09719	Expt11	p31/Fuji	surfaceome.by.ML
PLXNA1; PLXNA4;	sulpho_NHS_Labelled	-0.480332	Expt11	p31/Fuji	surfaceome.by.ML
PLXNB1;	sulpho_NHS_Labelled	-0.368271	Expt11	p31/Fuji	surfaceome.by.ML
PLXNB2;	sulpho_NHS_Labelled	1.42642	Expt11	p31/Fuji	surfaceome.by.ML
PLXNC1;	sulpho_NHS_Labelled	0.595004	Expt11	p31/Fuji	surfaceome.by.ML
PODXL2;	sulpho_NHS_Labelled	-0.062639	Expt11	p31/Fuji	surfaceome.by.ML
POR;	sulpho_NHS_Labelled	0.431605	Expt11	p31/Fuji	surfaceome.by.ML
PRNP;	sulpho_NHS_Labelled	0.162906	Expt11	p31/Fuji	surfaceome.by.ML
PROCR;	sulpho_NHS_Labelled	1.28058	Expt11	p31/Fuji	surfaceome.by.ML
PTAFR;	sulpho_NHS_Labelled	-0.111858	Expt11	p31/Fuji	surfaceome.by.ML
PTK7;	sulpho_NHS_Labelled	1.96154	Expt11	p31/Fuji	surfaceome.by.ML
PTPRA;	sulpho_NHS_Labelled	1.63648	Expt11	p31/Fuji	surfaceome.by.ML
PTPRC;	sulpho_NHS_Labelled	3.10335	Expt11	p31/Fuji	surfaceome.by.ML
PTPRD;	sulpho_NHS_Labelled	0.54946	Expt11	p31/Fuji	surfaceome.by.ML
PTPRD; PTPRF;	sulpho_NHS_Labelled	0.721871	Expt11	p31/Fuji	surfaceome.by.ML
PTPRD; PTPRF; PTPRS;	sulpho_NHS_Labelled	1.28776	Expt11	p31/Fuji	surfaceome.by.ML
PTPRD; PTPRS;	sulpho_NHS_Labelled	-0.30078	Expt11	p31/Fuji	surfaceome.by.ML
PTPRF;	sulpho_NHS_Labelled	2.59505	Expt11	p31/Fuji	surfaceome.by.ML
PTPRG;	sulpho_NHS_Labelled	1.24093	Expt11	p31/Fuji	surfaceome.by.ML
RECK;	sulpho_NHS_Labelled	0.206249	Expt11	p31/Fuji	surfaceome.by.ML
REM1; RHOA; RHOC; RHOT2; RRAD;	sulpho_NHS_Labelled	-0.0136315	Expt11	p31/Fuji	surfaceome.by.ML
RNF130;	sulpho_NHS_Labelled	-1.0324	Expt11	p31/Fuji	surfaceome.by.ML
RP2;	sulpho_NHS_Labelled	-0.385143	Expt11	p31/Fuji	surfaceome.by.ML
RPN1;	sulpho_NHS_Labelled	2.29867	Expt11	p31/Fuji	surfaceome.by.ML
RTN4RL2;	sulpho_NHS_Labelled	0.763298	Expt11	p31/Fuji	surfaceome.by.ML
SCARB1;	sulpho_NHS_Labelled	0.858399	Expt11	p31/Fuji	surfaceome.by.ML
SELPLG;	sulpho_NHS_Labelled	0.61346	Expt11	p31/Fuji	surfaceome.by.ML
SEMA4A;	sulpho_NHS_Labelled	0.709625	Expt11	p31/Fuji	surfaceome.by.ML
SEMA4B;	sulpho_NHS_Labelled	0.661733	Expt11	p31/Fuji	surfaceome.by.ML
SEMA4C;	sulpho_NHS_Labelled	-0.397225	Expt11	p31/Fuji	surfaceome.by.ML
SEMA4D;	sulpho_NHS_Labelled	1.06361	Expt11	p31/Fuji	surfaceome.by.ML
SEMA6B;	sulpho_NHS_Labelled	0.367649	Expt11	p31/Fuji	surfaceome.by.ML
SERINC1;	sulpho_NHS_Labelled	-0.84175	Expt11	p31/Fuji	surfaceome.by.ML
SEZ6L2;	sulpho_NHS_Labelled	-0.0724137	Expt11	p31/Fuji	surfaceome.by.ML
SF1;	sulpho_NHS_Labelled	1.1664	Expt11	p31/Fuji	surfaceome.by.ML
SIGLEC10;	sulpho_NHS_Labelled	-0.19461	Expt11	p31/Fuji	surfaceome.by.ML
SIGLEC11; SIGLEC5;	sulpho_NHS_Labelled	0.115415	Expt11	p31/Fuji	surfaceome.by.ML
SIGLEC12;	sulpho_NHS_Labelled	0.374532	Expt11	p31/Fuji	surfaceome.by.ML
SIGLEC14; SIGLEC5;	sulpho_NHS_Labelled	0.278665	Expt11	p31/Fuji	surfaceome.by.ML
SIGLEC5;	sulpho_NHS_Labelled	0.18039	Expt11	p31/Fuji	surfaceome.by.ML
SIGLEC9;	sulpho_NHS_Labelled	-0.324875	Expt11	p31/Fuji	surfaceome.by.ML
SIRPA;	sulpho_NHS_Labelled	1.45876	Expt11	p31/Fuji	surfaceome.by.ML
SIRPA; SIRPB1;	sulpho_NHS_Labelled	2.28933	Expt11	p31/Fuji	surfaceome.by.ML
SIRPA; SIRPB1; SIRPB1;	sulpho_NHS_Labelled	1.80385	Expt11	p31/Fuji	surfaceome.by.ML
SIRPA; SIRPB1; SIRPG;	sulpho_NHS_Labelled	1.64089	Expt11	p31/Fuji	surfaceome.by.ML
SIRPB1; SIRPG;	sulpho_NHS_Labelled	-0.140695	Expt11	p31/Fuji	surfaceome.by.ML
SLC12A1; SLC12A2;	sulpho_NHS_Labelled	-5.34899	Expt11	p31/Fuji	surfaceome.by.ML
SLC12A2;	sulpho_NHS_Labelled	0.687254	Expt11	p31/Fuji	surfaceome.by.ML
SLC12A6;	sulpho_NHS_Labelled	-0.13622	Expt11	p31/Fuji	surfaceome.by.ML
SLC16A1;	sulpho_NHS_Labelled	2.40882	Expt11	p31/Fuji	surfaceome.by.ML
SLC16A7;	sulpho_NHS_Labelled	1.19781	Expt11	p31/Fuji	surfaceome.by.ML
SLC19A1;	sulpho_NHS_Labelled	0.581047	Expt11	p31/Fuji	surfaceome.by.ML
SLC1A3;	sulpho_NHS_Labelled	0.685589	Expt11	p31/Fuji	surfaceome.by.ML
SLC1A4;	sulpho_NHS_Labelled	1.69206	Expt11	p31/Fuji	surfaceome.by.ML
SLC1A5;	sulpho_NHS_Labelled	1.90425	Expt11	p31/Fuji	surfaceome.by.ML
SLC20A2;	sulpho_NHS_Labelled	0.123397	Expt11	p31/Fuji	surfaceome.by.ML
SLC22A4;	sulpho_NHS_Labelled	-1.04173	Expt11	p31/Fuji	surfaceome.by.ML
SLC26A2;	sulpho_NHS_Labelled	0.684211	Expt11	p31/Fuji	surfaceome.by.ML
SLC26A6;	sulpho_NHS_Labelled	1.2321	Expt11	p31/Fuji	surfaceome.by.ML
SLC29A1;	sulpho_NHS_Labelled	0.692864	Expt11	p31/Fuji	surfaceome.by.ML
SLC29A2;	sulpho_NHS_Labelled	-0.934426	Expt11	p31/Fuji	surfaceome.by.ML
SLC2A1;	sulpho_NHS_Labelled	1.349	Expt11	p31/Fuji	surfaceome.by.ML
SLC2A5;	sulpho_NHS_Labelled	0.195234	Expt11	p31/Fuji	surfaceome.by.ML
SLC2A9;	sulpho_NHS_Labelled	-0.317486	Expt11	p31/Fuji	surfaceome.by.ML
SLC31A1;	sulpho_NHS_Labelled	1.2959	Expt11	p31/Fuji	surfaceome.by.ML
SLC37A4;	sulpho_NHS_Labelled	-1.12197	Expt11	p31/Fuji	surfaceome.by.ML
SLC38A1;	sulpho_NHS_Labelled	1.63002	Expt11	p31/Fuji	surfaceome.by.ML
SLC38A2;	sulpho_NHS_Labelled	0.489096	Expt11	p31/Fuji	surfaceome.by.ML
SLC38A5;	sulpho_NHS_Labelled	1.51018	Expt11	p31/Fuji	surfaceome.by.ML
SLC39A10;	sulpho_NHS_Labelled	2.48298	Expt11	p31/Fuji	surfaceome.by.ML
SLC39A14;	sulpho_NHS_Labelled	1.09412	Expt11	p31/Fuji	surfaceome.by.ML
SLC3A2;	sulpho_NHS_Labelled	2.86938	Expt11	p31/Fuji	surfaceome.by.ML
SLC43A1;	sulpho_NHS_Labelled	0.594841	Expt11	p31/Fuji	surfaceome.by.ML
SLC43A3;	sulpho_NHS_Labelled	1.27223	Expt11	p31/Fuji	surfaceome.by.ML
SLC44A1;	sulpho_NHS_Labelled	2.12663	Expt11	p31/Fuji	surfaceome.by.ML
SLC44A2;	sulpho_NHS_Labelled	1.45967	Expt11	p31/Fuji	surfaceome.by.ML
SLC4A1; SLC4A7;	sulpho_NHS_Labelled	-0.0909709	Expt11	p31/Fuji	surfaceome.by.ML
SLC4A10; SLC4A7; SLC4A8;	sulpho_NHS_Labelled	-0.61591	Expt11	p31/Fuji	surfaceome.by.ML
SLC52A2;	sulpho_NHS_Labelled	1.02148	Expt11	p31/Fuji	surfaceome.by.ML
SLC5A3;	sulpho_NHS_Labelled	0.051639	Expt11	p31/Fuji	surfaceome.by.ML
SLC6A6;	sulpho_NHS_Labelled	0.839302	Expt11	p31/Fuji	surfaceome.by.ML
SLC7A1;	sulpho_NHS_Labelled	1.19325	Expt11	p31/Fuji	surfaceome.by.ML
SLC7A1; SLC7A2;	sulpho_NHS_Labelled	0.320344	Expt11	p31/Fuji	surfaceome.by.ML
SLC7A5;	sulpho_NHS_Labelled	2.40754	Expt11	p31/Fuji	surfaceome.by.ML
SLC7A5; SLC7A6; SLC7A7;	sulpho_NHS_Labelled	1.31733	Expt11	p31/Fuji	surfaceome.by.ML
SLC7A6;	sulpho_NHS_Labelled	0.871721	Expt11	p31/Fuji	surfaceome.by.ML
SLC8A1;	sulpho_NHS_Labelled	0.227498	Expt11	p31/Fuji	surfaceome.by.ML
SLC9A1;	sulpho_NHS_Labelled	0.630187	Expt11	p31/Fuji	surfaceome.by.ML
SLC9A1; SLC9A2;	sulpho_NHS_Labelled	-0.465092	Expt11	p31/Fuji	surfaceome.by.ML
SORL1;	sulpho_NHS_Labelled	0.744159	Expt11	p31/Fuji	surfaceome.by.ML
SPN;	sulpho_NHS_Labelled	2.83988	Expt11	p31/Fuji	surfaceome.by.ML
SPPL2B;	sulpho_NHS_Labelled	-0.42466	Expt11	p31/Fuji	surfaceome.by.ML
SSR1;	sulpho_NHS_Labelled	-0.0554995	Expt11	p31/Fuji	surfaceome.by.ML
STIM1;	sulpho_NHS_Labelled	0.346787	Expt11	p31/Fuji	surfaceome.by.ML
STT3B;	sulpho_NHS_Labelled	1.01607	Expt11	p31/Fuji	surfaceome.by.ML
SUCNR1;	sulpho_NHS_Labelled	-0.0348625	Expt11	p31/Fuji	surfaceome.by.ML
SV2A;	sulpho_NHS_Labelled	0.239459	Expt11	p31/Fuji	surfaceome.by.ML
SYPL1;	sulpho_NHS_Labelled	1.36122	Expt11	p31/Fuji	surfaceome.by.ML
TAB2;	sulpho_NHS_Labelled	-2.32513	Expt11	p31/Fuji	surfaceome.by.ML
TGFBR1;	sulpho_NHS_Labelled	0.517661	Expt11	p31/Fuji	surfaceome.by.ML
TGOLN2;	sulpho_NHS_Labelled	0.185402	Expt11	p31/Fuji	surfaceome.by.ML
THBD;	sulpho_NHS_Labelled	0.543635	Expt11	p31/Fuji	surfaceome.by.ML
TLN1;	sulpho_NHS_Labelled	2.23968	Expt11	p31/Fuji	surfaceome.by.ML
TLN1; TLN2;	sulpho_NHS_Labelled	1.05466	Expt11	p31/Fuji	surfaceome.by.ML
TLR4;	sulpho_NHS_Labelled	-0.250147	Expt11	p31/Fuji	surfaceome.by.ML
TM9SF2;	sulpho_NHS_Labelled	0.742831	Expt11	p31/Fuji	surfaceome.by.ML
TM9SF3;	sulpho_NHS_Labelled	0.755826	Expt11	p31/Fuji	surfaceome.by.ML
TMEM154;	sulpho_NHS_Labelled	-0.581129	Expt11	p31/Fuji	surfaceome.by.ML
TMEM30A;	sulpho_NHS_Labelled	1.5765	Expt11	p31/Fuji	surfaceome.by.ML
TMEM8A;	sulpho_NHS_Labelled	0.0997792	Expt11	p31/Fuji	surfaceome.by.ML
TMX4;	sulpho_NHS_Labelled	-0.433632	Expt11	p31/Fuji	surfaceome.by.ML
TNFRSF1A;	sulpho_NHS_Labelled	-0.288506	Expt11	p31/Fuji	surfaceome.by.ML
TNFSF13B;	sulpho_NHS_Labelled	-0.212792	Expt11	p31/Fuji	surfaceome.by.ML
TNFSF8;	sulpho_NHS_Labelled	-0.504721	Expt11	p31/Fuji	surfaceome.by.ML
TOP1;	sulpho_NHS_Labelled	1.31306	Expt11	p31/Fuji	surfaceome.by.ML
TOP1; TOP1MT;	sulpho_NHS_Labelled	0.542177	Expt11	p31/Fuji	surfaceome.by.ML
TSPAN2;	sulpho_NHS_Labelled	-0.209759	Expt11	p31/Fuji	surfaceome.by.ML
TYRO3;	sulpho_NHS_Labelled	0.406188	Expt11	p31/Fuji	surfaceome.by.ML
UBAC2;	sulpho_NHS_Labelled	0.26545	Expt11	p31/Fuji	surfaceome.by.ML
ULBP2;	sulpho_NHS_Labelled	-0.895594	Expt11	p31/Fuji	surfaceome.by.ML
ZDHHC5;	sulpho_NHS_Labelled	1.15632	Expt11	p31/Fuji	surfaceome.by.ML
ABCA13;	sulpho_NHS_Labelled.1	0.0245935	Expt11	p31/Fuji	surfaceome.by.ML
ABCG2;	sulpho_NHS_Labelled.1	-0.426006	Expt11	p31/Fuji	surfaceome.by.ML
ACVR1B; ACVR1C; TGFBR1;	sulpho_NHS_Labelled.1	-0.577349	Expt11	p31/Fuji	surfaceome.by.ML
ADAM10;	sulpho_NHS_Labelled.1	2.15984	Expt11	p31/Fuji	surfaceome.by.ML
ADAM15;	sulpho_NHS_Labelled.1	0.943335	Expt11	p31/Fuji	surfaceome.by.ML
ADAM17;	sulpho_NHS_Labelled.1	0.211308	Expt11	p31/Fuji	surfaceome.by.ML
ADCY7;	sulpho_NHS_Labelled.1	0.119462	Expt11	p31/Fuji	surfaceome.by.ML
AK2;	sulpho_NHS_Labelled.1	1.59512	Expt11	p31/Fuji	surfaceome.by.ML
ALCAM;	sulpho_NHS_Labelled.1	1.73716	Expt11	p31/Fuji	surfaceome.by.ML
ANO3; ANO6;	sulpho_NHS_Labelled.1	0.0750237	Expt11	p31/Fuji	surfaceome.by.ML
ANO6;	sulpho_NHS_Labelled.1	1.48058	Expt11	p31/Fuji	surfaceome.by.ML
ANTXR2;	sulpho_NHS_Labelled.1	0.936068	Expt11	p31/Fuji	surfaceome.by.ML
ARF1; ARF3;	sulpho_NHS_Labelled.1	1.19879	Expt11	p31/Fuji	surfaceome.by.ML
ARF1; ARF3; ARF4; ARF5;	sulpho_NHS_Labelled.1	1.23058	Expt11	p31/Fuji	surfaceome.by.ML
ARF1; ARF3; ARF5;	sulpho_NHS_Labelled.1	0.762672	Expt11	p31/Fuji	surfaceome.by.ML
ATP12A; ATP1A1; ATP1A2; ATP1A3; ATP1A4;	sulpho_NHS_Labelled.1	0.952105	Expt11	p31/Fuji	surfaceome.by.ML
ATP12A; ATP1A1; ATP1A2; ATP1A3; ATP1A4; ATP4A;	sulpho_NHS_Labelled.1	1.70187	Expt11	p31/Fuji	surfaceome.by.ML
ATP13A3;	sulpho_NHS_Labelled.1	0.228907	Expt11	p31/Fuji	surfaceome.by.ML
ATP1A1;	sulpho_NHS_Labelled.1	2.14164	Expt11	p31/Fuji	surfaceome.by.ML
ATP1A1; ATP1A2;	sulpho_NHS_Labelled.1	-0.75399	Expt11	p31/Fuji	surfaceome.by.ML
ATP1A1; ATP1A2; ATP1A3;	sulpho_NHS_Labelled.1	1.3753	Expt11	p31/Fuji	surfaceome.by.ML
ATP1A1; ATP1A2; ATP1A3; ATP1A4;	sulpho_NHS_Labelled.1	0.966266	Expt11	p31/Fuji	surfaceome.by.ML
ATP1A1; ATP1A2; ATP1A3; ATP4A;	sulpho_NHS_Labelled.1	0.983569	Expt11	p31/Fuji	surfaceome.by.ML
ATP1A1; ATP1A3;	sulpho_NHS_Labelled.1	1.11137	Expt11	p31/Fuji	surfaceome.by.ML
ATP1A2;	sulpho_NHS_Labelled.1	0.0393202	Expt11	p31/Fuji	surfaceome.by.ML
ATP1A3; ATP1A4;	sulpho_NHS_Labelled.1	-5.92515	Expt11	p31/Fuji	surfaceome.by.ML
ATP1B1;	sulpho_NHS_Labelled.1	1.01472	Expt11	p31/Fuji	surfaceome.by.ML
ATP1B3;	sulpho_NHS_Labelled.1	2.47011	Expt11	p31/Fuji	surfaceome.by.ML
ATP2B1; ATP2B2; ATP2B3; ATP2B4;	sulpho_NHS_Labelled.1	0.503027	Expt11	p31/Fuji	surfaceome.by.ML
ATP2B4;	sulpho_NHS_Labelled.1	1.09373	Expt11	p31/Fuji	surfaceome.by.ML
BCAM;	sulpho_NHS_Labelled.1	0.974811	Expt11	p31/Fuji	surfaceome.by.ML
BRD2;	sulpho_NHS_Labelled.1	-0.913321	Expt11	p31/Fuji	surfaceome.by.ML
BSG;	sulpho_NHS_Labelled.1	2.67438	Expt11	p31/Fuji	surfaceome.by.ML
BST1;	sulpho_NHS_Labelled.1	1.00277	Expt11	p31/Fuji	surfaceome.by.ML
BST2;	sulpho_NHS_Labelled.1	2.09509	Expt11	p31/Fuji	surfaceome.by.ML
BTK; EPHA2; EPHA3; EPHA5; EPHA6; EPHA7; EPHA8; EPHB1; EPHB2; EPHB3; EPHB4;	sulpho_NHS_Labelled.1	0.416754	Expt11	p31/Fuji	surfaceome.by.ML
BTN2A1;	sulpho_NHS_Labelled.1	0.295759	Expt11	p31/Fuji	surfaceome.by.ML
BTN3A1; BTN3A2; BTN3A3;	sulpho_NHS_Labelled.1	0.750569	Expt11	p31/Fuji	surfaceome.by.ML
BTN3A3;	sulpho_NHS_Labelled.1	-0.534948	Expt11	p31/Fuji	surfaceome.by.ML
C3AR1;	sulpho_NHS_Labelled.1	0.0261492	Expt11	p31/Fuji	surfaceome.by.ML
C5;	sulpho_NHS_Labelled.1	0.0894942	Expt11	p31/Fuji	surfaceome.by.ML
C5AR1;	sulpho_NHS_Labelled.1	0.649697	Expt11	p31/Fuji	surfaceome.by.ML
CACNG6;	sulpho_NHS_Labelled.1	0.518071	Expt11	p31/Fuji	surfaceome.by.ML
CCR1;	sulpho_NHS_Labelled.1	0.118544	Expt11	p31/Fuji	surfaceome.by.ML
CD14;	sulpho_NHS_Labelled.1	-0.291112	Expt11	p31/Fuji	surfaceome.by.ML
CD151;	sulpho_NHS_Labelled.1	1.09274	Expt11	p31/Fuji	surfaceome.by.ML
CD163;	sulpho_NHS_Labelled.1	0.319896	Expt11	p31/Fuji	surfaceome.by.ML
CD244;	sulpho_NHS_Labelled.1	0.219603	Expt11	p31/Fuji	surfaceome.by.ML
CD300A;	sulpho_NHS_Labelled.1	1.25239	Expt11	p31/Fuji	surfaceome.by.ML
CD300LD; CD300LF;	sulpho_NHS_Labelled.1	0.290602	Expt11	p31/Fuji	surfaceome.by.ML
CD300LF;	sulpho_NHS_Labelled.1	0.997571	Expt11	p31/Fuji	surfaceome.by.ML
CD33;	sulpho_NHS_Labelled.1	2.08874	Expt11	p31/Fuji	surfaceome.by.ML
CD36;	sulpho_NHS_Labelled.1	1.47862	Expt11	p31/Fuji	surfaceome.by.ML
CD37;	sulpho_NHS_Labelled.1	0.744895	Expt11	p31/Fuji	surfaceome.by.ML
CD38;	sulpho_NHS_Labelled.1	2.01449	Expt11	p31/Fuji	surfaceome.by.ML
CD4;	sulpho_NHS_Labelled.1	0.942781	Expt11	p31/Fuji	surfaceome.by.ML
CD40;	sulpho_NHS_Labelled.1	-0.646009	Expt11	p31/Fuji	surfaceome.by.ML
CD44;	sulpho_NHS_Labelled.1	3.24776	Expt11	p31/Fuji	surfaceome.by.ML
CD46;	sulpho_NHS_Labelled.1	1.22959	Expt11	p31/Fuji	surfaceome.by.ML
CD47;	sulpho_NHS_Labelled.1	2.14025	Expt11	p31/Fuji	surfaceome.by.ML
CD53;	sulpho_NHS_Labelled.1	0.75653	Expt11	p31/Fuji	surfaceome.by.ML
CD58;	sulpho_NHS_Labelled.1	0.684303	Expt11	p31/Fuji	surfaceome.by.ML
CD63;	sulpho_NHS_Labelled.1	1.26662	Expt11	p31/Fuji	surfaceome.by.ML
CD69;	sulpho_NHS_Labelled.1	1.18145	Expt11	p31/Fuji	surfaceome.by.ML
CD74;	sulpho_NHS_Labelled.1	0.891781	Expt11	p31/Fuji	surfaceome.by.ML
CD82;	sulpho_NHS_Labelled.1	0.750666	Expt11	p31/Fuji	surfaceome.by.ML
CD84;	sulpho_NHS_Labelled.1	1.47471	Expt11	p31/Fuji	surfaceome.by.ML
CD93;	sulpho_NHS_Labelled.1	0.8278	Expt11	p31/Fuji	surfaceome.by.ML
CD93; PCSK1N;	sulpho_NHS_Labelled.1	0.633758	Expt11	p31/Fuji	surfaceome.by.ML
CD97;	sulpho_NHS_Labelled.1	2.05813	Expt11	p31/Fuji	surfaceome.by.ML
CEACAM4;	sulpho_NHS_Labelled.1	0.505766	Expt11	p31/Fuji	surfaceome.by.ML
CENPF; F5; VCAM1;	sulpho_NHS_Labelled.1	-1.11551	Expt11	p31/Fuji	surfaceome.by.ML
CHD1; CHD2; CHD6; CHD7; CHD8; CHD9;	sulpho_NHS_Labelled.1	-1.23387	Expt11	p31/Fuji	surfaceome.by.ML
CHD3; CHD4;	sulpho_NHS_Labelled.1	-0.793794	Expt11	p31/Fuji	surfaceome.by.ML
CHD3; CHD4; CHD5;	sulpho_NHS_Labelled.1	0.142812	Expt11	p31/Fuji	surfaceome.by.ML
CHD4;	sulpho_NHS_Labelled.1	1.07583	Expt11	p31/Fuji	surfaceome.by.ML
CHRNB1; DNAJC10;	sulpho_NHS_Labelled.1	-0.572375	Expt11	p31/Fuji	surfaceome.by.ML
CLDN12;	sulpho_NHS_Labelled.1	-0.636369	Expt11	p31/Fuji	surfaceome.by.ML
CLDND1;	sulpho_NHS_Labelled.1	0.904279	Expt11	p31/Fuji	surfaceome.by.ML
CLEC12A;	sulpho_NHS_Labelled.1	2.00012	Expt11	p31/Fuji	surfaceome.by.ML
CLEC5A;	sulpho_NHS_Labelled.1	1.72927	Expt11	p31/Fuji	surfaceome.by.ML
CLUH; PCDHAC2;	sulpho_NHS_Labelled.1	-1.17488	Expt11	p31/Fuji	surfaceome.by.ML
CNNM2;	sulpho_NHS_Labelled.1	-0.392497	Expt11	p31/Fuji	surfaceome.by.ML
CNNM3; CNNM4;	sulpho_NHS_Labelled.1	-0.877834	Expt11	p31/Fuji	surfaceome.by.ML
CNNM4;	sulpho_NHS_Labelled.1	-1.22205	Expt11	p31/Fuji	surfaceome.by.ML
CNTNAP2;	sulpho_NHS_Labelled.1	-0.714447	Expt11	p31/Fuji	surfaceome.by.ML
CPD;	sulpho_NHS_Labelled.1	0.567447	Expt11	p31/Fuji	surfaceome.by.ML
CPM;	sulpho_NHS_Labelled.1	0.676078	Expt11	p31/Fuji	surfaceome.by.ML
CR1;	sulpho_NHS_Labelled.1	-0.0826476	Expt11	p31/Fuji	surfaceome.by.ML
CSF1R;	sulpho_NHS_Labelled.1	0.332891	Expt11	p31/Fuji	surfaceome.by.ML
CSF1R; FLT3; KIT;	sulpho_NHS_Labelled.1	0.60747	Expt11	p31/Fuji	surfaceome.by.ML
CSF1R; MAPK4; MAPK6; ROS1;	sulpho_NHS_Labelled.1	-0.320984	Expt11	p31/Fuji	surfaceome.by.ML
CSF2RA;	sulpho_NHS_Labelled.1	0.559271	Expt11	p31/Fuji	surfaceome.by.ML
CSF3R;	sulpho_NHS_Labelled.1	1.10928	Expt11	p31/Fuji	surfaceome.by.ML
CXCR2;	sulpho_NHS_Labelled.1	-0.455805	Expt11	p31/Fuji	surfaceome.by.ML
CXCR4;	sulpho_NHS_Labelled.1	0.997806	Expt11	p31/Fuji	surfaceome.by.ML
CYBB;	sulpho_NHS_Labelled.1	1.12923	Expt11	p31/Fuji	surfaceome.by.ML
CYBB; NOX1;	sulpho_NHS_Labelled.1	0.471274	Expt11	p31/Fuji	surfaceome.by.ML
DAG1;	sulpho_NHS_Labelled.1	0.660442	Expt11	p31/Fuji	surfaceome.by.ML
[truncated: 5,601 more rows]

## Sheet: Data Table S8D
	variable	experiment	Cell Line	ontology	mean	sd	sem	n	variable2
1	Amine_PEG4_Labelled	Expt12	Kasumi	adherens junction [GO0005912]	0.654101	1.07898	0.145489	55	Amine_PEG4_Labelled
2	Amine_PEG4_Labelled	Expt12	Kasumi	cell-cell junction [GO0005911]	0.628068	1.01039	0.125324	65	Amine_PEG4_Labelled
3	Amine_PEG4_Labelled	Expt12	Kasumi	cell junction [GO0030054]	0.469595	0.942051	0.135973	48	Amine_PEG4_Labelled
4	Amine_PEG4_Labelled	Expt12	Kasumi	cell periphery [GO0071944]	0.965627	0.887038	0.145828	37	Amine_PEG4_Labelled
5	Amine_PEG4_Labelled	Expt12	Kasumi	cell surface [GO0009986]	0.909406	1.02823	0.0760092	183	Amine_PEG4_Labelled
6	Amine_PEG4_Labelled	Expt12	Kasumi	cytosol [GO0005829]	0.293281	1.05384	0.027907	1426	Amine_PEG4_Labelled
7	Amine_PEG4_Labelled	Expt12	Kasumi	external side of plasma membrane [GO0009897]	0.525802	1.07174	0.111134	93	Amine_PEG4_Labelled
8	Amine_PEG4_Labelled	Expt12	Kasumi	extracellular region [GO0005576]	0.621481	1.05452	0.0562864	351	Amine_PEG4_Labelled
9	Amine_PEG4_Labelled	Expt12	Kasumi	plasma membrane [GO0005886]	0.336934	1.09896	0.0369411	885	Amine_PEG4_Labelled
10	Amine_PEG4_Labelled	Expt12	Kasumi	surfaceome.by.ML	0.424507	1.0242	0.0615383	277	Amine_PEG4_Labelled
11	Amine_PEG4_Labelled.1	Expt12	Kasumi	adherens junction [GO0005912]	0.637741	1.12626	0.151865	55	Amine_PEG4_Labelled
12	Amine_PEG4_Labelled.1	Expt12	Kasumi	cell-cell junction [GO0005911]	0.611295	1.03061	0.127831	65	Amine_PEG4_Labelled
13	Amine_PEG4_Labelled.1	Expt12	Kasumi	cell junction [GO0030054]	0.482633	0.935198	0.134984	48	Amine_PEG4_Labelled
14	Amine_PEG4_Labelled.1	Expt12	Kasumi	cell periphery [GO0071944]	0.97437	0.887459	0.145897	37	Amine_PEG4_Labelled
15	Amine_PEG4_Labelled.1	Expt12	Kasumi	cell surface [GO0009986]	0.917763	1.04355	0.0771412	183	Amine_PEG4_Labelled
16	Amine_PEG4_Labelled.1	Expt12	Kasumi	cytosol [GO0005829]	0.316425	1.01225	0.0268058	1426	Amine_PEG4_Labelled
17	Amine_PEG4_Labelled.1	Expt12	Kasumi	external side of plasma membrane [GO0009897]	0.549409	1.05296	0.109187	93	Amine_PEG4_Labelled
18	Amine_PEG4_Labelled.1	Expt12	Kasumi	extracellular region [GO0005576]	0.65044	0.984164	0.0525308	351	Amine_PEG4_Labelled
19	Amine_PEG4_Labelled.1	Expt12	Kasumi	plasma membrane [GO0005886]	0.367102	1.04054	0.0349775	885	Amine_PEG4_Labelled
20	Amine_PEG4_Labelled.1	Expt12	Kasumi	surfaceome.by.ML	0.436829	0.99241	0.0596281	277	Amine_PEG4_Labelled
21	Amine_PEG4_Labelled.2	Expt12	Kasumi	adherens junction [GO0005912]	0.744692	1.25821	0.169657	55	Amine_PEG4_Labelled
22	Amine_PEG4_Labelled.2	Expt12	Kasumi	cell-cell junction [GO0005911]	0.675167	1.05184	0.130465	65	Amine_PEG4_Labelled
23	Amine_PEG4_Labelled.2	Expt12	Kasumi	cell junction [GO0030054]	0.38617	0.890976	0.128601	48	Amine_PEG4_Labelled
24	Amine_PEG4_Labelled.2	Expt12	Kasumi	cell periphery [GO0071944]	1.03757	1.02411	0.168362	37	Amine_PEG4_Labelled
25	Amine_PEG4_Labelled.2	Expt12	Kasumi	cell surface [GO0009986]	0.640688	1.17077	0.0865458	183	Amine_PEG4_Labelled
26	Amine_PEG4_Labelled.2	Expt12	Kasumi	cytosol [GO0005829]	0.357183	1.05296	0.0278839	1426	Amine_PEG4_Labelled
27	Amine_PEG4_Labelled.2	Expt12	Kasumi	external side of plasma membrane [GO0009897]	0.173157	1.19966	0.124399	93	Amine_PEG4_Labelled
28	Amine_PEG4_Labelled.2	Expt12	Kasumi	extracellular region [GO0005576]	0.61229	1.13505	0.0605845	351	Amine_PEG4_Labelled
29	Amine_PEG4_Labelled.2	Expt12	Kasumi	plasma membrane [GO0005886]	0.219861	1.11953	0.0376326	885	Amine_PEG4_Labelled
30	Amine_PEG4_Labelled.2	Expt12	Kasumi	surfaceome.by.ML	0.0310386	1.09299	0.0656714	277	Amine_PEG4_Labelled
31	Amine_PEG4_Labelled.3	Expt12	Kasumi	adherens junction [GO0005912]	0.755294	1.23649	0.166728	55	Amine_PEG4_Labelled
32	Amine_PEG4_Labelled.3	Expt12	Kasumi	cell-cell junction [GO0005911]	0.664056	1.02403	0.127016	65	Amine_PEG4_Labelled
33	Amine_PEG4_Labelled.3	Expt12	Kasumi	cell junction [GO0030054]	0.436892	0.840845	0.121366	48	Amine_PEG4_Labelled
34	Amine_PEG4_Labelled.3	Expt12	Kasumi	cell periphery [GO0071944]	1.03489	1.01753	0.167281	37	Amine_PEG4_Labelled
35	Amine_PEG4_Labelled.3	Expt12	Kasumi	cell surface [GO0009986]	0.607111	1.28887	0.0952761	183	Amine_PEG4_Labelled
36	Amine_PEG4_Labelled.3	Expt12	Kasumi	cytosol [GO0005829]	0.361535	1.06179	0.0281177	1426	Amine_PEG4_Labelled
37	Amine_PEG4_Labelled.3	Expt12	Kasumi	external side of plasma membrane [GO0009897]	0.197464	1.20328	0.124774	93	Amine_PEG4_Labelled
38	Amine_PEG4_Labelled.3	Expt12	Kasumi	extracellular region [GO0005576]	0.608502	1.14607	0.0611729	351	Amine_PEG4_Labelled
39	Amine_PEG4_Labelled.3	Expt12	Kasumi	plasma membrane [GO0005886]	0.23735	1.10714	0.0372162	885	Amine_PEG4_Labelled
40	Amine_PEG4_Labelled.3	Expt12	Kasumi	surfaceome.by.ML	0.0051947	1.18839	0.0714036	277	Amine_PEG4_Labelled
41	sulpho_NHS_Labelled	Expt12	Kasumi	adherens junction [GO0005912]	0.652192	1.02434	0.138122	55	sulpho_NHS_Labelled
42	sulpho_NHS_Labelled	Expt12	Kasumi	cell-cell junction [GO0005911]	0.609766	0.993891	0.123277	65	sulpho_NHS_Labelled
43	sulpho_NHS_Labelled	Expt12	Kasumi	cell junction [GO0030054]	0.504816	0.931602	0.134465	48	sulpho_NHS_Labelled
44	sulpho_NHS_Labelled	Expt12	Kasumi	cell periphery [GO0071944]	0.942098	0.908194	0.149306	37	sulpho_NHS_Labelled
45	sulpho_NHS_Labelled	Expt12	Kasumi	cell surface [GO0009986]	0.870085	1.13647	0.0840101	183	sulpho_NHS_Labelled
46	sulpho_NHS_Labelled	Expt12	Kasumi	cytosol [GO0005829]	0.26941	1.10218	0.0291873	1426	sulpho_NHS_Labelled
47	sulpho_NHS_Labelled	Expt12	Kasumi	external side of plasma membrane [GO0009897]	0.545995	1.07338	0.111305	93	sulpho_NHS_Labelled
48	sulpho_NHS_Labelled	Expt12	Kasumi	extracellular region [GO0005576]	0.574052	1.12449	0.0600206	351	sulpho_NHS_Labelled
49	sulpho_NHS_Labelled	Expt12	Kasumi	plasma membrane [GO0005886]	0.335499	1.11297	0.0374122	885	sulpho_NHS_Labelled
50	sulpho_NHS_Labelled	Expt12	Kasumi	surfaceome.by.ML	0.409957	1.07041	0.064315	277	sulpho_NHS_Labelled
51	sulpho_NHS_Labelled.1	Expt12	Kasumi	adherens junction [GO0005912]	0.615827	1.02796	0.13861	55	sulpho_NHS_Labelled
52	sulpho_NHS_Labelled.1	Expt12	Kasumi	cell-cell junction [GO0005911]	0.581229	0.997746	0.123755	65	sulpho_NHS_Labelled
53	sulpho_NHS_Labelled.1	Expt12	Kasumi	cell junction [GO0030054]	0.507172	0.926022	0.13366	48	sulpho_NHS_Labelled
54	sulpho_NHS_Labelled.1	Expt12	Kasumi	cell periphery [GO0071944]	0.933712	0.913617	0.150198	37	sulpho_NHS_Labelled
55	sulpho_NHS_Labelled.1	Expt12	Kasumi	cell surface [GO0009986]	0.847034	1.18431	0.0875467	183	sulpho_NHS_Labelled
56	sulpho_NHS_Labelled.1	Expt12	Kasumi	cytosol [GO0005829]	0.280376	1.05559	0.0279534	1426	sulpho_NHS_Labelled
57	sulpho_NHS_Labelled.1	Expt12	Kasumi	external side of plasma membrane [GO0009897]	0.558801	1.04194	0.108044	93	sulpho_NHS_Labelled
58	sulpho_NHS_Labelled.1	Expt12	Kasumi	extracellular region [GO0005576]	0.604731	1.02239	0.0545711	351	sulpho_NHS_Labelled
59	sulpho_NHS_Labelled.1	Expt12	Kasumi	plasma membrane [GO0005886]	0.351349	1.06327	0.0357414	885	sulpho_NHS_Labelled
60	sulpho_NHS_Labelled.1	Expt12	Kasumi	surfaceome.by.ML	0.43689	0.987398	0.059327	277	sulpho_NHS_Labelled
61	sulpho_NHS_Labelled.2	Expt12	Kasumi	adherens junction [GO0005912]	0.480608	1.20622	0.162646	55	sulpho_NHS_Labelled
62	sulpho_NHS_Labelled.2	Expt12	Kasumi	cell-cell junction [GO0005911]	0.466733	1.16302	0.144255	65	sulpho_NHS_Labelled
63	sulpho_NHS_Labelled.2	Expt12	Kasumi	cell junction [GO0030054]	0.421611	0.939935	0.135668	48	sulpho_NHS_Labelled
64	sulpho_NHS_Labelled.2	Expt12	Kasumi	cell periphery [GO0071944]	0.81791	0.92242	0.151645	37	sulpho_NHS_Labelled
65	sulpho_NHS_Labelled.2	Expt12	Kasumi	cell surface [GO0009986]	0.862523	0.993393	0.0734337	183	sulpho_NHS_Labelled
66	sulpho_NHS_Labelled.2	Expt12	Kasumi	cytosol [GO0005829]	0.164959	1.18776	0.0314536	1426	sulpho_NHS_Labelled
67	sulpho_NHS_Labelled.2	Expt12	Kasumi	external side of plasma membrane [GO0009897]	0.456783	1.18432	0.122808	93	sulpho_NHS_Labelled
68	sulpho_NHS_Labelled.2	Expt12	Kasumi	extracellular region [GO0005576]	0.514156	1.03827	0.0554188	351	sulpho_NHS_Labelled
69	sulpho_NHS_Labelled.2	Expt12	Kasumi	plasma membrane [GO0005886]	0.261297	1.16759	0.0392482	885	sulpho_NHS_Labelled
70	sulpho_NHS_Labelled.2	Expt12	Kasumi	surfaceome.by.ML	0.370664	1.07951	0.0648617	277	sulpho_NHS_Labelled
71	sulpho_NHS_Labelled.3	Expt12	Kasumi	adherens junction [GO0005912]	0.526948	1.0198	0.13751	55	sulpho_NHS_Labelled
72	sulpho_NHS_Labelled.3	Expt12	Kasumi	cell-cell junction [GO0005911]	0.452054	1.04204	0.129249	65	sulpho_NHS_Labelled
73	sulpho_NHS_Labelled.3	Expt12	Kasumi	cell junction [GO0030054]	0.425998	0.948694	0.136932	48	sulpho_NHS_Labelled
74	sulpho_NHS_Labelled.3	Expt12	Kasumi	cell periphery [GO0071944]	0.824325	0.909278	0.149484	37	sulpho_NHS_Labelled
75	sulpho_NHS_Labelled.3	Expt12	Kasumi	cell surface [GO0009986]	0.824718	1.081	0.0799097	183	sulpho_NHS_Labelled
76	sulpho_NHS_Labelled.3	Expt12	Kasumi	cytosol [GO0005829]	0.155387	1.17967	0.0312393	1426	sulpho_NHS_Labelled
77	sulpho_NHS_Labelled.3	Expt12	Kasumi	external side of plasma membrane [GO0009897]	0.502528	1.06368	0.110299	93	sulpho_NHS_Labelled
78	sulpho_NHS_Labelled.3	Expt12	Kasumi	extracellular region [GO0005576]	0.498566	1.07714	0.0574934	351	sulpho_NHS_Labelled
79	sulpho_NHS_Labelled.3	Expt12	Kasumi	plasma membrane [GO0005886]	0.268988	1.13647	0.0382021	885	sulpho_NHS_Labelled
80	sulpho_NHS_Labelled.3	Expt12	Kasumi	surfaceome.by.ML	0.365339	1.08356	0.0651046	277	sulpho_NHS_Labelled
81	Double.Amine_Labelled	Expt12	Kasumi	adherens junction [GO0005912]	0.701611	1.06447	0.143533	55	Double.Amine_Labelled
82	Double.Amine_Labelled	Expt12	Kasumi	cell-cell junction [GO0005911]	0.644926	0.985006	0.122175	65	Double.Amine_Labelled
83	Double.Amine_Labelled	Expt12	Kasumi	cell junction [GO0030054]	0.507316	0.890989	0.128603	48	Double.Amine_Labelled
84	Double.Amine_Labelled	Expt12	Kasumi	cell periphery [GO0071944]	0.972335	0.909759	0.149564	37	Double.Amine_Labelled
85	Double.Amine_Labelled	Expt12	Kasumi	cell surface [GO0009986]	0.72722	1.16949	0.0864515	183	Double.Amine_Labelled
86	Double.Amine_Labelled	Expt12	Kasumi	cytosol [GO0005829]	0.318516	1.03188	0.0273256	1426	Double.Amine_Labelled
87	Double.Amine_Labelled	Expt12	Kasumi	external side of plasma membrane [GO0009897]	0.280933	1.07062	0.111018	93	Double.Amine_Labelled
88	Double.Amine_Labelled	Expt12	Kasumi	extracellular region [GO0005576]	0.600322	1.09569	0.0584838	351	Double.Amine_Labelled
89	Double.Amine_Labelled	Expt12	Kasumi	plasma membrane [GO0005886]	0.276762	1.06473	0.0357905	885	Double.Amine_Labelled
90	Double.Amine_Labelled	Expt12	Kasumi	surfaceome.by.ML	0.166825	1.05924	0.0636438	277	Double.Amine_Labelled
91	Double.Amine_Labelled.1	Expt12	Kasumi	adherens junction [GO0005912]	0.687528	1.06963	0.144229	55	Double.Amine_Labelled
92	Double.Amine_Labelled.1	Expt12	Kasumi	cell-cell junction [GO0005911]	0.649147	0.993956	0.123285	65	Double.Amine_Labelled
93	Double.Amine_Labelled.1	Expt12	Kasumi	cell junction [GO0030054]	0.521409	0.865015	0.124854	48	Double.Amine_Labelled
94	Double.Amine_Labelled.1	Expt12	Kasumi	cell periphery [GO0071944]	0.969167	0.91256	0.150024	37	Double.Amine_Labelled
95	Double.Amine_Labelled.1	Expt12	Kasumi	cell surface [GO0009986]	0.679895	1.27965	0.0945946	183	Double.Amine_Labelled
96	Double.Amine_Labelled.1	Expt12	Kasumi	cytosol [GO0005829]	0.318258	1.03142	0.0273133	1426	Double.Amine_Labelled
97	Double.Amine_Labelled.1	Expt12	Kasumi	external side of plasma membrane [GO0009897]	0.25977	1.13687	0.117887	93	Double.Amine_Labelled
98	Double.Amine_Labelled.1	Expt12	Kasumi	extracellular region [GO0005576]	0.585442	1.13017	0.0603241	351	Double.Amine_Labelled
99	Double.Amine_Labelled.1	Expt12	Kasumi	plasma membrane [GO0005886]	0.266564	1.07984	0.0362983	885	Double.Amine_Labelled
100	Double.Amine_Labelled.1	Expt12	Kasumi	surfaceome.by.ML	0.131628	1.14353	0.0687082	277	Double.Amine_Labelled
101	Double.Amine_Labelled.2	Expt12	Kasumi	adherens junction [GO0005912]	0.689662	1.11419	0.150237	55	Double.Amine_Labelled
102	Double.Amine_Labelled.2	Expt12	Kasumi	cell-cell junction [GO0005911]	0.653334	1.02306	0.126895	65	Double.Amine_Labelled
103	Double.Amine_Labelled.2	Expt12	Kasumi	cell junction [GO0030054]	0.455856	0.915192	0.132097	48	Double.Amine_Labelled
104	Double.Amine_Labelled.2	Expt12	Kasumi	cell periphery [GO0071944]	1.00187	0.894567	0.147066	37	Double.Amine_Labelled
105	Double.Amine_Labelled.2	Expt12	Kasumi	cell surface [GO0009986]	0.670209	1.19485	0.0883256	183	Double.Amine_Labelled
106	Double.Amine_Labelled.2	Expt12	Kasumi	cytosol [GO0005829]	0.298841	1.06501	0.0282028	1426	Double.Amine_Labelled
107	Double.Amine_Labelled.2	Expt12	Kasumi	external side of plasma membrane [GO0009897]	0.177659	1.14902	0.119148	93	Double.Amine_Labelled
108	Double.Amine_Labelled.2	Expt12	Kasumi	extracellular region [GO0005576]	0.596949	1.05076	0.0560856	351	Double.Amine_Labelled
109	Double.Amine_Labelled.2	Expt12	Kasumi	plasma membrane [GO0005886]	0.21297	1.10893	0.0372764	885	Double.Amine_Labelled
110	Double.Amine_Labelled.2	Expt12	Kasumi	surfaceome.by.ML	0.075542	1.11871	0.0672165	277	Double.Amine_Labelled
111	Double.Amine_Labelled.3	Expt12	Kasumi	adherens junction [GO0005912]	0.630247	1.27317	0.171674	55	Double.Amine_Labelled
112	Double.Amine_Labelled.3	Expt12	Kasumi	cell-cell junction [GO0005911]	0.524828	1.325	0.164347	65	Double.Amine_Labelled
113	Double.Amine_Labelled.3	Expt12	Kasumi	cell junction [GO0030054]	0.46675	0.898926	0.129749	48	Double.Amine_Labelled
114	Double.Amine_Labelled.3	Expt12	Kasumi	cell periphery [GO0071944]	0.9875	0.895007	0.147138	37	Double.Amine_Labelled
115	Double.Amine_Labelled.3	Expt12	Kasumi	cell surface [GO0009986]	0.655358	1.17761	0.0870517	183	Double.Amine_Labelled
116	Double.Amine_Labelled.3	Expt12	Kasumi	cytosol [GO0005829]	0.289891	1.07161	0.0283776	1426	Double.Amine_Labelled
117	Double.Amine_Labelled.3	Expt12	Kasumi	external side of plasma membrane [GO0009897]	0.103242	1.32774	0.13768	93	Double.Amine_Labelled
118	Double.Amine_Labelled.3	Expt12	Kasumi	extracellular region [GO0005576]	0.571352	1.11037	0.0592671	351	Double.Amine_Labelled
119	Double.Amine_Labelled.3	Expt12	Kasumi	plasma membrane [GO0005886]	0.190291	1.17575	0.0395226	885	Double.Amine_Labelled
120	Double.Amine_Labelled.3	Expt12	Kasumi	surfaceome.by.ML	0.0318326	1.2223	0.0734409	277	Double.Amine_Labelled
121	Double.Amine_plus_carboxyl_Labelled	Expt12	Kasumi	adherens junction [GO0005912]	0.725225	1.15192	0.155324	55	Double.Amine_plus_carboxyl_Labelled
122	Double.Amine_plus_carboxyl_Labelled	Expt12	Kasumi	cell-cell junction [GO0005911]	0.679941	1.07859	0.133782	65	Double.Amine_plus_carboxyl_Labelled
123	Double.Amine_plus_carboxyl_Labelled	Expt12	Kasumi	cell junction [GO0030054]	0.507183	0.922	0.133079	48	Double.Amine_plus_carboxyl_Labelled
124	Double.Amine_plus_carboxyl_Labelled	Expt12	Kasumi	cell periphery [GO0071944]	1.04142	0.911453	0.149842	37	Double.Amine_plus_carboxyl_Labelled
125	Double.Amine_plus_carboxyl_Labelled	Expt12	Kasumi	cell surface [GO0009986]	0.945836	1.06416	0.0786653	183	Double.Amine_plus_carboxyl_Labelled
126	Double.Amine_plus_carboxyl_Labelled	Expt12	Kasumi	cytosol [GO0005829]	0.289794	1.03426	0.0273887	1426	Double.Amine_plus_carboxyl_Labelled
127	Double.Amine_plus_carboxyl_Labelled	Expt12	Kasumi	external side of plasma membrane [GO0009897]	0.631746	1.10321	0.114398	93	Double.Amine_plus_carboxyl_Labelled
128	Double.Amine_plus_carboxyl_Labelled	Expt12	Kasumi	extracellular region [GO0005576]	0.606357	1.05746	0.0564431	351	Double.Amine_plus_carboxyl_Labelled
129	Double.Amine_plus_carboxyl_Labelled	Expt12	Kasumi	plasma membrane [GO0005886]	0.403266	1.03771	0.0348821	885	Double.Amine_plus_carboxyl_Labelled
130	Double.Amine_plus_carboxyl_Labelled	Expt12	Kasumi	surfaceome.by.ML	0.553667	1.00574	0.0604291	277	Double.Amine_plus_carboxyl_Labelled
131	Double.Amine_plus_carboxyl_Labelled.1	Expt12	Kasumi	adherens junction [GO0005912]	0.694727	1.14749	0.154727	55	Double.Amine_plus_carboxyl_Labelled
132	Double.Amine_plus_carboxyl_Labelled.1	Expt12	Kasumi	cell-cell junction [GO0005911]	0.648794	1.02599	0.127258	65	Double.Amine_plus_carboxyl_Labelled
133	Double.Amine_plus_carboxyl_Labelled.1	Expt12	Kasumi	cell junction [GO0030054]	0.504002	0.902599	0.130279	48	Double.Amine_plus_carboxyl_Labelled
134	Double.Amine_plus_carboxyl_Labelled.1	Expt12	Kasumi	cell periphery [GO0071944]	1.00132	0.928269	0.152607	37	Double.Amine_plus_carboxyl_Labelled
135	Double.Amine_plus_carboxyl_Labelled.1	Expt12	Kasumi	cell surface [GO0009986]	0.93687	1.00656	0.0744071	183	Double.Amine_plus_carboxyl_Labelled
136	Double.Amine_plus_carboxyl_Labelled.1	Expt12	Kasumi	cytosol [GO0005829]	0.271716	1.04944	0.0277905	1426	Double.Amine_plus_carboxyl_Labelled
137	Double.Amine_plus_carboxyl_Labelled.1	Expt12	Kasumi	external side of plasma membrane [GO0009897]	0.594708	1.0948	0.113526	93	Double.Amine_plus_carboxyl_Labelled
138	Double.Amine_plus_carboxyl_Labelled.1	Expt12	Kasumi	extracellular region [GO0005576]	0.595062	1.06675	0.056939	351	Double.Amine_plus_carboxyl_Labelled
139	Double.Amine_plus_carboxyl_Labelled.1	Expt12	Kasumi	plasma membrane [GO0005886]	0.392346	1.0278	0.0345491	885	Double.Amine_plus_carboxyl_Labelled
140	Double.Amine_plus_carboxyl_Labelled.1	Expt12	Kasumi	surfaceome.by.ML	0.53045	1.01789	0.0611588	277	Double.Amine_plus_carboxyl_Labelled
141	Double.Amine_plus_carboxyl_Labelled.2	Expt12	Kasumi	adherens junction [GO0005912]	0.68482	1.14047	0.153781	55	Double.Amine_plus_carboxyl_Labelled
142	Double.Amine_plus_carboxyl_Labelled.2	Expt12	Kasumi	cell-cell junction [GO0005911]	0.667682	1.04371	0.129456	65	Double.Amine_plus_carboxyl_Labelled
143	Double.Amine_plus_carboxyl_Labelled.2	Expt12	Kasumi	cell junction [GO0030054]	0.49251	0.962622	0.138943	48	Double.Amine_plus_carboxyl_Labelled
144	Double.Amine_plus_carboxyl_Labelled.2	Expt12	Kasumi	cell periphery [GO0071944]	1.05136	0.896863	0.147443	37	Double.Amine_plus_carboxyl_Labelled
145	Double.Amine_plus_carboxyl_Labelled.2	Expt12	Kasumi	cell surface [GO0009986]	0.955293	1.01609	0.0751113	183	Double.Amine_plus_carboxyl_Labelled
146	Double.Amine_plus_carboxyl_Labelled.2	Expt12	Kasumi	cytosol [GO0005829]	0.285884	1.02484	0.0271391	1426	Double.Amine_plus_carboxyl_Labelled
147	Double.Amine_plus_carboxyl_Labelled.2	Expt12	Kasumi	external side of plasma membrane [GO0009897]	0.593559	1.11821	0.115953	93	Double.Amine_plus_carboxyl_Labelled
148	Double.Amine_plus_carboxyl_Labelled.2	Expt12	Kasumi	extracellular region [GO0005576]	0.61649	1.0018	0.0534722	351	Double.Amine_plus_carboxyl_Labelled
149	Double.Amine_plus_carboxyl_Labelled.2	Expt12	Kasumi	plasma membrane [GO0005886]	0.373745	1.05214	0.0353674	885	Double.Amine_plus_carboxyl_Labelled
150	Double.Amine_plus_carboxyl_Labelled.2	Expt12	Kasumi	surfaceome.by.ML	0.493697	1.02508	0.061591	277	Double.Amine_plus_carboxyl_Labelled
151	Double.Amine_plus_carboxyl_Labelled.3	Expt12	Kasumi	adherens junction [GO0005912]	0.668957	1.13087	0.152487	55	Double.Amine_plus_carboxyl_Labelled
152	Double.Amine_plus_carboxyl_Labelled.3	Expt12	Kasumi	cell-cell junction [GO0005911]	0.637215	1.01484	0.125875	65	Double.Amine_plus_carboxyl_Labelled
153	Double.Amine_plus_carboxyl_Labelled.3	Expt12	Kasumi	cell junction [GO0030054]	0.499503	0.925035	0.133517	48	Double.Amine_plus_carboxyl_Labelled
154	Double.Amine_plus_carboxyl_Labelled.3	Expt12	Kasumi	cell periphery [GO0071944]	0.981173	0.913899	0.150244	37	Double.Amine_plus_carboxyl_Labelled
155	Double.Amine_plus_carboxyl_Labelled.3	Expt12	Kasumi	cell surface [GO0009986]	0.904205	1.06828	0.0789696	183	Double.Amine_plus_carboxyl_Labelled
156	Double.Amine_plus_carboxyl_Labelled.3	Expt12	Kasumi	cytosol [GO0005829]	0.271409	1.0316	0.0273183	1426	Double.Amine_plus_carboxyl_Labelled
157	Double.Amine_plus_carboxyl_Labelled.3	Expt12	Kasumi	external side of plasma membrane [GO0009897]	0.561132	1.06747	0.110691	93	Double.Amine_plus_carboxyl_Labelled
158	Double.Amine_plus_carboxyl_Labelled.3	Expt12	Kasumi	extracellular region [GO0005576]	0.612408	1.00142	0.0534519	351	Double.Amine_plus_carboxyl_Labelled
159	Double.Amine_plus_carboxyl_Labelled.3	Expt12	Kasumi	plasma membrane [GO0005886]	0.368546	1.03652	0.0348422	885	Double.Amine_plus_carboxyl_Labelled
160	Double.Amine_plus_carboxyl_Labelled.3	Expt12	Kasumi	surfaceome.by.ML	0.477709	0.989875	0.0594758	277	Double.Amine_plus_carboxyl_Labelled
161	Carboxyl_Labelled	Expt12	Kasumi	adherens junction [GO0005912]	0.438033	1.50764	0.20329	55	Carboxyl_Labelled
162	Carboxyl_Labelled	Expt12	Kasumi	cell-cell junction [GO0005911]	0.249733	1.46577	0.181807	65	Carboxyl_Labelled
163	Carboxyl_Labelled	Expt12	Kasumi	cell junction [GO0030054]	0.0780694	1.27509	0.184043	48	Carboxyl_Labelled
164	Carboxyl_Labelled	Expt12	Kasumi	cell periphery [GO0071944]	0.662901	0.909413	0.149507	37	Carboxyl_Labelled
165	Carboxyl_Labelled	Expt12	Kasumi	cell surface [GO0009986]	0.740663	1.24768	0.092231	183	Carboxyl_Labelled
166	Carboxyl_Labelled	Expt12	Kasumi	cytosol [GO0005829]	-0.278444	1.52469	0.0403758	1426	Carboxyl_Labelled
167	Carboxyl_Labelled	Expt12	Kasumi	external side of plasma membrane [GO0009897]	0.5398	1.36291	0.141327	93	Carboxyl_Labelled
168	Carboxyl_Labelled	Expt12	Kasumi	extracellular region [GO0005576]	0.247772	1.31929	0.0704186	351	Carboxyl_Labelled
169	Carboxyl_Labelled	Expt12	Kasumi	plasma membrane [GO0005886]	0.00650885	1.43128	0.0481119	885	Carboxyl_Labelled
170	Carboxyl_Labelled	Expt12	Kasumi	surfaceome.by.ML	0.424125	1.27642	0.0766924	277	Carboxyl_Labelled
171	Carboxyl_Labelled.1	Expt12	Kasumi	adherens junction [GO0005912]	0.407189	1.4813	0.199739	55	Carboxyl_Labelled
172	Carboxyl_Labelled.1	Expt12	Kasumi	cell-cell junction [GO0005911]	0.295382	1.48044	0.183626	65	Carboxyl_Labelled
173	Carboxyl_Labelled.1	Expt12	Kasumi	cell junction [GO0030054]	0.135591	1.19345	0.172259	48	Carboxyl_Labelled
174	Carboxyl_Labelled.1	Expt12	Kasumi	cell periphery [GO0071944]	0.666181	0.939896	0.154518	37	Carboxyl_Labelled
175	Carboxyl_Labelled.1	Expt12	Kasumi	cell surface [GO0009986]	0.721577	1.27724	0.0944163	183	Carboxyl_Labelled
176	Carboxyl_Labelled.1	Expt12	Kasumi	cytosol [GO0005829]	-0.312394	1.60436	0.0424858	1426	Carboxyl_Labelled
177	Carboxyl_Labelled.1	Expt12	Kasumi	external side of plasma membrane [GO0009897]	0.454815	1.47498	0.152949	93	Carboxyl_Labelled
178	Carboxyl_Labelled.1	Expt12	Kasumi	extracellular region [GO0005576]	0.157071	1.49374	0.07973	351	Carboxyl_Labelled
179	Carboxyl_Labelled.1	Expt12	Kasumi	plasma membrane [GO0005886]	-0.0290338	1.50461	0.0505768	885	Carboxyl_Labelled
180	Carboxyl_Labelled.1	Expt12	Kasumi	surfaceome.by.ML	0.392131	1.30821	0.0786025	277	Carboxyl_Labelled
181	Carboxyl_Labelled.2	Expt12	Kasumi	adherens junction [GO0005912]	0.145384	1.65653	0.223367	55	Carboxyl_Labelled
182	Carboxyl_Labelled.2	Expt12	Kasumi	cell-cell junction [GO0005911]	0.0795762	1.47004	0.182336	65	Carboxyl_Labelled
183	Carboxyl_Labelled.2	Expt12	Kasumi	cell junction [GO0030054]	-0.0949845	1.44348	0.208348	48	Carboxyl_Labelled
184	Carboxyl_Labelled.2	Expt12	Kasumi	cell periphery [GO0071944]	0.569742	0.879839	0.144645	37	Carboxyl_Labelled
185	Carboxyl_Labelled.2	Expt12	Kasumi	cell surface [GO0009986]	0.63104	1.29733	0.0959013	183	Carboxyl_Labelled
186	Carboxyl_Labelled.2	Expt12	Kasumi	cytosol [GO0005829]	-0.434674	1.55625	0.0412116	1426	Carboxyl_Labelled
187	Carboxyl_Labelled.2	Expt12	Kasumi	external side of plasma membrane [GO0009897]	0.233875	1.63368	0.169405	93	Carboxyl_Labelled
188	Carboxyl_Labelled.2	Expt12	Kasumi	extracellular region [GO0005576]	0.0584631	1.42917	0.0762833	351	Carboxyl_Labelled
189	Carboxyl_Labelled.2	Expt12	Kasumi	plasma membrane [GO0005886]	-0.174839	1.50788	0.0506867	885	Carboxyl_Labelled
190	Carboxyl_Labelled.2	Expt12	Kasumi	surfaceome.by.ML	0.224848	1.40769	0.0845798	277	Carboxyl_Labelled
191	Carboxyl_Labelled.3	Expt12	Kasumi	adherens junction [GO0005912]	0.330491	1.32967	0.179292	55	Carboxyl_Labelled
192	Carboxyl_Labelled.3	Expt12	Kasumi	cell-cell junction [GO0005911]	0.120455	1.4664	0.181885	65	Carboxyl_Labelled
193	Carboxyl_Labelled.3	Expt12	Kasumi	cell junction [GO0030054]	-0.0610268	1.3235	0.19103	48	Carboxyl_Labelled
194	Carboxyl_Labelled.3	Expt12	Kasumi	cell periphery [GO0071944]	0.533227	0.889028	0.146155	37	Carboxyl_Labelled
195	Carboxyl_Labelled.3	Expt12	Kasumi	cell surface [GO0009986]	0.617142	1.31247	0.0970204	183	Carboxyl_Labelled
196	Carboxyl_Labelled.3	Expt12	Kasumi	cytosol [GO0005829]	-0.448256	1.54381	0.0408823	1426	Carboxyl_Labelled
197	Carboxyl_Labelled.3	Expt12	Kasumi	external side of plasma membrane [GO0009897]	0.311101	1.50335	0.15589	93	Carboxyl_Labelled
198	Carboxyl_Labelled.3	Expt12	Kasumi	extracellular region [GO0005576]	0.0712601	1.36735	0.072984	351	Carboxyl_Labelled
199	Carboxyl_Labelled.3	Expt12	Kasumi	plasma membrane [GO0005886]	-0.179814	1.49058	0.0501052	885	Carboxyl_Labelled
200	Carboxyl_Labelled.3	Expt12	Kasumi	surfaceome.by.ML	0.211816	1.40582	0.0844675	277	Carboxyl_Labelled

## Sheet: Data Table S8E
	protein	variable	value	experiment	cell line	ontology
1	ADAM10;	Amine_PEG4_Labelled	1.86638	Expt12	Kasumi	surfaceome.by.ML
2	ADAM15;	Amine_PEG4_Labelled	-0.038958	Expt12	Kasumi	surfaceome.by.ML
3	ADAM9;	Amine_PEG4_Labelled	0.754306	Expt12	Kasumi	surfaceome.by.ML
4	AK2;	Amine_PEG4_Labelled	1.72527	Expt12	Kasumi	surfaceome.by.ML
5	ALCAM;	Amine_PEG4_Labelled	1.40653	Expt12	Kasumi	surfaceome.by.ML
6	ARF1; ARF3;	Amine_PEG4_Labelled	1.13547	Expt12	Kasumi	surfaceome.by.ML
7	ARF1; ARF3; ARF4; ARF5;	Amine_PEG4_Labelled	1.80081	Expt12	Kasumi	surfaceome.by.ML
8	ARF1; ARF3; ARF5;	Amine_PEG4_Labelled	0.47603	Expt12	Kasumi	surfaceome.by.ML
9	ATP12A; ATP1A1; ATP1A2; ATP1A3; ATP1A4;	Amine_PEG4_Labelled	0.654207	Expt12	Kasumi	surfaceome.by.ML
10	ATP12A; ATP1A1; ATP1A2; ATP1A3; ATP1A4; ATP4A;	Amine_PEG4_Labelled	1.08822	Expt12	Kasumi	surfaceome.by.ML
11	ATP1A1;	Amine_PEG4_Labelled	1.94306	Expt12	Kasumi	surfaceome.by.ML
12	ATP1A1; ATP1A2;	Amine_PEG4_Labelled	-0.719186	Expt12	Kasumi	surfaceome.by.ML
13	ATP1A1; ATP1A2; ATP1A3;	Amine_PEG4_Labelled	1.17913	Expt12	Kasumi	surfaceome.by.ML
14	ATP1A1; ATP1A2; ATP1A3; ATP1A4;	Amine_PEG4_Labelled	0.712902	Expt12	Kasumi	surfaceome.by.ML
15	ATP1A1; ATP1A2; ATP1A3; ATP4A;	Amine_PEG4_Labelled	0.801441	Expt12	Kasumi	surfaceome.by.ML
16	ATP1A1; ATP1A3;	Amine_PEG4_Labelled	0.726992	Expt12	Kasumi	surfaceome.by.ML
17	ATP1A3;	Amine_PEG4_Labelled	0.368595	Expt12	Kasumi	surfaceome.by.ML
18	ATP1B1;	Amine_PEG4_Labelled	0.342222	Expt12	Kasumi	surfaceome.by.ML
19	ATP1B3;	Amine_PEG4_Labelled	1.88854	Expt12	Kasumi	surfaceome.by.ML
20	ATP2B1; ATP2B2; ATP2B3; ATP2B4;	Amine_PEG4_Labelled	0.193003	Expt12	Kasumi	surfaceome.by.ML
21	ATP2B1; ATP2B3; ATP2B4;	Amine_PEG4_Labelled	-0.370808	Expt12	Kasumi	surfaceome.by.ML
22	ATP2B4;	Amine_PEG4_Labelled	0.427792	Expt12	Kasumi	surfaceome.by.ML
23	ATP6V0A1; ATP6V0A2;	Amine_PEG4_Labelled	-1.15095	Expt12	Kasumi	surfaceome.by.ML
24	BRD2;	Amine_PEG4_Labelled	-1.09579	Expt12	Kasumi	surfaceome.by.ML
25	BSG;	Amine_PEG4_Labelled	2.20339	Expt12	Kasumi	surfaceome.by.ML
26	BST1;	Amine_PEG4_Labelled	-0.0597085	Expt12	Kasumi	surfaceome.by.ML
27	BST2;	Amine_PEG4_Labelled	1.35771	Expt12	Kasumi	surfaceome.by.ML
28	BTK; EPHA2; EPHA3; EPHA5; EPHA6; EPHA7; EPHA8; EPHB1; EPHB2; EPHB3; EPHB4;	Amine_PEG4_Labelled	0.111132	Expt12	Kasumi	surfaceome.by.ML
29	BTN2A1;	Amine_PEG4_Labelled	-1.07401	Expt12	Kasumi	surfaceome.by.ML
30	BTN3A1; BTN3A2; BTN3A3;	Amine_PEG4_Labelled	0.200128	Expt12	Kasumi	surfaceome.by.ML
31	C5AR1;	Amine_PEG4_Labelled	0.0413518	Expt12	Kasumi	surfaceome.by.ML
32	CACNG6;	Amine_PEG4_Labelled	0.784311	Expt12	Kasumi	surfaceome.by.ML
33	CCR1;	Amine_PEG4_Labelled	-0.421364	Expt12	Kasumi	surfaceome.by.ML
34	CCRL2;	Amine_PEG4_Labelled	-0.290917	Expt12	Kasumi	surfaceome.by.ML
35	CD14;	Amine_PEG4_Labelled	-0.74912	Expt12	Kasumi	surfaceome.by.ML
36	CD151;	Amine_PEG4_Labelled	0.326367	Expt12	Kasumi	surfaceome.by.ML
37	CD300A;	Amine_PEG4_Labelled	1.12579	Expt12	Kasumi	surfaceome.by.ML
38	CD300LF;	Amine_PEG4_Labelled	-0.0596821	Expt12	Kasumi	surfaceome.by.ML
39	CD33;	Amine_PEG4_Labelled	1.96826	Expt12	Kasumi	surfaceome.by.ML
40	CD36;	Amine_PEG4_Labelled	0.862681	Expt12	Kasumi	surfaceome.by.ML
41	CD38;	Amine_PEG4_Labelled	1.72826	Expt12	Kasumi	surfaceome.by.ML
42	CD4;	Amine_PEG4_Labelled	1.03139	Expt12	Kasumi	surfaceome.by.ML
43	CD44;	Amine_PEG4_Labelled	2.41613	Expt12	Kasumi	surfaceome.by.ML
44	CD46;	Amine_PEG4_Labelled	0.790976	Expt12	Kasumi	surfaceome.by.ML
45	CD47;	Amine_PEG4_Labelled	1.40864	Expt12	Kasumi	surfaceome.by.ML
46	CD53;	Amine_PEG4_Labelled	0.35305	Expt12	Kasumi	surfaceome.by.ML
47	CD55;	Amine_PEG4_Labelled	-0.0806069	Expt12	Kasumi	surfaceome.by.ML
48	CD58;	Amine_PEG4_Labelled	-0.0191998	Expt12	Kasumi	surfaceome.by.ML
49	CD63;	Amine_PEG4_Labelled	0.593955	Expt12	Kasumi	surfaceome.by.ML
50	CD69;	Amine_PEG4_Labelled	1.02034	Expt12	Kasumi	surfaceome.by.ML
51	CD74;	Amine_PEG4_Labelled	1.31012	Expt12	Kasumi	surfaceome.by.ML
52	CD82;	Amine_PEG4_Labelled	0.793216	Expt12	Kasumi	surfaceome.by.ML
53	CD84;	Amine_PEG4_Labelled	1.04117	Expt12	Kasumi	surfaceome.by.ML
54	CD93;	Amine_PEG4_Labelled	0.600866	Expt12	Kasumi	surfaceome.by.ML
55	CD93; PCSK1N;	Amine_PEG4_Labelled	0.224115	Expt12	Kasumi	surfaceome.by.ML
56	CD97;	Amine_PEG4_Labelled	1.45972	Expt12	Kasumi	surfaceome.by.ML
57	CHD3; CHD4;	Amine_PEG4_Labelled	-1.08076	Expt12	Kasumi	surfaceome.by.ML
58	CHD3; CHD4; CHD5;	Amine_PEG4_Labelled	-0.148136	Expt12	Kasumi	surfaceome.by.ML
59	CHD4;	Amine_PEG4_Labelled	0.830268	Expt12	Kasumi	surfaceome.by.ML
60	CHRNB1; DNAJC10;	Amine_PEG4_Labelled	-0.296173	Expt12	Kasumi	surfaceome.by.ML
61	CLDND1;	Amine_PEG4_Labelled	0.198327	Expt12	Kasumi	surfaceome.by.ML
62	CLEC12A;	Amine_PEG4_Labelled	1.69674	Expt12	Kasumi	surfaceome.by.ML
63	CLEC5A;	Amine_PEG4_Labelled	1.35676	Expt12	Kasumi	surfaceome.by.ML
64	CPD;	Amine_PEG4_Labelled	0.227312	Expt12	Kasumi	surfaceome.by.ML
65	CPM;	Amine_PEG4_Labelled	-0.0452434	Expt12	Kasumi	surfaceome.by.ML
66	CR1;	Amine_PEG4_Labelled	0.205028	Expt12	Kasumi	surfaceome.by.ML
67	CSF2RA;	Amine_PEG4_Labelled	0.160425	Expt12	Kasumi	surfaceome.by.ML
68	CXCR4;	Amine_PEG4_Labelled	0.470964	Expt12	Kasumi	surfaceome.by.ML
69	CYBB;	Amine_PEG4_Labelled	0.861726	Expt12	Kasumi	surfaceome.by.ML
70	CYBB; NOX1;	Amine_PEG4_Labelled	-0.15978	Expt12	Kasumi	surfaceome.by.ML
71	DAG1;	Amine_PEG4_Labelled	0.18039	Expt12	Kasumi	surfaceome.by.ML
72	DPP10;	Amine_PEG4_Labelled	-1.09834	Expt12	Kasumi	surfaceome.by.ML
73	DR1;	Amine_PEG4_Labelled	-1.00569	Expt12	Kasumi	surfaceome.by.ML
74	EBP;	Amine_PEG4_Labelled	1.14779	Expt12	Kasumi	surfaceome.by.ML
75	EFNB1;	Amine_PEG4_Labelled	-0.304384	Expt12	Kasumi	surfaceome.by.ML
76	ELL;	Amine_PEG4_Labelled	-0.997906	Expt12	Kasumi	surfaceome.by.ML
77	EMB;	Amine_PEG4_Labelled	1.25651	Expt12	Kasumi	surfaceome.by.ML
78	EMP3;	Amine_PEG4_Labelled	0.597149	Expt12	Kasumi	surfaceome.by.ML
79	EMP3; RPL11;	Amine_PEG4_Labelled	0.0204062	Expt12	Kasumi	surfaceome.by.ML
80	ENTPD1;	Amine_PEG4_Labelled	0.0170679	Expt12	Kasumi	surfaceome.by.ML
81	EPHA5; EPHA8; EPHB4;	Amine_PEG4_Labelled	-0.649416	Expt12	Kasumi	surfaceome.by.ML
82	EPHB3; EPHB4;	Amine_PEG4_Labelled	-0.909657	Expt12	Kasumi	surfaceome.by.ML
83	ERMP1;	Amine_PEG4_Labelled	0.629025	Expt12	Kasumi	surfaceome.by.ML
84	EVI2B;	Amine_PEG4_Labelled	0.162673	Expt12	Kasumi	surfaceome.by.ML
85	F11R;	Amine_PEG4_Labelled	1.7243	Expt12	Kasumi	surfaceome.by.ML
86	FAS;	Amine_PEG4_Labelled	0.426804	Expt12	Kasumi	surfaceome.by.ML
87	FCGR1A;	Amine_PEG4_Labelled	0.524834	Expt12	Kasumi	surfaceome.by.ML
88	FCGR1A; FCGR1B;	Amine_PEG4_Labelled	1.27125	Expt12	Kasumi	surfaceome.by.ML
89	FCGR2A; FCGR2C;	Amine_PEG4_Labelled	1.27149	Expt12	Kasumi	surfaceome.by.ML
90	FCGR2B;	Amine_PEG4_Labelled	0.424149	Expt12	Kasumi	surfaceome.by.ML
91	FCGRT;	Amine_PEG4_Labelled	1.52013	Expt12	Kasumi	surfaceome.by.ML
92	FER1L5; MYOF;	Amine_PEG4_Labelled	-0.351301	Expt12	Kasumi	surfaceome.by.ML
93	GGT1; GGT2;	Amine_PEG4_Labelled	-0.821338	Expt12	Kasumi	surfaceome.by.ML
94	GGT1; GGT2; GGT3P;	Amine_PEG4_Labelled	0.349455	Expt12	Kasumi	surfaceome.by.ML
95	GGT1; GGT2; GGT3P; GGTLC2; GGTLC3;	Amine_PEG4_Labelled	-0.766242	Expt12	Kasumi	surfaceome.by.ML
96	GLIPR1;	Amine_PEG4_Labelled	-0.49847	Expt12	Kasumi	surfaceome.by.ML
97	GRM1;	Amine_PEG4_Labelled	-1.01645	Expt12	Kasumi	surfaceome.by.ML
98	GYPC;	Amine_PEG4_Labelled	0.873512	Expt12	Kasumi	surfaceome.by.ML
99	HBB; HBD; HBE1; HBG1; HBG2;	Amine_PEG4_Labelled	0.72502	Expt12	Kasumi	surfaceome.by.ML
100	HLA-A; HLA-A; HLA-A; HLA-A; HLA-A; HLA-A; HLA-A; HLA-A; HLA-A; HLA-A; HLA-A;	Amine_PEG4_Labelled	2.00505	Expt12	Kasumi	surfaceome.by.ML
101	HLA-A; HLA-A; HLA-A; HLA-A; HLA-A; HLA-A; HLA-A; HLA-A; HLA-A; HLA-A; HLA-A; HLA-A; HLA-A; HLA-A; HLA-A; HLA-A; HLA-A; HLA-A; HLA-A;	Amine_PEG4_Labelled	0.117405	Expt12	Kasumi	surfaceome.by.ML
102	HLA-A; HLA-A; HLA-A; HLA-A; HLA-A; HLA-A; HLA-A; HLA-A; HLA-A; HLA-A; HLA-A; HLA-A; HLA-A; HLA-A; HLA-A; HLA-A; HLA-A; HLA-A; HLA-A; HLA-A; HLA-A; HLA-B; HLA-C; HLA-C; HLA-C; HLA-C; HLA-C; HLA-C; HLA-C; HLA-C; HLA-C; HLA-C; HLA-C; HLA-C; HLA-C; HLA-C; HLA-H;	Amine_PEG4_Labelled	1.74605	Expt12	Kasumi	surfaceome.by.ML
103	HLA-A; HLA-A; HLA-A; HLA-A; HLA-A; HLA-A; HLA-A; HLA-A; HLA-A; HLA-A; HLA-A; HLA-A; HLA-A; HLA-A; HLA-A; HLA-A; HLA-A; HLA-A; HLA-A; HLA-A; HLA-B; HLA-B; HLA-B; HLA-B; HLA-B; HLA-B; HLA-B; HLA-B; HLA-B; HLA-B; HLA-B; HLA-B; HLA-B; HLA-B; HLA-B; HLA-B; HLA-B; HLA-B; HLA-B; HLA-B; HLA-B; HLA-B; HLA-B; HLA-C; HLA-C; HLA-C; HLA-C; HLA-C; HLA-C; HLA-C; HLA-C; HLA-C; HLA-F; HLA-H;	Amine_PEG4_Labelled	0.740021	Expt12	Kasumi	surfaceome.by.ML
104	HLA-A; HLA-A; HLA-A; HLA-A; HLA-A; HLA-A; HLA-A; HLA-A; HLA-A; HLA-A; HLA-A; HLA-A; HLA-A; HLA-A; HLA-A; HLA-A; HLA-A; HLA-A; HLA-A; HLA-A; HLA-B; HLA-B; HLA-B; HLA-B; HLA-B; HLA-B; HLA-B; HLA-B; HLA-B; HLA-B; HLA-B; HLA-B; HLA-B; HLA-C; HLA-C; HLA-C; HLA-C; HLA-C; HLA-C; HLA-C; HLA-C;	Amine_PEG4_Labelled	2.12563	Expt12	Kasumi	surfaceome.by.ML
105	HLA-A; HLA-A; HLA-A; HLA-A; HLA-A; HLA-A; HLA-A; HLA-A; HLA-A; HLA-A; HLA-A; HLA-A; HLA-A; HLA-A; HLA-A; HLA-A; HLA-B; HLA-B; HLA-B; HLA-B; HLA-B; HLA-B; HLA-B; HLA-B; HLA-C; HLA-C; HLA-C; HLA-C; HLA-C; HLA-C; HLA-C; HLA-C; HLA-C; HLA-C; HLA-C; HLA-C; HLA-C; HLA-H;	Amine_PEG4_Labelled	1.68671	Expt12	Kasumi	surfaceome.by.ML
106	HLA-A; HLA-A; HLA-A; HLA-A; HLA-A; HLA-A; HLA-A; HLA-B; HLA-B; HLA-B; HLA-B; HLA-B; HLA-B; HLA-B; HLA-B; HLA-B; HLA-B; HLA-B; HLA-B; HLA-B; HLA-B; HLA-B; HLA-B; HLA-B; HLA-B; HLA-B; HLA-B; HLA-B; HLA-B; HLA-B; HLA-B; HLA-B; HLA-B; HLA-B; HLA-B; HLA-B; HLA-B; HLA-B; HLA-B;	Amine_PEG4_Labelled	1.54943	Expt12	Kasumi	surfaceome.by.ML
107	HLA-A; HLA-A; HLA-A; HLA-A; HLA-A; HLA-A; HLA-A; HLA-B; HLA-B; HLA-B; HLA-B; HLA-B; HLA-B; HLA-B; HLA-B; HLA-B; HLA-B; HLA-B; HLA-B; HLA-B; HLA-B; HLA-B; HLA-B; HLA-B; HLA-B; HLA-B; HLA-B; HLA-B; HLA-B; HLA-B; HLA-B; HLA-B; HLA-B; HLA-B; HLA-B; HLA-B; HLA-B; HLA-B; HLA-B; HLA-C; HLA-C; HLA-C; HLA-C; HLA-C; HLA-C; HLA-C; HLA-C; HLA-C; HLA-C; HLA-C; HLA-E; HLA-G; HLA-H;	Amine_PEG4_Labelled	1.7612	Expt12	Kasumi	surfaceome.by.ML
108	HLA-A; HLA-A; HLA-B; HLA-C; HLA-C;	Amine_PEG4_Labelled	2.16152	Expt12	Kasumi	surfaceome.by.ML
109	HLA-B; HLA-B; HLA-B; HLA-B; HLA-B; HLA-B; HLA-B; HLA-B; HLA-B; HLA-B; HLA-B; HLA-B; HLA-B; HLA-B; HLA-B; HLA-B; HLA-B; HLA-B; HLA-B; HLA-B; HLA-B; HLA-B; HLA-B; HLA-B; HLA-B; HLA-B; HLA-B; HLA-B; HLA-B; HLA-B; HLA-B; HLA-B; HLA-B; HLA-B;	Amine_PEG4_Labelled	1.28672	Expt12	Kasumi	surfaceome.by.ML
110	HLA-B; HLA-B; HLA-B; HLA-B; HLA-B; HLA-B; HLA-B; HLA-B; HLA-B; HLA-B; HLA-B; HLA-B; HLA-B; HLA-B; HLA-B; HLA-B; HLA-B; HLA-B; HLA-B; HLA-B; HLA-B; HLA-B; HLA-B; HLA-B; HLA-B; HLA-B; HLA-B; HLA-B; HLA-B; HLA-B; HLA-B; HLA-B; HLA-C; HLA-C; HLA-C; HLA-C; HLA-C; HLA-C; HLA-C; HLA-C; HLA-C; HLA-C; HLA-C;	Amine_PEG4_Labelled	1.22447	Expt12	Kasumi	surfaceome.by.ML
111	HLA-B; HLA-B; HLA-B; HLA-B; HLA-B; HLA-B; HLA-B; HLA-B; HLA-B; HLA-B; HLA-B; HLA-B; HLA-B; HLA-B; HLA-B; HLA-B; HLA-B; HLA-B; HLA-B; HLA-B; HLA-B; HLA-B; HLA-B; HLA-B; HLA-B; HLA-B; HLA-B; HLA-B; HLA-E;	Amine_PEG4_Labelled	1.01067	Expt12	Kasumi	surfaceome.by.ML
112	HLA-B; HLA-B; HLA-B; HLA-B; HLA-B; HLA-B; HLA-B; HLA-B; HLA-B; HLA-B; HLA-B; HLA-B; HLA-B; HLA-B; HLA-B; HLA-B; HLA-B; HLA-B; HLA-B; HLA-B; HLA-B; HLA-B; HLA-B; HLA-B; HLA-B; HLA-B; HLA-B; HLA-C; HLA-C; HLA-C; HLA-C; HLA-C; HLA-C; HLA-C; HLA-C; HLA-C; HLA-C; HLA-C; HLA-C; HLA-C; HLA-C;	Amine_PEG4_Labelled	1.83058	Expt12	Kasumi	surfaceome.by.ML
113	HLA-B; HLA-B; HLA-B; HLA-B; HLA-B; HLA-B; HLA-B; HLA-B; HLA-B; HLA-B; HLA-B; HLA-C; HLA-C; HLA-C; HLA-C; HLA-E; HLA-H;	Amine_PEG4_Labelled	0.991659	Expt12	Kasumi	surfaceome.by.ML
114	HLA-B; HLA-C; HLA-C; HLA-C; HLA-C; HLA-C; HLA-C; HLA-C; HLA-C; HLA-C; HLA-C; HLA-C; HLA-C;	Amine_PEG4_Labelled	0.98567	Expt12	Kasumi	surfaceome.by.ML
115	HLA-C;	Amine_PEG4_Labelled	1.01067	Expt12	Kasumi	surfaceome.by.ML
116	HLA-C; HLA-C; HLA-C; HLA-C; HLA-C;	Amine_PEG4_Labelled	-0.722154	Expt12	Kasumi	surfaceome.by.ML
117	HLA-C; HLA-C; HLA-C; HLA-C; HLA-C; HLA-C;	Amine_PEG4_Labelled	0.676606	Expt12	Kasumi	surfaceome.by.ML
118	HLA-DPB1;	Amine_PEG4_Labelled	-0.392134	Expt12	Kasumi	surfaceome.by.ML
119	HLA-DPB1; HLA-DRB1; HLA-DRB1; HLA-DRB1; HLA-DRB1; HLA-DRB1;	Amine_PEG4_Labelled	-0.184047	Expt12	Kasumi	surfaceome.by.ML
120	HLA-E;	Amine_PEG4_Labelled	-0.41465	Expt12	Kasumi	surfaceome.by.ML
121	HLA-G;	Amine_PEG4_Labelled	2.05972	Expt12	Kasumi	surfaceome.by.ML
122	HM13;	Amine_PEG4_Labelled	1.07935	Expt12	Kasumi	surfaceome.by.ML
123	ICAM1;	Amine_PEG4_Labelled	0.520312	Expt12	Kasumi	surfaceome.by.ML
124	ICAM2;	Amine_PEG4_Labelled	-0.65758	Expt12	Kasumi	surfaceome.by.ML
125	ICAM3;	Amine_PEG4_Labelled	2.1716	Expt12	Kasumi	surfaceome.by.ML
126	ICOSLG;	Amine_PEG4_Labelled	-1.27528	Expt12	Kasumi	surfaceome.by.ML
127	IFNGR1;	Amine_PEG4_Labelled	-0.236909	Expt12	Kasumi	surfaceome.by.ML
128	IGF1R;	Amine_PEG4_Labelled	0.265589	Expt12	Kasumi	surfaceome.by.ML
129	IGF1R; INSR;	Amine_PEG4_Labelled	-1.17226	Expt12	Kasumi	surfaceome.by.ML
130	IL18R1;	Amine_PEG4_Labelled	-1.08016	Expt12	Kasumi	surfaceome.by.ML
131	IL2RG;	Amine_PEG4_Labelled	-1.57116	Expt12	Kasumi	surfaceome.by.ML
132	IL3RA;	Amine_PEG4_Labelled	-1.41093	Expt12	Kasumi	surfaceome.by.ML
133	INSR;	Amine_PEG4_Labelled	0.062789	Expt12	Kasumi	surfaceome.by.ML
134	ITGA1;	Amine_PEG4_Labelled	0.26079	Expt12	Kasumi	surfaceome.by.ML
135	ITGA4;	Amine_PEG4_Labelled	1.82646	Expt12	Kasumi	surfaceome.by.ML
136	ITGA5;	Amine_PEG4_Labelled	1.84627	Expt12	Kasumi	surfaceome.by.ML
137	ITGA6;	Amine_PEG4_Labelled	0.975613	Expt12	Kasumi	surfaceome.by.ML
138	ITGA7;	Amine_PEG4_Labelled	0.819965	Expt12	Kasumi	surfaceome.by.ML
139	ITGAD; ITGAX;	Amine_PEG4_Labelled	0.0395063	Expt12	Kasumi	surfaceome.by.ML
140	ITGAL;	Amine_PEG4_Labelled	1.62404	Expt12	Kasumi	surfaceome.by.ML
141	ITGAL; JAG2;	Amine_PEG4_Labelled	0.806429	Expt12	Kasumi	surfaceome.by.ML
142	ITGAM;	Amine_PEG4_Labelled	2.20336	Expt12	Kasumi	surfaceome.by.ML
143	ITGAM; ITGAX;	Amine_PEG4_Labelled	0.882177	Expt12	Kasumi	surfaceome.by.ML
144	ITGAX;	Amine_PEG4_Labelled	0.633029	Expt12	Kasumi	surfaceome.by.ML
145	ITGB1;	Amine_PEG4_Labelled	1.97288	Expt12	Kasumi	surfaceome.by.ML
146	ITGB2;	Amine_PEG4_Labelled	2.31219	Expt12	Kasumi	surfaceome.by.ML
147	ITGB2; ITGB7;	Amine_PEG4_Labelled	0.942669	Expt12	Kasumi	surfaceome.by.ML
148	ITGB3;	Amine_PEG4_Labelled	0.905508	Expt12	Kasumi	surfaceome.by.ML
149	ITGB5;	Amine_PEG4_Labelled	0.942669	Expt12	Kasumi	surfaceome.by.ML
150	LAIR1;	Amine_PEG4_Labelled	1.52049	Expt12	Kasumi	surfaceome.by.ML
151	LAIR1; LAIR2;	Amine_PEG4_Labelled	0.437557	Expt12	Kasumi	surfaceome.by.ML
152	LAMP1;	Amine_PEG4_Labelled	0.749583	Expt12	Kasumi	surfaceome.by.ML
153	LAMP2;	Amine_PEG4_Labelled	-0.934895	Expt12	Kasumi	surfaceome.by.ML
154	LILRA1; LILRA2; LILRA3; LILRB1;	Amine_PEG4_Labelled	-0.672135	Expt12	Kasumi	surfaceome.by.ML
155	LILRA2;	Amine_PEG4_Labelled	-0.362211	Expt12	Kasumi	surfaceome.by.ML
156	LILRB1;	Amine_PEG4_Labelled	-0.75513	Expt12	Kasumi	surfaceome.by.ML
157	LILRB1; LILRB2;	Amine_PEG4_Labelled	-0.159639	Expt12	Kasumi	surfaceome.by.ML
158	LILRB1; LILRB4;	Amine_PEG4_Labelled	-0.752774	Expt12	Kasumi	surfaceome.by.ML
159	LMAN2;	Amine_PEG4_Labelled	1.92179	Expt12	Kasumi	surfaceome.by.ML
160	LMAN2L;	Amine_PEG4_Labelled	-1.1269	Expt12	Kasumi	surfaceome.by.ML
161	LNPEP;	Amine_PEG4_Labelled	1.47336	Expt12	Kasumi	surfaceome.by.ML
162	LRTM2; TMED4;	Amine_PEG4_Labelled	-0.0142068	Expt12	Kasumi	surfaceome.by.ML
163	LTB4R;	Amine_PEG4_Labelled	0.0580722	Expt12	Kasumi	surfaceome.by.ML
164	LTBR;	Amine_PEG4_Labelled	-0.647578	Expt12	Kasumi	surfaceome.by.ML
165	LY75;	Amine_PEG4_Labelled	1.4697	Expt12	Kasumi	surfaceome.by.ML
166	M6PR;	Amine_PEG4_Labelled	0.727999	Expt12	Kasumi	surfaceome.by.ML
167	MFAP3;	Amine_PEG4_Labelled	0.379708	Expt12	Kasumi	surfaceome.by.ML
168	MPZL1;	Amine_PEG4_Labelled	0.707046	Expt12	Kasumi	surfaceome.by.ML
169	MRC2;	Amine_PEG4_Labelled	1.07068	Expt12	Kasumi	surfaceome.by.ML
170	MYADM;	Amine_PEG4_Labelled	1.51169	Expt12	Kasumi	surfaceome.by.ML
171	NCSTN;	Amine_PEG4_Labelled	-0.569293	Expt12	Kasumi	surfaceome.by.ML
172	NOTCH2;	Amine_PEG4_Labelled	0.216296	Expt12	Kasumi	surfaceome.by.ML
173	NTNG2;	Amine_PEG4_Labelled	-0.246576	Expt12	Kasumi	surfaceome.by.ML
174	NUP210;	Amine_PEG4_Labelled	1.51121	Expt12	Kasumi	surfaceome.by.ML
175	NUP210L;	Amine_PEG4_Labelled	0.497261	Expt12	Kasumi	surfaceome.by.ML
176	OR56B2P; UBE2V1; UBE2V2;	Amine_PEG4_Labelled	0.101421	Expt12	Kasumi	surfaceome.by.ML
177	P2RX1;	Amine_PEG4_Labelled	-0.42088	Expt12	Kasumi	surfaceome.by.ML
178	P2RY8;	Amine_PEG4_Labelled	0.685886	Expt12	Kasumi	surfaceome.by.ML
179	PECAM1;	Amine_PEG4_Labelled	0.882111	Expt12	Kasumi	surfaceome.by.ML
180	PHB2;	Amine_PEG4_Labelled	2.40127	Expt12	Kasumi	surfaceome.by.ML
181	PILRA;	Amine_PEG4_Labelled	0.207059	Expt12	Kasumi	surfaceome.by.ML
182	PLA2R1;	Amine_PEG4_Labelled	0.626434	Expt12	Kasumi	surfaceome.by.ML
183	PLAUR;	Amine_PEG4_Labelled	-0.0921784	Expt12	Kasumi	surfaceome.by.ML
184	PLXNA1;	Amine_PEG4_Labelled	-0.505239	Expt12	Kasumi	surfaceome.by.ML
185	PLXNA1; PLXNA4;	Amine_PEG4_Labelled	-1.63162	Expt12	Kasumi	surfaceome.by.ML
186	PLXNB1;	Amine_PEG4_Labelled	-4.33828	Expt12	Kasumi	surfaceome.by.ML
187	PLXNB2;	Amine_PEG4_Labelled	1.00695	Expt12	Kasumi	surfaceome.by.ML
188	PLXNC1;	Amine_PEG4_Labelled	-0.477043	Expt12	Kasumi	surfaceome.by.ML
189	PODXL2;	Amine_PEG4_Labelled	-0.933902	Expt12	Kasumi	surfaceome.by.ML
190	POR;	Amine_PEG4_Labelled	0.476566	Expt12	Kasumi	surfaceome.by.ML
191	PROCR;	Amine_PEG4_Labelled	0.66537	Expt12	Kasumi	surfaceome.by.ML
192	PTK7;	Amine_PEG4_Labelled	1.34628	Expt12	Kasumi	surfaceome.by.ML
193	PTPRA;	Amine_PEG4_Labelled	1.02631	Expt12	Kasumi	surfaceome.by.ML
194	PTPRA; PTPRE;	Amine_PEG4_Labelled	-0.140809	Expt12	Kasumi	surfaceome.by.ML
195	PTPRC;	Amine_PEG4_Labelled	2.28856	Expt12	Kasumi	surfaceome.by.ML
196	PTPRD;	Amine_PEG4_Labelled	0.472133	Expt12	Kasumi	surfaceome.by.ML
197	PTPRD; PTPRF;	Amine_PEG4_Labelled	0.449379	Expt12	Kasumi	surfaceome.by.ML
198	PTPRD; PTPRF; PTPRS;	Amine_PEG4_Labelled	0.603157	Expt12	Kasumi	surfaceome.by.ML
199	PTPRD; PTPRS;	Amine_PEG4_Labelled	-0.471037	Expt12	Kasumi	surfaceome.by.ML
200	PTPRF;	Amine_PEG4_Labelled	2.24221	Expt12	Kasumi	surfaceome.by.ML
201	PTPRG;	Amine_PEG4_Labelled	0.0545479	Expt12	Kasumi	surfaceome.by.ML
202	QSOX2;	Amine_PEG4_Labelled	-0.941298	Expt12	Kasumi	surfaceome.by.ML
203	RECK;	Amine_PEG4_Labelled	-0.223052	Expt12	Kasumi	surfaceome.by.ML
204	REL;	Amine_PEG4_Labelled	-1.38044	Expt12	Kasumi	surfaceome.by.ML
205	RNF130;	Amine_PEG4_Labelled	-1.02571	Expt12	Kasumi	surfaceome.by.ML
206	RP2;	Amine_PEG4_Labelled	-0.279552	Expt12	Kasumi	surfaceome.by.ML
207	RPN1;	Amine_PEG4_Labelled	2.70834	Expt12	Kasumi	surfaceome.by.ML
208	RRS1;	Amine_PEG4_Labelled	-0.141578	Expt12	Kasumi	surfaceome.by.ML
209	RTN4RL2;	Amine_PEG4_Labelled	0.64079	Expt12	Kasumi	surfaceome.by.ML
210	SCARB1;	Amine_PEG4_Labelled	-0.462743	Expt12	Kasumi	surfaceome.by.ML
211	SELPLG;	Amine_PEG4_Labelled	-0.129158	Expt12	Kasumi	surfaceome.by.ML
212	SEMA4A;	Amine_PEG4_Labelled	0.713093	Expt12	Kasumi	surfaceome.by.ML
213	SEMA4B;	Amine_PEG4_Labelled	0.00687216	Expt12	Kasumi	surfaceome.by.ML
214	SEMA4D;	Amine_PEG4_Labelled	0.381376	Expt12	Kasumi	surfaceome.by.ML
215	SIGLEC11; SIGLEC5;	Amine_PEG4_Labelled	-0.0951905	Expt12	Kasumi	surfaceome.by.ML
216	SIGLEC12;	Amine_PEG4_Labelled	-0.361374	Expt12	Kasumi	surfaceome.by.ML
217	SIGLEC14; SIGLEC5;	Amine_PEG4_Labelled	0.00730629	Expt12	Kasumi	surfaceome.by.ML
218	SIGLEC5;	Amine_PEG4_Labelled	-0.0130616	Expt12	Kasumi	surfaceome.by.ML
219	SIGLEC9;	Amine_PEG4_Labelled	-0.355046	Expt12	Kasumi	surfaceome.by.ML
220	SIRPA;	Amine_PEG4_Labelled	1.01786	Expt12	Kasumi	surfaceome.by.ML
221	SIRPA; SIRPB1;	Amine_PEG4_Labelled	1.80539	Expt12	Kasumi	surfaceome.by.ML
222	SIRPA; SIRPB1; SIRPB1;	Amine_PEG4_Labelled	1.32055	Expt12	Kasumi	surfaceome.by.ML
223	SIRPA; SIRPB1; SIRPG;	Amine_PEG4_Labelled	1.21761	Expt12	Kasumi	surfaceome.by.ML
224	SIRPB1; SIRPG;	Amine_PEG4_Labelled	-0.577164	Expt12	Kasumi	surfaceome.by.ML
225	SLC12A2;	Amine_PEG4_Labelled	-1.00569	Expt12	Kasumi	surfaceome.by.ML
226	SLC16A1;	Amine_PEG4_Labelled	1.62769	Expt12	Kasumi	surfaceome.by.ML
227	SLC16A7;	Amine_PEG4_Labelled	0.532504	Expt12	Kasumi	surfaceome.by.ML
228	SLC1A4;	Amine_PEG4_Labelled	1.15452	Expt12	Kasumi	surfaceome.by.ML
229	SLC1A5;	Amine_PEG4_Labelled	1.45367	Expt12	Kasumi	surfaceome.by.ML
230	SLC20A2;	Amine_PEG4_Labelled	-1.25787	Expt12	Kasumi	surfaceome.by.ML
231	SLC26A6;	Amine_PEG4_Labelled	0.487672	Expt12	Kasumi	surfaceome.by.ML
232	SLC29A1;	Amine_PEG4_Labelled	0.0599466	Expt12	Kasumi	surfaceome.by.ML
233	SLC2A1;	Amine_PEG4_Labelled	0.886985	Expt12	Kasumi	surfaceome.by.ML
234	SLC2A5;	Amine_PEG4_Labelled	0.00666573	Expt12	Kasumi	surfaceome.by.ML
235	SLC2A9;	Amine_PEG4_Labelled	-4.33828	Expt12	Kasumi	surfaceome.by.ML
236	SLC37A4;	Amine_PEG4_Labelled	0.407478	Expt12	Kasumi	surfaceome.by.ML
237	SLC38A1;	Amine_PEG4_Labelled	0.761545	Expt12	Kasumi	surfaceome.by.ML
238	SLC38A2;	Amine_PEG4_Labelled	-0.438552	Expt12	Kasumi	surfaceome.by.ML
239	SLC39A14;	Amine_PEG4_Labelled	0.0338063	Expt12	Kasumi	surfaceome.by.ML
240	SLC39A6;	Amine_PEG4_Labelled	0.450709	Expt12	Kasumi	surfaceome.by.ML
241	SLC3A2;	Amine_PEG4_Labelled	2.20654	Expt12	Kasumi	surfaceome.by.ML
242	SLC43A1;	Amine_PEG4_Labelled	-0.307856	Expt12	Kasumi	surfaceome.by.ML
243	SLC43A3;	Amine_PEG4_Labelled	0.643053	Expt12	Kasumi	surfaceome.by.ML
244	SLC44A1;	Amine_PEG4_Labelled	1.59028	Expt12	Kasumi	surfaceome.by.ML
245	SLC44A2;	Amine_PEG4_Labelled	0.693351	Expt12	Kasumi	surfaceome.by.ML
246	SLC4A10; SLC4A7; SLC4A8;	Amine_PEG4_Labelled	-0.970094	Expt12	Kasumi	surfaceome.by.ML
247	SLC4A7;	Amine_PEG4_Labelled	0.293504	Expt12	Kasumi	surfaceome.by.ML
248	SLC52A2;	Amine_PEG4_Labelled	0.421361	Expt12	Kasumi	surfaceome.by.ML
249	SLC7A1;	Amine_PEG4_Labelled	0.415875	Expt12	Kasumi	surfaceome.by.ML
250	SLC7A1; SLC7A2;	Amine_PEG4_Labelled	-0.0243643	Expt12	Kasumi	surfaceome.by.ML
251	SLC7A5;	Amine_PEG4_Labelled	1.56339	Expt12	Kasumi	surfaceome.by.ML
252	SLC7A5; SLC7A6; SLC7A7;	Amine_PEG4_Labelled	0.668303	Expt12	Kasumi	surfaceome.by.ML
253	SLC7A6;	Amine_PEG4_Labelled	0.30986	Expt12	Kasumi	surfaceome.by.ML
254	SLC9A1;	Amine_PEG4_Labelled	0.681698	Expt12	Kasumi	surfaceome.by.ML
255	SPN;	Amine_PEG4_Labelled	2.07222	Expt12	Kasumi	surfaceome.by.ML
256	SPNS3;	Amine_PEG4_Labelled	-1.62076	Expt12	Kasumi	surfaceome.by.ML
257	SSR1;	Amine_PEG4_Labelled	1.14923	Expt12	Kasumi	surfaceome.by.ML
258	STT3B;	Amine_PEG4_Labelled	1.52843	Expt12	Kasumi	surfaceome.by.ML
259	SYPL1;	Amine_PEG4_Labelled	0.807255	Expt12	Kasumi	surfaceome.by.ML
260	TGFBR1;	Amine_PEG4_Labelled	0.0445049	Expt12	Kasumi	surfaceome.by.ML
261	TGOLN2;	Amine_PEG4_Labelled	0.314442	Expt12	Kasumi	surfaceome.by.ML
262	THBD;	Amine_PEG4_Labelled	-0.146941	Expt12	Kasumi	surfaceome.by.ML
263	TLN1; TLN2;	Amine_PEG4_Labelled	0.610463	Expt12	Kasumi	surfaceome.by.ML
264	TM9SF2;	Amine_PEG4_Labelled	0.796442	Expt12	Kasumi	surfaceome.by.ML
265	TM9SF3;	Amine_PEG4_Labelled	0.933212	Expt12	Kasumi	surfaceome.by.ML
266	TMED7;	Amine_PEG4_Labelled	1.29445	Expt12	Kasumi	surfaceome.by.ML
267	TMEM154;	Amine_PEG4_Labelled	-0.868521	Expt12	Kasumi	surfaceome.by.ML
268	TMEM30A;	Amine_PEG4_Labelled	0.985487	Expt12	Kasumi	surfaceome.by.ML
269	TMEM87B;	Amine_PEG4_Labelled	-1.85203	Expt12	Kasumi	surfaceome.by.ML
270	TMX3;	Amine_PEG4_Labelled	0.312845	Expt12	Kasumi	surfaceome.by.ML
271	TMX4;	Amine_PEG4_Labelled	-0.243278	Expt12	Kasumi	surfaceome.by.ML
272	TNFSF13B;	Amine_PEG4_Labelled	-1.22503	Expt12	Kasumi	surfaceome.by.ML
273	TOP1;	Amine_PEG4_Labelled	1.35642	Expt12	Kasumi	surfaceome.by.ML
274	TOP1; TOP1MT;	Amine_PEG4_Labelled	0.82275	Expt12	Kasumi	surfaceome.by.ML
275	TREML2;	Amine_PEG4_Labelled	-0.431897	Expt12	Kasumi	surfaceome.by.ML
276	TRPV2;	Amine_PEG4_Labelled	-0.284046	Expt12	Kasumi	surfaceome.by.ML
277	TYRO3;	Amine_PEG4_Labelled	-1.18413	Expt12	Kasumi	surfaceome.by.ML
278	ADAM10;	Amine_PEG4_Labelled.1	1.91083	Expt12	Kasumi	surfaceome.by.ML
279	ADAM15;	Amine_PEG4_Labelled.1	-0.00948091	Expt12	Kasumi	surfaceome.by.ML
280	ADAM9;	Amine_PEG4_Labelled.1	0.849027	Expt12	Kasumi	surfaceome.by.ML
281	AK2;	Amine_PEG4_Labelled.1	1.71055	Expt12	Kasumi	surfaceome.by.ML
282	ALCAM;	Amine_PEG4_Labelled.1	1.20606	Expt12	Kasumi	surfaceome.by.ML
283	ARF1; ARF3;	Amine_PEG4_Labelled.1	1.09783	Expt12	Kasumi	surfaceome.by.ML
284	ARF1; ARF3; ARF4; ARF5;	Amine_PEG4_Labelled.1	1.75847	Expt12	Kasumi	surfaceome.by.ML
285	ARF1; ARF3; ARF5;	Amine_PEG4_Labelled.1	0.472482	Expt12	Kasumi	surfaceome.by.ML
286	ATP12A; ATP1A1; ATP1A2; ATP1A3; ATP1A4;	Amine_PEG4_Labelled.1	0.902057	Expt12	Kasumi	surfaceome.by.ML
287	ATP12A; ATP1A1; ATP1A2; ATP1A3; ATP1A4; ATP4A;	Amine_PEG4_Labelled.1	1.18476	Expt12	Kasumi	surfaceome.by.ML
288	ATP1A1;	Amine_PEG4_Labelled.1	1.95427	Expt12	Kasumi	surfaceome.by.ML
289	ATP1A1; ATP1A2;	Amine_PEG4_Labelled.1	-0.853331	Expt12	Kasumi	surfaceome.by.ML
290	ATP1A1; ATP1A2; ATP1A3;	Amine_PEG4_Labelled.1	1.17457	Expt12	Kasumi	surfaceome.by.ML
291	ATP1A1; ATP1A2; ATP1A3; ATP1A4;	Amine_PEG4_Labelled.1	0.6745	Expt12	Kasumi	surfaceome.by.ML
292	ATP1A1; ATP1A2; ATP1A3; ATP4A;	Amine_PEG4_Labelled.1	0.780226	Expt12	Kasumi	surfaceome.by.ML
293	ATP1A1; ATP1A3;	Amine_PEG4_Labelled.1	0.744321	Expt12	Kasumi	surfaceome.by.ML
294	ATP1A3;	Amine_PEG4_Labelled.1	0.136872	Expt12	Kasumi	surfaceome.by.ML
295	ATP1B1;	Amine_PEG4_Labelled.1	0.275505	Expt12	Kasumi	surfaceome.by.ML
296	ATP1B3;	Amine_PEG4_Labelled.1	1.89978	Expt12	Kasumi	surfaceome.by.ML
297	ATP2B1; ATP2B2; ATP2B3; ATP2B4;	Amine_PEG4_Labelled.1	0.245727	Expt12	Kasumi	surfaceome.by.ML
298	ATP2B1; ATP2B3; ATP2B4;	Amine_PEG4_Labelled.1	-0.538131	Expt12	Kasumi	surfaceome.by.ML
299	ATP2B4;	Amine_PEG4_Labelled.1	0.571602	Expt12	Kasumi	surfaceome.by.ML
300	ATP6V0A1; ATP6V0A2;	Amine_PEG4_Labelled.1	-0.949105	Expt12	Kasumi	surfaceome.by.ML
301	BRD2;	Amine_PEG4_Labelled.1	-1.17927	Expt12	Kasumi	surfaceome.by.ML
302	BSG;	Amine_PEG4_Labelled.1	2.26976	Expt12	Kasumi	surfaceome.by.ML
303	BST1;	Amine_PEG4_Labelled.1	0.0508654	Expt12	Kasumi	surfaceome.by.ML
304	BST2;	Amine_PEG4_Labelled.1	1.44715	Expt12	Kasumi	surfaceome.by.ML
305	BTK; EPHA2; EPHA3; EPHA5; EPHA6; EPHA7; EPHA8; EPHB1; EPHB2; EPHB3; EPHB4;	Amine_PEG4_Labelled.1	0.177105	Expt12	Kasumi	surfaceome.by.ML
306	BTN2A1;	Amine_PEG4_Labelled.1	-1.13532	Expt12	Kasumi	surfaceome.by.ML
307	BTN3A1; BTN3A2; BTN3A3;	Amine_PEG4_Labelled.1	0.137337	Expt12	Kasumi	surfaceome.by.ML
308	C5AR1;	Amine_PEG4_Labelled.1	0.195285	Expt12	Kasumi	surfaceome.by.ML
309	CACNG6;	Amine_PEG4_Labelled.1	0.772727	Expt12	Kasumi	surfaceome.by.ML
310	CCR1;	Amine_PEG4_Labelled.1	-0.481217	Expt12	Kasumi	surfaceome.by.ML
311	CCRL2;	Amine_PEG4_Labelled.1	-0.213476	Expt12	Kasumi	surfaceome.by.ML
312	CD14;	Amine_PEG4_Labelled.1	-0.722188	Expt12	Kasumi	surfaceome.by.ML
313	CD151;	Amine_PEG4_Labelled.1	0.262568	Expt12	Kasumi	surfaceome.by.ML
314	CD300A;	Amine_PEG4_Labelled.1	1.16028	Expt12	Kasumi	surfaceome.by.ML
315	CD300LF;	Amine_PEG4_Labelled.1	0.206536	Expt12	Kasumi	surfaceome.by.ML
316	CD33;	Amine_PEG4_Labelled.1	1.96025	Expt12	Kasumi	surfaceome.by.ML
317	CD36;	Amine_PEG4_Labelled.1	0.80671	Expt12	Kasumi	surfaceome.by.ML
318	CD38;	Amine_PEG4_Labelled.1	1.6923	Expt12	Kasumi	surfaceome.by.ML
319	CD4;	Amine_PEG4_Labelled.1	1.02269	Expt12	Kasumi	surfaceome.by.ML
320	CD44;	Amine_PEG4_Labelled.1	2.51124	Expt12	Kasumi	surfaceome.by.ML
321	CD46;	Amine_PEG4_Labelled.1	0.860275	Expt12	Kasumi	surfaceome.by.ML
322	CD47;	Amine_PEG4_Labelled.1	1.4036	Expt12	Kasumi	surfaceome.by.ML
323	CD53;	Amine_PEG4_Labelled.1	0.17486	Expt12	Kasumi	surfaceome.by.ML
324	CD55;	Amine_PEG4_Labelled.1	-0.108908	Expt12	Kasumi	surfaceome.by.ML
325	CD58;	Amine_PEG4_Labelled.1	-0.0269021	Expt12	Kasumi	surfaceome.by.ML
326	CD63;	Amine_PEG4_Labelled.1	0.607776	Expt12	Kasumi	surfaceome.by.ML
327	CD69;	Amine_PEG4_Labelled.1	0.938838	Expt12	Kasumi	surfaceome.by.ML
328	CD74;	Amine_PEG4_Labelled.1	1.30657	Expt12	Kasumi	surfaceome.by.ML
329	CD82;	Amine_PEG4_Labelled.1	0.812476	Expt12	Kasumi	surfaceome.by.ML
330	CD84;	Amine_PEG4_Labelled.1	1.06531	Expt12	Kasumi	surfaceome.by.ML
331	CD93;	Amine_PEG4_Labelled.1	0.594645	Expt12	Kasumi	surfaceome.by.ML
332	CD93; PCSK1N;	Amine_PEG4_Labelled.1	0.119948	Expt12	Kasumi	surfaceome.by.ML
333	CD97;	Amine_PEG4_Labelled.1	1.48036	Expt12	Kasumi	surfaceome.by.ML
334	CHD3; CHD4;	Amine_PEG4_Labelled.1	-1.40243	Expt12	Kasumi	surfaceome.by.ML
335	CHD3; CHD4; CHD5;	Amine_PEG4_Labelled.1	-0.0736874	Expt12	Kasumi	surfaceome.by.ML
336	CHD4;	Amine_PEG4_Labelled.1	0.857404	Expt12	Kasumi	surfaceome.by.ML
337	CHRNB1; DNAJC10;	Amine_PEG4_Labelled.1	-0.265127	Expt12	Kasumi	surfaceome.by.ML
338	CLDND1;	Amine_PEG4_Labelled.1	0.1562	Expt12	Kasumi	surfaceome.by.ML
339	CLEC12A;	Amine_PEG4_Labelled.1	1.70678	Expt12	Kasumi	surfaceome.by.ML
340	CLEC5A;	Amine_PEG4_Labelled.1	1.32425	Expt12	Kasumi	surfaceome.by.ML
341	CPD;	Amine_PEG4_Labelled.1	0.143053	Expt12	Kasumi	surfaceome.by.ML
342	CPM;	Amine_PEG4_Labelled.1	-0.0700531	Expt12	Kasumi	surfaceome.by.ML
343	CR1;	Amine_PEG4_Labelled.1	0.152264	Expt12	Kasumi	surfaceome.by.ML
344	CSF2RA;	Amine_PEG4_Labelled.1	0.309256	Expt12	Kasumi	surfaceome.by.ML
345	CXCR4;	Amine_PEG4_Labelled.1	0.465223	Expt12	Kasumi	surfaceome.by.ML
346	CYBB;	Amine_PEG4_Labelled.1	0.843498	Expt12	Kasumi	surfaceome.by.ML
347	CYBB; NOX1;	Amine_PEG4_Labelled.1	-0.0860822	Expt12	Kasumi	surfaceome.by.ML
348	DAG1;	Amine_PEG4_Labelled.1	0.112309	Expt12	Kasumi	surfaceome.by.ML
349	DPP10;	Amine_PEG4_Labelled.1	-0.909812	Expt12	Kasumi	surfaceome.by.ML
350	DR1;	Amine_PEG4_Labelled.1	-1.11629	Expt12	Kasumi	surfaceome.by.ML
351	EBP;	Amine_PEG4_Labelled.1	1.05303	Expt12	Kasumi	surfaceome.by.ML
352	EFNB1;	Amine_PEG4_Labelled.1	-0.327542	Expt12	Kasumi	surfaceome.by.ML
353	ELL;	Amine_PEG4_Labelled.1	-0.973408	Expt12	Kasumi	surfaceome.by.ML
354	EMB;	Amine_PEG4_Labelled.1	1.23204	Expt12	Kasumi	surfaceome.by.ML
355	EMP3;	Amine_PEG4_Labelled.1	0.643745	Expt12	Kasumi	surfaceome.by.ML
356	EMP3; RPL11;	Amine_PEG4_Labelled.1	-0.318404	Expt12	Kasumi	surfaceome.by.ML
357	ENTPD1;	Amine_PEG4_Labelled.1	0.0593595	Expt12	Kasumi	surfaceome.by.ML
358	EPHA5; EPHA8; EPHB4;	Amine_PEG4_Labelled.1	-0.805288	Expt12	Kasumi	surfaceome.by.ML
359	EPHB3; EPHB4;	Amine_PEG4_Labelled.1	-0.87643	Expt12	Kasumi	surfaceome.by.ML
360	ERMP1;	Amine_PEG4_Labelled.1	0.652227	Expt12	Kasumi	surfaceome.by.ML
361	EVI2B;	Amine_PEG4_Labelled.1	0.152251	Expt12	Kasumi	surfaceome.by.ML
362	F11R;	Amine_PEG4_Labelled.1	1.61155	Expt12	Kasumi	surfaceome.by.ML
363	FAS;	Amine_PEG4_Labelled.1	0.404534	Expt12	Kasumi	surfaceome.by.ML
364	FCGR1A;	Amine_PEG4_Labelled.1	0.448163	Expt12	Kasumi	surfaceome.by.ML
365	FCGR1A; FCGR1B;	Amine_PEG4_Labelled.1	1.2703	Expt12	Kasumi	surfaceome.by.ML
366	FCGR2A; FCGR2C;	Amine_PEG4_Labelled.1	1.26257	Expt12	Kasumi	surfaceome.by.ML
367	FCGR2B;	Amine_PEG4_Labelled.1	0.412533	Expt12	Kasumi	surfaceome.by.ML
368	FCGRT;	Amine_PEG4_Labelled.1	1.61964	Expt12	Kasumi	surfaceome.by.ML
369	FER1L5; MYOF;	Amine_PEG4_Labelled.1	-0.307385	Expt12	Kasumi	surfaceome.by.ML
370	GGT1; GGT2;	Amine_PEG4_Labelled.1	0.038265	Expt12	Kasumi	surfaceome.by.ML
371	GGT1; GGT2; GGT3P;	Amine_PEG4_Labelled.1	0.35114	Expt12	Kasumi	surfaceome.by.ML
372	GGT1; GGT2; GGT3P; GGTLC2; GGTLC3;	Amine_PEG4_Labelled.1	-0.790174	Expt12	Kasumi	surfaceome.by.ML
373	GLIPR1;	Amine_PEG4_Labelled.1	-0.511096	Expt12	Kasumi	surfaceome.by.ML
374	GRM1;	Amine_PEG4_Labelled.1	-1.16687	Expt12	Kasumi	surfaceome.by.ML
375	GYPC;	Amine_PEG4_Labelled.1	0.867698	Expt12	Kasumi	surfaceome.by.ML
376	HBB; HBD; HBE1; HBG1; HBG2;	Amine_PEG4_Labelled.1	0.763878	Expt12	Kasumi	surfaceome.by.ML
377	HLA-A; HLA-A; HLA-A; HLA-A; HLA-A; HLA-A; HLA-A; HLA-A; HLA-A; HLA-A; HLA-A;	Amine_PEG4_Labelled.1	2.06071	Expt12	Kasumi	surfaceome.by.ML
378	HLA-A; HLA-A; HLA-A; HLA-A; HLA-A; HLA-A; HLA-A; HLA-A; HLA-A; HLA-A; HLA-A; HLA-A; HLA-A; HLA-A; HLA-A; HLA-A; HLA-A; HLA-A; HLA-A;	Amine_PEG4_Labelled.1	-0.0139562	Expt12	Kasumi	surfaceome.by.ML
379	HLA-A; HLA-A; HLA-A; HLA-A; HLA-A; HLA-A; HLA-A; HLA-A; HLA-A; HLA-A; HLA-A; HLA-A; HLA-A; HLA-A; HLA-A; HLA-A; HLA-A; HLA-A; HLA-A; HLA-A; HLA-A; HLA-B; HLA-C; HLA-C; HLA-C; HLA-C; HLA-C; HLA-C; HLA-C; HLA-C; HLA-C; HLA-C; HLA-C; HLA-C; HLA-C; HLA-C; HLA-H;	Amine_PEG4_Labelled.1	1.80804	Expt12	Kasumi	surfaceome.by.ML
380	HLA-A; HLA-A; HLA-A; HLA-A; HLA-A; HLA-A; HLA-A; HLA-A; HLA-A; HLA-A; HLA-A; HLA-A; HLA-A; HLA-A; HLA-A; HLA-A; HLA-A; HLA-A; HLA-A; HLA-A; HLA-B; HLA-B; HLA-B; HLA-B; HLA-B; HLA-B; HLA-B; HLA-B; HLA-B; HLA-B; HLA-B; HLA-B; HLA-B; HLA-B; HLA-B; HLA-B; HLA-B; HLA-B; HLA-B; HLA-B; HLA-B; HLA-B; HLA-B; HLA-C; HLA-C; HLA-C; HLA-C; HLA-C; HLA-C; HLA-C; HLA-C; HLA-C; HLA-F; HLA-H;	Amine_PEG4_Labelled.1	0.771792	Expt12	Kasumi	surfaceome.by.ML
381	HLA-A; HLA-A; HLA-A; HLA-A; HLA-A; HLA-A; HLA-A; HLA-A; HLA-A; HLA-A; HLA-A; HLA-A; HLA-A; HLA-A; HLA-A; HLA-A; HLA-A; HLA-A; HLA-A; HLA-A; HLA-B; HLA-B; HLA-B; HLA-B; HLA-B; HLA-B; HLA-B; HLA-B; HLA-B; HLA-B; HLA-B; HLA-B; HLA-B; HLA-C; HLA-C; HLA-C; HLA-C; HLA-C; HLA-C; HLA-C; HLA-C;	Amine_PEG4_Labelled.1	2.10632	Expt12	Kasumi	surfaceome.by.ML
382	HLA-A; HLA-A; HLA-A; HLA-A; HLA-A; HLA-A; HLA-A; HLA-A; HLA-A; HLA-A; HLA-A; HLA-A; HLA-A; HLA-A; HLA-A; HLA-A; HLA-B; HLA-B; HLA-B; HLA-B; HLA-B; HLA-B; HLA-B; HLA-B; HLA-C; HLA-C; HLA-C; HLA-C; HLA-C; HLA-C; HLA-C; HLA-C; HLA-C; HLA-C; HLA-C; HLA-C; HLA-C; HLA-H;	Amine_PEG4_Labelled.1	1.64647	Expt12	Kasumi	surfaceome.by.ML
383	HLA-A; HLA-A; HLA-A; HLA-A; HLA-A; HLA-A; HLA-A; HLA-B; HLA-B; HLA-B; HLA-B; HLA-B; HLA-B; HLA-B; HLA-B; HLA-B; HLA-B; HLA-B; HLA-B; HLA-B; HLA-B; HLA-B; HLA-B; HLA-B; HLA-B; HLA-B; HLA-B; HLA-B; HLA-B; HLA-B; HLA-B; HLA-B; HLA-B; HLA-B; HLA-B; HLA-B; HLA-B; HLA-B; HLA-B;	Amine_PEG4_Labelled.1	1.50493	Expt12	Kasumi	surfaceome.by.ML
384	HLA-A; HLA-A; HLA-A; HLA-A; HLA-A; HLA-A; HLA-A; HLA-B; HLA-B; HLA-B; HLA-B; HLA-B; HLA-B; HLA-B; HLA-B; HLA-B; HLA-B; HLA-B; HLA-B; HLA-B; HLA-B; HLA-B; HLA-B; HLA-B; HLA-B; HLA-B; HLA-B; HLA-B; HLA-B; HLA-B; HLA-B; HLA-B; HLA-B; HLA-B; HLA-B; HLA-B; HLA-B; HLA-B; HLA-B; HLA-C; HLA-C; HLA-C; HLA-C; HLA-C; HLA-C; HLA-C; HLA-C; HLA-C; HLA-C; HLA-C; HLA-E; HLA-G; HLA-H;	Amine_PEG4_Labelled.1	1.70561	Expt12	Kasumi	surfaceome.by.ML
385	HLA-A; HLA-A; HLA-B; HLA-C; HLA-C;	Amine_PEG4_Labelled.1	2.12827	Expt12	Kasumi	surfaceome.by.ML
386	HLA-B; HLA-B; HLA-B; HLA-B; HLA-B; HLA-B; HLA-B; HLA-B; HLA-B; HLA-B; HLA-B; HLA-B; HLA-B; HLA-B; HLA-B; HLA-B; HLA-B; HLA-B; HLA-B; HLA-B; HLA-B; HLA-B; HLA-B; HLA-B; HLA-B; HLA-B; HLA-B; HLA-B; HLA-B; HLA-B; HLA-B; HLA-B; HLA-B; HLA-B;	Amine_PEG4_Labelled.1	1.73538	Expt12	Kasumi	surfaceome.by.ML
387	HLA-B; HLA-B; HLA-B; HLA-B; HLA-B; HLA-B; HLA-B; HLA-B; HLA-B; HLA-B; HLA-B; HLA-B; HLA-B; HLA-B; HLA-B; HLA-B; HLA-B; HLA-B; HLA-B; HLA-B; HLA-B; HLA-B; HLA-B; HLA-B; HLA-B; HLA-B; HLA-B; HLA-B; HLA-B; HLA-B; HLA-B; HLA-B; HLA-C; HLA-C; HLA-C; HLA-C; HLA-C; HLA-C; HLA-C; HLA-C; HLA-C; HLA-C; HLA-C;	Amine_PEG4_Labelled.1	1.18898	Expt12	Kasumi	surfaceome.by.ML
388	HLA-B; HLA-B; HLA-B; HLA-B; HLA-B; HLA-B; HLA-B; HLA-B; HLA-B; HLA-B; HLA-B; HLA-B; HLA-B; HLA-B; HLA-B; HLA-B; HLA-B; HLA-B; HLA-B; HLA-B; HLA-B; HLA-B; HLA-B; HLA-B; HLA-B; HLA-B; HLA-B; HLA-B; HLA-E;	Amine_PEG4_Labelled.1	1.40826	Expt12	Kasumi	surfaceome.by.ML
389	HLA-B; HLA-B; HLA-B; HLA-B; HLA-B; HLA-B; HLA-B; HLA-B; HLA-B; HLA-B; HLA-B; HLA-B; HLA-B; HLA-B; HLA-B; HLA-B; HLA-B; HLA-B; HLA-B; HLA-B; HLA-B; HLA-B; HLA-B; HLA-B; HLA-B; HLA-B; HLA-B; HLA-C; HLA-C; HLA-C; HLA-C; HLA-C; HLA-C; HLA-C; HLA-C; HLA-C; HLA-C; HLA-C; HLA-C; HLA-C; HLA-C;	Amine_PEG4_Labelled.1	1.70935	Expt12	Kasumi	surfaceome.by.ML
390	HLA-B; HLA-B; HLA-B; HLA-B; HLA-B; HLA-B; HLA-B; HLA-B; HLA-B; HLA-B; HLA-B; HLA-C; HLA-C; HLA-C; HLA-C; HLA-E; HLA-H;	Amine_PEG4_Labelled.1	0.967554	Expt12	Kasumi	surfaceome.by.ML
391	HLA-B; HLA-C; HLA-C; HLA-C; HLA-C; HLA-C; HLA-C; HLA-C; HLA-C; HLA-C; HLA-C; HLA-C; HLA-C;	Amine_PEG4_Labelled.1	0.98491	Expt12	Kasumi	surfaceome.by.ML
392	HLA-C;	Amine_PEG4_Labelled.1	1.40826	Expt12	Kasumi	surfaceome.by.ML
393	HLA-C; HLA-C; HLA-C; HLA-C; HLA-C;	Amine_PEG4_Labelled.1	-0.715659	Expt12	Kasumi	surfaceome.by.ML
394	HLA-C; HLA-C; HLA-C; HLA-C; HLA-C; HLA-C;	Amine_PEG4_Labelled.1	0.497806	Expt12	Kasumi	surfaceome.by.ML
395	HLA-DPB1;	Amine_PEG4_Labelled.1	-0.288189	Expt12	Kasumi	surfaceome.by.ML
396	HLA-DPB1; HLA-DRB1; HLA-DRB1; HLA-DRB1; HLA-DRB1; HLA-DRB1;	Amine_PEG4_Labelled.1	-0.119601	Expt12	Kasumi	surfaceome.by.ML
397	HLA-E;	Amine_PEG4_Labelled.1	-0.395325	Expt12	Kasumi	surfaceome.by.ML
398	HLA-G;	Amine_PEG4_Labelled.1	2.08236	Expt12	Kasumi	surfaceome.by.ML
399	HM13;	Amine_PEG4_Labelled.1	1.06113	Expt12	Kasumi	surfaceome.by.ML
400	ICAM1;	Amine_PEG4_Labelled.1	1.16497	Expt12	Kasumi	surfaceome.by.ML
401	ICAM2;	Amine_PEG4_Labelled.1	-1.01053	Expt12	Kasumi	surfaceome.by.ML
402	ICAM3;	Amine_PEG4_Labelled.1	2.20482	Expt12	Kasumi	surfaceome.by.ML
403	ICOSLG;	Amine_PEG4_Labelled.1	-1.13641	Expt12	Kasumi	surfaceome.by.ML
404	IFNGR1;	Amine_PEG4_Labelled.1	-0.029609	Expt12	Kasumi	surfaceome.by.ML
405	IGF1R;	Amine_PEG4_Labelled.1	-1.07541	Expt12	Kasumi	surfaceome.by.ML
406	IGF1R; INSR;	Amine_PEG4_Labelled.1	-1.17303	Expt12	Kasumi	surfaceome.by.ML
407	IL18R1;	Amine_PEG4_Labelled.1	-0.747195	Expt12	Kasumi	surfaceome.by.ML
408	IL2RG;	Amine_PEG4_Labelled.1	-1.19863	Expt12	Kasumi	surfaceome.by.ML
409	IL3RA;	Amine_PEG4_Labelled.1	-1.2963	Expt12	Kasumi	surfaceome.by.ML
410	INSR;	Amine_PEG4_Labelled.1	0.0709105	Expt12	Kasumi	surfaceome.by.ML
411	ITGA1;	Amine_PEG4_Labelled.1	0.35025	Expt12	Kasumi	surfaceome.by.ML
412	ITGA4;	Amine_PEG4_Labelled.1	1.85745	Expt12	Kasumi	surfaceome.by.ML
413	ITGA5;	Amine_PEG4_Labelled.1	1.83694	Expt12	Kasumi	surfaceome.by.ML
414	ITGA6;	Amine_PEG4_Labelled.1	0.970768	Expt12	Kasumi	surfaceome.by.ML
415	ITGA7;	Amine_PEG4_Labelled.1	0.825265	Expt12	Kasumi	surfaceome.by.ML
416	ITGAD; ITGAX;	Amine_PEG4_Labelled.1	0.196168	Expt12	Kasumi	surfaceome.by.ML
417	ITGAL;	Amine_PEG4_Labelled.1	1.60008	Expt12	Kasumi	surfaceome.by.ML
418	ITGAL; JAG2;	Amine_PEG4_Labelled.1	0.760112	Expt12	Kasumi	surfaceome.by.ML
419	ITGAM;	Amine_PEG4_Labelled.1	2.22751	Expt12	Kasumi	surfaceome.by.ML
420	ITGAM; ITGAX;	Amine_PEG4_Labelled.1	0.87102	Expt12	Kasumi	surfaceome.by.ML
421	ITGAX;	Amine_PEG4_Labelled.1	0.730697	Expt12	Kasumi	surfaceome.by.ML
422	ITGB1;	Amine_PEG4_Labelled.1	1.96737	Expt12	Kasumi	surfaceome.by.ML
423	ITGB2;	Amine_PEG4_Labelled.1	2.26921	Expt12	Kasumi	surfaceome.by.ML
424	ITGB2; ITGB7;	Amine_PEG4_Labelled.1	0.988317	Expt12	Kasumi	surfaceome.by.ML
425	ITGB3;	Amine_PEG4_Labelled.1	0.789205	Expt12	Kasumi	surfaceome.by.ML
426	ITGB5;	Amine_PEG4_Labelled.1	0.988317	Expt12	Kasumi	surfaceome.by.ML
427	LAIR1;	Amine_PEG4_Labelled.1	1.45566	Expt12	Kasumi	surfaceome.by.ML
428	LAIR1; LAIR2;	Amine_PEG4_Labelled.1	0.518069	Expt12	Kasumi	surfaceome.by.ML
429	LAMP1;	Amine_PEG4_Labelled.1	0.715487	Expt12	Kasumi	surfaceome.by.ML
430	LAMP2;	Amine_PEG4_Labelled.1	-1.77035	Expt12	Kasumi	surfaceome.by.ML
431	LILRA1; LILRA2; LILRA3; LILRB1;	Amine_PEG4_Labelled.1	-0.768974	Expt12	Kasumi	surfaceome.by.ML
432	LILRA2;	Amine_PEG4_Labelled.1	-0.748393	Expt12	Kasumi	surfaceome.by.ML
433	LILRB1;	Amine_PEG4_Labelled.1	-0.641309	Expt12	Kasumi	surfaceome.by.ML
434	LILRB1; LILRB2;	Amine_PEG4_Labelled.1	0.00709648	Expt12	Kasumi	surfaceome.by.ML
435	LILRB1; LILRB4;	Amine_PEG4_Labelled.1	-1.02036	Expt12	Kasumi	surfaceome.by.ML
436	LMAN2;	Amine_PEG4_Labelled.1	1.85939	Expt12	Kasumi	surfaceome.by.ML
437	LMAN2L;	Amine_PEG4_Labelled.1	-1.00027	Expt12	Kasumi	surfaceome.by.ML
438	LNPEP;	Amine_PEG4_Labelled.1	1.54116	Expt12	Kasumi	surfaceome.by.ML
439	LRTM2; TMED4;	Amine_PEG4_Labelled.1	0.0572314	Expt12	Kasumi	surfaceome.by.ML
440	LTB4R;	Amine_PEG4_Labelled.1	0.100343	Expt12	Kasumi	surfaceome.by.ML
441	LTBR;	Amine_PEG4_Labelled.1	-0.588145	Expt12	Kasumi	surfaceome.by.ML
442	LY75;	Amine_PEG4_Labelled.1	1.46921	Expt12	Kasumi	surfaceome.by.ML
443	M6PR;	Amine_PEG4_Labelled.1	0.695816	Expt12	Kasumi	surfaceome.by.ML
444	MFAP3;	Amine_PEG4_Labelled.1	0.300337	Expt12	Kasumi	surfaceome.by.ML
445	MPZL1;	Amine_PEG4_Labelled.1	0.688528	Expt12	Kasumi	surfaceome.by.ML
446	MRC2;	Amine_PEG4_Labelled.1	1.12098	Expt12	Kasumi	surfaceome.by.ML
447	MYADM;	Amine_PEG4_Labelled.1	1.52064	Expt12	Kasumi	surfaceome.by.ML
448	NCSTN;	Amine_PEG4_Labelled.1	-0.455151	Expt12	Kasumi	surfaceome.by.ML
449	NOTCH2;	Amine_PEG4_Labelled.1	0.274814	Expt12	Kasumi	surfaceome.by.ML
450	NTNG2;	Amine_PEG4_Labelled.1	-0.307675	Expt12	Kasumi	surfaceome.by.ML
451	NUP210;	Amine_PEG4_Labelled.1	1.40502	Expt12	Kasumi	surfaceome.by.ML
452	NUP210L;	Amine_PEG4_Labelled.1	0.559815	Expt12	Kasumi	surfaceome.by.ML
453	OR56B2P; UBE2V1; UBE2V2;	Amine_PEG4_Labelled.1	0.119928	Expt12	Kasumi	surfaceome.by.ML
454	P2RX1;	Amine_PEG4_Labelled.1	-0.467922	Expt12	Kasumi	surfaceome.by.ML
455	P2RY8;	Amine_PEG4_Labelled.1	0.446389	Expt12	Kasumi	surfaceome.by.ML
456	PECAM1;	Amine_PEG4_Labelled.1	0.883826	Expt12	Kasumi	surfaceome.by.ML
457	PHB2;	Amine_PEG4_Labelled.1	2.38275	Expt12	Kasumi	surfaceome.by.ML
458	PILRA;	Amine_PEG4_Labelled.1	0.187587	Expt12	Kasumi	surfaceome.by.ML
459	PLA2R1;	Amine_PEG4_Labelled.1	0.467382	Expt12	Kasumi	surfaceome.by.ML
460	PLAUR;	Amine_PEG4_Labelled.1	-0.0937745	Expt12	Kasumi	surfaceome.by.ML
461	PLXNA1;	Amine_PEG4_Labelled.1	-0.472973	Expt12	Kasumi	surfaceome.by.ML
462	PLXNA1; PLXNA4;	Amine_PEG4_Labelled.1	-1.49319	Expt12	Kasumi	surfaceome.by.ML
463	PLXNB1;	Amine_PEG4_Labelled.1	-2.3179	Expt12	Kasumi	surfaceome.by.ML
464	PLXNB2;	Amine_PEG4_Labelled.1	0.989751	Expt12	Kasumi	surfaceome.by.ML
465	PLXNC1;	Amine_PEG4_Labelled.1	-0.454251	Expt12	Kasumi	surfaceome.by.ML
466	PODXL2;	Amine_PEG4_Labelled.1	-0.971985	Expt12	Kasumi	surfaceome.by.ML
467	POR;	Amine_PEG4_Labelled.1	0.433922	Expt12	Kasumi	surfaceome.by.ML
468	PROCR;	Amine_PEG4_Labelled.1	0.661801	Expt12	Kasumi	surfaceome.by.ML
469	PTK7;	Amine_PEG4_Labelled.1	1.29009	Expt12	Kasumi	surfaceome.by.ML
470	PTPRA;	Amine_PEG4_Labelled.1	0.699567	Expt12	Kasumi	surfaceome.by.ML
471	PTPRA; PTPRE;	Amine_PEG4_Labelled.1	-0.150272	Expt12	Kasumi	surfaceome.by.ML
472	PTPRC;	Amine_PEG4_Labelled.1	2.26796	Expt12	Kasumi	surfaceome.by.ML
473	PTPRD;	Amine_PEG4_Labelled.1	0.290637	Expt12	Kasumi	surfaceome.by.ML
474	PTPRD; PTPRF;	Amine_PEG4_Labelled.1	0.435613	Expt12	Kasumi	surfaceome.by.ML
475	PTPRD; PTPRF; PTPRS;	Amine_PEG4_Labelled.1	0.826271	Expt12	Kasumi	surfaceome.by.ML
476	PTPRD; PTPRS;	Amine_PEG4_Labelled.1	-0.401494	Expt12	Kasumi	surfaceome.by.ML
477	PTPRF;	Amine_PEG4_Labelled.1	2.24029	Expt12	Kasumi	surfaceome.by.ML
478	PTPRG;	Amine_PEG4_Labelled.1	0.115083	Expt12	Kasumi	surfaceome.by.ML
479	QSOX2;	Amine_PEG4_Labelled.1	-0.876186	Expt12	Kasumi	surfaceome.by.ML
480	RECK;	Amine_PEG4_Labelled.1	-0.365109	Expt12	Kasumi	surfaceome.by.ML
481	REL;	Amine_PEG4_Labelled.1	-1.49177	Expt12	Kasumi	surfaceome.by.ML
482	RNF130;	Amine_PEG4_Labelled.1	-0.89455	Expt12	Kasumi	surfaceome.by.ML
483	RP2;	Amine_PEG4_Labelled.1	-0.231083	Expt12	Kasumi	surfaceome.by.ML
484	RPN1;	Amine_PEG4_Labelled.1	2.65739	Expt12	Kasumi	surfaceome.by.ML
485	RRS1;	Amine_PEG4_Labelled.1	0.0253588	Expt12	Kasumi	surfaceome.by.ML
486	RTN4RL2;	Amine_PEG4_Labelled.1	0.653564	Expt12	Kasumi	surfaceome.by.ML
487	SCARB1;	Amine_PEG4_Labelled.1	-0.481619	Expt12	Kasumi	surfaceome.by.ML
488	SELPLG;	Amine_PEG4_Labelled.1	-0.0601983	Expt12	Kasumi	surfaceome.by.ML
489	SEMA4A;	Amine_PEG4_Labelled.1	0.652504	Expt12	Kasumi	surfaceome.by.ML
490	SEMA4B;	Amine_PEG4_Labelled.1	-0.00584145	Expt12	Kasumi	surfaceome.by.ML
491	SEMA4D;	Amine_PEG4_Labelled.1	0.389812	Expt12	Kasumi	surfaceome.by.ML
492	SIGLEC11; SIGLEC5;	Amine_PEG4_Labelled.1	-0.0602278	Expt12	Kasumi	surfaceome.by.ML
493	SIGLEC12;	Amine_PEG4_Labelled.1	-0.2251	Expt12	Kasumi	surfaceome.by.ML
494	SIGLEC14; SIGLEC5;	Amine_PEG4_Labelled.1	0.0211041	Expt12	Kasumi	surfaceome.by.ML
495	SIGLEC5;	Amine_PEG4_Labelled.1	0.120263	Expt12	Kasumi	surfaceome.by.ML
496	SIGLEC9;	Amine_PEG4_Labelled.1	-0.316972	Expt12	Kasumi	surfaceome.by.ML
497	SIRPA;	Amine_PEG4_Labelled.1	1.01031	Expt12	Kasumi	surfaceome.by.ML
498	SIRPA; SIRPB1;	Amine_PEG4_Labelled.1	1.78648	Expt12	Kasumi	surfaceome.by.ML
499	SIRPA; SIRPB1; SIRPB1;	Amine_PEG4_Labelled.1	1.33739	Expt12	Kasumi	surfaceome.by.ML
500	SIRPA; SIRPB1; SIRPG;	Amine_PEG4_Labelled.1	1.2625	Expt12	Kasumi	surfaceome.by.ML
501	SIRPB1; SIRPG;	Amine_PEG4_Labelled.1	-0.574083	Expt12	Kasumi	surfaceome.by.ML
502	SLC12A2;	Amine_PEG4_Labelled.1	-0.957025	Expt12	Kasumi	surfaceome.by.ML
503	SLC16A1;	Amine_PEG4_Labelled.1	1.68567	Expt12	Kasumi	surfaceome.by.ML
504	SLC16A7;	Amine_PEG4_Labelled.1	0.464247	Expt12	Kasumi	surfaceome.by.ML
505	SLC1A4;	Amine_PEG4_Labelled.1	1.14845	Expt12	Kasumi	surfaceome.by.ML
506	SLC1A5;	Amine_PEG4_Labelled.1	1.40142	Expt12	Kasumi	surfaceome.by.ML
507	SLC20A2;	Amine_PEG4_Labelled.1	-1.02684	Expt12	Kasumi	surfaceome.by.ML
508	SLC26A6;	Amine_PEG4_Labelled.1	0.444043	Expt12	Kasumi	surfaceome.by.ML
509	SLC29A1;	Amine_PEG4_Labelled.1	-0.0115632	Expt12	Kasumi	surfaceome.by.ML
510	SLC2A1;	Amine_PEG4_Labelled.1	0.834138	Expt12	Kasumi	surfaceome.by.ML
511	SLC2A5;	Amine_PEG4_Labelled.1	0.0628695	Expt12	Kasumi	surfaceome.by.ML
512	SLC2A9;	Amine_PEG4_Labelled.1	-4.15761	Expt12	Kasumi	surfaceome.by.ML
513	SLC37A4;	Amine_PEG4_Labelled.1	0.452637	Expt12	Kasumi	surfaceome.by.ML
514	SLC38A1;	Amine_PEG4_Labelled.1	0.771812	Expt12	Kasumi	surfaceome.by.ML
515	SLC38A2;	Amine_PEG4_Labelled.1	-0.319414	Expt12	Kasumi	surfaceome.by.ML
516	SLC39A14;	Amine_PEG4_Labelled.1	0.0430782	Expt12	Kasumi	surfaceome.by.ML
517	SLC39A6;	Amine_PEG4_Labelled.1	0.46764	Expt12	Kasumi	surfaceome.by.ML
518	SLC3A2;	Amine_PEG4_Labelled.1	2.2116	Expt12	Kasumi	surfaceome.by.ML
519	SLC43A1;	Amine_PEG4_Labelled.1	-0.592807	Expt12	Kasumi	surfaceome.by.ML
520	SLC43A3;	Amine_PEG4_Labelled.1	0.702025	Expt12	Kasumi	surfaceome.by.ML
521	SLC44A1;	Amine_PEG4_Labelled.1	1.53872	Expt12	Kasumi	surfaceome.by.ML
522	SLC44A2;	Amine_PEG4_Labelled.1	0.695012	Expt12	Kasumi	surfaceome.by.ML
523	SLC4A10; SLC4A7; SLC4A8;	Amine_PEG4_Labelled.1	-0.850626	Expt12	Kasumi	surfaceome.by.ML
524	SLC4A7;	Amine_PEG4_Labelled.1	0.241867	Expt12	Kasumi	surfaceome.by.ML
525	SLC52A2;	Amine_PEG4_Labelled.1	0.435868	Expt12	Kasumi	surfaceome.by.ML
526	SLC7A1;	Amine_PEG4_Labelled.1	0.319389	Expt12	Kasumi	surfaceome.by.ML
527	SLC7A1; SLC7A2;	Amine_PEG4_Labelled.1	-0.0428545	Expt12	Kasumi	surfaceome.by.ML
528	SLC7A5;	Amine_PEG4_Labelled.1	1.57355	Expt12	Kasumi	surfaceome.by.ML
529	SLC7A5; SLC7A6; SLC7A7;	Amine_PEG4_Labelled.1	0.60853	Expt12	Kasumi	surfaceome.by.ML
530	SLC7A6;	Amine_PEG4_Labelled.1	0.231681	Expt12	Kasumi	surfaceome.by.ML
531	SLC9A1;	Amine_PEG4_Labelled.1	0.702546	Expt12	Kasumi	surfaceome.by.ML
532	SPN;	Amine_PEG4_Labelled.1	2.0066	Expt12	Kasumi	surfaceome.by.ML
533	SPNS3;	Amine_PEG4_Labelled.1	-1.71507	Expt12	Kasumi	surfaceome.by.ML
534	SSR1;	Amine_PEG4_Labelled.1	1.13476	Expt12	Kasumi	surfaceome.by.ML
535	STT3B;	Amine_PEG4_Labelled.1	1.51108	Expt12	Kasumi	surfaceome.by.ML
536	SYPL1;	Amine_PEG4_Labelled.1	0.856037	Expt12	Kasumi	surfaceome.by.ML
537	TGFBR1;	Amine_PEG4_Labelled.1	0.0735195	Expt12	Kasumi	surfaceome.by.ML
538	TGOLN2;	Amine_PEG4_Labelled.1	0.347893	Expt12	Kasumi	surfaceome.by.ML
539	THBD;	Amine_PEG4_Labelled.1	-0.377528	Expt12	Kasumi	surfaceome.by.ML
540	TLN1; TLN2;	Amine_PEG4_Labelled.1	0.607894	Expt12	Kasumi	surfaceome.by.ML
541	TM9SF2;	Amine_PEG4_Labelled.1	0.800016	Expt12	Kasumi	surfaceome.by.ML
542	TM9SF3;	Amine_PEG4_Labelled.1	0.938666	Expt12	Kasumi	surfaceome.by.ML
543	TMED7;	Amine_PEG4_Labelled.1	1.28093	Expt12	Kasumi	surfaceome.by.ML
544	TMEM154;	Amine_PEG4_Labelled.1	-0.673975	Expt12	Kasumi	surfaceome.by.ML
545	TMEM30A;	Amine_PEG4_Labelled.1	0.994116	Expt12	Kasumi	surfaceome.by.ML
546	TMEM87B;	Amine_PEG4_Labelled.1	-1.40037	Expt12	Kasumi	surfaceome.by.ML
547	TMX3;	Amine_PEG4_Labelled.1	0.394507	Expt12	Kasumi	surfaceome.by.ML
548	TMX4;	Amine_PEG4_Labelled.1	-0.260617	Expt12	Kasumi	surfaceome.by.ML
549	TNFSF13B;	Amine_PEG4_Labelled.1	-1.00324	Expt12	Kasumi	surfaceome.by.ML
550	TOP1;	Amine_PEG4_Labelled.1	1.35364	Expt12	Kasumi	surfaceome.by.ML
551	TOP1; TOP1MT;	Amine_PEG4_Labelled.1	0.704479	Expt12	Kasumi	surfaceome.by.ML
552	TREML2;	Amine_PEG4_Labelled.1	-0.407955	Expt12	Kasumi	surfaceome.by.ML
553	TRPV2;	Amine_PEG4_Labelled.1	-0.406573	Expt12	Kasumi	surfaceome.by.ML
554	TYRO3;	Amine_PEG4_Labelled.1	-0.601617	Expt12	Kasumi	surfaceome.by.ML
555	ADAM10;	Amine_PEG4_Labelled.2	1.57374	Expt12	Kasumi	surfaceome.by.ML
556	ADAM15;	Amine_PEG4_Labelled.2	-1.51524	Expt12	Kasumi	surfaceome.by.ML
557	ADAM9;	Amine_PEG4_Labelled.2	1.13122	Expt12	Kasumi	surfaceome.by.ML
558	AK2;	Amine_PEG4_Labelled.2	1.82449	Expt12	Kasumi	surfaceome.by.ML
559	ALCAM;	Amine_PEG4_Labelled.2	0.73095	Expt12	Kasumi	surfaceome.by.ML
560	ARF1; ARF3;	Amine_PEG4_Labelled.2	1.25436	Expt12	Kasumi	surfaceome.by.ML
561	ARF1; ARF3; ARF4; ARF5;	Amine_PEG4_Labelled.2	2.17832	Expt12	Kasumi	surfaceome.by.ML
562	ARF1; ARF3; ARF5;	Amine_PEG4_Labelled.2	0.530943	Expt12	Kasumi	surfaceome.by.ML
563	ATP12A; ATP1A1; ATP1A2; ATP1A3; ATP1A4;	Amine_PEG4_Labelled.2	0.158918	Expt12	Kasumi	surfaceome.by.ML
564	ATP12A; ATP1A1; ATP1A2; ATP1A3; ATP1A4; ATP4A;	Amine_PEG4_Labelled.2	0.721751	Expt12	Kasumi	surfaceome.by.ML
565	ATP1A1;	Amine_PEG4_Labelled.2	1.51635	Expt12	Kasumi	surfaceome.by.ML
566	ATP1A1; ATP1A2;	Amine_PEG4_Labelled.2	-1.24266	Expt12	Kasumi	surfaceome.by.ML
567	ATP1A1; ATP1A2; ATP1A3;	Amine_PEG4_Labelled.2	0.780824	Expt12	Kasumi	surfaceome.by.ML
568	ATP1A1; ATP1A2; ATP1A3; ATP1A4;	Amine_PEG4_Labelled.2	0.282136	Expt12	Kasumi	surfaceome.by.ML
569	ATP1A1; ATP1A2; ATP1A3; ATP4A;	Amine_PEG4_Labelled.2	0.360611	Expt12	Kasumi	surfaceome.by.ML
570	ATP1A1; ATP1A3;	Amine_PEG4_Labelled.2	0.334079	Expt12	Kasumi	surfaceome.by.ML
571	ATP1A3;	Amine_PEG4_Labelled.2	-0.0290096	Expt12	Kasumi	surfaceome.by.ML
572	ATP1B1;	Amine_PEG4_Labelled.2	0.157439	Expt12	Kasumi	surfaceome.by.ML
573	ATP1B3;	Amine_PEG4_Labelled.2	1.44128	Expt12	Kasumi	surfaceome.by.ML
574	ATP2B1; ATP2B2; ATP2B3; ATP2B4;	Amine_PEG4_Labelled.2	-0.0879285	Expt12	Kasumi	surfaceome.by.ML
575	ATP2B1; ATP2B3; ATP2B4;	Amine_PEG4_Labelled.2	-1.15526	Expt12	Kasumi	surfaceome.by.ML
576	ATP2B4;	Amine_PEG4_Labelled.2	0.840247	Expt12	Kasumi	surfaceome.by.ML
577	ATP6V0A1; ATP6V0A2;	Amine_PEG4_Labelled.2	-1.18312	Expt12	Kasumi	surfaceome.by.ML
578	BRD2;	Amine_PEG4_Labelled.2	-0.997731	Expt12	Kasumi	surfaceome.by.ML
579	BSG;	Amine_PEG4_Labelled.2	1.84632	Expt12	Kasumi	surfaceome.by.ML
580	BST1;	Amine_PEG4_Labelled.2	-1.01875	Expt12	Kasumi	surfaceome.by.ML
581	BST2;	Amine_PEG4_Labelled.2	0.972911	Expt12	Kasumi	surfaceome.by.ML
582	BTK; EPHA2; EPHA3; EPHA5; EPHA6; EPHA7; EPHA8; EPHB1; EPHB2; EPHB3; EPHB4;	Amine_PEG4_Labelled.2	-0.0753156	Expt12	Kasumi	surfaceome.by.ML
583	BTN2A1;	Amine_PEG4_Labelled.2	-1.65626	Expt12	Kasumi	surfaceome.by.ML
584	BTN3A1; BTN3A2; BTN3A3;	Amine_PEG4_Labelled.2	-0.29941	Expt12	Kasumi	surfaceome.by.ML
585	C5AR1;	Amine_PEG4_Labelled.2	0.209263	Expt12	Kasumi	surfaceome.by.ML
586	CACNG6;	Amine_PEG4_Labelled.2	0.447802	Expt12	Kasumi	surfaceome.by.ML
587	CCR1;	Amine_PEG4_Labelled.2	-0.893602	Expt12	Kasumi	surfaceome.by.ML
588	CCRL2;	Amine_PEG4_Labelled.2	-0.868226	Expt12	Kasumi	surfaceome.by.ML
589	CD14;	Amine_PEG4_Labelled.2	-1.16269	Expt12	Kasumi	surfaceome.by.ML
590	CD151;	Amine_PEG4_Labelled.2	-0.287629	Expt12	Kasumi	surfaceome.by.ML
591	CD300A;	Amine_PEG4_Labelled.2	0.629658	Expt12	Kasumi	surfaceome.by.ML
592	CD300LF;	Amine_PEG4_Labelled.2	-0.641906	Expt12	Kasumi	surfaceome.by.ML
593	CD33;	Amine_PEG4_Labelled.2	1.63663	Expt12	Kasumi	surfaceome.by.ML
594	CD36;	Amine_PEG4_Labelled.2	0.519686	Expt12	Kasumi	surfaceome.by.ML
595	CD38;	Amine_PEG4_Labelled.2	1.41457	Expt12	Kasumi	surfaceome.by.ML
596	CD4;	Amine_PEG4_Labelled.2	0.721057	Expt12	Kasumi	surfaceome.by.ML
597	CD44;	Amine_PEG4_Labelled.2	2.12977	Expt12	Kasumi	surfaceome.by.ML
598	CD46;	Amine_PEG4_Labelled.2	0.43852	Expt12	Kasumi	surfaceome.by.ML
599	CD47;	Amine_PEG4_Labelled.2	1.20107	Expt12	Kasumi	surfaceome.by.ML
600	CD53;	Amine_PEG4_Labelled.2	-0.0811876	Expt12	Kasumi	surfaceome.by.ML
601	CD55;	Amine_PEG4_Labelled.2	-0.578603	Expt12	Kasumi	surfaceome.by.ML
602	CD58;	Amine_PEG4_Labelled.2	-0.544357	Expt12	Kasumi	surfaceome.by.ML
603	CD63;	Amine_PEG4_Labelled.2	0.174717	Expt12	Kasumi	surfaceome.by.ML
604	CD69;	Amine_PEG4_Labelled.2	0.784349	Expt12	Kasumi	surfaceome.by.ML
605	CD74;	Amine_PEG4_Labelled.2	0.920144	Expt12	Kasumi	surfaceome.by.ML
606	CD82;	Amine_PEG4_Labelled.2	0.350312	Expt12	Kasumi	surfaceome.by.ML
607	CD84;	Amine_PEG4_Labelled.2	0.562965	Expt12	Kasumi	surfaceome.by.ML
608	CD93;	Amine_PEG4_Labelled.2	-1.06935	Expt12	Kasumi	surfaceome.by.ML
609	CD93; PCSK1N;	Amine_PEG4_Labelled.2	-0.0765012	Expt12	Kasumi	surfaceome.by.ML
610	CD97;	Amine_PEG4_Labelled.2	1.08632	Expt12	Kasumi	surfaceome.by.ML
611	CHD3; CHD4;	Amine_PEG4_Labelled.2	-1.03587	Expt12	Kasumi	surfaceome.by.ML
612	CHD3; CHD4; CHD5;	Amine_PEG4_Labelled.2	0.31452	Expt12	Kasumi	surfaceome.by.ML
613	CHD4;	Amine_PEG4_Labelled.2	1.04505	Expt12	Kasumi	surfaceome.by.ML
614	CHRNB1; DNAJC10;	Amine_PEG4_Labelled.2	-0.638269	Expt12	Kasumi	surfaceome.by.ML
615	CLDND1;	Amine_PEG4_Labelled.2	-0.270748	Expt12	Kasumi	surfaceome.by.ML
616	CLEC12A;	Amine_PEG4_Labelled.2	1.2102	Expt12	Kasumi	surfaceome.by.ML
617	CLEC5A;	Amine_PEG4_Labelled.2	0.492397	Expt12	Kasumi	surfaceome.by.ML
618	CPD;	Amine_PEG4_Labelled.2	-0.148849	Expt12	Kasumi	surfaceome.by.ML
619	CPM;	Amine_PEG4_Labelled.2	-0.542467	Expt12	Kasumi	surfaceome.by.ML
620	CR1;	Amine_PEG4_Labelled.2	-0.320533	Expt12	Kasumi	surfaceome.by.ML
621	CSF2RA;	Amine_PEG4_Labelled.2	0.411166	Expt12	Kasumi	surfaceome.by.ML
622	CXCR4;	Amine_PEG4_Labelled.2	0.0731212	Expt12	Kasumi	surfaceome.by.ML
623	CYBB;	Amine_PEG4_Labelled.2	0.461077	Expt12	Kasumi	surfaceome.by.ML
624	CYBB; NOX1;	Amine_PEG4_Labelled.2	-1.24276	Expt12	Kasumi	surfaceome.by.ML
625	DAG1;	Amine_PEG4_Labelled.2	-0.187397	Expt12	Kasumi	surfaceome.by.ML
626	DPP10;	Amine_PEG4_Labelled.2	-1.21581	Expt12	Kasumi	surfaceome.by.ML
627	DR1;	Amine_PEG4_Labelled.2	-1.15126	Expt12	Kasumi	surfaceome.by.ML
628	EBP;	Amine_PEG4_Labelled.2	0.966069	Expt12	Kasumi	surfaceome.by.ML
629	EFNB1;	Amine_PEG4_Labelled.2	-0.169133	Expt12	Kasumi	surfaceome.by.ML
630	ELL;	Amine_PEG4_Labelled.2	-0.710185	Expt12	Kasumi	surfaceome.by.ML
631	EMB;	Amine_PEG4_Labelled.2	0.826173	Expt12	Kasumi	surfaceome.by.ML
632	EMP3;	Amine_PEG4_Labelled.2	-0.0103588	Expt12	Kasumi	surfaceome.by.ML
633	EMP3; RPL11;	Amine_PEG4_Labelled.2	0.0194381	Expt12	Kasumi	surfaceome.by.ML
634	ENTPD1;	Amine_PEG4_Labelled.2	-0.0602377	Expt12	Kasumi	surfaceome.by.ML
635	EPHA5; EPHA8; EPHB4;	Amine_PEG4_Labelled.2	-1.17397	Expt12	Kasumi	surfaceome.by.ML
636	EPHB3; EPHB4;	Amine_PEG4_Labelled.2	-2.09302	Expt12	Kasumi	surfaceome.by.ML
637	ERMP1;	Amine_PEG4_Labelled.2	0.308114	Expt12	Kasumi	surfaceome.by.ML
638	EVI2B;	Amine_PEG4_Labelled.2	-0.575204	Expt12	Kasumi	surfaceome.by.ML
639	F11R;	Amine_PEG4_Labelled.2	1.32043	Expt12	Kasumi	surfaceome.by.ML
640	FAS;	Amine_PEG4_Labelled.2	0.0502109	Expt12	Kasumi	surfaceome.by.ML
641	FCGR1A;	Amine_PEG4_Labelled.2	-0.0438937	Expt12	Kasumi	surfaceome.by.ML
642	FCGR1A; FCGR1B;	Amine_PEG4_Labelled.2	0.960499	Expt12	Kasumi	surfaceome.by.ML
643	FCGR2A; FCGR2C;	Amine_PEG4_Labelled.2	0.876953	Expt12	Kasumi	surfaceome.by.ML
644	FCGR2B;	Amine_PEG4_Labelled.2	-0.00927637	Expt12	Kasumi	surfaceome.by.ML
645	FCGRT;	Amine_PEG4_Labelled.2	1.16879	Expt12	Kasumi	surfaceome.by.ML
646	FER1L5; MYOF;	Amine_PEG4_Labelled.2	-0.541189	Expt12	Kasumi	surfaceome.by.ML
647	GGT1; GGT2;	Amine_PEG4_Labelled.2	-0.865607	Expt12	Kasumi	surfaceome.by.ML
648	GGT1; GGT2; GGT3P;	Amine_PEG4_Labelled.2	-0.0245589	Expt12	Kasumi	surfaceome.by.ML
649	GGT1; GGT2; GGT3P; GGTLC2; GGTLC3;	Amine_PEG4_Labelled.2	-1.45895	Expt12	Kasumi	surfaceome.by.ML
650	GLIPR1;	Amine_PEG4_Labelled.2	-1.06846	Expt12	Kasumi	surfaceome.by.ML
651	GRM1;	Amine_PEG4_Labelled.2	-1.38006	Expt12	Kasumi	surfaceome.by.ML
652	GYPC;	Amine_PEG4_Labelled.2	0.171538	Expt12	Kasumi	surfaceome.by.ML
653	HBB; HBD; HBE1; HBG1; HBG2;	Amine_PEG4_Labelled.2	0.684086	Expt12	Kasumi	surfaceome.by.ML
654	HLA-A; HLA-A; HLA-A; HLA-A; HLA-A; HLA-A; HLA-A; HLA-A; HLA-A; HLA-A; HLA-A;	Amine_PEG4_Labelled.2	1.64329	Expt12	Kasumi	surfaceome.by.ML
655	HLA-A; HLA-A; HLA-A; HLA-A; HLA-A; HLA-A; HLA-A; HLA-A; HLA-A; HLA-A; HLA-A; HLA-A; HLA-A; HLA-A; HLA-A; HLA-A; HLA-A; HLA-A; HLA-A;	Amine_PEG4_Labelled.2	-0.339379	Expt12	Kasumi	surfaceome.by.ML
656	HLA-A; HLA-A; HLA-A; HLA-A; HLA-A; HLA-A; HLA-A; HLA-A; HLA-A; HLA-A; HLA-A; HLA-A; HLA-A; HLA-A; HLA-A; HLA-A; HLA-A; HLA-A; HLA-A; HLA-A; HLA-A; HLA-B; HLA-C; HLA-C; HLA-C; HLA-C; HLA-C; HLA-C; HLA-C; HLA-C; HLA-C; HLA-C; HLA-C; HLA-C; HLA-C; HLA-C; HLA-H;	Amine_PEG4_Labelled.2	1.67514	Expt12	Kasumi	surfaceome.by.ML
657	HLA-A; HLA-A; HLA-A; HLA-A; HLA-A; HLA-A; HLA-A; HLA-A; HLA-A; HLA-A; HLA-A; HLA-A; HLA-A; HLA-A; HLA-A; HLA-A; HLA-A; HLA-A; HLA-A; HLA-A; HLA-B; HLA-B; HLA-B; HLA-B; HLA-B; HLA-B; HLA-B; HLA-B; HLA-B; HLA-B; HLA-B; HLA-B; HLA-B; HLA-B; HLA-B; HLA-B; HLA-B; HLA-B; HLA-B; HLA-B; HLA-B; HLA-B; HLA-B; HLA-C; HLA-C; HLA-C; HLA-C; HLA-C; HLA-C; HLA-C; HLA-C; HLA-C; HLA-F; HLA-H;	Amine_PEG4_Labelled.2	0.256006	Expt12	Kasumi	surfaceome.by.ML
658	HLA-A; HLA-A; HLA-A; HLA-A; HLA-A; HLA-A; HLA-A; HLA-A; HLA-A; HLA-A; HLA-A; HLA-A; HLA-A; HLA-A; HLA-A; HLA-A; HLA-A; HLA-A; HLA-A; HLA-A; HLA-B; HLA-B; HLA-B; HLA-B; HLA-B; HLA-B; HLA-B; HLA-B; HLA-B; HLA-B; HLA-B; HLA-B; HLA-B; HLA-C; HLA-C; HLA-C; HLA-C; HLA-C; HLA-C; HLA-C; HLA-C;	Amine_PEG4_Labelled.2	1.6449	Expt12	Kasumi	surfaceome.by.ML
659	HLA-A; HLA-A; HLA-A; HLA-A; HLA-A; HLA-A; HLA-A; HLA-A; HLA-A; HLA-A; HLA-A; HLA-A; HLA-A; HLA-A; HLA-A; HLA-A; HLA-B; HLA-B; HLA-B; HLA-B; HLA-B; HLA-B; HLA-B; HLA-B; HLA-C; HLA-C; HLA-C; HLA-C; HLA-C; HLA-C; HLA-C; HLA-C; HLA-C; HLA-C; HLA-C; HLA-C; HLA-C; HLA-H;	Amine_PEG4_Labelled.2	1.25467	Expt12	Kasumi	surfaceome.by.ML
660	HLA-A; HLA-A; HLA-A; HLA-A; HLA-A; HLA-A; HLA-A; HLA-B; HLA-B; HLA-B; HLA-B; HLA-B; HLA-B; HLA-B; HLA-B; HLA-B; HLA-B; HLA-B; HLA-B; HLA-B; HLA-B; HLA-B; HLA-B; HLA-B; HLA-B; HLA-B; HLA-B; HLA-B; HLA-B; HLA-B; HLA-B; HLA-B; HLA-B; HLA-B; HLA-B; HLA-B; HLA-B; HLA-B; HLA-B;	Amine_PEG4_Labelled.2	1.05704	Expt12	Kasumi	surfaceome.by.ML
661	HLA-A; HLA-A; HLA-A; HLA-A; HLA-A; HLA-A; HLA-A; HLA-B; HLA-B; HLA-B; HLA-B; HLA-B; HLA-B; HLA-B; HLA-B; HLA-B; HLA-B; HLA-B; HLA-B; HLA-B; HLA-B; HLA-B; HLA-B; HLA-B; HLA-B; HLA-B; HLA-B; HLA-B; HLA-B; HLA-B; HLA-B; HLA-B; HLA-B; HLA-B; HLA-B; HLA-B; HLA-B; HLA-B; HLA-B; HLA-C; HLA-C; HLA-C; HLA-C; HLA-C; HLA-C; HLA-C; HLA-C; HLA-C; HLA-C; HLA-C; HLA-E; HLA-G; HLA-H;	Amine_PEG4_Labelled.2	1.29181	Expt12	Kasumi	surfaceome.by.ML
662	HLA-A; HLA-A; HLA-B; HLA-C; HLA-C;	Amine_PEG4_Labelled.2	1.69525	Expt12	Kasumi	surfaceome.by.ML
663	HLA-B; HLA-B; HLA-B; HLA-B; HLA-B; HLA-B; HLA-B; HLA-B; HLA-B; HLA-B; HLA-B; HLA-B; HLA-B; HLA-B; HLA-B; HLA-B; HLA-B; HLA-B; HLA-B; HLA-B; HLA-B; HLA-B; HLA-B; HLA-B; HLA-B; HLA-B; HLA-B; HLA-B; HLA-B; HLA-B; HLA-B; HLA-B; HLA-B; HLA-B;	Amine_PEG4_Labelled.2	1.04377	Expt12	Kasumi	surfaceome.by.ML
664	HLA-B; HLA-B; HLA-B; HLA-B; HLA-B; HLA-B; HLA-B; HLA-B; HLA-B; HLA-B; HLA-B; HLA-B; HLA-B; HLA-B; HLA-B; HLA-B; HLA-B; HLA-B; HLA-B; HLA-B; HLA-B; HLA-B; HLA-B; HLA-B; HLA-B; HLA-B; HLA-B; HLA-B; HLA-B; HLA-B; HLA-B; HLA-B; HLA-C; HLA-C; HLA-C; HLA-C; HLA-C; HLA-C; HLA-C; HLA-C; HLA-C; HLA-C; HLA-C;	Amine_PEG4_Labelled.2	0.803631	Expt12	Kasumi	surfaceome.by.ML
665	HLA-B; HLA-B; HLA-B; HLA-B; HLA-B; HLA-B; HLA-B; HLA-B; HLA-B; HLA-B; HLA-B; HLA-B; HLA-B; HLA-B; HLA-B; HLA-B; HLA-B; HLA-B; HLA-B; HLA-B; HLA-B; HLA-B; HLA-B; HLA-B; HLA-B; HLA-B; HLA-B; HLA-B; HLA-E;	Amine_PEG4_Labelled.2	0.759236	Expt12	Kasumi	surfaceome.by.ML
666	HLA-B; HLA-B; HLA-B; HLA-B; HLA-B; HLA-B; HLA-B; HLA-B; HLA-B; HLA-B; HLA-B; HLA-B; HLA-B; HLA-B; HLA-B; HLA-B; HLA-B; HLA-B; HLA-B; HLA-B; HLA-B; HLA-B; HLA-B; HLA-B; HLA-B; HLA-B; HLA-B; HLA-C; HLA-C; HLA-C; HLA-C; HLA-C; HLA-C; HLA-C; HLA-C; HLA-C; HLA-C; HLA-C; HLA-C; HLA-C; HLA-C;	Amine_PEG4_Labelled.2	1.55963	Expt12	Kasumi	surfaceome.by.ML
667	HLA-B; HLA-B; HLA-B; HLA-B; HLA-B; HLA-B; HLA-B; HLA-B; HLA-B; HLA-B; HLA-B; HLA-C; HLA-C; HLA-C; HLA-C; HLA-E; HLA-H;	Amine_PEG4_Labelled.2	0.486005	Expt12	Kasumi	surfaceome.by.ML
668	HLA-B; HLA-C; HLA-C; HLA-C; HLA-C; HLA-C; HLA-C; HLA-C; HLA-C; HLA-C; HLA-C; HLA-C; HLA-C;	Amine_PEG4_Labelled.2	0.542116	Expt12	Kasumi	surfaceome.by.ML
669	HLA-C;	Amine_PEG4_Labelled.2	0.759236	Expt12	Kasumi	surfaceome.by.ML
670	HLA-C; HLA-C; HLA-C; HLA-C; HLA-C;	Amine_PEG4_Labelled.2	-1.53845	Expt12	Kasumi	surfaceome.by.ML
671	HLA-C; HLA-C; HLA-C; HLA-C; HLA-C; HLA-C;	Amine_PEG4_Labelled.2	0.276835	Expt12	Kasumi	surfaceome.by.ML
672	HLA-DPB1;	Amine_PEG4_Labelled.2	-1.02928	Expt12	Kasumi	surfaceome.by.ML
673	HLA-DPB1; HLA-DRB1; HLA-DRB1; HLA-DRB1; HLA-DRB1; HLA-DRB1;	Amine_PEG4_Labelled.2	-0.625425	Expt12	Kasumi	surfaceome.by.ML
674	HLA-E;	Amine_PEG4_Labelled.2	-0.975181	Expt12	Kasumi	surfaceome.by.ML
675	HLA-G;	Amine_PEG4_Labelled.2	1.65137	Expt12	Kasumi	surfaceome.by.ML
676	HM13;	Amine_PEG4_Labelled.2	0.720569	Expt12	Kasumi	surfaceome.by.ML
677	ICAM1;	Amine_PEG4_Labelled.2	0.766676	Expt12	Kasumi	surfaceome.by.ML
678	ICAM2;	Amine_PEG4_Labelled.2	-1.72546	Expt12	Kasumi	surfaceome.by.ML
679	ICAM3;	Amine_PEG4_Labelled.2	1.76298	Expt12	Kasumi	surfaceome.by.ML
680	ICOSLG;	Amine_PEG4_Labelled.2	-1.77565	Expt12	Kasumi	surfaceome.by.ML
681	IFNGR1;	Amine_PEG4_Labelled.2	-0.682158	Expt12	Kasumi	surfaceome.by.ML
682	IGF1R;	Amine_PEG4_Labelled.2	-0.778384	Expt12	Kasumi	surfaceome.by.ML
683	IGF1R; INSR;	Amine_PEG4_Labelled.2	-2.04801	Expt12	Kasumi	surfaceome.by.ML
684	IL18R1;	Amine_PEG4_Labelled.2	-1.58289	Expt12	Kasumi	surfaceome.by.ML
685	IL2RG;	Amine_PEG4_Labelled.2	-4.23138	Expt12	Kasumi	surfaceome.by.ML
686	IL3RA;	Amine_PEG4_Labelled.2	-2.05166	Expt12	Kasumi	surfaceome.by.ML
687	INSR;	Amine_PEG4_Labelled.2	-0.067233	Expt12	Kasumi	surfaceome.by.ML
688	ITGA1;	Amine_PEG4_Labelled.2	-0.0228065	Expt12	Kasumi	surfaceome.by.ML
689	ITGA4;	Amine_PEG4_Labelled.2	1.43477	Expt12	Kasumi	surfaceome.by.ML
690	ITGA5;	Amine_PEG4_Labelled.2	1.42847	Expt12	Kasumi	surfaceome.by.ML
691	ITGA6;	Amine_PEG4_Labelled.2	0.518419	Expt12	Kasumi	surfaceome.by.ML
692	ITGA7;	Amine_PEG4_Labelled.2	0.361966	Expt12	Kasumi	surfaceome.by.ML
693	ITGAD; ITGAX;	Amine_PEG4_Labelled.2	-0.337099	Expt12	Kasumi	surfaceome.by.ML
694	ITGAL;	Amine_PEG4_Labelled.2	1.23645	Expt12	Kasumi	surfaceome.by.ML
695	ITGAL; JAG2;	Amine_PEG4_Labelled.2	0.662019	Expt12	Kasumi	surfaceome.by.ML
696	ITGAM;	Amine_PEG4_Labelled.2	1.74236	Expt12	Kasumi	surfaceome.by.ML
697	ITGAM; ITGAX;	Amine_PEG4_Labelled.2	0.398287	Expt12	Kasumi	surfaceome.by.ML
698	ITGAX;	Amine_PEG4_Labelled.2	0.246944	Expt12	Kasumi	surfaceome.by.ML
699	ITGB1;	Amine_PEG4_Labelled.2	1.53353	Expt12	Kasumi	surfaceome.by.ML
700	ITGB2;	Amine_PEG4_Labelled.2	2.00408	Expt12	Kasumi	surfaceome.by.ML
701	ITGB2; ITGB7;	Amine_PEG4_Labelled.2	0.55193	Expt12	Kasumi	surfaceome.by.ML
702	ITGB3;	Amine_PEG4_Labelled.2	0.303459	Expt12	Kasumi	surfaceome.by.ML
703	ITGB5;	Amine_PEG4_Labelled.2	0.55193	Expt12	Kasumi	surfaceome.by.ML
704	LAIR1;	Amine_PEG4_Labelled.2	1.0179	Expt12	Kasumi	surfaceome.by.ML
705	LAIR1; LAIR2;	Amine_PEG4_Labelled.2	0.00123321	Expt12	Kasumi	surfaceome.by.ML
706	LAMP1;	Amine_PEG4_Labelled.2	0.229728	Expt12	Kasumi	surfaceome.by.ML
707	LAMP2;	Amine_PEG4_Labelled.2	-1.36984	Expt12	Kasumi	surfaceome.by.ML
708	LILRA1; LILRA2; LILRA3; LILRB1;	Amine_PEG4_Labelled.2	-1.41131	Expt12	Kasumi	surfaceome.by.ML
709	LILRA2;	Amine_PEG4_Labelled.2	-1.40044	Expt12	Kasumi	surfaceome.by.ML
710	LILRB1;	Amine_PEG4_Labelled.2	-1.17483	Expt12	Kasumi	surfaceome.by.ML
711	LILRB1; LILRB2;	Amine_PEG4_Labelled.2	-0.689197	Expt12	Kasumi	surfaceome.by.ML
712	LILRB1; LILRB4;	Amine_PEG4_Labelled.2	-1.71973	Expt12	Kasumi	surfaceome.by.ML
713	LMAN2;	Amine_PEG4_Labelled.2	1.64864	Expt12	Kasumi	surfaceome.by.ML
714	LMAN2L;	Amine_PEG4_Labelled.2	-1.43934	Expt12	Kasumi	surfaceome.by.ML
715	LNPEP;	Amine_PEG4_Labelled.2	1.13624	Expt12	Kasumi	surfaceome.by.ML
716	LRTM2; TMED4;	Amine_PEG4_Labelled.2	-0.34272	Expt12	Kasumi	surfaceome.by.ML
717	LTB4R;	Amine_PEG4_Labelled.2	-0.627534	Expt12	Kasumi	surfaceome.by.ML
718	LTBR;	Amine_PEG4_Labelled.2	-1.28924	Expt12	Kasumi	surfaceome.by.ML
719	LY75;	Amine_PEG4_Labelled.2	0.926645	Expt12	Kasumi	surfaceome.by.ML
720	M6PR;	Amine_PEG4_Labelled.2	0.263612	Expt12	Kasumi	surfaceome.by.ML
721	MFAP3;	Amine_PEG4_Labelled.2	0.572554	Expt12	Kasumi	surfaceome.by.ML
722	MPZL1;	Amine_PEG4_Labelled.2	0.304524	Expt12	Kasumi	surfaceome.by.ML
723	MRC2;	Amine_PEG4_Labelled.2	0.58732	Expt12	Kasumi	surfaceome.by.ML
724	MYADM;	Amine_PEG4_Labelled.2	1.03121	Expt12	Kasumi	surfaceome.by.ML
725	NCSTN;	Amine_PEG4_Labelled.2	-1.89458	Expt12	Kasumi	surfaceome.by.ML
726	NOTCH2;	Amine_PEG4_Labelled.2	-0.141743	Expt12	Kasumi	surfaceome.by.ML
727	NTNG2;	Amine_PEG4_Labelled.2	-0.451841	Expt12	Kasumi	surfaceome.by.ML
728	NUP210;	Amine_PEG4_Labelled.2	1.29431	Expt12	Kasumi	surfaceome.by.ML
729	NUP210L;	Amine_PEG4_Labelled.2	0.746979	Expt12	Kasumi	surfaceome.by.ML
730	OR56B2P; UBE2V1; UBE2V2;	Amine_PEG4_Labelled.2	0.339114	Expt12	Kasumi	surfaceome.by.ML
731	P2RX1;	Amine_PEG4_Labelled.2	-1.20726	Expt12	Kasumi	surfaceome.by.ML
732	P2RY8;	Amine_PEG4_Labelled.2	0.18978	Expt12	Kasumi	surfaceome.by.ML
733	PECAM1;	Amine_PEG4_Labelled.2	0.518927	Expt12	Kasumi	surfaceome.by.ML
734	PHB2;	Amine_PEG4_Labelled.2	2.20459	Expt12	Kasumi	surfaceome.by.ML
735	PILRA;	Amine_PEG4_Labelled.2	-0.275429	Expt12	Kasumi	surfaceome.by.ML
736	PLA2R1;	Amine_PEG4_Labelled.2	0.618042	Expt12	Kasumi	surfaceome.by.ML
737	PLAUR;	Amine_PEG4_Labelled.2	-0.569813	Expt12	Kasumi	surfaceome.by.ML
738	PLXNA1;	Amine_PEG4_Labelled.2	-0.904782	Expt12	Kasumi	surfaceome.by.ML
739	PLXNA1; PLXNA4;	Amine_PEG4_Labelled.2	-2.27311	Expt12	Kasumi	surfaceome.by.ML
740	PLXNB1;	Amine_PEG4_Labelled.2	-4.23138	Expt12	Kasumi	surfaceome.by.ML
741	PLXNB2;	Amine_PEG4_Labelled.2	0.534949	Expt12	Kasumi	surfaceome.by.ML
742	PLXNC1;	Amine_PEG4_Labelled.2	-1.25258	Expt12	Kasumi	surfaceome.by.ML
743	PODXL2;	Amine_PEG4_Labelled.2	-1.76056	Expt12	Kasumi	surfaceome.by.ML
744	POR;	Amine_PEG4_Labelled.2	0.442139	Expt12	Kasumi	surfaceome.by.ML
745	PROCR;	Amine_PEG4_Labelled.2	-0.066427	Expt12	Kasumi	surfaceome.by.ML
746	PTK7;	Amine_PEG4_Labelled.2	0.949736	Expt12	Kasumi	surfaceome.by.ML
747	PTPRA;	Amine_PEG4_Labelled.2	0.372984	Expt12	Kasumi	surfaceome.by.ML
748	PTPRA; PTPRE;	Amine_PEG4_Labelled.2	-0.126529	Expt12	Kasumi	surfaceome.by.ML
749	PTPRC;	Amine_PEG4_Labelled.2	2.0995	Expt12	Kasumi	surfaceome.by.ML
750	PTPRD;	Amine_PEG4_Labelled.2	-0.245298	Expt12	Kasumi	surfaceome.by.ML
751	PTPRD; PTPRF;	Amine_PEG4_Labelled.2	-0.105075	Expt12	Kasumi	surfaceome.by.ML
752	PTPRD; PTPRF; PTPRS;	Amine_PEG4_Labelled.2	0.104752	Expt12	Kasumi	surfaceome.by.ML
753	PTPRD; PTPRS;	Amine_PEG4_Labelled.2	-1.07436	Expt12	Kasumi	surfaceome.by.ML
754	PTPRF;	Amine_PEG4_Labelled.2	1.84416	Expt12	Kasumi	surfaceome.by.ML
755	PTPRG;	Amine_PEG4_Labelled.2	-0.399608	Expt12	Kasumi	surfaceome.by.ML
756	QSOX2;	Amine_PEG4_Labelled.2	-1.68496	Expt12	Kasumi	surfaceome.by.ML
757	RECK;	Amine_PEG4_Labelled.2	-0.570785	Expt12	Kasumi	surfaceome.by.ML
758	REL;	Amine_PEG4_Labelled.2	-1.08415	Expt12	Kasumi	surfaceome.by.ML
759	RNF130;	Amine_PEG4_Labelled.2	-1.05005	Expt12	Kasumi	surfaceome.by.ML
760	RP2;	Amine_PEG4_Labelled.2	-0.31795	Expt12	Kasumi	surfaceome.by.ML
761	RPN1;	Amine_PEG4_Labelled.2	2.52736	Expt12	Kasumi	surfaceome.by.ML
762	RRS1;	Amine_PEG4_Labelled.2	0.0866943	Expt12	Kasumi	surfaceome.by.ML
763	RTN4RL2;	Amine_PEG4_Labelled.2	0.112711	Expt12	Kasumi	surfaceome.by.ML
764	SCARB1;	Amine_PEG4_Labelled.2	-0.692728	Expt12	Kasumi	surfaceome.by.ML
765	SELPLG;	Amine_PEG4_Labelled.2	-0.659918	Expt12	Kasumi	surfaceome.by.ML
766	SEMA4A;	Amine_PEG4_Labelled.2	0.304583	Expt12	Kasumi	surfaceome.by.ML
767	SEMA4B;	Amine_PEG4_Labelled.2	-0.664145	Expt12	Kasumi	surfaceome.by.ML
768	SEMA4D;	Amine_PEG4_Labelled.2	-0.0238873	Expt12	Kasumi	surfaceome.by.ML
769	SIGLEC11; SIGLEC5;	Amine_PEG4_Labelled.2	-0.582148	Expt12	Kasumi	surfaceome.by.ML
770	SIGLEC12;	Amine_PEG4_Labelled.2	-1.18042	Expt12	Kasumi	surfaceome.by.ML
771	SIGLEC14; SIGLEC5;	Amine_PEG4_Labelled.2	-0.414283	Expt12	Kasumi	surfaceome.by.ML
772	SIGLEC5;	Amine_PEG4_Labelled.2	-0.303965	Expt12	Kasumi	surfaceome.by.ML
773	SIGLEC9;	Amine_PEG4_Labelled.2	-1.33172	Expt12	Kasumi	surfaceome.by.ML
774	SIRPA;	Amine_PEG4_Labelled.2	0.564059	Expt12	Kasumi	surfaceome.by.ML
775	SIRPA; SIRPB1;	Amine_PEG4_Labelled.2	1.49854	Expt12	Kasumi	surfaceome.by.ML
776	SIRPA; SIRPB1; SIRPB1;	Amine_PEG4_Labelled.2	1.03977	Expt12	Kasumi	surfaceome.by.ML
777	SIRPA; SIRPB1; SIRPG;	Amine_PEG4_Labelled.2	0.873452	Expt12	Kasumi	surfaceome.by.ML
778	SIRPB1; SIRPG;	Amine_PEG4_Labelled.2	-0.727183	Expt12	Kasumi	surfaceome.by.ML
779	SLC12A2;	Amine_PEG4_Labelled.2	-1.49374	Expt12	Kasumi	surfaceome.by.ML
780	SLC16A1;	Amine_PEG4_Labelled.2	0.958494	Expt12	Kasumi	surfaceome.by.ML
781	SLC16A7;	Amine_PEG4_Labelled.2	0.0127893	Expt12	Kasumi	surfaceome.by.ML
782	SLC1A4;	Amine_PEG4_Labelled.2	0.70322	Expt12	Kasumi	surfaceome.by.ML
783	SLC1A5;	Amine_PEG4_Labelled.2	0.963333	Expt12	Kasumi	surfaceome.by.ML
784	SLC20A2;	Amine_PEG4_Labelled.2	-1.74871	Expt12	Kasumi	surfaceome.by.ML
785	SLC26A6;	Amine_PEG4_Labelled.2	0.0134538	Expt12	Kasumi	surfaceome.by.ML
786	SLC29A1;	Amine_PEG4_Labelled.2	-0.420815	Expt12	Kasumi	surfaceome.by.ML
787	SLC2A1;	Amine_PEG4_Labelled.2	0.435113	Expt12	Kasumi	surfaceome.by.ML
788	SLC2A5;	Amine_PEG4_Labelled.2	-0.148977	Expt12	Kasumi	surfaceome.by.ML
789	SLC2A9;	Amine_PEG4_Labelled.2	-4.23138	Expt12	Kasumi	surfaceome.by.ML
790	SLC37A4;	Amine_PEG4_Labelled.2	0.296468	Expt12	Kasumi	surfaceome.by.ML
791	SLC38A1;	Amine_PEG4_Labelled.2	0.242905	Expt12	Kasumi	surfaceome.by.ML
792	SLC38A2;	Amine_PEG4_Labelled.2	-0.824987	Expt12	Kasumi	surfaceome.by.ML
793	SLC39A14;	Amine_PEG4_Labelled.2	-0.524655	Expt12	Kasumi	surfaceome.by.ML
794	SLC39A6;	Amine_PEG4_Labelled.2	-0.0746702	Expt12	Kasumi	surfaceome.by.ML
795	SLC3A2;	Amine_PEG4_Labelled.2	1.82401	Expt12	Kasumi	surfaceome.by.ML
796	SLC43A1;	Amine_PEG4_Labelled.2	-0.380418	Expt12	Kasumi	surfaceome.by.ML
797	SLC43A3;	Amine_PEG4_Labelled.2	0.160028	Expt12	Kasumi	surfaceome.by.ML
798	SLC44A1;	Amine_PEG4_Labelled.2	1.1905	Expt12	Kasumi	surfaceome.by.ML
799	SLC44A2;	Amine_PEG4_Labelled.2	0.242402	Expt12	Kasumi	surfaceome.by.ML
800	SLC4A10; SLC4A7; SLC4A8;	Amine_PEG4_Labelled.2	-1.56978	Expt12	Kasumi	surfaceome.by.ML
801	SLC4A7;	Amine_PEG4_Labelled.2	0.038322	Expt12	Kasumi	surfaceome.by.ML
802	SLC52A2;	Amine_PEG4_Labelled.2	-0.173857	Expt12	Kasumi	surfaceome.by.ML
803	SLC7A1;	Amine_PEG4_Labelled.2	-0.237689	Expt12	Kasumi	surfaceome.by.ML
804	SLC7A1; SLC7A2;	Amine_PEG4_Labelled.2	-0.395401	Expt12	Kasumi	surfaceome.by.ML
805	SLC7A5;	Amine_PEG4_Labelled.2	1.13761	Expt12	Kasumi	surfaceome.by.ML
806	SLC7A5; SLC7A6; SLC7A7;	Amine_PEG4_Labelled.2	0.176019	Expt12	Kasumi	surfaceome.by.ML
807	SLC7A6;	Amine_PEG4_Labelled.2	-0.271468	Expt12	Kasumi	surfaceome.by.ML
808	SLC9A1;	Amine_PEG4_Labelled.2	0.539678	Expt12	Kasumi	surfaceome.by.ML
809	SPN;	Amine_PEG4_Labelled.2	1.57695	Expt12	Kasumi	surfaceome.by.ML
810	SPNS3;	Amine_PEG4_Labelled.2	-2.01851	Expt12	Kasumi	surfaceome.by.ML
811	SSR1;	Amine_PEG4_Labelled.2	0.740414	Expt12	Kasumi	surfaceome.by.ML
812	STT3B;	Amine_PEG4_Labelled.2	1.26874	Expt12	Kasumi	surfaceome.by.ML
813	SYPL1;	Amine_PEG4_Labelled.2	0.383443	Expt12	Kasumi	surfaceome.by.ML
814	TGFBR1;	Amine_PEG4_Labelled.2	-0.362378	Expt12	Kasumi	surfaceome.by.ML
815	TGOLN2;	Amine_PEG4_Labelled.2	-0.0429192	Expt12	Kasumi	surfaceome.by.ML
816	THBD;	Amine_PEG4_Labelled.2	-0.137486	Expt12	Kasumi	surfaceome.by.ML
817	TLN1; TLN2;	Amine_PEG4_Labelled.2	0.493283	Expt12	Kasumi	surfaceome.by.ML
818	TM9SF2;	Amine_PEG4_Labelled.2	0.397607	Expt12	Kasumi	surfaceome.by.ML
819	TM9SF3;	Amine_PEG4_Labelled.2	0.617046	Expt12	Kasumi	surfaceome.by.ML
820	TMED7;	Amine_PEG4_Labelled.2	1.07309	Expt12	Kasumi	surfaceome.by.ML
821	TMEM154;	Amine_PEG4_Labelled.2	-1.37684	Expt12	Kasumi	surfaceome.by.ML
822	TMEM30A;	Amine_PEG4_Labelled.2	0.543158	Expt12	Kasumi	surfaceome.by.ML
823	TMEM87B;	Amine_PEG4_Labelled.2	-1.11693	Expt12	Kasumi	surfaceome.by.ML
824	TMX3;	Amine_PEG4_Labelled.2	0.361362	Expt12	Kasumi	surfaceome.by.ML
825	TMX4;	Amine_PEG4_Labelled.2	-0.680728	Expt12	Kasumi	surfaceome.by.ML
826	TNFSF13B;	Amine_PEG4_Labelled.2	-2.08065	Expt12	Kasumi	surfaceome.by.ML
827	TOP1;	Amine_PEG4_Labelled.2	1.29765	Expt12	Kasumi	surfaceome.by.ML
828	TOP1; TOP1MT;	Amine_PEG4_Labelled.2	0.560723	Expt12	Kasumi	surfaceome.by.ML
829	TREML2;	Amine_PEG4_Labelled.2	-0.67791	Expt12	Kasumi	surfaceome.by.ML
830	TRPV2;	Amine_PEG4_Labelled.2	-0.740273	Expt12	Kasumi	surfaceome.by.ML
831	TYRO3;	Amine_PEG4_Labelled.2	-0.807908	Expt12	Kasumi	surfaceome.by.ML
832	ADAM10;	Amine_PEG4_Labelled.3	1.62267	Expt12	Kasumi	surfaceome.by.ML
833	ADAM15;	Amine_PEG4_Labelled.3	-1.00798	Expt12	Kasumi	surfaceome.by.ML
834	ADAM9;	Amine_PEG4_Labelled.3	0.989056	Expt12	Kasumi	surfaceome.by.ML
835	AK2;	Amine_PEG4_Labelled.3	1.82585	Expt12	Kasumi	surfaceome.by.ML
836	ALCAM;	Amine_PEG4_Labelled.3	1.00744	Expt12	Kasumi	surfaceome.by.ML
837	ARF1; ARF3;	Amine_PEG4_Labelled.3	1.27689	Expt12	Kasumi	surfaceome.by.ML
838	ARF1; ARF3; ARF4; ARF5;	Amine_PEG4_Labelled.3	2.10469	Expt12	Kasumi	surfaceome.by.ML
839	ARF1; ARF3; ARF5;	Amine_PEG4_Labelled.3	0.485893	Expt12	Kasumi	surfaceome.by.ML
840	ATP12A; ATP1A1; ATP1A2; ATP1A3; ATP1A4;	Amine_PEG4_Labelled.3	0.605695	Expt12	Kasumi	surfaceome.by.ML
841	ATP12A; ATP1A1; ATP1A2; ATP1A3; ATP1A4; ATP4A;	Amine_PEG4_Labelled.3	0.72885	Expt12	Kasumi	surfaceome.by.ML
842	ATP1A1;	Amine_PEG4_Labelled.3	1.54953	Expt12	Kasumi	surfaceome.by.ML
843	ATP1A1; ATP1A2;	Amine_PEG4_Labelled.3	-1.39839	Expt12	Kasumi	surfaceome.by.ML
844	ATP1A1; ATP1A2; ATP1A3;	Amine_PEG4_Labelled.3	0.757303	Expt12	Kasumi	surfaceome.by.ML
845	ATP1A1; ATP1A2; ATP1A3; ATP1A4;	Amine_PEG4_Labelled.3	0.302343	Expt12	Kasumi	surfaceome.by.ML
846	ATP1A1; ATP1A2; ATP1A3; ATP4A;	Amine_PEG4_Labelled.3	0.460381	Expt12	Kasumi	surfaceome.by.ML
847	ATP1A1; ATP1A3;	Amine_PEG4_Labelled.3	0.300594	Expt12	Kasumi	surfaceome.by.ML
848	ATP1A3;	Amine_PEG4_Labelled.3	0.0945733	Expt12	Kasumi	surfaceome.by.ML
849	ATP1B1;	Amine_PEG4_Labelled.3	-0.14413	Expt12	Kasumi	surfaceome.by.ML
850	ATP1B3;	Amine_PEG4_Labelled.3	1.38962	Expt12	Kasumi	surfaceome.by.ML
851	ATP2B1; ATP2B2; ATP2B3; ATP2B4;	Amine_PEG4_Labelled.3	-0.0497167	Expt12	Kasumi	surfaceome.by.ML
852	ATP2B1; ATP2B3; ATP2B4;	Amine_PEG4_Labelled.3	-1.21199	Expt12	Kasumi	surfaceome.by.ML
853	ATP2B4;	Amine_PEG4_Labelled.3	0.607357	Expt12	Kasumi	surfaceome.by.ML
854	ATP6V0A1; ATP6V0A2;	Amine_PEG4_Labelled.3	-1.46305	Expt12	Kasumi	surfaceome.by.ML
855	BRD2;	Amine_PEG4_Labelled.3	-1.06142	Expt12	Kasumi	surfaceome.by.ML
856	BSG;	Amine_PEG4_Labelled.3	1.97645	Expt12	Kasumi	surfaceome.by.ML
857	BST1;	Amine_PEG4_Labelled.3	-0.61613	Expt12	Kasumi	surfaceome.by.ML
858	BST2;	Amine_PEG4_Labelled.3	1.03153	Expt12	Kasumi	surfaceome.by.ML
859	BTK; EPHA2; EPHA3; EPHA5; EPHA6; EPHA7; EPHA8; EPHB1; EPHB2; EPHB3; EPHB4;	Amine_PEG4_Labelled.3	0.0864687	Expt12	Kasumi	surfaceome.by.ML
860	BTN2A1;	Amine_PEG4_Labelled.3	-2.0356	Expt12	Kasumi	surfaceome.by.ML
861	BTN3A1; BTN3A2; BTN3A3;	Amine_PEG4_Labelled.3	-0.097204	Expt12	Kasumi	surfaceome.by.ML
862	C5AR1;	Amine_PEG4_Labelled.3	0.0198796	Expt12	Kasumi	surfaceome.by.ML
863	CACNG6;	Amine_PEG4_Labelled.3	0.461491	Expt12	Kasumi	surfaceome.by.ML
864	CCR1;	Amine_PEG4_Labelled.3	-0.915	Expt12	Kasumi	surfaceome.by.ML
865	CCRL2;	Amine_PEG4_Labelled.3	-0.787366	Expt12	Kasumi	surfaceome.by.ML
866	CD14;	Amine_PEG4_Labelled.3	-1.20326	Expt12	Kasumi	surfaceome.by.ML
867	CD151;	Amine_PEG4_Labelled.3	-0.247978	Expt12	Kasumi	surfaceome.by.ML
[truncated: 4,673 more rows]

## Sheet: Data Table S8F
	variable	experiment	Cell line	ontology	mean	sd	sem	n	variable2
[truncated: 200 more rows]

[truncated: 3 more sheets: Data Table S8G, Data Table S8H, Data Table S8I]
