# Supplementary material for: Surfaceome Capture by Multiplex Biotinylation Enables Enhanced Identification of Cell Surface Proteins by Mass Spectrometry
Source: Mol Cell Proteomics. 2026 Apr 22;25(6):101572. doi: 10.1016/j.mcpro.2026.101572 (PMC13202573; doi:10.1016/j.mcpro.2026.101572)
Supplement: Supplemental Table S9 [file mmc9.xlsx]

## Sheet: READ ME
Supplementary Table S9: Absolute Quantification for Cell Surface data associated with SUCAM for AML cell lines,related to Fig.8
S9A: Absolute Quantification for Cell surface proteins for 7 AML cell lines
S9B: Log2.transformed.Absolute Quantifications for Cell surface proteins for 7 AML cell lines
S9C:Log2Fold change for surfaceomic proteins for 7 AML cell lines
S9D: Z scores from Log2.transformed.Absolute Quantifications for Cell surface proteins for 7 AML cell lines
S9E: Absolute Quantification for Top 30 cell surface proteins
S9F: Log10Absolute Quantification for Top 30 cell surface proteins

## Sheet: Data Table S9A
acc.no	FUJI_Labelled...2	FUJI_Labelled...3	FUJI_Labelled...4	FUJI_Labelled...5	FUJI_Unlabelled...6	FUJI_Unlabelled...7	FUJI_Unlabelled...8	FUJI_Unlabelled...9	Kasumi_Labelled...10	Kasumi_Labelled...11	Kasumi_Labelled...12	Kasumi_Labelled...13	Kasumi_Unlabelled...14	Kasumi_Unlabelled...15	Kasumi_Unlabelled...16	Kasumi_Unlabelled...17	HL60_Labelled...22	HL60_Labelled...23	HL60_Labelled...24	HL60_Labelled...25	HL60_Unlabelled...26	HL60_Unlabelled...27	HL60_Unlabelled...28	HL60_Unlabelled...29	NB4_Labelled...30	NB4_Labelled...31	NB4_Labelled...32	NB4_Labelled...33	NB4_Unlabelled...34	NB4_Unlabelled...35	NB4_Unlabelled...36	NB4_Unlabelled...37	MOLM13_Labelled...38	MOLM13_Labelled...39	MOLM13_Labelled...40	MOLM13_Labelled...41	MOLM13_Unlabelled...42	MOLM13_Unlabelled...43	NOMO1_Labelled...44	NOMO1_Labelled...45	NOMO1_Labelled...46	NOMO1_Labelled...47	NOMO1_Unlabelled...48	NOMO1_Unlabelled...49	UOC-M1_Labelled...50	UOC-M1_Labelled...51	UOC-M1_Unlabelled...52	UOC-M1_Unlabelled...53	OCI-AML2_Labelled...54
4F2_HUMAN	46077244799	37542820491	40291790188	49299335870	319946090	3.23064e+08	1.65368e+08	2.14384e+08	17726446350	16043394134	11693191747	8953334989	246694229	3.76638e+08	2.31584e+08	6.37407e+08	16681613612	17066361064	12661171592	15960705669	3.57895e+08	4.25916e+08	2.82422e+08	3440289801	16415834352	16130771594	19273777416	18827606273	1164504550	1069327057	3031332665	1441662723	6559121073	7410362840	5070686946	5131944762	15429564393	8.97721e+08	1782254465	1775755879	2285551208	2284485492	9.97743e+07	6.97077e+08	6887432914	7064580038	3.44512e+08	6.51713e+08	3853006090
A4_HUMAN	2.11364e+07	NA	4.57001e+06	1.88258e+06	3.63471e+07	4.39598e+07	8.20956e+07	6.70302e+07	NA	NA	NA	NA	4.60504e+07	9.54431e+07	7.40319e+07	9.67186e+07	2.39742e+08	2.73579e+08	2.35774e+08	2.38655e+08	NA	2.24265e+07	NA	2.08647e+07	NA	NA	NA	NA	3.03037e+06	NA	4.63888e+06	NA	NA	NA	NA	NA	3.76911e+07	1.65307e+07	1.34312e+07	1.28501e+07	2.35284e+07	2.83622e+07	NA	NA	NA	NA	NA	8.41007e+06	NA
AAAT_HUMAN	12638060210	10740911019	13628952996	11752176127	4.24005e+08	3.40618e+08	4.99511e+08	6.54171e+08	5571417084	5165640731	3824375413	2946657969	8.01591e+08	7.69972e+08	7.33153e+08	3.99102e+08	3007181399	4551560005	3323533325	4293893817	6.95521e+07	4.94204e+07	3.60932e+07	2.56062e+07	4333085934	7574351121	11390945065	8661544646	3.70421e+08	3.70155e+08	3.73574e+08	2.54586e+08	1704315412	2199847171	1807769511	1435914222	5.1896e+07	2.96647e+08	2.21455e+08	2.94677e+08	3.7265e+08	3.25508e+08	1.50073e+08	1.7282e+08	1745211064	2209188841	1.08953e+08	9.1312e+07	1274098767
ACATN_HUMAN	7.28945e+06	1.63806e+07	5.38304e+06	1.32235e+07	7.93379e+07	3.73664e+07	1.37335e+07	5.75138e+06	7.33769e+07	4.68172e+07	4.76501e+07	7.06108e+07	1.09451e+07	1.25582e+07	3.29573e+07	9.17339e+06	7.53246e+07	120964722	8.13282e+07	1.12183e+08	6.38653e+07	NA	6.77274e+07	6.76002e+07	4.75209e+07	5.88646e+07	5.11012e+07	4.86491e+07	5.90642e+07	1.32152e+08	1.11451e+08	5.85736e+07	7.77241e+07	7.99859e+07	6.611e+07	2.96506e+08	4.72153e+08	7.58506e+08	6.05856e+07	6.2204e+07	1.17952e+08	1.18974e+08	1.94643e+08	176485214	4.1873e+08	4.05597e+07	6.76529e+08	6.28282e+08	7.97571e+07
ADA10_HUMAN	8395676240	8910020093	8527893885	8955975897	1.07685e+07	2.617e+07	3.49795e+07	5.6717e+07	3041092988	3860137157	4110773291	4165340828	6.16661e+07	114113284	8.1558e+07	7.05542e+07	2280550495	1648437201	1673888870	1582806994	3.39572e+07	1.30705e+08	3.1441e+07	3.14207e+07	4.81693e+08	5.175e+08	4.29178e+08	5.08106e+08	190538566	2.00861e+08	1.95777e+08	1.83123e+08	4.90328e+08	5.0444e+08	2.36714e+08	5.6244e+08	6.34251e+06	2.65513e+08	1527636983	1645066866	2453408570	3030823881	1.30718e+08	5.89863e+08	10731502779	9041650220	2.29838e+08	4.13836e+07	2451466345
ADA15_HUMAN	4.83551e+08	4.96889e+08	5.50194e+08	5.14405e+08	1.50387e+06	2.79971e+06	NA	1.23762e+06	1.23869e+08	1.45162e+08	1.16364e+08	8.53089e+07	NA	NA	NA	NA	2.93604e+07	6.4999e+07	5.67118e+07	7.75862e+07	NA	NA	NA	NA	8.10295e+06	2.15731e+07	2.76839e+07	2.7955e+07	4.2596e+06	NA	NA	2.1607e+06	4.79937e+06	1.81836e+06	NA	NA	NA	5.77393e+06	1.35022e+07	NA	1.39719e+07	1.07199e+07	3.65807e+06	3.75034e+06	6.49547e+07	9.39217e+07	2.31578e+06	NA	2.48287e+07
ADA22_HUMAN	1048175191	7.66161e+08	7.53288e+08	7.75142e+08	6.72061e+07	4.10273e+07	1.07313e+08	9.5386e+07	3.5747e+08	2.81067e+08	3.94244e+08	3.04011e+08	1.99717e+07	1.82508e+07	2.38514e+08	4.18556e+07	1091608240	1313476383	1.00915e+08	8.6117e+07	1.29621e+08	8.76757e+07	1.59528e+08	1.08744e+08	1.18917e+08	4.38536e+07	1.62764e+08	1.74058e+08	2.10876e+08	2.22756e+08	2.62081e+08	2.83657e+08	1.56839e+08	2.09707e+08	1.01679e+08	225883455	216457518	6.50249e+07	1.41737e+08	1.84045e+08	112747933	2.50595e+08	1.20748e+08	4245696500	9728867958	615432168	18072953099	1.09162e+08	2.91773e+08
ADAM8_HUMAN	1.26769e+08	1.68211e+07	2.06339e+08	2.53601e+08	NA	NA	NA	NA	6.22996e+07	6.37602e+07	3.91383e+07	8.40449e+07	NA	3.45921e+06	713317	3.84598e+06	1.25613e+07	4.47433e+07	3.75913e+07	8.87928e+07	NA	NA	176052	730163	3.86031e+07	4.69258e+07	3.95285e+07	4.04145e+07	9.72854e+07	8.02787e+07	1.00131e+08	1.57307e+08	2.11445e+08	1.93892e+08	1.47283e+08	1.95849e+08	1.06294e+08	1.53142e+08	4.13467e+08	3.49191e+08	6.59948e+08	5.51738e+08	9.24767e+07	6.51706e+07	1.67224e+08	1.41668e+08	1.20597e+07	888291	6.61359e+07
ADAM9_HUMAN	2.45737e+08	2.52252e+08	2.61229e+08	2.27732e+08	24753368	2.00616e+07	2.327e+07	1.1669e+07	9.4928e+07	1.17464e+08	1.06892e+08	9.39922e+07	1.78854e+07	1.05834e+07	1.70721e+07	164578	1.29851e+07	2.06342e+07	1.67991e+07	1.30458e+07	NA	1.12422e+07	2.48203e+07	1.5618e+07	1.5455e+07	2.13518e+07	1.02575e+07	1.4719e+07	2.14853e+07	9.26446e+06	1.29509e+07	2.77269e+07	1.12586e+08	1.62904e+08	8.5347e+07	1.54607e+08	2.81088e+07	1.47097e+07	3.25036e+08	2.80823e+08	4.91922e+08	3.75533e+08	1.70595e+07	5.07529e+07	2.64636e+08	2.30128e+08	1.28136e+07	2.28412e+06	2.56918e+08
ADCY7_HUMAN	3.37548e+08	3.37531e+08	4.43764e+08	3.4915e+08	372682	2.6642e+07	1.71923e+07	5.28488e+06	7.21861e+07	8.18461e+07	3.36151e+07	1.83457e+07	2.26078e+07	1.4968e+07	8.02331e+06	2.14353e+06	4.83739e+07	1.13785e+08	5.12008e+07	1.65626e+08	6.06937e+06	1.69368e+06	2.02028e+07	477433	2.19185e+08	1.8932e+08	2.71588e+08	2.04505e+08	4.26848e+07	3.1505e+07	4.11904e+07	4.80503e+07	6.30086e+07	5.94084e+07	5.99641e+07	8.27167e+07	7.19354e+06	5.10473e+07	1.13953e+08	129855596	5.6909e+07	8.72324e+07	2.0704e+07	3.10015e+07	6.9818e+07	3.74441e+07	1.29527e+07	1.42162e+07	4.20872e+07
AMPN_HUMAN	7333257108	7522602821	7433870107	7232282532	2013249089	1810802398	2037206478	1652848972	2668791291	2802393026	1349326161	1191830551	3157242285	2541205001	2780067897	1916830069	16348454942	17008411439	13074369672	14553333998	2059847029	4.32007e+08	2476213880	1978946151	15406497508	15627388138	15678385014	17146859948	1314552730	1953990774	1315019101	1683898439	1593378791	1719729018	1315260651	1382945842	2742734788	2925747492	7.6353e+08	1007728026	4.12389e+08	6.46225e+08	7.87768e+08	1107532720	1746895713	1657190417	3354047583	1687658089	3.40734e+08
ANO6_HUMAN	2038340036	2197498037	2207209386	2327814278	9.21957e+08	1182827512	5.2696e+08	8.84413e+08	3343183792	3219418235	3876257900	3547842955	9146096130	7400156307	24337184516	14793564376	5.8796e+08	7.52035e+08	6.32667e+08	7.94102e+08	2460290956	2.34243e+06	1540477137	7.53799e+08	2.65556e+08	2.25083e+08	211668671	2.84386e+08	4.05072e+07	5.73428e+07	1.91652e+08	154505120	2.80485e+08	2.14844e+08	185947942	1.6554e+08	2.93488e+08	3.18927e+08	1.43612e+08	1.9821e+08	1.98703e+08	8.40458e+07	3.22352e+08	1.59775e+08	156513699	3.75643e+08	1.89643e+08	1.98835e+08	2.44736e+08
ANTR2_HUMAN	1296357807	1415433524	1213377775	1320486540	1.0658e+07	9.88534e+06	1.24095e+07	2.06735e+07	5.88774e+08	6.00261e+08	5.64432e+08	5.4591e+08	6.98996e+06	5.42238e+07	2.62639e+07	4.43736e+07	4.1299e+08	1884237749	4.45936e+08	1896398046	7.45182e+07	3.75332e+07	2.17553e+07	2.41061e+07	1868923854	1812118920	1911476055	2074752204	2007548566	1300983895	1627009393	1579691331	4.59043e+08	4.72463e+08	4.16725e+08	4.68993e+08	5.09749e+07	3.48512e+07	7.82757e+08	5.32043e+08	1235043203	1041502233	4.30362e+07	3.86504e+07	4.0773e+08	6.11226e+08	3.86518e+06	4.01237e+07	2.10224e+08
APLP2_HUMAN	1.20257e+08	116090137	1.1931e+08	9.30524e+07	1.26155e+07	1.16694e+07	9.20734e+06	1.15659e+07	1.65558e+08	5.99833e+07	2.49854e+08	2.67371e+08	2.01476e+07	1.00662e+07	4.22383e+07	5.13444e+07	3.18895e+07	1.30589e+08	2.94343e+07	9.57269e+07	2.43729e+07	2.1154e+06	134408	1.47613e+07	1.4184e+08	1.24518e+08	112603803	1.30933e+08	7.17945e+07	5.52364e+07	4.86901e+07	7.25715e+07	9.69469e+07	1.41057e+08	7.76669e+07	8.26731e+07	NA	1.50005e+06	137207089	2.3071e+08	3.47893e+08	4.4466e+08	5.59831e+06	2.47449e+07	7.90253e+07	4.51446e+07	NA	5.26744e+06	1.72081e+07
ASIC1_HUMAN	2.23125e+07	1.45872e+07	1.55024e+07	1.5317e+07	NA	2.25786e+07	6.60251e+06	1.64504e+07	5.07693e+06	3.3943e+06	4.1547e+06	2.00409e+06	1.69953e+07	6.91616e+06	1.50026e+07	4.80683e+06	4.57467e+06	5.12021e+06	9.08229e+06	1.20451e+07	NA	1.57675e+07	NA	1.63599e+07	1.1713e+07	1.29156e+07	2.06299e+07	8.30075e+06	4.54583e+06	6.48528e+06	NA	NA	NA	NA	NA	NA	NA	NA	950907	NA	NA	NA	NA	NA	1.27292e+07	NA	NA	1.95916e+06	NA
AT131_HUMAN	4.60419e+08	5.3738e+08	4.57608e+08	4.85541e+08	2.06183e+07	2.54938e+07	1.48246e+07	8.40981e+06	3.66526e+08	607600756	4.54121e+08	5.1857e+08	2363190301	2612051813	955779073	1422653312	331979947	6.14426e+08	8.16707e+08	4.27896e+08	3130333707	1922246267	2857485115	1758123521	2.05287e+08	3.16301e+08	2.247e+08	3.47141e+08	3.38835e+08	3.16939e+08	4.17169e+08	2.46784e+08	283698619	6.72245e+08	3.61038e+08	5.38228e+08	2.08784e+07	1680438191	1.97493e+08	4.56136e+08	4.17823e+08	294493085	6.42695e+08	3.55942e+08	6.65471e+08	6.21083e+07	2004000149	1533776469	1.73153e+08
AT1A1_HUMAN	9792080221	10615958008	10811688544	12623577292	1.20542e+08	1.89157e+08	2.95216e+07	6.05369e+07	3681573033	4185398275	2908222972	2720149272	1.29095e+08	1.37353e+08	1.14292e+08	3.54641e+07	6335206866	5855928714	5805505294	6028445389	4.22678e+08	6.5098e+07	3.90866e+08	4.8521e+07	4723992382	4503143862	4629706476	4306425580	3.814e+08	2.93792e+08	2.92555e+08	3.13035e+08	1700254260	1791381365	1279843137	1342908191	314537054	3.86921e+07	1946592073	1581085747	2746917965	2587871554	9.66676e+07	1.04296e+08	2029239627	1938502887	2.06947e+08	270723845	1713749946
AT1A1_HUMAN	11357757520	11523927902	12943756214	13226396455	1.35995e+08	9.06577e+07	3.61949e+07	1.28391e+08	4295739304	4450740930	3096890073	2803458944	1.27471e+08	1.41776e+08	1.37185e+08	1.26932e+08	8606560766	8952429003	8221549780	9609623893	4.45356e+08	1.32651e+08	8.13717e+08	3.7529e+08	6329644194	5953712339	7272574877	7031665429	3.09821e+08	2.95163e+08	3.29956e+08	2.06068e+08	1823598765	1702301565	1512696537	1330444669	1.74508e+08	1.53997e+08	1711102478	2055202915	3473148632	3917293906	9.959e+07	1.57264e+08	1669811859	2335822521	1.12953e+08	1.22816e+08	2069648367
AT1A3_HUMAN	9.14772e+08	1015870258	1087852875	1086201023	5.33751e+08	3.61696e+08	2.68679e+08	1.55773e+08	3.15485e+08	2.98148e+08	1.99427e+08	1.94555e+08	6.45249e+08	5.13822e+08	8.63358e+08	8.96707e+08	1.39739e+08	1.14763e+08	1.67665e+08	1.45707e+08	4.91265e+07	2.27896e+07	2.29215e+07	9.60557e+07	6.89738e+07	8.48525e+07	8.67078e+07	8.42992e+07	1.19482e+08	8.64335e+07	1.07991e+08	113807142	3.28789e+08	3.70484e+08	2.86585e+08	2.906e+08	1.97066e+08	2.72049e+08	4.10155e+07	70937687	8.53953e+07	3.15611e+07	9.68088e+07	8.40935e+07	9.22741e+07	1.40372e+08	1.68242e+07	3.27506e+07	5.88336e+07
AT1B1_HUMAN	2205938600	2582146348	2730168051	2893388438	1213387577	2203188028	5.49115e+06	3.45611e+08	8.68319e+08	9.28738e+08	4.85909e+08	5.27866e+08	2.16445e+07	5.42796e+07	5.9866e+07	3.67053e+07	9.38058e+07	2.60761e+08	2.10336e+08	132584173	3.0675e+08	2.54245e+08	2.28288e+08	239354737	3.28729e+08	5.63064e+08	5.99482e+08	6.50989e+08	8.34578e+07	1.49958e+08	2.25118e+08	5.37038e+07	4.19252e+07	2.9347e+08	3.75946e+07	1.00549e+07	6.69698e+06	3.89049e+08	4.82645e+07	3.50387e+08	4.19611e+06	3.82588e+06	9.12245e+08	1243647563	2.35386e+08	4.01325e+08	4.29251e+07	9.45588e+07	1.1648e+08
AT1B3_HUMAN	47534015753	50523693932	47392039437	48845763802	2601451728	2504765313	1012976432	6.91481e+08	16926317500	16219222134	12437698015	10429751325	1598314065	8.40797e+08	2.01039e+08	6.42818e+08	22480608259	13718841456	18109780029	12109993475	1.01039e+08	5.25291e+08	4.04959e+08	354721570	6189126997	5536628719	5009194616	4106603016	7.38432e+08	8.59217e+08	7.79091e+08	6.82552e+08	8614346480	10735157200	6910540264	7473372207	931243602	1.02797e+08	5289204068	5252217011	10932257758	6219891759	1.19817e+08	3.59033e+08	5738990311	5292552378	5.49144e+07	1.98686e+08	2761671549
AT2B4_HUMAN	5.29181e+08	4.85049e+08	5.32651e+08	5.84069e+08	3.72557e+08	1.51435e+07	6.69944e+08	1.65895e+08	320217780	3.14165e+08	2.03344e+08	1.92082e+08	1.57007e+07	1.87423e+07	1.98924e+07	7.88316e+07	2.93836e+08	3.77633e+08	2.76517e+08	490777257	3.32602e+06	4.40677e+07	NA	1.99698e+07	1.79236e+08	2.29745e+08	317294845	2.28475e+08	1.97009e+08	8.95793e+07	7.63352e+07	1.19685e+08	280936133	1.82258e+08	2.22971e+08	158928567	9.20329e+07	1.17789e+08	1.05445e+08	5.69465e+07	1.12318e+08	1.33847e+08	3.73862e+07	2.36748e+07	2.29312e+08	8.01634e+07	4.54019e+07	7.78121e+07	5.56962e+06
AT2B4_HUMAN	3.01424e+08	2.81124e+08	2.96731e+08	2.94292e+08	2.27899e+06	75283.3	3.11187e+06	3.0038e+06	1.38559e+08	2.05985e+08	8.4874e+07	1.32113e+08	1.40707e+06	1.15912e+06	4.37656e+06	1.06148e+06	1.88916e+08	2.22591e+08	2.30683e+08	2.58413e+08	236857	2.04843e+06	120723	NA	2.33577e+08	2.53526e+08	319087268	2.87087e+08	3.02891e+07	2.28096e+07	5.90927e+06	2.29096e+07	8.8277e+07	1.46918e+08	5.92752e+07	4.36168e+07	1.88162e+06	5.66005e+06	134964548	1.38565e+08	1.06044e+08	1.51377e+08	4.83304e+07	1.22985e+08	1.19244e+08	1.11304e+08	978429	9.07739e+06	7.95254e+07
AT2B4_HUMAN	2.76467e+08	3.16971e+08	2.87316e+08	3.33156e+08	2.81305e+06	5.24689e+06	4.13832e+06	8.76377e+06	1.72327e+08	1.64953e+08	1.14537e+08	1.16628e+08	3.71482e+06	1.27688e+07	1.70731e+07	1.25348e+07	7.66387e+07	1.32945e+08	145866146	8.01194e+07	NA	NA	NA	2.60776e+06	1.84288e+08	1.71288e+08	1.32208e+08	9.47388e+07	NA	NA	1.48324e+07	241798500	2.05629e+07	4.74645e+07	2.98086e+07	6.29006e+07	9.67775e+07	2.00295e+08	6.23152e+07	8.935e+07	2.17035e+08	6.68397e+07	1.77221e+07	5.96292e+07	5.60137e+07	7.06705e+07	1.1911e+08	8.90371e+07	4.28759e+07
BASI_HUMAN	57852702939	49668433875	56267138239	66577654409	4.24266e+07	9.98972e+06	4.65388e+06	2.90926e+07	30837157898	47873344131	22109595114	30630901240	1.18437e+08	1.22762e+08	6.61884e+07	5.86253e+07	45930370500	42172802758	42817833250	41018483493	5.18219e+08	2.95084e+08	1.18345e+08	3.77803e+07	13509408670	14616559722	14011964966	16675450380	2.8444e+08	2.13856e+08	1.74919e+08	167498352	16066179435	19061866871	12103904574	13785382258	236000922	3.91052e+08	4029479968	5677064648	8665893331	7601867169	1.32551e+08	9.05079e+07	14361209967	15480595694	2.01616e+08	1.83682e+08	11561677352
BCAM_HUMAN	1132705265	1309851181	1111642363	1257052239	1.43774e+08	1.67108e+08	1.04277e+08	2.16701e+08	5.34856e+08	5.72515e+08	547576279	5.07712e+08	2.31038e+08	1.15964e+08	3.14261e+08	1.58774e+08	1144479310	7.05857e+07	6.43566e+07	1.3601e+08	2.65884e+08	2.11156e+08	1.65215e+08	9.29528e+07	1.66398e+08	1.36052e+08	1.69741e+08	2.0473e+08	1.27449e+08	7.51718e+07	1.9139e+08	5.24169e+07	1.22132e+08	1.12582e+08	6.05762e+07	1.39859e+08	3.31926e+07	1.04909e+08	1.49701e+08	137033011	3.62316e+08	3.78161e+08	5.83115e+07	4.65328e+07	4.84359e+08	2.52543e+08	2.8629e+07	3.87442e+07	1.76791e+08
BST1_HUMAN	2254986309	2417432693	2815048998	2792489837	9.10223e+07	7.84676e+06	NA	1.09253e+06	9.63223e+08	1225870549	5.65177e+08	6.26207e+08	2.3114e+08	1.62891e+08	2.18353e+06	3.34759e+08	1.23952e+08	1.71068e+08	6.78698e+07	1.82452e+08	4.08101e+07	7.9608e+07	8.80706e+07	2.76845e+07	7.56779e+07	2.62148e+07	1.0996e+08	9.00405e+07	8.27235e+07	3.83993e+07	1.53077e+08	1.0432e+08	19002264	8.3767e+07	1.41711e+07	3.40817e+07	NA	NA	1.33352e+08	1.43295e+08	1.93484e+08	1.84155e+08	3.4905e+07	8.79932e+07	4.38355e+08	3.45084e+08	NA	3.13389e+07	1.54728e+08
BST2_HUMAN	21613541275	20161618776	22919239862	19131729244	1.89882e+07	1.22892e+08	1.6598e+07	7.94079e+07	5613726467	5935197874	4798850172	4177398553	5.67712e+07	201100971	5.95341e+07	3.00545e+08	5.76407e+08	1009678100	5.01279e+08	2007218651	2.00464e+07	1581782559	NA	1358720334	1210384917	1058457816	9.46656e+08	1883501998	6.55176e+08	1039423118	5.23077e+08	7.63735e+07	1217635904	1287473015	9.2052e+08	1020540250	3.29907e+08	1.3623e+08	3049031388	1955249854	2234906658	4148619257	220739525	3.39833e+08	4429715882	5538164195	2.31873e+08	2.42908e+08	2189312866
BT2A1_HUMAN	2.7971e+08	2.49989e+08	2.97609e+08	210756527	9.66964e+06	4.44879e+07	2.99025e+07	1.15089e+08	1.23336e+08	1.49805e+08	8.5146e+07	1.48867e+08	1.20232e+07	8.69945e+06	1.02879e+07	434881	8.70325e+07	1.23003e+08	1.85689e+08	1.62703e+08	2.13807e+07	5.86244e+06	1.38738e+06	1.80272e+07	9.5667e+07	1.53822e+08	7.90547e+07	9.98908e+07	1.04425e+08	1.22803e+08	9.75694e+07	4.19939e+07	7.68774e+07	6.43122e+07	5.13375e+07	4.8083e+07	5.2645e+07	1.18347e+08	5.314e+07	3.91825e+07	59774266	7.7189e+07	5.70342e+07	6.701e+07	6.90837e+07	1.03159e+08	8.33104e+06	1.77544e+07	2.10488e+07
BT3A1_HUMAN	1.70329e+08	2.62188e+08	1.37615e+08	1.99939e+08	NA	NA	NA	4.41864e+06	1.24696e+08	1.4676e+08	161605382	4.2755e+07	4.26475e+06	2.54599e+06	1.71423e+07	1.31142e+07	3.4912e+07	4.95694e+07	4.52391e+07	6.04115e+07	6.74938e+06	NA	1.25885e+07	NA	1.24043e+07	1.42609e+07	7.94614e+06	1.17538e+07	5.11975e+06	6.6826e+06	8.12164e+06	6.61321e+06	8.46198e+06	6.66426e+06	NA	NA	NA	NA	2.1192e+07	2.896e+07	4.36105e+07	3.72492e+07	1.0387e+07	1.45227e+07	4.21021e+07	4.83866e+07	NA	NA	2.35928e+07
BT3A2_HUMAN	6.42225e+07	4.19796e+07	6.80824e+07	6.74203e+07	8.75347e+06	6.23434e+07	2.60527e+06	2.55555e+06	6.25955e+07	4.01896e+07	3.20875e+07	4.45369e+07	8.03981e+06	1.64893e+07	NA	1.29266e+06	2.17234e+07	6.09834e+07	8.90181e+07	6.48262e+07	1.89728e+08	NA	8.69689e+07	3.13565e+06	2.15489e+07	NA	NA	1.91963e+07	4.28842e+07	NA	NA	NA	7.69378e+06	3.18151e+06	NA	NA	NA	NA	NA	3.15777e+06	4.44665e+06	NA	NA	NA	NA	NA	8.31343e+06	NA	NA
BT3A3_HUMAN	5.60471e+07	5.93736e+07	5.33341e+07	5.58506e+07	NA	NA	NA	NA	1.86794e+07	1.06094e+07	1.04055e+07	1.45099e+07	NA	NA	NA	NA	8.56663e+06	3.42783e+06	5.27273e+06	NA	NA	NA	NA	NA	NA	NA	NA	NA	NA	NA	NA	NA	4.30926e+07	1.02439e+07	1.02974e+07	1.48565e+07	4.07326e+08	4.44408e+06	1.05217e+07	649814	7.38607e+06	8.59473e+06	2.29793e+07	NA	5.07119e+06	5.31681e+06	NA	NA	1.01285e+07
C1QR1_HUMAN	6.25491e+08	8.79465e+08	7.86389e+08	6.27258e+08	NA	NA	NA	NA	2.64743e+08	4.34598e+08	3.02137e+08	3.94699e+08	NA	NA	NA	NA	NA	NA	8.77722e+06	6.32867e+06	NA	NA	NA	NA	1.44737e+07	3.10096e+07	8.10091e+06	7.316e+06	NA	NA	NA	NA	3.52572e+07	8.45338e+07	3.70032e+07	5.79296e+07	NA	NA	5.82652e+07	1.3544e+08	1.49412e+08	1.57149e+08	NA	4.365e+06	3.25589e+08	3.42249e+08	NA	NA	2.18104e+08
CADM1_HUMAN	2.44875e+07	4.4139e+07	3.32311e+08	2.80902e+07	1.84271e+07	7.48584e+06	1.42453e+07	1.71078e+07	5.10171e+07	2.02758e+07	6.49521e+07	1.42328e+08	1.83692e+07	1.60825e+06	5.73303e+06	NA	6.34528e+07	6.90189e+08	7.74493e+07	1.14535e+08	4.17647e+07	2.23266e+07	4.55986e+07	1.53616e+07	1.95102e+07	4.44506e+07	2.06697e+07	1.94046e+07	3.13877e+08	9.99473e+07	1.22135e+08	6.44951e+07	3.36473e+08	3.60605e+08	1.55409e+08	3.06181e+08	1.89135e+07	3.46579e+07	3.39048e+08	3.23492e+08	454177091	480361733	2.61593e+07	3.75051e+07	1.20337e+08	1.46672e+07	2.16911e+07	1.90157e+07	2.72638e+08
CADM4_HUMAN	1.68262e+08	2.01512e+08	1.59671e+08	172423240	1.56168e+08	1.09434e+08	4.46831e+08	3.60946e+08	4.74189e+07	7.19186e+07	6.00733e+07	7.55975e+08	5.72771e+08	4.14004e+08	528572219	4.48984e+08	7.66722e+06	3.67887e+07	1.0411e+07	4.34993e+07	3.7623e+08	6.15585e+07	7.39548e+07	210539136	7.7432e+07	4.72011e+07	6.31452e+07	8.3975e+07	8.31719e+07	1.40397e+08	1.00787e+08	1.29308e+08	7.09793e+07	6.33252e+07	7.78589e+07	4.51119e+07	1.43348e+08	7.69243e+07	6.39672e+07	2.12784e+08	5.75676e+07	1.62937e+07	8.75596e+07	7.41591e+07	1.78586e+08	1.07546e+08	8.36898e+07	1.92513e+08	1138609195
CAHD1_HUMAN	1.20707e+08	1.21899e+08	1.09755e+08	122890832	1.23523e+07	6.68113e+07	2.67339e+07	5.93342e+06	2.94165e+07	6.2385e+07	3.56648e+07	3.202e+07	3.07929e+06	1.10301e+08	1.32601e+07	5.83146e+06	5.47787e+07	5.69096e+07	6.38244e+07	5.31689e+07	1.57145e+07	1.95278e+06	6.2329e+06	2.50849e+07	9.75447e+07	7.68915e+07	8.94173e+07	5.9251e+07	7.65963e+07	6.83154e+07	8.3927e+07	1.01571e+08	1.08142e+07	4.00566e+06	8.51579e+06	7.63039e+06	NA	NA	1.46435e+07	1.57456e+07	7.4756e+07	1.63802e+07	1.61231e+07	1.18834e+07	2.49215e+07	3.58687e+07	2.18183e+06	3.70982e+06	1.18408e+07
CBPD_HUMAN	374819298	3.41269e+08	9.13498e+08	2.58904e+08	7.40899e+08	7.35399e+07	3.13394e+07	4.48286e+07	1.80741e+08	2.31827e+08	2.07198e+08	1.8571e+08	7.29847e+07	6.20104e+07	1.07883e+08	3.59931e+07	240505820	2.52812e+08	234938240	2.7785e+08	3.89067e+07	1.56398e+07	1.83883e+07	1.24725e+08	2.07141e+08	2.01371e+08	2.20411e+08	168568811	1.28818e+08	9.7533e+07	1.0823e+08	1.18658e+08	7.10711e+08	8.3693e+08	6.8633e+08	6.88087e+08	7.7105e+08	5.65116e+08	5.73413e+08	5.04447e+08	8.04497e+08	6.92022e+08	9.6844e+07	1.27792e+08	275266286	3.89705e+08	9.70249e+06	2.6034e+07	4.87433e+08
CBPM_HUMAN	9.85247e+08	1217114558	1195326376	9.85479e+08	3.398e+08	2.517e+08	1.70879e+08	2.93072e+08	5.99761e+08	6.05669e+08	517427724	5.2595e+08	2.44284e+07	4.06686e+08	4.96263e+07	9.8731e+07	2.18665e+08	2.35087e+08	1.76991e+08	2.73382e+08	116855810	2.35654e+08	126444866	270565	473703833	3.76433e+08	2.71456e+08	1.8504e+08	3.30699e+08	1.45779e+08	1.40186e+08	3.10861e+08	1609555136	1700178258	1644634094	1593681104	6.44897e+08	7.68058e+07	2408057073	2137742005	3958845141	3434993041	1.58112e+08	1.99693e+08	6.43214e+08	1106252062	1.11726e+08	101299301	1576880603
CC50A_HUMAN	7093576269	6703528234	7434679436	5994537942	7.97294e+08	8.31607e+08	3.52677e+08	3.75752e+08	2686992203	3136104909	2189332143	2003434967	3.53593e+08	3.10352e+08	4.1588e+08	3.04042e+08	1176680772	1106447435	1205419849	1545636263	5.97524e+08	635836912	1016646959	845320438	8.03444e+08	8.96469e+08	8.43806e+08	8.49852e+08	1.36581e+08	145107153	2.48537e+08	2.30383e+08	7.83608e+08	6.56527e+08	5.50806e+08	4.248e+08	2015312527	1105230370	487775313	6.02232e+08	5.80644e+08	5.56936e+08	8.31498e+08	1024234353	8.4129e+08	1240324001	7.12121e+08	5.81485e+08	7.07415e+08
CCRL2_HUMAN	2.26607e+08	2.82335e+08	2.62362e+08	2.49319e+08	NA	NA	9.53384e+06	4.07225e+06	1.03403e+08	8.65332e+07	9.36282e+07	6.52964e+07	NA	2.83977e+07	6.37331e+06	NA	769263	7.97702e+06	1.22619e+07	6.27715e+06	NA	5.01333e+06	NA	2.5279e+07	2.32958e+07	2.43176e+07	8.85092e+06	2.50469e+07	2.59144e+07	3.26598e+07	4.60142e+07	4.27559e+07	1.40373e+07	1.06804e+07	1.60775e+07	2.36324e+06	8.92781e+08	1188529238	2.44665e+07	NA	3.97143e+06	3.65361e+07	8.20021e+06	1.91216e+08	1.78518e+07	2.79939e+07	2.35435e+08	8.31461e+07	2.57744e+07
CD109_HUMAN	9.17633e+07	4.71123e+07	3.84846e+07	2.8351e+07	1.10985e+07	9.83563e+06	2.38961e+07	3.60528e+07	2.93727e+07	2.00861e+07	2.38025e+07	4.40252e+07	2.54059e+07	1.65967e+07	4.13836e+07	4.88013e+07	4.15056e+07	4.78255e+07	4.44614e+07	5.44974e+07	11266840	1.88703e+07	6.84553e+06	7.3947e+06	3.90973e+07	4.19441e+07	3.09523e+07	3.73963e+07	4.50919e+07	5.7249e+07	4.55864e+07	5.28615e+07	1.93966e+07	9.56704e+07	6.39481e+07	1.35373e+08	3.19245e+07	5.45611e+07	7.96606e+07	159205797	1.70211e+08	220390017	46333566	7.26003e+07	1.19072e+08	4.67566e+07	2.44299e+07	1.43204e+07	4.08987e+07
CD14_HUMAN	1.47722e+08	1.74257e+08	1.35161e+08	1.54478e+08	439797	NA	784698	NA	9.01883e+07	7.52742e+07	7.45536e+07	5.00448e+07	NA	1.02826e+07	383382	334043	3.51755e+07	1.54098e+08	4.35488e+07	1.58511e+08	1.39337e+07	NA	725032	1.5722e+07	1.63204e+08	2.30805e+07	3.38279e+08	2.3668e+08	5.84157e+07	3.90291e+07	1.92544e+07	4.31104e+07	8.31921e+06	NA	NA	376804	NA	NA	5.8706e+07	7.25576e+07	1.70919e+08	1.58817e+08	243655	NA	5.14576e+06	1.42583e+07	NA	NA	2.63183e+08
CD151_HUMAN	1944239663	2071874492	2001999071	1900970821	NA	NA	NA	NA	8.21477e+08	7.32321e+08	5.11144e+08	441293265	NA	NA	NA	NA	2052201740	2.19296e+08	2502744996	6.79601e+08	1.78457e+07	NA	NA	NA	1.20126e+08	9.23819e+06	1.26679e+08	6.10803e+08	1.35768e+08	8.61733e+07	129425479	1.05192e+08	2.99409e+07	6.94224e+08	5.68426e+08	6.18115e+08	NA	NA	3.64632e+08	372782738	5.90687e+08	5.46204e+08	1.87732e+07	NA	9.19909e+08	NA	NA	NA	1.91263e+07
CD166_HUMAN	4584509993	4664582030	4544088544	4475280857	3.08482e+06	6.06836e+06	1.71401e+07	148186	1283769667	1423913187	1394026214	1504895114	4.39021e+06	5.5846e+06	6.12859e+07	4.59024e+07	8.22588e+08	6.87496e+08	8.87522e+08	5.79597e+08	3.63673e+07	1.52396e+07	1.31689e+07	158667	4.62452e+08	5.5828e+08	4.44698e+08	5.70469e+08	9.73712e+07	6.58047e+07	7.10937e+07	3.27328e+07	3.70417e+08	4.44448e+08	4.41771e+08	4.3762e+08	4.09685e+07	151923793	1361398709	1349369252	2615584961	2654047698	7.38234e+07	7.71326e+07	2732562626	2940419497	1.72376e+08	6.47054e+07	1095263215
CD180_HUMAN	4.2693e+07	6.44059e+07	4.28129e+07	4.41179e+07	4.3676e+06	180222	145688	4.48169e+07	4.25337e+07	3.86501e+07	2.96644e+07	26496629	9.89643e+06	207070	594092	1.5845e+06	2.3074e+07	2.28135e+07	7.55897e+06	3.50208e+07	5.61045e+06	1.94633e+08	403308	187715	1.33743e+07	1.81624e+07	4.69913e+07	4.26829e+07	9.59919e+06	1.79555e+07	1.03455e+08	5.56107e+07	7.48219e+07	1.01318e+08	63146231	4.46789e+07	268862946	2.10836e+07	2.04535e+08	3.06419e+08	1.6951e+08	3.1493e+08	1.17115e+07	1.4513e+07	1.01316e+08	8.28077e+07	7.44953e+06	1.08689e+07	1.69456e+07
CD1D_HUMAN	3.2944e+07	4.16927e+07	2.5418e+07	3.86367e+07	NA	NA	NA	7.54845e+06	3.1108e+07	2.9332e+07	2.08999e+07	1.99814e+07	1.43157e+07	2.34616e+07	NA	NA	NA	NA	NA	NA	NA	NA	NA	NA	NA	NA	NA	NA	NA	NA	NA	NA	NA	7.09398e+06	1.20149e+06	NA	NA	NA	3.26168e+07	9.17592e+07	7.80106e+07	1.56779e+08	NA	4.1456e+06	9.42885e+06	2.35698e+07	NA	NA	NA
CD276_HUMAN	5.97445e+07	4.80404e+06	4.56942e+07	1.13184e+06	1.34681e+07	2.07772e+07	3.39462e+07	3.00593e+07	1.62805e+07	2.24164e+07	9.39498e+06	2.8277e+07	3.06307e+07	2.90809e+07	7.72019e+06	1.34032e+07	NA	6.66421e+07	6.43747e+06	1.18234e+08	8.58231e+06	4.89106e+07	1.40158e+06	2.45701e+07	1.0931e+08	100195845	1.237e+08	121907559	9.01897e+07	NA	NA	7.67456e+07	5.76213e+07	6.42873e+07	4.55958e+07	5.25688e+07	1.27552e+07	1.80762e+07	5.80518e+08	623932429	8.1066e+08	8.17693e+08	2.52093e+07	1.52221e+08	1.26757e+07	NA	1.73371e+07	1.10564e+07	NA
CD33_HUMAN	14449563145	7103673072	13279706963	6950442548	1.26927e+07	1.86257e+06	1.51735e+06	6.0398e+06	6260583765	6394152536	7280427652	6186735112	2.62559e+07	3.75181e+07	3.68111e+07	2.76149e+07	2041409826	1601294138	2415621075	1780119437	2.1884e+08	1.50067e+08	1.48346e+07	7.18509e+06	1147155966	972672889	5.24153e+08	841185831	4.40546e+08	418561117	478173047	5.33387e+08	3734049480	4168714834	5830319057	3250342112	5.38597e+08	1.005e+08	2048823327	2477931882	3051592931	4334926014	5.42157e+08	5.44411e+08	4932844674	10357649188	2.10029e+08	56159575	4850214737
CD34_HUMAN	5.78067e+07	2.7647e+08	9.15557e+07	4.31988e+08	NA	NA	NA	NA	2.04024e+08	3.62279e+08	9.88885e+06	1.66851e+08	NA	NA	NA	NA	6.3494e+06	1.89915e+07	3.16682e+07	9.08054e+07	NA	1.74438e+06	NA	NA	3.59385e+06	1.23491e+08	5.14029e+07	2.58439e+07	NA	NA	9.91734e+07	6.32281e+07	6.75222e+07	5.99419e+07	6.08875e+07	1.22303e+06	NA	NA	8.85083e+07	3.05169e+07	9.1993e+07	9.04447e+07	7.42588e+06	2.53556e+07	306930280	2.26839e+06	NA	NA	2.00414e+07
CD36_HUMAN	2711265941	3764415181	3032663297	3136642454	3.66566e+07	5.09758e+07	NA	885687	6.06644e+08	979249693	6.4621e+08	5.44354e+08	NA	NA	5.23737e+06	9.20784e+06	6.81981e+07	8.19259e+07	6.6661e+07	7.79297e+07	NA	3.85015e+06	1.52074e+06	5.3461e+06	2.43216e+07	2.72283e+07	6.12378e+06	4.1303e+07	3.1661e+07	3.75666e+07	4.2554e+06	1.98231e+07	3.95311e+07	2.91467e+07	2.61898e+07	2.89178e+07	NA	NA	3.1145e+07	3.28768e+07	2.41941e+07	6.57103e+07	2.28372e+07	5.79836e+07	1.12057e+08	1.75844e+08	5.22621e+06	1.49008e+07	4.47053e+08
CD37_HUMAN	1387515017	1230931857	1325900862	1195150099	2.4533e+06	8.92483e+06	4.0641e+07	5.11726e+07	3.08959e+08	2.50796e+08	1.59463e+08	1.36317e+08	7.11019e+07	6.22165e+07	7.10231e+07	NA	6.68853e+06	NA	5.12479e+06	2.84773e+06	2.60752e+06	NA	1.54019e+07	NA	1.74303e+08	6.63186e+06	1.28979e+08	7.81433e+06	7.86735e+06	5.7596e+06	7.78035e+06	1.29797e+07	1.35338e+08	1.80908e+08	1.11429e+08	1.43442e+08	7.27505e+06	NA	6.99973e+07	5.4771e+07	1.37403e+07	3.97047e+07	3.22433e+06	1.26712e+07	1.48963e+08	146327979	1.3076e+08	1.78249e+07	8.45852e+07
CD38_HUMAN	13275116674	11848963381	12278838825	12226092144	2.19469e+07	5.65687e+06	4.40706e+07	2.07552e+08	6407343987	5475098408	5771970028	5974595854	6.60765e+06	3.77008e+07	2.21877e+07	7.46184e+07	1252342976	1232506339	1245103740	1.28998e+08	6.53566e+07	2.73197e+07	4.13721e+07	4.99797e+07	1289723109	9.45319e+08	7.14277e+08	1072199847	7.21822e+07	7.17424e+07	7.96882e+07	7.84036e+07	2662496230	2949665749	2726159528	2681581461	668421	6.10392e+07	1521737169	1633855132	1434870375	1873561162	2.62911e+08	3.47869e+08	7150700313	8281461547	1.48074e+08	1.31358e+08	3637882392
CD4_HUMAN	1633951901	1812237986	1534998127	1891609992	7.9639e+06	2.86286e+07	5.59829e+06	3.5618e+07	5.28591e+08	4.83601e+08	7.12991e+08	6.8222e+08	4.4835e+07	1.2323e+07	2.82225e+07	6.01604e+06	4.08059e+08	3.87999e+08	4.40781e+08	553861707	7.12266e+06	1.07372e+07	NA	7.69179e+06	2.02117e+08	1.80325e+08	1.71178e+08	165284493	1.53734e+08	1.46142e+08	170017227	1.54249e+08	3.23684e+08	3.9583e+08	3.13197e+08	3.58114e+08	2.53796e+07	4.69602e+06	7.63551e+08	4.59791e+08	1100202978	1006775915	4.71125e+07	5.15012e+07	732918268	7.8791e+08	1.3723e+07	8.42167e+06	2.13695e+08
CD44_HUMAN	31334195703	29329329863	33817534978	35775399555	8.07985e+07	8.05003e+07	4.21054e+07	4.06716e+07	15965409632	18596569713	8749833896	8100349380	5.08172e+07	7.15797e+07	1.22891e+08	7.22917e+07	5653665063	5939593136	4985889116	5086759775	5.1822e+07	1.98559e+07	3.205e+07	2.18263e+07	2692414410	2674138961	2807352758	3109932679	4.70129e+07	6.99046e+07	6.55031e+07	1.169e+08	2027629820	1248574510	1549959743	1117193669	6.91774e+07	9.09663e+07	2870070067	3202941210	4233672442	3971209766	2.12234e+08	3.07002e+08	5566390625	5560876009	1.34093e+08	8.18706e+07	2295013100
CD47_HUMAN	23236765101	25329762222	22824415912	26445493287	1.78371e+07	2.08562e+07	3.51545e+07	3.2148e+07	6532760949	5327712372	3714743526	3684396778	5.55659e+07	2.86204e+07	1.52205e+07	NA	2378949896	4581894895	2717775893	4897190708	2.63541e+08	1.00006e+08	4.49869e+08	1.42065e+08	1295400654	9.13844e+08	1742805702	1795997371	7.59199e+08	2.82806e+08	3.83362e+08	3.71551e+08	1470973420	7.86922e+08	9.48253e+08	1025400579	3.73753e+07	6.55388e+06	5.97766e+08	9.17766e+08	1059926167	1339618552	1.28477e+08	3.04324e+08	3192668466	2220436331	5.21216e+06	2.25958e+07	1159484631
CD48_HUMAN	1601591410	1914197704	2737091120	3030409088	6.50297e+08	9.40911e+08	1067981107	1017033721	803123924	9.30264e+08	4.14075e+08	6.8834e+08	8.60147e+08	7.67018e+08	1233175521	6.92734e+08	1.06069e+08	1.78992e+08	1.5242e+08	1.83279e+08	1.06301e+07	1854675811	1055781325	1551599938	133452675	9.72341e+07	8.24006e+07	3.80519e+07	4.46675e+08	2.23557e+08	3.84984e+07	2.86668e+08	NA	9.05228e+07	1.84738e+07	2.00222e+07	1.92158e+07	3.76184e+07	8.91446e+08	8.80538e+08	1804724926	1140777752	NA	9.70722e+06	6.74864e+08	7.40781e+08	NA	1.137e+07	1.3137e+07
CD63_HUMAN	4241667606	4248876829	4737211975	5462142367	2.22384e+07	1.83688e+07	NA	NA	1820612967	2434071562	1508913516	1192617549	8.94298e+07	7.76471e+07	2.45141e+07	2.95978e+07	6.67045e+08	5.07514e+08	1132766138	3.30368e+08	2.3874e+07	NA	3.13448e+06	NA	5.00845e+07	2.4468e+08	8.44324e+07	1.48431e+08	NA	NA	2.55188e+07	636974	3.07739e+08	3.57605e+08	2.45482e+08	1.97813e+08	4.3293e+07	NA	3.95452e+08	1.65988e+08	2.43805e+08	1.27536e+08	1.9342e+07	NA	4.12493e+08	4.77956e+08	NA	1.56542e+08	257307936
CD68_HUMAN	136266617	1.49044e+08	1.10611e+08	7.84745e+07	3.48318e+06	1.964e+06	683116	3401592	5.59589e+07	4.73006e+07	4.05653e+07	5.44977e+06	2.08906e+07	2.20359e+07	1.54418e+07	1.06223e+07	1.87062e+08	1.76282e+07	3.67309e+08	5.73981e+08	4.01869e+08	2.99632e+08	1.12121e+08	7.95458e+07	5.7956e+07	5.93834e+07	2.85206e+07	100889304	1.16116e+07	1.50694e+07	NA	1.50119e+07	7.49426e+07	3.97241e+08	1.96137e+08	3.40876e+08	7.15357e+07	6.30555e+07	7.22922e+08	3.74435e+08	8.82086e+08	5.68815e+08	2.62562e+08	2.06936e+08	9.14591e+07	1.13714e+08	1.61866e+07	9.07568e+06	1.26802e+08
CD70_HUMAN	6.62384e+07	5.26488e+07	3.84714e+07	2.06061e+07	2.72207e+08	2.80976e+08	1.42491e+08	3.69029e+08	101619843	1.83901e+08	1.83871e+08	1.37465e+08	1.14128e+08	137143710	3.85517e+08	1.97961e+08	2.27832e+08	2.79325e+08	1.90382e+08	2.81683e+08	1650546508	1148156830	7.11328e+08	6.85953e+08	6.02417e+08	5.67971e+08	6.52629e+08	5.22185e+08	1.54661e+08	2.06729e+08	2.21885e+08	2.20594e+08	1267086110	1666012317	2793891616	3200110429	1.60773e+08	1669376082	3177964470	3297024767	2659216300	3212766649	5.0296e+08	7.53789e+08	6.45726e+08	7.8845e+08	1.50557e+08	1.82764e+08	3.20329e+08
CD82_HUMAN	2236462923	2561023679	2392225258	2707647518	4.49179e+07	4.55879e+07	8.15004e+07	6.0835e+07	1409296744	1222362572	8.11741e+08	6.48915e+08	3.25648e+07	8.02529e+07	2.81829e+07	3.78997e+07	1.3502e+08	4.82223e+07	2.0531e+08	6.63964e+07	2.18849e+08	1.70094e+08	3.44625e+07	4.32935e+07	1.01568e+08	3.43991e+07	252106757	6.51713e+07	4.36652e+07	5.69974e+07	3.1062e+08	3.18862e+08	3.46757e+08	1.36855e+08	3.3219e+08	7.01109e+08	2.25212e+08	1.80559e+08	1.60911e+08	1.04299e+07	9.43682e+07	8.3464e+07	8.31982e+07	1.19428e+08	1.33939e+08	4.23307e+08	6.7374e+07	7.32962e+07	3.93741e+08
CD9_HUMAN	1.21777e+06	NA	1.3807e+07	NA	NA	NA	NA	1.83521e+06	3.00109e+07	1.49366e+07	4.7593e+07	2.18458e+07	NA	NA	NA	NA	NA	4.52076e+06	NA	NA	NA	NA	NA	NA	1.68779e+08	1.85627e+08	8.27036e+07	1.47793e+08	5.82448e+06	2.47512e+07	NA	2.67963e+07	1.00501e+08	1.51831e+08	8.59358e+07	1.17724e+08	NA	NA	3.7256e+08	3.74034e+08	7.18647e+08	3.62204e+08	2.07637e+07	5.03824e+07	4.30768e+07	4.04801e+07	NA	5.07524e+06	8.91895e+07
CDCP1_HUMAN	3.01355e+06	NA	NA	2.83851e+06	NA	NA	NA	NA	4.40743e+06	3.52127e+06	5.3658e+06	5.01893e+06	NA	NA	NA	NA	NA	NA	NA	NA	NA	NA	NA	NA	NA	NA	NA	NA	NA	NA	NA	NA	NA	NA	NA	NA	NA	NA	4.95123e+06	6.80908e+06	1.66614e+07	2.17742e+07	NA	NA	NA	NA	NA	NA	NA
CEAM4_HUMAN	5.11661e+08	5.28796e+08	4.22971e+08	6.57948e+08	39695.4	1.00355e+07	99512.2	161196	1.70625e+08	2.02242e+08	9.61947e+07	6.66376e+07	NA	NA	NA	NA	7.83535e+07	1.06854e+08	2.5433e+07	4.1873e+07	6.72008e+06	NA	NA	3.8327e+06	8.46867e+07	3.60981e+07	11589554	7.82483e+07	18430510	1.81675e+07	1.13332e+07	NA	NA	NA	NA	7.31158e+06	NA	NA	NA	NA	1.80836e+06	1.22276e+07	NA	NA	5.18804e+07	3.44803e+08	NA	3.64509e+06	8.04743e+07
CL12A_HUMAN	10715651147	14144236694	10830280102	13630600626	7.19813e+07	2.92913e+07	1.63482e+07	2.77698e+07	4663676292	3698254230	5198813336	3704965529	1.10717e+07	1.70066e+07	2.51325e+07	6.12112e+07	1.90443e+08	1.59622e+08	1.87289e+08	2.46501e+08	1.93982e+08	4.6372e+08	4281366539	4.72333e+08	1.76115e+08	2960463483	1.2392e+08	125984103	2.09549e+08	7.93754e+08	1.44557e+08	1.64528e+08	136947063	5.55463e+07	7.65702e+07	1.07739e+08	NA	NA	4.22322e+08	6.5001e+08	6.86236e+08	1042025861	4.54237e+07	9.52666e+06	6996661411	8187637299	2.7614e+08	1.99027e+08	2710639756
CLC5A_HUMAN	6048275859	9736061691	6519603241	7368855962	1.32523e+08	3.83608e+08	2.07441e+08	3.57578e+08	1522460478	1419296768	2211898663	2781644410	7.69416e+08	8.58054e+08	1.61412e+08	NA	5.83257e+07	4.21507e+07	5.82803e+07	3.35465e+07	NA	1.34808e+08	NA	NA	NA	NA	NA	NA	6.51116e+07	4.50158e+07	4.97231e+07	5.48337e+07	NA	NA	NA	NA	NA	NA	7.49467e+07	8.77498e+07	1.93046e+08	1.82803e+08	NA	NA	1585171841	5.09283e+08	6.9131e+06	7.48494e+06	2.79605e+08
CLD12_HUMAN	4.52908e+07	5.30104e+07	4.70331e+07	5.16703e+07	NA	NA	NA	NA	1.11901e+07	1.00283e+07	5.71565e+06	NA	NA	NA	NA	NA	1.29075e+07	NA	1.3927e+07	NA	NA	NA	NA	NA	4.96824e+07	2.6724e+07	5.23951e+07	4.57335e+07	5.29974e+07	4.30912e+07	3.03231e+07	7.84629e+07	NA	NA	NA	NA	NA	NA	NA	NA	NA	NA	NA	NA	NA	4.52196e+06	NA	NA	NA
CLDN1_HUMAN	1751637964	1352566192	1837222408	1536857536	NA	NA	NA	NA	8.91418e+08	6.89636e+08	552516864	4.20417e+08	NA	892154	NA	NA	6.40672e+08	689131966	6.7687e+08	5.89893e+08	NA	NA	NA	5.32899e+07	2.00087e+08	1.90064e+08	1.70211e+08	1.73581e+08	1.67787e+07	1.58565e+07	1.01495e+07	3.1828e+07	1.12958e+08	237644194	1.79034e+08	1.97119e+08	1.18058e+07	NA	2.40681e+08	3.42062e+08	471042808	482290769	1.49653e+08	5.50588e+07	3.04843e+08	1.41273e+08	NA	2.01189e+07	1.11643e+07
CLM1_HUMAN	2312070851	2797453463	2287250851	2844300908	3.20664e+07	4.14423e+07	1.97349e+07	1.15684e+07	4.93572e+08	4.79285e+08	5.35226e+08	4.99359e+08	4.25281e+07	NA	4.01202e+07	2.44567e+07	320051376	495793537	3.00131e+08	3.98009e+08	4.96032e+07	1.30355e+07	5.6968e+07	2.11707e+06	1.06597e+08	9.63067e+07	1.17362e+08	9.69877e+07	1.42094e+07	2.26136e+07	9.61166e+06	1.561e+07	2.70768e+08	2.7973e+08	2.97771e+08	2.63287e+08	6.21199e+07	147057065	1.84917e+08	1.97474e+08	5.96034e+08	647750232	7.58073e+06	NA	9.73747e+08	1143287135	4.35016e+07	1.64763e+07	5.43579e+08
CLM8_HUMAN	3586207803	3631805030	3453355848	3740475682	1.56385e+07	2.53347e+07	3.4103e+07	3.66516e+07	2751799212	2784436202	2861210651	2306289102	1.3795e+07	1.44458e+08	148600210	124031319	3.64189e+08	4.70948e+08	1.69704e+08	2.1864e+08	NA	NA	NA	NA	3.48941e+08	4.56537e+08	3.44242e+08	8.18081e+07	9.02174e+07	1.39027e+08	8.59329e+07	1.22089e+08	5.22656e+08	4.58082e+08	4.1212e+08	394609050	9.61066e+07	4.74756e+07	5.30189e+08	6.28529e+08	7.54203e+08	7.71326e+08	1.68981e+07	NA	1946312186	2125440045	8.4336e+06	5.4856e+07	2260627294
CNNM3_HUMAN	3.99014e+08	4.53111e+08	5.06457e+08	4.65473e+08	1.31052e+07	1.98968e+07	1.75215e+07	2.45627e+07	2.11484e+08	2.37378e+08	1.16939e+08	1.92235e+08	2.22206e+07	3.09605e+07	3.17944e+07	6.69763e+07	5.45588e+08	4.15472e+08	5.32663e+08	3.98486e+08	3.42122e+07	5.55293e+07	4.28608e+07	5.2465e+07	1.82688e+08	1318918746	1586327274	1518915513	8.18894e+07	1.22545e+08	1.17305e+08	1.56462e+08	230848855	133071844	200486073	1.29417e+08	3.64012e+08	46751167	1.69252e+08	1.81344e+08	9.2262e+08	1021256428	1.79803e+07	6.53613e+07	1.66615e+08	182090153	1.46776e+08	3.79212e+08	8.76786e+07
CNNM4_HUMAN	7.51984e+06	8.13706e+06	5.64067e+06	6.88585e+06	NA	NA	NA	NA	2.34052e+06	1.87874e+06	NA	NA	NA	NA	NA	NA	2.11128e+06	6.46496e+06	4.4769e+06	1.05468e+07	NA	NA	NA	NA	1.72643e+06	2.22523e+06	2.44165e+06	2.16666e+06	NA	NA	NA	NA	NA	NA	NA	NA	NA	NA	NA	NA	NA	NA	NA	NA	NA	NA	NA	NA	NA
COPT1_HUMAN	3275967930	4080594987	3027795630	3970407836	1.17952e+08	190612484	4.05838e+08	305080883	1147355671	1441886967	9.71416e+08	1313674742	7.74193e+08	9.01496e+08	8.97252e+08	9.22617e+08	7.53752e+08	7.58486e+08	692424902	9.53174e+08	1.03081e+08	NA	4.06001e+07	NA	2.99912e+08	8.8485e+08	9.10384e+08	9.18106e+08	1.12923e+08	9.81771e+07	2.66186e+07	3.39658e+07	8.84502e+08	7.53385e+08	1631338222	2.47127e+08	3085972527	1322264722	4.6008e+08	3.28229e+08	8.08429e+08	7.54727e+08	558984979	641263637	1148613879	1605644452	5.11871e+08	4.77211e+08	1178874174
CR1_HUMAN	3.71954e+07	3.28277e+07	3.54326e+07	3.47516e+07	3.14782e+07	1.34188e+07	1.7693e+07	1.01559e+08	3.93322e+07	3.90891e+07	6.30231e+07	3.99411e+07	9.09966e+06	3.54419e+07	4.89203e+07	12397641	8.10367e+07	4.26413e+07	4.35425e+07	4.56699e+07	1.68047e+07	1.45164e+07	1.2822e+07	1.20561e+07	1.99643e+07	2.73656e+07	1.86537e+07	2.69713e+07	2.7081e+07	2.75282e+07	3.93236e+07	2.74869e+07	1.42968e+07	9.9291e+06	2.9628e+07	1.41022e+07	NA	6.54773e+07	186733520	167808910	2.42871e+08	2.35009e+08	2.02605e+07	1297075799	5.7893e+07	2.6941e+07	2485824871	8.52676e+06	5.65287e+07
CR1_HUMAN	1.96116e+06	2.86058e+06	1.37207e+06	1.22898e+06	352958	5.95326e+06	NA	NA	1.74767e+06	435482	1.85913e+06	1.34656e+06	NA	NA	1.15286e+06	1.44276e+07	1.63423e+06	234692	NA	4.13658e+06	NA	1.30916e+07	NA	NA	2.42949e+06	3.02327e+06	4.05045e+06	2.65671e+06	1.9949e+06	1.75328e+06	3.69846e+06	3.55358e+06	NA	NA	NA	NA	NA	NA	9.10013e+06	8.39397e+06	1.36691e+07	1.27097e+07	578506	586085	6.81993e+06	7.82545e+06	NA	NA	6.27891e+06
CSF1R_HUMAN	2.93218e+08	334594980	2.396e+08	3.14363e+08	4.69655e+06	3.87209e+07	7.12172e+07	6.03358e+07	6.17553e+07	8.93384e+07	7.06364e+07	6.55363e+07	8.79842e+07	8.90694e+07	8.17485e+07	9.27709e+07	9.21383e+07	7.68624e+07	3.6678e+07	1.09613e+08	1.83744e+07	7.78032e+07	3.64154e+07	1.79849e+07	4.71031e+07	5.37346e+07	9.93375e+07	6.0222e+07	3.18431e+07	9.35727e+07	2.08487e+07	1.50955e+07	5.02461e+07	6.29081e+07	6.43289e+07	2.75986e+07	3.85707e+07	2.12441e+07	4.26806e+07	4.04883e+07	4.39128e+07	5.28172e+07	5.90088e+07	6.3359e+07	1.35567e+08	7.22768e+07	5.21538e+06	8.83662e+06	3.76905e+07
CSF2R_HUMAN	4.85515e+08	6.84297e+08	4.95172e+08	6.44e+08	3.80848e+07	2.85785e+07	7.38625e+06	4.34114e+07	137583358	1.72414e+08	1.47575e+08	2.51054e+08	4.96291e+07	6.62902e+07	4.36644e+06	3.73047e+07	1.33422e+08	3.00265e+07	2.50444e+08	1.3549e+08	1.43798e+06	NA	2.0829e+07	3.57523e+07	4.29387e+07	4.12464e+07	4.05726e+06	7.286e+07	7.10568e+07	5.20172e+07	4.03219e+07	1.50616e+07	2.14164e+08	2.09351e+08	1.60749e+08	2.56558e+08	5.85364e+07	1.06016e+08	2.19482e+08	2.27592e+08	2.49396e+08	3.44251e+08	2.16557e+07	7.24159e+07	4.0814e+08	2.33608e+08	2.25383e+07	8.8947e+07	1.61402e+08
CSF3R_HUMAN	5.27046e+08	486262794	5.01723e+08	4.30701e+08	1.26303e+07	3.22993e+07	8.99747e+06	3.89323e+07	1499445228	1572737525	1599285879	8.83505e+08	6.19159e+07	2.88086e+08	3.89325e+07	1.98404e+08	4.50724e+08	3.08396e+07	6.26076e+06	1.41684e+07	1.3204e+07	1.21272e+08	5.21277e+07	5.81982e+07	1.35308e+07	1.09221e+07	2948135515	2.39142e+08	6.73071e+06	1.60072e+07	1.02843e+07	2.80941e+07	4.37599e+06	2155644691	6.31234e+06	7.93674e+06	1.62827e+08	1.22788e+08	9.34511e+06	4.1638e+07	2741554004	8.68499e+07	1.53299e+07	2.38385e+07	3.02513e+06	3.21149e+08	2.04523e+06	7.33559e+07	4.01278e+07
CTL1_HUMAN	8884039096	8933963957	8010976663	8534035459	1.48203e+08	1.48282e+08	5.62532e+08	8.18771e+08	3583492459	3716242214	3160045986	3193597196	4.75233e+08	3.39946e+08	6.01854e+08	5.9248e+08	6.30531e+08	1269192374	9.18881e+08	9.96534e+08	2.14911e+08	1.62792e+08	1.19074e+08	6.35158e+07	5.00328e+08	4.17597e+08	4.31798e+08	4.93244e+08	3.0048e+08	2.43279e+08	4.19027e+08	3.27603e+08	3175951779	3611122414	2621508656	3062743315	2.64705e+08	2.14427e+08	1372556699	1609727813	2369586945	2688445826	6.16314e+07	1.36202e+08	3193524717	4029300027	6.40356e+07	4.26765e+07	2877476452
CTL2_HUMAN	2244553917	2218753833	2347643881	2177802538	3.79541e+08	3.8988e+08	3.01773e+08	1.92774e+08	8.88558e+08	9.69911e+08	5.98756e+08	4.5599e+08	2.31393e+08	4.49226e+07	1251610386	3.26756e+08	7.304e+07	1.57559e+08	7.16382e+07	2.19992e+08	3.96319e+08	NA	1631354095	2.16593e+07	3.57164e+08	3.10529e+08	4.76016e+08	3.11418e+08	1.06602e+08	1.03872e+08	1.21713e+08	2.23234e+08	2.05794e+07	3.53386e+07	2.01499e+07	1.02325e+07	NA	3.78704e+06	2.30448e+07	1.03872e+07	2.32e+07	9.88701e+06	2.73417e+07	3.08152e+07	2.54088e+08	2.83332e+08	NA	1.00128e+06	1.34629e+08
CTR1_HUMAN	2572692222	1917077495	2440402867	2302245471	2.7149e+06	1.33948e+07	NA	6.99405e+06	6.06244e+08	5.9669e+08	3.62631e+08	3.47941e+08	1.09579e+07	3.85661e+06	4.48139e+06	2.23055e+06	2.44215e+08	394301060	2.36931e+08	4.77502e+08	1.19155e+08	1.18315e+08	7.24217e+07	1.49905e+07	1.99834e+08	3.17039e+08	2.20672e+08	3.16351e+08	1.04118e+08	1.35353e+08	1.66347e+07	2.44251e+07	8.92064e+08	5.75066e+08	6.93317e+08	5.76792e+08	9.7977e+07	7.39583e+07	9.73559e+07	9.47347e+07	1.64187e+08	4.31229e+07	3.19869e+07	3.04676e+07	2.15081e+08	3.34083e+08	1.53273e+07	1.66577e+07	86654578
CXA1_HUMAN	3.89901e+07	6.30573e+07	42350100	5.33259e+07	NA	NA	NA	NA	2.00906e+07	4.01282e+07	1.82753e+07	1.4946e+07	NA	NA	1.06779e+07	6.56092e+06	1.00499e+08	1.52574e+07	8.68833e+07	1.2194e+08	NA	NA	NA	NA	6.02228e+08	6.18937e+08	5.84419e+08	5.66617e+08	7.50371e+07	7.72e+07	6.95531e+07	2.88515e+07	4.7055e+07	238416914	205808092	3.99945e+07	NA	1.58229e+07	6.34169e+07	253585187	2.28624e+08	2.3883e+08	1.83058e+07	4.19614e+07	3.11788e+07	4.83188e+07	1.98619e+07	NA	1.90798e+08
CXCR4_HUMAN	3385865386	2536319965	4026055842	2804126251	7.51396e+07	5.95366e+07	4.63663e+07	6.98071e+07	1663382501	1621837547	1234643412	1063463400	433459923	5.44634e+07	4.06778e+08	2.57911e+08	3.16974e+08	4.03962e+08	3.22355e+08	1.71029e+08	8.44621e+06	1.51191e+06	935478	2.33816e+06	6.02913e+07	54348572	5.29887e+07	1.48729e+07	2.42952e+06	1.068e+06	1.1428e+07	7.60606e+06	1.42591e+08	8.1782e+07	1.848e+07	1.80743e+07	1.14442e+07	391078	7.1958e+08	5.56338e+08	2.26226e+08	1047881840	521710	1.10776e+07	6.02933e+08	8.8556e+08	6.97934e+06	NA	2.72421e+08
CY24B_HUMAN	3498749881	3780915464	4317568776	3288367584	2.94745e+07	1.13577e+08	1.78823e+07	1.59998e+07	1118257787	1212528825	7.89155e+08	684294275	6.84424e+07	2.4828e+07	2.07401e+08	1.66181e+07	6.47355e+07	1.34392e+08	8.68392e+07	1.31463e+08	4.53152e+08	3.60986e+06	2.16698e+08	556448	2.60012e+08	2.20227e+08	2.8166e+08	2.51962e+08	1.27839e+08	1.03136e+08	1.55424e+08	9.6944e+07	9.1174e+07	8.50202e+07	3.93914e+07	6.13838e+07	3.88795e+07	7.65341e+07	3.7734e+08	4.25303e+08	3.89383e+08	6.24607e+08	1.08892e+08	1.45385e+08	3.51508e+08	1.87482e+08	3.26888e+06	1.34164e+07	289192076
DAG1_HUMAN	6.83146e+08	5.73864e+08	5.95411e+08	3.91679e+08	6.41688e+07	8.30549e+07	3.11836e+07	2.00814e+06	1.37094e+08	1.36793e+08	1.1816e+08	1.21959e+08	9.20251e+06	1.74628e+07	7.16508e+07	7.43926e+07	134201982	1.83325e+08	132150838	1.37826e+08	1.39445e+07	1.23539e+07	6.48066e+07	8.24272e+07	1.09334e+08	7.83188e+07	1.30206e+08	1.11426e+08	2.76457e+08	1.71763e+08	2.14564e+08	166583943	2.11737e+08	3.0203e+08	2.69479e+08	256084695	3.40268e+07	1.04878e+08	4.32614e+08	3.56764e+08	8.76021e+08	4.38998e+08	2.00434e+07	5.80851e+07	2.72664e+08	4.48518e+08	6.57976e+06	2.90577e+07	1.82184e+08
DGLB_HUMAN	1.0493e+08	1.00908e+08	1.9903e+07	2.91411e+07	6.79284e+07	7.46131e+07	2.8502e+08	1.1749e+06	1.14103e+08	106921791	1.42448e+08	1.20251e+08	5.70556e+07	5.69198e+07	4.27935e+07	844486	2.72595e+08	5.85313e+08	3.01897e+08	5.78561e+08	NA	3.74718e+06	1.85845e+07	8.79919e+06	2.40623e+08	2.1423e+08	2.18894e+08	1.27851e+08	1.30158e+08	1.5162e+08	1.58573e+08	1.5039e+08	3.96814e+07	7.77632e+07	9.837e+07	117208207	1.18212e+07	9.37598e+06	6.14823e+07	2.14504e+08	7.47978e+07	9.49383e+07	5.38646e+07	6.32504e+07	1.73814e+08	1.50689e+08	1.09861e+06	3.43562e+07	1.37513e+08
DMA_HUMAN	NA	NA	NA	NA	1.32453e+06	NA	1.2859e+06	1.44207e+06	NA	NA	NA	NA	NA	9.43503e+06	6.90217e+06	5.83825e+06	NA	NA	NA	NA	NA	NA	NA	NA	NA	NA	NA	NA	NA	NA	NA	NA	NA	NA	1.79003e+06	NA	7.44037e+06	1.23297e+07	1.65958e+07	1.55051e+07	6.35663e+07	6.05866e+07	NA	NA	NA	NA	NA	NA	NA
DMB_HUMAN	4.59708e+08	8.53546e+07	538661343	1.67309e+08	4.81224e+08	7.83655e+08	3.01734e+07	5.84938e+07	2.11341e+08	2.13798e+08	4.90175e+08	4.16304e+08	3.4407e+08	2.62252e+08	5.51951e+08	4.82805e+08	5.29457e+07	3.79719e+08	1.84851e+08	1.44156e+08	3.8926e+07	2.23856e+07	1.44615e+08	248922342	4.55174e+08	2.81129e+08	3.27908e+08	2.79002e+08	2.46196e+08	1.81782e+08	115502123	7.74105e+07	1.06384e+08	5.98021e+07	5.12194e+07	1.12206e+08	5.22445e+07	6.91107e+07	1.18989e+08	1.30381e+08	3.16557e+08	3.39172e+08	8.51956e+07	1.68915e+07	213310757	195234368	5.50786e+07	163635097	1.59786e+08
DPA1_HUMAN	158568883	1.72897e+08	189200530	1.97554e+08	NA	NA	NA	NA	1.53729e+08	1.61428e+08	1.67662e+08	1.4441e+08	704066	2.38191e+06	8.28979e+06	3.39357e+06	NA	2.57497e+07	1.44973e+07	9.20887e+06	5.05561e+06	3.83594e+06	NA	NA	1.43109e+07	405343	4.8177e+07	7.48102e+06	2.19598e+06	440275	2.34651e+07	4.4456e+07	2.46242e+08	1.78433e+08	2.24756e+08	1.41564e+08	1.28739e+06	3.66599e+07	8845543200	8436279391	15900659737	15303771628	2.85021e+08	3.61534e+08	1.89386e+07	9.27165e+06	1.05123e+07	2.22054e+07	2.63902e+07
DPB1_HUMAN	6.68699e+08	1004154723	8.30597e+08	902505101	1.40861e+07	1.33808e+07	1.69212e+06	1.46383e+07	6.94007e+08	4.9297e+08	6.47699e+08	4.31315e+08	2.55502e+06	4.08307e+08	3.81623e+08	NA	8.64458e+08	7.19319e+08	2.83877e+08	6.36761e+08	NA	NA	NA	5.09191e+07	4.32019e+08	3.91921e+08	3.09898e+08	3.07332e+08	2.37967e+08	3.47341e+08	3.31933e+08	319287711	6.10298e+08	9169853949	4.82807e+08	8220569158	NA	2113997505	5135825548	6993141346	1615245243	1527578341	11778388725	10633960155	7528816332	2.72651e+08	1701012440	NA	3.11058e+08
DPEP2_HUMAN	1.66673e+06	1.60691e+06	NA	2.11759e+06	NA	NA	NA	NA	4.94759e+06	3.39253e+06	2.72841e+06	3.24099e+06	1.23282e+06	NA	463345	NA	2.17167e+06	2.40304e+06	2.16597e+06	2.44495e+06	1.21824e+07	NA	1.26308e+06	2.37957e+06	1.79447e+06	NA	NA	2.2435e+06	1.80208e+07	1.05703e+07	NA	6.4568e+06	8.02205e+07	2.99571e+07	7.6627e+07	1.27623e+07	1.8715e+08	1.55376e+07	1.44724e+07	1.99964e+07	1.76441e+07	1.42239e+07	3.5982e+07	3.4179e+07	3.4814e+07	6.21547e+07	3.84826e+06	2.43176e+07	4.68209e+07
DQB1_HUMAN	4.26806e+07	2.00812e+07	1.34701e+07	1.16351e+07	NA	2.6906e+06	3.13796e+06	NA	1.18873e+07	1.66548e+07	1.43987e+07	1.20873e+07	5.41142e+06	7.58483e+06	9.74882e+06	1.49417e+07	7.05792e+07	2.29747e+07	5.46866e+07	2.89284e+07	NA	NA	NA	NA	1.02071e+08	9.90258e+07	1.23249e+08	1.11832e+08	NA	NA	NA	NA	NA	NA	NA	NA	3.78039e+07	NA	3.55503e+07	1.02047e+08	9.0091e+07	1.25254e+08	2.00795e+07	3.33845e+07	NA	NA	NA	NA	NA
DRA_HUMAN	3.25702e+08	4.12611e+08	266176089	2.87895e+08	2.9248e+08	2.77527e+08	1.09768e+08	5.59691e+08	3.58115e+08	6.30471e+07	233362538	188152570	7.34467e+07	5.6271e+07	5.68405e+07	1248446387	8.63512e+08	6.33768e+08	927829090	7.92938e+08	6.79203e+07	2.31003e+07	NA	7.52169e+06	3091087979	5.03105e+08	3142423104	3995247048	1068612920	1126556377	7.30412e+08	1351882739	7.58786e+08	1292311624	6.94731e+08	1102329921	NA	1.20336e+08	29285288994	28105335781	49906076306	45416127975	2141091160	2950327875	4.297e+08	3.62822e+08	7.14926e+07	8.10933e+07	3.03211e+08
DRB3_HUMAN	NA	NA	NA	NA	8.80087e+07	NA	NA	NA	NA	NA	NA	NA	NA	NA	NA	NA	NA	2.3583e+07	7.5256e+06	2.21268e+07	NA	NA	NA	NA	6.15668e+06	1.10185e+07	1.12607e+07	NA	2.14944e+07	4.28116e+07	3.63124e+07	2.13137e+07	1.23967e+08	1.47093e+08	6.09809e+07	1.55621e+08	NA	NA	15998481516	8496232719	15912849268	16294127731	2.63429e+08	1.75627e+08	6.53536e+06	NA	NA	NA	5.53227e+06
DRB4_HUMAN	7.58434e+07	5.35121e+07	1.02469e+08	1.08065e+08	NA	NA	NA	NA	6.06163e+06	7.50897e+06	1.20286e+07	7.11359e+06	NA	NA	NA	NA	4.62889e+06	3.05849e+06	1.61117e+07	6.4359e+06	6.56758e+06	NA	9.80548e+06	NA	106811312	1.16924e+08	1.07099e+08	1.33401e+08	NA	NA	NA	NA	NA	NA	NA	NA	NA	2.53535e+07	4892687866	4717448514	6065227726	6468485377	1.0431e+08	1.41388e+08	3.58647e+07	1.13037e+07	NA	NA	1.17031e+07
DSC1_HUMAN	2.3864e+08	2.53133e+08	3.38108e+08	3.21717e+08	5.53889e+08	5.56853e+08	5.70236e+08	6.10105e+08	2.54054e+08	1.67989e+08	2.45701e+08	194776718	9.10157e+08	1055192718	730498184	6.85744e+08	303295919	6.86385e+08	4.33223e+08	1050158331	1568342183	1417992999	1612024776	7.16376e+08	6.69474e+07	4.03203e+08	235789963	228957131	5.60498e+08	8.8064e+08	7.76691e+08	7.63167e+08	1000402216	5.82195e+08	7.74606e+08	8.48231e+08	1956951625	1329608681	3.61945e+08	3.22425e+08	128922975	1.82179e+08	4.75845e+08	7.13968e+08	5.75642e+08	9.71385e+08	1358790847	1997921304	6.02117e+08
DSC3_HUMAN	2.14182e+08	1.63501e+08	1.73684e+08	1.99698e+08	8.34285e+07	4.52222e+07	5.92141e+07	1.05696e+08	1.44014e+08	1.06917e+08	1.2636e+08	1.2545e+08	5.8357e+07	8.91621e+07	1.09424e+08	9.05781e+07	1.16578e+08	203114951	1.23728e+08	2.91752e+08	1.69556e+08	1.52915e+08	1.13772e+08	1.18655e+08	1.60188e+08	1.3666e+08	1.50075e+08	1.3004e+08	1.64712e+08	1.29958e+08	1.24244e+08	1.05058e+08	6.90218e+07	7.08707e+07	9.80807e+07	1.03618e+08	8.09374e+07	8.95183e+07	4.12014e+07	4.405e+07	3.50204e+07	2.44662e+07	3.81025e+07	5.00948e+07	1.15941e+08	7.22549e+07	1.61581e+08	1.06767e+08	5.47548e+07
DSG1_HUMAN	6.96566e+08	6.19058e+08	7.59796e+08	8.02594e+08	9.40973e+08	1343738046	1263267717	1493147052	808230677	7.66126e+08	7.35313e+08	6.12331e+08	1736663337	1851680290	1967214318	1263175277	1039698798	4.76879e+08	6.56568e+08	4.67748e+08	3897014362	3042689797	3830143588	2315579752	5.20721e+08	4.4859e+08	4.82245e+08	4.62822e+08	1194431462	1071044339	1441447879	1350474561	1440178384	1403399943	1439198255	1405240627	2038284129	2175787343	7.80672e+08	8.57419e+08	2.14287e+08	3.30422e+08	1680272861	1148982800	2101565816	1870105104	3715062392	3295103017	7.96833e+08
DSG2_HUMAN	4.97019e+06	1.32547e+07	9.82774e+06	1.35487e+07	NA	NA	NA	NA	2.00678e+07	2.3913e+07	2.09329e+07	3.31548e+07	NA	NA	NA	NA	1.50595e+07	1.51109e+07	4.72179e+07	3.06619e+07	4.82223e+06	NA	NA	1.87419e+06	2.74753e+07	2.28606e+07	5.0945e+07	1.03521e+07	3.26043e+06	2.82101e+07	4.53094e+07	3.17313e+07	NA	1.43167e+07	NA	1.30901e+07	NA	NA	2.1548e+06	1.94105e+07	4.77836e+06	2.20631e+07	3.81483e+07	6.20195e+07	3.61982e+06	2.19629e+07	NA	NA	4.45554e+07
EAA1_HUMAN	9.8324e+07	9.10038e+07	1.07578e+08	9.55568e+07	NA	NA	NA	NA	2.17004e+06	3.98919e+06	NA	NA	NA	NA	NA	NA	5.02972e+06	NA	NA	6.3074e+06	NA	NA	NA	NA	5.5989e+06	4.39992e+06	6.45648e+06	3.36859e+06	3.70984e+06	3.2895e+06	3.81741e+06	NA	1.25418e+06	1.69871e+06	NA	NA	NA	1.94471e+06	NA	7.75485e+06	9.19462e+06	8.9841e+06	NA	NA	NA	3.77207e+06	NA	NA	5.8178e+06
EBP_HUMAN	1175079175	427597265	3.38499e+08	3.32354e+08	323329	428173	6.91933e+07	458126	1011642398	6.69895e+08	1393000961	9.96557e+08	1.94192e+07	1.57004e+07	855149	7.7946e+06	5.45095e+08	3.86484e+08	9.35076e+07	5.06447e+08	1.87724e+07	NA	5.17039e+07	4.86023e+07	3.69002e+08	4.2655e+08	2.40673e+07	2.43968e+07	1676031071	1376751343	NA	3.95686e+08	2372659997	3.56019e+08	1313184712	5.64282e+08	2.3555e+06	1.32139e+08	1106363793	1284398989	9.64353e+08	8.66563e+08	8.18569e+07	2.57859e+08	4.99883e+08	4.34441e+08	219430948	763521	7.99736e+08
ECE1_HUMAN	8.78895e+07	8.97503e+07	9.11511e+07	9.13508e+07	1.15085e+06	NA	2.753e+06	2.9923e+06	2.96692e+07	2.65824e+07	4.25725e+06	1.79024e+07	1.19353e+06	2.88777e+06	2.52274e+06	NA	2.41796e+07	1.58947e+07	1.25251e+07	3.35839e+07	NA	NA	NA	NA	3.64507e+07	3.07125e+07	3.32493e+07	2.14501e+07	4.73239e+06	3.08185e+06	6.5142e+06	4.30694e+06	NA	8.79966e+06	NA	1.32333e+06	NA	NA	5.44334e+06	8.54361e+06	5.9145e+06	4.4436e+06	NA	NA	1.14085e+06	NA	NA	NA	1.50191e+07
EFNB1_HUMAN	4.99142e+08	4.99322e+08	4.03514e+08	5.34854e+08	1.13662e+07	1.19931e+07	1.51801e+07	1.85387e+07	1.22899e+08	4.82024e+08	1.9149e+08	1.26026e+08	1.33046e+08	115235181	823475	NA	2.80183e+08	1.4297e+08	1.87985e+08	7.13544e+07	NA	NA	3.22967e+07	NA	1.81063e+07	1.95167e+07	7.43761e+07	1.04131e+07	128469592	1.4467e+07	NA	1.53989e+07	1.02623e+08	2.95444e+08	1.17042e+07	5.14645e+08	2.13293e+06	5.78397e+08	5.85473e+06	NA	1.25144e+06	2.69012e+07	1.11641e+08	2.36639e+07	291628838	4.8622e+08	NA	NA	8.24139e+07
EGLN_HUMAN	5.82462e+07	4.68474e+06	NA	NA	NA	1.83253e+06	1.28582e+06	2.06697e+06	1.39636e+07	2.28339e+06	6.94511e+06	1.27487e+07	2.08869e+06	3.33099e+07	2.24651e+06	4.14801e+07	122819341	2.08818e+08	9.44876e+07	1.76063e+08	9.21888e+06	1.31443e+07	1.88175e+07	1.47132e+07	2.36126e+07	2.26662e+07	13800287	1.67207e+07	1.10805e+07	1.87111e+07	2.29095e+07	2.02483e+07	5.09703e+07	3.77793e+07	2.69965e+07	1.92228e+07	2.75758e+06	5.88782e+06	8.72169e+07	1.08149e+08	1.28919e+08	1.3618e+08	NA	3.7129e+06	1.08884e+07	3.87913e+06	NA	6.18064e+06	6.4613e+07
EMB_HUMAN	4613862792	3080099016	3252671714	3691106060	3.87437e+07	1.60192e+07	2.17986e+07	9.81083e+06	1841998670	2625975341	1105234456	1877040578	4.53313e+07	1.27702e+07	5.94285e+07	3.03527e+06	1539306013	1608875723	1567781239	1376188255	3.33111e+07	1.76637e+08	7.37598e+07	3.25096e+07	5.15648e+08	4.85652e+08	4.80934e+08	5.31472e+08	6.41266e+07	7.28197e+07	6.02902e+07	4.23393e+07	5.26826e+08	800002870	5.23248e+08	629559984	2.82624e+08	8.72256e+07	7.18406e+08	5.55902e+08	5.54645e+08	1297559487	6.11656e+07	1.17409e+08	3593366873	2008925977	3.9932e+08	2.87277e+08	8.21257e+08
ENTP1_HUMAN	8.90656e+08	9.63269e+08	9.59443e+08	9.86796e+08	3.26556e+07	4693605353	3340255644	8.44101e+06	2.47912e+08	2.77016e+08	1047008955	1250832718	4964070629	4400488329	1.61989e+08	5.81893e+08	3.66053e+07	1390094241	1.74136e+07	2027222528	13703685537	13297684768	993919200	2799662393	7.61062e+08	7.83315e+08	1419009080	1531932640	2342694982	6809201128	4702139260	4542731213	3.51901e+08	1.03626e+08	3.17206e+08	1.9829e+08	25714534	9.88313e+07	2.42922e+08	284923538	1.81952e+08	358709983	5.21338e+07	1.43173e+08	2.9625e+08	3.11785e+08	1.99308e+08	2.80794e+08	4.18767e+08
EPCR_HUMAN	3709120427	4050064080	3683646244	3896087751	4.51137e+08	1.19031e+08	NA	4.31449e+07	1052318516	1271181905	1152234106	9.94779e+08	NA	2.9017e+07	NA	1.26759e+08	5.5506e+07	1.56128e+08	3.25201e+07	NA	1.6698e+07	1.221e+08	3.72916e+08	1.86074e+08	1.38814e+07	1.54345e+07	1.41174e+07	1.19812e+07	NA	NA	NA	NA	NA	2.24029e+07	2.88008e+07	7.22819e+07	3.24563e+07	9.50428e+06	NA	NA	NA	1.89151e+07	5.06797e+07	6.6054e+07	5.59121e+08	6.56459e+08	8.93336e+06	NA	2.64216e+07
EPHA1_HUMAN	5.87845e+07	2.25223e+08	5.72108e+07	6.52455e+07	3.09289e+06	1.19031e+07	1.27232e+07	5.12008e+06	3.38145e+07	2.84158e+07	6.43001e+07	2.32781e+07	1.4968e+07	2.77296e+07	1.32711e+07	8.20809e+06	1.42388e+07	4.26211e+07	2.12761e+07	1.50778e+07	2.0309e+07	3.1294e+06	1.08597e+07	1.99994e+07	9.04408e+06	1.9453e+07	2.80409e+07	2.99843e+07	2.13663e+07	6.5315e+06	12635543	2.44103e+07	1.67763e+07	10888823	1.53073e+07	1.53289e+07	4.1382e+07	4.61499e+06	1.66726e+07	4.10379e+08	5.51057e+08	2.80911e+08	2.24486e+07	2.30075e+07	2.06919e+07	3.85274e+07	4.05228e+06	429280	7.64417e+06
EPHB2_HUMAN	4.08076e+06	NA	NA	NA	NA	NA	NA	NA	NA	NA	NA	NA	NA	NA	NA	NA	NA	NA	NA	NA	NA	NA	NA	NA	NA	NA	NA	NA	NA	NA	NA	NA	4.42985e+06	NA	NA	NA	NA	NA	NA	NA	3.32163e+07	3.27444e+07	NA	NA	NA	NA	NA	NA	NA
EPHB3_HUMAN	2.96462e+07	2.94895e+07	2.92396e+07	2.9198e+07	NA	NA	918363	NA	2.51705e+07	9.32533e+06	1.426e+07	1.25329e+07	NA	NA	6.90843e+06	7.06984e+06	7.80237e+07	7.17743e+07	3.97058e+07	6.69624e+07	NA	NA	NA	NA	1.23085e+08	1.46436e+08	1.22647e+08	1.03901e+08	5.56062e+07	2.97424e+07	3.68317e+07	2.17424e+07	5.3824e+07	5.93292e+07	3.49935e+07	4.14845e+07	NA	NA	4.87514e+07	5.6346e+07	1.16101e+08	1.17327e+08	1.36237e+07	2.33424e+07	9.23525e+06	NA	NA	NA	1.35806e+07
EPHB4_HUMAN	1192817388	1379761238	1374903442	1256926988	1.39632e+07	5.24241e+07	7.7285e+07	3.47997e+07	3.64556e+08	3.78986e+08	9.09122e+08	3.49254e+08	1.44772e+08	1.73155e+08	2.30243e+08	9.01676e+07	5.02228e+08	466461206	6.92661e+08	6.36235e+08	2.79649e+08	4.96068e+08	2.2948e+08	2.53187e+08	9.97883e+08	1115425896	2.94261e+08	1110897704	9.07529e+08	9.27868e+08	1114449309	7.9876e+08	3.26181e+08	5.87227e+08	3.81378e+08	4.2356e+08	3.72645e+08	4.00302e+08	4.07688e+08	1.72789e+08	4.33715e+08	1.58419e+08	4.70298e+08	577217962	4.90728e+08	884171654	1.22572e+08	2.14738e+08	1164078286
ERMP1_HUMAN	3.49485e+08	2.68086e+08	4.16966e+08	3.22028e+08	8.32473e+07	1.54441e+08	1.05577e+08	1.4109e+08	2.05279e+08	3.6472e+08	2.59232e+08	2.53857e+08	2.60442e+07	2.81649e+07	2.96112e+07	3.53188e+07	8.74957e+08	1018326062	5.49901e+08	6.48473e+08	1.16911e+08	2.68204e+08	2.35825e+08	3.65531e+07	6.033e+08	5.70539e+08	1076196731	6.17702e+08	5.77906e+08	5.21942e+08	5.35472e+08	5.63781e+08	5.07208e+08	6.18647e+08	3.47617e+08	4.94651e+08	7.68392e+07	5.16208e+07	291178762	4.27751e+08	2.80894e+08	2.38831e+08	4.91448e+07	105822729	2.43611e+08	1.06211e+08	3.79206e+06	1.17484e+07	2.84094e+08
ESAM_HUMAN	7.90093e+08	7.74251e+08	9.08919e+08	699640216	1.12793e+07	3.81594e+06	1.24099e+07	8.2549e+06	4.05006e+08	5.33701e+08	174162038	4.22292e+08	1.23831e+06	4.74813e+07	8.76182e+06	2.17306e+07	5.63274e+07	4.47742e+08	8.24272e+07	4.55805e+08	NA	8.32259e+06	NA	NA	3.82748e+07	3.95517e+07	2.066e+08	1.99734e+08	1.69478e+08	1.26572e+08	2.00103e+08	1.6139e+08	2.48204e+07	1.131e+08	NA	8.96216e+07	NA	3.26361e+07	1.21316e+08	1.64239e+08	1.3701e+07	1.40209e+08	1.41191e+08	3.1883e+08	6.09413e+08	4.05341e+08	1.75145e+08	5.64371e+07	3.02165e+08
EVI2A_HUMAN	1.83214e+08	2.62577e+08	2.18881e+08	2.0397e+08	NA	NA	NA	NA	3.81342e+07	3.51472e+07	4.41485e+07	4.05535e+07	NA	NA	NA	NA	NA	NA	NA	NA	NA	NA	NA	NA	NA	NA	NA	NA	NA	NA	NA	NA	NA	NA	NA	NA	NA	NA	NA	8.3071e+06	4.47913e+06	NA	NA	NA	NA	1.3207e+07	NA	NA	1.10131e+07
EVI2B_HUMAN	2161996858	2137664299	2016223503	2114764891	8.39858e+06	3.83646e+06	4.63715e+06	6.01062e+06	6.47026e+08	8.1027e+08	402105243	5.18144e+08	1.96363e+07	3.72654e+07	1.9583e+07	5.92176e+06	5.12065e+08	6.96123e+08	4.31307e+08	3.98131e+08	9.13479e+06	1.34651e+07	5.13262e+06	1.20772e+07	1.45799e+08	4.42436e+08	1.365e+08	1.48469e+08	5.5403e+08	1.69698e+08	4.00887e+08	3.766e+08	3.8069e+08	7.21759e+08	6.20277e+08	9.7101e+08	3.10204e+07	9.33148e+07	5.13453e+08	4.84055e+08	1252900033	943032004	6.1965e+08	1.30235e+08	7.27168e+08	2.84568e+08	3.05035e+07	2.11263e+07	3.44049e+08
FCG2A_HUMAN	4990648637	3978535202	5915418817	5007764614	1.08167e+08	1.58251e+08	1.06392e+08	1.84872e+08	3212291913	2379124857	3389942294	2341009939	3.21757e+08	4.9332e+08	1.24779e+08	139641633	3.745e+08	5.27923e+08	2.55281e+08	4.39039e+08	1.1784e+08	1.15031e+08	6.38945e+07	1.03533e+08	1.02842e+08	1.01487e+08	1.32797e+08	1.8092e+08	NA	6.45807e+07	2.27343e+07	4.73043e+07	2771013671	2992918753	2084416259	2603869776	3.01463e+07	1.51648e+07	4234935570	2351732273	6967550519	6524316271	3.42931e+07	1.32536e+08	4894250286	4298637944	5.96427e+07	6.58332e+07	2461993757
FCG2B_HUMAN	1355295098	1178182182	1094151343	1397736364	1.29514e+06	NA	1.13343e+08	8.3532e+07	6.47877e+08	1070402188	4.91174e+08	538690704	2.10029e+07	3.68984e+07	NA	2.27273e+07	6.83707e+07	1.35341e+08	137403521	1.04838e+08	NA	1.43942e+07	2.12516e+07	5.20018e+07	6.66906e+07	6.0542e+07	8.50126e+07	1.23612e+08	1.12062e+08	8.7278e+07	1.41318e+08	7.85055e+07	3.65664e+08	4.07685e+08	3.89474e+08	3.60605e+08	NA	5.06955e+07	3988665725	4114921663	7290871945	7595688130	NA	1.58073e+07	2.76968e+08	1.41294e+08	4.46527e+06	1.10923e+07	6.75226e+08
FCGR1_HUMAN	1712793416	1841808774	1679975167	1822081954	1.5306e+07	2.05718e+07	NA	1.14005e+07	6.80291e+08	5.82433e+08	6.0115e+08	4.49865e+08	1.744e+07	1.37995e+07	4.56063e+07	4.88881e+06	5.86488e+07	2.02107e+08	7.03754e+07	7.05123e+07	NA	9.39332e+06	8.66374e+06	3.59591e+06	2.45047e+07	4.37342e+07	1.37691e+08	7.53449e+07	3.0853e+08	1.50348e+08	2.83037e+08	1.74343e+08	210147687	2.65616e+07	1.66215e+08	1.4643e+07	NA	2.44303e+07	3.57882e+08	3.17808e+08	5.95514e+08	6.14521e+08	1.52598e+08	2.0213e+08	4.54254e+08	4.87414e+08	6.04243e+06	7.06072e+06	3.06054e+08
FCGR1_HUMAN	6168101642	4901532256	5619190219	4731374923	4.00231e+06	2.84435e+06	4.21124e+07	2.1372e+06	1968595932	2263428770	1560425718	1660576184	1.22797e+07	1.88976e+06	1.16757e+06	2.02119e+07	9.52006e+08	4.38795e+08	4.44621e+08	3.64851e+08	NA	1.0266e+07	4.65769e+06	444189	458495068	3.12642e+08	2.71473e+08	5.1943e+08	1.14452e+08	9.23999e+07	1.49879e+08	9.97824e+07	1.16176e+08	1.55613e+08	7.17747e+07	1.87401e+08	1.58616e+06	1.06846e+08	6.53637e+08	1348199268	1913643780	1739237090	3.6932e+06	149424439	2670418341	1038214998	3.3288e+07	1.33833e+07	9.19426e+08
FCGRN_HUMAN	2795778693	3099526389	2580815364	3404063465	5.46519e+08	4.54286e+08	4.62457e+08	8.15455e+08	3403961369	2537133760	2525555534	2612969189	5.9869e+08	5.20287e+08	495173976	3.67843e+08	1.22435e+08	1633597035	1.72809e+08	1743711956	4.49955e+08	5.18973e+08	3.48095e+08	5.18538e+08	2.38128e+08	5.4194e+08	3.16391e+08	1346900677	277116060	732161641	3.94503e+08	1.89966e+08	6.49613e+08	4.48602e+08	4.32305e+08	3.83865e+08	4.97595e+08	1.32319e+08	1584523538	8.71821e+08	2488540494	1455435970	1.6514e+08	4.5988e+07	1953182217	2161538107	9.02438e+07	1.52769e+08	1750959402
FLT3_HUMAN	4.9562e+08	5.25173e+08	4.88603e+08	5.06845e+08	9.82603e+06	1.16528e+07	4.49228e+06	2.05994e+07	1.80489e+08	9.33377e+07	1.13025e+08	2.08644e+08	1.00363e+07	1.43529e+07	2.18981e+07	139207	3.46331e+08	369978071	3.59975e+08	4.02369e+08	6.45542e+07	3.906e+06	2.88018e+07	5.68968e+06	4.34343e+08	3.5435e+08	4.10575e+08	2.39029e+08	5.62659e+08	3.10767e+08	379002561	2.83322e+08	6.69344e+07	2.07053e+08	5.09542e+07	4.28009e+07	2.50232e+06	4.63125e+06	3.90824e+07	5.00568e+07	6.77337e+07	7.40371e+07	1.78481e+07	3.18947e+08	118855531	5.71305e+07	2.48066e+07	NA	7.92644e+07
FLVC1_HUMAN	2.07495e+08	1.64918e+08	2.65509e+08	2.11409e+08	639227	NA	NA	NA	5.37677e+07	6.04623e+07	3.27931e+07	1.83518e+07	NA	NA	NA	NA	1.27886e+07	2.98816e+07	2.47023e+07	2.35288e+07	NA	NA	NA	NA	2.59904e+06	NA	3.37918e+06	2.52984e+06	4.62993e+06	NA	NA	3.96442e+06	NA	1.56709e+07	1.10571e+07	1.42146e+07	6.33253e+06	NA	NA	4.61723e+06	6.81331e+06	2.19243e+07	NA	NA	1.02976e+07	1.16667e+07	NA	2.75951e+06	1.30873e+07
FPRP_HUMAN	6.37027e+08	7.04465e+08	511738007	5.25384e+08	4.21883e+07	1.28133e+07	3.57737e+07	2.82413e+07	1.52412e+08	9.09779e+07	2.54845e+08	1.891e+08	1.65062e+07	6.99178e+07	5.92671e+07	2.41708e+07	3.22178e+08	138929568	3.67666e+08	2.16797e+08	2.00001e+07	5.2515e+07	5.5032e+07	5.91135e+07	6.26137e+08	4.5086e+08	5.96363e+08	6.1557e+08	8.42643e+07	2.25879e+08	2.53602e+08	1.95364e+08	3.1731e+08	8.48206e+07	2.17443e+08	8.88906e+07	3.88274e+07	3.57845e+07	1.63853e+08	1.8801e+08	2.96717e+08	3.41133e+08	7.51561e+07	7.56967e+07	2.35759e+08	1.65225e+08	7.54994e+06	3.95132e+07	7.46831e+07
FZD1_HUMAN	3.19087e+07	2.78282e+07	3.06688e+07	2.95168e+07	NA	NA	NA	NA	7.75184e+06	5.30937e+06	8.38869e+06	NA	NA	NA	NA	NA	2.72384e+06	NA	2.70471e+06	NA	NA	NA	NA	NA	NA	NA	1.58423e+06	NA	NA	NA	NA	5.16617e+06	3.21379e+06	5.06357e+06	5.16416e+06	996898	NA	NA	2.82213e+07	2.20289e+07	4.3906e+07	3.9328e+07	2.80973e+06	8.32695e+06	1.62993e+07	3.19839e+07	NA	NA	NA
G6PT1_HUMAN	4.37741e+08	4.70184e+08	3.13717e+08	2.87116e+08	NA	NA	NA	NA	2.30706e+08	312501638	2.8877e+08	266694561	1.50678e+07	1.39821e+07	663605	1.40218e+07	3.16905e+08	5.00954e+08	6.13945e+08	4.7658e+08	7.2101e+07	1.34013e+07	2.8373e+07	4.3553e+06	2.34557e+08	223168711	2.66614e+08	2.78647e+08	1.52113e+08	254249256	129288130	2.7572e+08	3.95923e+08	7.6351e+07	729199904	2.14676e+08	3.57016e+08	6.75379e+07	1.01084e+08	1.16278e+08	3.71015e+07	1.36432e+08	4.55132e+07	3.96319e+07	8.2116e+07	7.85189e+07	2.08381e+07	2.27068e+08	5.99182e+08
GGT1_HUMAN	1105999694	1088514429	1058466550	1141001948	2148214033	1927107176	9.30181e+08	1254667805	4.10096e+08	3.58781e+08	2.0948e+08	1.76113e+08	6.17505e+08	7.79255e+08	7.31078e+08	4.62698e+08	5.10358e+08	1071546598	2.79648e+08	6.03023e+08	1476815132	1269418991	1626215822	1571153007	1148105471	7.08703e+08	1037258975	4.86423e+08	1.68726e+08	3.10232e+08	3.06185e+08	2.84047e+08	139656394	1.3901e+08	1.05991e+08	1.54343e+07	1.01812e+07	1.64052e+07	7.04972e+07	1.08293e+08	1.52174e+08	8.75385e+07	3.6799e+07	2.94042e+07	4.31081e+07	4.48653e+07	NA	NA	1.94883e+08
GLIP1_HUMAN	5.78049e+08	6.80351e+08	5.1434e+08	6.86063e+08	1.25462e+08	1.91639e+08	1.66367e+08	2.37367e+08	1.88775e+08	188598521	2.77439e+08	2.31016e+08	1.45392e+08	3.34293e+08	2.13988e+08	1.72733e+08	3.92594e+07	9.54514e+07	3.12916e+07	7.53259e+07	2.82924e+08	3.01683e+08	2.04583e+08	2.49887e+08	1.02805e+08	9.81886e+07	6.00917e+07	1.4101e+08	1.80344e+08	1.77369e+08	9.16945e+07	1.76339e+08	5.90682e+07	6.96324e+07	5.05079e+07	7.66417e+07	3.32874e+07	1.19605e+07	2.05732e+08	2.33093e+08	5.78796e+08	6.68796e+08	1.19219e+07	1.19012e+07	1.51169e+08	2.00181e+08	1.09213e+07	2.38257e+07	1.70845e+08
GLPC_HUMAN	12395454694	15185006702	12674627594	16404114962	173359902	261643283	NA	NA	7031845996	6725292543	6738047838	4659897186	2.02394e+08	3.45222e+07	NA	NA	2456162339	2546303415	2018835612	2144265046	NA	NA	NA	NA	6.45696e+08	5.9422e+08	7.6405e+08	6.52704e+08	NA	NA	NA	NA	NA	NA	NA	NA	2.67485e+08	2.71677e+08	1.75882e+07	9.54007e+07	NA	NA	1.22989e+08	9.65234e+07	3195583710	3525451895	6.39228e+07	5.20574e+07	1391224238
GP180_HUMAN	2.49807e+07	3.21801e+07	2.83687e+07	24153230	NA	NA	NA	NA	5.3246e+07	3.86593e+07	5.77643e+07	3.81698e+07	NA	NA	NA	NA	1.3178e+07	NA	1.42989e+07	NA	NA	NA	NA	NA	NA	NA	NA	NA	NA	NA	NA	NA	NA	NA	NA	NA	NA	NA	NA	NA	NA	2.53817e+07	NA	NA	7.69467e+06	NA	NA	NA	NA
GPA33_HUMAN	2.76832e+08	329781893	4.18238e+08	2.50708e+08	1.60003e+07	301597	2.32854e+07	4.17493e+07	162117526	2.53441e+08	1.35296e+08	2.16275e+08	NA	2.14981e+07	2.44163e+07	2.81201e+07	6.17196e+08	5.96665e+08	5.77036e+08	1.59314e+08	4.13385e+07	1.15989e+07	5.60482e+07	1.04254e+07	1.53279e+08	7.20399e+08	3.48039e+08	2.1461e+08	2.21615e+08	1.59337e+08	1.62196e+08	1.28059e+08	8.19441e+07	1.27578e+08	9.04289e+07	1.54484e+08	8.17776e+07	950445	1245776415	1880465804	4652170207	3869080459	5.20164e+07	7.81177e+07	4.29169e+08	2.46702e+08	4.9589e+07	1.30568e+07	1.56242e+08
GPC1_HUMAN	3.41999e+08	6.74739e+07	3.53337e+08	7.83783e+07	3.60854e+07	9.75968e+06	8.60234e+07	6.09628e+07	2.73223e+08	1.93157e+08	1.86636e+08	9.30362e+07	2.35567e+08	2.63773e+08	2.4199e+08	3.00002e+08	3.2261e+07	1.31036e+07	6.3106e+07	4.17417e+07	3.12133e+07	4.58036e+07	9.93328e+07	1.22936e+07	1.18042e+08	2.18161e+07	3.78106e+07	2.9025e+07	3.28477e+07	1.31988e+07	2.0489e+07	NA	2.43222e+08	1.02934e+08	4.74436e+07	9.90348e+07	1.80217e+07	4.60922e+07	6.24713e+07	1.2199e+08	2.38617e+08	3.08857e+08	1.16853e+08	8.05506e+07	7.0478e+07	234863894	2.13474e+06	6.70988e+07	3.63971e+07
GPC4_HUMAN	1.40528e+08	1.00332e+08	5.09274e+07	1.05732e+08	2.58198e+08	1.57598e+08	2.70487e+08	2.16333e+08	2.84222e+07	7.45276e+07	1.7983e+08	1.00551e+08	207992800	7.25072e+07	643276689	1.46223e+08	1.85316e+08	4.46184e+08	1.45272e+08	1.45589e+08	9.27848e+07	1.27251e+08	3.57402e+08	1.24722e+08	4.43711e+07	7.49172e+07	5.2765e+07	6.89906e+07	1.54927e+07	1.07383e+07	4.83617e+07	6.98062e+07	5.31185e+07	2.94331e+07	4.41782e+07	8.04363e+07	3.31501e+08	2.73106e+08	2136292065	2259935067	3506174133	3851435135	3.479e+07	2.90369e+07	1.35563e+08	5.00584e+07	2.98224e+07	3.96418e+07	2.21354e+07
GPR84_HUMAN	1.7825e+08	2.30826e+08	253461433	2.00252e+08	NA	NA	3.8451e+06	2.25671e+07	6.01313e+07	5.98325e+07	6.17389e+07	4.95866e+07	7.29743e+06	1.00504e+07	46622783	5.30891e+07	1.85099e+08	3.55671e+08	2.04758e+08	1.72994e+08	4.98156e+07	2.31968e+07	1.11913e+07	NA	2.93421e+08	3.27057e+08	1.04374e+08	1.67743e+08	2.27964e+08	3.34944e+07	4.71486e+08	2.28031e+08	6.18226e+07	1.27306e+08	5.3425e+07	1.37005e+08	3.44755e+07	7.12445e+07	9.90196e+07	6.48626e+07	1.52467e+07	1.28927e+08	1.00948e+07	8.18782e+07	1.53045e+08	7.99314e+07	2.20038e+07	1.25693e+07	6.08713e+07
GTR1_HUMAN	2272302024	2478219863	2714287833	2770258761	3.74367e+07	1.53373e+07	1.80756e+07	8.27754e+07	1583490805	1503708413	1055359851	8.65813e+08	8.10155e+07	9.29386e+07	1.61602e+07	6.61615e+07	2133024986	2378360652	2126699035	2543550733	9.55528e+07	2.68052e+07	7.288e+07	2.39613e+08	1802102446	1847697303	1858603222	1926612847	1.52339e+08	1.56567e+08	3.11433e+07	3.19145e+07	387215046	4.04098e+08	2.75556e+08	3.91492e+08	8.80601e+07	2.93278e+08	2.74394e+08	8.16864e+08	2.80536e+08	4.93525e+08	167917669	3.8518e+08	7.11948e+08	284581123	620519569	1.32996e+08	2.54106e+08
GTR3_HUMAN	2196693622	2457843084	2357782129	2589057857	1097924121	1.74939e+07	7.93441e+06	1856869870	2736074153	2548844005	2099741409	1525448395	1331153730	1287410367	2757976717	1883639765	972735911	8.22634e+08	7.53946e+08	8.85973e+08	1862360098	2.73852e+08	2128742833	3.89669e+08	1161746149	1004565425	1417003040	1413005218	1.24477e+08	8.45587e+07	1.48565e+08	1.45518e+08	1.98833e+08	5.02471e+08	3.69325e+08	3.56125e+08	7.45806e+07	2.36017e+08	133496329	6.6988e+07	1.09413e+08	2.57696e+08	9.34345e+07	180112121	4.05635e+08	2.11063e+08	4.69181e+08	1.34941e+08	1.96451e+08
GTR5_HUMAN	1294483779	1098677671	1288235126	1185632796	NA	461232	NA	NA	4.1959e+08	6.74014e+08	1.95901e+08	3.89207e+08	NA	NA	NA	NA	2.16808e+07	2.88376e+07	2.1087e+07	3.4122e+07	NA	NA	NA	NA	3.30566e+07	3.89471e+07	6.20246e+07	4.21174e+07	1.34004e+07	1.05069e+07	1.51486e+07	NA	1.36292e+08	1.7172e+08	9.83796e+07	1.40835e+08	5.77838e+06	NA	2.18322e+07	4.58629e+07	3.6671e+07	5.33399e+07	3.49793e+07	6.0665e+07	2.89246e+08	353197485	1.2311e+07	NA	1.89525e+08
GTR9_HUMAN	1.50941e+08	145774663	1.66764e+08	1.53713e+08	NA	NA	NA	NA	1.15885e+07	9.56962e+06	3.57453e+06	5.20399e+06	NA	NA	NA	1.86651e+07	NA	NA	NA	NA	NA	NA	NA	NA	NA	NA	NA	NA	NA	NA	NA	NA	NA	8.17604e+06	4.6255e+06	7.35073e+06	NA	NA	9.52674e+06	1.12857e+07	1.05179e+07	1.07274e+07	NA	NA	9.56823e+06	1.73616e+07	NA	NA	NA
HG2A_HUMAN	1803703491	1741709664	917622269	1300313836	1.03994e+08	1.35048e+08	1.0638e+08	8.23871e+07	1438537124	1471575704	1429175753	1479820011	7.92124e+07	1.02081e+08	138453595	200952567	3.45188e+08	1.08658e+08	3.52718e+08	1.56155e+08	3.99108e+07	1350404283	2.64215e+07	1024158725	1.39598e+08	3.16696e+08	311505968	3.01908e+08	4.71844e+08	3.03635e+08	2.64382e+08	1.80021e+08	2.72033e+08	236294108	6.71834e+08	5.72614e+08	4.06316e+06	1.5058e+08	1912907954	2101358965	2320878014	2249064533	811039198	8.56748e+08	9.0271e+08	8.69305e+08	4.56172e+07	7.40934e+06	5.48868e+08
HHLA2_HUMAN	7.19643e+07	4.98743e+07	6.12617e+07	4.94371e+07	1.73235e+06	4.05868e+06	5.78385e+06	4.64411e+06	1.15978e+08	3.37066e+07	4.60387e+07	2.67288e+07	NA	NA	NA	1.05568e+07	NA	NA	9.70558e+06	NA	NA	3.75962e+07	NA	NA	NA	NA	NA	NA	NA	3.52692e+06	NA	2.73162e+07	3.37383e+07	3.7036e+06	9.78438e+07	1.04357e+07	NA	NA	1.04675e+08	119872083	4.65052e+08	4.53157e+08	2.24631e+07	NA	2.18031e+07	NA	2.43895e+07	1.5945e+07	2.07052e+08
HLAE_HUMAN	6.83082e+08	6.45831e+08	6.26773e+08	6.54642e+08	NA	NA	1.43547e+06	4.77537e+06	3.26016e+08	1.94535e+08	2.07752e+08	1.97713e+08	8.01791e+06	4.62827e+06	2.14397e+07	2.65226e+07	1.2003e+08	6.53868e+07	7.91953e+07	1.80364e+08	1.39713e+08	3.0847e+08	3.46413e+08	NA	9.50248e+07	5.70392e+07	7.75297e+07	4.96205e+07	7.39756e+07	6.86165e+07	6.3949e+07	5.35522e+07	133389061	1.21418e+07	1.10321e+08	2.21639e+07	NA	1.98052e+08	5.53081e+07	5.74297e+07	6.757e+07	6.67043e+07	7.64998e+07	1.7024e+06	4.20558e+08	1.73788e+08	4.94588e+07	5.33799e+06	6.44754e+07
HLAH_HUMAN	1546070279	1879071075	1249902338	1432119660	1.39569e+08	186007621	5.90886e+06	1.41664e+07	4.10439e+08	2.41994e+08	4.26082e+08	2.84519e+08	1.0681e+08	8.38833e+07	NA	NA	2.45446e+08	1.65982e+08	1.23751e+08	1.72009e+08	NA	NA	NA	NA	1.06774e+08	7.58231e+07	7.95399e+07	5.00412e+07	6.48368e+07	3.08791e+07	4.31294e+07	5.06889e+07	1.0382e+07	5.11355e+07	8.77386e+06	4.09026e+07	NA	NA	3.03764e+08	3.81748e+08	3.7584e+08	4.12473e+08	NA	1.06468e+07	1242921771	9.90348e+08	1.4514e+07	NA	1.76522e+08
HM13_HUMAN	3.34627e+08	5.49398e+08	4.11195e+08	5.55187e+08	NA	2.78804e+08	1.00399e+08	3.24658e+08	7.93371e+08	8.35235e+08	9.74133e+08	1249653359	6.24064e+06	5.43338e+06	NA	4.36718e+06	7.73813e+08	8.71792e+08	5.69492e+08	9.24972e+08	1.54429e+07	NA	6.76814e+06	1.83027e+08	450366272	4.16505e+08	6.0361e+08	6.17114e+08	4.06277e+08	3.12801e+08	2.21928e+08	2.17901e+08	7.55852e+08	8.70046e+08	3.52951e+08	6.69375e+08	3.05263e+07	1.30533e+07	3.78808e+08	4.67348e+08	4.67324e+08	5.14375e+08	2.54358e+08	5.00959e+08	6.83235e+08	435021087	4.19973e+07	1.53876e+07	6.41938e+08
I10R2_HUMAN	5.78603e+08	4.61616e+08	6.42751e+08	5.43081e+08	3.34983e+07	4.10588e+07	3.88389e+07	4.79191e+07	1.65148e+08	1.28728e+08	1.48256e+08	2.13628e+08	3.16899e+07	7.63562e+07	2.04611e+07	8.83339e+06	5.23834e+07	3.08113e+07	1.40331e+08	1.43748e+07	4.93052e+07	2.62973e+07	3.00748e+07	NA	NA	3.92478e+06	3.19864e+07	2.99675e+06	6.22208e+07	4.8475e+07	5.55458e+07	2.53379e+07	7.50143e+07	3.60362e+07	5.59655e+07	3.11107e+07	3.40953e+06	1.26672e+07	8.07506e+07	7.91272e+07	1.12435e+08	108562660	2.84547e+07	4.82815e+07	2.20803e+07	71537885	1.15326e+07	1.21804e+08	5.01997e+07
I17RA_HUMAN	3.20157e+08	2.89524e+08	3.11985e+08	2.78476e+08	4.42222e+07	5.70716e+07	4.34344e+06	2.99891e+07	1.3888e+08	1.3662e+08	9.89425e+07	8.02388e+07	3.34343e+06	9.2301e+07	9.39276e+06	1.37528e+07	220691269	1.15111e+08	1.82896e+08	9.84704e+07	7.92901e+07	6.89856e+07	8.79949e+07	5.20574e+07	2.09199e+07	4.12405e+07	21633730	7.1833e+07	3.55871e+07	2.87211e+07	3.3918e+07	5.26955e+07	1.02249e+08	1.59874e+07	6.51854e+07	4.95829e+07	2.19798e+06	5.90461e+07	8.20343e+07	1.04187e+08	5.36684e+07	4.24966e+07	7.15581e+07	7.58983e+07	9.67565e+07	1.40861e+08	4.37634e+07	33986050	1.46271e+08
ICAM1_HUMAN	3.64943e+08	4.09014e+08	3.43531e+08	3.88371e+08	4.16294e+07	7.29212e+07	6.48533e+07	1.57482e+07	1400316352	513463931	3.84332e+08	3.367e+08	1.04014e+08	5.09886e+07	1.19804e+07	4.01071e+07	3.84797e+08	1.56908e+08	1.54759e+08	1.6423e+08	3.48835e+08	6.29052e+07	5.86364e+07	4.98876e+07	8.51389e+08	8.62287e+08	1015565445	8.21359e+08	7.32951e+07	1.42572e+08	8.27882e+07	2.34039e+08	1610573481	3057106885	1326514252	2678782369	2.1149e+08	3.17207e+07	1031340698	782195739	1487652642	6.92425e+08	1.36778e+07	3.87818e+08	3.1356e+08	5.14576e+08	1.08408e+07	NA	5.44962e+08
ICAM2_HUMAN	1.95879e+08	2.50011e+08	1.88336e+08	4.72665e+08	NA	NA	NA	NA	8.79465e+07	6.97231e+07	6.36818e+07	115255931	NA	NA	NA	NA	6.28309e+07	1.85268e+08	1.35596e+08	1.01418e+08	NA	NA	NA	NA	1.00362e+08	1.18648e+08	4.99077e+07	8.96784e+07	NA	NA	NA	NA	2.30518e+08	2.30521e+08	1.90574e+08	2.25102e+08	NA	NA	3.70025e+08	2.74004e+08	5.60241e+08	312103973	NA	1.02577e+08	5.98663e+07	120629195	7.80092e+06	NA	4.46963e+07
ICAM3_HUMAN	42169633429	39617865620	31769682332	42279666652	8.93101e+07	8.49373e+07	7.11099e+07	4.2136e+07	14338185867	16416464656	7751147222	7900064718	7.7831e+07	1.62152e+08	6.26428e+07	1.21784e+08	3377603537	1735151745	1849331037	1707178419	5.22697e+08	7.5419e+07	6.69349e+07	6.98102e+07	1327948020	1671993911	1710307644	1364964289	7.34944e+07	7.58827e+07	8.78868e+08	6.86943e+08	3512659022	3972016855	2517110480	2696572218	1.21531e+08	1.95483e+08	5912381743	6025887253	5092452319	5816191935	3.5997e+08	2.68235e+08	6150575902	6302002649	3.63507e+08	6.81112e+07	4341778247
ICOSL_HUMAN	2.81715e+08	2.67784e+08	2.92699e+08	2.71226e+08	NA	NA	NA	NA	1.35689e+08	1.19422e+08	6.39148e+07	7.64264e+07	NA	NA	7.37601e+06	NA	1.00888e+08	1.02833e+08	1.1495e+08	7.31074e+08	NA	NA	NA	NA	5.21392e+08	3.90782e+07	5.6385e+08	NA	NA	NA	NA	NA	2.56812e+08	3.00082e+08	174027267	2.18557e+08	NA	NA	4.1326e+07	3.01163e+07	6.94908e+07	6.51849e+07	NA	NA	3.0185e+07	5.36614e+07	NA	NA	3.26018e+07
IGF1R_HUMAN	5.4929e+08	4.04782e+08	7.05804e+08	5.65207e+08	3.9876e+08	3.27343e+08	5.64891e+08	3.73762e+08	1.93622e+08	6.94381e+08	3.21943e+08	7.52939e+07	2590585895	1348768531	8.88517e+08	802382487	2.60811e+08	9.1089e+08	2.35968e+08	6.24652e+08	8.37566e+07	1.46954e+07	5.43697e+07	6.49624e+06	9.12595e+07	6.0079e+07	7.74287e+07	7.078e+07	4.64938e+07	4.57141e+08	4.9528e+08	5.91202e+07	5006268221	4180758970	6968383117	3368495305	17528156259	12678239711	1470654357	3289047037	356001192	250540721	4219722962	3732481522	4119196819	5928087164	3500362057	10236875092	1841816417
IGF1R_HUMAN	1.75993e+08	1.86999e+08	2.48814e+08	2.24028e+08	NA	NA	NA	NA	1.15518e+08	7.97698e+07	9.55696e+07	7.13077e+07	NA	1.67041e+06	NA	NA	9.62594e+07	9.28503e+07	9.27804e+07	113017516	NA	1.58226e+06	NA	NA	5.79057e+07	5.73921e+07	1.33292e+08	7.44179e+07	1.46076e+07	1.20956e+07	9.58804e+06	1.08123e+07	3.70818e+06	NA	NA	563668	NA	NA	4.27754e+07	4.31844e+07	3.35224e+07	2.82303e+07	NA	NA	2.08114e+07	3.54928e+07	NA	NA	2.93617e+07
IGSF2_HUMAN	3.25756e+08	3.12508e+08	2.51675e+08	278825141	1.94198e+08	1.68367e+08	1.90417e+08	1.60909e+08	1.7765e+08	7.61072e+07	1.94084e+08	2.87175e+08	122833024	1.02901e+08	8.8e+07	1.25059e+08	491800817	5.74896e+08	4.14811e+08	4.45478e+08	1.59919e+08	4.06027e+08	1.1156e+07	287227855	6.01762e+07	8.25393e+07	1.23179e+08	1.43877e+08	1.51439e+08	9.13525e+07	1.09428e+08	1.51292e+08	2.79167e+08	277911885	2.49111e+08	2.91631e+08	3.52362e+07	2.04155e+06	2.21702e+08	1.60351e+08	354982324	3.03357e+08	1.18394e+07	4.38564e+07	5.60876e+07	1.11976e+08	6.18235e+06	2.45412e+06	118064763
IGSF3_HUMAN	1.76359e+08	1.73235e+08	165336582	1.60444e+08	3.89068e+06	4.64366e+06	NA	1.90736e+06	1.3677e+08	1.22439e+08	8.21354e+07	1.26954e+08	3.29046e+07	4.1504e+06	3.33233e+06	4.22202e+06	1.44246e+08	1.34296e+08	1.72685e+08	1.72214e+08	3.38315e+07	2.90326e+06	3.89814e+06	NA	1.11061e+08	1.27666e+08	1.42251e+08	1.00707e+08	9.3861e+07	1.02239e+08	7.61354e+07	9.5494e+07	7.07059e+08	2.21895e+08	6.47913e+08	2.07906e+08	1.22597e+08	1.4874e+07	224073987	2.12197e+08	315054376	3.20051e+08	7.1351e+07	1.98303e+08	2.1966e+08	3.24367e+08	1.09508e+08	1.7361e+08	1.83502e+08
IGSF6_HUMAN	2.95005e+07	3.89301e+07	NA	7.26312e+07	5.22892e+07	5.93694e+07	9.37405e+07	8.78078e+07	NA	NA	NA	2.1284e+07	NA	NA	8.89716e+07	NA	NA	NA	NA	NA	NA	NA	NA	NA	3.25111e+08	2.88329e+08	4.13962e+08	234319167	NA	NA	NA	NA	NA	NA	NA	1.95938e+07	NA	NA	8.66443e+07	6.53668e+07	1.27812e+08	3.45746e+08	1.15092e+07	NA	NA	NA	NA	NA	8.36998e+07
IGSF8_HUMAN	3391330667	4015377846	4225948563	3518155537	4.24173e+08	5.53954e+08	491669845	4.79723e+08	1360190128	1478039195	1586549435	1362111731	5.19934e+08	468875233	3.08353e+08	254743097	9.04085e+08	3.79242e+08	7.0621e+08	8.82938e+08	4.24035e+08	2.97752e+08	2096975600	6.59104e+08	1376470399	1567966952	1525903414	1694953277	480787350	4.22962e+08	2017770173	3.27767e+08	6.73498e+08	1519144659	5.7336e+08	1535659064	1.14816e+08	8.75099e+07	7.81586e+08	1091632752	1113034199	1080939632	9.75603e+08	2.17737e+08	3358482790	2232495871	1517225652	5.9121e+07	5.39796e+08
IL18R_HUMAN	2.53135e+08	3.13881e+08	2.96489e+08	3.06784e+08	NA	539548	NA	2.05298e+06	9.6779e+07	8.22167e+07	6.8445e+07	4.97223e+07	NA	NA	NA	799749	6.88745e+06	1.3094e+07	5.31146e+06	1.39614e+07	1.68485e+07	1.6713e+07	1.5059e+07	1.52702e+07	8.52824e+07	7.40645e+07	8.66672e+07	1.16861e+08	NA	NA	4.78796e+06	NA	8.9395e+06	8.98843e+06	1.65155e+07	2.48456e+06	4.47732e+06	1.52097e+06	1.18027e+08	1.46964e+08	9.98379e+07	1.65492e+08	5.2477e+06	5.40313e+06	7.7794e+07	7.72606e+07	2.2125e+06	3.09928e+06	2.8117e+07
IL1AP_HUMAN	3129480854	2951025551	3045077892	2950221581	3.67056e+08	1.22556e+08	4.36212e+08	7.33936e+08	1804574638	1702297585	1741797794	1599613493	2206592198	2032815468	3731515023	3006938980	2297645632	1623171951	2982934744	1588040890	2.08023e+08	1.72588e+08	1.34305e+08	179370799	6.40749e+08	1179071109	7.2219e+08	1820722659	6.28684e+08	5.43886e+08	6.7739e+08	4.91018e+08	1167067462	1196706306	7.68561e+08	1198404097	5.20989e+08	2.25216e+08	1302020251	1174743211	1951249493	1776977019	1.1588e+08	4.70109e+08	1374022166	1092948004	2.62442e+08	3.14665e+08	7.88121e+08
IL2RG_HUMAN	9.71425e+07	1.09291e+08	7.86999e+07	9.8085e+07	NA	NA	NA	NA	3.15033e+07	2.68107e+07	3.23484e+07	2.54335e+07	4.47783e+07	4.31575e+07	2.82649e+07	3.10691e+07	NA	4.26463e+07	8.52952e+07	4.73401e+07	NA	NA	NA	NA	6.24468e+07	3.51221e+07	6.57746e+07	NA	NA	NA	NA	NA	NA	3.34762e+06	1.14202e+07	NA	2.87875e+07	3.44008e+07	1.99882e+07	3.21182e+07	1.7363e+07	4.23603e+06	NA	NA	9.96763e+06	NA	NA	NA	NA
IL3RA_HUMAN	5.92461e+08	6.26755e+08	6.65301e+08	6.21403e+08	2.0415e+07	9.61801e+07	1.7531e+07	2.38875e+07	2.12977e+08	231634211	2.55877e+08	1.86332e+08	1.53472e+06	1.00937e+07	1.65059e+07	6.647e+06	6.62208e+08	7.4757e+08	7.5882e+08	1067001436	1.27908e+08	2.66163e+06	3.4188e+08	1.94296e+07	7.0847e+08	707135088	6.73826e+08	6.61489e+08	5.64403e+08	1.38564e+08	2.6454e+08	4.96723e+07	1224525525	1210544435	1121390868	8.48737e+08	1.75113e+07	2.66793e+07	2.61697e+08	244440450	4.40282e+08	3.84641e+08	4.39877e+07	3.40322e+08	3.8666e+08	2.46737e+08	1.67945e+07	1.41099e+07	2.88485e+08
IL6RA_HUMAN	3.9067e+07	3.63704e+07	3.69875e+07	3.79559e+07	NA	NA	NA	NA	1.19971e+07	1.09727e+07	1.08583e+07	1.08184e+07	NA	NA	NA	NA	2.09191e+07	3.0877e+07	2.08167e+07	1.7199e+07	NA	NA	NA	NA	7.1345e+06	1.0541e+07	NA	1.31106e+07	NA	1.3316e+07	NA	1.06567e+07	NA	NA	1.61291e+06	NA	NA	NA	6.61072e+06	5.97689e+06	5.52202e+06	4.39139e+06	5.23472e+06	NA	1.15927e+07	1.15546e+07	NA	NA	7.16338e+06
INGR1_HUMAN	8.75618e+08	1058839173	8.79027e+08	1018423998	1.16187e+08	2.80816e+08	NA	2.02747e+08	2.91927e+08	2.92577e+08	2.6026e+08	2.91222e+08	1.32802e+08	3.16566e+08	2.82212e+08	214724264	2.90347e+08	4.60475e+08	2.70513e+08	586946239	NA	NA	NA	NA	2.72289e+08	2.8093e+08	3.58493e+08	3.28759e+08	4.14301e+07	4.00944e+07	5.9675e+07	4.13485e+07	1.65732e+08	1.34063e+08	1.37348e+08	1.34158e+08	NA	NA	6.6664e+07	1.02269e+08	8.49819e+07	1.21752e+08	NA	NA	4.82726e+08	4.13937e+08	NA	NA	2.62091e+08
INSR_HUMAN	523403146	5.26491e+08	4.40502e+08	502574771	2.17397e+07	5.82126e+06	9.48813e+06	5.90692e+06	218792090	2.02132e+08	1.44822e+08	1.57698e+08	4.74258e+06	6.68582e+06	7.38627e+06	1.16765e+06	6.27155e+08	5.98361e+08	6.46728e+08	4.29849e+08	70075882	7.45248e+07	3.98854e+07	3.55835e+07	202896128	1.66644e+08	1.62746e+08	1.38485e+08	4.07672e+08	3.60343e+08	362336457	3.58455e+08	1.77621e+08	1.87495e+08	1.89657e+08	2.06084e+08	1.75374e+07	5.8462e+06	1.9059e+08	9.72815e+07	1.13905e+08	1.16521e+08	5.34974e+07	4.99762e+07	1.44291e+08	3.30238e+08	4.34547e+07	4.1142e+07	9.38221e+07
ITA1_HUMAN	9.51681e+08	9.05313e+08	8.27364e+08	9.40929e+08	1.80169e+08	219910904	5.50849e+07	6.03123e+07	2.78874e+08	3.98614e+08	2.91307e+08	2.12988e+08	1.90681e+08	5.02347e+07	9.15008e+07	8.58658e+07	9.79614e+07	1.21211e+08	1.29013e+08	9.83377e+07	2.96969e+08	8.38116e+07	1.72683e+08	1.03061e+08	5.66887e+07	7.63335e+07	5.24293e+07	6.26446e+07	4.81936e+07	4.7456e+07	5.43544e+07	5.10634e+07	1.82547e+08	2.09738e+08	8.97351e+07	1.69461e+08	1.27887e+08	1.03533e+08	8.99003e+08	858481832	1237597420	1123138371	5.48732e+07	6.10021e+07	2.23976e+08	1.09093e+08	2.52085e+07	2.9191e+07	1388654948
ITA3_HUMAN	9.67568e+07	1.0097e+08	1.00325e+08	115633280	1.2331e+08	2.85835e+08	1.67614e+08	2.70495e+08	2.78406e+07	3.07813e+07	1.58547e+07	1.48971e+07	7.5298e+08	7.03758e+08	8.56199e+08	6.76795e+08	4.05405e+07	3.51052e+07	3.79235e+07	3.75859e+07	8.88393e+08	8.57393e+08	6.57365e+08	3.75303e+08	1.74551e+06	2.12716e+07	3.80634e+07	3.47709e+07	2.4239e+08	2.00387e+08	1.82446e+08	1.73409e+08	8.19607e+07	5.56855e+07	7.89756e+07	1.07668e+08	1.08717e+07	6.09463e+08	1.66556e+08	2.96467e+07	9.88807e+06	1.47995e+07	3.85414e+06	1.74393e+07	6.79448e+07	4.79262e+07	5.97968e+07	5.77129e+07	3.10836e+07
ITA4_HUMAN	12116898885	12278603502	12840372236	11437089677	7.86583e+07	2.25304e+07	3.46528e+07	3.63746e+07	4203906816	5066677842	4090786717	4540368898	5.57251e+07	6.49364e+07	7.10223e+07	2.74364e+07	1733096427	1570973725	1396136744	1211791859	9.9331e+07	8.35642e+07	8.99913e+07	7.16621e+07	8.6686e+08	7.53872e+08	8.0817e+08	8.69579e+08	3.13155e+08	1.95365e+08	1.7697e+08	1.72869e+08	9.89517e+08	1468990881	9.00687e+08	1121787847	1.71795e+08	1.25853e+08	1607670236	1573962696	2902312372	2542648998	5.16962e+08	3.26728e+08	4558777412	4990052368	111498842	1.45494e+08	2316759278
ITA5_HUMAN	13553084735	13636844039	13353147313	13734488235	3.66924e+07	3.13627e+07	6.97378e+06	2.39985e+07	5385455483	5657173057	4051035454	2881107713	5.0568e+07	4.65889e+07	1.18356e+08	7.62812e+07	1804475739	1955418651	1381950663	1783361845	5.65755e+07	4.10087e+07	1.88489e+07	1.95556e+07	1036329319	1211510407	1399273429	1401407062	2.08629e+08	1.72451e+08	1.44605e+08	1.13832e+08	1736075115	2211661783	1709308712	1813078310	3.00744e+07	6.50142e+07	5.54428e+08	529295992	4.7299e+08	497832211	2.97758e+07	5.86905e+07	2636948189	2818274769	5.24309e+07	2.49765e+07	1209264903
ITA6_HUMAN	1664576879	1353561864	1531910800	1707364105	2.80311e+08	333667658	1.84069e+08	7.81424e+07	5.81683e+08	5.17221e+08	5.872e+08	5.62179e+08	2.80924e+08	2.84688e+08	2.62155e+08	2.11042e+08	4.20987e+08	3.11387e+08	4.50263e+08	3.56483e+08	6637601351	19358589747	11104897180	13409358204	2.71921e+08	285531576	4.1929e+08	216880274	7.89993e+08	5.22218e+08	1.5918e+08	4.72288e+08	1.56536e+08	2.36612e+08	113641407	2.36352e+08	2.69645e+08	6.68286e+08	1.88925e+08	1.91966e+08	1.50329e+08	1.70292e+08	2.16504e+08	2.81155e+08	1052884418	1124976302	1.64978e+08	7.92616e+07	4.72928e+08
ITA7_HUMAN	1940740355	2046014323	1989510114	2037295437	6.2071e+06	1.12651e+07	8.94453e+06	3.58224e+07	9.21671e+08	1000585805	720899339	7.54603e+08	2.75131e+07	1.61739e+07	7.36632e+06	2.0883e+07	5.91378e+07	9.41189e+07	9.13434e+07	5.33251e+08	1.71318e+07	6443799168	2.35883e+07	6571138421	2.63556e+08	1.72156e+08	1.81964e+08	4.25469e+08	8.90285e+07	7.08451e+07	2.60983e+07	1431509149	4.92648e+07	6.2063e+07	1.92174e+07	3.2783e+07	NA	3.19855e+06	1.58646e+08	2.25092e+08	3.00323e+08	2.36771e+08	1.75493e+06	1.23853e+07	6.85734e+08	2.51694e+08	NA	2.38772e+06	2.18568e+08
ITA9_HUMAN	6.58759e+07	2.06304e+07	5.96286e+07	5.85471e+07	6.95259e+06	7.25416e+06	4.00944e+06	3.8824e+06	2.82825e+07	2.89245e+07	1.77199e+07	1.88762e+07	1.34785e+07	405069	5.57942e+06	6.35597e+06	1.72282e+07	4.38519e+06	1.47252e+07	2.03703e+07	1.15171e+07	9.99716e+06	1.0993e+07	9.95027e+06	2.12231e+07	1.78391e+07	1.86316e+07	1.97898e+07	1.42043e+06	NA	NA	8.53132e+06	NA	1.90987e+07	NA	NA	3.21631e+06	NA	2.2076e+06	NA	1.18363e+06	1.74882e+06	NA	NA	5.17274e+07	4.16108e+07	3.83872e+06	3.4612e+06	772650
ITAL_HUMAN	5067065405	4950720333	5032059923	5254906506	2029843492	2827804496	8.71639e+08	1172835733	2190410775	2668451580	2049275282	2218183356	1210901145	7.29431e+07	1224627426	1100427817	8.83166e+08	1179904740	6.12048e+08	7.98482e+08	5.56641e+08	589346259	3.88369e+08	1.25919e+08	4.97393e+08	5.17967e+08	7.00517e+08	4.09744e+08	2115906294	316636464	1613436626	3.12175e+08	21452621732	15278904460	13295704172	17130395076	5.01764e+08	5.76425e+08	10179203115	9544720128	15356344703	15407518614	3.36106e+08	4.52632e+08	2558803228	2651804597	6.58254e+08	1201644741	3283641421
ITAM_HUMAN	306657800	3.40639e+08	2.70717e+08	2.82055e+08	4.23594e+06	1.37612e+07	7.70185e+06	1.08353e+07	6.75484e+07	5.89055e+07	6.08668e+07	4.70856e+07	8.9359e+06	4.7973e+06	3.90632e+06	3.90412e+06	NA	2.70924e+07	NA	2.30991e+07	NA	NA	NA	6.59638e+06	3.83528e+06	41597784	3.07101e+07	9.13916e+06	7.63811e+06	1.44888e+07	1.98026e+06	NA	3.08853e+06	1.00427e+07	2.94939e+06	7.52519e+06	NA	NA	118210860	1.14941e+08	2.42569e+08	2.4335e+08	3.52835e+06	5.35028e+06	1.09349e+08	1.09305e+08	1.07633e+06	NA	6.35425e+07
ITAM_HUMAN	14530085761	15875792597	14601073359	15509481560	2.42747e+08	295760759	2.00104e+08	3.74177e+08	5978386711	6817120868	5722508390	5473303931	3.18052e+08	2.00028e+08	2.45001e+08	2.37095e+08	9.31315e+08	2.96762e+08	8.98756e+08	1053811429	3.68469e+08	289426173	2.66058e+08	2.06518e+08	2.98421e+08	3.15531e+08	2.83483e+08	3.33216e+08	3.81339e+08	1.78262e+08	155429546	1.54475e+08	4.05111e+08	338907238	3.54323e+08	372514351	6.50403e+07	1.05825e+08	4843810679	4699518438	7777426686	7700192351	337183187	3.24146e+08	6992938985	5951582852	8.55922e+07	173216033	3561232159
ITAV_HUMAN	1.35966e+08	1.72545e+08	1.39786e+08	1.41655e+08	3.96571e+07	4.88748e+07	6.83161e+07	8.44717e+07	1.34839e+08	9.96211e+07	1.81877e+08	4.63768e+07	6.28349e+07	5.40544e+07	5.27466e+07	4.69155e+07	3.77163e+07	5.97832e+07	3.39329e+07	6.98196e+07	1.62995e+08	1.19452e+08	1.44096e+08	366823	8.59366e+07	9.24486e+07	1.11553e+08	7.18242e+07	1.71776e+08	1.74094e+08	2.05444e+08	2.50253e+08	1.6708e+08	1.15487e+08	1.33371e+08	1.07917e+08	8.01359e+07	6.96254e+07	6.52468e+07	3.33665e+07	6.41983e+07	1.11786e+08	2.55896e+07	3.07216e+07	9.68272e+07	6.93484e+07	2.96732e+07	2.75376e+07	3.51985e+07
ITAX_HUMAN	8.81167e+08	8.8361e+08	8.70182e+08	8.95162e+08	3.59728e+08	3.58349e+08	1.24608e+08	1.47001e+08	6.37784e+08	599661367	5.11175e+08	4.59133e+08	5.57367e+07	116339030	1.06705e+08	1.34389e+08	9821099310	6523647151	1010898323	2852023437	385648819	6.31159e+08	6.83773e+08	3.39049e+08	3391539781	2903784343	858713783	2851022850	2254676061	2129528120	2115364527	1776215875	6.39382e+08	3.77259e+08	3.79856e+08	3.51121e+08	4.63354e+08	5.58025e+08	2024091909	1811352457	2305863409	2198768972	1.96441e+08	2.47931e+08	391211094	7.80494e+08	7.78997e+08	5.41232e+08	9.89837e+08
ITB1_HUMAN	16993803462	21471273941	22443649854	22256120216	3.16298e+08	4.04849e+08	1.36877e+08	1.58431e+08	8932775452	6232491686	6524818186	5125319905	4.87051e+08	3.55904e+08	291623809	3.23545e+08	2066350024	2866822109	2185842177	2175267090	269948357	2.98205e+08	1.78518e+08	3.06803e+08	1044877562	1163599521	9.32366e+08	1154916148	1.87294e+08	146881072	2.81848e+08	1.27817e+08	2068969694	2199464109	1691845047	1826177652	3.17074e+08	4.6941e+08	1185206350	1403711218	1243606365	1311907313	2.38898e+08	2.0447e+08	6023335407	5706947545	416959054	2.3725e+08	2593617448
ITB2_HUMAN	20555724403	23720221024	18908810762	22692478594	4.64752e+08	4.85167e+08	2.14152e+08	4.11972e+08	9417032932	11256837427	8934455286	8966442274	4.8111e+08	4.14092e+08	5.85518e+08	4.15165e+08	2279688226	3381080594	2936036714	3009763379	169190692	1.64903e+08	9.12314e+08	2.06801e+08	1053427635	1271909297	8.14632e+08	1142253374	9.96544e+08	8.11759e+08	9.60324e+08	9.48245e+08	20136952249	19233202429	18239180049	17228971603	1248216848	1262326014	16332122896	15204585636	22108047712	23305605767	1826549089	3263530121	10284146832	9698237858	5.21445e+08	3.80505e+08	10327928241
ITB2_HUMAN	1964614926	2013165533	1782084062	2019179943	NA	NA	NA	NA	1178171571	8.1338e+08	6.12571e+08	6.25449e+08	NA	4.57216e+06	NA	NA	1.00183e+08	1.13517e+08	143202571	1.78797e+08	NA	NA	NA	NA	3.19622e+06	2.69275e+07	8.48938e+06	2.12145e+07	NA	3.15607e+07	2.50129e+07	2.33062e+07	2581709163	2450690270	1938785792	1990182374	6.90965e+07	7.10575e+07	1487889307	1581876456	1676917895	1664144913	8.28507e+07	1.26517e+08	1022037213	9.98464e+08	1.71716e+07	2.10826e+07	8.45775e+08
ITB7_HUMAN	7.98931e+07	2.59115e+08	7.62731e+07	4.86359e+07	NA	8.84628e+06	NA	NA	2.33418e+07	2.72903e+07	2.1287e+07	2.58151e+07	NA	NA	NA	1.59183e+07	5.1759e+08	5.6714e+08	4.22424e+08	5.0057e+08	4.76456e+06	NA	NA	674516	3.5123e+07	3.72534e+07	3.13958e+07	1.7921e+07	1.63477e+07	2.77724e+07	1.01685e+07	4.5321e+07	1.21767e+08	8.83764e+07	1.29668e+08	1.25905e+08	1.22195e+08	NA	3.22339e+08	3.48374e+08	4.67589e+08	5.2317e+08	2.33215e+07	4.37708e+07	2.09332e+08	1.8741e+08	1.06902e+06	3.60383e+06	9.49696e+07
ITM2B_HUMAN	2.4445e+07	2.08728e+07	2.24824e+07	1.44782e+07	NA	NA	NA	NA	NA	NA	NA	NA	NA	NA	NA	NA	3.94545e+06	NA	3.26938e+06	NA	NA	NA	NA	NA	7.70776e+06	3.53043e+06	1.52056e+07	1.13694e+07	NA	NA	NA	NA	NA	NA	NA	NA	NA	NA	NA	NA	NA	NA	NA	NA	NA	NA	NA	NA	NA
ITM2C_HUMAN	9.40594e+07	1.02294e+08	4.5723e+07	7.37774e+07	3.32279e+07	6.16665e+06	1.2172e+07	1.49336e+07	9.79888e+07	5.01386e+07	9.35141e+07	5.61893e+07	8.18303e+06	1.16555e+07	7.33044e+07	6.59248e+07	2.97364e+08	3.80369e+08	3.89967e+08	4.34516e+08	2.37249e+07	6.94348e+07	NA	NA	7.74966e+08	7.27821e+08	762536984	7.6277e+08	3.83766e+08	3.78792e+08	2.9955e+08	2.70134e+08	3.48319e+07	4.74067e+07	7.26476e+07	5.23517e+07	7.93117e+07	4.50712e+07	4.04071e+07	1.08861e+08	1.13812e+08	1.11273e+08	3.5746e+07	1.12262e+08	6.57192e+07	3.6961e+07	NA	2.32353e+07	3.05954e+07
JAM1_HUMAN	10419664745	9743889848	8391504536	9910282016	2.71285e+08	3.13319e+08	4.63413e+07	3.12147e+08	4641365480	4758825108	6515715571	4894525557	4.98661e+08	6.26561e+08	9.79253e+08	1164101648	3317443364	2636934767	2161796599	1928952675	4.86939e+07	1117618115	1008964360	1085993994	1225721017	1828091223	2548144365	9.62619e+08	2.51248e+08	1.33722e+08	4.74796e+08	2.21939e+07	5427882075	4768969079	6846900449	4793538038	2.81494e+07	2.76654e+07	5565662964	4681603375	12913639060	7923188345	7.2581e+07	3.35271e+07	14606283678	16234523650	1.18563e+07	5.97571e+07	8513363479
KIRR1_HUMAN	1561079200	1972179257	1236206364	1719596866	6.70706e+07	NA	20963963	2026200871	9.82402e+08	6.9807e+08	5.65969e+08	5.10229e+08	2.68868e+07	5.07799e+06	3691467039	4183171835	1.72392e+07	2.45139e+07	2.97912e+07	2.81916e+07	3.20321e+06	6.98179e+07	NA	8.1514e+07	1.08998e+07	244853280	1.37839e+07	5.16974e+06	3.61927e+07	1.90552e+07	2.41261e+07	9.16002e+06	7.61995e+08	6.1179e+08	5.90958e+08	4.50966e+06	303430	1195649250	5.09344e+07	7.628e+06	9.2591e+07	6.18414e+06	5.3759e+07	1.77645e+08	4.99345e+07	1048163449	NA	NA	1.10025e+07
KIRR2_HUMAN	8.74089e+07	9.02099e+07	94478491	8.27294e+07	NA	NA	NA	NA	1.85464e+07	5.26804e+06	1.06435e+07	1.04986e+07	NA	NA	NA	NA	NA	NA	9.65538e+06	7.45293e+06	NA	NA	NA	NA	4.52739e+06	NA	1.31955e+08	1.48997e+08	NA	1.84058e+06	NA	NA	4.01221e+06	4.98332e+06	3.76737e+07	1.19426e+07	1.33689e+07	836823	NA	NA	6.70234e+06	7.19304e+06	NA	NA	9.24491e+07	2.20313e+08	NA	NA	2.00491e+07
KIT_HUMAN	2.77118e+08	1.80043e+08	1.90379e+08	1.26089e+08	2.76097e+07	4.8237e+07	1.41376e+07	1.92546e+07	196951333	2.49926e+08	2.22154e+08	1.96186e+08	5.40247e+07	4.20947e+07	1.50479e+08	5.93289e+07	1.56874e+08	191962089	167401864	8.22418e+07	1.78301e+07	NA	NA	NA	2.35807e+07	4.89095e+07	6.03098e+06	1.92364e+07	3.2192e+07	2.47631e+07	2.08809e+07	NA	4.56775e+07	5.81229e+07	4.25177e+07	6.80382e+07	1.2754e+07	2.83063e+07	5.34102e+07	8.25572e+07	1.64445e+08	1.48141e+08	1.87856e+06	3.0175e+06	5.45276e+06	NA	2.02487e+06	NA	1.27726e+07
LAIR1_HUMAN	15985784423	17295672407	18376236681	17343771813	1.78377e+08	2.6204e+08	2.53955e+08	2.60009e+08	4597298924	6995011822	4529755649	5604724324	1.5529e+08	1.76832e+08	2.29431e+08	105372341	3073106943	3054037481	2859182228	1934583394	4.9488e+07	4.29637e+07	4.41186e+07	1.2729e+07	4.36133e+08	3.21782e+08	366264450	4.41227e+08	1.66906e+08	1.12148e+08	5.40424e+08	2.17416e+08	1417355022	1725358482	1.7906e+08	1211039245	1.09869e+08	6.2448e+07	9.82196e+08	1450161608	2493041616	1557869357	1.28524e+08	1.6262e+08	3906040518	3096742568	8.95326e+07	4.56443e+07	2457962480
LAMP1_HUMAN	9.48575e+08	1288830704	6.16549e+08	1220445560	6.16544e+07	4.9387e+07	6.65638e+07	2.59373e+07	1024531140	1300674519	624808472	9.79553e+08	1.25064e+08	1.0254e+08	104004519	9.41134e+07	1612331643	2349061648	1239743346	1469848877	7.38502e+07	6.50457e+07	8.31816e+07	8.04841e+07	1080679493	1163166817	9.37669e+08	8.70489e+08	1.15694e+08	2.95931e+08	1.07234e+08	4.2088e+08	8.83981e+08	1781783167	6.01454e+08	1474776968	2.31255e+08	1.17448e+08	7.3595e+08	1014053900	7.70298e+08	9.8215e+08	6.0758e+08	6.93505e+08	4.03533e+08	5.49272e+08	9.95209e+07	1.61568e+08	8.16181e+08
LAMP2_HUMAN	1.4519e+08	1.45249e+08	1.65029e+08	8.78923e+07	NA	NA	NA	NA	1.8854e+08	1.62408e+08	1.0561e+08	8.75626e+07	NA	NA	7.97869e+06	NA	2.26002e+08	3.1098e+08	2.50402e+08	3.02723e+08	1.13586e+07	9.56276e+06	1.09319e+07	1.05434e+07	3.78852e+08	3.37988e+08	4.71014e+08	3.82011e+08	7.49414e+07	5.0984e+07	5.87654e+07	6.52748e+07	6.27723e+07	6.93682e+07	7.11072e+07	1.05614e+08	NA	3.53595e+07	1.2286e+08	9.81615e+07	5.43609e+07	6.5327e+07	3.13826e+06	1.6708e+08	5.52175e+07	2.78766e+07	4.59492e+07	NA	7.55512e+06
LAT1_HUMAN	23065126179	16708909574	21943796408	19057600546	1.06189e+08	6.16712e+07	8.23208e+07	3.74167e+07	5697462753	6645183785	3650150380	4053839632	1.73472e+08	110133627	8.28745e+07	1.13362e+08	4465207466	4834108757	4071220818	3735579283	1.22644e+07	1.1283e+08	1.37884e+07	4.54833e+07	1601362577	2090540850	6225410511	3458458040	5.98478e+07	4.90943e+07	3.50836e+07	3.31541e+07	3145937273	3013776453	2332733407	2509954472	7.34394e+08	8.61097e+07	7.00724e+08	3.64124e+08	569363820	5.95636e+08	2.61676e+08	4.37955e+07	3711652232	3359479689	3.78538e+07	2263287585	2337061279
LAT3_HUMAN	3.57269e+08	3.6888e+08	3.53097e+08	326390419	7.53854e+06	1.44774e+07	1.05407e+08	6.31837e+07	9.15678e+07	9.12337e+07	5.21579e+07	7.30791e+07	4.03815e+06	3.58331e+07	1.29743e+07	3.4879e+07	1601120804	1664965458	1627184915	1598190689	4.07685e+07	5.21479e+07	2.28274e+07	1.46042e+07	1683801910	1489412849	1581096199	1540147056	1.60441e+08	1.60188e+08	5.72726e+08	6.22505e+08	2.36152e+08	4.3857e+07	1.45333e+08	145844187	1.43914e+08	7.93507e+06	1.80131e+08	9.14639e+07	5.41561e+08	6.93551e+07	3.12585e+08	3.35316e+08	7.94534e+06	9.5484e+07	8.60497e+08	1.50014e+08	3.19014e+08
LCAP_HUMAN	1037976034	1116750905	1066034611	1071185137	2.24214e+08	2.23889e+07	7.49514e+07	6.69426e+07	592251275	5.26914e+08	3.21282e+08	2.62553e+08	1.14629e+08	9.61669e+07	1.53921e+08	1.40101e+08	510008762	1741754901	3370923230	2002799952	126341107	7.9988e+07	1.23071e+08	6.79706e+07	2645388147	7.15889e+08	8.90154e+08	7.20157e+08	4.34171e+08	4.89611e+08	6.0651e+08	6.19309e+08	3.04246e+08	4.50886e+08	2.18025e+08	3.64189e+08	1.36386e+07	4.40954e+07	3.61102e+08	2.89756e+08	4.03696e+08	3.73717e+08	6.4174e+07	9.91941e+07	1.92391e+08	2.11784e+08	5.18056e+07	4.71895e+08	347273711
LDLR_HUMAN	1.41512e+08	1.72261e+08	8.84376e+07	159336561	2.9044e+06	1.22691e+06	1.01006e+07	2.51831e+06	100764642	1.10838e+08	6.39345e+07	8.06536e+07	1.68298e+08	1.18161e+06	1.54429e+07	6.31992e+07	1.55054e+08	1.68522e+08	1.73442e+08	1.40998e+08	1.61483e+06	1.89989e+07	NA	2.18075e+07	3.66644e+07	3.11461e+07	2.32666e+07	2.82297e+07	3.62247e+07	8.04898e+07	3.35742e+07	3.2624e+07	169006994	2.51824e+08	1.63425e+08	2.77389e+08	1.82929e+07	7.09502e+07	8.85963e+07	1.7146e+08	8.65731e+07	3.07154e+08	4.71044e+07	1.43347e+08	7.19647e+07	7.78555e+07	1.76935e+07	9.95786e+08	1.17714e+08
LEUK_HUMAN	30296295512	39526668940	32488127022	31979437471	2.13641e+08	3.46468e+08	46975240	3.30432e+07	18765681080	9056949658	12247184604	4254458498	8.30514e+07	7.90627e+07	1.35696e+08	8.49949e+07	6957457073	5308366536	2953000714	3950636185	1.52587e+08	5.3554e+07	1.17703e+08	3.38767e+07	1551972325	1454762598	7.57896e+08	1549630168	5.56943e+07	7.88271e+07	1.19157e+08	1.24667e+08	13969007710	13538213839	12851986541	10026640240	3.97611e+08	3.45804e+08	3296702256	3211966985	1185435181	2880526597	5.09513e+07	1.24093e+08	12335813224	10144079226	5.08671e+07	8.57959e+07	5407237792
LFA3_HUMAN	1500352518	1647164312	1491017060	1798476251	3.14722e+08	1.68242e+07	4.99401e+07	2.36402e+07	5.99291e+08	6.21409e+08	3.64895e+08	3.34388e+08	1.79295e+07	6.67357e+07	5.30927e+07	4.81022e+08	4.11942e+08	3.053e+08	2.4687e+08	2.81419e+08	1.25162e+08	2.45552e+06	1624353009	1.03864e+07	1.39829e+08	1.09426e+08	1.31061e+08	1.75487e+08	3.31423e+07	1.383e+07	6.03641e+07	1.81775e+08	2.39797e+08	1.86146e+08	1.43227e+08	1.59134e+08	6.90411e+07	1.36227e+08	1.76749e+08	2.65597e+08	380203598	3.86579e+08	4.82841e+07	5.63182e+07	1.70288e+08	2.63517e+08	1.30424e+08	7.8772e+07	1.47778e+08
LIPL_HUMAN	NA	1.87977e+06	NA	NA	1.73851e+06	1.60065e+06	NA	NA	NA	NA	3.24285e+06	NA	NA	NA	NA	NA	2.35763e+07	1.99193e+07	3.17569e+07	2.73094e+07	NA	NA	NA	NA	2.16154e+06	2.44485e+06	NA	1.08431e+06	NA	1.61568e+06	NA	NA	NA	NA	NA	2.97365e+06	NA	NA	8.05589e+06	9.98343e+06	1.35323e+07	1.74441e+07	3.8804e+06	6.69426e+06	4.46298e+06	8.36724e+06	NA	NA	NA
LIRA2_HUMAN	2.75691e+08	2.11464e+08	2.8301e+08	187910306	746917	1.32659e+06	3.37839e+07	1.3656e+06	108647114	9.01392e+07	1.24077e+08	1.02255e+08	1.18123e+06	6.58674e+06	6.46901e+06	NA	4.56358e+07	2.42612e+07	3.06499e+07	2.67214e+07	2.0233e+08	1.8822e+08	2.12497e+08	3.69579e+06	58519415	3.50485e+08	5.48955e+07	2.55796e+08	1.27579e+08	1.01783e+08	209440084	1.06894e+08	6.97545e+07	6.67616e+07	6.25199e+07	3.73855e+07	NA	2.86193e+07	4.42289e+07	4.54469e+07	6.49224e+07	5.46847e+07	NA	8.76198e+06	1.46579e+08	1.19617e+08	3.44799e+07	7.10134e+07	9.2802e+07
LIRA5_HUMAN	2.00706e+07	2.84284e+07	2.35531e+07	NA	NA	NA	NA	NA	2.58408e+07	1.82365e+07	2.11291e+07	NA	NA	NA	NA	NA	NA	NA	NA	NA	NA	NA	NA	NA	NA	NA	NA	NA	NA	NA	NA	NA	NA	NA	2.47725e+07	NA	NA	NA	9.89256e+06	1.0098e+07	3.82112e+07	3.30666e+07	NA	NA	NA	NA	NA	NA	1.81179e+07
LIRA6_HUMAN	5.23933e+06	5.49879e+06	6.7384e+06	7.5459e+06	NA	NA	1.29235e+07	NA	1.36128e+07	7.61155e+06	6.26018e+06	8.99421e+06	3.87306e+06	5.92348e+06	NA	8.55408e+06	6.45453e+07	5.62727e+07	5.53817e+07	6.60986e+07	NA	7.24062e+07	NA	7.37169e+07	6.62427e+07	6.4183e+07	8.0475e+07	8.54578e+07	1.06059e+08	1.35906e+08	7.69759e+07	89903996	9.40333e+08	8.56152e+08	1285690914	1400910028	3.84112e+08	3.22506e+08	3.19209e+07	3.85169e+07	7.44212e+07	8.51289e+07	NA	NA	NA	NA	NA	NA	5.51148e+06
LIRB1_HUMAN	2.38182e+07	8.0263e+07	9.83195e+07	1.02435e+08	NA	NA	1.28078e+06	NA	9.80342e+07	7.45061e+07	1.14747e+08	6.90366e+07	1.0058e+07	1.20289e+07	NA	NA	3.19662e+07	8.92776e+07	3.37423e+07	7.6886e+07	NA	NA	NA	NA	6.43982e+06	6.52951e+07	9.78736e+07	7.0705e+07	3.11566e+07	2.72053e+07	5.98355e+07	3.80526e+07	5.74911e+06	1.0926e+07	4.74946e+06	NA	NA	NA	1.90134e+07	NA	2.96957e+07	3.25689e+07	1.59126e+07	1.1117e+07	4.80311e+06	5.7762e+06	NA	NA	1.61223e+07
LIRB1_HUMAN	3.45059e+08	4.40127e+08	3.20192e+08	3.21158e+08	7.75682e+06	1.35202e+06	NA	NA	120969875	1.35758e+08	1.73546e+08	1.30261e+08	888183	5.07408e+06	NA	NA	7.61751e+07	4.53866e+07	8.76384e+07	3.14041e+07	NA	NA	NA	NA	3.65336e+07	2.92175e+07	3.0371e+07	1.63195e+07	NA	5.04688e+07	1.62564e+07	2.34227e+07	1.74232e+08	126141346	144013647	1.41386e+08	NA	NA	7.88912e+07	1.1098e+08	1.53085e+08	1.87202e+08	NA	NA	1.2235e+08	9.76858e+07	NA	NA	8.01913e+07
LIRB1_HUMAN	2.28132e+08	2.58565e+08	2.35505e+08	2.32972e+08	9.32561e+07	NA	5.68237e+07	3.99554e+06	9.17688e+07	7.05176e+07	8.92869e+07	9.94905e+07	4.47715e+07	NA	1.55832e+07	1.07135e+08	8.77719e+06	5.46069e+07	6.30338e+07	8.3359e+07	NA	6.18433e+06	NA	1.31645e+07	8.09551e+07	9.15647e+07	8.74802e+07	9.27739e+07	1.2036e+07	3.08794e+06	9.67432e+06	4.80351e+06	9.42906e+07	7.74031e+07	1.03383e+08	9.39322e+07	2.27038e+07	1.08919e+07	3.46794e+07	2.42082e+07	7.93829e+07	4.84738e+07	2.98339e+07	2.6e+07	1.72999e+08	4.91133e+07	1.88227e+07	3.33973e+07	3.65014e+07
LIRB2_HUMAN	5.01348e+07	6.32483e+07	4.52134e+07	7.07904e+07	2.30203e+07	3.68098e+07	1.07029e+07	4.07439e+07	5.65533e+07	3.66328e+07	5.3784e+07	3.53863e+07	1.16445e+08	8.9459e+07	2.14679e+08	1.11756e+08	1.07082e+08	99877688	6.14966e+07	7.0498e+07	2.09573e+08	1.76746e+08	9.70004e+07	1.24149e+08	1.75901e+07	3.1174e+07	2.00935e+07	2.55357e+07	NA	2.54612e+07	NA	1.44107e+07	2.02842e+08	3.57895e+08	1.90349e+08	3.75564e+08	1.09036e+08	1.93074e+08	112027909	1.85043e+08	2.71217e+08	3.02654e+08	1.00648e+07	113408239	5.04108e+07	3.44641e+07	4.89915e+07	1.70337e+07	4.04787e+07
LIRB3_HUMAN	9.80937e+06	NA	2.08308e+07	NA	NA	NA	NA	NA	NA	NA	NA	NA	NA	NA	NA	NA	NA	NA	NA	NA	NA	NA	NA	NA	NA	NA	NA	NA	NA	NA	NA	NA	NA	1.9212e+06	NA	NA	NA	NA	5.04686e+07	5.11238e+07	6.30998e+07	1.30157e+08	NA	NA	NA	NA	NA	NA	NA
LMA2L_HUMAN	9.4503e+07	4.87373e+07	5.36246e+07	4.91975e+07	1.73034e+07	2.73061e+07	1.53577e+07	2.51738e+07	9.91002e+07	7.19269e+07	8.38915e+07	8.43929e+07	1.7067e+07	4.80111e+07	3.41545e+07	3.21003e+07	3.25601e+08	3.39766e+08	3.07734e+08	3.88269e+08	7.23666e+07	4.02488e+07	5.62341e+07	1.15014e+07	5.99179e+08	4.76095e+08	5.32864e+08	3.49153e+08	6.22134e+08	4.45715e+08	6.03519e+08	6.11977e+08	8.58686e+07	2.31049e+08	9.80354e+07	2.17976e+08	5.94224e+06	2.38591e+07	2.73335e+08	2.4452e+08	2.73261e+08	2.63554e+08	2.33381e+08	2.78984e+08	2.96493e+08	1.22224e+08	8.53591e+07	8.17183e+07	1.72747e+08
LMAN2_HUMAN	3909375923	5101272317	4222368124	4010583582	4.6828e+07	1.58212e+07	1.01044e+08	1.29545e+08	3395091966	3771287948	4044551633	4153111939	3.33329e+08	3.05233e+08	223748235	6.12189e+07	4535085881	3650596976	4708990629	3847638385	1.0167e+08	1.09911e+08	6.28752e+07	2.13889e+08	2947171630	3984386518	3871914080	3246997347	2028216946	1477189112	2343483280	9.84664e+08	7531459925	8040839547	5935584438	5851610631	2.54263e+08	2.64915e+08	8613177253	8877756304	11993091367	10952591475	2526452739	3490465481	3593500245	4174570979	1.84346e+08	2.02376e+08	2343952606
LMBD1_HUMAN	3.89428e+07	3.46038e+07	3.38091e+07	3.65808e+07	NA	NA	NA	NA	1.60953e+07	1.56129e+07	1.19293e+07	1.0271e+07	3.66732e+06	NA	9.38189e+06	9.43406e+06	2.63558e+07	3.74395e+07	3.99638e+07	4.53831e+07	5.98016e+07	6.26759e+07	3.42478e+07	2.56715e+07	2.29788e+07	3.14802e+07	3.23741e+07	3.14018e+07	NA	4.39668e+06	6.27778e+06	NA	4.66835e+07	2.97423e+07	4.60716e+06	2.22674e+07	NA	NA	8.73936e+06	3.69535e+06	2.07658e+07	1.81341e+07	NA	NA	4.50809e+06	NA	NA	NA	1.33759e+07
LMBD2_HUMAN	NA	2.88711e+06	2.16269e+06	NA	NA	NA	NA	NA	NA	NA	3.71893e+06	2.22105e+06	NA	NA	NA	NA	2.06929e+07	6.8334e+07	7.49741e+06	5.13791e+07	NA	NA	NA	NA	4.13582e+07	3.36821e+07	5.23024e+07	2.8011e+07	1.84722e+06	4.2911e+06	NA	NA	NA	NA	NA	NA	NA	NA	NA	NA	1.39775e+07	9.03312e+06	NA	NA	NA	NA	NA	NA	NA
LRFN1_HUMAN	2.149e+08	2.21954e+08	2.11771e+08	2.33249e+08	NA	NA	6.08481e+06	7.21507e+06	3.20928e+07	3.85259e+07	3.29072e+07	2.43393e+07	4.85531e+06	5.37039e+06	NA	1.59235e+07	1.27636e+08	1.2115e+08	8.48158e+07	1.94417e+08	3.3571e+07	3.85222e+07	4.08156e+06	1.41665e+07	9.18716e+07	5.63207e+07	1.08602e+08	4.44493e+07	2.04664e+08	1.65325e+08	2.22339e+08	6.80877e+07	3.40233e+06	NA	NA	NA	NA	NA	NA	NA	4.99787e+07	2.43515e+07	NA	NA	5.93885e+07	7.43017e+07	NA	NA	1.15327e+07
LRIG1_HUMAN	4.76047e+07	2.21804e+07	1.59683e+07	2.60545e+07	1.86159e+07	1.25884e+06	5.93393e+06	3.63698e+06	7.46414e+07	5.31754e+07	1.55964e+07	6.58834e+07	NA	1.84827e+06	2.64092e+06	3.67387e+06	2.85775e+07	1.699e+07	26788532	6.76002e+06	3.86738e+06	NA	976829	1.01923e+06	6.21986e+07	6.82587e+07	1.04719e+08	4.50677e+07	4.41129e+07	2.56386e+07	5.27517e+07	5.28362e+07	3.78192e+07	3.58643e+07	3.23507e+07	3.83813e+07	NA	NA	3.84193e+07	3.44413e+07	8.74311e+07	6.16062e+07	3.0296e+07	1.6889e+07	1.98951e+07	7.15463e+07	NA	NA	6.02205e+07
LRP1_HUMAN	7.37502e+07	8.35288e+07	4.89009e+07	6.48681e+07	1.23113e+07	7.36646e+06	1.4065e+07	1.51649e+07	3.22867e+07	3.51085e+07	3.37814e+07	2.67676e+07	1.57841e+07	1.16863e+07	8.96411e+06	1.17652e+07	3.38987e+07	1.05627e+08	3.66313e+07	5.85515e+07	1.17693e+08	2.26689e+08	6.41142e+07	4.68046e+07	3.62917e+08	3.2157e+08	2.38077e+08	4.73712e+07	1.47695e+08	3.10202e+07	3.4135e+07	1.28565e+07	1.35576e+07	1.23174e+07	1.24806e+07	1.58776e+07	2.43195e+07	3.02756e+07	116948597	9.19691e+07	1.35248e+08	1.29619e+08	9.83104e+06	3.52615e+07	1.08598e+07	1.78939e+07	1.84339e+07	2.23814e+07	1.49323e+07
LT4R1_HUMAN	8.95409e+08	9.07572e+08	9.59578e+08	9.33151e+08	NA	NA	6.50757e+06	NA	6.11066e+08	4.92891e+08	2.98561e+08	2.94201e+08	NA	NA	1.42231e+07	NA	NA	NA	NA	4.81255e+06	NA	NA	NA	NA	NA	2.03668e+07	1.51537e+07	NA	3.77206e+07	NA	NA	NA	NA	NA	2.11767e+06	NA	NA	NA	6.01433e+06	NA	2.53831e+07	6.97322e+06	NA	NA	5.09056e+07	5.27796e+07	NA	NA	1.52921e+08
LY75_HUMAN	2050413794	1896731604	1710324082	1904418237	1.59572e+07	1.87888e+07	1.33101e+07	1.61227e+07	1023000154	9.18943e+08	1038540979	8.39617e+08	2.48585e+07	3.06105e+07	6.39833e+07	7.16926e+07	434758459	126742572	2.17062e+08	1.64458e+08	1.18579e+08	1.10974e+08	2.71213e+08	177922186	3.76763e+08	2.65265e+08	3.00223e+08	2.98866e+08	1.23322e+08	127254113	1.23048e+08	8.9251e+07	5.84104e+08	5.64875e+08	4.86903e+08	5.20773e+08	7.30693e+07	6.44387e+07	9.68954e+08	7.93673e+08	1403434469	1392018027	3.25326e+07	33225162	901318597	8.91448e+08	5.26074e+07	2.75979e+07	4.15811e+08
MCP_HUMAN	1491087529	1499315373	1193536185	1053315798	1.34315e+06	2.1217e+06	2.93712e+06	913160	5.14633e+08	7.39047e+08	4.18987e+08	6.63757e+08	2.80475e+07	2.59861e+07	4.29655e+07	5.93127e+07	4.53399e+08	3.11413e+08	4.34365e+08	5.31671e+08	5.79724e+07	3.7118e+07	2.73692e+07	1.18754e+07	1.45597e+08	2.15288e+08	206490399	3.00618e+08	4.97607e+07	3.85362e+07	3.14546e+07	3.53351e+06	1.94276e+08	5.76319e+08	4.57702e+08	5.76859e+08	2.64613e+06	1.74083e+06	4.76515e+08	4.36344e+08	1165865774	9.14682e+08	1.92692e+08	1.33172e+08	1140784891	1219464257	6.90919e+07	940359	1.6011e+08
MFAP3_HUMAN	7.32168e+07	2.39072e+07	7.83167e+07	2.81117e+07	NA	NA	4.0275e+06	NA	2.45607e+07	5.25155e+06	6.87083e+06	3.80975e+06	2.4283e+06	NA	NA	NA	2.02352e+07	2.42645e+07	1.63659e+07	1.56933e+07	NA	3.33492e+06	NA	1.99625e+06	3.80193e+06	2.97238e+06	6.08295e+06	1.68973e+06	1.14046e+06	7.75954e+06	1.08325e+06	NA	7.02162e+06	9.54516e+06	1.03556e+07	1.0889e+07	NA	4.57098e+07	2.75392e+06	1.42581e+07	6.36629e+06	8.21008e+06	NA	8.33145e+06	2.7515e+07	1.52099e+07	3.51331e+06	NA	NA
MICB_HUMAN	NA	NA	NA	NA	NA	NA	4.57589e+06	3.14544e+07	NA	NA	NA	2.53356e+07	2.88826e+07	2.87164e+07	7.39169e+07	6.45811e+07	8.03822e+07	1.63923e+08	1.29562e+08	1.0374e+08	NA	NA	NA	NA	NA	5.93906e+06	NA	NA	NA	NA	NA	NA	NA	NA	NA	NA	NA	NA	NA	NA	NA	NA	NA	NA	NA	NA	NA	NA	NA
MILR1_HUMAN	2.19856e+08	2.65222e+08	2.68233e+08	2.83376e+08	NA	NA	NA	NA	1.09639e+08	1.1627e+08	9.00392e+07	8.62145e+07	NA	NA	NA	NA	1.72785e+06	7.99038e+06	NA	NA	NA	NA	NA	NA	NA	NA	NA	NA	NA	NA	426749	NA	1.04232e+06	1.00661e+07	15032790	2.49338e+07	5.22091e+06	1.81829e+08	245969443	1.68543e+08	4.3999e+08	463800237	NA	NA	9.62851e+07	1.53082e+08	NA	NA	1.36131e+08
MMP14_HUMAN	6.01626e+07	2.3459e+07	1.07234e+08	9.87948e+06	6.36159e+06	NA	NA	NA	8.80415e+07	5.23564e+07	3.26046e+08	1.95147e+08	NA	NA	NA	1.21839e+06	2.03722e+06	2.44449e+07	2.99155e+07	NA	1.57273e+07	NA	NA	NA	6.10642e+07	3.41575e+07	5.15365e+07	4.09011e+07	NA	NA	4.95449e+07	NA	6.71188e+07	1.14898e+08	5.67898e+07	1.12538e+08	NA	3.18492e+07	6.40996e+07	5.97217e+07	2.8159e+08	2.57594e+08	NA	NA	5.21631e+07	3.2572e+07	1.50642e+07	NA	NA
MOT1_HUMAN	22281594549	20203697953	23908846510	20843338681	1.49511e+07	5.29265e+06	NA	9.48115e+07	6321403163	9804141960	4056791731	5550097993	7.71603e+08	5.93925e+07	6.29896e+08	4.70114e+08	9802377785	10553872339	8221241656	9745291839	2.22071e+06	5.57596e+07	1.32684e+07	11536891	3381935033	3628164605	3498639187	3769600794	8.13678e+07	539427242	6.00274e+08	4.58044e+08	1344026746	1374617931	9.20729e+08	1099301540	3.44744e+07	3.32352e+07	1.60727e+08	2.05167e+08	3.59306e+08	3.73657e+08	NA	NA	3228406915	3207223655	5.84986e+07	8.36906e+07	1498872405
MOT2_HUMAN	1837517185	1539812889	1827801022	1470956461	1.90835e+07	3.31367e+06	4.81582e+06	1.05849e+07	7.73681e+08	7.32091e+08	5.70397e+08	4.92461e+08	2.34455e+07	2.02334e+07	1.08143e+07	6.64794e+06	3.28371e+08	3.1047e+08	4.38952e+08	2.63489e+08	NA	NA	5.47895e+06	NA	7.37528e+07	106712817	1.14614e+08	1.65937e+08	6.22874e+06	1.45056e+06	1.68227e+06	492374	5.70507e+07	1.44005e+08	1.30102e+08	9.88924e+07	2.11305e+07	NA	2.13933e+07	4.79173e+07	1.05466e+08	8.09465e+07	6.70352e+06	7.63506e+06	3.88389e+08	4.91911e+08	5.05402e+06	7.91196e+06	3.07572e+08
MPRD_HUMAN	1858685810	2024359642	1717616854	1976147648	4.39524e+06	1.40969e+07	3.12316e+06	495748	1729012958	1843144947	1515763227	1158588462	382847	2.27414e+07	NA	1.50266e+06	4719503499	4120869477	4612602696	4511868572	1.4778e+07	1.76172e+06	1.06375e+06	NA	3054077714	2247347406	2814620632	2792254900	2.03473e+08	3.70514e+07	1.51817e+07	1.12987e+08	2019607198	2183276031	1567552548	1874372509	1.08798e+08	1.41808e+08	1438368945	1441430372	1165582129	2522047449	3.63396e+07	141995201	3.55695e+08	637774813	1.20889e+07	1.27487e+07	1127036401
MPRI_HUMAN	684972153	8.88282e+08	3.45972e+08	5.1373e+08	6.0242e+07	3.68467e+08	9.31916e+07	5.02866e+08	2.89637e+08	3.6594e+08	2.95719e+08	2.4535e+08	8.38971e+08	1.104e+07	1194271973	1039123172	3.77454e+08	5.06177e+08	381170535	3.70954e+08	1.00518e+08	6.93885e+07	7.32974e+07	2.61303e+07	7.76818e+08	3.67219e+08	8.09506e+08	6.86938e+08	251054136	2.88193e+08	9.50199e+07	213526114	1229776622	603616868	7.81791e+08	5.62273e+08	4.42728e+07	8.77072e+07	6.57033e+08	7.51781e+08	6.79983e+08	8.04603e+08	3517445953	130941870	2.49845e+08	5.91584e+08	8.96738e+07	3.69443e+07	2.44655e+08
MPZL1_HUMAN	2624915518	2756976404	2920100473	2778892831	1.17801e+07	222798	581741	3.44513e+06	9.05288e+08	9.97898e+08	7.97339e+08	7.42285e+08	1.64798e+07	2.45404e+06	9.17245e+06	572762	7.977e+08	8.5104e+08	756498499	701652213	954447	4.32487e+07	2.54911e+08	2.10524e+08	3.81731e+08	4.13716e+08	3.10674e+08	433046989	1.75078e+08	2.23814e+08	1.12055e+08	1.39086e+07	228643107	1.49761e+08	6.20691e+07	8.66871e+07	1.16207e+07	1.24318e+08	278858879	3.3496e+08	4.70184e+08	5.21558e+08	4.41999e+07	1.68823e+07	6.38201e+08	1047893299	1.14737e+07	9.23466e+06	1.01899e+08
MRC2_HUMAN	7.75036e+08	7.80637e+08	6.72071e+08	524155482	3.24643e+07	5.27867e+07	5.15258e+07	3.56289e+07	5.2055e+08	5.17201e+08	651372262	4.48196e+08	7.81249e+07	6.8987e+07	46570863	6.77525e+07	1.69854e+08	2.83059e+08	196988725	1.60906e+08	1.07971e+08	7.3696e+07	1.53723e+08	9.21944e+07	2.86471e+08	2.59605e+08	2.99724e+08	2.49354e+08	1.89057e+07	4.10351e+07	6.26758e+07	3.92812e+07	2.0352e+08	2.2675e+08	1.76811e+08	2.20349e+08	5.78312e+07	106415082	152838398	2.17944e+08	2.3548e+08	245927027	2.73883e+07	4.00879e+07	2.60905e+08	3.1993e+08	4.65316e+07	3.63559e+07	167731371
MRP1_HUMAN	1425654493	1480447863	1720620661	1768560358	3.04652e+08	4.316e+08	2.04281e+08	2.78448e+08	4.90614e+08	5.0644e+08	3.37912e+08	282614796	4.30391e+08	5.26131e+07	8.74839e+07	276902145	8.48597e+08	9.16843e+08	6.62841e+08	876564505	5.17452e+08	444282995	5.02929e+08	2.85662e+08	4.57842e+08	452525951	5.01009e+08	4.09506e+08	1.82954e+08	1.2311e+08	1.83195e+08	1.45343e+08	1.82224e+08	1.91546e+08	1.54698e+08	1.8493e+08	2.66829e+08	3.83141e+08	1.96844e+08	2.34502e+08	2.03285e+08	169849237	4.95767e+08	6.74867e+08	3.67746e+08	3.07042e+08	6.49884e+08	4.25076e+08	3.24792e+08
MRP4_HUMAN	225545136	4.11621e+08	2.82029e+08	4.41786e+08	240412646	2.44959e+08	3.49755e+08	4.242e+08	1.26899e+08	1.09546e+08	1.07752e+08	9.31907e+07	4.60641e+08	4.12859e+08	1686064722	1170884021	1.94826e+08	1.53727e+08	2.10056e+08	1.23346e+08	5.97064e+08	4.86985e+08	4.55462e+08	3.39821e+08	1.62244e+08	1.3981e+08	2.36226e+08	2.23714e+08	2.93754e+08	2.99985e+08	9.42421e+07	1.69959e+08	3.30826e+07	1.86953e+07	2.55911e+07	2.89076e+07	9.95101e+07	1.23313e+08	1.72865e+07	1.95884e+07	4.13524e+07	5.83276e+07	3.30679e+07	5.42031e+07	3.31709e+07	2.92037e+07	1.19196e+07	3.79463e+07	1.21253e+07
MSLN_HUMAN	2.10995e+08	2.20784e+08	1.7564e+08	1.98611e+08	1.2192e+08	1.49834e+08	1.90242e+08	1.4891e+08	6.49104e+07	6.38479e+07	1.95715e+07	2.41908e+07	1.6614e+07	4.07119e+07	1.05586e+08	1.94662e+07	5.84231e+07	5.69016e+07	2.91591e+07	9.66956e+07	1.8601e+08	2.25221e+08	6.45259e+08	3.39131e+08	8.92158e+07	1.49825e+08	1.23395e+08	1.69029e+08	2.5719e+07	2.48453e+07	2.01496e+07	1.63241e+07	6.96987e+07	2.73379e+07	6.67327e+07	2.90427e+07	1.49091e+07	1.03034e+07	1718928676	1708445110	2890469136	2714962875	1.70575e+07	8.19216e+07	4.33136e+07	1.76816e+07	1.32681e+07	3.80544e+07	1.16384e+07
MUC13_HUMAN	9.08224e+08	1040842512	8.22504e+08	9.19313e+08	1.57854e+07	5.51732e+06	1.07091e+07	2.96398e+07	4.18599e+08	4.12157e+08	4.96752e+08	3.45898e+08	3.39032e+07	3.22198e+07	5.18978e+06	2.52136e+07	4.99976e+08	4.20291e+08	4.67559e+08	3.10707e+07	2.29587e+07	2.15844e+07	NA	993919	2.93018e+07	5.92221e+07	4.30195e+07	3.92105e+07	6.31152e+08	5.58231e+08	6.03245e+08	5.8353e+08	2.25374e+08	3.74185e+08	2.02838e+08	240285321	2.27381e+06	1.49518e+07	1.3785e+08	2.7487e+08	3.48429e+08	2.01763e+08	9.82607e+07	1.32487e+08	4.6087e+08	5.90042e+08	4.38653e+07	4.57998e+07	2.61447e+08
MUC18_HUMAN	1.68892e+08	1.39463e+08	2.44576e+08	183676934	7.90235e+06	2.02275e+06	1.81804e+07	1.84874e+07	3.35434e+08	2.83967e+08	2.01444e+08	1.53077e+08	1.42229e+08	8.26391e+07	7.67083e+07	5.14331e+07	NA	NA	NA	NA	NA	1.57651e+08	5.33541e+06	NA	1.90565e+08	1.60782e+08	1.58285e+08	1.73688e+08	NA	8.33796e+07	2.57186e+07	NA	175719119	1.10939e+08	1.38554e+08	7.24616e+07	5.73053e+07	2.63248e+07	4.14117e+07	1.18176e+08	4.38727e+07	7.33862e+07	8.44147e+07	7.16518e+07	2.61541e+07	2.35073e+08	1249651862	1733496323	2.48594e+08
MYADM_HUMAN	9162335581	9778009655	9706074065	10567439665	NA	NA	NA	NA	6545133045	5160151795	4046555412	3168998705	3.31866e+06	1.66524e+07	7.94224e+06	4.53419e+06	2299371572	2186954294	1535657636	1745222945	NA	NA	NA	NA	5.91657e+08	4.88462e+08	2.95291e+08	3.34354e+08	2.33077e+07	6.85418e+07	1.00809e+07	6.99125e+07	5.09953e+08	4051118581	2.76106e+08	3176239310	1.16694e+07	1.56863e+08	3600477604	2658762920	3784398470	2838495575	9.24009e+08	9.37399e+08	1028806500	8.48268e+08	2.57108e+07	NA	7.0733e+08
MYOF_HUMAN	NA	NA	NA	NA	NA	NA	872377	NA	1.19785e+06	1.01612e+06	1.99968e+06	1.19207e+06	NA	NA	647955	NA	NA	NA	NA	NA	NA	NA	NA	NA	NA	NA	NA	NA	NA	NA	NA	NA	NA	633161	NA	NA	NA	NA	6.15623e+06	6.097e+06	9.29777e+06	1.07611e+07	2.56389e+06	3.41581e+06	NA	NA	NA	NA	2.087e+06
MYOF_HUMAN	3.77858e+08	3.14826e+08	3.67553e+08	3.44338e+08	375576589	5.58517e+08	6.21981e+08	6.6705e+08	2.83619e+08	1.6539e+08	1.86388e+08	2.44397e+08	1000118265	1011733199	6.9129e+08	5.71988e+08	7.89476e+07	3.99532e+07	7.89115e+07	4.91892e+07	7.66355e+07	2.34994e+08	8.59737e+07	1.12702e+08	8.57557e+07	6.85838e+07	9.77564e+07	1.52281e+08	1.00506e+08	3.44528e+08	6.5872e+07	1.2635e+08	2.4413e+08	3.89998e+08	1.6947e+08	3.45362e+08	6.55957e+08	1169586495	4.35839e+08	2.69822e+08	508866165	5.1286e+08	311936722	1.35075e+08	4.62395e+08	4.17514e+08	1174809446	6.34185e+08	4.23844e+08
NAC1_HUMAN	155136167	1.41333e+08	1.60165e+08	1.76928e+08	9.75116e+06	1.66656e+07	1.27706e+07	1.43289e+07	6.59717e+07	5.10396e+07	3.50818e+07	3.31105e+07	1.12051e+07	1.1926e+07	1.12999e+07	3.12329e+06	1.53849e+07	2.4172e+07	1.43475e+07	1.14756e+07	7.116e+06	4.96359e+06	5.96747e+06	2.6321e+07	1.67027e+07	1.95787e+07	1.85016e+07	2.05598e+07	5.90851e+06	3.03352e+06	8.85671e+06	5.46533e+06	1.81453e+06	NA	5.95982e+06	1.98046e+06	2.78268e+06	3.30452e+06	NA	2.90986e+06	1.41212e+07	1.53084e+07	7.83089e+06	3.44577e+06	3.4805e+06	1.1746e+07	3.03825e+07	5.14862e+06	2.44356e+07
NAGPA_HUMAN	NA	NA	NA	NA	NA	NA	NA	NA	NA	NA	NA	NA	NA	NA	NA	NA	2.90338e+07	3.06886e+07	2.37127e+07	3.96441e+07	NA	NA	NA	NA	3.09051e+07	3.18687e+07	1.96777e+07	1.92283e+07	NA	NA	NA	NA	NA	NA	NA	NA	NA	NA	NA	NA	NA	NA	NA	NA	NA	NA	NA	NA	NA
NAR3_HUMAN	NA	9.29777e+07	1.16169e+08	NA	157761854	2.17794e+08	1.86131e+08	3.41982e+08	7.1578e+07	1.79332e+07	1.55083e+08	1.47989e+08	764414228	4.16143e+08	8.54834e+08	2.37581e+08	3.86962e+07	2.43123e+07	NA	1.76887e+07	NA	1.28499e+08	NA	1.5062e+08	NA	1.20611e+07	1.62356e+07	NA	NA	3.53826e+07	3.36118e+07	1.79576e+07	2.08218e+07	NA	4753916017	4.75938e+06	NA	NA	6.85591e+08	1.84171e+07	4.29174e+07	3.98741e+07	2.81388e+07	3.5242e+07	NA	NA	NA	1.63671e+08	1.41889e+08
NCAM1_HUMAN	1.01956e+08	1.73209e+08	2.13338e+08	5.02079e+07	2.90604e+06	1.41941e+07	1.02926e+07	1.76923e+07	1.7151e+08	1.90538e+08	1.64311e+08	1.34584e+08	177352448	1.87624e+08	6.21926e+07	1.4722e+08	1.97465e+08	2.05769e+08	2.23927e+08	5.61088e+08	5.33318e+07	5.5782e+07	3.73173e+07	3.8479e+07	2.70998e+08	3.24447e+08	3.15945e+08	2.99981e+08	2.17772e+08	1.20383e+08	1.28012e+08	1.28004e+08	5.28467e+08	4.75015e+08	4.76341e+08	4.3127e+08	2.4665e+08	2.64979e+07	8.70294e+08	8.84142e+08	1068791339	1081925230	117982510	1385631248	6.93672e+07	316975690	2.72347e+07	1.63187e+07	1.87216e+08
NCAM2_HUMAN	3279935856	7.75555e+08	3328760303	5.95474e+08	1921718682	1.57671e+08	4755158365	3458387189	1359853065	2.71154e+08	1525072653	1444983052	1748756222	1746817382	1896917612	2567560140	2.07037e+08	1.50081e+08	228853686	2.13664e+08	1.41695e+08	253753845	2.08642e+08	9.27314e+07	1.68357e+08	2.89486e+08	2.91468e+08	2.72386e+08	9.53543e+07	1.06362e+08	1.27336e+08	1.75132e+08	2331885485	2461721037	2230047083	2609755531	4.87475e+07	1.50115e+08	1720284037	1821096944	3830393738	3822920490	1.3345e+08	1.19616e+08	1.4525e+08	250217557	8.63186e+07	1.76349e+08	4.58228e+08
NICA_HUMAN	8.20637e+08	7.70801e+08	9.7313e+08	1056501393	4.95117e+06	1.05375e+07	NA	8.22913e+06	2.03224e+08	1.54731e+08	1.2498e+08	1.01224e+08	1.80874e+06	NA	NA	6.65408e+06	1.28428e+08	1.48718e+08	1.26174e+08	1.25543e+08	2.65486e+07	NA	1.28434e+07	NA	1.53862e+08	106206136	1.62433e+08	1.44932e+08	1.27312e+08	1.05766e+08	1.09201e+08	1.10046e+08	1.06459e+08	6.00989e+07	6.68024e+07	4.04134e+07	5.45021e+06	NA	2.45653e+07	3.54297e+07	3.40572e+07	1.20489e+07	3.13825e+07	114780061	3.32931e+07	5.73606e+07	NA	3.29178e+06	1.96098e+07
NOTC1_HUMAN	6.53417e+07	1.11568e+08	6.74681e+07	1.06843e+08	2.38317e+06	2.15864e+06	2.99481e+06	1.63729e+06	8.25132e+07	7.81785e+07	7.77775e+07	6.59087e+07	857063	1.34898e+06	8.97752e+06	3.69738e+06	1.07661e+08	1.0615e+08	8.23224e+07	8.60088e+07	8.65516e+06	NA	NA	NA	4.5056e+07	6.21969e+07	4.8549e+07	4.76298e+07	9.95135e+06	8.24437e+07	4.6755e+06	1.12291e+07	4.29707e+07	1.88683e+07	3.07357e+07	1.79249e+07	5.56097e+06	3.36779e+06	1.32834e+07	5.17285e+07	1.46849e+08	137032717	9.56856e+06	1.79135e+07	6.74167e+07	3.81299e+07	5.34937e+06	6.82265e+06	7.38813e+07
NOTC2_HUMAN	3.1835e+08	2.55735e+08	266637292	2.37592e+08	5.07543e+07	2.57398e+07	3.05505e+07	2.38042e+07	1.19461e+08	9.701e+07	8.21374e+07	7.40809e+07	120115904	1.96801e+08	1.39536e+08	1.21588e+08	4.94894e+07	1.02534e+08	8.74388e+07	5.5303e+07	4.8568e+07	4.61426e+07	3.09201e+07	3.97397e+07	3.93291e+07	3.51233e+07	6.66181e+07	3.84775e+07	1.17092e+07	8.00025e+06	9.04777e+06	1.75344e+07	1.56039e+08	1.28714e+08	1.03124e+08	9.74325e+07	3.8164e+07	2.48653e+07	4.31077e+07	4.59019e+07	1.12638e+08	1.48072e+08	3.60084e+07	2.05299e+07	3.13588e+08	1.0081e+08	4.6633e+07	5.02087e+07	5.17935e+07
NPC1_HUMAN	8.9968e+06	7.5789e+06	5.67098e+06	2.75323e+06	1.0745e+06	NA	NA	1.35543e+06	1.9943e+07	1.28237e+07	1.0586e+07	1.19297e+07	7.66689e+06	NA	NA	NA	5.4176e+07	7.04222e+07	5.58032e+07	1.90986e+08	NA	NA	NA	NA	3.74795e+07	7.3402e+07	6.4201e+07	1.11667e+08	2.95368e+07	3.67102e+07	3.66007e+06	3.59559e+07	3.24534e+07	1.22263e+07	1.0364e+07	4.30004e+06	4.88663e+06	8.58553e+06	2.76813e+07	4.19083e+07	1.51723e+08	2.0623e+07	3.06289e+07	3.81033e+07	1.55143e+07	1.12268e+07	2.33112e+07	7.09916e+06	1.48774e+07
NPTN_HUMAN	3285775256	4481893688	4430763005	4889521914	2.64739e+08	2.30869e+08	4.06692e+08	5.38942e+08	1568743985	1715281694	9.09167e+08	9.12449e+08	4.09709e+08	5.00017e+08	5.6182e+08	6.67056e+08	1660076698	1574015072	1734137298	9.98486e+08	NA	1.9061e+07	3.04539e+07	9.20205e+06	5.25835e+08	4.8696e+08	6.70782e+08	6.79363e+08	1.40895e+08	1.05232e+08	1.52421e+08	218532559	705533614	6.8234e+08	5.77298e+08	420978113	4.47952e+06	3.02106e+07	8.42637e+08	9.95094e+08	2078526951	1828232247	4.61062e+06	7.97615e+06	6.23324e+08	6.04258e+08	6.69835e+06	NA	420416917
NR3L1_HUMAN	3.78024e+07	2.6988e+07	4.21764e+07	2.41432e+07	2.28921e+07	1.46599e+07	4.81923e+06	NA	3.7377e+07	1.07491e+07	2.64184e+06	3.27342e+07	4.04513e+06	NA	1.00495e+06	NA	6.91559e+08	7.49425e+08	6.26908e+08	6.83216e+08	8.78242e+06	NA	6.978e+06	3.17417e+06	2.079e+08	1.90273e+08	1.703e+08	1.89914e+08	1.30059e+08	9.70368e+07	3.83988e+07	1.07583e+08	5.78741e+07	1.17444e+07	1.79416e+07	4.97502e+07	NA	2.17008e+07	1.24685e+08	3.87023e+07	4.45489e+07	4.29032e+07	1.04983e+07	5.899e+08	4.47177e+07	4.53772e+07	6.11204e+06	1.9453e+07	2.38047e+07
NRAM2_HUMAN	4.54017e+06	NA	3.2875e+06	NA	3.14072e+06	NA	3.61722e+06	2.82133e+07	NA	NA	NA	3.03606e+06	NA	6.29517e+06	4.6159e+06	3.8351e+06	1.62873e+07	1.27361e+08	4.10368e+08	7.86818e+07	4.49809e+07	6.15653e+07	2.40794e+08	7.87538e+07	4.12041e+07	2.2641e+07	3.42741e+07	3.38175e+07	NA	2.19611e+06	NA	NA	NA	4.07671e+06	NA	3.4454e+06	4.76016e+07	7.09663e+06	3.70616e+06	NA	NA	NA	NA	NA	NA	4.86221e+06	NA	7.06951e+06	4.09435e+07
NTNG2_HUMAN	2.42015e+08	2.57667e+08	2.39194e+08	2.5091e+08	NA	6.22177e+07	5.44322e+07	6.10781e+07	9.14937e+07	1.38223e+08	1.06578e+08	1.32426e+08	NA	NA	NA	NA	1.03123e+07	1.38423e+07	1.90959e+07	1.37943e+07	2.01879e+07	6.53978e+07	1.18545e+07	2.25434e+07	1.39246e+06	3.91421e+07	2.24792e+06	1.42247e+07	1.61179e+08	1.91486e+08	1.19033e+08	3.49077e+07	2.45671e+08	6.45773e+07	173567392	3.84027e+07	1.37399e+08	681880371	1.8399e+07	3.89533e+07	9.25902e+07	1.76513e+07	1191283527	3.39683e+07	228847296	1303917206	1.25961e+08	3.01709e+08	7.89366e+07
NTR1_HUMAN	2.84958e+08	7.95845e+08	2.93922e+08	1685799567	2.42473e+08	6.52795e+07	6.12165e+07	1.0759e+08	856371062	5.63305e+08	1692461615	8.81856e+08	123784591	1.3574e+08	2.19457e+08	3.00648e+08	3.99539e+06	7.60797e+06	1.98253e+08	2.03948e+06	3.74119e+07	3.95609e+07	2.93613e+07	3.0795e+07	3.24972e+06	2.82628e+06	3.72527e+06	9.07448e+07	9.36403e+06	8.33571e+06	2.39284e+06	5.57658e+06	1.03195e+08	251384905	6.0491e+08	2.20201e+08	4.68375e+08	4.13858e+08	4.41987e+08	7.60862e+07	1.30592e+07	1.54655e+07	1.35415e+08	2.11437e+07	1.04109e+08	8.92702e+07	1.0487e+08	1376319440	3.02465e+08
P2RX1_HUMAN	2.46153e+08	2.25836e+08	1.80278e+08	2.15102e+08	3.60394e+07	1.5865e+07	7.78866e+07	5.06338e+07	9.77896e+07	1.37766e+08	4.6222e+07	7.29717e+07	3.56683e+07	8.50621e+06	8.74135e+07	1.78484e+07	1.86287e+07	4.47155e+07	1.55989e+06	3.51542e+07	7.98805e+06	1.00824e+07	3.73527e+06	NA	4.07916e+06	7.85972e+06	1.02957e+06	8.90211e+06	1.21757e+07	2.57082e+07	2.3753e+07	3.62083e+07	6.70703e+07	8.21378e+07	9.5159e+07	6.60006e+07	5.53184e+07	2.10521e+08	4.9301e+07	9.79903e+06	9.11799e+07	1.18136e+07	159721688	6.80082e+07	2.67324e+06	1.95281e+07	2.88032e+07	5.00727e+07	NA
P2RY2_HUMAN	5.44737e+08	6.93186e+08	5.59921e+08	6.6715e+08	4.70862e+07	1.85554e+07	2.74084e+07	3.09502e+07	1.79641e+08	2.53884e+08	8.70962e+07	7.93852e+07	6.26135e+06	7.83351e+07	7.67614e+07	6.11522e+07	1.34986e+08	6.72349e+07	1.56508e+08	1.78683e+08	1.3791e+07	5.46818e+07	4.89824e+07	5.02469e+07	4.94657e+06	7.57466e+06	NA	5.67372e+06	NA	NA	NA	NA	6.56388e+06	NA	NA	1.15753e+07	NA	NA	NA	NA	NA	NA	NA	NA	2.82017e+07	3.00154e+07	NA	NA	7.24755e+06
PANX1_HUMAN	2.61087e+07	3.21736e+07	2.62046e+07	2.83144e+07	NA	NA	NA	NA	1.4442e+07	1.46026e+07	8.799e+06	9.28992e+06	NA	NA	NA	NA	10793661	3.95296e+07	1.22326e+07	2.18248e+07	NA	NA	NA	NA	6.04565e+06	4.7045e+06	6.8003e+06	5.01534e+06	NA	NA	NA	NA	NA	2.04074e+06	NA	2.15581e+06	NA	NA	NA	980914	NA	1.26585e+06	2.26562e+06	NA	5.23506e+06	NA	NA	NA	NA
PDXL2_HUMAN	1.52288e+08	2.11951e+08	1.63669e+08	1.39175e+08	NA	NA	NA	NA	4.30438e+07	3.73439e+07	3.30476e+07	3.14825e+07	NA	NA	NA	NA	157775055	3.23989e+08	1.43027e+08	3.12926e+08	4.74268e+06	4.25586e+06	2.17157e+06	3.24857e+06	NA	1.33561e+06	NA	996095	1.14181e+07	950535	8.78439e+06	NA	2.32836e+07	3.53422e+07	1.94809e+07	3.81044e+07	NA	897144	NA	1.54943e+07	6.24136e+06	9.42135e+06	NA	NA	5.4822e+07	5.31494e+07	2.04917e+07	NA	NA
PE2R3_HUMAN	NA	NA	NA	1.46687e+07	352578	NA	NA	NA	NA	NA	NA	NA	NA	NA	4.19517e+06	1.17283e+07	NA	NA	5.86096e+06	6.0054e+06	NA	4.5876e+07	NA	5.45587e+07	NA	7.01151e+06	NA	NA	NA	NA	NA	NA	NA	NA	NA	NA	1.88884e+07	1.88929e+07	NA	NA	NA	NA	NA	NA	NA	NA	1.66555e+07	2.44891e+07	NA
PECA1_HUMAN	1112239915	1271736765	1065554261	1155335167	5.09761e+07	1.85447e+07	1.44423e+07	2.93014e+07	6.80318e+08	1150067441	8.3254e+08	6.76407e+08	9.33652e+07	1.05412e+08	115793936	8.37205e+07	3.67796e+08	7.25086e+08	6.05348e+08	9.24478e+08	3.7589e+07	9.48346e+07	3.35396e+08	6.3189e+07	8.32027e+08	7.07893e+08	901103985	8.41794e+08	2.51517e+08	2.35242e+08	3.76219e+08	3.0176e+08	4714141285	3931430994	4082853315	4730568707	3.96813e+08	2.60194e+08	12294260903	12156618458	14278345581	11712578280	3.94803e+08	3.95369e+08	4.12624e+08	4.8041e+08	1.4341e+08	1.98908e+08	1469638688
PIEZ1_HUMAN	1.10462e+08	1.18409e+08	1.43325e+08	1.53398e+08	2.37646e+07	3.21628e+07	2.63654e+07	2.54528e+07	5.12075e+07	5.80401e+07	3.402e+07	3.37871e+07	1.7896e+07	2.02288e+07	2.64976e+07	1.76769e+07	5.17112e+07	6.66118e+07	4.90364e+07	5.8628e+07	1.76991e+07	1.95032e+07	2.086e+07	1.59348e+07	1.12233e+08	9.79027e+07	9.41089e+07	1.03922e+08	4.80519e+07	3.91844e+07	4.49645e+07	4.15147e+07	9.01611e+07	1.28904e+08	7.63267e+07	7.86891e+07	6.63167e+07	6.52967e+07	100968996	5.8475e+07	2.27705e+07	8.91007e+07	4.16919e+07	5.94079e+07	3.67373e+07	1.53699e+08	2.11926e+07	1.49337e+07	1.90851e+08
PIGR_HUMAN	3.34917e+07	4.88217e+07	9.88815e+07	3.94366e+07	964351	5.95619e+06	1.59427e+06	7.8022e+06	9.33763e+07	1.41419e+08	8.00725e+07	1.91155e+08	8.28028e+07	3.47458e+07	3.96364e+07	2.94279e+07	2.47601e+08	1.4201e+08	1.20304e+08	1.6279e+08	3.42397e+06	1.74574e+07	339504	1.13683e+07	8.27781e+08	739485981	1076106055	8.77562e+08	1.76518e+08	1.32413e+08	1.12405e+08	1.50767e+08	535108345	9.36865e+08	8.8215e+08	9.60399e+08	5.02997e+08	4.62283e+08	1.96351e+08	2.27683e+08	1.87384e+08	1.52441e+08	5.71905e+07	8.25606e+07	2.3796e+08	2.76159e+08	1.25264e+08	6.18522e+07	3.04102e+08
PIGT_HUMAN	2.17893e+08	2.20226e+08	1.4705e+08	2.35516e+08	1.27871e+08	2.22474e+07	1.31014e+08	2.56743e+07	3.50942e+08	4.01156e+08	3.02854e+08	3.72627e+08	1.5747e+08	1.52699e+08	1.1998e+08	1.79181e+08	1685434931	3.90289e+08	4.27351e+08	5.06909e+08	541825112	1162680064	8.56065e+08	1259195521	4.64122e+08	4.06036e+08	1207439941	3.96029e+08	4.47467e+08	4.21812e+08	3.05258e+08	313337754	254182470	4.90086e+08	1.33819e+08	4.56994e+08	2.03779e+07	1652372092	1.9194e+08	3.0877e+08	250258012	3.36929e+08	8.54111e+07	519819749	2.23577e+08	1.27384e+08	3.13751e+07	2.8041e+07	1.00317e+08
PILRA_HUMAN	975713405	1123018276	1032664174	1155986010	2.26373e+08	3.96153e+08	1.36362e+08	2.02776e+08	4.90669e+08	4.081e+08	5.20028e+08	5.13434e+08	2.10241e+08	4.00426e+08	8.40143e+07	1.11496e+08	1.98174e+08	1.46925e+08	2.42385e+08	1.67158e+08	5.61003e+07	NA	2.65703e+07	5.95513e+06	1.33565e+08	1.29343e+08	1.24182e+08	1.06009e+08	8.06758e+07	3.94651e+07	6.13467e+07	5.62169e+07	1.06697e+08	7.29076e+07	9.45401e+07	9.8942e+07	9.65812e+07	7.21785e+07	1000216267	7.84571e+08	1482481711	1172528461	1.44235e+08	7.36863e+07	4.26463e+08	2.95884e+08	5.04186e+07	1.25562e+08	8.02269e+08
PLXA1_HUMAN	2.30363e+08	2.32185e+08	2.16975e+08	2.01669e+08	6.24609e+06	5.15203e+06	5.20618e+06	9.47029e+06	1.04006e+08	5.44309e+07	6.64851e+07	4.94668e+07	1.30552e+07	2.77972e+07	1.5737e+07	1.35635e+07	200755546	1.85563e+08	171596136	1.81302e+08	6.46416e+06	5.3253e+06	9.9871e+06	1.2057e+07	5.41227e+07	7.77618e+07	1.33269e+08	137444933	8.49748e+07	1.03174e+08	7.78512e+07	7.23714e+07	8.06651e+07	320771558	5.604e+07	8.88146e+07	8.51485e+06	8.62481e+08	113193352	3.25992e+08	1.19813e+08	1.43292e+08	3.29452e+07	4.78259e+07	5.62101e+08	2.5757e+08	8.27087e+08	854203	1.04452e+08
PLXB1_HUMAN	2.18197e+07	2.47251e+07	2.84382e+07	3.58574e+07	NA	NA	NA	NA	9.38304e+06	6.62616e+06	1.09228e+07	7.6635e+06	NA	NA	NA	NA	NA	NA	NA	NA	NA	NA	NA	NA	NA	NA	NA	NA	NA	NA	NA	NA	1.74244e+06	NA	NA	2.51119e+06	NA	NA	NA	NA	599702	NA	NA	NA	2.59033e+06	2.69907e+06	NA	NA	NA
PLXB2_HUMAN	8.96003e+08	1121674088	8.98094e+08	1049735012	2.09525e+08	2.2634e+08	7.38473e+07	112383149	659985169	6.37869e+08	6.81251e+08	5.17231e+08	1.35908e+08	1.63747e+08	1.72775e+08	1.06972e+08	7.28139e+08	1035981107	821260665	8.81911e+08	6.57007e+07	4.62229e+07	6.69013e+07	1.05212e+08	2.88075e+08	6.96701e+08	6.84943e+08	592361874	3.21608e+08	3.77218e+08	4.08067e+08	3.47077e+08	8.47183e+08	6.33264e+08	5.06918e+08	5.94966e+08	5.54237e+07	2.37246e+07	1095116455	1113106372	1233036760	1355866378	1.24657e+08	1.43727e+08	5.63735e+08	6.57599e+08	3.8447e+07	1.52307e+07	2.73352e+08
PLXC1_HUMAN	2.96859e+08	4.0082e+08	3.41748e+08	359605343	2.96588e+07	3.3073e+07	2.03634e+07	2.153e+07	6.79059e+07	1.4977e+08	1.25164e+08	1.11826e+08	7.01808e+06	7.09912e+06	4.09712e+07	3.01111e+07	2.00741e+07	6.77424e+07	2.5605e+07	6.41788e+07	1.65244e+07	4.24902e+07	4.94781e+07	3.28838e+07	174727769	1.17128e+08	1.62601e+08	1.49047e+08	5.97081e+07	4.32408e+07	1.58402e+07	1.59307e+07	5.57315e+07	1.15369e+08	3.49391e+07	8.19022e+07	3.04406e+07	3.16608e+07	3.82071e+07	3.70929e+07	4.78798e+07	3.72687e+07	1.77139e+07	2.65839e+07	109926741	103695991	2.3854e+07	6.95801e+06	6.53964e+07
PLXD1_HUMAN	1.56091e+08	1.58612e+08	144124070	1.35209e+08	42825913	6.3884e+07	4.13567e+07	4.2486e+07	3.546e+07	6.22216e+07	3.94418e+07	3.28209e+07	6.99763e+07	1.00797e+08	8.58715e+07	5.92737e+07	6.48815e+07	4.42771e+07	7.4912e+07	4.50109e+07	4.24815e+07	5.72748e+07	3.22396e+07	6.0974e+07	7.20102e+07	6.04599e+07	1.38362e+08	6.81717e+07	8.22474e+07	9.75086e+07	4.86421e+07	9.928e+07	2.2782e+07	5.7084e+07	2.10145e+07	5.51421e+07	2.76294e+07	1.44177e+07	4.66306e+07	6.48758e+07	1.80501e+07	4.36711e+07	6.75853e+07	1.00236e+08	1.47521e+08	2.84779e+08	5.79708e+07	1.43995e+07	1.26216e+08
PO210_HUMAN	5.64862e+08	5.55386e+08	4.84562e+08	4.57934e+08	3.17705e+08	355330593	7.21441e+07	2.21337e+08	3.56079e+08	376511690	2.69063e+08	2.39255e+08	7.44789e+07	5.88874e+07	2.57437e+08	1.71497e+08	1076441267	1165822646	1311911135	1242643881	2.3694e+08	4.38303e+08	3.92317e+08	2.05521e+08	9.36849e+08	8.7525e+08	1109494576	1197031371	1566921598	1370998696	1469443293	1228862287	4.47855e+08	5.14057e+08	4.14466e+08	4.56815e+08	6.06664e+07	1.06741e+08	7.74903e+08	7.41994e+08	3.62716e+08	3.04239e+08	1277307797	1726088438	3.14883e+08	363528635	1.76523e+08	1.48533e+08	3.24855e+08
PODXL_HUMAN	2.53144e+07	3.89609e+07	2.76811e+07	2.61132e+07	NA	NA	NA	NA	4.30643e+07	5.76196e+07	3.8273e+07	3.23123e+07	NA	NA	NA	NA	5.8719e+07	NA	9.90362e+07	NA	NA	NA	NA	NA	117146867	9.64068e+07	1.10482e+08	1.43756e+08	NA	NA	NA	NA	3.69039e+07	3.46571e+07	3.42991e+07	3.68786e+07	NA	NA	4.23697e+07	5.09316e+07	1.20119e+08	1.0314e+08	2.03611e+07	NA	2.44129e+07	2.5094e+07	NA	NA	1.42021e+07
PRIO_HUMAN	2.77798e+08	1.13926e+08	2.40057e+08	1.03581e+08	8.60487e+06	5.13154e+07	7.36236e+06	1.65225e+06	3.90973e+07	4.80746e+07	2.74333e+07	5.45061e+07	2.70304e+07	1.9262e+08	2.0595e+07	7.62122e+07	1.07153e+07	NA	2.75142e+07	5.07225e+07	1.49687e+08	1.16173e+08	2.48236e+08	NA	6.39448e+06	6.52234e+06	2.15377e+07	3.95511e+07	8.55464e+07	4.83255e+07	1.24369e+08	5.88749e+07	3.00197e+08	2.69131e+07	217328134	6.10693e+07	2.10028e+07	2.59362e+08	1.91521e+08	1.6512e+08	4.26321e+08	1.95015e+08	5.11756e+07	6.41112e+07	1.18594e+08	8.95672e+08	2.55067e+08	2.89242e+06	1.2277e+08
PTK7_HUMAN	3143589529	3161858944	3076419317	3177395058	2.09291e+07	1.57559e+07	5.1181e+06	8.42557e+07	1118313979	1034366425	1373937007	9.60087e+08	1.40242e+08	1.08e+08	5.94525e+07	2.07992e+07	1.95133e+08	5.98396e+07	2.10643e+08	6.91007e+07	4.7521e+07	1.43014e+07	896494	4.05149e+06	1.28667e+08	9.79511e+07	1.6212e+08	1.3145e+08	1.50179e+08	9.1145e+07	1.03713e+08	1.39314e+08	3.17526e+08	1.63005e+08	5.1645e+08	1.33981e+08	3.03534e+08	2.15631e+07	102511071	43801982	8.3612e+07	1.04693e+08	1.27437e+08	1.42879e+08	1246772339	1360719249	8.21753e+07	9.04516e+07	5.29085e+08
PTPRA_HUMAN	2478088825	2447683426	2272339047	2472000452	2.84548e+07	3.54061e+07	3.8235e+07	5.05704e+07	1245928282	1155152527	7.96587e+08	6.35515e+08	8.72158e+07	7.45915e+07	5.32117e+07	7.0737e+07	7.38544e+08	9.04068e+08	6.59642e+08	4.77563e+08	5.94164e+07	2.95796e+07	2.97133e+07	4.85162e+07	8.94886e+08	3.45043e+08	3.78586e+08	3.89375e+08	186901268	2.22204e+08	1.704e+08	1.27855e+08	2.73875e+08	4.7824e+08	4.04108e+08	437695561	2.24464e+07	3.41502e+07	2.74358e+08	2.65279e+08	3.98017e+08	3.79615e+08	8.54284e+07	4.32919e+07	4.37149e+08	5.03648e+08	9.61743e+06	2.8712e+07	3.65161e+08
PTPRC_HUMAN	32895357620	36078013421	37370668531	37751665585	1.36105e+08	2.23553e+08	2.25015e+07	8.99187e+07	8616528684	9971329530	5664588242	5512575122	1.53392e+08	5.24327e+08	3.51574e+08	184935967	2355659759	2241798728	2016325338	2127394184	4.16889e+08	520470919	4.39089e+08	3.44761e+08	1308237288	1088440620	1149922979	1219315659	2.76862e+08	169390700	3.14942e+08	2.21118e+08	2626235713	3264920734	2174693095	2749841359	1.90034e+08	1.67765e+08	2318869774	2261637902	2458991161	2761013755	1.03448e+08	1.56081e+08	4792174002	4449695059	1.02992e+08	1.59094e+08	2864590589
PTPRD_HUMAN	2.76507e+08	3.56147e+08	2.85355e+08	3.34665e+08	NA	NA	NA	NA	7.99942e+07	9.26916e+07	9.86759e+07	126408481	NA	NA	NA	NA	2.93006e+06	NA	7.34506e+06	2.03009e+06	NA	NA	NA	NA	5.07558e+06	3.78168e+06	2.56856e+06	4.21284e+06	2.78134e+06	3.85122e+06	5.46756e+06	4.24519e+06	NA	NA	NA	NA	NA	NA	2.59378e+06	5.53769e+06	9.38911e+06	2.13432e+06	1.72787e+06	NA	383352880	3.46117e+08	NA	NA	9.10465e+07
PTPRF_HUMAN	7310720072	7750245214	6880402919	7411652602	4.30545e+08	5.66449e+08	3.95686e+08	1.67668e+08	2902289632	2712448244	3440379465	3180979431	8.72536e+08	1010503120	7.88452e+08	8.244e+08	482361427	5.18603e+08	7.58064e+08	5.4984e+08	1345344978	6.0074e+08	3.96115e+08	1118278187	1152269098	9.61226e+08	1755554543	1377656052	9.95826e+08	6.39946e+08	1049760905	1013117891	5.74539e+08	7.98915e+08	5.61016e+08	7.03859e+08	8.84769e+08	8.61582e+08	4.30062e+08	5.92839e+08	1098228723	1699018787	6.40652e+08	6.83846e+08	8086206895	7982510096	774627775	7.61216e+08	2201618175
PTPRF_HUMAN	7.16768e+08	6.18756e+08	5.64217e+08	8.01515e+08	2.75814e+07	3.6938e+07	1.4724e+07	3.03456e+07	1.98621e+08	351519546	2.73959e+08	340577354	4.07291e+07	4.43259e+07	3.91741e+07	1.82755e+07	6.72286e+08	6.72582e+08	9.10692e+08	9.79964e+08	2.28366e+07	4.12708e+07	2.81501e+07	5.67371e+06	3318660238	3757404219	2913491554	3169088048	1899377691	4.23592e+07	1364574837	3.39271e+07	3.19255e+07	3.08828e+07	1.6374e+07	2.83466e+07	1.22018e+07	1.96051e+07	5.0401e+07	5.07119e+07	9.85804e+07	3.59036e+07	3.96406e+07	5.55873e+07	6.83537e+08	689146014	5.07839e+06	6.67711e+06	1.84757e+08
PTPRG_HUMAN	5.92024e+08	6.86606e+08	7.0727e+08	7.55015e+08	1.74899e+07	2.15295e+07	2.13894e+07	6.00648e+06	1.72751e+08	154917188	1.59367e+08	1.50132e+08	3.44655e+07	2.7262e+07	4.02697e+07	3.26399e+07	9.00303e+07	1.78037e+08	2.12855e+08	1.63422e+08	2.11721e+07	2.54638e+07	1.73387e+07	2.86e+07	1.03042e+08	8.57336e+07	8.11481e+07	7.8012e+07	7.83971e+07	5.53388e+07	6.83512e+07	6.66505e+07	2.39814e+07	3.64387e+07	6.94851e+07	1.82397e+08	4.11412e+06	7.77919e+06	2.83332e+07	1.18579e+07	3.14436e+07	3.67049e+07	1.96585e+07	1.19683e+08	3.62294e+08	3.01986e+08	1.45687e+07	5.25378e+06	7.3e+07
PTPRJ_HUMAN	9.33301e+08	9.78721e+08	9.09188e+08	1075107986	7.77801e+07	6.76494e+07	1.05787e+08	7.23681e+07	4.98418e+08	4.77813e+08	3.16541e+08	3.30629e+08	1.28635e+08	5.44369e+07	9.36285e+07	2.66544e+08	7.45607e+08	8.2424e+08	8.61448e+08	6.01232e+08	3.46821e+07	1087882858	2.27515e+08	1853170351	4.26108e+08	4.12602e+08	3.61748e+08	3.42657e+08	802569955	5.38798e+08	3.47229e+08	4.67907e+08	4.12917e+08	440427877	3.00321e+08	4.29339e+08	1.34808e+08	1.27484e+08	2.26048e+08	4.46176e+08	3.55861e+08	4.927e+08	9.56725e+07	2.74723e+08	273360660	2.23426e+08	1.16088e+08	5.24152e+07	1.96487e+08
QSOX1_HUMAN	761139	3.96885e+07	1.52918e+07	9.56706e+06	NA	NA	NA	NA	3.50547e+07	1.27639e+07	3.58653e+07	7.76768e+06	2.6945e+06	NA	4.72788e+06	NA	3.8977e+07	2.94132e+07	7.66698e+07	1.94911e+07	NA	NA	NA	NA	1.35773e+07	4.65289e+06	1.41256e+07	1.01775e+07	NA	1.66446e+07	NA	NA	1.09975e+07	2.32727e+07	2.32985e+07	3.37097e+07	NA	NA	26300317	4.05119e+07	6.51728e+07	6.22606e+07	5.36012e+06	NA	4.02098e+07	NA	NA	632946	NA
QSOX2_HUMAN	7.19761e+07	8.02899e+07	5.01791e+07	7.97841e+07	NA	1.62754e+07	5.12839e+06	1.01855e+07	9.22935e+07	7.65922e+07	7.60756e+07	5.07519e+07	1.22267e+07	1.96409e+07	1.27546e+07	8.97194e+06	1.6991e+08	250740058	2.05138e+08	3.85618e+08	NA	5.6202e+07	8.14513e+07	6.24966e+07	2.70733e+08	2.51739e+08	2.82386e+08	206420124	9.11178e+07	6.76501e+07	7.44092e+07	8.30709e+07	6.63356e+07	7.85243e+07	6.17557e+07	7.83792e+07	NA	NA	4.13419e+07	3.31852e+07	1.27052e+08	7.88126e+07	7.6484e+06	6.53355e+06	6.24869e+07	8.27967e+07	1.46853e+06	1.52291e+07	8.37119e+07
RECK_HUMAN	9.51728e+07	1.00201e+08	9.97879e+07	7.48473e+07	NA	NA	NA	NA	2.48839e+07	1.9794e+07	2.71673e+07	3.34567e+07	519736	70626.6	NA	NA	1.63596e+06	6.42751e+06	NA	6.60545e+06	NA	1.56095e+06	NA	NA	1.39832e+07	1.5463e+07	2.33183e+07	1.19675e+06	6.87297e+06	3.59486e+06	9.54931e+06	9.15157e+06	1.10097e+07	8.36617e+06	3.21369e+06	4.45793e+06	259512	NA	4.70041e+07	3.08682e+07	3.48644e+07	5.95825e+07	3.59696e+06	2.68664e+07	2.09339e+08	2.03866e+08	7.46185e+06	5.90485e+06	6.57495e+07
RELL1_HUMAN	1649634781	1526392221	7.63411e+08	1024141330	1.47389e+08	1.3071e+08	1.90908e+08	2.37509e+08	2.37822e+08	6.63979e+08	6.07164e+08	7.47147e+08	1.4689e+08	1.15917e+08	1.4486e+08	113495917	7.04341e+08	7.64722e+08	7.38527e+08	5.22705e+08	5.88197e+07	7.91241e+07	1.04394e+08	6.07548e+07	8.11501e+08	6.85841e+08	9.59968e+08	8.14565e+08	4.73332e+08	4.64544e+08	4.88188e+08	5.04606e+08	1.34475e+08	5.2561e+07	9.57144e+07	5.84317e+08	1.39389e+07	4.38858e+08	6.15013e+07	129503897	432978695	4.32395e+08	240295906	3.27318e+08	8.49455e+08	1127436431	1.52129e+08	9.43434e+06	8.31058e+08
RHDF2_HUMAN	5.9865e+07	4.68963e+07	4.48834e+07	4.69187e+07	1.14047e+06	2.79134e+06	1.2088e+07	1.63592e+07	2.14932e+07	1.50745e+07	2.81037e+07	1.64316e+07	3.06817e+07	1.53981e+07	3.82299e+06	3.45121e+06	2.73275e+07	4.1824e+07	4.39605e+07	1.66806e+07	1.98368e+07	2.82684e+07	5.70056e+06	4.01813e+07	1.32992e+07	2.90101e+06	2.07663e+07	1.2414e+07	NA	NA	5.54393e+06	NA	5.94596e+06	6.37819e+06	8.73218e+06	1.78946e+07	9.33309e+06	9.89432e+06	1.1698e+07	1.31441e+07	3.22365e+07	3.32633e+07	3.29099e+06	8.7093e+06	1.60445e+07	6.61386e+06	NA	NA	NA
ROBO1_HUMAN	2.87341e+07	1.27109e+07	1.10703e+07	1.42691e+07	NA	NA	2.70781e+06	203987	3.95267e+06	1.20347e+07	4.31264e+06	8.9825e+06	682534	1.03234e+06	NA	866445	1.64801e+07	7.79895e+06	2.11118e+07	12134180	2.03972e+06	4.44488e+06	1.41908e+06	9.01644e+06	1.58615e+07	2.14199e+07	2.1106e+07	3.19989e+07	1.13923e+07	5.44076e+06	1.42321e+07	8.54949e+06	7.52191e+06	3.78796e+06	5.695e+06	1.15713e+06	1.35507e+06	131919	8.20453e+07	8.3845e+07	1.79423e+08	1.69408e+08	4.92315e+06	1.04415e+07	5.65154e+06	872866	538371	1.69954e+06	NA
RPN1_HUMAN	5827240841	5830259678	4838694863	5172697141	1.08564e+08	9.84195e+07	4.01154e+07	9.03063e+07	7351332218	6545587232	10491327179	11206218750	3.87175e+08	4.2023e+08	2.99673e+08	1.26787e+08	18666597480	20561800428	22801717836	23079543171	1353310333	8.37767e+08	4.69004e+08	3.33687e+08	9333783826	9550155660	9963059017	9313605249	9768499196	7767025043	8120102761	7767039238	11425428011	12254425941	10279014561	11703316366	7.49972e+08	1040558461	13724004214	12652999164	19140978962	17778727666	8847359112	12328451056	8064085299	8688266518	6.11029e+08	5.05739e+08	5237957585
S12A2_HUMAN	5.86159e+08	5.311e+08	6.65807e+08	7.01319e+08	2.79997e+07	3.41155e+07	7.66402e+07	8.74148e+07	1.32917e+08	1.2972e+08	115708960	7.70345e+07	7.44304e+07	4.96169e+07	267849391	2.74699e+08	4.14352e+07	317334379	5.51697e+07	3.29059e+08	2.1403e+08	1.23403e+08	1.25082e+08	1.3319e+08	2.54932e+08	2.13006e+08	3.56584e+08	2.00428e+08	7.37428e+08	1.84951e+08	5.18636e+08	2.51491e+08	4.20539e+07	1.33418e+07	4.72245e+07	5.72347e+07	2.20742e+07	1.96827e+07	3.00462e+07	3.42545e+07	2.22638e+07	6.98738e+07	1.71277e+07	2.17201e+07	2.90285e+07	1.11007e+08	3.20579e+07	4.96568e+07	9.06131e+07
S12A7_HUMAN	2.29604e+07	2.29907e+07	3.50786e+07	3.3408e+07	NA	NA	NA	NA	4.93975e+06	6.2773e+06	3.9235e+06	35365.4	NA	NA	NA	NA	5.55474e+07	5.79997e+07	5.29604e+07	6.54102e+07	NA	NA	NA	NA	1.61824e+06	1.81801e+07	NA	NA	NA	154915	1.67644e+06	2.15951e+06	NA	NA	NA	NA	NA	NA	1.38157e+06	NA	4.81825e+06	3.97293e+06	937620	NA	NA	1.11835e+06	871037	NA	1.95904e+06
S12A9_HUMAN	NA	NA	992186	NA	NA	NA	NA	NA	NA	1.12347e+06	NA	NA	NA	NA	NA	NA	6.29021e+06	NA	3.50121e+06	7.10645e+06	NA	NA	NA	NA	1.2067e+06	NA	NA	NA	2.839e+06	NA	2.40211e+06	NA	NA	NA	NA	NA	NA	NA	NA	NA	NA	NA	NA	NA	NA	NA	NA	NA	NA
S15A4_HUMAN	3.53358e+07	7.70276e+07	3.7388e+07	2.9489e+07	2.89133e+07	6.49799e+07	1.19121e+07	1.20762e+07	4.53199e+07	1.49341e+07	7.0684e+07	1.04395e+07	NA	NA	8.68373e+06	NA	3.59353e+07	2.34822e+07	1.47073e+07	7.06684e+07	NA	NA	NA	NA	4.47398e+07	2.45314e+07	7.70138e+07	6.63245e+07	4.17211e+07	NA	3.81957e+07	4.85071e+07	1.1475e+08	NA	9.20114e+07	NA	NA	NA	2.42077e+06	2.09874e+06	8.15125e+07	8.23499e+07	1.78264e+07	1.54473e+07	NA	NA	NA	NA	6.20051e+07
S19A1_HUMAN	4.77559e+08	5.38336e+08	5.70204e+08	6.26532e+08	5.65287e+07	6.91307e+07	7.64247e+07	6.60364e+07	1.11485e+08	1.26346e+08	9.39561e+07	6.20575e+07	5.76815e+07	1.03275e+08	6.46565e+07	4.4627e+07	2.77824e+08	3.22927e+08	2.45152e+08	3.11245e+08	1.78757e+07	1.12546e+07	1.69975e+07	NA	1.43327e+08	158719637	2.14341e+08	3.0352e+08	1.18761e+08	1.01175e+08	7.22809e+07	1.02512e+08	6.73773e+07	1.58054e+08	3.37978e+07	8.85649e+07	1.92116e+07	NA	4.15902e+07	2.68065e+08	6.16692e+07	2.08928e+07	4.02263e+07	3.15785e+07	1.74457e+08	9.30709e+07	1.11662e+07	8.25582e+06	2.53442e+08
S19A2_HUMAN	NA	7.51166e+06	NA	NA	NA	NA	NA	NA	4.23124e+06	NA	NA	NA	NA	NA	NA	NA	3.26358e+07	2.32682e+07	3.23801e+07	NA	NA	NA	NA	NA	1.60331e+07	6.72203e+06	NA	NA	NA	NA	NA	NA	NA	NA	NA	NA	NA	NA	NA	NA	NA	NA	NA	NA	NA	NA	NA	NA	NA
S20A2_HUMAN	1.98584e+08	2.02484e+08	2.76602e+08	2.58198e+08	4.04105e+07	7.28301e+07	3.02733e+07	3.53822e+07	8.95192e+07	1.34368e+08	7.35278e+07	5.31359e+07	2.70043e+08	4.40451e+07	6.59856e+07	7.7879e+07	26537550	4.28673e+07	5.36691e+07	5.31602e+07	2.00236e+08	2.29772e+08	7.57923e+07	6.82821e+07	104264449	1.10824e+08	2.19452e+07	5.8309e+07	7.63662e+06	9.00235e+06	2.34036e+07	2.09562e+07	1.65016e+08	3.51539e+07	2.79364e+08	2.63366e+07	NA	4.64218e+07	NA	NA	1.33988e+07	NA	7.08146e+07	8.07341e+06	4.05148e+07	1.32508e+07	4.54336e+07	1.15974e+07	8.06217e+06
S26A2_HUMAN	3.87931e+08	393511884	398246403	4.2169e+08	1.34436e+07	1.3494e+07	8.24836e+06	1.50501e+07	1.16748e+08	9.35121e+07	5.13654e+07	5.06244e+07	2.51856e+07	1.23825e+07	6.20434e+07	2.40931e+07	6.00895e+07	3.8929e+07	6.70758e+07	3.64193e+07	2.2186e+07	NA	NA	4.05755e+06	4.65109e+06	1.39365e+06	1.14747e+06	5.0813e+06	8.23776e+06	1.30375e+06	1.59519e+07	9.74333e+06	1.27141e+08	6.32114e+06	2.53511e+08	1.2217e+08	5.83724e+07	1.40287e+06	NA	1.01109e+06	1.08542e+06	1.23149e+06	3.27814e+07	590689	1.82822e+07	3.12459e+07	NA	7.9855e+07	2.50951e+08
S26A6_HUMAN	1115513274	1011426867	1341190118	1146559252	1.54021e+07	6.84222e+06	67435.7	8.71998e+06	3.50972e+08	263215474	2.41529e+08	1.63928e+08	1.1498e+07	2.01846e+06	257287	3.09424e+06	3.09732e+08	9.46913e+07	472299164	8.26192e+07	4.05552e+07	7.70622e+06	7.03088e+06	5.94614e+07	1.15644e+08	5.46196e+07	1.15949e+08	8.76742e+07	9.63081e+07	1.05952e+08	5.13267e+07	7.73936e+07	9.29932e+07	130977756	8.46442e+07	1.69261e+08	1.43729e+07	3.629e+07	1.06728e+08	4.92697e+08	1382897406	1835716011	1.24938e+08	2.67311e+08	2.50938e+08	1.3114e+08	1.52345e+07	3.32771e+07	2.05837e+08
S29A1_HUMAN	2582645519	2403204137	2411250513	2169961817	1570568463	7.127e+07	4.55214e+08	5.77444e+08	660662649	6.33317e+08	4.88097e+08	4.38619e+08	3.1679e+08	4.09953e+08	2.49456e+08	3.04903e+08	3508835808	3118935140	2810875505	2379677726	2111859848	1784867568	3226960644	1838136994	1238707997	1272921492	1719608760	1346892198	4.28046e+08	4.00344e+08	4.1314e+08	3.75054e+08	1162975294	1076107830	1427471769	1237520202	1781798502	3700938227	1.6914e+08	1.32293e+08	223003822	1.39084e+08	1.63493e+08	2.42518e+08	1433918152	1734629915	3193914789	2170557343	2459203909
S29A2_HUMAN	2.76751e+07	1.29269e+07	2.38383e+07	2.18316e+07	NA	NA	NA	NA	2.17066e+07	2.05641e+07	2.55041e+07	1.66022e+07	2.35352e+06	2.92719e+06	4.62567e+06	4.53034e+06	2.57865e+08	2.6922e+08	2.77445e+08	2.81775e+08	NA	NA	NA	NA	1.19162e+08	1.52499e+08	1.26464e+08	1.27854e+08	NA	2.38656e+06	1.01155e+06	1.55297e+06	2.72483e+07	NA	1.8421e+07	NA	NA	NA	NA	2.24355e+06	6.4061e+06	1.50955e+07	4.69315e+06	NA	1.47932e+07	NA	NA	NA	NA
S38A1_HUMAN	3703721612	3661892686	4153854058	3715793652	3.68795e+07	4.82111e+07	6.33261e+07	6.53658e+07	1135486365	1239414565	581017579	5.53917e+08	4.37957e+07	NA	136563105	1.46789e+08	1927826529	1515466083	2018681933	1788474580	8.76428e+07	1.10324e+08	7.57618e+07	3.57391e+06	3.47188e+08	3.01412e+08	2.80026e+08	3.22557e+08	9.95333e+07	1.28092e+07	1.34339e+08	1.69691e+08	2.25715e+08	2.98769e+08	1.66229e+08	127513785	6.79851e+06	4.03323e+07	1.10105e+07	NA	29514525	1.11944e+07	1.79208e+06	8.07167e+06	6.03252e+08	398781115	3.44924e+06	1.58439e+07	2.12575e+08
S38A2_HUMAN	5.17917e+08	7.65998e+08	5.29309e+08	618485545	3.22642e+07	1.20373e+07	2.06408e+07	4.15295e+07	1.53009e+08	1.02554e+08	8.45825e+07	6.73277e+07	1.996e+07	4.97012e+07	4.77385e+06	1.61597e+08	8.12067e+07	9.85831e+07	1.07002e+08	1.18239e+08	NA	5.36329e+06	NA	7.39726e+06	2.23384e+08	2.16226e+08	3.04659e+08	2.40778e+08	1.39719e+06	NA	1.80914e+06	NA	4.65687e+07	2.78595e+07	3.02782e+07	2.17703e+07	1.10843e+08	2.37607e+07	6.57958e+06	4.79688e+06	36291852	9.1444e+06	1.38782e+07	3.58769e+07	5.76186e+07	5.59352e+07	120374631	1.30511e+07	3.99512e+07
S38A5_HUMAN	3288426431	2941394435	3702796672	3686875975	1.83713e+08	1.20707e+08	1.71089e+08	1.54689e+08	1036615770	8.72372e+08	6.5871e+08	5.21329e+08	1.46096e+08	1.59281e+08	173626744	1.37768e+08	1237690401	1476133218	1246366318	1104723590	1.63846e+08	3.78201e+08	3.6829e+08	3.50622e+07	6.05321e+08	6.46722e+08	6.1475e+08	611228097	2.90627e+08	1.62947e+08	2.61437e+08	1.14746e+08	8.45077e+08	5.80833e+08	6.63225e+08	6.19453e+08	847638429	1.44e+08	3.1364e+08	5.13335e+08	4.55963e+08	7.94324e+08	1.67417e+08	2.20017e+08	3.28689e+08	7.99928e+08	5.71029e+07	7.37377e+08	6.17751e+08
S39A6_HUMAN	6.93908e+08	6.21264e+08	6.45207e+08	5.65168e+08	4.7982e+07	3.10657e+07	2.4921e+07	2.3255e+07	407657658	4.15756e+08	2.67959e+08	2.97892e+08	1.53718e+07	3.72344e+07	1.68305e+07	4.06228e+07	1.06136e+08	1.22336e+08	7.11325e+07	9.47963e+07	1.65904e+07	5.18608e+07	2.94914e+06	1.06188e+07	9.60291e+07	3.45436e+07	6.39121e+07	3.48888e+07	5.75731e+07	3.94295e+07	7.72064e+07	9.65581e+07	8.15206e+07	4.00593e+07	4.4915e+07	2.30043e+08	8.0469e+06	1.22558e+08	8.39436e+07	4.41627e+07	2.34353e+08	5.73169e+07	8.7825e+07	6.82612e+07	6.50197e+08	6.33283e+08	3.32063e+07	1.20363e+08	2.16096e+08
S39A9_HUMAN	3.24865e+06	247022	711006	452239	NA	NA	NA	NA	6.39803e+06	8.00695e+06	6.59417e+06	4.69196e+06	NA	950576	NA	8.21638e+06	6.24857e+06	NA	7.8452e+06	NA	NA	NA	NA	NA	9.65083e+06	4.33066e+06	1.8957e+07	3.72021e+06	404255	NA	NA	NA	NA	NA	NA	NA	NA	NA	NA	NA	NA	NA	NA	NA	NA	NA	NA	NA	564415
S39AA_HUMAN	2004814590	2288333558	4365565413	2307323773	2.57796e+07	6.35738e+06	1.79102e+07	3.48896e+07	5.82254e+08	8.25856e+08	7.97265e+08	9.90676e+08	3.84671e+07	3.3961e+07	7.13867e+07	5.77268e+07	4.91127e+08	4.74401e+08	6171706911	6.01901e+08	2.16299e+08	5.9371e+06	7.66359e+07	7.18666e+08	1.10301e+08	1.32512e+08	2.6152e+08	1.32367e+08	1.4205e+08	1.3629e+08	9.78732e+07	2.24194e+08	3.31808e+08	2.27979e+08	4.52756e+08	2.04603e+08	7224200480	8501790484	23357196120	5.33763e+08	1021796044	7.24819e+08	3.35325e+08	6.69465e+07	2823230387	2665525721	75873676	1.85434e+08	6.44611e+08
S39AE_HUMAN	1413901496	1513790599	1284084274	1378225379	NA	NA	NA	NA	2.93887e+08	3.2421e+08	2.82208e+08	2.20638e+08	6.2678e+06	1.28535e+07	NA	NA	1.06498e+08	1.89218e+08	1.10873e+08	1.34229e+08	5.22598e+06	5.71913e+07	5.85568e+06	2.42631e+07	9.22736e+07	1.06589e+08	109492685	1.27467e+08	3.4609e+08	182990409	2.7813e+08	2.09288e+08	1.02131e+08	9.58226e+07	5.48185e+07	1.66146e+08	NA	1.02266e+07	26925804	3.64801e+07	1.00353e+08	1.19947e+08	2.73739e+07	7.59383e+06	1.90197e+08	1.73024e+08	NA	885176	4.68052e+07
S43A3_HUMAN	1212258490	1209351644	8.12951e+08	7.54838e+08	NA	NA	NA	NA	4.08616e+08	2.84482e+08	173539565	1.37468e+08	NA	NA	7.28099e+06	NA	1.85957e+08	325654362	1.81868e+08	2.36226e+08	2.03411e+07	7.78731e+06	2.60458e+06	1.73459e+07	1.40515e+08	1.02998e+08	2.41606e+08	1.83146e+08	1.9442e+07	5.61189e+06	3.41317e+07	1.7468e+07	7.85316e+07	7.87273e+07	7.95869e+07	2.65065e+07	2.21811e+07	2.53748e+07	1.61609e+08	6.35357e+06	5.99087e+06	2.80704e+07	1.94099e+08	9.64686e+06	1.77852e+07	2.75761e+08	2.73965e+07	1.65468e+07	6.95992e+07
S4A7_HUMAN	7.66623e+08	8.02679e+08	8.6642e+08	8.8822e+08	2.04221e+07	9.46057e+06	1.06373e+07	2.06972e+07	7.75982e+08	4.61562e+08	4.50894e+08	5.70481e+08	1.4735e+07	2.37678e+07	4.23397e+07	6.1061e+07	8.13624e+08	4.26206e+08	2.7844e+08	362145328	2.18388e+07	8.28845e+07	3.38392e+07	6.33197e+07	2.8236e+08	2.67953e+08	1.49297e+08	9.69899e+07	2.51094e+08	2.44849e+08	2.19192e+08	7.12335e+07	2.94591e+07	3.40834e+07	4.27179e+07	5.91226e+07	1.47499e+07	5.64583e+06	2.0912e+08	2.96858e+07	4.55816e+07	4.36339e+07	1.34086e+07	1.71088e+07	1.33209e+08	9.66938e+07	7.02806e+07	1.32723e+07	6.40713e+07
SATT_HUMAN	6536514300	7106097979	7319058214	8312964192	3.39343e+07	4.88124e+07	9.33726e+06	4.76891e+08	2675748419	2551684553	2084357765	1646969446	1.81508e+07	5.37058e+07	1633606570	1337764170	3310535684	3523601088	2823695195	3646923092	1558934694	1429287940	1844401908	1397242850	1763825703	1708874929	1993946425	2211540995	7.56739e+08	6.12943e+08	9.96813e+08	8.96116e+08	5.59496e+08	8.11029e+08	4.92713e+08	6.63601e+08	3.83188e+07	1.72996e+07	3.77422e+08	3.88272e+08	5.45786e+08	5.5583e+08	2.91745e+07	4.56188e+07	6.71643e+08	6.53643e+08	4.19172e+07	1.73177e+07	1.55174e+08
SC5A6_HUMAN	1651118666	1611820132	1564799330	1614471504	2.21808e+07	1.29848e+08	4.31173e+07	7.80354e+07	3.5719e+08	3.59486e+08	3.32103e+08	279886429	3.75035e+07	6.84226e+07	5.14566e+07	3.49693e+07	5.81457e+08	6.12187e+08	4.32392e+08	3.30267e+08	6.04682e+08	3.08278e+08	1206390318	3.29163e+07	3.18435e+08	3.11654e+08	2.33036e+08	2.45569e+08	1.41534e+08	1.4712e+08	1.28788e+08	1.30844e+08	3.17841e+08	5.03259e+07	1.36543e+08	5.23019e+07	9.03428e+07	1.74714e+07	4.55545e+07	5.78139e+07	1.07572e+08	1.01172e+08	1.95755e+07	4.67472e+07	598083245	8.10179e+08	9.43287e+06	4.19969e+07	5.15552e+08
SC6A6_HUMAN	1650134741	1792178920	1827868885	1433126444	4.4458e+07	7.20488e+07	124894432	2.29598e+07	5.92805e+08	6.64786e+08	2.81741e+08	4.30825e+08	3.42403e+07	7.10576e+07	7.32428e+06	9.14702e+06	369068023	4.90691e+07	2.76092e+08	4.94236e+07	4.52905e+06	NA	132390497	2.36145e+06	9.63337e+07	2.23415e+07	8.81653e+07	2.14546e+07	7.25839e+07	1.27359e+08	7.62115e+07	5.33211e+07	1.6472e+07	3.36919e+07	2.57226e+07	2.61381e+07	3.41848e+07	6.27822e+07	8.96445e+06	3.80204e+07	1.33422e+07	3.25513e+07	1.09562e+07	7.41455e+07	3.75828e+07	1.08739e+08	3.92486e+07	NA	6.66202e+06
SCRB1_HUMAN	706621914	7.31075e+08	7.52526e+08	7.52043e+08	4.13842e+07	4.31292e+07	5.48558e+07	7.30479e+07	2.14495e+08	1.98856e+08	1.70279e+08	1.43498e+08	5.63293e+08	4.73936e+08	1296172190	8.80531e+08	2.06041e+08	2110990252	1.78078e+08	182544976	1.44595e+07	NA	7.35047e+07	NA	1.87579e+08	1.77358e+08	3.36435e+08	3.03572e+08	1.50347e+07	5.06011e+07	5.18736e+07	2.94743e+07	6.99973e+07	8.46361e+07	5.06448e+07	4.07028e+07	1875228352	1.71743e+07	6.02728e+07	7.02355e+07	8.11802e+07	6.61389e+07	1.78475e+07	3.38857e+07	7.2342e+07	2.76386e+08	1.57524e+06	1.1626e+08	3.73872e+08
SCRB2_HUMAN	5.96569e+07	2.54765e+07	1.27316e+08	1.31358e+08	4.2773e+07	4.73414e+07	6.7801e+07	7.6998e+07	3.46787e+07	2.99778e+07	1.17577e+07	1.9258e+07	1.32042e+08	2.27839e+08	8.27773e+07	4.2587e+07	6.73892e+07	5.64214e+07	4.82056e+07	6.80414e+07	1.84804e+08	1.11803e+08	1.33913e+08	120185456	1.62883e+08	1.56798e+08	211292369	2.17541e+08	6.96259e+07	5.33632e+07	2.49281e+07	8.63955e+07	NA	7.73787e+06	6.84743e+06	3.9836e+06	5.238e+06	1.18424e+08	5.67204e+06	5.78889e+06	2.05965e+07	2.39315e+07	1.16639e+07	2.04963e+07	1.86829e+06	7.77751e+06	1.30154e+06	3.1563e+07	1.62986e+06
SDC1_HUMAN	2.33181e+07	1.96268e+07	1.6291e+07	1.86691e+07	NA	NA	NA	NA	2.89965e+07	3.06899e+07	2.47539e+07	2.46685e+07	NA	NA	NA	NA	5.78046e+07	220736	4.6846e+07	2.4823e+07	1.20122e+06	NA	4.36564e+06	NA	2.44048e+07	7.08884e+06	1.33747e+07	5.505e+07	1.80728e+07	4.45698e+06	1.13472e+07	4.37201e+06	1.12283e+08	1.86295e+08	1.47848e+08	1.98844e+08	6.74647e+06	1.84254e+06	1.62169e+08	4.32497e+07	3.35629e+08	1.33414e+08	5.01965e+07	2.56727e+07	2.41919e+07	5.29811e+07	6.69915e+06	1.7643e+07	4.634e+07
SDC2_HUMAN	3.42675e+08	2.86622e+08	4.11746e+08	3.04277e+08	2.19407e+07	NA	3.20024e+07	NA	8.58307e+07	1.51071e+08	8.03817e+07	5.77302e+07	NA	2.24279e+06	NA	NA	5.39696e+07	NA	9.53796e+07	890318	3.95251e+06	4.22791e+06	NA	435450	370912	1.91624e+07	1.89084e+06	3.28149e+07	879594	4.69927e+06	1.09544e+06	2.06125e+07	4.57241e+08	1010689015	7.41614e+08	6.20374e+08	NA	1.93654e+07	155207780	108474022	5.85103e+08	5.1359e+08	4.83776e+06	NA	1.46018e+07	1.45984e+07	NA	NA	215243338
SDK2_HUMAN	8.36193e+07	1.02046e+08	6.10461e+07	8.22704e+07	7.79212e+06	6.15741e+06	9.83892e+06	1.99502e+07	5.72724e+07	6.01139e+07	4.01633e+07	3.62967e+07	2.27263e+07	1.83802e+07	1.61792e+07	1.72153e+07	5.51542e+08	5.97086e+08	5.34379e+08	5.74045e+08	6.91127e+07	5.24932e+07	5.16587e+07	2.76906e+07	7.1133e+07	6.52395e+07	7.69512e+07	8.97643e+07	1.20577e+08	6.05881e+07	8.37467e+07	6.35479e+07	7.81756e+07	1.01778e+08	6.53588e+07	6.17058e+07	1.73818e+07	1.62146e+07	3.85528e+07	5.93916e+07	6.33735e+07	6.58911e+07	6.11832e+07	7.54701e+07	9.46091e+07	5.10739e+07	2.06813e+07	4.09267e+07	7.71966e+07
SEM4A_HUMAN	5.28575e+08	5.92055e+08	5.54071e+08	5.84023e+08	1.97374e+08	2.22729e+08	2.28617e+08	2.63373e+08	3.55662e+08	3.50526e+08	4.91663e+08	3.63617e+08	3.01542e+08	2.93237e+08	5.22792e+08	3.9354e+08	607725100	7.7048e+08	3.50597e+08	5.12829e+08	5.76144e+08	4.69613e+08	8.20092e+08	4.08588e+08	3.3844e+07	3.01088e+07	5.64001e+07	2.72721e+07	7.73183e+07	1.80167e+07	1.75252e+07	5.73428e+07	2.45784e+08	2.058e+08	4.41896e+08	4.78616e+08	1.3813e+08	1.55779e+08	1870304296	2038704249	1871700724	1696171547	8.15765e+07	9.36045e+07	3.06187e+08	3.44959e+08	1.20299e+08	1.34444e+08	4.07033e+08
SEM4B_HUMAN	6.02805e+08	6.78145e+08	6.07528e+08	3.60835e+08	NA	1.88554e+06	4.12684e+07	1.3531e+07	1.11459e+08	8.48552e+08	6.88886e+08	8.68735e+08	1.13084e+07	4.21439e+07	9.09642e+07	6.42274e+07	4.5398e+07	5.89427e+07	6.55148e+07	6.35963e+07	1.84359e+07	864177	1.25924e+07	1.56754e+06	5.73352e+07	7.54537e+07	8.25333e+07	6.31284e+07	1.24637e+08	4.74549e+07	9.06816e+07	104882728	6.1329e+07	5.49931e+07	4.05928e+07	6.62384e+07	NA	1.74953e+07	2.86905e+07	4.31024e+07	4.68473e+07	5.92933e+07	1.69224e+07	1.52789e+07	2.23812e+08	1.96018e+08	7.63953e+06	1.05631e+07	2.16773e+08
SEM4C_HUMAN	3.02678e+07	3.00434e+07	2.44276e+07	2.12081e+07	798730	NA	1.45833e+06	NA	9.93116e+06	1.32862e+06	8.84996e+06	6.78461e+06	NA	NA	NA	NA	NA	NA	NA	NA	NA	NA	NA	NA	1.587e+06	6.3432e+06	6.77373e+06	1.01609e+07	NA	NA	NA	NA	NA	NA	NA	7.91121e+06	NA	NA	NA	NA	4.1143e+07	4.40857e+07	NA	NA	NA	NA	NA	NA	NA
SEM4D_HUMAN	8.28241e+08	8.01774e+08	7.40989e+08	7.79475e+08	1.12588e+07	7.08009e+06	2.00801e+06	1.4926e+06	2.78649e+08	2.89681e+08	2.29091e+08	2.76216e+08	2.0709e+07	3.86837e+07	5.66953e+06	1.30862e+07	5.18763e+08	4.60376e+08	4.70554e+08	3.38067e+08	1.71001e+08	7.44983e+07	4.95786e+07	7.77648e+07	8.35547e+07	4.96997e+07	2.41008e+07	3.03775e+07	3.81369e+06	6.12662e+06	7.92024e+07	2.12593e+07	1.20477e+08	2.07135e+08	7.866e+07	213833975	4.3274e+07	1.43701e+08	8.59405e+07	1.6827e+08	201673532	1.80966e+08	2.57226e+07	4.29591e+07	2.86805e+08	6.2783e+08	2.68734e+08	8.96581e+07	2.88089e+08
SEM6B_HUMAN	1.49348e+08	165729232	1.79234e+08	1.73823e+08	1.64472e+07	1.20561e+07	1.72736e+07	4.48103e+07	1.49241e+08	4.62902e+07	1.38134e+08	2.19474e+07	1.54624e+07	8.7559e+07	1.19555e+08	9.35032e+07	4.7199e+07	6.29889e+07	5.28959e+07	3.82555e+07	6.73592e+06	NA	NA	NA	6.99149e+06	2.02569e+07	1.94762e+07	1.1829e+07	2.72303e+07	3.96298e+07	3.79092e+07	3.76224e+07	1.70449e+07	1.57135e+08	3.95369e+06	1.8362e+08	2.17969e+06	7.2848e+06	1.47231e+08	1.67126e+08	1.0116e+08	2.48985e+07	6.20118e+07	9.76194e+07	1.76023e+07	2.92775e+07	8.44531e+06	2.46383e+06	1.45474e+08
SHPS1_HUMAN	2424005014	2838062572	2429923673	2855944736	7.73945e+08	9.24881e+08	9.38046e+08	713269154	1277148550	1065326676	1523070955	1041174955	9.49642e+08	9.13597e+08	1066580670	8.9622e+08	4.28439e+08	5.05783e+08	4.10999e+08	393164509	5.52406e+08	2.17007e+08	3.15847e+08	153805097	1.01505e+08	6.48484e+07	1.11045e+08	8.18332e+07	1.14405e+08	8.98885e+07	4.73848e+07	5.53983e+07	7.16709e+08	8.87522e+08	6.42516e+08	1004177209	128421349	1.58094e+08	2.95445e+08	4.17975e+08	6.56194e+08	6.84148e+08	3.00388e+07	7.9361e+07	2137282227	2413370566	5.40881e+07	3.03618e+07	2029766235
SHPS1_HUMAN	17061168655	15620147712	17177285120	14593834488	434934	5.6696e+07	1.21266e+08	5.30501e+07	5834916957	5926094590	8569564345	7059945696	237229414	2.11234e+08	2.65275e+08	4.02476e+08	6.81225e+08	6.97703e+08	5.28733e+08	6.54791e+08	2.96129e+07	6.05183e+06	851246	2.11926e+06	2.37091e+08	1.36337e+08	1.34819e+08	3.9417e+08	1.4745e+08	129014534	1.13262e+08	1.25758e+08	3233188377	5230178872	2824690446	4476761281	589666034	3.48131e+07	2346132372	3169196784	4712386176	4416427641	116154037	1.40547e+08	13859157102	15423258774	2.44336e+07	1.74568e+08	9603885820
SIG10_HUMAN	6.07038e+07	5.84012e+07	6.49508e+07	1.08202e+08	8.50818e+06	1.07351e+07	NA	NA	5.28121e+07	1.99336e+07	1.80811e+07	1.09123e+07	796325	NA	3.08035e+06	NA	NA	NA	NA	1.18083e+06	2.40528e+07	NA	1.35207e+07	NA	NA	NA	7.67278e+06	2.71854e+06	NA	NA	NA	NA	4.43031e+07	4.79532e+07	3.31369e+07	3.739e+07	NA	NA	1.75772e+07	1.57699e+07	3.14703e+07	1.12708e+07	NA	4.46606e+06	2.57892e+07	9.16401e+06	NA	NA	1.93206e+07
SIG12_HUMAN	9.99325e+08	7.84448e+08	7.97943e+08	797889053	1.58353e+06	4.64258e+07	3.00042e+07	394060	2.5021e+08	2.11609e+08	214869173	2.1797e+08	4.27317e+07	5.77408e+07	2.09961e+07	4.17299e+07	2.25928e+07	9.10333e+07	3.91281e+07	2.6465e+07	6.87991e+07	9.6345e+07	6.01584e+07	1.25269e+06	1.00123e+08	9.51589e+07	9.72549e+07	9.0878e+07	7.69911e+07	126053644	1.48774e+08	1.56796e+08	1.03809e+07	2.95864e+07	1.9211e+07	2.89879e+07	3.25295e+06	1.08536e+07	8.3306e+07	6.01153e+07	6.24651e+07	8.41956e+07	4.90814e+06	9.35649e+06	2.48391e+08	2.84362e+08	4.58426e+06	4.8177e+06	1.58505e+08
SIGL5_HUMAN	1141675333	1219068491	1063926346	1192371736	2.95849e+07	1.85636e+07	2.94143e+07	3.64784e+07	6.34297e+08	6.1553e+08	5.83845e+08	5.37666e+08	5.82773e+07	6.23608e+07	7.18285e+07	7.8687e+07	1.34132e+08	1.22042e+08	7.0061e+07	1.11451e+08	8.93212e+07	1.61556e+08	4.71426e+07	NA	6.5728e+07	6.27362e+07	1.224e+08	5.83821e+07	112732695	5.42312e+07	6.85376e+07	4.68423e+07	4.81407e+07	3.38387e+07	4.23628e+07	5.29956e+07	1.33751e+07	9.4968e+06	1.07903e+08	9.53102e+07	2.52613e+08	2.446e+08	1.20627e+07	2.85479e+07	4.41954e+08	4.90009e+08	8.77092e+07	8.16647e+07	3.57133e+08
SIGL7_HUMAN	6.88362e+07	8.73222e+07	6.92066e+07	6.46796e+07	NA	NA	NA	NA	3.4601e+07	8.51005e+07	9.51984e+07	1.24893e+08	NA	NA	NA	NA	3.41779e+07	176690285	7.5808e+07	153770670	NA	NA	NA	NA	5.2666e+07	2.25903e+08	2.00952e+07	2.23163e+08	3.59582e+08	3.77988e+08	343885081	428719527	7.53328e+07	7.01621e+07	5.71683e+07	8.02179e+07	NA	NA	1.05791e+08	1.56217e+08	356918203	3.98362e+08	8.43038e+06	2.5508e+07	NA	2.15155e+07	NA	1.01591e+06	1.12293e+07
SIGL9_HUMAN	1.7823e+08	1.38548e+08	1.23226e+08	1.55675e+08	2.76307e+08	2.03872e+08	1.46681e+08	1.75626e+08	6.74216e+07	9.59289e+07	3.25602e+07	9.13357e+07	3.06847e+08	1.83931e+08	1.58584e+08	1.10797e+08	1.76792e+07	1.86538e+07	2.09388e+07	1.10214e+08	6.05389e+08	6.52984e+08	3.42275e+08	3.88769e+08	2.4831e+07	3.67598e+07	5.79243e+07	7.32435e+07	2.00482e+08	1.89435e+08	2.54663e+08	NA	NA	7.81295e+06	7.18299e+06	7.52364e+06	NA	NA	1.92683e+08	2.02218e+08	3.41865e+08	4.02776e+08	NA	NA	NA	1.40075e+07	NA	NA	2.77063e+07
SIRB1_HUMAN	1.06455e+08	1.72577e+08	9.28544e+07	1.35742e+08	NA	NA	NA	NA	3.15736e+07	5.56546e+06	3.59563e+07	4.00479e+07	NA	NA	NA	NA	1.44843e+08	1.23582e+07	1.43431e+08	1.07569e+08	NA	NA	NA	NA	1.40662e+08	7.99222e+07	7.94732e+06	3.5171e+07	1.62521e+07	1.87988e+07	1.55044e+07	3.73334e+07	1.96899e+08	1.01899e+08	5.71125e+07	5.18256e+07	5.60321e+06	NA	1.18092e+08	1.07969e+08	5.3108e+08	5.51987e+08	1.61922e+06	NA	2.57362e+06	1.08968e+08	NA	1.90344e+07	5.44666e+07
SIRB2_HUMAN	6.55602e+08	7.75472e+08	6.67738e+08	7.19937e+08	1.73415e+07	2.48116e+07	2.28792e+07	3.11187e+07	3.33607e+08	4.1352e+08	4.29536e+08	382942764	2.42465e+07	6.33659e+07	1.82539e+07	5.11787e+07	1.55154e+08	3.0119e+08	3.2147e+08	7.82924e+07	NA	2.19841e+06	NA	NA	2.38264e+08	1.95881e+08	1.80169e+08	4.88811e+07	1.24572e+08	1.38533e+08	1.35829e+08	1.45046e+08	1.30491e+08	7.22973e+07	5.50134e+07	5.89272e+07	1.27991e+07	6.52382e+07	3.46406e+08	3.66816e+08	8.54017e+08	5.88289e+08	8.14979e+07	7.35855e+07	3.73048e+08	2.41906e+08	3.30122e+07	1.07939e+07	2.31721e+08
SIRBL_HUMAN	2715772701	2458584606	2903010911	2113022864	4.68408e+08	2.93094e+08	3.6286e+08	2.67448e+08	1093554015	1080410705	1314007745	1163131326	1.07296e+08	2.03916e+08	2.46929e+08	1.7135e+08	2.67255e+08	2.17869e+07	1.37349e+08	6.57851e+06	1.50642e+08	1.4191e+08	162629837	3.01793e+08	5.89676e+07	6.75577e+07	6.32017e+07	8.79192e+07	8.55953e+06	2.7838e+07	4.6391e+06	5.12223e+06	2.73425e+08	2.96264e+08	312742100	3.01478e+08	1.16133e+08	2.00894e+08	6.61387e+08	7.35671e+08	1487579851	1459638074	5.55872e+07	7.64912e+07	3513889819	1703670397	2.11498e+08	2.94001e+08	9.45084e+08
SL9A1_HUMAN	496031432	5.51916e+08	4.62921e+08	5.52402e+08	4.00976e+06	NA	1.41277e+06	1.19461e+07	2.3972e+08	1.7116e+08	1.51241e+08	1.6382e+08	4.91854e+06	2.36076e+07	5.59606e+06	1.81662e+07	2.48108e+08	2.63724e+08	2.26027e+08	1.92456e+08	4.55095e+07	15724179	2.53374e+07	NA	7.71942e+07	6.85963e+06	7.94608e+07	7.80965e+07	7.80789e+07	5.055e+06	8.15636e+07	4.41177e+07	2.02076e+08	2.09019e+08	1.92823e+08	2.22202e+08	4.51391e+07	45076987	2.06263e+08	2.03392e+08	2.41879e+08	2.47499e+08	4.47609e+07	7.24885e+07	1.81513e+08	7.00236e+08	1.25732e+07	2.39981e+07	3.13124e+08
SL9A2_HUMAN	4.38772e+07	3.97863e+07	4.7136e+07	4.16622e+07	NA	NA	NA	NA	4.72247e+06	1.06025e+07	8.05678e+06	6.33666e+06	NA	NA	NA	NA	5.30741e+06	841442	1.11986e+06	NA	NA	NA	NA	NA	NA	NA	NA	NA	NA	NA	NA	NA	NA	6.2558e+06	NA	6.67533e+06	NA	NA	NA	1.95969e+06	3.95734e+06	7.42403e+06	NA	NA	9.46875e+06	1.17867e+07	NA	NA	2.29036e+07
SL9A6_HUMAN	5.40851e+07	5.34372e+07	5.41772e+07	6.04849e+07	NA	NA	NA	NA	2.76382e+07	3.49006e+07	3.55202e+07	2.43838e+07	NA	NA	NA	NA	5.11408e+07	4.59944e+07	4.59497e+07	4.18304e+07	NA	NA	NA	NA	4.68534e+07	4.35997e+07	3.66992e+07	4.19061e+07	NA	NA	NA	NA	1.82904e+07	1.52342e+07	1.5977e+07	8.8458e+06	NA	6.27977e+06	NA	5.78316e+06	1.12788e+07	16690380	NA	5.35634e+06	NA	7.58135e+06	2.05798e+07	NA	3.82125e+07
SLAF5_HUMAN	3174701109	4875151031	3432019844	3768216409	1.83713e+06	3.71979e+06	3.29588e+06	2.16175e+06	1358460269	1133150966	1425021841	1083609716	1.42137e+06	3.76247e+06	7.20507e+06	2.27067e+06	1377580044	1739850510	1222689107	1398972161	1.18088e+07	NA	NA	NA	1.33038e+08	1.09823e+08	9.64417e+07	7.71936e+07	9.96722e+07	6.43868e+07	5.76985e+07	3.77627e+07	1195425127	6.1309e+08	5.87428e+08	516851862	9.10594e+06	NA	7.90427e+08	799072259	1340701991	1734468030	4.00893e+06	3.85718e+07	1189999066	1532880427	4.79767e+06	3.91782e+07	5.83416e+08
SO4C1_HUMAN	7.8071e+07	6.84443e+07	8.70114e+07	5.66254e+07	2.39369e+07	NA	6.79603e+07	4.79016e+07	3.4125e+07	4.41993e+07	3.56975e+07	2.78526e+07	NA	NA	NA	NA	NA	4.30909e+06	NA	1.40004e+06	NA	1.59215e+07	NA	NA	3.56348e+06	8.07276e+06	3.09671e+06	NA	2.47019e+07	6.94927e+06	1.65754e+07	NA	7.00213e+06	2.75312e+06	1.10061e+07	1.59373e+07	NA	NA	1.77468e+07	3.81676e+07	6.75467e+07	8.41381e+07	NA	NA	1.01332e+07	4.31179e+07	NA	4.51389e+06	1.31503e+07
SORL_HUMAN	8.44965e+07	1.11216e+08	9.39021e+07	2.98841e+08	6.432e+07	5.83261e+07	1.57447e+07	1.72123e+07	2.53465e+08	229474106	6.97211e+07	238382413	1.46915e+08	3.21606e+07	1.98895e+07	1.18039e+07	4.29973e+08	1.39114e+08	3.96754e+08	157643794	4.4252e+07	6.48079e+06	2.07932e+07	2.2495e+07	1.14302e+08	1.07836e+08	9.51386e+07	1.11132e+08	3.02623e+07	4.85351e+07	1.75093e+08	1.92178e+08	1.33688e+08	1.32028e+08	1.25925e+08	1.40968e+08	2.6197e+07	2.6612e+07	9.93803e+07	129121598	1.52242e+08	228726838	7.05981e+06	9.40968e+07	2.40386e+08	2.28026e+08	3.57169e+07	1.74456e+07	1.6891e+08
SORT_HUMAN	4.84197e+06	NA	3.25662e+06	NA	NA	4.99877e+06	8.87783e+06	1.11266e+07	9.2628e+06	1.06789e+07	5.35367e+06	2.40516e+06	NA	8.20198e+06	NA	NA	1.77547e+07	NA	3.35855e+07	NA	NA	NA	3.98916e+07	2.13742e+07	4.7798e+06	4.18947e+06	2.36408e+06	957311	3.66898e+06	3.77877e+06	NA	NA	5.78529e+07	6.29375e+07	2.27712e+07	46402168	3.03134e+06	1.22022e+07	4.40908e+07	5.17115e+07	9.2138e+07	1.24515e+08	1.6775e+07	14734947	NA	9.20047e+06	NA	3.55649e+07	4.4151e+06
SPNS3_HUMAN	9.28734e+07	9.85249e+07	5.29023e+07	106090334	491721	2.37805e+06	4.828e+06	6.48797e+06	5.97498e+07	6.87269e+07	3.23652e+07	6.2891e+07	4.10442e+07	4.71665e+07	NA	NA	1.98031e+08	2.18678e+08	9.33634e+07	2.1813e+08	NA	5.63861e+07	NA	NA	7.96475e+07	7.72552e+07	7.20449e+07	5.05471e+07	2.92514e+07	281949	1.49784e+06	1.25405e+07	4.25367e+07	6.51367e+07	2.96875e+07	3.90777e+07	NA	NA	6.21512e+07	2.99295e+07	1.34587e+08	1.20866e+08	7.63075e+06	NA	3.77618e+06	2.23194e+07	NA	NA	3.77981e+07
SSRA_HUMAN	2538302898	2329488782	1941236813	3668895128	1.45097e+08	9.51266e+07	1.63995e+07	5.53099e+07	2922973697	4521411506	3161334821	2890892751	8.1491e+07	1.33844e+08	1.98027e+08	1.49464e+08	1830476062	1677101763	1877940770	1872183291	1.06959e+08	3.72829e+08	1.11736e+08	3.24495e+08	1216165901	1132180781	888703882	1167703114	8.55769e+08	435269820	533208880	603316081	2858548345	3146935455	2549723822	2912656389	1.23105e+08	5.84116e+08	2291583617	2085517702	2828311807	2925920706	1816924105	2278323838	9.93762e+08	6.09012e+08	4.50853e+08	1.88927e+08	1562690551
STAB1_HUMAN	2.49997e+07	2.27817e+07	NA	2.17355e+07	NA	NA	NA	NA	1.18436e+07	2.09052e+07	1.54802e+07	NA	NA	NA	NA	NA	1.60626e+07	1.19945e+07	1.02338e+07	1.29994e+07	NA	NA	NA	NA	2.75646e+07	3.00914e+07	3.01818e+07	2.60874e+07	1.61872e+07	1.39652e+07	1.43413e+07	1.62602e+07	NA	NA	NA	NA	NA	NA	NA	NA	NA	NA	NA	NA	NA	NA	NA	NA	NA
STEA4_HUMAN	3.04014e+06	1.04781e+06	358870	122004	NA	NA	963200	382109	122073	111431	NA	37891	NA	NA	NA	817340	NA	NA	436133	616494	NA	NA	NA	NA	NA	NA	NA	NA	NA	NA	NA	NA	NA	NA	NA	1.75153e+06	NA	NA	7.46303e+06	4.52967e+06	7.71262e+06	7.43167e+06	1.35852e+06	447437	4.48274e+06	NA	NA	NA	NA
STIM1_HUMAN	8.40719e+08	1144760891	6.46561e+08	7.66092e+08	7.3664e+07	7.01948e+07	1.08261e+08	9.84359e+07	5.118e+08	8.14324e+08	4.50868e+08	7.23071e+08	7.84512e+07	7.48992e+07	4.00441e+07	7.72495e+07	8.41498e+08	8.92582e+08	1106464322	1170098468	6.89271e+07	3.17318e+07	8.52816e+07	9.6525e+07	1308194647	1225846607	1675561911	1686347393	1.35392e+08	1.5364e+08	1.66387e+08	1.32717e+08	3.86314e+08	9.34941e+08	1.46693e+08	4.34198e+08	8.95524e+06	1.59638e+08	6.54961e+08	6.37914e+08	1708861301	1080552897	1.76695e+08	2.35111e+08	3.6865e+08	3.62149e+08	9.39066e+07	1.98561e+07	4.13682e+08
STT3B_HUMAN	569652587	4.53331e+08	5.24181e+08	3.30925e+08	3.22002e+07	3.03639e+07	3.92846e+07	9.52293e+06	5.72844e+08	5.87272e+08	6.16079e+08	5.65779e+08	8.70121e+07	7.43839e+07	155341115	5.94019e+07	8.26899e+08	8.06387e+08	9.93808e+08	1177539955	1.8909e+08	9.27301e+07	1.64453e+08	5.44814e+07	702999400	553766537	7.65302e+08	7.12709e+08	8.60614e+08	706330649	6.80218e+08	4.55279e+08	2.82409e+08	3.47753e+08	3.02257e+08	3.60616e+08	4.30035e+07	5.10946e+07	2.27327e+08	1.93889e+08	2.35159e+08	2.80137e+08	2.86769e+08	2.38329e+08	2.33781e+08	2.77382e+08	2.4794e+07	5.52409e+07	6.66361e+08
SUSD1_HUMAN	1.14808e+07	1.72678e+07	1.64267e+07	1.60504e+07	7.83357e+06	3.29275e+07	3.2909e+07	3.69329e+07	3.25272e+07	1.73037e+07	2.94519e+07	2.19394e+07	6.34468e+07	1.31605e+07	6.69626e+07	2.4179e+07	2.03619e+07	9.64774e+06	1.91758e+07	2.23416e+07	7.3419e+06	3.55986e+07	2.20213e+07	2.55367e+07	1.3912e+07	2.40202e+07	2.50368e+07	1.10298e+07	1.75e+07	18744717	1.42793e+07	1.25919e+07	837411	5.06572e+06	2.13285e+06	2.43013e+07	5.51443e+06	NA	1.43106e+07	1.5242e+07	8.4061e+07	7.47034e+07	1.99657e+06	4.43994e+06	7.88249e+06	1.17927e+07	NA	2.6871e+06	NA
SV2A_HUMAN	6.23532e+07	2.94511e+07	4.3973e+07	3.87879e+07	2.06769e+06	NA	NA	1.1437e+06	3.44415e+07	5.98256e+07	5.26731e+07	4.52942e+07	3.81175e+06	1.59741e+07	5.80054e+06	1.31021e+06	5.25925e+06	9.00714e+06	NA	1.65703e+07	NA	NA	NA	4.39666e+06	1.35227e+07	1.73509e+07	2.13454e+07	5.46941e+07	1.29692e+06	5.77918e+06	1.06138e+07	1.31517e+07	2.14181e+07	2.93314e+07	2.14149e+07	2.64957e+07	9.44826e+06	NA	5.04544e+07	4.79582e+07	3.41711e+06	1.62277e+07	2.62744e+07	3.54376e+07	3.42153e+07	5.07478e+07	NA	4.46138e+06	1.01686e+07
SYPL1_HUMAN	23995171030	28205525524	25469020735	28830932122	1.08444e+07	1.53196e+07	1.14081e+07	1.76046e+07	14844514361	15742784443	10561350286	9509936015	6.65456e+07	3.462e+07	4.84597e+07	2.81742e+07	3345592266	3533643837	2076092621	3483660936	1.43746e+07	1.67543e+07	5.61469e+06	2.13564e+07	4365315780	4242602110	4654014024	4337150285	1.61516e+08	2.67791e+08	1.19764e+08	1.27988e+08	2456157250	1734289951	2153538711	2233677236	7.16859e+06	3.67771e+07	7.33096e+08	3.14266e+08	1066303389	2.82648e+08	3.75177e+07	3.84652e+08	4296674376	5316282064	8.43518e+07	7.96999e+07	4514269948
T161A_HUMAN	1.77922e+07	1.30779e+07	1.05553e+07	1.06774e+07	475433	NA	NA	4.12321e+06	1.91605e+07	1.80719e+07	2.49881e+07	2.8114e+07	2.87635e+06	3.00325e+06	216666	4.0801e+06	8.05803e+06	1.7042e+07	8.78194e+06	2.93486e+07	NA	NA	NA	NA	1.92534e+07	2.16977e+07	2.71543e+07	1.30615e+07	1.03593e+07	1.46166e+07	2.35444e+07	2.07298e+07	313874	1.376e+06	1.05281e+06	2.06932e+07	NA	NA	NA	4.06604e+06	408114	NA	4.66719e+06	1.72996e+06	494055	961630	2.97597e+06	NA	1.34142e+06
TEST_HUMAN	4.96397e+07	6.45588e+07	8.03827e+07	7.18867e+07	8.34637e+06	NA	NA	NA	3.45846e+07	1.26803e+07	3.6009e+06	9.13708e+06	NA	NA	5.50156e+06	NA	4.95079e+07	9.57503e+07	5.07054e+07	9.38252e+07	NA	NA	NA	NA	2.33249e+08	3.73402e+07	6.16788e+07	186151977	1.00769e+08	1.03546e+08	8.05362e+07	1.20458e+08	NA	9.19157e+06	NA	7.03216e+06	NA	NA	4.25696e+07	1.95948e+07	4.01532e+07	4.38819e+07	1.95515e+07	2.06039e+07	7.25876e+07	NA	NA	NA	NA
TGFR1_HUMAN	5.56534e+07	5.7926e+07	4.51764e+07	4.53172e+07	NA	NA	NA	NA	2.65951e+07	1.15908e+07	1.32616e+07	1.24234e+07	NA	NA	NA	NA	1.06284e+06	NA	1.54565e+06	NA	NA	NA	NA	NA	NA	NA	3.34386e+06	NA	3.81097e+06	NA	NA	NA	NA	NA	NA	8.68029e+06	NA	NA	1.1761e+07	NA	NA	NA	NA	NA	9.36854e+06	NA	NA	NA	6.97007e+06
TGFR1_HUMAN	4.93319e+08	5.15577e+08	510397221	5.27409e+08	3.15421e+06	3.92474e+08	4.51419e+07	1.08942e+07	2.09745e+08	2.2246e+08	2.4866e+08	2.12373e+08	3.11942e+07	2.90557e+08	NA	6.65889e+06	2.72513e+08	1.4712e+08	2.10925e+08	2.57195e+08	1.14221e+07	1.73019e+06	1856689008	7.26529e+08	7.27846e+07	5.18226e+07	6.6204e+07	7.05689e+07	8.80331e+08	1065370516	4.32871e+08	4.90507e+08	1.11329e+07	1.60464e+07	1.55019e+07	1997617156	2900929715	3.34934e+06	4.27488e+06	5.96678e+07	1.96943e+07	3.7878e+07	3.38551e+08	3.0444e+08	1.49943e+08	5.05594e+07	3796769616	2837708978	6.56519e+08
TGON2_HUMAN	1.33374e+08	1.29162e+08	1.25779e+08	1.1431e+08	3.76514e+06	6.42575e+06	8.25725e+06	397089	4.42201e+08	3.88736e+08	525695541	4.75294e+08	474446	3.39176e+06	1.57776e+06	955150	4.36358e+08	5.45843e+08	4.13378e+08	5.46931e+08	3.82518e+06	NA	NA	351057	914028847	8.27705e+08	994765031	9.76381e+08	2.34911e+07	4.65182e+07	8.70854e+06	NA	6.99595e+08	4.96027e+08	5.35634e+08	6.61648e+08	NA	667114	2.19484e+08	1.72563e+08	6.8393e+08	6.06327e+08	211575	2.10525e+06	2.43227e+07	8.19202e+07	NA	NA	2.11779e+08
TLR1_HUMAN	6.07349e+06	1.31e+06	6.05835e+06	NA	NA	NA	NA	NA	2.64611e+06	NA	2.74367e+06	1.10484e+06	NA	NA	NA	NA	1.10828e+07	1.99909e+07	8.27881e+06	1.78335e+07	NA	NA	NA	NA	4.52165e+06	2.63395e+06	1.91309e+06	2.45302e+06	NA	1.18615e+06	NA	NA	1.06005e+07	NA	5.19881e+06	NA	NA	NA	1.531e+07	2.40142e+07	4.49197e+07	5.74589e+07	NA	NA	3.80124e+06	3.65346e+06	1.49778e+06	1.27455e+06	8.705e+06
TLR2_HUMAN	9.94453e+07	9.63119e+08	5.1104e+08	1.29508e+08	7.61392e+07	6.85449e+07	9.09007e+07	6.0585e+07	4.00027e+08	3.89116e+08	3.01389e+08	2.4337e+08	6.49954e+07	1.02125e+08	5.16092e+07	6.19824e+07	6.88249e+08	3.08516e+08	4.6748e+08	4.81144e+08	1.7749e+08	4.22889e+06	NA	1.98004e+08	2.36327e+08	2.61961e+08	2.14614e+08	2.45635e+08	1.79542e+08	2.56599e+08	3.62913e+08	3.29435e+08	3.64972e+08	1040369922	2.88139e+08	3.65965e+08	1.17382e+08	1.32288e+06	1252360024	1324624148	2195078967	2074825077	6.27675e+07	1.90432e+08	1.26138e+08	5.40485e+08	5.5367e+07	9.06822e+07	3.13245e+08
TM154_HUMAN	231044316	3.16984e+08	2.66184e+08	3.31773e+08	NA	NA	NA	NA	2.08203e+08	1.47189e+08	1.72402e+08	1.42491e+08	NA	NA	NA	NA	3.24166e+07	4.69696e+07	1.248e+08	5.80116e+06	NA	NA	NA	NA	3.19775e+06	NA	NA	NA	2.53355e+07	NA	NA	NA	8.67036e+08	3.47e+08	7.33997e+08	2.64104e+08	NA	NA	NA	3.09063e+07	1.30074e+08	9.47281e+07	NA	NA	4.75389e+07	2.04029e+08	NA	NA	7.10464e+07
TM245_HUMAN	7.07996e+07	816750	5.90256e+07	223492	NA	NA	NA	NA	6.69456e+07	5.30088e+07	4.51666e+07	3.91176e+07	5.95966e+06	NA	1.84356e+06	NA	3.91301e+06	6.53996e+07	6.87656e+07	8.05736e+07	NA	NA	NA	NA	3.17125e+07	9.42855e+06	2.64817e+06	1.56227e+06	1.00547e+08	948345	469478	1.35142e+06	2.41805e+07	1.43592e+08	6.70914e+06	1.2476e+08	NA	4.14428e+06	NA	NA	3.46218e+06	2.76224e+07	1.55847e+07	1.01591e+08	NA	1.20896e+06	NA	NA	9.21428e+06
TM87A_HUMAN	8.8528e+07	1.84147e+08	1.78614e+08	2.13752e+08	1.63247e+07	4.9801e+07	6.62302e+07	9.29507e+07	314041653	273073342	4.55094e+08	1.83092e+08	1.54327e+08	2.83615e+07	4.7016e+07	8.28699e+07	2.39978e+08	3.28329e+08	2.49497e+08	3.36928e+08	7.07859e+07	3.07633e+07	1.55879e+08	4.91085e+07	3.55416e+08	358371931	3.63697e+08	2.71899e+08	3.25278e+07	1.22097e+08	8.87079e+07	7.6377e+07	1.57404e+08	1.54151e+08	1.4291e+08	1.64693e+08	4.85877e+07	5.65395e+07	9.47937e+07	1.1362e+08	8.17984e+07	7.87672e+07	3.92029e+07	1.3217e+08	1.04208e+08	3.52269e+07	8.37365e+07	9.38961e+06	9.92155e+07
TM9S1_HUMAN	3.35768e+07	2.18001e+07	1.59432e+07	2.32637e+07	NA	NA	NA	NA	3.06776e+07	5.68098e+07	2.2791e+07	3.95683e+07	NA	6.94766e+06	NA	2.30023e+06	1.61857e+07	5.00375e+07	4.4148e+07	115343627	NA	NA	5.90882e+06	NA	4.61721e+07	3.21934e+07	3.2769e+07	4.48194e+07	4.85477e+06	4.45701e+07	157893396	1.01211e+08	3.84243e+07	4.67862e+07	5.72363e+07	5.57517e+07	2.78934e+06	2.44468e+07	1.38008e+07	1.75044e+07	2.37049e+07	2.94116e+07	3.03408e+06	4.47657e+06	1.59517e+07	1.06439e+07	NA	1.96095e+06	2.65927e+07
TM9S2_HUMAN	381931727	4.72923e+08	4.47749e+08	2.57388e+08	6.84426e+07	6.03882e+07	29090474	2.5254e+07	4.58123e+08	5.38942e+08	4.83702e+08	4.15043e+08	2.04233e+08	1.77884e+08	2.12521e+07	1.80851e+07	1397798028	9.28373e+08	1061547657	8.27552e+08	1.43601e+08	1.55669e+07	1.10215e+08	9.2321e+06	5.06309e+08	4.30832e+08	9.1909e+08	1014563936	1.66617e+08	1.69384e+08	2.1311e+08	1.75984e+08	556951697	4.17838e+08	6.3868e+08	5.08772e+08	1310909927	1426577616	4.37081e+08	2.88355e+08	2.41114e+08	3.33481e+08	2.14993e+08	3.86982e+08	3.11535e+08	1.95893e+08	1137455324	8.17936e+08	4.92921e+08
TM9S3_HUMAN	5.26432e+08	4.85286e+08	4.32996e+08	7.61421e+08	3.87326e+07	1304463864	2.50303e+08	265274184	6.24917e+08	5.95769e+08	5.75925e+08	5.90005e+08	2.77688e+08	1.43228e+08	3.3181e+08	2.30554e+08	1370031141	1112786320	1148743811	1084673524	8.40887e+07	3.1865e+08	5.83253e+07	5.17519e+07	1664663103	1488313157	2008494707	1757300482	4.26385e+08	3.23815e+08	4.7154e+08	2.44696e+08	778231200	8.43872e+08	6.45186e+08	7.98306e+08	3.47609e+07	1377583715	4.73842e+08	6.39819e+08	5.85087e+08	7.46812e+08	172961156	149428853	4.38392e+08	9.4103e+07	7.1831e+07	6.93914e+06	3.62127e+08
TM9S4_HUMAN	2.21105e+08	1.45059e+08	1.67009e+08	1.28089e+08	460567	NA	1.21357e+07	6.88665e+06	3.8459e+08	372327181	3.47787e+08	2.99549e+08	4.61267e+07	5.62887e+07	NA	3.39645e+06	7.00938e+08	795002942	5.47904e+08	7.96055e+08	1.70609e+07	1.28545e+07	2.76025e+06	1.81814e+07	7.42044e+08	6.22599e+08	7.57956e+08	939390085	3.68523e+08	3.42631e+08	6.70968e+08	4.37758e+08	9.98482e+08	8.11792e+08	7.56181e+08	8.13475e+08	1.32292e+08	1.22076e+08	6.15199e+08	1.17541e+08	3.58283e+08	3.99509e+08	6.32258e+08	793980517	1.57024e+08	2.77825e+08	1.55879e+08	2.21345e+08	5.81858e+08
TMED7_HUMAN	3704760509	5.42782e+08	1021571856	4.8302e+08	4.24704e+07	4.77571e+07	1.16669e+08	4.48795e+06	2970129733	3211798630	2395136110	5720822791	2630836370	5787624217	3.00667e+08	2.93019e+08	486587423	5.19368e+08	2.49901e+08	5.28367e+08	6.59133e+08	5.23383e+08	7.04574e+08	4.33623e+08	5.50349e+08	7.67126e+08	4.82808e+08	465012276	2.78009e+08	2.64296e+08	4.05149e+08	2.37739e+08	2183394837	13075528187	2313655553	17266275837	328887320	4.84622e+08	8164228404	8830851323	2139217870	2778721370	2.55548e+08	14026630591	22661742988	2139917680	6.56616e+07	8.49642e+07	7.02322e+08
TMX3_HUMAN	1.36866e+08	8.18824e+07	116598488	8.43947e+07	3.50564e+07	1.48569e+07	1.36619e+07	NA	1.19726e+08	4.1466e+07	110778715	8.96305e+07	NA	2.4736e+07	6.01084e+07	4.00856e+08	6.06293e+08	7.21753e+08	689303397	921830759	3.11156e+06	5.20945e+07	2.56696e+07	3.28229e+07	2.67932e+08	2.28932e+08	2.84317e+08	2.52976e+08	2.29071e+08	1.54359e+08	1.94791e+08	1.78977e+08	2.93774e+08	2.18255e+08	3.5021e+08	1.93818e+08	8.95541e+06	1.1822e+07	6.89216e+07	4.51733e+07	1.81589e+08	2.60137e+08	2.01697e+08	2.3706e+07	4.65681e+07	3.15475e+07	1.06159e+07	2.19701e+07	1.12494e+08
TMX4_HUMAN	1.47781e+07	4.36476e+07	1.3154e+07	3.40862e+07	8.09317e+06	2.45398e+07	2.26338e+06	3.54979e+06	6.71681e+07	9.65968e+07	7.31001e+07	7.02904e+07	8.45421e+06	9.63682e+06	6.25645e+06	1.68908e+07	8.7211e+07	1.2103e+08	1.26761e+08	1.35762e+08	6.26622e+06	1.11467e+07	4.75529e+06	2.2298e+07	1.05493e+08	122587172	8.38876e+07	1.47541e+08	8.93876e+07	4.73179e+07	9.59724e+07	4.45332e+07	3.71016e+08	1.47047e+08	9.06003e+07	1.42652e+08	3.07671e+07	5.78745e+06	2.54481e+07	1.93891e+07	1.62292e+07	3.82054e+08	7.59518e+07	1.00112e+08	6.72526e+07	1.25011e+07	1.75581e+07	1.45371e+07	3.70257e+07
TN13B_HUMAN	1.36931e+08	1.30137e+08	179173427	1.76219e+08	NA	NA	NA	NA	2.30217e+07	5.76351e+07	4.66149e+07	5.3515e+07	NA	NA	NA	NA	1.67413e+06	NA	NA	NA	NA	NA	NA	NA	1.00166e+06	NA	NA	NA	NA	NA	NA	NA	NA	NA	NA	NA	NA	8.58523e+06	3.5651e+07	NA	2.25628e+07	6.01937e+06	1.03084e+07	1.73366e+07	2.07488e+07	9.54106e+07	7.30293e+06	NA	1.82318e+07
TNR1A_HUMAN	1.49192e+08	1.67156e+08	1.21447e+08	1.43476e+08	2.01079e+06	4.606e+06	2.06681e+06	5.52677e+06	2.1472e+07	2.88126e+07	2.08103e+07	1.98988e+07	2.91413e+07	8.89613e+06	NA	3.30461e+07	4.44798e+07	7.87604e+07	5.27722e+07	1.05951e+08	1.98475e+07	1.3449e+07	1.497e+07	8.39968e+06	3.64522e+06	1.8116e+07	1.47132e+07	1.7037e+07	NA	891972	NA	3.1225e+06	2.78959e+06	9.57141e+06	1.84087e+06	5.79431e+06	2.99123e+07	6.97444e+07	7.00916e+06	5.91907e+06	1.27078e+06	3.49712e+06	6.33176e+06	NA	5.19038e+07	6.74895e+07	1.41853e+07	2.14268e+07	3.23415e+07
TNR1B_HUMAN	4.95499e+08	8.14942e+08	4.75365e+08	4.43063e+08	854142	1.07285e+06	1.75231e+06	7.14017e+06	7.27792e+08	8.16828e+08	1010756588	8.91144e+08	2.08903e+07	1.30954e+07	3.3779e+06	1.50729e+07	2.17459e+07	5.6566e+07	4.35368e+07	2.48127e+07	2.49386e+06	2.03755e+07	2.62812e+06	943238	NA	2.74696e+06	NA	9.5103e+06	2.15288e+07	2.05737e+07	1.63186e+07	2.70356e+07	5.4651e+06	5.46919e+06	NA	NA	3.70104e+06	3.20045e+06	4.33304e+07	2.40336e+07	238737398	2.55728e+08	5.00237e+06	6.86693e+06	4.12211e+08	2.81725e+08	6.85868e+06	3.60852e+06	5.21662e+07
TNR3_HUMAN	8.84425e+08	6.46306e+08	7.09106e+08	5.01581e+08	1.01833e+07	1.0114e+07	1.34476e+07	7.14079e+06	2.16225e+08	2.19796e+08	2.31051e+08	2.82165e+08	NA	NA	NA	NA	2.67718e+08	6.30154e+08	2.30535e+08	5.81615e+08	NA	NA	NA	9.61029e+06	1.30587e+07	101985118	4.73999e+07	1.75068e+08	NA	1.59368e+07	7.67899e+06	NA	2.84638e+08	2.60849e+07	2.38027e+08	7.58474e+07	NA	NA	154312511	1.8704e+08	8.84292e+07	1.68875e+08	NA	NA	2.95372e+08	2.42634e+08	NA	1.3828e+07	2.98968e+07
TNR5_HUMAN	6.99064e+07	9.04546e+07	6.57874e+07	9.3222e+07	NA	NA	NA	NA	3.5078e+07	3.20879e+07	3.39628e+07	3.31156e+07	NA	NA	NA	NA	NA	NA	NA	NA	NA	NA	NA	NA	NA	NA	NA	NA	NA	NA	NA	NA	NA	NA	NA	NA	NA	NA	NA	NA	NA	NA	NA	NA	100818840	1.18172e+08	NA	NA	NA
TNR6_HUMAN	3433348138	3911309947	2784471246	3528566499	1.60414e+08	1.48545e+08	7.92238e+07	249034324	2243046236	4285148855	4545921742	2660474186	3.40848e+07	6.14137e+07	1.60315e+07	1.84833e+08	1006795796	1582229362	750797963	6.12741e+08	7.45857e+07	93988.1	6.9024e+06	1.61268e+06	5.23131e+08	324768498	1.90153e+08	2.63805e+08	1.35206e+07	7.03218e+06	1.5696e+07	1.2027e+08	5006480454	4884195216	4469649814	4680784165	1.29154e+08	121159123	1423542900	1472600590	3889765459	3455074327	266520353	3.31981e+08	1956142532	1937909385	9.2208e+07	9.671e+07	2889796841
TNR8_HUMAN	3.11566e+07	2.51334e+07	3.38279e+07	7.15556e+06	NA	NA	NA	NA	2.51807e+07	4.38012e+07	4.17052e+07	6.90719e+07	NA	NA	NA	NA	8.32545e+07	8.75546e+07	5.68927e+07	7.78457e+07	NA	NA	NA	NA	3.49326e+07	4.02104e+06	2.47178e+07	NA	NA	NA	NA	NA	4.48405e+07	NA	2.45072e+06	NA	NA	NA	NA	NA	NA	NA	NA	NA	1.02533e+07	5.31886e+06	NA	NA	7.21979e+06
TPC1_HUMAN	2.47118e+06	2.48672e+06	8.1583e+06	8.80768e+06	NA	NA	NA	NA	4.19122e+06	6.14774e+06	6.01564e+06	NA	NA	NA	NA	NA	3.83502e+06	5.16044e+06	2.99209e+06	1.16488e+06	NA	NA	NA	NA	1.79549e+07	2.03511e+07	2.17758e+07	2.48231e+07	NA	NA	NA	NA	NA	NA	NA	NA	NA	NA	NA	NA	NA	102989	NA	NA	NA	NA	NA	NA	NA
TR10A_HUMAN	1.1913e+07	1.86508e+07	NA	1.57114e+07	NA	NA	NA	NA	NA	NA	1.40645e+06	1.92268e+06	NA	NA	NA	NA	1.66532e+07	2.93542e+07	1.82723e+07	1.88012e+07	NA	NA	NA	NA	1.2037e+07	6.64865e+06	8.31317e+06	8.44255e+06	NA	NA	NA	NA	NA	NA	NA	NA	NA	NA	NA	NA	NA	1.60827e+06	NA	NA	NA	NA	NA	NA	NA
TR10D_HUMAN	1.68162e+08	2.38806e+08	1.35142e+08	193487351	1.57124e+07	1.56569e+07	1.38165e+07	5.24936e+07	1.87176e+08	1.67642e+08	1.43481e+08	2.43069e+08	2.18178e+07	2.21925e+07	7.78362e+07	4.08095e+07	5.22321e+07	8.95551e+07	4.98649e+07	3.66456e+08	2.81123e+07	2.27197e+07	6.45086e+07	1.01996e+07	1.08864e+08	1.35104e+08	6.60164e+07	3.15105e+07	1.84393e+07	3.85919e+06	2.1589e+06	8.77884e+06	2.95759e+07	9.2407e+07	1.48386e+07	1.30301e+08	NA	2.51511e+07	1.24059e+08	1.86912e+08	7.1654e+07	2.42837e+08	1.15943e+08	1.49441e+08	264083066	1.71168e+08	5.4631e+07	3.40031e+07	NA
TR19L_HUMAN	4.60689e+08	5.11567e+08	4.54052e+08	4.08855e+08	NA	NA	NA	NA	3.41398e+08	4.16691e+08	3.61088e+08	3.0312e+08	NA	NA	NA	NA	409181408	251094467	4.65693e+08	3.65792e+08	NA	NA	NA	NA	3.79463e+07	NA	NA	NA	NA	NA	NA	NA	NA	NA	NA	NA	NA	NA	NA	1.11776e+07	3.13106e+07	9.11436e+07	NA	NA	6.36124e+07	3.72147e+07	NA	NA	3004648518
TREM1_HUMAN	1.11208e+08	1.26742e+08	1.10602e+08	1.10495e+08	3.12758e+06	NA	NA	5.86318e+06	5.95417e+07	4.10708e+07	1.81256e+06	3.6219e+07	NA	NA	NA	NA	1.40419e+07	NA	2.17784e+07	8.84372e+06	NA	NA	NA	NA	NA	NA	NA	1.03428e+07	NA	NA	NA	NA	1.20823e+08	5.71855e+07	1.08635e+08	1.71261e+07	NA	NA	1.68099e+07	1.49869e+07	NA	2.7339e+07	2.07519e+07	NA	2.03311e+07	9.79886e+07	9.88517e+06	NA	117547505
TRFM_HUMAN	1393332234	1257898484	1438341979	1307906469	1.3822e+07	1.82676e+07	2.12291e+06	5.0245e+06	5.09475e+08	500267619	5.3122e+08	4.98027e+08	1.28991e+07	1.33361e+07	6.32689e+06	7.66418e+06	4.37056e+07	1.06891e+08	2.36026e+07	6.0188e+07	4.48072e+06	6.31197e+06	4.29176e+06	6.8727e+06	8.54398e+07	7.87697e+07	8.27614e+07	7.6799e+07	6.18303e+07	9.00581e+07	1.65308e+08	106619556	1.3429e+08	214086626	139967215	1.8513e+08	4.15837e+06	7.14483e+06	6.39744e+08	5.80572e+08	1226384171	1131039419	1.24465e+07	2.57939e+07	1065171423	9.8167e+08	3.47249e+07	1.55635e+07	2.7422e+08
TRPV2_HUMAN	6.93427e+08	7.44499e+08	8.54826e+08	8.89219e+08	3.61105e+07	1.00298e+08	1.06137e+07	1.55073e+07	3.127e+08	3.64883e+08	1.46573e+08	1.33116e+08	2.10789e+07	4.36666e+07	4.88344e+06	5.74831e+07	102826377	2.38492e+08	1.68579e+08	1.31309e+08	1.44546e+07	3.79942e+06	1.135e+06	NA	2.13554e+08	1.71234e+08	2.17871e+08	1.68056e+08	7.34994e+07	6.02589e+07	1.77875e+07	4.71259e+07	2.45748e+08	1.88997e+08	2.4636e+08	1.60952e+08	6.14528e+06	3.36724e+08	4.49295e+07	1.1873e+08	9.59829e+07	1.09182e+08	1.45542e+08	2.70397e+07	115966838	107346898	1.81422e+07	2.803e+07	3.18163e+08
TSN14_HUMAN	3371174981	4804346164	3350045834	4499849543	5.69463e+08	8.30392e+08	5.28125e+08	5.19938e+08	1924764293	1872173022	9.53158e+08	2432997174	1167259719	1478584389	1504425642	1342334883	5419582550	5356076444	3702929765	5640703541	2067529523	1.1881e+08	2472449173	1860643643	2050270755	1949614517	2183003788	1504835706	4.31995e+08	2.52962e+08	3.8265e+08	5.60011e+08	3670716442	2892290098	754063145	3155007275	5.91088e+08	1922613349	1968011038	3075728773	7.96669e+08	1761640692	5.47397e+08	4.18577e+08	2525599093	2224321240	1.37266e+08	1.19603e+08	2355970963
TSN15_HUMAN	1.84364e+08	2.60445e+08	2.27329e+08	2.484e+08	3.40696e+07	2.20999e+07	2.65222e+07	8.67305e+06	8.62572e+07	1.12496e+08	6.80161e+07	6.65672e+07	1455016781	5.28409e+07	6.3657e+07	3.77015e+07	1.86029e+07	1.44712e+08	7.56272e+07	1.52494e+08	1.67918e+08	1.26732e+08	NA	5.29603e+07	2.97165e+07	2.48695e+08	7.17693e+07	170230403	1.32073e+07	1.13422e+07	2.94228e+07	2.90863e+07	5.79104e+07	1.49701e+07	9.71944e+06	8.54854e+06	3165479196	NA	1.17638e+07	7.41541e+06	8.01897e+06	4.4583e+07	4.37494e+07	5.86466e+07	NA	1.51245e+08	8.83979e+07	1.99127e+07	1.69762e+08
TSN2_HUMAN	2.80259e+08	3.07868e+08	2.68108e+08	3.1944e+08	6.59436e+07	5.40046e+07	7.24168e+07	1.43795e+07	6.77293e+07	6.56931e+07	4.81302e+07	3.74816e+07	5.72079e+07	3.46646e+06	8.43384e+07	NA	NA	5.45395e+06	NA	1.98038e+07	NA	NA	NA	NA	7.31721e+07	6.54474e+07	8.21366e+07	8.20241e+07	NA	2.41376e+07	2.48337e+07	1.80934e+07	NA	NA	NA	NA	NA	NA	NA	NA	NA	NA	NA	NA	7.30462e+06	NA	NA	NA	NA
TSN33_HUMAN	176982658	1.32534e+08	1.7415e+08	1.52637e+08	8.75902e+06	2.40489e+07	4.08837e+07	3.05045e+07	4.82885e+07	2.59121e+07	4.60126e+07	2.97152e+07	4.90269e+06	1.75772e+07	5.42838e+07	5.92639e+07	9.80361e+07	4.69268e+07	4.82132e+07	3.79374e+07	7.14779e+06	2.04832e+07	NA	7.10361e+06	3.06318e+07	3.74225e+07	4.05221e+07	4.00409e+07	2.00855e+07	5.05259e+07	1.11485e+07	7.02825e+06	5.82998e+06	6.9108e+06	1.02593e+07	4.67459e+06	NA	8.45545e+06	NA	NA	5.44739e+06	2.4753e+06	6.34952e+06	NA	NA	NA	NA	NA	2.01388e+07
TTYH3_HUMAN	9.95825e+07	7.89596e+07	1.09509e+08	7.86961e+07	1.73171e+07	1.84843e+07	1.01111e+06	782023	4.20719e+07	6.99549e+07	3.15406e+07	4.41562e+06	4.85016e+06	6.39578e+06	4.03682e+06	4.76626e+06	30751621	1.27353e+08	3.15821e+07	1.80697e+07	NA	1.74752e+07	7.92093e+06	1.79384e+07	2.24587e+07	1.5163e+07	9.5107e+07	1.73531e+07	7.17052e+07	1.21952e+07	7.26305e+07	1.5647e+07	1.52597e+08	8.09036e+07	6.50339e+07	7.78766e+07	NA	NA	1.50917e+07	1.81271e+08	8.58874e+06	3.46585e+08	1.38294e+08	1.32117e+08	3.42211e+07	2.87523e+07	NA	1.318e+06	1.77728e+07
TYRO3_HUMAN	1.97521e+08	2.29579e+08	1.93979e+08	2.03481e+08	1.14024e+06	NA	2.30168e+06	2.1237e+06	8.55777e+07	7.56361e+07	3.81978e+07	3.00014e+07	7.95185e+06	NA	9.79064e+07	6.01756e+06	6.60138e+07	8.14807e+07	7.32009e+07	8.67536e+07	1.07401e+08	3.81906e+07	1.88064e+06	5.50203e+07	5.31695e+07	6.22584e+07	7.01327e+07	8.46316e+07	4.24738e+07	3.18762e+07	3.17278e+07	2.46004e+07	1.60489e+07	7.3959e+06	2.68991e+07	6.94532e+06	8.30537e+07	3.20839e+08	2.42824e+07	3.79419e+07	2.45339e+07	3.19612e+07	4.95833e+07	5.58203e+07	4.93197e+07	5.12736e+07	4.47067e+08	4.60183e+07	4.20565e+07
UN93B_HUMAN	1.03655e+08	1.1432e+08	7.65269e+07	8.91725e+07	NA	NA	NA	NA	9.42155e+07	1.59653e+08	7.83923e+07	1.24052e+08	NA	NA	NA	NA	4.40685e+07	7.11591e+07	5.26577e+07	6.82673e+07	1.47726e+07	9.39076e+07	3.05134e+06	NA	4.2395e+07	4.14976e+07	3.41145e+07	8.43747e+06	4.26826e+07	4.44283e+07	3.97022e+07	1.06466e+08	669934	6.03081e+06	7.72904e+06	6.51237e+06	NA	NA	961562	1.49755e+06	1.37373e+07	1.38431e+07	1.37048e+06	2.99249e+06	1.97019e+07	NA	NA	NA	NA
UPAR_HUMAN	2.90008e+08	3.1429e+08	2.66298e+08	310407441	4.64662e+08	5.30377e+08	4.05208e+08	4.02728e+08	1.60135e+08	2.96988e+08	1.44416e+08	3.50399e+08	1077012682	2110720451	8.61416e+08	1527427359	124137270	9.97144e+07	1.65299e+08	4.81035e+07	3.99684e+08	3.7713e+08	4.88563e+08	307516999	6.34812e+08	2.1878e+07	5.94828e+08	540178075	1.49374e+08	1.18639e+08	1.12121e+08	1.19007e+08	5.96426e+06	5.06192e+08	1.14919e+08	3.92474e+08	NA	8.84112e+08	439131914	4.19048e+08	2.78256e+08	3.08724e+08	3.13072e+08	3.87373e+08	2.54011e+08	5.0138e+07	6.11932e+08	3.63312e+06	1.7243e+07
VLDLR_HUMAN	2.42057e+07	3.81035e+07	5.54055e+07	4.91087e+07	3.5483e+07	2.75958e+07	3.43142e+07	3.29397e+07	3.70662e+07	4.64352e+07	6.62041e+07	7.48101e+07	4.60287e+07	5.70551e+07	5.64333e+07	1.57376e+08	3.5283e+08	3.52094e+08	299137765	3.92554e+08	4.0817e+07	5.4535e+07	1.55692e+07	1.64246e+06	1.0277e+08	1.12243e+08	1.35311e+08	8.0449e+07	8.32066e+07	8.08737e+07	9.80858e+07	8.87429e+07	116185081	1.10056e+08	1.24901e+08	1.11634e+08	9.06785e+07	1.08134e+08	3.89898e+07	2.98944e+07	3.01156e+07	3.74074e+07	8.85736e+07	2.46866e+07	1.61442e+08	1.63304e+08	7.78621e+07	3.81037e+07	8.64684e+07
VNN2_HUMAN	1.47803e+07	NA	2.85839e+07	3.76172e+07	2.66993e+07	2.15489e+07	2.11284e+07	3.00004e+07	1.25912e+08	1.21075e+08	2.40241e+08	1.96787e+08	1.6669e+08	1.41418e+08	3.1792e+08	2.18502e+08	7.17165e+08	8.26177e+08	4.9082e+08	4.72811e+08	4.4761e+08	3.94217e+08	3.4143e+08	2.3122e+08	1.36357e+08	1.11998e+08	2.76296e+08	2.18124e+08	4.13008e+08	3.51776e+08	4.87233e+07	3.91758e+07	NA	NA	NA	NA	NA	NA	4.33311e+07	4.52631e+07	6.65707e+07	6.45559e+07	NA	NA	6.98522e+06	NA	2.71565e+07	NA	NA
VPP2_HUMAN	2.05154e+07	4.91106e+07	1.92412e+07	1.68132e+07	NA	NA	NA	NA	4.02559e+07	1.08094e+07	3.5332e+07	2.66492e+07	3.12651e+06	NA	NA	NA	4.96825e+07	9.46111e+07	6.29811e+07	8.97208e+07	NA	9.44637e+06	1.9565e+07	NA	1.24637e+08	1.08002e+08	9.55163e+07	9.85484e+07	7.81083e+07	6.28407e+07	7.48785e+07	7.97855e+07	1.68677e+07	2.15388e+07	2.40291e+07	1.20044e+07	8.58648e+06	1.43181e+07	1.38374e+07	9.48198e+06	4.10062e+07	1.73945e+07	8.02161e+06	3.22982e+06	2.29817e+07	1.07846e+08	2.43432e+07	2.04796e+07	5.18869e+07
VPP3_HUMAN	2.36341e+07	1.22637e+07	4.57149e+07	4.80515e+07	10976600	2.19777e+07	1.46766e+07	1.46309e+07	1.34857e+08	1.35552e+08	1.27048e+08	2.97057e+07	3.5521e+07	3.37841e+07	2.17664e+07	2.7198e+07	6.64783e+08	898626813	8.01872e+08	635887685	5.73339e+07	1.98892e+08	1.41666e+07	1.19824e+08	7.37941e+08	7.39057e+08	6.40277e+08	7.32192e+08	2.8223e+08	3.18797e+08	1.89978e+08	2.18353e+08	5.14407e+08	5.22637e+08	4.68088e+08	5.32666e+08	5.99928e+07	1.00131e+08	3.66923e+08	405655428	627832125	6.81208e+08	1.17714e+08	1.14225e+08	9.18545e+07	6.78257e+07	7.1044e+07	6.65593e+07	1.43086e+08
VSTM1_HUMAN	NA	NA	NA	NA	NA	NA	NA	NA	NA	NA	NA	NA	NA	NA	NA	NA	NA	2.17197e+07	NA	NA	NA	NA	NA	NA	NA	NA	NA	NA	NA	NA	NA	NA	NA	NA	NA	NA	NA	NA	NA	NA	1.79057e+07	1.49711e+07	NA	NA	NA	NA	NA	NA	NA
YLAT2_HUMAN	1576317362	1617144582	1757541867	1860713699	1.31674e+06	NA	8.04365e+06	NA	4.84682e+08	5.22193e+08	3.75856e+08	2.93449e+08	NA	NA	NA	NA	9.65089e+08	1124651155	8.10887e+08	8.47812e+08	1.77228e+06	1.51838e+07	1.13467e+06	2.68882e+06	2.76046e+08	2.83961e+08	255456299	2.37423e+08	8.05541e+07	4.89774e+07	5.52707e+07	8.56218e+07	1.27795e+08	9.77137e+07	8.46565e+07	1.03422e+08	7.96531e+06	3.28195e+06	2.38523e+07	8.39647e+07	9.25617e+07	8.59796e+07	6.66498e+07	9.34731e+06	2.62323e+08	2.50073e+08	2.5324e+06	6.30891e+07	5.10261e+07
ZDHC5_HUMAN	6.91072e+08	575407053	8.41965e+08	763170282	5.99587e+07	4.46156e+07	1.05177e+07	6.56842e+06	4.13448e+08	4.69815e+08	509512271	9.90212e+07	6.28776e+06	9.25744e+06	NA	2.71938e+07	2.80152e+08	2.36197e+08	2.10642e+08	2.32522e+08	1.02776e+08	437571	NA	NA	1.7213e+08	1.28474e+08	9.16688e+07	9.53207e+07	7.02948e+07	9.90692e+06	8.65917e+06	5.65464e+06	6.49832e+07	1.55379e+08	1.76987e+08	109510117	2.65811e+07	7.08934e+07	2.12734e+08	8.56506e+07	3.03194e+08	1.80033e+08	2.33869e+07	4.58615e+07	2.07499e+08	1.22717e+08	6.63161e+07	1.56586e+07	3.54888e+07
ZNT1_HUMAN	2422495847	1762909855	2758266401	2470844129	3.89253e+07	1.31811e+08	2.81204e+07	1.48556e+08	5.86513e+08	236948412	1.60701e+08	2.88328e+08	1.98232e+07	1.34027e+08	8.7505e+07	144447112	566146356	6.79044e+08	285265930	4.37156e+08	3.33321e+07	241789757	6.1673e+07	2.27337e+08	2.18099e+08	359531134	6.49334e+08	3.46665e+08	1.79958e+08	1.75255e+08	2.90749e+08	2.29912e+08	1.49182e+08	1.59595e+08	1.19601e+08	1.71615e+08	NA	175832513	1.66494e+08	2.64891e+08	3.36991e+08	2.91961e+08	6.39003e+07	1.42873e+08	3.50152e+08	2.00279e+08	1.61341e+08	8.68248e+07	6.10957e+06
[truncated: 13 more columns]

## Sheet: Data Table S9B
acc.no	FUJI_Labelled	FUJI_Labelled	FUJI_Labelled	FUJI_Labelled	FUJI_Unlabelled	FUJI_Unlabelled	FUJI_Unlabelled	FUJI_Unlabelled	Kasumi_Labelled	Kasumi_Labelled	Kasumi_Labelled	Kasumi_Labelled	Kasumi_Unlabelled	Kasumi_Unlabelled	Kasumi_Unlabelled	Kasumi_Unlabelled	THP1_Labelled	THP1_Labelled	THP1_Unlabelled	THP1_Unlabelled	HL60_Labelled	HL60_Labelled	HL60_Labelled	HL60_Labelled	HL60_Unlabelled	HL60_Unlabelled	HL60_Unlabelled	HL60_Unlabelled	NB4_Labelled	NB4_Labelled	NB4_Labelled	NB4_Labelled	NB4_Unlabelled	NB4_Unlabelled	NB4_Unlabelled	NB4_Unlabelled	MOLM13_Labelled	MOLM13_Labelled	MOLM13_Labelled	MOLM13_Labelled	MOLM13_Unlabelled	MOLM13_Unlabelled	NOMO1_Labelled	NOMO1_Labelled	NOMO1_Labelled	NOMO1_Labelled	NOMO1_Unlabelled	NOMO1_Unlabelled	UOC-M1_Labelled
4F2_HUMAN	35.4233	35.1278	35.2298	35.5208	28.2533	28.2672	27.3011	27.6756	34.0452	33.9013	33.4449	33.0598	27.8781	28.4886	27.787	29.2476	33.3712	33.0659	28.5876	28.627	33.9575	33.9904	33.5597	33.8938	28.415	28.666	28.0733	31.6799	33.9344	33.9091	34.1659	34.1321	30.1171	29.9941	31.4973	30.4251	32.6109	32.7869	32.2395	32.2569	33.845	29.7417	30.7311	30.7258	31.0899	31.0892	26.5722	29.3767	32.6813
A4_HUMAN	24.3332	0	22.1238	20.8443	25.1153	25.3897	26.2908	25.9983	0	0	0	0	25.4567	26.5081	26.1416	26.5273	25.9834	26.2439	25.8289	24.4509	27.8369	28.0274	27.8128	27.8304	0	24.4187	0	24.3146	0	0	0	0	21.5311	0	22.1453	0	0	0	0	0	25.1677	23.9786	23.6791	23.6153	24.4879	24.7575	0	0	0
AAAT_HUMAN	33.5571	33.3224	33.666	33.4522	28.6595	28.3436	28.8959	29.2851	32.3754	32.2663	31.8326	31.4564	29.5783	29.5202	29.4495	28.5722	31.3957	31.3758	30.1416	25.0885	31.4858	32.0837	31.6301	31.9996	26.0516	25.5586	25.1052	24.61	32.0127	32.8185	33.4072	33.012	28.4646	28.4636	28.4768	27.9236	30.6665	31.0348	30.7516	30.4193	25.6291	28.1442	27.7224	28.1346	28.4732	28.2781	27.1611	27.3647	30.7008
ACATN_HUMAN	22.7974	23.9655	22.36	23.6566	26.2415	25.1552	23.7112	22.4555	26.1288	25.4805	25.506	26.0734	23.3838	23.5821	24.9741	23.129	26.9803	27.0399	23.4845	23.7448	26.1666	26.85	26.2773	26.7413	25.9285	0	26.0132	26.0105	25.5021	25.8109	25.6069	25.5359	25.8158	26.9776	26.7318	25.8037	26.2119	26.2532	25.9784	28.1435	28.8147	29.4986	25.8525	25.8905	26.8136	26.8261	27.5363	27.395	28.6414
ADA10_HUMAN	32.967	33.0528	32.9895	33.0602	23.3603	24.6414	25.06	25.7573	31.5019	31.846	31.9368	31.9558	25.878	26.7659	26.2813	26.0722	31.1599	31.0608	26.0135	26.5726	31.0867	30.6185	30.6406	30.5598	25.0172	26.9617	24.9061	24.9052	28.8435	28.947	28.677	28.9206	27.5055	27.5816	27.5446	27.4482	28.8692	28.9101	27.8186	29.0671	22.5966	27.9842	30.5087	30.6155	31.1921	31.4971	26.9619	29.1358	33.3211
ADA15_HUMAN	28.8491	28.8883	29.0354	28.9383	20.5203	21.4168	0	20.2391	26.8842	27.1131	26.7941	26.3462	0	0	0	0	25.698	23.839	0	22.8106	24.8074	25.9539	25.7571	26.2093	0	0	0	0	22.95	24.3627	24.7225	24.7366	22.0223	0	0	21.0431	22.1944	20.7942	0	0	0	22.4611	23.6867	0	23.736	23.3538	21.8027	21.8386	25.9529
ADA22_HUMAN	29.9652	29.5131	29.4886	29.5299	26.0021	25.2901	26.6772	26.5073	28.4132	28.0663	28.5545	28.1795	24.2515	24.1215	27.8295	25.3189	27.2825	28.3131	24.7934	24.9867	30.0238	30.2907	26.5886	26.3598	26.9497	26.3857	27.2492	26.6964	26.8254	25.3862	27.2782	27.375	27.6518	27.7309	27.9654	28.0796	27.2247	27.6438	26.5994	27.751	27.6895	25.9545	27.0786	27.4555	26.7485	27.9008	26.8474	31.9834	33.1796
ADAM8_HUMAN	26.9176	24.0038	27.6204	27.918	0	0	0	0	25.8927	25.9262	25.2221	26.3247	0	21.722	19.4442	21.8749	25.2787	25.0224	21.2083	23.4925	23.5825	25.4152	25.1639	26.4039	0	0	17.4256	19.4779	25.2022	25.4839	25.2364	25.2684	26.5357	26.2585	26.5773	27.229	27.6557	27.5307	27.134	27.5452	26.6635	27.1903	28.6232	28.3794	29.2978	29.0394	26.4626	25.9577	27.3172
ADAM9_HUMAN	27.8725	27.9103	27.9607	27.7628	24.5611	24.2579	24.472	23.4762	26.5003	26.8076	26.6716	26.486	24.0923	23.3353	24.0251	17.3284	25.2806	25.5477	20.3066	23.0284	23.6304	24.2985	24.0019	23.6371	0	23.4224	24.565	23.8967	23.8816	24.3479	23.2902	23.8112	24.3568	23.1433	23.6265	24.7248	26.7465	27.2795	26.3468	27.204	24.7445	23.8103	28.276	28.0651	28.8739	28.4844	24.0241	25.597	27.9794
ADCY7_HUMAN	28.3305	28.3304	28.7252	28.3793	18.5076	24.6672	24.0353	22.3334	26.1052	26.2864	25.0026	24.1289	24.4303	23.8354	22.9358	21.0316	26.8627	26.3342	0	20.1814	25.5277	26.7617	25.6097	27.3034	22.5331	20.6917	24.2681	18.8649	27.7076	27.4963	28.0168	27.6076	25.3472	24.9091	25.2958	25.518	25.909	25.8242	25.8376	26.3017	22.7783	25.6053	26.7639	26.9523	25.7622	26.3784	24.3034	24.8858	26.0571
AMPN_HUMAN	32.7718	32.8086	32.7915	32.7518	30.9069	30.754	30.9239	30.6223	31.3135	31.384	30.3296	30.1505	31.556	31.2429	31.3725	30.8361	31.7155	31.4061	31.0997	30.6178	33.9284	33.9855	33.606	33.7606	30.9399	28.6865	31.2055	30.8821	33.8428	33.8634	33.8681	33.9972	30.2919	30.8638	30.2924	30.6492	30.5694	30.6795	30.2927	30.3651	31.353	31.4462	29.5081	29.9085	28.6194	29.2675	29.5532	30.0447	30.7021
ANO6_HUMAN	30.9247	31.0332	31.0396	31.1163	29.7801	30.1396	28.9731	29.7201	31.6386	31.5842	31.852	31.7243	33.0905	32.7849	34.5024	33.7843	29.2131	28.9811	31.332	31.4961	29.1311	29.4862	29.2369	29.5647	31.1962	21.1596	30.5207	29.4896	27.9844	27.7459	27.6572	28.0833	25.2717	25.7731	27.5139	27.2031	28.0634	27.6787	27.4703	27.3026	28.1287	28.2486	27.0976	27.5625	27.566	26.3247	28.2641	27.2515	27.2217
ANTR2_HUMAN	30.2718	30.3986	30.1764	30.2984	23.3454	23.2369	23.5649	24.3013	29.1331	29.161	29.0722	29.0241	22.7369	25.6924	24.6466	25.4032	29.2445	29.3761	22.9009	24.3988	28.6215	30.8113	28.7323	30.8206	26.1511	25.1617	24.3749	24.5229	30.7996	30.755	30.832	30.9503	30.9028	30.277	30.5996	30.557	28.7741	28.8156	28.6345	28.805	25.6033	25.0547	29.544	28.987	30.2019	29.956	25.359	25.204	28.603
APLP2_HUMAN	26.8415	26.7907	26.8301	26.4715	23.5887	23.4762	23.1344	23.4634	27.3028	25.8381	27.8965	27.9943	24.2641	23.263	25.332	25.6137	26.3768	27.7659	23.778	22.4314	24.9266	26.9605	24.811	26.5124	24.5388	21.0125	17.0363	23.8153	27.0797	26.8918	26.7467	26.9643	26.0974	25.7191	25.5371	26.1129	26.5307	27.0717	26.2108	26.3009	0	20.5166	27.0318	27.7815	28.3741	28.7281	22.4166	24.5606	26.2358
ASIC1_HUMAN	24.4113	23.7982	23.886	23.8686	0	24.4285	22.6546	23.9716	22.2755	21.6947	21.9863	20.9345	24.0186	22.7215	23.8387	22.1967	22.6919	23.3152	23.3435	23.5698	22.1252	22.2878	23.1146	23.5219	0	23.9105	0	23.9637	23.4816	23.6226	24.2982	22.9848	22.1161	22.6287	0	0	0	0	0	0	0	0	19.8589	0	0	0	0	0	23.6016
AT131_HUMAN	28.7784	29.0014	28.7695	28.855	24.2974	24.6036	23.8215	23.0036	28.4493	29.1785	28.7585	28.95	31.1381	31.2825	29.8321	30.4059	28.9804	28.2445	30.7553	25.9066	28.3065	29.1947	29.6052	28.6727	31.5437	30.8401	31.4121	30.7114	27.6131	28.2367	27.7434	28.3709	28.336	28.2396	28.6361	27.8787	28.0798	29.3244	28.4276	29.0036	24.3155	30.6462	27.5572	28.7649	28.6383	28.1337	29.2596	28.4071	29.3098
AT1A1_HUMAN	33.189	33.3055	33.3319	33.5554	26.845	27.495	24.8153	25.8513	31.7777	31.9627	31.4375	31.341	26.9439	27.0333	26.7682	25.0799	31.7769	31.6678	29.4266	27.5225	32.5607	32.4473	32.4348	32.4891	28.655	25.9561	28.5421	25.5321	32.1374	32.0683	32.1083	32.0038	28.5067	28.1302	28.1241	28.2217	30.6631	30.7384	30.2533	30.3227	28.2287	25.2055	30.8583	30.5583	31.3552	31.2691	26.5265	26.6361	30.9183
AT1A1_HUMAN	33.403	33.4239	33.5915	33.6227	27.019	26.4339	25.1093	26.936	32.0003	32.0514	31.5282	31.3846	26.9256	27.079	27.0315	26.9195	32.2171	32.1861	28.3137	27.3297	33.0028	33.0596	32.9368	33.1618	28.7304	26.9831	29.6	28.4834	32.5595	32.4711	32.7598	32.7112	28.2069	28.1369	28.2977	27.6185	30.7641	30.6648	30.4945	30.3093	27.3787	27.1983	30.6723	30.9366	31.6936	31.8672	26.5695	27.2286	30.637
AT1A3_HUMAN	29.7688	29.9201	30.0188	30.0166	28.9916	28.4302	28.0013	27.2149	28.233	28.1515	27.5713	27.5356	29.2653	28.9367	29.6854	29.7401	26.1944	26.0948	31.6631	31.6355	27.0582	26.7741	27.321	27.1185	25.55	24.4419	24.4502	26.5174	26.0395	26.3385	26.3697	26.329	26.8322	26.3651	26.6863	26.762	28.2926	28.4648	28.0944	28.1145	27.5541	28.0193	25.2897	26.08	26.3477	24.9116	26.5286	26.3255	26.4594
AT1B1_HUMAN	31.0387	31.2659	31.3463	31.4301	30.1764	31.0369	22.3887	28.3646	29.6937	29.7907	28.8561	28.9756	24.3675	25.6939	25.8352	25.1295	27.867	27.1805	23.8679	32.3124	26.4832	27.9582	27.6481	26.9823	28.1925	27.9216	27.7663	27.8346	28.2923	29.0687	29.1591	29.2781	26.3145	27.16	27.7461	25.6785	25.3213	28.1286	25.164	23.2614	22.6751	28.5354	25.5245	28.3844	22.0006	21.8674	29.7648	30.2119	27.8105
AT1B3_HUMAN	35.4682	35.5562	35.4639	35.5075	31.2767	31.222	29.916	29.3651	33.9785	33.917	33.534	33.28	30.5739	29.6472	27.5829	29.2598	33.3712	33.2051	29.4754	25.3946	34.388	33.6754	34.076	33.4955	26.5903	28.9685	28.5932	28.4021	32.5271	32.3664	32.2219	31.9353	29.4599	29.6784	29.5372	29.3464	33.0041	33.3216	32.6862	32.7991	29.7946	26.6152	32.3004	32.2903	33.3479	32.5342	26.8363	28.4195	32.4181
AT2B4_HUMAN	28.9792	28.8536	28.9886	29.1216	28.4729	23.8522	29.3195	27.3057	28.2545	28.2269	27.5993	27.5171	23.9043	24.1598	24.2457	26.2323	27.4933	27.8541	26.6576	28.6456	28.1304	28.4924	28.0428	28.8705	21.6654	25.3932	0	24.2513	27.4173	27.7755	28.2412	27.7675	27.5537	26.4167	26.1858	26.8347	28.0657	27.4414	27.7323	27.2438	26.4556	26.8116	26.6519	25.7631	26.743	26.996	25.156	24.4968	27.7727
AT2B4_HUMAN	28.1672	28.0666	28.1446	28.1327	21.12	16.2	21.5693	21.5184	27.0459	27.618	26.3388	26.9772	20.4243	20.1446	22.0614	20.0176	27.2062	26.9071	21.5818	22.427	27.4932	27.7298	27.7813	27.9451	17.8537	20.9661	16.8813	0	27.7993	27.9176	28.2494	28.0969	24.8523	24.4431	22.4945	24.4495	26.3955	27.1304	25.8209	25.3784	20.8435	22.4324	27.008	27.046	26.6601	27.1736	25.5264	26.8739	26.8293
AT2B4_HUMAN	28.0425	28.2398	28.0981	28.3116	21.4237	22.323	21.9806	23.0631	27.3606	27.2975	26.7712	26.7973	21.8249	23.6061	24.0252	23.5794	26.3866	26.5297	19.5155	23.6108	26.1916	26.9863	27.1201	26.2556	0	0	0	21.3144	27.4574	27.3518	26.9782	26.4975	0	0	23.8222	27.8492	24.2935	25.5003	24.8292	25.9066	26.5282	27.5776	25.8931	26.413	27.6934	25.9942	24.079	25.8295	25.7393
BASI_HUMAN	35.7517	35.5316	35.7116	35.9543	25.3385	23.252	22.15	24.7941	34.844	35.4785	34.364	34.8343	26.8195	26.8713	25.9801	25.805	35.1208	34.799	28.9837	27.185	35.4187	35.2956	35.3175	35.2556	28.949	28.1365	26.8184	25.1711	33.6532	33.7669	33.7059	33.957	28.0835	27.6721	27.3821	27.3196	33.9033	34.15	33.4948	33.6824	27.8142	28.5428	31.9079	32.4025	33.0127	32.8237	26.982	26.4315	33.7415
BCAM_HUMAN	30.0771	30.2868	30.05	30.2274	27.0992	27.3162	26.6358	27.6911	28.9946	29.0927	29.0285	28.9194	27.7836	26.7891	28.2274	27.2424	28.1037	27.9203	28.0882	27.0953	30.092	26.0729	25.9396	27.0191	27.9862	27.6537	27.2998	26.47	27.3101	27.0196	27.3388	27.6091	26.9253	26.1637	27.5119	25.6435	26.8639	26.7464	25.8522	27.0594	24.9844	26.6446	27.1575	27.0299	28.4327	28.4944	25.7973	25.4717	28.8515
BST1_HUMAN	31.0705	31.1708	31.3905	31.3789	26.4397	22.9037	0	20.0592	29.8433	30.1912	29.0741	29.2221	27.7842	27.2793	21.0582	28.3185	27.8581	27.789	26.4833	27.0274	26.8852	27.35	26.0163	27.4429	25.2824	26.2464	26.3922	24.7226	26.1734	24.6439	26.7124	26.4241	26.3018	25.1946	27.1897	26.6364	24.1797	26.3199	23.7565	25.0225	0	0	26.9907	27.0944	27.5276	27.4563	25.0569	26.3909	28.7075
BST2_HUMAN	34.3312	34.2309	34.4158	34.1552	24.1786	26.8728	23.9845	26.2428	32.3863	32.4666	32.16	31.96	25.7587	27.5833	25.8272	28.163	31.0614	30.8646	24.0542	26.1554	29.1025	29.9112	28.901	30.9026	24.2568	30.5589	0	30.3396	30.1728	29.9793	29.8183	30.8108	29.2873	29.9531	28.9624	26.1866	30.1814	30.2619	29.7779	29.9267	28.2975	27.0215	31.5057	30.8647	31.0576	31.95	27.7178	28.3403	32.0446
BT2A1_HUMAN	28.0594	27.8973	28.1488	27.651	23.205	25.4069	24.8338	26.7782	26.878	27.1585	26.3434	27.1494	23.5193	23.0525	23.2944	18.7303	25.9298	27.5363	15.2544	22.3269	26.3751	26.8741	27.4683	27.2777	24.3498	22.4831	20.4039	24.1037	26.5115	27.1967	26.2363	26.5738	26.6379	26.8718	26.5399	25.3237	26.1961	25.9386	25.6135	25.519	25.6498	26.8184	25.6633	25.2237	25.833	26.2019	25.7653	25.9979	26.0418
BT3A1_HUMAN	27.3437	27.966	27.0361	27.575	0	0	0	22.0752	26.8938	27.1289	27.2679	25.3496	22.024	21.2798	24.0311	23.6446	25.9797	26.1762	0	0	25.0572	25.5629	25.4311	25.8483	22.6863	0	23.5856	0	23.5643	23.7656	22.9218	23.4866	22.2876	22.672	22.9533	22.6569	23.0126	22.668	0	0	0	0	24.337	24.7876	25.3782	25.1507	23.3083	23.7918	25.3274
BT3A2_HUMAN	25.9366	25.3232	26.0208	26.0067	23.0614	25.8937	21.313	21.2852	25.8996	25.2603	24.9355	25.4085	22.9387	23.975	0	20.3019	0	0	22.6918	23.6491	24.3727	25.8619	26.4076	25.9501	27.4994	0	26.374	21.5803	24.3611	0	0	24.1943	25.3539	0	0	0	22.8753	21.6013	0	0	0	0	0	21.5905	22.0843	0	0	0	0
BT3A3_HUMAN	25.7401	25.8233	25.6686	25.7351	0	0	0	0	24.1549	23.3388	23.3108	23.7905	0	0	0	0	22.9351	23.0825	0	0	23.0303	21.7089	22.3301	0	0	0	0	0	0	0	0	0	0	0	0	0	25.3609	23.2883	23.2958	23.8246	28.6016	22.0835	23.3269	19.3097	22.8164	23.035	24.4538	0	22.2739
C1QR1_HUMAN	29.2204	29.7121	29.5507	29.2245	0	0	0	0	27.98	28.6951	28.1706	28.5562	0	0	0	0	27.3352	25.9918	0	0	0	0	23.0653	22.5935	0	0	0	0	23.7869	24.8862	22.9497	22.8026	0	0	0	0	25.0714	26.333	25.1411	25.7878	0	0	25.7961	27.0131	27.1547	27.2276	0	22.0575	28.2785
CADM1_HUMAN	24.5455	25.3955	28.308	24.7436	24.1353	22.8357	23.764	24.0281	25.6045	24.2733	25.9529	27.0846	24.1308	20.6171	22.4509	0	24.4744	25.3534	23.63	24.1253	25.9192	29.3624	26.2067	26.7712	25.3158	24.4123	25.4425	23.8728	24.2177	25.4057	24.301	24.2099	28.2256	26.5747	26.8639	25.9427	28.3259	28.4258	27.2115	28.1898	24.1729	25.0467	28.3369	28.2692	28.7587	28.8395	24.6408	25.1606	26.8425
CADM4_HUMAN	27.3261	27.5863	27.2505	27.3614	27.2185	26.7055	28.7352	28.4272	25.499	26.0999	25.8402	29.4938	29.0934	28.6251	28.9775	28.7421	25.1894	25.2516	29.1903	29.9551	22.8703	25.1328	23.3116	25.3745	28.487	25.8755	26.1401	27.6495	26.2064	25.4923	25.9122	26.3235	26.3096	27.0649	26.5867	26.9462	26.0809	25.9163	26.2144	25.427	27.0949	26.1969	25.9308	27.6648	25.7788	23.9578	26.3838	26.1441	27.412
CAHD1_HUMAN	26.8469	26.8611	26.7097	26.8728	23.5583	25.9936	24.6722	22.5004	24.8101	25.8947	25.088	24.9325	21.5542	26.7169	23.6606	22.4754	25.0292	25.0917	24.0438	23.6633	25.7071	25.7622	25.9276	25.6641	23.9056	20.8971	22.5715	24.5803	26.5396	26.1963	26.4141	25.8203	26.1908	26.0257	26.3226	26.5979	23.3664	21.9336	23.0217	22.8633	0	0	23.8038	23.9084	26.1557	23.9654	23.9426	23.5024	24.5709
CBPD_HUMAN	28.4816	28.3463	29.7668	27.9478	29.4647	26.132	24.9015	25.4179	27.4293	27.7885	27.6264	27.4685	26.1211	25.886	26.6849	25.1012	28.2284	28.3354	25.3421	27.863	27.8415	27.9135	27.8077	28.0497	25.2135	23.8987	24.1323	26.8942	27.626	27.5853	27.7156	27.3288	26.9408	26.5394	26.6895	26.8222	29.4047	29.6405	29.3543	29.358	29.5222	29.074	29.095	28.9101	29.5835	29.3662	26.5292	26.9292	28.0363
CBPM_HUMAN	29.8759	30.1808	30.1548	29.8762	28.3401	27.9071	27.3484	28.1267	29.1598	29.174	28.9468	28.9703	24.5421	28.5993	25.5646	26.557	28.9224	28.3634	27.2713	28.7551	27.7041	27.8086	27.3991	28.0263	26.8002	27.8121	26.9139	18.0456	28.8194	28.4878	28.0161	27.4633	28.3009	27.1192	27.0628	28.2117	30.584	30.663	30.6151	30.5697	29.2645	26.1947	31.1652	30.9934	31.8824	31.6777	27.2364	27.5732	29.2607
CC50A_HUMAN	32.7239	32.6423	32.7916	32.481	29.5705	29.6313	28.3938	28.4852	31.3233	31.5463	31.0278	30.8998	28.3975	28.2093	28.6316	28.1797	30.3164	30.2387	29.9125	29.536	30.1321	30.0433	30.1669	30.5256	29.1544	29.2441	29.9212	29.6549	29.5816	29.7397	29.6523	29.6626	27.0252	27.1125	27.8889	27.7795	29.5456	29.2903	29.037	28.6622	30.9084	30.0417	28.8616	29.1657	29.1131	29.0529	29.6311	29.9319	29.648
CCRL2_HUMAN	27.7556	28.0728	27.967	27.8934	0	0	23.1846	21.9574	26.6237	26.3667	26.4804	25.9605	0	24.7593	22.6036	0	25.3502	25.3734	23.0219	23.0126	19.5531	22.9274	23.5477	22.5817	0	22.2573	0	24.5914	24.4736	24.5355	23.0774	24.5781	24.6273	24.961	25.4556	25.3496	23.7428	23.3485	23.9385	21.1723	29.7337	30.1465	24.5443	0	21.9212	25.1228	22.9672	27.5106	24.0896
CD109_HUMAN	26.4514	25.4896	25.1978	24.7569	23.4039	23.2296	24.5103	25.1036	24.808	24.2597	24.5046	25.3918	24.5987	23.9844	25.3026	25.5404	25.9712	25.6548	24.9698	25.1758	25.3068	25.5113	25.406	25.6997	23.4256	24.1696	22.7067	22.8181	25.2206	25.322	24.8835	25.1564	25.4264	25.7707	25.4421	25.6557	24.2093	26.5116	25.9304	27.0124	24.9282	25.7014	26.2474	27.2463	27.3428	27.7155	25.4656	26.1135	26.8273
CD14_HUMAN	27.1383	27.3766	27.0101	27.2028	18.7465	0	19.5818	0	26.4264	26.1657	26.1518	25.5767	0	23.2937	18.5484	18.3497	26.3586	26.9052	18.1963	0	25.0681	27.1993	25.3761	27.24	23.7321	0	19.4677	23.9063	27.2821	24.4602	28.3336	27.8184	25.7999	25.218	24.1987	25.3615	22.988	0	0	18.5235	0	0	25.807	26.1126	27.3487	27.2428	17.8945	0	22.295
CD151_HUMAN	30.8566	30.9483	30.8988	30.8241	0	0	0	0	29.6136	29.4479	28.9292	28.7172	0	0	0	0	28.9122	29.1728	21.6638	0	30.9345	27.7083	31.2209	29.3401	24.0891	0	0	0	26.84	23.1392	26.9166	29.1861	27.0166	26.3607	26.9475	26.6484	24.8356	29.3708	29.0824	29.2033	0	0	28.4419	28.4738	29.1378	29.0249	24.1622	0	29.7769
CD166_HUMAN	32.0941	32.1191	32.0813	32.0593	21.5568	22.5329	24.0309	17.177	30.2577	30.4072	30.3766	30.487	22.0659	22.413	25.8691	25.4521	30.7366	31.0302	25.6651	25.9549	29.6156	29.3568	29.7252	29.1105	25.1161	23.8613	23.6506	17.2756	28.7847	29.0564	28.7283	29.0876	26.537	25.9717	26.0832	24.9642	28.4646	28.7274	28.7187	28.7051	25.288	27.1788	30.3424	30.3296	31.2845	31.3055	26.1376	26.2008	31.3476
CD180_HUMAN	25.3475	25.9407	25.3515	25.3949	22.0584	17.4594	17.1525	25.4175	25.3421	25.204	24.8222	24.6593	23.2385	17.6598	19.1803	20.5956	26.9478	24.5773	18.8259	19.1785	24.4598	24.4434	22.8498	25.0617	22.4197	27.5362	18.6215	17.5182	23.673	24.1144	25.4859	25.3472	23.1945	24.0979	26.6244	25.7289	26.157	26.5943	25.9122	25.4131	28.0023	24.3296	27.6078	28.1909	27.3368	28.2305	23.4814	23.7908	26.5943
CD1D_HUMAN	24.9735	25.3133	24.5993	25.2035	0	0	0	22.8477	24.8908	24.806	24.317	24.2522	23.7711	24.4838	0	0	22.9393	23.5241	0	0	0	0	0	0	0	0	0	0	0	0	0	0	0	0	0	0	0	22.7582	20.1964	0	0	0	24.9591	26.4513	26.2172	27.2242	0	21.9831	23.1687
CD276_HUMAN	25.8323	22.1958	25.4455	20.1102	23.683	24.3085	25.0167	24.8413	23.9566	24.418	23.1635	24.7531	24.8685	24.7936	22.8802	23.6761	25.2348	21.0374	22.9	24.324	0	25.9899	22.6181	26.8171	23.0329	25.5436	20.4186	24.5504	26.7038	26.5782	26.8823	26.8612	26.4265	0	0	26.1936	25.7801	25.938	25.4424	25.6477	23.6046	24.1076	29.1128	29.2168	29.5945	29.607	24.5875	27.1816	23.5956
CD33_HUMAN	33.7503	32.7259	33.6285	32.6945	23.5975	20.8289	20.5331	22.5261	32.5437	32.5741	32.7614	32.5265	24.6461	25.1611	25.1336	24.7189	31.8345	32.1128	23.9185	24.8185	30.9269	30.5766	31.1697	30.7293	27.7053	27.161	23.8225	22.7766	30.0954	29.8574	28.9654	29.6478	28.7147	28.6409	28.833	28.9906	31.7981	31.957	32.4409	31.5979	29.0046	26.5826	30.9321	31.2065	31.5069	32.0134	29.0141	29.0201	32.1998
CD34_HUMAN	25.7847	28.0425	26.4481	28.6864	0	0	0	0	27.6042	28.4325	23.2374	27.314	0	0	0	0	30.8846	30.6988	24.8563	21.2143	22.5982	24.1789	24.9165	26.4363	0	20.7343	0	0	21.7771	26.8798	25.6153	24.6233	0	0	26.5635	25.9141	26.0089	25.8371	25.8596	20.222	0	0	26.3993	24.8631	26.455	26.4305	22.8241	24.5958	28.1933
CD36_HUMAN	31.3363	31.8098	31.4979	31.5466	25.1276	25.6033	0	19.7564	29.1763	29.8671	29.2674	29.02	0	0	22.3204	23.1344	27.1595	26.8907	21.2707	22.7888	26.0232	26.2878	25.9903	26.2157	0	21.8765	20.5363	22.3501	24.5357	24.6986	22.546	25.2997	24.9162	25.1629	22.0209	24.2407	25.2365	24.7968	24.6425	24.7855	0	0	24.8925	24.9706	24.5282	25.9696	24.4449	25.7891	26.7397
CD37_HUMAN	30.3699	30.1971	30.3043	30.1545	21.2263	23.0894	25.2764	25.6089	28.2028	27.9019	27.2486	27.0224	26.0834	25.8908	26.0818	0	24.99	22.4634	20.5224	26.4911	22.6733	0	22.2891	21.4414	21.3142	0	23.8766	0	27.377	22.661	26.9426	22.8977	22.9074	22.4575	22.8914	23.6298	27.012	27.4307	26.7315	27.0959	22.7945	0	26.0608	25.7069	23.7119	25.2428	21.6206	23.5951	27.1504
CD38_HUMAN	33.628	33.464	33.5155	33.5092	24.3875	22.4316	25.3933	27.6289	32.5771	32.3502	32.4264	32.4762	22.6557	25.1681	24.4033	26.153	31.0081	31.0091	23.3655	25.2749	30.222	30.1989	30.2136	26.9428	25.9618	24.7034	25.3022	25.5748	30.2644	29.8162	29.4119	29.9979	26.1051	26.0963	26.2479	26.2244	31.3101	31.4579	31.3442	31.3204	19.3504	25.8632	30.5031	30.6056	30.4183	30.8031	27.97	28.374	32.7354
CD4_HUMAN	30.6057	30.7551	30.5156	30.817	22.925	24.771	22.4166	25.0861	28.9776	28.8492	29.4093	29.3457	25.4181	23.5549	24.7503	22.5204	29.3822	29.6153	19.461	22.0061	28.6042	28.5315	28.7155	29.045	22.764	23.3561	0	22.8749	27.5906	27.426	27.3509	27.3004	27.1959	27.1228	27.3411	27.2007	28.27	28.5603	28.2225	28.4158	24.5972	22.163	29.5082	28.7764	30.0351	29.9071	25.4896	25.6181	29.4491
CD44_HUMAN	34.867	34.7716	34.9771	35.0582	26.2678	26.2625	25.3275	25.2775	33.8942	34.1143	33.0266	32.9153	25.5988	26.093	26.8728	26.1073	32.414	31.9881	26.4609	25.9544	32.3965	32.4677	32.2152	32.2441	25.6271	24.2431	24.9338	24.3796	31.3263	31.3164	31.3866	31.5342	25.4866	26.0589	25.9651	26.8007	30.9171	30.2176	30.5296	30.0572	26.0438	26.4388	31.4184	31.5768	31.9793	31.8869	27.6611	28.1937	32.3741
CD47_HUMAN	34.4357	34.5601	34.4099	34.6223	24.0884	24.314	25.0672	24.9382	32.605	32.3109	31.7906	31.7788	25.7277	24.7705	23.8595	0	31.236	31.0511	24.8736	26.6961	31.1477	32.0933	31.3398	32.1893	27.9735	26.5755	28.7449	27.082	30.2708	29.7674	30.6988	30.7421	29.4999	28.0752	28.5141	28.469	30.4541	29.5516	29.8207	29.9335	25.1556	22.6439	29.155	29.7736	29.9813	30.3192	26.9369	28.181	31.5721
CD48_HUMAN	30.5769	30.8341	31.35	31.4969	29.2765	29.8095	29.9922	29.9217	29.581	29.7931	28.6253	29.3585	29.68	29.5147	30.1997	29.3677	29.0788	28.8749	32.2687	25.8775	26.6604	27.4153	27.1835	27.4495	23.3416	30.7885	29.9757	30.5311	26.9918	26.535	26.2962	25.1815	28.7346	27.7361	25.1983	28.0948	0	26.4318	24.139	24.2551	24.1958	25.1649	29.7316	29.7138	30.7491	30.0874	0	23.2106	29.33
CD63_HUMAN	31.982	31.9844	32.1414	32.3468	24.4065	24.1308	0	0	30.7618	31.1807	30.4909	30.1515	26.4143	26.2104	24.5471	24.819	29.2978	29.2576	24.8119	23.6469	29.3132	28.9189	30.0772	28.2995	24.5089	0	21.5798	0	25.5779	27.8663	26.3313	27.1452	0	0	24.6051	19.2809	28.1971	28.4138	27.871	27.5596	25.3676	0	28.5589	27.3065	27.8611	26.9263	24.2052	0	28.6198
CD68_HUMAN	27.0219	27.1512	26.7209	26.2257	21.732	20.9054	19.3818	21.6978	25.7379	25.4954	25.2737	22.3778	24.3163	24.3934	23.8803	23.3406	27.2154	27.1554	24.935	25.5951	27.4789	24.0714	28.4524	29.0964	28.5822	28.1586	26.7405	26.2453	25.7885	25.8236	24.7655	26.5882	23.4691	23.8451	0	23.8396	26.1593	28.5654	27.5473	28.3447	26.0922	25.9101	29.4293	28.4801	29.7163	29.0834	27.9681	27.6246	26.4466
CD70_HUMAN	25.9812	25.6499	25.1973	24.2966	28.0201	28.0659	27.0863	28.4592	26.5986	27.4544	27.4541	27.0345	26.7661	27.0311	28.5222	27.5606	28.207	28.6778	27.5635	27.755	27.7634	28.0574	27.5043	28.0695	30.6203	30.0967	29.4059	29.3535	29.1662	29.0812	29.2817	28.96	27.2045	27.6232	27.7252	27.7168	30.2389	30.6338	31.3796	31.5755	27.2604	30.6367	31.5655	31.6185	31.3084	31.5812	28.9059	29.4896	29.2663
CD82_HUMAN	31.0586	31.2541	31.1557	31.3344	25.4208	25.4421	26.2803	25.8584	30.3923	30.187	29.5964	29.2735	24.9568	26.2581	24.7483	25.1757	28.6046	28.2139	25.4692	26.4976	27.0086	25.5232	27.6132	25.9846	27.7054	27.3418	25.0385	25.3676	26.5979	25.0359	27.9095	25.9577	25.38	25.7644	28.2106	28.2484	28.3694	27.0281	28.3074	29.3851	27.7467	27.4279	27.2617	23.3142	26.4918	26.3147	26.31	26.8316	26.997
CD9_HUMAN	20.2158	0	23.7189	0	0	0	0	20.8075	24.839	23.8323	25.5042	24.3809	0	0	0	0	27.7334	26.9673	0	0	0	22.1081	0	0	0	0	0	0	27.3306	27.4678	26.3014	27.139	22.4737	24.561	0	24.6755	26.5826	27.1779	26.3568	26.8108	0	0	28.4729	28.4786	29.4207	28.4322	24.3076	25.5864	25.3604
CDCP1_HUMAN	21.523	0	0	21.4367	0	0	0	0	22.0715	21.7477	22.3554	22.2589	0	0	0	0	0	0	0	0	0	0	0	0	0	0	0	0	0	0	0	0	0	0	0	0	0	0	0	0	0	0	22.2394	22.699	23.99	24.3761	0	0	0
CEAM4_HUMAN	28.9306	28.9781	28.656	29.2934	15.2767	23.2586	16.6026	17.2985	27.3463	27.5915	26.5195	25.9898	0	0	0	0	24.6514	24.6945	0	0	26.2235	26.6711	24.6002	25.3195	22.68	0	0	21.8699	26.3356	25.1054	23.4663	26.2216	24.1356	24.1149	23.4341	0	0	0	0	22.8018	0	0	0	0	20.7863	23.5436	0	0	25.6287
CL12A_HUMAN	33.319	33.7195	33.3344	33.6661	26.1011	24.804	23.9626	24.727	32.1188	31.7842	32.2755	31.7868	23.4004	24.0196	24.5831	25.8673	30.3018	30.2879	26.906	33.6837	27.5048	27.2501	27.4807	27.877	27.5313	28.7887	31.9954	28.8152	27.3919	31.4632	26.8848	26.9087	27.6427	29.5641	27.1071	27.2938	27.029	25.7272	26.1903	26.683	0	0	28.6538	29.2759	29.3541	29.9567	25.4369	23.1835	32.704
CLC5A_HUMAN	32.4939	33.1807	32.6021	32.7788	26.9817	28.5151	27.6281	28.4137	30.5038	30.4025	31.0426	31.3733	29.5192	29.6765	27.2662	0	29.5639	30.6215	0	27.8082	25.7976	25.3291	25.7965	24.9997	0	27.0063	0	0	0	0	0	0	25.9564	25.4239	25.5674	25.7086	0	0	0	0	0	0	26.1594	26.3869	27.5244	27.4457	0	0	30.562
CLD12_HUMAN	25.4327	25.6598	25.4872	25.6228	0	0	0	0	23.4157	23.2576	22.4465	0	0	0	0	0	0	0	0	0	23.6217	0	23.7314	0	0	0	0	0	25.5662	24.6716	25.6429	25.4467	25.6594	25.3609	24.8539	26.2255	0	0	0	0	0	0	0	0	0	0	0	0	0
CLDN1_HUMAN	30.7061	30.3331	30.7749	30.5173	0	0	0	0	29.7315	29.3613	29.0414	28.6472	0	19.7669	0	0	28.2023	28.04	22.6402	0	29.255	29.3602	29.3343	29.1359	0	0	0	25.6674	27.5761	27.5019	27.3427	27.371	24.0001	23.9186	23.2749	24.9238	26.7512	27.8242	27.4157	27.5545	23.493	0	27.8425	28.3497	28.8113	28.8453	27.157	25.7145	28.1835
CLM1_HUMAN	31.1065	31.3815	31.091	31.4054	24.9346	25.3046	24.2342	23.4637	28.8787	28.8363	28.9956	28.8955	25.3419	0	25.2578	24.5437	28.1697	28.2628	25.7935	25.5271	28.2537	28.8852	28.161	28.5682	25.5639	23.6359	25.7636	21.0136	26.6676	26.5211	26.8064	26.5313	23.7603	24.4307	23.1964	23.896	28.0125	28.0595	28.1496	27.9721	25.8886	27.1318	27.4623	27.5571	29.1508	29.2709	22.8539	0	29.859
CLM8_HUMAN	31.7398	31.758	31.6854	31.8006	23.8986	24.5946	25.0234	25.1274	31.3577	31.3747	31.414	31.1029	23.7176	27.1061	27.1469	26.8861	30.1325	30.4211	24.6919	23.9516	28.4401	28.811	27.3384	27.704	0	0	0	0	28.3784	28.7662	28.3588	26.2857	26.4269	27.0508	26.3567	26.8634	28.9613	28.771	28.6185	28.5558	26.5181	25.5007	28.9819	29.2274	29.4904	29.5228	24.0104	0	30.8581
CNNM3_HUMAN	28.5719	28.7553	28.9159	28.7941	23.6436	24.246	24.0626	24.55	27.656	27.8226	26.8012	27.5183	24.4054	24.8839	24.9223	25.9971	29.2745	28.7979	24.3791	25.08	29.0232	28.6302	28.9886	28.57	25.028	25.7267	25.3532	25.6449	27.4448	30.2967	30.563	30.5004	26.2872	26.8687	26.8057	27.2212	27.7824	26.9876	27.5789	26.9475	28.4394	25.4785	27.3346	27.4342	29.7812	29.9277	24.0999	25.9619	27.3119
CNNM4_HUMAN	22.8423	22.9561	22.4274	22.7152	0	0	0	0	21.1584	20.8413	0	0	0	0	0	0	22.4652	22.0057	0	0	21.0097	22.6242	22.0941	23.3303	0	0	0	0	20.7194	21.0855	21.2194	21.047	0	0	0	0	0	0	0	0	0	0	0	0	0	0	0	0	0
COPT1_HUMAN	31.6093	31.9261	31.4956	31.8866	26.8136	27.5061	28.5963	28.1846	30.0957	30.4253	29.8555	30.291	29.5281	29.7477	29.7409	29.7812	28.9946	29.4911	26.8336	26.0385	29.4895	29.4985	29.3671	29.8282	26.6192	0	25.275	0	28.16	29.7209	29.7619	29.7741	26.7508	26.5489	24.6659	25.0176	29.7203	29.4888	30.6034	27.8807	31.5231	30.3004	28.7773	28.2901	29.5905	29.4914	29.0582	29.2563	30.0972
CR1_HUMAN	25.1486	24.9684	25.0786	25.0506	24.9079	23.6777	24.0767	26.5977	25.2292	25.2203	25.9094	25.2514	23.1174	25.079	25.5439	23.5636	25.6062	27.0727	24.7462	24.8521	26.2721	25.3457	25.3759	25.4447	24.0024	23.7912	23.6121	23.5233	24.2509	24.7059	24.153	24.6849	24.6908	24.7144	25.2289	24.7122	23.7692	23.2432	24.8205	23.7494	0	25.9645	27.4764	27.3222	27.8556	27.8081	24.2722	30.2726	25.7869
CR1_HUMAN	20.9033	21.4479	20.3879	20.229	18.4291	22.5052	0	0	20.737	18.7323	20.8262	20.3609	0	0	20.1368	23.7823	19.2124	0	20.5276	27.4449	20.6402	17.8404	0	21.98	0	23.6421	0	0	21.2122	21.5277	21.9497	21.3412	20.9279	20.7416	21.8185	21.7608	0	0	0	0	0	0	23.1175	23.0009	23.7044	23.5994	19.142	19.1607	22.7013
CSF1R_HUMAN	28.1274	28.3178	27.8361	28.2279	22.1632	25.2066	26.0857	25.8465	25.8801	26.4128	26.0739	25.9658	26.3907	26.4084	26.2847	26.4672	24.2605	26.541	25.4351	25.0223	26.4573	26.1958	25.1284	26.7078	24.1312	26.2133	25.118	24.1003	25.4893	25.6793	26.5658	25.8438	24.9245	26.4796	24.3135	23.8476	25.5825	25.9067	25.939	24.7181	25.201	24.3406	25.3471	25.271	25.3881	25.6545	25.8144	25.917	27.0144
CSF2R_HUMAN	28.8549	29.35	28.8834	29.2625	25.1827	24.7684	22.8164	25.3716	27.0357	27.3613	27.1369	27.9034	25.5647	25.9823	22.058	25.1529	26.7852	26.3001	21.7143	24.8932	26.9914	24.8397	27.8999	27.0136	20.4556	0	24.3121	25.0915	25.3558	25.2978	21.9521	26.1186	26.0825	25.6325	25.2651	23.8444	27.6741	27.6414	27.2602	27.9347	25.8028	26.6597	27.7095	27.7619	27.8939	28.3589	24.3682	26.1098	28.6045
CSF3R_HUMAN	28.9734	28.8572	28.9023	28.6821	23.5904	24.945	23.1011	25.2145	30.4818	30.5506	30.5748	29.7187	25.8838	28.1019	25.2145	27.5639	29.3089	24.8373	27.3151	26.429	28.7477	24.8783	22.5779	23.7562	23.6545	26.8537	25.6355	25.7945	23.6897	23.3807	31.4572	27.8333	22.6823	23.9322	23.2939	24.7438	22.0612	31.0055	22.5897	22.9201	27.2788	26.8716	23.1558	25.3114	31.3523	26.372	23.8698	24.5068	21.5286
CTL1_HUMAN	33.0486	33.0567	32.8993	32.9906	27.143	27.1438	29.0674	29.6089	31.7387	31.7912	31.5573	31.5725	28.8241	28.3407	29.1648	29.1422	30.2586	30.0924	29.5616	30.0192	29.232	30.2413	29.7753	29.8923	27.6792	27.2785	26.8273	25.9206	28.8983	28.6375	28.6858	28.8777	28.1627	27.858	28.6425	28.2874	31.5645	31.7498	31.2878	31.5122	27.9798	27.6759	30.3542	30.5842	31.142	31.3241	25.8772	27.0212	31.5725
CTL2_HUMAN	31.0638	31.0471	31.1286	31.0202	28.4997	28.5385	28.1689	27.5223	29.7269	29.8533	29.1574	28.7644	27.7858	25.4209	30.2211	28.2836	28.2977	28.0824	25.4109	23.4868	26.1222	27.2313	26.0942	27.7129	28.5621	0	30.6034	24.3685	28.412	28.2102	28.8264	28.2143	26.6677	26.6302	26.8589	27.734	24.2947	25.0747	24.2643	23.2867	0	21.8526	24.4579	23.3083	24.4676	23.2371	24.7046	24.8771	27.9208
CTR1_HUMAN	31.2606	30.8363	31.1845	31.1004	21.3725	23.6752	0	22.7377	29.1753	29.1524	28.4339	28.3743	23.3855	21.8789	22.0955	21.089	28.0733	27.9584	23.5069	23.2203	27.8636	28.5547	27.8199	28.8309	26.8283	26.8181	26.1099	23.8375	27.5742	28.2401	27.7173	28.237	26.6336	27.0121	23.9877	24.5419	29.7326	29.0992	29.3689	29.1035	26.5459	26.1402	26.5368	26.4974	27.2908	25.362	24.931	24.8608	27.6803
CXA1_HUMAN	25.2166	25.9102	25.3359	25.6683	0	0	0	0	24.26	25.2581	24.1234	23.8333	0	0	23.3481	22.6455	25.6406	22.7984	0	0	26.5826	23.863	26.3726	26.8616	0	0	0	0	29.1657	29.2052	29.1224	29.0778	26.1611	26.2021	26.0516	24.7821	25.4878	27.8289	27.6167	25.2533	0	23.9155	25.9184	27.9179	27.7684	27.8314	24.1258	25.3226	24.8941
CXCR4_HUMAN	31.6569	31.2401	31.9067	31.3849	26.1631	25.8273	25.4666	26.0569	30.6315	30.595	30.2014	29.9861	28.6913	25.6988	28.5997	27.9423	28.6423	29.0208	28.6737	28.5223	28.2398	28.5896	28.2641	27.3497	23.0099	20.5279	19.8353	21.1569	25.8454	25.6957	25.6592	23.8262	21.2122	20.0265	23.4461	22.8587	27.0873	26.2853	24.1395	24.1074	23.4481	18.5771	29.4226	29.0514	27.7532	29.9648	18.9929	23.4011	29.1674
CY24B_HUMAN	31.7042	31.8161	32.0076	31.6147	24.813	26.7591	24.092	23.9316	30.0586	30.1754	29.5557	29.35	26.0284	24.5655	27.6278	23.9863	27.2551	27.7062	26.6553	25.0062	25.9481	27.0019	26.3718	26.9701	28.7554	21.7835	27.6911	19.0859	27.954	27.7144	28.0694	27.9086	26.9297	26.62	27.2116	26.5306	26.4421	26.3413	25.2314	25.8714	25.2125	26.1896	28.4913	28.6639	28.5366	29.2184	26.6983	27.1153	28.389
DAG1_HUMAN	29.3476	29.0961	29.1493	28.5451	25.9354	26.3076	24.8943	20.9374	27.0306	27.0274	26.8162	26.8618	23.1336	24.0578	26.0945	26.1487	27.6873	27.6795	27.5059	27.8296	26.9998	27.4498	26.9776	27.0383	23.7332	23.5585	25.9496	26.2966	26.7042	26.2229	26.9562	26.7315	28.0425	27.3558	27.6768	27.3117	27.6577	28.1701	28.0056	27.932	25.0202	26.6441	28.6885	28.4104	29.7064	28.7096	24.2566	25.7917	28.0225
DGLB_HUMAN	26.6448	26.5885	24.2465	24.7966	26.0175	26.1529	28.0865	20.1641	26.7658	26.672	27.0859	26.8415	25.7659	25.7624	25.3509	19.6877	28.6622	28.9191	27.0072	27.8529	28.0222	29.1246	28.1695	29.1079	0	21.8374	24.1476	23.0689	27.8422	27.6746	27.7057	26.9299	26.9557	27.1759	27.2406	27.1641	25.242	26.2126	26.5517	26.8045	23.4949	23.1605	25.8737	27.6764	26.1565	26.5005	25.6828	25.9146	27.373
DMA_HUMAN	0	0	0	0	20.3371	0	20.2943	20.4597	0	0	0	0	0	23.1696	22.7186	22.4771	0	0	0	23.4541	0	0	0	0	0	0	0	0	0	0	0	0	0	0	0	0	0	0	20.7715	0	22.8269	23.5556	23.9843	23.8862	25.9218	25.8525	0	0	0
DMB_HUMAN	28.7761	26.347	29.0048	27.3179	28.8421	29.5456	24.8468	25.8018	27.655	27.6717	28.8687	28.6331	28.3581	27.9664	29.04	28.8469	26.0901	25.9225	27.2749	26.8092	25.658	28.5004	27.4618	27.1031	25.2142	24.4161	27.1076	27.8911	28.7618	28.0667	28.2887	28.0557	27.8752	27.4376	26.7833	26.206	26.6647	25.8337	25.6102	26.7416	25.6388	26.0424	26.8262	26.9582	28.2379	28.3374	26.3443	24.0098	27.6684
DPA1_HUMAN	27.2405	27.3653	27.4953	27.5577	0	0	0	0	27.1958	27.2663	27.321	27.1056	19.4254	21.1837	22.9829	21.6944	27.4187	27.4729	24.1331	21.5288	0	24.6181	23.7893	23.1346	22.2695	21.8712	0	0	23.7706	18.6288	25.5218	22.8348	21.0664	18.748	24.484	25.4059	27.8755	27.4108	27.7438	27.0769	20.296	25.1277	33.0423	32.974	33.8884	33.8332	28.0865	28.4296	24.1748
DPB1_HUMAN	29.3168	29.9033	29.6296	29.7494	23.7478	23.6737	20.6904	23.8032	29.3704	28.8769	29.2707	28.6842	21.2849	28.6051	28.5076	0	28.3794	28.9153	22.3303	22.3339	29.6872	29.4221	28.0807	29.2462	0	0	0	25.6017	28.6865	28.546	28.2072	28.1952	27.8262	28.3718	28.3063	28.2503	29.1849	33.0943	28.8469	32.9366	0	30.9773	32.2579	32.7033	30.5891	30.5086	33.4554	33.308	32.8098
DPEP2_HUMAN	20.6686	20.6159	0	21.014	0	0	0	0	22.2383	21.6939	21.3796	21.628	20.2335	0	18.8217	0	0	19.8566	23.8563	22.1948	21.0504	21.1964	21.0466	21.2214	23.5383	0	20.2685	21.1823	20.7751	0	0	21.0973	24.1032	23.3335	0	22.6224	26.2575	24.8364	26.1913	23.6054	27.4796	23.8893	23.7868	24.2532	24.0727	23.7618	25.1008	25.0266	25.0532
DQB1_HUMAN	25.3471	24.2593	23.6833	23.472	0	21.3595	21.5814	0	23.5029	23.9894	23.7794	23.527	22.3676	22.8547	23.2168	23.8328	26.5621	24.9097	21.8713	22.3996	26.0727	24.4535	25.7047	24.786	0	0	0	0	26.605	26.5613	26.877	26.7368	0	0	0	0	0	0	0	0	25.172	0	25.0834	26.6047	26.4249	26.9003	24.2592	24.9927	0
DRA_HUMAN	28.279	28.6202	27.9878	28.101	28.1238	28.0481	26.7099	29.0601	28.4158	25.9099	27.798	27.4873	26.1302	25.7459	25.7604	30.2175	26.7989	27.9343	24.4804	25.5416	29.6856	29.2394	29.7893	29.5626	26.0173	24.4614	0	22.8426	31.5255	28.9063	31.5492	31.8956	29.9931	30.0693	29.4441	30.3323	29.4991	30.2673	29.3719	30.0379	0	26.8425	34.7695	34.7101	35.5385	35.4025	30.9957	31.4582	28.6788
DRB3_HUMAN	0	0	0	0	26.3911	0	0	0	0	0	0	0	0	0	0	0	0	21.6729	0	0	0	24.4912	22.8434	24.3993	0	0	0	0	22.5537	23.3934	23.4248	0	24.3575	25.3515	25.114	24.3453	26.8854	27.1322	25.8619	27.2135	0	0	33.8972	32.9842	33.8895	33.9236	27.9728	27.3879	22.6398
DRB4_HUMAN	26.1765	25.6734	26.6106	26.6873	0	0	0	0	22.5313	22.8402	23.52	22.7621	0	0	0	0	23.6646	23.2277	0	0	22.1422	21.5444	23.9416	22.6177	22.6469	0	23.2252	0	26.6705	26.801	26.6744	26.9912	0	0	0	0	0	0	0	0	0	24.5957	32.188	32.1354	32.4979	32.5908	26.6363	27.0751	25.0961
DSC1_HUMAN	27.8303	27.9153	28.3329	28.2612	29.045	29.0527	29.087	29.1845	27.9206	27.3238	27.8723	27.5372	29.7615	29.9749	29.4443	29.3531	26.868	27.0607	29.5873	30.2587	28.1762	29.3544	28.6905	29.968	30.5466	30.4012	30.5862	29.4161	25.9965	28.5869	27.8129	27.7705	29.0621	29.714	29.5328	29.5074	29.8979	29.1169	29.5289	29.6599	30.866	30.3084	28.4312	28.2644	26.9419	27.4408	28.8259	29.4113	29.1006
DSC3_HUMAN	27.6743	27.2847	27.3719	27.5732	26.314	25.4305	25.8194	26.6553	27.1016	26.6719	26.913	26.9025	25.7984	26.4099	26.7054	26.4327	25.0868	25.0057	26.0726	25.3017	26.7967	27.5977	26.8826	28.1202	27.3372	27.1882	26.7616	26.8222	27.2552	27.026	27.1611	26.9544	27.2954	26.9535	26.8886	26.6466	26.0405	26.0787	26.5475	26.6267	26.2703	26.4157	25.2962	25.3926	25.0617	24.5443	25.1834	25.5782	26.7888
DSG1_HUMAN	29.3757	29.2055	29.501	29.5801	29.8096	30.3236	30.2345	30.4757	29.5902	29.513	29.4538	29.1897	30.6937	30.7862	30.8735	30.2344	29.1399	29.4046	30.588	30.6034	29.9535	28.829	29.2904	28.8012	31.8597	31.5027	31.8348	31.1087	28.9559	28.7408	28.8452	28.7859	30.1537	29.9964	30.4249	30.3308	30.4236	30.3863	30.4226	30.3882	30.9247	31.0189	29.5401	29.6754	27.675	28.2997	30.646	30.0977	30.9688
DSG2_HUMAN	22.2449	23.66	23.2284	23.6917	0	0	0	0	24.2584	24.5113	24.3193	24.9827	0	0	0	0	21.8261	22.6066	0	0	23.8442	23.8491	25.4928	24.8699	22.2013	0	0	20.8378	24.7116	24.4464	25.6024	23.3034	21.6366	24.7497	25.4333	24.9194	0	23.7712	0	23.642	0	0	21.0391	24.2103	22.1881	24.3951	25.1851	25.8862	21.7875
EAA1_HUMAN	26.551	26.4394	26.6808	26.5099	0	0	0	0	21.0493	21.9277	0	0	0	0	0	0	0	0	0	0	22.262	0	0	22.5886	0	0	0	0	22.4167	22.069	22.6223	21.6837	21.8229	21.6494	21.8642	0	20.2583	20.696	0	0	0	20.8911	0	22.8867	23.1324	23.0989	0	0	0
EBP_HUMAN	30.1301	28.6717	28.3346	28.3081	18.3026	18.7078	26.0441	18.8054	29.9141	29.3194	30.3755	29.8924	24.211	23.9043	19.7058	22.894	30.3532	30.5611	25.2508	21.4793	29.0219	28.5258	26.4786	28.9158	24.1621	0	25.6238	25.5345	28.4591	28.6681	24.5206	24.5402	30.6424	30.3586	0	28.5598	31.1439	28.4074	30.2904	29.0718	21.1676	26.9775	30.0432	30.2584	29.845	29.6907	26.2866	27.942	28.897
ECE1_HUMAN	26.3892	26.4194	26.4418	26.4449	20.1343	0	21.3926	21.5128	24.8225	24.664	22.0215	24.0936	20.1868	21.4615	21.2666	0	23.6034	23.5081	0	0	24.5273	23.922	23.5783	25.0013	0	0	0	0	25.1194	24.8723	24.9868	24.3545	22.1741	21.5554	22.6352	22.0382	0	23.069	0	20.3357	0	0	22.3761	23.0264	22.4958	22.0833	0	0	20.1217
EFNB1_HUMAN	28.8949	28.8954	28.588	28.9946	23.4383	23.5157	23.8557	24.144	26.8729	28.8445	27.5127	26.9091	26.9873	26.78	19.6514	0	26.8958	27.0921	0	27.2467	28.0618	27.0911	27.486	26.0885	0	0	24.9449	0	24.11	24.2182	26.1483	23.3119	26.9369	23.7863	0	23.8763	26.6128	28.1383	23.4805	28.939	21.0244	29.1075	22.4812	0	20.2552	24.6812	26.7343	24.4962	28.1196
EGLN_HUMAN	25.7957	22.1595	0	0	0	20.8054	20.2943	20.9791	23.7352	21.1227	22.7276	23.6038	20.9942	24.9894	21.0993	25.3059	26.884	27.4072	21.3415	0	26.872	27.6377	26.4936	27.3915	23.1362	23.6479	24.1656	23.8106	24.4931	24.434	23.7182	23.9951	23.4015	24.1574	24.4494	24.2713	25.6032	25.1711	24.6863	24.1963	21.395	22.4893	26.3781	26.6884	26.9419	27.0209	0	21.8241	23.3763
EMB_HUMAN	32.1033	31.5203	31.599	31.7814	25.2075	23.9333	24.3777	23.2259	30.7786	31.2902	30.0417	30.8058	25.434	23.6063	25.8247	21.5334	29.086	28.8582	23.3995	24.3223	30.5196	30.5834	30.5461	30.358	24.9895	27.3962	26.1363	24.9544	28.9418	28.8553	28.8413	28.9854	25.9344	26.1178	25.8454	25.3355	28.9728	29.5754	28.9629	29.2298	28.0743	26.3782	29.4202	29.0503	29.047	30.2732	25.8662	26.807	31.7427
ENTP1_HUMAN	29.7303	29.8434	29.8376	29.8782	24.9608	32.128	31.6373	23.009	27.8853	28.0454	29.9636	30.2202	32.2089	32.035	27.2713	29.1162	25.9013	25.4335	29.4238	32.4037	25.1255	30.3725	24.0537	30.9169	33.6738	33.6305	29.8886	31.3826	29.5034	29.545	30.4022	30.5127	31.1255	32.6648	32.1307	32.0809	28.3906	26.6268	28.2408	27.563	24.6161	26.5585	27.8559	28.086	27.439	28.4182	25.6357	27.0932	28.1422
EPCR_HUMAN	31.7884	31.9153	31.7785	31.8594	28.749	26.8268	0	25.3627	29.9709	30.2435	30.1018	29.8898	0	24.7904	0	26.9175	28.3308	28.5387	26.2604	26.6908	25.7261	27.2182	24.9548	0	23.9932	26.8635	28.4743	27.4713	23.7267	23.8797	23.751	23.5143	0	0	0	0	0	24.4172	24.7796	26.1071	24.952	23.1801	0	0	0	24.173	25.5949	25.9771	29.0586
EPHA1_HUMAN	25.8089	27.7468	25.7698	25.9594	21.5605	23.5048	23.601	22.2877	25.0111	24.7602	25.9383	24.4725	23.8354	24.7249	23.6618	22.9686	22.428	23.0239	24.307	21.4859	23.7633	25.3451	24.3427	23.8459	24.2756	21.5775	23.3725	24.2535	23.1085	24.2135	24.741	24.8377	24.3488	22.639	23.591	24.541	23.9999	23.3763	23.8677	23.8697	25.3025	22.1379	23.991	28.6124	29.0376	28.0655	24.4201	24.4556	24.3026
EPHB2_HUMAN	21.9604	0	0	0	0	0	0	0	0	0	0	0	0	0	0	0	0	0	0	0	0	0	0	0	0	0	0	0	0	0	0	0	0	0	0	0	22.0788	0	0	0	0	0	0	0	24.9854	24.9647	0	0	0
EPHB3_HUMAN	24.8213	24.8137	24.8014	24.7994	0	0	19.8087	0	24.5852	23.1527	23.7655	23.5792	0	0	22.7199	22.7532	24.6626	25.7905	0	0	26.2174	26.097	25.2428	25.9968	0	0	0	0	26.8751	27.1257	26.8699	26.6306	25.7287	24.826	25.1344	24.374	25.6817	25.8222	25.0606	25.3061	0	0	25.5389	25.7478	26.7908	26.806	23.6996	24.4764	23.1387
EPHB4_HUMAN	30.1517	30.3618	30.3567	30.2273	23.7351	25.6437	26.2037	25.0526	28.4416	28.4976	29.7599	28.3797	27.1092	27.3675	27.7786	26.4261	28.4631	28.4141	28.4398	29.0402	28.9038	28.7972	29.3676	29.245	28.059	28.886	27.7738	27.9156	29.8943	30.0549	28.1325	30.0491	29.7574	29.7893	30.0537	29.5732	28.2811	29.1293	28.5066	28.658	28.4732	28.5765	28.6029	27.3644	28.6922	27.2392	28.809	29.1045	28.8703
ERMP1_HUMAN	28.3807	27.9981	28.6354	28.2626	26.3109	27.2025	26.6537	27.072	27.613	28.4422	27.9497	27.9194	24.6345	24.7474	24.8196	25.0739	28.9047	28.9757	27.4276	26.5261	29.7046	29.9236	29.0346	29.2725	26.8008	27.9988	27.8131	25.1235	29.1683	29.0878	30.0033	29.2023	29.1063	28.9593	28.9962	29.0706	28.918	29.2045	28.3729	28.8818	26.1953	25.6214	28.1173	28.6722	28.0655	27.8314	25.5505	26.6571	27.86
ESAM_HUMAN	29.5574	29.5282	29.7596	29.382	23.4272	21.8636	23.565	22.9768	28.5934	28.9915	27.3759	28.6537	20.2399	25.5009	23.0628	24.3732	28.1723	27.6851	0	24.7272	25.7473	28.7381	26.2966	28.7638	0	22.9886	0	0	25.1899	25.2372	27.6223	27.5735	27.3365	26.9154	27.5762	27.266	24.565	26.753	0	26.4173	0	24.96	26.8542	27.2912	23.7078	27.063	27.0731	28.2482	29.1828
EVI2A_HUMAN	27.449	27.9682	27.7056	27.6038	0	0	0	0	25.1846	25.0669	25.3959	25.2733	0	0	0	0	24.5579	23.8647	0	0	0	0	0	0	0	0	0	0	0	0	0	0	0	0	0	0	0	0	0	0	0	0	0	22.9859	22.0948	0	0	0	0
EVI2B_HUMAN	31.0097	30.9934	30.909	30.9779	23.0017	21.8713	22.1448	22.5191	29.2692	29.5938	28.583	28.9488	24.227	25.1513	24.2231	22.4976	27.6896	27.3677	21.7596	25.9485	28.9318	29.3748	28.6841	28.5687	23.1229	23.6827	22.2913	23.5258	27.1194	28.7209	27.0243	27.1456	29.0454	27.3384	28.5786	28.4885	28.504	29.4269	29.2083	29.8549	24.8867	26.4756	28.9357	28.8506	30.2226	29.8127	29.2069	26.9565	29.4377
FCG2A_HUMAN	32.2166	31.8896	32.4618	32.2215	26.6887	27.2376	26.6648	27.462	31.581	31.1478	31.6586	31.1245	28.2614	28.8779	26.8948	27.0572	29.4931	30.0434	27.106	27.4193	28.4804	28.9758	27.9275	28.7098	26.8123	26.7775	25.9292	26.6255	26.6158	26.5967	26.9846	27.4308	0	25.9446	24.4384	25.4955	31.3678	31.4789	30.957	31.278	24.8455	23.8542	31.9797	31.1311	32.698	32.6032	25.0314	26.9818	32.1884
FCG2B_HUMAN	30.336	30.1339	30.0272	30.3804	20.3047	0	26.7561	26.3158	29.2711	29.9955	28.8717	29.0049	24.3241	25.1371	0	24.4379	30.652	30.7358	24.1071	24.5972	26.0269	27.012	27.0338	26.6436	0	23.779	24.3411	25.6321	25.991	25.8514	26.3412	26.8812	26.7397	26.3791	27.0744	26.2263	28.4459	28.6029	28.537	28.4258	0	25.5954	31.8933	31.9382	32.7634	32.8225	0	23.9141	28.0451
FCGR1_HUMAN	30.6737	30.7785	30.6458	30.7629	23.8676	24.2942	0	23.4426	29.3416	29.1175	29.1631	28.7449	24.0559	23.7181	25.4427	22.2211	27.1685	27.2223	20.8573	0	25.8056	27.5905	26.0686	26.0714	0	23.1632	23.0466	21.7779	24.5466	25.3823	27.0369	26.167	28.2008	27.1637	28.0764	27.3774	27.6468	24.6628	27.3085	23.8037	0	24.5422	28.4149	28.2436	29.1496	29.1949	27.1852	27.5907	28.7589
FCGR1_HUMAN	32.5222	32.1906	32.3877	32.1396	21.9324	21.4397	25.3277	21.0273	30.8745	31.0759	30.5393	30.629	23.5498	20.8498	20.1551	24.2687	29.3015	28.8382	22.7522	28.6152	29.8264	28.709	28.728	28.4427	0	23.2914	22.1512	18.7608	28.7723	28.2199	28.0162	28.9524	26.7702	26.4614	27.1592	26.5723	26.7917	27.2134	26.097	27.4816	20.5971	26.671	29.2839	30.3284	30.8337	30.6958	21.8164	27.1548	31.3144
FCGRN_HUMAN	31.3806	31.5294	31.2652	31.6646	29.0257	28.759	28.7847	29.603	31.6646	31.2406	31.234	31.283	29.1572	28.9547	28.8834	28.4545	30.0844	30.1656	28.8117	28.101	26.8674	30.6054	27.3646	30.6995	28.7452	28.9511	28.3749	28.9499	27.8272	29.0136	28.2371	30.327	28.0459	29.4476	28.5555	27.5012	29.275	28.7409	28.6875	28.516	28.8904	26.9794	30.5614	29.6995	31.2127	30.4388	27.2991	25.4548	30.8632
FLT3_HUMAN	28.8847	28.9682	28.8641	28.917	23.2282	23.4742	22.099	24.2961	27.4273	26.476	26.7521	27.6365	23.2587	23.7748	24.3843	17.0869	25.861	27.6546	26.1755	27.1	28.3676	28.4629	28.4233	28.5839	25.944	21.8973	24.7797	22.4399	28.6943	28.4006	28.6131	27.8326	29.0677	28.2113	28.4976	28.0779	25.9962	27.6254	25.6027	25.3511	21.2548	22.143	25.22	25.5771	26.0134	26.1417	24.0893	28.2487	26.8246
FLVC1_HUMAN	27.6285	27.2972	27.9842	27.6555	19.286	0	0	0	25.6802	25.8495	24.9669	24.1294	0	0	0	0	23.7609	23.0099	0	0	23.6084	24.8328	24.5581	24.4879	0	0	0	0	21.3095	0	21.6882	21.2706	22.1426	0	0	21.9187	0	23.9016	23.3985	23.7609	22.5944	0	0	22.1386	22.6999	24.386	0	0	23.2958
FPRP_HUMAN	29.2468	29.392	28.9308	28.9688	25.3303	23.6111	25.0924	24.7513	27.1834	26.439	27.925	27.4946	23.9765	26.0592	25.8207	24.5268	27.5037	27.5209	23.9664	25.0108	28.2633	27.0498	28.4538	27.6918	24.2535	25.6462	25.7138	25.817	29.2219	28.7481	29.1516	29.1973	26.3284	27.751	27.918	27.5416	28.2413	26.3379	27.6961	26.4055	25.2106	25.0928	27.2878	27.4862	28.1445	28.3458	26.1634	26.1737	27.8127
FZD1_HUMAN	24.9274	24.73	24.8703	24.815	0	0	0	0	22.8861	22.3401	23	0	0	0	0	0	22.2256	22.6664	0	0	21.3772	0	21.367	0	0	0	0	0	0	0	20.5954	0	0	0	0	22.3007	21.6158	22.2717	22.3001	19.9271	0	0	24.7503	24.3929	25.3879	25.2291	21.422	22.9894	23.9583
G6PT1_HUMAN	28.7055	28.8087	28.2249	28.0971	0	0	0	0	27.7815	28.2193	28.1053	27.9906	23.845	23.7371	19.34	23.7412	28.2584	28.2377	23.915	25.0568	28.2395	28.9001	29.1935	28.8281	26.1035	23.6759	24.758	22.0543	27.8054	27.7336	27.9902	28.0539	27.1806	27.9217	26.946	28.0386	28.5606	26.1861	29.4417	27.6776	28.4114	26.0092	26.591	26.793	25.145	27.0236	25.4398	25.2402	26.2912
GGT1_HUMAN	30.0427	30.0197	29.9793	30.0877	31.0005	30.8438	29.7929	30.2247	28.6114	28.4185	27.6422	27.3919	29.2019	29.5375	29.4455	28.7855	27.2456	27.0638	30.9286	30.6932	28.9269	29.997	28.059	29.1676	30.4598	30.2415	30.5989	30.5492	30.0966	29.4006	29.9501	28.8576	27.3301	28.2088	28.1898	28.0816	27.0573	27.0506	26.6594	23.8796	23.2794	23.9677	26.0711	26.6904	27.1811	26.3834	25.1332	24.8095	25.3615
GLIP1_HUMAN	29.1066	29.3417	28.9381	29.3538	26.9027	27.5138	27.3098	27.8225	27.4921	27.4907	28.0476	27.7834	27.1154	28.3165	27.673	27.364	26.3486	26.5378	25.4137	26.5631	25.2265	26.5083	24.8993	26.1666	28.0758	28.1685	27.6081	27.8967	26.6153	26.5491	25.8407	27.0712	27.4262	27.4022	26.4503	27.3938	25.8159	26.0533	25.59	26.1916	24.9885	23.5118	27.6162	27.7963	29.1085	29.317	23.5071	23.5046	27.1716
GLPC_HUMAN	33.5291	33.8219	33.5612	33.9333	27.3692	27.963	0	0	32.7113	32.6469	32.6497	32.1177	27.5926	25.041	0	0	32.0699	32.3402	28.7003	0	31.1938	31.2458	30.9109	30.9978	0	0	0	0	29.2663	29.1464	29.5091	29.2819	0	0	0	0	0	0	0	0	27.9949	28.0173	24.0681	26.5075	0	0	26.874	26.5244	31.5734
GP180_HUMAN	24.5743	24.9397	24.7578	24.5257	0	0	0	0	25.6662	25.2043	25.7837	25.1859	0	0	0	0	25.3209	25.232	0	0	23.6516	0	23.7694	0	0	0	0	0	0	0	0	0	0	0	0	0	0	0	0	0	0	0	0	0	0	24.5973	0	0	22.8754
GPA33_HUMAN	28.0444	28.2969	28.6397	27.9014	23.9316	18.2023	24.4729	25.3152	27.2725	27.9171	27.0115	27.6883	0	24.3577	24.5413	24.7451	27.5555	27.7731	23.3355	25.582	29.2012	29.1523	29.1041	27.2473	25.301	23.4675	25.7402	23.3136	27.1916	29.4242	28.3747	27.6771	27.7235	27.2475	27.2732	26.9322	26.2881	26.9268	26.4303	27.2029	26.2852	19.8582	30.2144	30.8084	32.1153	31.8493	25.6325	26.2191	28.677
GPC1_HUMAN	28.3494	26.0078	28.3965	26.224	25.1049	23.2184	26.3582	25.8614	28.0255	27.5252	27.4756	26.4713	27.8116	27.9747	27.8504	28.1604	27.3846	27.7156	25.6495	27.807	24.9433	23.6435	25.9113	25.315	24.8957	25.449	26.5658	23.5514	26.8147	24.3789	25.1723	24.7908	24.9693	23.6539	24.2883	0	27.8577	26.6171	25.4997	26.5614	24.1032	25.458	25.8967	26.8622	27.8301	28.2024	26.8001	26.2634	26.0707
GPC4_HUMAN	27.0663	26.5802	25.6019	26.6558	27.9439	27.2317	28.011	27.6887	24.7605	26.1513	27.4221	26.5834	27.632	26.1116	29.2609	27.1236	25.8815	24.9268	28.7995	27.7726	27.4654	28.7331	27.1142	27.1173	26.4674	26.9231	28.413	26.8941	25.4031	26.1588	25.6531	26.0399	23.8851	23.3563	25.5274	26.0569	25.6627	24.8109	25.3968	26.2613	28.3044	28.0249	30.9925	31.0736	31.7073	31.8427	25.0522	24.7914	27.0144
GPR84_HUMAN	27.4093	27.7822	27.9172	27.5772	0	0	21.8746	24.4277	25.8416	25.8344	25.8797	25.5634	22.799	23.2607	25.4745	25.6619	24.9195	24.9923	26.7127	25.0702	27.4637	28.406	27.6093	27.3661	25.5701	24.4674	23.4159	0	28.1284	28.285	26.6372	27.3217	27.7642	24.9974	28.8126	27.7647	25.8816	26.9237	25.671	27.0296	25.0391	26.0863	26.5612	25.9509	23.862	26.942	23.2671	26.287	27.1894
GTR1_HUMAN	31.0815	31.2067	31.3379	31.3674	25.158	23.8705	24.1075	26.3027	30.5605	30.4859	29.9751	29.6895	26.2717	26.4698	23.9459	25.9795	30.4341	30.1899	26.878	28.1544	30.9903	31.1473	30.986	31.2442	26.5098	24.676	26.119	27.8361	30.747	30.7831	30.7916	30.8434	27.1827	27.2222	24.8924	24.9277	28.5286	28.5901	28.0378	28.5444	26.392	28.1277	28.0317	29.6055	28.0636	28.8785	27.3232	28.521	29.4072
GTR3_HUMAN	31.0327	31.1947	31.1348	31.2698	30.0321	24.0603	22.9197	30.7902	31.3495	31.2472	30.9676	30.5066	30.31	30.2618	31.361	30.8109	30.6717	30.5845	24.3788	26.5976	29.8575	29.6157	29.4899	29.7227	30.7945	28.0288	30.9874	28.5377	30.1136	29.9039	30.4002	30.3961	26.8913	26.3335	27.1465	27.1166	27.567	28.9045	28.4603	28.4078	26.1523	27.8143	26.9922	25.9974	26.7052	27.9411	26.4775	27.4243	28.5956
GTR5_HUMAN	30.2697	30.0331	30.2627	30.143	0	18.8151	0	0	28.6444	29.3282	27.5456	28.536	0	0	0	0	26.969	25.1177	0	0	24.3699	24.7814	24.3299	25.0242	0	0	0	0	24.9784	25.215	25.8863	25.3279	23.6758	23.3248	23.8527	0	27.0221	27.3555	26.5519	27.0694	22.4622	0	24.38	25.4508	25.1281	25.6687	25.06	25.8544	28.1077
GTR9_HUMAN	27.1694	27.1192	27.3132	27.1957	0	0	0	0	23.4662	23.19	21.7693	22.3112	0	0	0	24.1538	20.7302	21.7201	0	0	0	0	0	0	0	0	0	0	0	0	0	0	0	0	0	0	0	22.963	22.1412	22.8095	0	0	23.1836	23.428	23.3263	23.3548	0	0	23.1898
HG2A_HUMAN	30.7483	30.6979	29.7733	30.2762	26.6319	27.0089	26.6647	26.2959	30.422	30.4547	30.4125	30.4628	26.2392	26.6051	27.0448	27.5823	30.3423	30.5251	23.6716	26.2578	28.3628	26.6952	28.3939	27.2184	25.2503	30.3307	24.6552	29.9318	27.0567	28.2385	28.2147	28.1695	28.8137	28.1778	27.978	27.4236	28.0192	27.816	29.3235	29.093	21.9542	27.166	30.8331	30.9687	31.112	31.0667	29.5952	29.6743	29.7497
HHLA2_HUMAN	26.1008	25.5718	25.8685	25.5591	20.7243	21.9526	22.4636	22.147	26.7893	25.0065	25.4563	24.6719	0	0	0	23.3317	24.0246	0	0	0	0	0	23.2104	0	0	25.1641	0	0	0	0	0	0	0	21.75	0	24.7033	25.0079	21.8205	26.544	23.315	0	0	26.6413	26.8369	28.7928	28.7554	24.4211	0	24.378
HLAE_HUMAN	29.3475	29.2666	29.2234	29.2861	0	0	20.4531	22.1872	28.2804	27.5355	27.6303	27.5588	22.9348	22.142	24.3538	24.6607	26.8172	26.3651	0	21.0198	26.8388	25.9625	26.2389	27.4263	27.0579	28.2006	28.3679	0	26.5018	25.7655	26.2082	25.5644	26.1405	26.0321	25.9304	25.6744	26.9911	23.5335	26.7171	24.4017	0	27.5613	25.721	25.7753	26.0099	25.9913	26.189	20.6991	28.6477
HLAH_HUMAN	30.526	30.8074	30.2192	30.4155	27.0564	27.4708	22.4944	23.756	28.6126	27.8504	28.6666	28.0839	26.6705	26.3219	0	0	26.7462	25.59	25.2235	0	27.8708	27.3065	26.8829	27.3579	0	0	0	0	26.67	26.1761	26.2452	25.5766	25.9503	24.8801	25.3622	25.5952	23.3076	25.6078	23.0648	25.2857	0	0	28.1784	28.508	28.4855	28.6197	0	23.3439	30.2111
HM13_HUMAN	28.318	29.0333	28.6152	29.0484	0	28.0547	26.5812	28.2743	29.5634	29.6376	29.8595	30.2189	22.5733	22.3734	0	22.0583	30.5374	30.3893	24.325	23.9927	29.5274	29.6994	29.0851	29.7848	23.8804	0	22.6903	27.4475	28.7465	28.6338	29.169	29.201	28.5979	28.2207	27.7255	27.6991	29.4935	29.6965	28.3949	29.3182	24.8635	23.6379	28.4969	28.7999	28.7998	28.9382	27.9223	28.9001	29.3478
I10R2_HUMAN	29.108	28.7821	29.2597	29.0166	24.9976	25.2912	25.211	25.5141	27.2992	26.9397	27.1435	27.6705	24.9175	26.1862	24.2864	23.0745	26.1456	26.7006	23.5565	25.3575	25.6426	24.877	27.0643	23.777	25.5552	24.6484	24.8421	0	0	21.9042	24.931	21.515	25.8909	25.5307	25.7272	24.5948	26.1607	25.1029	25.738	24.8909	21.7011	23.5946	26.267	26.2377	26.7445	26.694	24.7622	25.525	24.3963
I17RA_HUMAN	28.2542	28.1091	28.2169	28.053	25.3983	25.7663	22.0504	24.8379	27.0493	27.0256	26.5601	26.2578	21.6729	26.4598	23.1631	23.7132	26.5168	26.5585	22.8654	27.9338	27.7175	26.7785	27.4464	26.5532	26.2406	26.0398	26.3909	25.6336	24.3184	25.2976	24.3668	26.0981	25.0849	24.7756	25.0155	25.6512	26.6075	23.9304	25.958	25.5633	21.0677	25.8153	26.2897	26.6346	25.6776	25.3408	26.0926	26.1776	26.5279
ICAM1_HUMAN	28.4431	28.6076	28.3559	28.5329	25.3111	26.1198	25.9507	23.9087	30.3831	28.9357	28.5178	28.3269	26.6322	25.6037	23.5142	25.2574	29.0786	29.3348	23.8974	23.9516	28.5195	27.2253	27.2054	27.2911	28.378	25.9067	25.8053	25.5722	29.6652	29.6836	29.9196	29.6134	26.1272	27.0871	26.3029	27.8022	30.5849	31.5095	30.305	31.3189	27.656	24.9189	29.9419	29.543	30.4704	29.3671	23.7053	28.5308	28.2242
ICAM2_HUMAN	27.5454	27.8974	27.4887	28.8162	0	0	0	0	26.3901	26.0551	25.9244	26.7803	0	0	0	0	27.1121	26.3629	0	0	25.905	27.465	27.0147	26.5957	0	0	0	0	26.5806	26.8221	25.5728	26.4183	0	0	0	0	27.7803	27.7803	27.5058	27.746	0	0	28.463	28.0296	29.0615	28.2175	0	26.6121	25.8352
ICAM3_HUMAN	35.2955	35.2054	34.8869	35.2992	26.4123	26.3399	26.0835	25.3286	33.7391	33.9344	32.8518	32.8792	26.2138	27.2728	25.9006	26.8598	32.326	31.673	28.122	27.6407	31.6534	30.6924	30.7844	30.669	28.9614	26.1684	25.9963	26.0569	30.3066	30.6389	30.6716	30.3462	26.1311	26.1773	29.7111	29.3556	31.7099	31.8872	31.2291	31.3285	26.8567	27.5425	32.4611	32.4885	32.2457	32.4374	28.4233	27.9989	32.5181
ICOSL_HUMAN	28.0697	27.9965	28.1248	28.0149	0	0	0	0	27.0157	26.8315	25.9296	26.1876	0	0	22.8144	0	27.0827	26.8878	21.3505	0	26.5882	26.6157	26.7764	29.4454	0	0	0	0	28.9578	25.2199	29.0707	0	0	0	0	0	27.9361	28.1608	27.3747	27.7034	0	0	25.3005	24.844	26.0503	25.958	0	0	24.8473
IGF1R_HUMAN	29.033	28.5926	29.3947	29.0742	28.5709	28.2862	29.0734	28.4775	27.5287	29.3712	28.2622	26.166	31.2706	30.329	29.7268	29.5797	26.9351	27.0519	30.3676	30.5835	27.9584	29.7627	27.814	29.2185	26.3197	23.8089	25.6963	22.6312	26.4435	25.8404	26.2064	26.0768	25.4705	28.7681	28.8837	25.8171	32.2211	31.9611	32.6982	31.6495	34.029	33.5616	30.4538	31.615	28.4073	27.9005	31.9745	31.7975	31.9397
IGF1R_HUMAN	27.3909	27.4785	27.8905	27.7391	0	0	0	0	26.7835	26.2493	26.51	26.0876	0	20.6718	0	0	26.283	26.4129	19.9354	0	26.5204	26.4684	26.4673	26.752	0	20.5936	0	0	25.7872	25.7743	26.99	26.1491	23.8002	23.528	23.1928	23.3662	21.8223	0	0	19.1045	0	0	25.3503	25.364	24.9986	24.7507	0	0	24.3109
IGSF2_HUMAN	28.2792	28.2193	27.907	28.0548	27.533	27.327	27.5046	27.2617	27.4045	26.1815	27.5321	28.0974	26.8721	26.6167	26.391	26.898	26.0564	26.3672	28.8779	28.5383	28.8735	29.0987	28.6279	28.7308	27.2528	28.597	23.4113	28.0976	25.8427	26.2986	26.8762	27.1003	27.1742	26.4449	26.7054	27.1728	28.0566	28.0501	27.8922	28.1196	25.0706	20.9612	27.724	27.2567	28.4032	28.1764	23.4971	25.3863	25.7412
IGSF3_HUMAN	27.3939	27.3682	27.3008	27.2575	21.8916	22.1468	0	20.8631	27.0272	26.8675	26.2915	26.9197	24.9718	21.9848	21.6681	22.0095	27.1293	26.7887	22.392	22.5624	27.104	27.0008	27.3636	27.3596	25.0119	21.4692	21.8944	0	26.7268	26.9278	27.0839	26.5856	26.484	26.6074	26.1821	26.5089	29.3973	27.7253	29.2712	27.6314	26.8693	23.8263	27.7394	27.6608	28.231	28.2537	26.0884	27.5631	27.7107
IGSF6_HUMAN	24.8142	25.2144	0	26.1141	25.64	25.8232	26.4822	26.3878	0	0	0	24.3433	0	0	26.4068	0	25.9728	26.1702	0	0	0	0	0	0	0	0	0	0	28.2764	28.1031	28.6249	27.8039	0	0	0	0	0	0	0	24.2239	0	0	26.3686	25.9621	26.9294	28.3651	23.4563	0	0
IGSF8_HUMAN	31.6592	31.9029	31.9766	31.7122	28.6601	29.0452	28.8731	28.8376	30.3412	30.461	30.5632	30.3432	28.9538	28.8046	28.2	27.9245	29.7474	29.8515	28.3915	27.8188	29.7519	28.4985	29.3955	29.7177	28.6596	28.1495	30.9657	29.2959	30.3583	30.5462	30.507	30.6586	28.8408	28.656	30.9101	28.2881	29.3271	30.5006	29.0949	30.5162	26.7747	26.3829	29.5418	30.0238	30.0519	30.0096	29.8617	27.698	31.6452
IL18R_HUMAN	27.9153	28.2256	28.1434	28.1926	0	19.0414	0	20.9693	26.5282	26.2929	26.0284	25.5674	0	0	0	19.6092	25.8085	25.4147	21.9825	19.2091	22.7155	23.6424	22.3407	23.7349	24.0061	23.9945	23.8441	23.8642	26.3457	26.1423	26.369	26.8002	0	0	22.191	0	23.0918	23.0996	23.9773	21.2446	22.0942	20.5366	26.8145	27.1309	26.5731	27.3022	22.3233	22.3654	26.2132
IL1AP_HUMAN	31.5433	31.4586	31.5038	31.4582	28.4514	26.8689	28.7005	29.4511	30.749	30.6648	30.6979	30.5751	31.0392	30.9208	31.7971	31.4856	29.9343	30.2329	28.8927	28.9534	31.0975	30.5962	31.4741	30.5646	27.6322	27.3628	27.0009	27.4184	29.2552	30.135	29.4278	30.7619	29.2278	29.0187	29.3354	28.8712	30.1202	30.1564	29.5176	30.1585	28.9567	27.7467	30.2781	30.1297	30.8618	30.7268	26.7881	28.8084	30.3558
IL2RG_HUMAN	26.5336	26.7036	26.2299	26.5475	0	0	0	0	24.909	24.6763	24.9472	24.6002	25.4163	25.3631	24.7525	24.889	25.1527	23.5324	28.4624	27.2252	0	25.3459	26.346	25.4966	0	0	0	0	25.8961	25.0659	25.971	0	0	0	0	0	0	21.6747	23.4451	0	24.7789	25.0359	24.2526	24.9369	24.0495	22.0143	0	0	23.2488
IL3RA_HUMAN	29.1421	29.2233	29.3094	29.211	24.2831	26.5192	24.0634	24.5098	27.6661	27.7873	27.9309	27.4733	20.5495	23.267	23.9765	22.6643	27.4635	27.6487	24.7113	23.219	29.3027	29.4776	29.4992	29.9909	26.9305	21.3439	28.3489	24.2117	29.4001	29.3974	29.3278	29.3011	29.0721	27.046	27.9789	25.5659	30.1896	30.173	30.0626	29.6607	24.0618	24.6692	27.9633	27.8649	28.7139	28.5189	25.3906	28.3423	28.5265
IL6RA_HUMAN	25.2194	25.1163	25.1405	25.1778	0	0	0	0	23.5162	23.3874	23.3723	23.367	0	0	0	0	22.5876	22.4162	23.4639	24.8405	24.3183	24.88	24.3112	24.0358	0	0	0	0	22.7664	23.3295	0	23.6442	0	23.6667	0	23.3453	0	0	20.6212	0	0	0	22.6564	22.511	22.3968	22.0662	22.3197	0	23.4667
INGR1_HUMAN	29.7057	29.9798	29.7113	29.9237	26.7919	28.0651	0	27.5951	28.121	28.1242	27.9554	28.1175	26.9847	28.2379	28.0722	27.6779	27.5713	27.2975	29.829	30.1616	28.1132	28.7785	28.0111	29.1287	0	0	0	0	28.0206	28.0656	28.4174	28.2925	25.3042	25.2569	25.8306	25.3013	27.3043	26.9983	27.0333	26.9994	0	0	25.9904	26.6078	26.3407	26.8594	0	0	28.8466
INSR_HUMAN	28.9633	28.9718	28.7146	28.9048	24.3738	22.4729	23.1777	22.494	27.705	27.5907	27.1097	27.2326	22.1772	22.6727	22.8164	20.1552	27.4384	27.9836	24.3018	23.7123	29.2242	29.1564	29.2686	28.6793	26.0624	26.1512	25.2494	25.0847	27.5962	27.3122	27.2781	27.0452	28.6028	28.4248	28.4328	28.4172	27.4042	27.4823	27.4988	27.6187	24.0639	22.4791	27.5059	26.5357	26.7633	26.796	25.673	25.5747	27.1044
ITA1_HUMAN	29.8259	29.7538	29.6239	29.8095	27.4248	27.7123	25.7152	25.8459	28.055	28.5704	28.118	27.6662	27.5066	25.5822	26.4473	26.3556	27.8978	27.7321	28.0493	24.2796	26.5457	26.8529	26.9429	26.5512	28.1457	26.3206	27.3635	26.6189	25.7566	26.1858	25.6439	25.9007	25.5223	25.5001	25.6959	25.6058	27.4437	27.644	26.4192	27.3364	26.9303	26.6255	29.7438	29.6772	30.2049	30.0649	25.7096	25.8624	27.7388
ITA3_HUMAN	26.5279	26.5894	26.5801	26.785	26.8777	28.0906	27.3206	28.011	24.7307	24.8756	23.9184	23.8285	29.488	29.3905	29.6734	29.3341	26.4925	26.1508	29.4747	29.5476	25.2729	25.0652	25.1766	25.1637	29.7266	29.6754	29.2921	28.4835	20.7352	24.3424	25.1819	25.0514	27.8528	27.5782	27.4429	27.3696	26.2884	25.7308	26.2349	26.682	23.3741	29.183	27.3114	24.8214	23.2373	23.819	21.878	24.0558	26.0179
ITA4_HUMAN	33.4963	33.5154	33.58	33.413	26.2291	24.4254	25.0465	25.1164	31.9691	32.2384	31.9297	32.0802	25.7318	25.9525	26.0818	24.7096	31.6722	31.6311	26.7213	26.7742	30.6907	30.549	30.3788	30.1745	26.5657	26.3164	26.4233	26.0947	29.6912	29.4897	29.5901	29.6957	28.2223	27.5416	27.3989	27.3651	29.8821	30.4522	29.7465	30.0632	27.3561	26.9072	30.5823	30.5518	31.4346	31.2437	28.9455	28.2835	32.086
ITA5_HUMAN	33.6579	33.6668	33.6365	33.6771	25.129	24.9025	22.7335	24.5164	32.3264	32.3974	31.9156	31.424	25.5917	25.4735	26.8186	26.1848	32.072	31.7498	26.7493	24.7655	30.7489	30.8648	30.3641	30.732	25.7537	25.2894	24.168	24.2211	29.9488	30.1742	30.382	30.3842	27.6364	27.3616	27.1075	26.7623	30.6932	31.0425	30.6708	30.7558	24.842	25.9543	29.0464	28.9795	28.8172	28.8911	24.8276	25.8066	31.2962
ITA6_HUMAN	30.6325	30.3341	30.5127	30.6691	28.0625	28.3138	27.4557	26.2196	29.1157	28.9462	29.1293	29.0665	28.0656	28.0848	27.9658	27.653	28.7139	28.7758	28.812	28.3605	28.6492	28.2141	28.7462	28.4093	32.628	34.1723	33.3705	33.6425	28.0186	28.0891	28.6434	27.6923	29.5573	28.9601	27.2461	28.8151	27.2219	27.8179	26.7599	27.8164	28.0065	29.3159	27.4932	27.5163	27.1635	27.3434	27.6898	28.0668	29.9717
ITA7_HUMAN	30.854	30.9302	30.8898	30.924	22.5655	23.4254	23.0926	25.0944	29.7797	29.8982	29.4252	29.4911	24.7136	23.9472	22.8125	24.3158	28.3035	28.2502	21.4404	22.952	25.8176	26.488	26.4448	28.9902	24.0302	32.5853	24.4916	32.6135	27.9735	27.3591	27.4391	28.6645	26.4078	26.0782	24.6375	30.4149	25.5541	25.8872	24.1959	24.9664	0	21.609	27.2412	27.7459	28.1619	27.8189	20.743	23.5621	29.3531
ITA9_HUMAN	25.9732	24.2983	25.8295	25.8031	22.7291	22.7904	21.935	21.8885	24.7534	24.7858	24.0789	24.1701	23.6842	18.6278	22.4117	22.5997	25.6165	26.0217	23.6958	23.2334	24.0383	22.0642	23.8118	24.28	23.4573	23.2531	23.3901	23.2463	24.3391	24.0885	24.1512	24.2383	20.4379	0	0	23.0243	0	24.187	0	0	21.617	0	21.074	0	20.1748	20.7379	0	0	25.6244
ITAL_HUMAN	32.2385	32.205	32.2285	32.291	30.9187	31.397	29.6992	30.1274	31.0286	31.3134	30.9325	31.0467	30.1734	26.1203	30.1897	30.0354	30.2731	30.4338	31.0381	29.7761	29.7181	30.136	29.1891	29.5727	29.0522	29.1345	28.5329	26.9079	28.8898	28.9483	29.3838	28.6101	30.9786	28.2383	30.5875	28.2178	34.3204	33.8308	33.6302	33.9958	28.9024	29.1026	33.2449	33.1521	33.8381	33.8429	28.3243	28.7538	31.2528
ITAM_HUMAN	28.1921	28.3437	28.0122	28.0714	22.0143	23.7141	22.8768	23.3692	26.0094	25.8119	25.8592	25.4888	23.0912	22.1938	21.8974	21.8966	25.4908	26.4588	0	22.2608	0	24.6914	0	24.4613	0	0	0	22.6532	21.8709	25.31	24.8722	23.1236	22.8648	23.7884	20.9173	0	21.5585	23.2596	21.492	22.8433	0	0	26.8168	26.7763	27.8538	27.8585	21.7506	22.3512	26.7044
ITAM_HUMAN	33.7583	33.8861	33.7654	33.8524	27.8549	28.1399	27.5762	28.4791	32.4771	32.6665	32.414	32.3498	28.2447	27.5756	27.8682	27.8209	31.3332	31.34	27.9438	26.0936	29.7947	28.1447	29.7434	29.973	28.457	28.1086	27.9872	27.6217	28.1528	28.2332	28.0787	28.3119	28.5065	27.4094	27.2117	27.2028	28.5937	28.3363	28.4005	28.4727	25.9548	26.6571	32.1735	32.1299	32.8566	32.8422	28.329	28.2721	32.7033
ITAV_HUMAN	27.0187	27.3624	27.0586	27.0778	25.2411	25.5426	26.0257	26.332	27.0067	26.5699	27.4384	25.4669	25.9051	25.6879	25.6526	25.4836	28.3352	25.2777	26.7577	27.1236	25.1687	25.8332	25.0162	26.0571	27.2803	26.8319	27.1025	18.4847	26.3568	26.4621	26.7332	26.098	27.356	27.3753	27.6142	27.8988	27.316	26.7832	26.9909	26.6853	26.2559	26.0531	25.9594	24.9919	25.936	26.7362	24.6091	24.8727	26.5289
ITAX_HUMAN	29.7148	29.7188	29.6967	29.7376	28.4223	28.4168	26.8928	27.1312	29.2485	29.1596	28.9292	28.7743	25.7321	26.7938	26.669	27.0018	28.9144	28.7184	28.0299	27.6224	33.1932	32.603	29.913	31.4093	28.5227	29.2334	29.3489	28.3369	31.6593	31.4353	29.6776	31.4088	31.0703	30.9879	30.9783	30.7262	29.2521	28.491	28.5009	28.3874	28.7875	29.0558	30.9146	30.7544	31.1027	31.034	27.5495	27.8854	28.5434
ITB1_HUMAN	33.9843	34.3217	34.3856	34.3735	28.2367	28.5928	27.0283	27.2393	33.0565	32.5372	32.6033	32.255	28.8595	28.4069	28.1195	28.2694	32.0565	32.086	30.1684	27.7519	30.9444	31.4168	31.0255	31.0185	28.0081	28.1517	27.4115	28.1927	29.9607	30.1159	29.7963	30.1051	27.4807	27.1301	28.0703	26.9295	30.9463	31.0345	30.656	30.7662	28.2402	28.8063	30.1425	30.3866	30.2119	30.289	27.8318	27.6073	32.4879
ITB2_HUMAN	34.2588	34.4654	34.1383	34.4015	28.7919	28.8539	27.6741	28.618	33.1326	33.3901	33.0567	33.0619	28.8418	28.6254	29.1251	28.6291	32.1593	32.4388	29.3219	29.9996	31.0862	31.6548	31.4512	31.487	27.3341	27.297	29.765	27.6237	29.9724	30.2443	29.6016	30.0892	29.8924	29.5965	29.8389	29.8207	34.2291	34.1629	34.0863	34.0041	30.2172	30.2334	33.927	33.8238	34.3639	34.44	30.7665	31.6038	33.2597
ITB2_HUMAN	30.8716	30.9068	30.7309	30.9111	0	0	0	0	30.1339	29.5994	29.1903	29.2203	0	22.1244	0	0	28.3505	27.9656	0	0	26.5781	26.7583	27.0935	27.4137	0	0	0	0	21.6079	24.6826	23.0172	24.3385	0	24.9116	24.5762	24.4742	31.2657	31.1905	30.8525	30.8903	26.0421	26.0825	30.4706	30.559	30.6432	30.6321	26.304	26.9148	29.9288
ITB7_HUMAN	26.2516	27.949	26.1847	25.5355	0	23.0766	0	0	24.4764	24.7019	24.3435	24.6217	0	0	0	23.9242	24.7481	24.4566	21.7191	24.254	28.9472	29.0791	28.6541	28.899	22.1839	0	0	19.3635	25.0659	25.1509	24.9041	24.0952	23.9626	24.7272	23.2776	25.4337	26.8595	26.3972	26.9502	26.9078	26.8646	0	28.264	28.3761	28.8007	28.9627	24.4752	25.3835	27.6412
ITM2B_HUMAN	24.543	24.3151	24.4223	23.7874	0	0	0	0	0	0	0	0	0	0	0	0	0	0	0	0	21.9118	0	21.6406	0	0	0	0	0	22.8779	21.7514	23.8581	23.4387	0	0	0	0	0	0	0	0	0	0	0	0	0	0	0	0	0
ITM2C_HUMAN	26.4871	26.6081	25.4464	26.1367	24.9859	22.5561	23.5371	23.8321	26.5461	25.5794	26.4787	25.7438	22.9642	23.4745	26.1274	25.9743	26.5569	26.7499	23.6889	24.9552	28.1477	28.5028	28.5388	28.6948	24.4999	26.0492	0	0	29.5296	29.439	29.5062	29.5067	28.5157	28.4968	28.1582	28.0091	25.0539	25.4986	26.1144	25.6417	26.241	25.4257	25.2681	26.6979	26.7621	26.7295	25.0913	26.7423	25.9698
JAM1_HUMAN	33.2786	33.1819	32.9663	33.2063	28.0152	28.2231	25.4658	28.2177	32.1119	32.148	32.6013	32.1885	28.8935	29.2229	29.8671	30.1166	32.0935	32.5198	29.8434	29.2279	31.6274	31.2962	31.0096	30.8452	25.5372	30.0578	29.9102	30.0164	30.191	30.7677	31.2468	29.8424	27.9045	26.9947	28.8227	24.4037	32.3377	32.151	32.6728	32.1584	24.7466	24.7216	32.3739	32.1244	33.5882	32.8834	26.1131	24.9988	33.7659
KIRR1_HUMAN	30.5399	30.8771	30.2033	30.6794	25.9992	0	24.3214	30.9161	29.8717	29.3788	29.0761	28.9266	24.6804	22.2758	31.7815	31.962	28.9941	25.174	32.6332	23.5645	24.0392	24.5471	24.8284	24.7488	21.6111	26.0571	0	26.2805	23.3778	27.8673	23.7165	22.3017	25.1092	24.1837	24.5241	23.1269	29.5052	29.1885	29.1385	22.1046	18.211	30.1551	25.6021	22.8629	26.4644	22.5601	25.68	27.4044	25.5735
KIRR2_HUMAN	26.3813	26.4268	26.4935	26.3019	0	0	0	0	24.1446	22.3288	23.3435	23.3237	0	0	0	0	0	22.3188	0	0	0	0	23.2029	22.8294	0	0	0	0	22.1102	0	26.9755	27.1507	0	20.8117	0	0	21.936	22.2487	25.1671	23.5096	23.6724	19.6746	0	0	22.6762	22.7782	0	0	26.4622
KIT_HUMAN	28.0459	27.4238	27.5043	26.9099	24.7187	25.5236	23.753	24.1987	27.5533	27.8969	27.727	27.5477	25.6871	25.3271	27.165	25.8222	27.6413	27.585	22.6453	23.7871	27.225	27.5162	27.3187	26.2934	24.0878	0	0	0	24.4911	25.5436	22.524	24.1973	24.9402	24.5617	24.3157	0	25.445	25.7926	25.3416	26.0198	23.6044	24.7546	25.6706	26.2989	27.293	27.1424	20.8412	21.5249	22.3786
LAIR1_HUMAN	33.8961	34.0097	34.0971	34.0137	27.4104	27.9652	27.92	27.954	32.0981	32.7037	32.0768	32.384	27.2104	27.3978	27.7735	26.6509	30.8328	30.8534	26.5188	27.3644	31.5171	31.5081	31.413	30.8494	25.5606	25.3566	25.3949	23.6016	28.7002	28.2615	28.4483	28.7169	27.3145	26.7408	29.0095	27.6959	30.4006	30.6842	27.4159	30.1736	26.7112	25.8962	29.8714	30.4336	31.2153	30.5369	26.9375	27.2769	31.8631
LAMP1_HUMAN	29.8212	30.2634	29.1996	30.1848	25.8777	25.5576	25.9882	24.6285	29.9323	30.2766	29.2188	29.8675	26.8981	26.6116	26.6321	26.4879	30.7788	29.5667	25.4844	26.4487	30.5865	31.1294	30.2074	30.453	26.1381	25.955	26.3098	26.2622	30.0093	30.1154	29.8045	29.6973	26.7857	28.1407	26.6762	28.6488	29.7194	30.7307	29.1639	30.4578	27.7849	26.8074	29.455	29.9175	29.5208	29.8714	29.1785	29.3693	28.5881
LAMP2_HUMAN	27.1134	27.114	27.2981	26.3892	0	0	0	0	27.4903	27.275	26.6542	26.3838	0	0	22.9277	0	27.4724	27.2922	23.7863	0	27.7518	28.2122	27.8997	28.1734	23.4373	23.189	23.382	23.3298	28.4971	28.3324	28.8112	28.509	26.1593	25.6035	25.8085	25.96	25.9036	26.0478	26.0835	26.6542	0	25.0756	26.8724	26.5487	25.6961	25.9612	21.5815	27.316	25.7186
LAT1_HUMAN	34.425	33.9599	34.3531	34.1496	26.6621	25.8781	26.2948	25.1572	32.4077	32.6297	31.7653	31.9166	27.3701	26.7147	26.3044	26.7564	31.3586	31.1143	27.2727	27.1634	32.0561	32.1706	31.9228	31.7987	23.548	26.7496	23.7169	25.4388	30.5767	30.9612	32.5355	31.6875	25.8348	25.5491	25.0643	24.9827	31.5508	31.4889	31.1194	31.225	29.452	26.3597	29.3843	28.4399	29.0848	29.1499	27.9632	25.3843	31.7894
LAT3_HUMAN	28.4124	28.4586	28.3955	28.282	22.8459	23.7873	26.6514	25.913	26.4483	26.4431	25.6364	26.123	21.9453	25.0948	23.6291	25.0559	27.7031	27.7035	23.2667	20.2538	30.5764	30.6328	30.5997	30.5738	25.281	25.6361	24.4443	23.7999	30.6491	30.4721	30.5583	30.5204	27.2575	27.2552	29.0933	29.2135	27.8151	25.3863	27.1148	27.1199	27.1006	22.9198	27.4245	26.4467	29.0125	26.0475	28.2197	28.3209	22.9217
LCAP_HUMAN	29.9511	30.0567	29.9896	29.9966	27.7403	24.4163	26.1595	25.9964	29.1416	28.973	28.2593	27.968	26.7724	26.519	27.1976	27.0619	29.0444	28.971	26.8884	26.3357	28.9259	30.6979	31.6505	30.8994	26.9127	26.2533	26.8749	26.0184	31.3008	29.4152	29.7295	29.4237	28.6937	28.8671	29.176	29.2061	28.1807	28.7482	27.6999	28.4401	23.7012	25.3941	28.4278	28.1103	28.5887	28.4774	25.9355	26.5638	27.5195
LDLR_HUMAN	27.0763	27.36	26.3982	27.2475	21.4698	20.2266	23.2679	21.264	26.5864	26.7239	25.9301	26.2652	27.3264	20.1723	23.8804	25.9134	26.2815	25.9881	0	21.2672	27.2082	27.3284	27.3699	27.0711	20.623	24.1794	0	24.3783	25.1279	24.8925	24.4718	24.7507	25.1105	26.2623	25.0009	24.9594	27.3325	27.9078	27.2841	28.0473	24.1248	26.0803	26.4007	27.3533	26.3674	28.1944	25.4894	27.0949	26.1008
LEUK_HUMAN	34.8184	35.2021	34.9192	34.8964	27.6706	28.3681	25.4854	24.9779	34.1274	33.0764	33.5117	31.9863	26.3075	26.2365	27.0158	26.3409	32.2078	32.3482	28.5404	28.1453	32.6959	32.3056	31.4595	31.8794	27.1851	25.6745	26.8106	25.0138	30.5315	30.4381	29.4974	30.5293	25.731	26.2322	26.8283	26.8935	33.7015	33.6563	33.5813	33.2231	28.5668	28.3654	31.6184	31.5808	30.1428	31.4237	25.6026	26.8869	33.5221
LFA3_HUMAN	30.4827	30.6173	30.4736	30.7441	28.2295	24.004	25.5737	24.4947	29.1587	29.211	28.4429	28.3169	24.0958	25.992	25.662	28.8415	28.8388	28.6659	29.9881	29.9882	28.6179	28.1857	27.8792	28.0681	26.8992	21.2276	30.5972	23.3082	27.0591	26.7054	26.9657	27.3868	24.9822	23.7213	25.8472	27.4376	27.8372	27.4719	27.0937	27.2457	26.041	27.0214	27.3971	27.9847	28.5022	28.5262	25.525	25.7471	27.3434
LIPL_HUMAN	0	20.8421	0	0	20.7294	20.6102	0	0	0	0	21.6288	0	0	0	0	0	21.3676	21.686	0	0	24.4908	24.2477	24.9206	24.7029	0	0	0	0	21.0436	21.2213	0	20.0483	0	20.6237	0	0	0	0	0	21.5038	0	0	22.9416	23.2511	23.6899	24.0562	21.8878	22.6745	22.0896
LIRA2_HUMAN	28.0385	27.6558	28.0763	27.4855	19.5106	20.3393	25.0098	20.3811	26.6951	26.4257	26.8867	26.6076	20.1719	22.6511	22.6251	0	25.3988	26.0785	20.1603	20.1029	25.4437	24.5321	24.8694	24.6715	27.5921	27.4878	27.6629	21.8174	25.8024	28.3848	25.7102	27.9304	26.9268	26.6009	27.642	26.6716	26.0558	25.9925	25.8978	25.156	0	24.7705	25.3985	25.4377	25.9522	25.7046	0	23.0628	27.1271
LIRA5_HUMAN	24.2586	24.7608	24.4894	0	0	0	0	0	24.6231	24.1203	24.3327	0	0	0	0	0	24.0832	24.3115	0	0	0	0	0	0	0	0	0	0	0	0	0	0	0	0	0	0	0	0	24.5622	0	0	0	23.2379	23.2676	25.1875	24.9789	0	0	0
LIRA6_HUMAN	22.321	22.3907	22.684	22.8473	0	0	23.6235	0	23.6985	22.8598	22.5778	23.1006	21.885	22.498	0	23.0282	24.0013	23.8811	26.0134	24.646	25.9438	25.7459	25.7229	25.9781	0	26.1096	0	26.1355	25.9813	25.9357	26.262	26.3487	26.6603	27.018	26.1979	26.4219	29.8086	29.6733	30.2599	30.3837	28.517	28.2647	24.928	25.199	26.1492	26.3431	0	0	0
LIRB1_HUMAN	24.5056	26.2582	26.551	26.6101	0	0	20.2886	0	26.5468	26.1509	26.7739	26.0409	23.2618	23.52	0	0	25.6966	25.7835	0	0	24.93	26.4118	25.0081	26.1962	0	0	0	0	22.6186	25.9605	26.5444	26.0753	24.893	24.6974	25.8345	25.1815	22.4549	23.3813	22.1793	0	0	0	24.1805	0	24.8238	24.957	23.9237	23.4063	22.1955
LIRB1_HUMAN	28.3623	28.7133	28.2544	28.2587	22.887	20.3667	0	0	26.8501	27.0165	27.3707	26.9568	19.7605	22.2747	0	0	25.5648	26.1385	0	0	26.1828	25.4358	26.3851	24.9045	0	0	0	0	25.1227	24.8003	24.8562	23.9601	0	25.5889	23.9545	24.4814	27.3764	26.9105	27.1016	27.0751	0	0	26.2334	26.7257	27.1898	27.48	0	0	26.8664
LIRB1_HUMAN	27.7653	27.946	27.8112	27.7956	26.4747	0	25.76	21.93	26.4515	26.0715	26.4119	26.5681	25.4161	0	23.8935	26.6749	24.7405	24.5372	24.6946	24.9356	23.0653	25.7026	25.9096	26.3128	0	22.5602	0	23.6501	26.2706	26.4483	26.3825	26.4672	23.5208	21.5582	23.2057	22.1957	26.4906	26.2059	26.6234	26.4851	24.4364	23.3768	25.0476	24.529	26.2423	25.5307	24.8304	24.632	27.3662
LIRB2_HUMAN	25.5793	25.9145	25.4302	26.0771	24.4564	25.1336	23.3515	25.2801	25.7531	25.1266	25.6807	25.0767	26.7951	26.4147	27.6776	26.7358	26.0966	25.8183	27.8093	26.3691	26.6741	26.5737	25.874	26.0711	27.6429	27.3971	26.5315	26.8875	24.0683	24.8938	24.2602	24.606	0	24.6018	0	23.7806	27.5958	28.415	27.5041	28.4845	26.7002	27.5246	26.7393	27.4633	28.0149	28.1731	23.2628	26.757	25.5872
LIRB3_HUMAN	23.2257	0	24.3122	0	0	0	0	0	0	0	0	0	0	0	0	0	0	0	0	0	0	0	0	0	0	0	0	0	0	0	0	0	0	0	0	0	0	20.8736	0	0	0	0	25.5889	25.6075	25.9111	26.9557	0	0	0
LMA2L_HUMAN	26.4939	25.5385	25.6764	25.5521	24.0446	24.7027	23.8725	24.5854	26.5624	26.1	26.322	26.3306	24.0247	25.5169	25.0256	24.9361	27.2516	27.4868	25.1314	24.6494	28.2785	28.34	28.1971	28.5325	26.1088	25.2624	25.7449	23.4553	29.1584	28.8267	28.9892	28.3793	29.2127	28.7315	29.1688	29.1889	26.3556	27.7836	26.5468	27.6996	22.5026	24.508	28.0261	27.8654	28.0257	27.9735	27.7981	28.0556	28.1434
LMAN2_HUMAN	31.8643	32.2482	31.9754	31.9012	25.4809	23.9154	26.5904	26.9489	31.6608	31.8124	31.9133	31.9515	28.3124	28.1853	27.7373	25.8675	32.388	32.4903	27.4236	28.6943	32.0785	31.7655	32.1328	31.8413	26.5993	26.7118	25.906	27.6723	31.4567	31.8917	31.8504	31.5965	30.9176	30.4602	31.126	29.8751	32.8103	32.9047	32.4667	32.4462	27.9217	27.981	33.0039	33.0475	33.4815	33.3506	31.2345	31.7008	31.7427
LMBD1_HUMAN	25.2149	25.0444	25.0109	25.1246	0	0	0	0	23.9401	23.8962	23.508	23.2921	21.8063	0	23.1614	23.1694	24.8084	24.8911	0	0	24.6516	25.1581	25.2522	25.4357	25.8337	25.9014	25.0295	24.6137	24.4538	24.9079	24.9483	24.9043	0	22.068	22.5818	0	25.4764	24.826	22.1354	24.4084	0	0	23.0591	21.8173	24.3077	24.1122	0	0	22.1041
LMBD2_HUMAN	0	21.4612	21.0444	0	0	0	0	0	0	0	21.8265	21.0828	0	0	0	0	22.568	22.7887	0	0	24.3026	26.0261	22.838	25.6147	0	0	0	0	25.3017	25.0055	25.6404	24.7395	20.8169	22.0329	0	0	0	0	0	0	0	0	0	0	23.7366	23.1068	0	0	0
LRFN1_HUMAN	27.6791	27.7257	27.6579	27.7973	0	0	22.5368	22.7826	24.9357	25.1993	24.9719	24.5368	22.2111	22.3566	0	23.9247	25.0925	25.4764	23.5861	21.9345	26.9275	26.8522	26.3378	27.5346	25.0007	25.1992	21.9607	23.756	26.4531	25.7472	26.6945	25.4057	27.6087	27.3007	27.7282	26.0209	21.6981	0	0	0	0	0	0	0	25.5748	24.5375	0	0	25.8237
LRIG1_HUMAN	25.5046	24.4028	23.9287	24.635	24.15	20.2637	22.5006	21.7943	26.1535	25.6643	23.8947	25.9734	0	20.8177	21.3326	21.8089	25.8091	25.4576	18.8304	24.7898	24.7684	24.0182	24.6751	22.6886	21.8829	0	19.8977	19.959	25.8904	26.0245	26.642	25.4256	25.3947	24.6118	25.6527	25.655	25.1726	25.096	24.9473	25.1939	0	0	25.1953	25.0376	26.3816	25.8766	24.8526	24.0096	24.2459
LRP1_HUMAN	26.1361	26.3158	25.5434	25.951	23.5535	22.8125	23.7456	23.8542	24.9444	25.0653	25.0097	24.674	23.912	23.4783	23.0957	23.488	25.4572	24.9442	26.5609	24.1794	25.0147	26.6544	25.1266	25.8032	26.8105	27.7561	25.9341	25.4801	28.4351	28.2606	27.8269	25.4975	27.138	24.8867	25.0247	23.616	23.6926	23.5542	23.5732	23.9205	24.5356	24.8517	26.8013	26.4546	27.011	26.9497	23.2289	25.0716	23.3725
LT4R1_HUMAN	29.738	29.7574	29.8378	29.7975	0	0	22.6337	0	29.1868	28.8767	28.1534	28.1322	0	0	23.7617	0	27.5051	27.2734	0	0	0	0	0	22.1984	0	0	0	0	0	24.2797	23.8532	0	25.1689	0	0	0	0	0	21.014	0	0	0	22.52	0	24.5974	22.7334	0	0	25.6013
LY75_HUMAN	30.9333	30.8209	30.6716	30.8267	23.9277	24.1634	23.666	23.9426	29.9302	29.7754	29.9519	29.6452	24.5672	24.8675	25.9312	26.0953	29.6934	29.7782	25.1118	24.7324	28.6956	26.9173	27.6935	27.2931	26.8213	26.7257	28.0148	27.4067	28.4891	27.9829	28.1615	28.1549	26.8778	26.9231	26.8747	26.4114	29.1217	29.0734	28.8591	28.9561	26.1228	25.9414	29.8519	29.564	30.3863	30.3745	24.9554	24.9858	29.7475
MCP_HUMAN	30.4737	30.4817	30.1526	29.9723	20.3572	21.0168	21.486	19.8005	28.939	29.4611	28.6423	29.3061	24.7414	24.6312	25.3567	25.8218	28.9972	28.9679	26.5765	26.0928	28.7562	28.2143	28.6943	28.986	25.7889	25.1456	24.706	23.5015	27.1174	27.6817	27.6215	28.1634	25.5685	25.1997	24.9068	21.7527	27.5335	29.1023	28.7698	29.1036	21.3355	20.7313	28.8279	28.7009	30.1188	29.7687	27.5217	26.9887	30.0874
MFAP3_HUMAN	26.1257	24.5109	26.2228	24.7447	0	0	21.9415	0	24.5499	22.3243	22.7121	21.8613	21.2115	0	0	0	25.8795	24.6348	22.4538	22.9488	24.2704	24.5323	23.9642	23.9036	0	21.6692	0	20.9289	21.8583	21.5032	22.5363	20.6884	20.1212	22.8875	20.0469	0	22.7434	23.1863	23.3039	23.3764	0	25.446	21.3931	23.7653	22.602	22.969	0	22.9901	24.7137
MICB_HUMAN	0	0	0	0	0	0	22.1256	24.9068	0	0	0	24.5947	24.7837	24.7754	26.1394	25.9446	0	0	0	24.3738	26.2604	27.2884	26.9491	26.6284	0	0	0	0	0	22.5018	0	0	0	0	0	0	0	0	0	0	0	0	0	0	0	0	0	0	0
MILR1_HUMAN	27.712	27.9826	27.9989	28.0781	0	0	0	0	26.7082	26.7929	26.4241	26.3614	0	0	0	0	24.9311	24.4616	21.2369	0	20.7205	22.9298	0	0	0	0	0	0	0	0	0	0	0	0	18.703	0	19.9914	23.263	23.8416	24.5716	22.3159	27.438	27.8739	27.3285	28.7129	28.7889	0	0	26.5208
MMP14_HUMAN	25.8424	24.4836	26.6762	23.236	22.601	0	0	0	26.3917	25.6419	28.2805	27.54	0	0	0	20.2165	22.4559	0	22.7055	21.7873	20.9582	24.543	24.8344	0	23.9068	0	0	0	25.8638	25.0257	25.6191	25.2856	0	0	25.5622	0	26.0002	26.7758	25.7591	26.7458	0	24.9248	25.9338	25.8318	28.069	27.9405	0	0	25.6365
MOT1_HUMAN	34.3751	34.2339	34.4768	34.2789	23.8337	22.3356	0	26.4986	32.5576	33.1907	31.9177	32.3699	29.5233	25.8238	29.2305	28.8084	33.1244	32.734	25.0091	28.8073	33.1905	33.2971	32.9367	33.1821	21.0826	25.7327	23.6615	23.4598	31.6552	31.7566	31.7041	31.8118	26.278	29.0069	29.161	28.7709	30.3239	30.3564	29.7782	30.0339	25.039	24.9862	27.26	27.6122	28.4206	28.4771	0	0	31.5882
MOT2_HUMAN	30.7751	30.5201	30.7675	30.4541	24.1858	21.66	22.1994	23.3355	29.5272	29.4474	29.0874	28.8754	24.4828	24.2702	23.3664	22.6645	28.6176	28.7758	19.421	20.6566	28.2908	28.2099	28.7095	27.9732	0	0	22.3855	0	26.1362	26.6692	26.7722	27.3061	22.5705	20.4682	20.682	18.9094	25.7657	27.1015	26.9551	26.5594	24.3328	0	24.3507	25.514	26.6522	26.2705	22.6765	22.8642	28.5329
MPRD_HUMAN	30.7916	30.9148	30.6778	30.88	22.0675	23.7489	21.5746	18.9192	30.6873	30.7795	30.4974	30.1097	18.5464	24.4388	0	20.5191	31.0869	30.8568	24.7989	23.4471	32.136	31.9403	32.1029	32.0711	23.817	20.7486	20.0207	0	31.5081	31.0656	31.3903	31.3788	27.6003	25.143	23.8558	26.7516	30.9114	31.0238	30.5459	30.8038	26.6971	27.0794	30.4218	30.4249	30.1184	31.2319	25.115	27.0813	28.4061
MPRI_HUMAN	29.3515	29.7264	28.3661	28.9364	25.8443	28.457	26.4737	28.9056	28.1097	28.447	28.1397	27.8703	29.644	23.3962	30.1535	29.9527	28.6842	28.3328	27.899	24.3963	28.4917	28.9151	28.5059	28.4667	26.5829	26.0482	26.1273	24.6392	29.533	28.4521	29.5925	29.3556	27.9034	28.1025	26.5017	27.6698	30.1957	29.1691	29.5422	29.0667	25.3999	26.3862	29.2914	29.4857	29.3409	29.5837	31.7119	26.9644	27.8965
MPZL1_HUMAN	31.2896	31.3604	31.4434	31.3719	23.4898	17.7654	19.15	21.7161	29.7538	29.8943	29.5706	29.4674	23.9742	21.2267	23.1289	19.1276	29.6345	29.6678	22.1098	23.1989	29.5713	29.6647	29.4948	29.3862	19.8643	25.3662	27.9254	27.6494	28.508	28.6241	28.2108	28.6899	27.3834	27.7377	26.7396	23.7295	27.7685	27.1581	25.8874	26.3693	23.4702	26.8895	28.055	28.3194	28.8086	28.9583	25.3975	24.009	29.2494
MRC2_HUMAN	29.5297	29.5401	29.324	28.9654	24.9524	25.6537	25.6188	25.0865	28.9555	28.9462	29.2789	28.7396	26.2193	26.0398	25.4729	26.0138	28.1266	27.9698	25.2848	23.9844	27.3397	28.0765	27.5535	27.2616	26.6861	26.1351	27.1958	26.4582	28.0938	27.9517	28.1591	27.8936	24.1723	25.2904	25.9014	25.2273	27.6006	27.7565	27.3976	27.7152	25.7853	26.6651	27.1874	27.6994	27.811	27.8737	24.7071	25.2567	27.959
MRP1_HUMAN	30.409	30.4634	30.6803	30.7199	28.1826	28.6851	27.606	28.0528	28.87	28.9158	28.3321	28.0743	28.6811	25.6489	26.3825	28.0448	28.0521	27.8595	27.9463	25.8297	29.6605	29.7721	29.3041	29.7073	28.9469	28.7269	28.9058	28.0897	28.7703	28.7534	28.9003	28.6093	27.4469	26.8754	27.4488	27.1149	27.4411	27.5131	27.2049	27.4624	27.9913	28.5133	27.5525	27.805	27.5989	27.3397	28.8851	29.33	28.4541
MRP4_HUMAN	27.7488	28.6167	28.0713	28.7188	27.8409	27.868	28.3818	28.6602	26.9191	26.707	26.6831	26.4737	28.7791	28.6211	30.651	30.125	26.7602	26.7233	28.8532	27.0499	27.5376	27.1958	27.6462	26.8781	29.1533	28.8593	28.7628	28.3402	27.2736	27.0589	27.8156	27.7371	28.13	28.1603	26.4899	27.3406	24.9796	24.1562	24.6091	24.7849	26.5683	26.8777	24.0431	24.2235	25.3015	25.7977	24.9789	25.6919	24.9834
MSLN_HUMAN	27.6526	27.7181	27.388	27.5654	26.8614	27.1588	27.5033	27.1499	25.9519	25.9281	24.2223	24.528	23.9859	25.2789	26.6538	24.2145	25.3497	25.3461	22.6237	25.1388	25.8	25.762	24.7974	26.5269	27.4708	27.7468	29.2653	28.3373	26.4108	27.1587	26.8787	27.3327	24.6163	24.5665	24.2643	23.9605	26.0546	24.7044	25.9919	24.7917	23.8297	23.2966	30.6789	30.67	31.4287	31.3383	24.0239	26.2877	25.3683
MUC13_HUMAN	29.7585	29.9551	29.6154	29.776	23.9121	22.3955	23.3523	24.821	28.641	28.6186	28.888	28.3658	25.0149	24.9414	22.3072	24.5877	23.6113	28.9311	24.7878	26.785	28.8973	28.6468	28.8006	24.8891	24.4525	24.3635	0	19.9228	24.8045	25.8196	25.3585	25.2247	29.2334	29.0563	29.1682	29.1202	27.7477	28.4792	27.5958	27.8402	21.1167	23.8338	27.0385	28.0342	28.3763	27.5881	26.5501	26.9813	28.7798
MUC18_HUMAN	27.3315	27.0553	27.8657	27.4526	22.9139	20.9479	24.1159	24.14	28.3215	28.0811	27.5858	27.1897	27.0836	26.3003	26.1929	25.6162	26.8866	24.9619	27.5469	25.7274	0	0	0	0	0	27.2322	22.3472	0	27.5057	27.2605	27.238	27.3719	0	26.3132	24.6163	0	27.3887	26.7252	27.0459	26.1107	25.7722	24.6499	25.3035	26.8164	25.3868	26.129	26.331	26.0945	24.6405
MYADM_HUMAN	33.0931	33.1869	33.1762	33.2989	0	0	0	0	32.6078	32.2648	31.914	31.5614	21.6622	23.9892	22.9211	22.1124	30.9513	30.9834	0	0	31.0986	31.0263	30.5162	30.7008	0	0	0	0	29.1402	28.8637	28.1376	28.3168	24.4743	26.0305	23.2651	26.059	28.9258	31.9157	28.0406	31.5647	23.4762	27.2249	31.7455	31.3081	31.8174	31.4025	29.7833	29.8041	29.9383
MYOF_HUMAN	0	0	0	0	0	0	19.7346	0	20.192	19.9546	20.9313	20.185	0	0	19.3055	0	20.7903	20.9441	0	0	0	0	0	0	0	0	0	0	0	0	0	0	0	0	0	0	0	19.2722	0	0	0	0	22.5536	22.5397	23.1485	23.3593	21.2899	21.7038	0
MYOF_HUMAN	28.4933	28.23	28.4534	28.3593	28.4845	29.057	29.2123	29.3132	28.0794	27.3013	27.4737	27.8647	29.8975	29.9142	29.3647	29.0914	27.0401	27.1225	30.4421	29.799	26.2344	25.2518	26.2337	25.5518	26.1915	27.8081	26.3574	26.7479	26.3537	26.0314	26.5427	27.1822	26.5827	28.36	25.9732	26.9128	27.8631	28.5389	27.3365	28.3635	29.289	30.1234	28.6992	28.0074	28.9227	28.934	28.2167	27.0092	28.7846
NAC1_HUMAN	27.209	27.0745	27.255	27.3986	23.2171	23.9904	23.6063	23.7724	25.9753	25.6051	25.0642	24.9808	23.4176	23.5076	23.4298	21.5746	21.4112	22.4922	23.4584	21.5464	23.875	24.5268	23.7743	23.4521	22.7626	22.243	22.5087	24.6497	23.9936	24.2228	24.1411	24.2933	22.4944	21.5326	23.0783	22.3819	20.7912	0	22.5068	20.9174	21.408	21.656	0	21.4725	23.7514	23.8678	22.9007	21.7164	21.7309
NAGPA_HUMAN	0	0	0	0	0	0	0	0	0	0	0	0	0	0	0	0	0	22.4805	0	0	24.7912	24.8712	24.4992	25.2406	0	0	0	0	24.8813	24.9256	24.2301	24.1967	0	0	0	0	0	0	0	0	0	0	0	0	0	0	0	0	0
NAR3_HUMAN	0	26.4704	26.7916	0	27.2332	27.6984	27.4717	28.3493	26.093	24.0961	27.2085	27.1409	29.5098	28.6325	29.6711	27.8238	0	24.7255	26.237	26.0717	25.2057	24.5352	0	24.0763	0	26.9372	0	27.1663	0	23.5239	23.9527	0	0	25.0765	25.0025	24.0981	24.3116	0	32.1465	22.1823	0	0	29.3528	24.1345	25.3551	25.2489	24.7461	25.0708	0
NCAM1_HUMAN	26.6034	27.3679	27.6686	25.5814	21.4706	23.7588	23.2951	24.0766	27.3537	27.5055	27.2919	27.0039	27.402	27.4833	25.8902	27.1334	27.6283	27.3105	22.6659	29.065	27.557	27.6164	27.7385	29.0637	25.6685	25.7333	25.1533	25.1976	28.0137	28.2734	28.2351	28.1603	27.6982	26.8431	26.9317	26.9316	28.9772	28.8234	28.8274	28.684	27.8779	24.6594	29.6969	29.7197	29.9933	30.011	26.814	30.3679	26.0478
NCAM2_HUMAN	31.611	29.5307	31.6323	29.1495	30.8398	27.2323	32.1468	31.6875	30.3408	28.0145	30.5062	30.4284	30.7037	30.7021	30.821	31.2578	29.1471	28.8152	28.9587	29.5047	27.6253	27.1612	27.7699	27.6708	27.0782	27.9189	27.6365	26.4666	27.3269	28.1089	28.1188	28.0211	26.5068	26.6644	26.9241	27.3839	31.1188	31.197	31.0544	31.2813	25.5388	27.1615	30.68	30.7622	31.8348	31.832	26.9917	26.8338	27.114
NICA_HUMAN	29.6122	29.5218	29.8581	29.9766	22.2393	23.329	0	22.9723	27.5985	27.2052	26.8971	26.593	20.7866	0	0	22.6658	26.8706	26.5666	0	0	26.9364	27.148	26.9108	26.9036	24.6621	0	23.6145	0	27.1971	26.6623	27.2753	27.1108	26.9238	26.6563	26.7024	26.7135	26.6657	25.8408	25.9934	25.2683	22.3779	0	24.5501	25.0785	25.0215	23.5224	24.9035	26.7743	24.9887
NOTC1_HUMAN	25.9615	26.7334	26.0077	26.6709	21.1845	21.0417	21.514	20.6429	26.2981	26.2203	26.2129	25.974	19.709	20.3634	23.0979	21.8181	25.1552	25.2393	20.9095	21.0112	26.6819	26.6615	26.2948	26.358	23.0451	0	0	0	25.4252	25.8903	25.5329	25.5054	23.2465	26.2969	22.1567	23.4207	25.3568	24.1695	24.8734	24.0955	22.4069	21.6834	23.6631	25.6245	27.1298	27.0299	23.1899	24.0945	26.0066
NOTC2_HUMAN	28.246	27.9301	27.9903	27.8239	25.597	24.6175	24.8647	24.5047	26.832	26.5316	26.2915	26.1426	26.8399	27.5522	27.0561	26.8574	27.0692	25.6206	23.346	23.2847	25.5606	26.6115	26.3818	25.7209	25.5335	25.4596	24.882	25.2441	25.2291	25.0659	25.9894	25.1975	23.4811	22.9316	23.1091	24.0637	27.2173	26.9396	26.6198	26.5379	25.1857	24.5676	25.3614	25.452	26.7471	27.1417	25.1018	24.2912	28.2243
NPC1_HUMAN	23.101	22.8536	22.4352	21.3927	20.0352	0	0	20.3703	24.2494	23.6123	23.3357	23.5081	22.8702	0	0	0	25.3687	24.8782	21.7386	21.1732	25.6912	26.0695	25.7338	27.5089	0	0	0	0	25.1596	26.1293	25.9361	26.7346	24.816	25.1297	21.8034	25.0997	24.9519	23.5435	23.3051	22.0359	22.2204	23.0335	24.7224	25.3207	27.1769	24.2978	24.8684	25.1834	23.8871
NPTN_HUMAN	31.6136	32.0615	32.0449	32.187	27.98	27.7825	28.5994	29.0056	30.547	30.6758	29.76	29.7652	28.61	28.8974	29.0655	29.3132	29.2807	29.0965	25.3475	27.0915	30.6286	30.5518	30.6916	29.8952	0	24.1841	24.8601	23.1335	28.97	28.8592	29.3213	29.3396	27.07	26.649	27.1835	27.7033	29.3941	29.3459	29.1047	28.6492	22.0949	24.8486	29.6503	29.8903	30.9529	30.7678	22.1365	22.9273	29.2154
NR3L1_HUMAN	25.172	24.6858	25.3299	24.5251	24.4483	23.8054	22.2004	0	25.1556	23.3577	21.3331	24.9643	21.9478	0	19.9387	0	27.3072	27.4178	0	23.5294	29.3653	29.4812	29.2237	29.3478	23.0662	0	22.7344	21.5979	27.6313	27.5035	27.3435	27.5008	26.9546	26.532	25.1946	26.6809	25.7864	23.4855	24.0968	25.5682	0	24.3712	26.8937	25.2059	25.4089	25.3546	23.3237	29.1359	25.4143
NRAM2_HUMAN	22.1143	0	21.6486	0	21.5827	0	21.7865	24.7499	0	0	0	21.5338	0	22.5858	22.1382	21.8708	0	20.0003	25.6519	26.5015	23.9572	26.9243	28.6123	26.2295	25.4228	25.8756	27.8432	26.2308	25.2963	24.4324	25.0306	25.0113	0	21.0665	0	0	0	21.959	0	21.7162	25.5045	22.7587	21.8215	0	0	0	0	0	0
NTNG2_HUMAN	27.8505	27.9409	27.8336	27.9026	0	25.8908	25.698	25.8642	26.4472	27.0424	26.6673	26.9806	0	0	0	0	24.003	27.8016	25.4865	24.3643	23.2979	23.7226	24.1868	23.7176	24.267	25.9627	23.4989	24.4262	20.4092	25.2222	21.1002	23.7619	27.2641	27.5127	26.8268	25.057	27.8722	25.9445	27.3709	25.1947	27.0338	29.3449	24.1331	25.2152	26.4644	24.0733	30.1499	25.0177	27.7698
NTR1_HUMAN	28.0862	29.5679	28.1309	30.6508	27.8532	25.9601	25.8674	26.681	29.6737	29.0693	30.6565	29.716	26.8833	27.0163	27.7094	28.1635	28.9948	29.3331	29.4093	28.3841	21.9299	22.8591	27.5628	20.9598	25.157	25.2376	24.8074	24.8762	21.6319	21.4305	21.8289	26.4353	23.1587	22.9909	21.1903	22.4109	26.6208	27.9053	29.1721	27.7142	28.8031	28.6246	28.7194	26.1811	23.6386	23.8826	27.0128	24.3337	26.6335
P2RX1_HUMAN	27.875	27.7507	27.4256	27.6804	25.1031	23.9193	26.2149	25.5936	26.5432	27.0376	25.4621	26.1208	25.0881	23.0201	26.3814	24.0893	23.7047	24.5541	25.8412	24.1973	24.151	25.4143	20.573	25.0672	22.9294	23.2653	21.8328	0	21.9598	22.906	19.9736	23.0857	23.5375	24.6157	24.5016	25.1098	25.9992	26.2915	26.5038	25.976	25.7213	27.6494	25.5551	23.2242	26.4422	23.4939	27.251	26.0192	21.3502
P2RY2_HUMAN	29.021	29.3687	29.0606	29.3134	25.4888	24.1453	24.7081	24.8834	27.4205	27.9196	26.3761	26.2424	22.578	26.2232	26.1939	25.8659	24.7722	25.5834	22.2492	20.6241	27.0082	26.0027	27.2217	27.4128	23.7172	25.7046	25.5458	25.5825	22.238	22.8527	0	22.4359	0	0	0	0	22.6461	0	0	23.4645	0	0	0	0	0	0	0	0	24.7493
PANX1_HUMAN	24.638	24.9394	24.6433	24.755	0	0	0	0	23.7838	23.7997	23.0689	23.1472	0	0	0	0	23.3926	23.2703	0	0	23.3637	25.2364	23.5442	24.3795	0	0	0	0	22.5275	22.1656	22.6972	22.2579	0	0	0	0	0	20.9607	0	21.0398	0	0	0	19.9038	0	20.2717	21.1115	0	22.3198
PDXL2_HUMAN	27.1822	27.6592	27.2862	27.0523	0	0	0	0	25.3593	25.1544	24.978	24.908	0	0	0	0	26.0401	26.0781	19.3825	19.2373	27.2333	28.2714	27.0917	28.2212	22.1773	22.021	21.0503	21.6314	0	20.3491	0	19.9259	23.4448	19.8584	23.0665	0	24.4728	25.0749	24.2156	25.1835	0	19.775	0	23.8852	22.5734	23.1675	0	0	25.7083
PE2R3_HUMAN	0	0	0	23.8062	18.4276	0	0	0	0	0	0	0	0	0	22.0003	23.4835	22.1704	0	0	0	0	0	22.4827	22.5178	0	25.4512	0	25.7013	0	22.7413	0	0	0	0	0	0	0	0	0	0	24.171	24.1713	0	0	0	0	0	0	0
PECA1_HUMAN	30.0508	30.2442	29.989	30.1057	25.6033	24.1445	23.7838	24.8045	29.3416	30.0991	29.6329	29.3333	26.4764	26.6515	26.787	26.3191	30.3179	30.5587	25.7954	25.4681	28.4543	29.4336	29.1732	29.7841	25.1638	26.4989	28.3213	25.9132	29.6321	29.399	29.7471	29.6489	27.9061	27.8096	28.487	28.1688	32.1343	31.8724	31.9269	32.1394	28.5639	27.955	33.5173	33.501	33.7331	33.4473	28.5566	28.5586	28.6203
PIEZ1_HUMAN	26.719	26.8192	27.0947	27.1927	24.5023	24.9389	24.6521	24.6013	25.6099	25.7905	25.0199	25.01	24.0931	24.2699	24.6594	24.0754	25.461	25.2703	23.7046	23.2023	25.624	25.9893	25.5473	25.8051	24.0772	24.2172	24.3142	23.9257	26.7419	26.5448	26.4878	26.6309	25.5181	25.2238	25.4223	25.3071	26.426	26.9417	26.1857	26.2297	25.9829	25.9605	26.5893	25.8013	24.4407	26.4089	25.3133	25.8242	25.1307
PIGR_HUMAN	24.9973	25.541	26.5592	25.233	19.8792	22.506	20.6045	22.8954	26.4766	27.0754	26.2548	27.5102	26.3032	25.0503	25.2403	24.8107	27.218	25.3296	23.8515	23.8954	27.8834	27.0814	26.8421	27.2784	21.7072	24.0573	18.3731	23.4385	29.6247	29.4619	30.0032	29.7089	27.3952	26.9805	26.7441	27.1677	28.9953	29.8033	29.7164	29.8391	28.906	28.7842	27.5489	27.7625	27.4814	27.1837	25.7693	26.299	27.8261
PIGT_HUMAN	27.699	27.7144	27.1317	27.8112	26.9301	24.4071	26.9651	24.6138	28.3867	28.5796	28.174	28.4732	27.2305	27.1861	26.8382	27.4168	28.8633	28.878	28.1383	27.1683	30.6505	28.54	28.6708	28.9172	29.0133	30.1148	29.6731	30.2299	28.7899	28.597	30.1693	28.561	28.7372	28.652	28.1855	28.2231	27.9213	28.8685	26.9957	28.7676	24.2805	30.6219	27.5161	28.202	27.8988	28.3279	26.3479	28.9534	27.7362
PILRA_HUMAN	29.8619	30.0647	29.9437	30.1065	27.7541	28.5615	27.0229	27.5953	28.8702	28.6043	28.954	28.9356	27.6475	28.577	26.3241	26.7324	27.5357	28.0275	25.4326	25.1902	27.5622	27.1305	27.8527	27.3166	25.7415	0	24.6633	22.5057	26.993	26.9466	26.8879	26.6596	26.2656	25.2341	25.8705	25.7445	26.6689	26.1196	26.4944	26.5601	26.5252	26.1051	29.8977	29.5473	30.4654	30.127	27.1038	26.1349	28.6678
PLXA1_HUMAN	27.7793	27.7907	27.693	27.5874	22.5745	22.2967	22.3118	23.175	26.6321	25.6979	25.9865	25.56	23.6381	24.7284	23.9077	23.6932	26.3991	26.2359	22.5435	24.482	27.5809	27.4673	27.3544	27.4338	22.624	22.3444	23.2516	23.5234	25.6897	26.2126	26.9898	27.0343	26.3405	26.6205	26.2142	26.1089	26.2654	28.257	25.74	26.4043	23.0216	29.6839	26.7542	28.2803	26.8362	27.0944	24.9736	25.5113	29.0663
PLXB1_HUMAN	24.3791	24.5595	24.7613	25.0958	0	0	0	0	23.1616	22.6597	23.3808	22.8696	0	0	0	0	22.9783	23.5876	0	0	0	0	0	0	0	0	0	0	0	0	0	0	0	0	0	0	20.7327	0	0	21.2599	0	0	0	0	19.1939	0	0	0	21.3047
PLXB2_HUMAN	29.7389	30.063	29.7423	29.9674	27.6425	27.7539	26.138	26.7439	29.2979	29.2487	29.3436	28.9462	27.0181	27.2869	27.3643	26.6727	28.8378	29.1687	25.9786	25.852	29.4396	29.9484	29.6133	29.7161	25.9694	25.4621	25.9955	26.6487	28.1019	29.376	29.3514	29.1419	28.2607	28.4908	28.6042	28.3707	29.6581	29.2382	28.9172	29.1482	25.724	24.4999	30.0284	30.0519	30.1996	30.3366	26.8934	27.0988	29.0704
PLXC1_HUMAN	28.1452	28.5784	28.3484	28.4218	24.822	24.9791	24.2795	24.3598	26.017	27.1582	26.8992	26.7367	22.7426	22.7592	25.2881	24.8438	26.5894	26.5436	24.1945	23.7491	24.2588	26.0136	24.6099	25.9356	23.9781	25.3406	25.5603	24.9709	27.3805	26.8035	27.2768	27.1512	25.8314	25.3659	23.9171	23.9253	25.732	26.7817	25.0583	26.2874	24.8595	24.9162	25.1873	25.1446	25.5129	25.1515	24.0784	24.664	26.712
PLXD1_HUMAN	27.2178	27.2409	27.1027	27.0106	25.352	25.929	25.3016	25.3405	25.0797	25.8909	25.2332	24.9681	26.0604	26.5869	26.3557	25.8209	25.9087	26.6056	25.901	25.1911	25.9513	25.4001	26.1587	25.4238	25.3403	25.7714	24.9423	25.8617	26.1017	25.8495	27.0439	26.0227	26.2935	26.539	25.5357	26.565	24.4414	25.7666	24.3249	25.7167	24.7197	23.7813	25.4748	25.9512	24.1055	25.3802	26.0102	26.5788	27.1363
PO210_HUMAN	29.0733	29.0489	28.8521	28.7706	28.2431	28.4046	26.1044	27.7217	28.4076	28.4881	28.0034	27.834	26.1503	25.8115	27.9396	27.3536	28.4339	28.1591	28.0975	27.9626	30.0036	30.1187	30.289	30.2108	27.8199	28.7074	28.5474	27.6147	29.8032	29.7051	30.0473	30.1568	30.5453	30.3526	30.4526	30.1947	28.7385	28.9374	28.6267	28.767	25.8544	26.6695	29.5294	29.4668	28.4343	28.1806	30.2505	30.6849	28.2302
PODXL_HUMAN	24.5935	25.2155	24.7224	24.6383	0	0	0	0	25.36	25.7801	25.1898	24.9456	0	0	0	0	27.1071	26.6785	0	22.9783	25.8073	0	26.5615	0	0	0	0	0	26.8037	26.5226	26.7192	27.099	0	0	0	0	25.1373	25.0466	25.0317	25.1363	0	0	25.3365	25.6021	26.8399	26.62	24.2793	0	24.5411
PRIO_HUMAN	28.0495	26.7635	27.8388	26.6262	23.0367	25.6129	22.8117	20.656	25.2206	25.5188	24.7094	25.6999	24.6881	27.5212	24.2958	26.1835	25.7554	26.7222	19.3689	27.9176	23.3532	0	24.7137	25.5961	27.1574	26.7917	27.8871	0	22.6084	22.637	24.3604	25.2372	26.3502	25.5263	26.8901	25.8111	28.1613	24.6818	27.6953	25.8639	24.3241	27.9504	27.5129	27.2989	28.6674	27.539	25.609	25.9341	26.8215
PTK7_HUMAN	31.5498	31.5581	31.5186	31.5652	24.319	23.9094	22.2872	26.3283	30.0587	29.9461	30.3557	29.8386	27.0633	26.6864	25.8252	24.31	29.5574	29.7216	25.3358	24.8943	27.5399	25.8346	27.6502	26.0422	25.5021	23.7697	19.7739	21.95	26.9391	26.5456	27.2725	26.9699	27.1621	26.4417	26.628	27.0538	28.2423	27.2803	28.9441	26.9975	28.1773	24.3621	26.6112	25.3845	26.3172	26.6416	26.9252	27.0902	30.2156
PTPRA_HUMAN	31.2066	31.1888	31.0815	31.203	24.7622	25.0775	25.1884	25.5918	30.2146	30.1054	29.5693	29.2434	26.3781	26.1525	25.6652	26.076	29.3835	29.0735	25.5075	24.9436	29.4601	29.7519	29.2971	28.8311	25.8244	24.8181	24.8246	25.532	29.7371	28.3622	28.496	28.5366	27.4777	27.7273	27.3444	26.9299	28.0289	28.8332	28.5902	28.7054	24.42	25.0254	28.0315	27.9829	28.5683	28.5	26.3482	25.3676	28.7035
PTPRC_HUMAN	34.9372	35.0704	35.1212	35.1358	27.0201	27.736	24.4235	26.4221	33.0045	33.2151	32.3993	32.3601	27.1927	28.9659	28.3893	27.4625	31.7446	31.4453	29.426	29.3801	31.1335	31.062	30.9091	30.9864	28.6351	28.9552	28.7099	28.361	30.285	30.0196	30.0989	30.1834	28.0446	27.3358	28.2305	27.7202	31.2903	31.6044	31.0182	31.3567	27.5017	27.3219	31.1108	31.0747	31.1954	31.3626	26.6243	27.2177	32.158
PTPRD_HUMAN	28.0427	28.4079	28.0882	28.3181	0	0	0	0	26.2534	26.4659	26.5562	26.9135	0	0	0	0	25.2399	25.5297	0	0	21.4825	0	22.8083	20.9531	0	0	0	0	22.2751	21.8506	21.2925	22.0064	21.4074	21.8769	22.3825	22.0174	0	0	0	0	0	0	21.3066	22.4009	23.1626	21.0253	20.7206	0	28.5141
PTPRF_HUMAN	32.7674	32.8516	32.6798	32.7871	28.6816	29.0774	28.5598	27.321	31.4345	31.3369	31.6799	31.5668	29.7006	29.9124	29.5544	29.6188	30.6449	30.7351	29.781	28.8271	28.8455	28.9501	29.4977	29.0344	30.3253	29.1622	28.5613	30.0586	30.1018	29.8403	30.7093	30.3596	29.8913	29.2534	29.9674	29.9162	29.0978	29.5735	29.0635	29.3907	29.7207	29.6824	28.68	29.1431	30.0325	30.6621	29.255	29.3491	32.9128
PTPRF_HUMAN	29.4169	29.2048	29.0717	29.5782	24.7172	25.1386	23.8117	24.855	27.5654	28.389	28.0294	28.3434	25.2796	25.4016	25.2234	24.1234	27.0944	28.1411	22.8658	25.2485	29.3245	29.3251	29.7624	29.8682	24.4448	25.2986	24.7466	22.4359	31.628	31.8071	31.4401	31.5614	30.8229	25.3362	30.3458	25.0159	24.9282	24.8803	23.9649	24.7567	23.5406	24.2247	25.587	25.5958	26.5548	25.0976	25.2405	25.7283	29.3484
PTPRG_HUMAN	29.1411	29.3549	29.3977	29.4919	24.06	24.3598	24.3504	22.5181	27.3641	27.2069	27.2478	27.1617	25.0387	24.7004	25.2632	24.9601	27.7597	27.4586	25.2724	25.6043	26.4239	27.4076	27.6653	27.284	24.3357	24.6019	24.0475	24.7695	26.6187	26.3534	26.2741	26.2172	26.2243	25.7218	26.0265	25.9901	24.5154	25.119	26.0502	27.4425	21.9722	22.8912	24.756	23.4993	24.9063	25.1295	24.2286	26.8346	28.4326
PTPRJ_HUMAN	29.7978	29.8663	29.76	30.0018	26.2129	26.0116	26.6566	26.1089	28.8928	28.8319	28.2378	28.3006	26.9387	25.6981	26.4804	27.9898	28.9627	28.8397	26.4521	25.8497	29.4738	29.6185	29.6822	29.1633	25.0477	30.0189	27.7614	30.7873	28.6666	28.6202	28.4304	28.3522	29.5801	29.0052	28.3713	28.8016	28.6213	28.7143	28.1619	28.6775	27.0063	26.9257	27.7521	28.733	28.4067	28.8761	26.5116	28.0334	28.0262
QSOX1_HUMAN	19.5378	25.2422	23.8663	23.1896	0	0	0	0	25.0631	23.6056	25.0961	22.8891	21.3616	0	22.1728	0	25.9028	24.81	21.2244	0	25.2161	24.81	26.1922	24.2163	0	0	0	0	23.6947	22.1497	23.7518	23.2789	0	23.9886	0	0	23.3907	24.4721	24.4737	25.0067	0	0	24.6486	25.2718	25.9578	25.8918	22.3538	0	25.261
QSOX2_HUMAN	26.101	26.2587	25.5806	26.2496	0	23.9562	22.2901	23.28	26.4597	26.1907	26.1809	25.597	23.5435	24.2274	23.6045	23.097	28.005	28.0208	24.4715	22.1035	27.3402	27.9016	27.612	28.5226	0	25.7441	26.2794	25.8973	28.0123	27.9074	28.0731	27.621	26.4412	26.0116	26.149	26.3078	25.9833	26.2266	25.8801	26.224	0	0	25.3011	24.984	26.9208	26.2319	22.8667	22.6394	25.8971
RECK_HUMAN	26.504	26.5783	26.5724	26.1574	0	0	0	0	24.5687	24.2386	24.6954	24.9958	18.9874	16.1079	0	0	23.6263	23.9605	0	19.2306	20.6417	22.6158	0	22.6552	0	20.574	0	0	23.7372	23.8823	24.475	20.1907	22.7125	21.7775	23.187	23.1256	23.3923	22.9961	21.6158	22.0879	17.9854	0	25.4863	24.8796	25.0553	25.8284	21.7783	24.6793	27.6413
RELL1_HUMAN	30.6195	30.5075	29.5079	29.9318	27.1351	26.9618	27.5083	27.8234	27.8253	29.3066	29.1775	29.4768	27.1302	26.7885	27.1101	26.7581	28.9564	28.9684	21.7098	21.7715	29.3917	29.5104	29.4601	28.9614	25.8098	26.2376	26.6375	25.8565	29.596	29.3533	29.8384	29.6015	28.8183	28.7912	28.8629	28.9106	27.0028	25.6475	26.5122	29.1222	23.7326	28.7092	25.8741	26.9484	28.6897	28.6878	27.8402	28.2861	29.662
RHDF2_HUMAN	25.8352	25.483	25.4197	25.4837	20.1212	21.4125	23.5271	23.9636	24.3574	23.8456	24.7443	23.97	24.8709	23.8762	21.8663	21.7187	23.6724	24.2954	0	24.1278	24.7038	25.3178	25.3897	23.9917	24.2417	24.7527	22.4427	25.26	23.6648	21.4681	24.3077	23.5655	0	0	22.4025	0	22.5035	22.6047	23.0579	24.093	23.1539	23.2382	23.4798	23.6479	24.9422	24.9874	21.6501	23.0541	23.9356
ROBO1_HUMAN	24.7763	23.5996	23.4002	23.7664	0	0	21.3687	17.6381	21.9144	23.5207	22.0401	23.0987	19.3805	19.9775	0	19.7247	23.7032	23.0847	19.2347	19.2111	23.9742	22.8948	24.3315	23.5326	20.9599	22.0837	20.4365	23.1041	23.919	24.3524	24.3311	24.9315	23.4416	22.3754	23.7626	23.0274	22.8427	21.853	22.4413	20.1421	20.3699	17.0093	26.2899	26.3212	27.4188	27.3359	22.2311	23.3158	22.4302
RPN1_HUMAN	32.4402	32.4409	32.172	32.2683	26.694	26.5524	25.2577	26.4283	32.7754	32.6079	33.2885	33.3836	28.5284	28.6466	28.1588	26.9178	33.978	33.9946	29.205	29.2915	34.1197	34.2592	34.4084	34.4259	30.3338	29.642	28.805	28.3139	33.1198	33.1529	33.2139	33.1167	33.1855	32.8547	32.9189	32.8547	33.4115	33.5126	33.259	33.4462	29.4823	29.9547	33.676	33.5588	34.1559	34.0494	33.0426	33.5213	32.9089
S12A2_HUMAN	29.1267	28.9844	29.3105	29.3855	24.7389	25.0239	26.1916	26.3814	26.9859	26.9508	26.7859	26.199	26.1494	25.5643	27.9968	28.0333	26.1926	26.6423	25.1798	26.3544	25.3044	28.2414	25.7174	28.2938	27.6732	26.8788	26.8983	26.9889	27.9255	27.6663	28.4097	27.5785	29.4579	27.4626	28.9501	27.9059	25.3257	23.6694	25.493	25.7704	24.3959	24.2304	24.8407	25.0298	24.4082	26.0582	24.0298	24.3725	24.791
S12A7_HUMAN	24.4526	24.4545	25.0641	24.9937	0	0	0	0	22.236	22.5817	21.9037	15.11	0	0	0	0	23.2789	20.1994	0	0	25.7272	25.7895	25.6584	25.963	0	0	0	0	20.626	24.1159	0	0	0	17.2411	20.677	21.0423	0	0	0	0	0	0	20.3979	0	22.2001	21.9218	19.8386	0	0
S12A9_HUMAN	0	0	19.9203	0	0	0	0	0	0	20.0995	0	0	0	0	0	0	20.2217	0	0	0	22.5847	0	21.7394	22.7607	0	0	0	0	20.2026	0	0	0	21.437	0	21.1959	0	0	0	0	0	0	0	0	0	0	0	0	0	0
S15A4_HUMAN	25.0746	26.1989	25.1561	24.8137	24.7852	25.9535	23.5059	23.5257	25.4336	23.8321	26.0749	23.3155	0	0	23.0499	0	26.5042	24.3684	0	0	25.0989	24.4851	23.81	26.0746	0	0	0	0	25.4151	24.5481	26.1986	25.983	25.3143	0	25.1869	25.5317	26.7739	0	26.4553	0	0	0	21.207	21.0011	26.2805	26.2953	24.0875	23.8808	0
S19A1_HUMAN	28.8311	29.0039	29.0869	29.2228	25.7525	26.0428	26.1875	25.9768	26.7323	26.9128	26.4855	25.8871	25.7816	26.6219	25.9463	25.4114	25.9496	25.8586	25.5666	25.8561	28.0496	28.2666	27.8691	28.2135	24.0915	23.424	24.0188	0	27.0947	27.2419	27.6753	28.1772	26.8235	26.5923	26.1071	26.6112	26.0058	27.2358	25.0104	26.4002	24.1955	0	25.3097	27.998	25.878	24.3165	25.2616	24.9124	27.3783
S19A2_HUMAN	0	22.8407	0	0	0	0	0	0	22.0126	0	0	0	0	0	0	0	24.268	24.5014	0	0	24.96	24.4719	24.9486	0	0	0	0	0	23.9346	22.6805	0	0	0	0	0	0	0	0	0	0	0	0	0	0	0	0	0	0	0
S20A2_HUMAN	27.5652	27.5932	28.0432	27.9439	25.2682	26.118	24.8515	25.0765	26.4157	27.0016	26.1318	25.6632	28.0086	25.3925	25.9756	26.2147	25.6127	23.98	27.7174	26.4539	24.6615	25.3534	25.6776	25.6638	27.5771	27.7756	26.1755	26.025	26.6357	26.7237	24.3874	25.7972	22.8645	23.1019	24.4802	24.3209	27.298	25.0672	28.0576	24.6506	0	25.4683	0	0	23.6756	0	26.0775	22.9447	25.2719
S26A2_HUMAN	28.5312	28.5518	28.5691	28.6516	23.6804	23.6858	22.9757	23.8433	26.7988	26.4786	25.6143	25.5933	24.5861	23.5618	25.8868	24.5221	25.6731	24.7567	24.5288	23.711	25.8406	25.2143	25.9993	25.1182	24.4031	0	0	21.9522	22.1491	20.4104	20.13	22.2768	22.9738	20.3142	23.9272	23.216	26.9219	22.5918	27.9175	26.8643	25.7988	20.42	0	19.9475	20.0498	20.232	24.9664	19.172	24.1239
S26A6_HUMAN	30.0551	29.9137	30.3209	30.0947	23.8766	22.706	16.0412	23.0559	28.3868	27.9717	27.8476	27.2885	23.4549	20.9448	17.973	21.5612	27.0262	26.7598	24.5007	24.3805	28.2064	26.4967	28.8151	26.3	25.2734	22.8776	22.7453	25.8254	26.7851	25.7029	26.7889	26.3856	26.5212	26.6588	25.6132	26.2057	26.4706	26.9647	26.3349	27.3347	23.7768	25.1131	26.6694	28.8761	30.365	30.7737	26.8966	27.9939	27.9028
S29A1_HUMAN	31.2662	31.1623	31.1671	31.015	30.5486	26.0868	28.762	29.1051	29.2993	29.2384	28.8626	28.7084	28.239	28.6109	27.8942	28.1838	29.8531	29.6708	24.8037	24.3969	31.7083	31.5384	31.3884	31.1481	30.9759	30.7332	31.5875	30.7756	30.2062	30.2455	30.6794	30.327	28.6732	28.5767	28.6221	28.4825	30.1152	30.0032	30.4108	30.2048	30.7307	31.7852	27.3336	26.9792	27.7325	27.0514	27.2847	27.8535	30.4173
S29A2_HUMAN	24.7221	23.6239	24.5068	24.3799	0	0	0	0	24.3716	24.2936	24.6042	23.9849	21.1664	21.4811	22.1412	22.1112	25.0578	25.563	24.4697	0	27.942	28.0042	28.0476	28.07	0	0	0	0	26.8284	27.1842	26.9142	26.9299	0	21.1865	19.9481	20.5666	24.6997	0	24.1349	0	0	0	0	21.0974	22.611	23.8476	22.1621	0	23.8184
S38A1_HUMAN	31.7863	31.7699	31.9518	31.791	25.1363	25.5229	25.9163	25.962	30.0807	30.207	29.114	29.0451	25.3843	0	27.025	27.1292	29.9952	29.6576	22.4371	26.1862	30.8443	30.4971	30.9108	30.7361	26.3851	26.7172	26.175	21.7691	28.3711	28.1672	28.061	28.265	26.5687	23.6107	27.0013	27.3383	27.7499	28.1545	27.3086	26.9261	22.6968	25.2654	23.3924	0	24.8149	23.4163	20.7732	22.9444	29.1682
S38A2_HUMAN	28.9481	29.5128	28.9795	29.2042	24.9434	23.521	24.299	25.3076	27.189	26.6118	26.3339	26.0047	24.2506	25.5668	22.1867	27.2678	27.0273	26.7776	22.8172	23.5631	26.2751	26.5548	26.6731	26.8171	0	22.3547	0	22.8186	27.735	27.688	28.1826	27.8431	20.4141	0	20.7869	0	25.4729	24.7317	24.8518	24.3759	26.7239	24.5021	22.6496	22.1937	25.1131	23.1245	23.7263	25.0966	25.78
S38A5_HUMAN	31.6148	31.4539	31.786	31.7798	27.4529	26.8469	27.3502	27.2048	29.9492	29.7004	29.2951	28.9576	27.1223	27.247	27.3714	27.0377	28.6679	28.8006	27.5696	27.453	30.205	30.4592	30.2151	30.041	27.2878	28.4946	28.4563	25.0634	29.1731	29.2686	29.1954	29.1871	28.1146	27.2798	27.9619	26.7739	29.6545	29.1135	29.3049	29.2064	29.6589	27.1015	28.2245	28.9353	28.7643	29.5652	27.3189	27.713	28.2921
S39A6_HUMAN	29.3702	29.2106	29.2652	29.0741	25.516	24.8888	24.5709	24.471	28.6028	28.6312	27.9974	28.1502	23.8738	25.1501	24.0046	25.2758	28.9023	28.9144	23.0614	25.2058	26.6613	26.8663	26.084	26.4983	23.9838	25.6281	21.4919	23.3401	26.517	25.0419	25.9296	25.0563	25.7789	25.2328	26.2022	26.5249	26.2807	25.2556	25.4207	27.7773	22.94	26.8689	26.3229	25.3963	27.8041	25.7725	26.3881	26.0246	29.2763
S39A9_HUMAN	21.6314	17.9143	19.4395	18.7867	0	0	0	0	22.6092	22.9328	22.6528	22.1618	0	19.8584	0	22.9701	27.8005	27.4851	17.9656	0	22.5751	0	22.9034	0	0	0	0	0	23.2022	22.0462	24.1762	21.827	18.6249	0	0	0	0	0	0	0	0	0	0	0	0	0	0	0	0
S39AA_HUMAN	30.9008	31.0917	32.0235	31.1036	24.6197	22.6	24.0943	25.0563	29.1171	29.6213	29.5705	29.8838	25.1971	25.0174	26.0892	25.7827	28.8713	28.9789	26.6169	26.5905	28.8715	28.8215	32.523	29.165	27.6885	22.5013	26.1915	29.4207	26.7169	26.9815	27.9623	26.98	27.0818	27.0221	26.5444	27.7402	28.3058	27.7643	28.7542	27.6083	32.7502	32.9851	34.4431	28.9916	29.9285	29.433	28.321	25.9965	31.3947
S39AE_HUMAN	30.397	30.4955	30.2581	30.3602	0	0	0	0	28.1307	28.2724	28.0722	27.7171	22.5795	23.6157	0	0	27.38	27.7121	22.5873	24.2038	26.6663	27.4955	26.7243	27.0001	22.3173	25.7693	22.4814	24.5323	26.4594	26.6675	26.7063	26.9255	28.3666	27.4472	28.0512	27.6409	26.6058	26.5139	25.7082	27.3079	0	23.2858	24.6825	25.1206	26.5805	26.8378	24.7063	22.8564	27.5029
S43A3_HUMAN	30.1751	30.1716	29.5986	29.4916	0	0	0	0	28.6062	28.0838	27.3707	27.0345	0	0	22.7957	0	28.1803	28.0565	0	24.949	27.4704	28.2788	27.4383	27.8156	24.2779	22.8927	21.3126	24.0481	27.0661	26.618	27.8481	27.4484	24.2127	22.4201	25.0246	24.0582	26.2268	26.2304	26.246	24.6598	24.4028	24.5969	27.2679	22.5991	22.5143	24.7425	27.5322	23.2016	24.0842
S4A7_HUMAN	29.5139	29.5802	29.6905	29.7263	24.2836	23.1735	23.3426	24.3029	29.5314	28.7819	28.7482	29.0876	23.8127	24.5025	25.3355	25.8637	29.1243	29.1663	25.5474	25.1618	29.5998	28.667	28.0528	28.432	24.3804	26.3046	25.0122	25.9162	28.073	27.9974	27.1536	26.5313	27.9037	27.8673	27.7076	26.0861	24.8122	25.0226	25.3483	25.8172	23.8142	22.4288	27.6398	24.8233	25.4419	25.3789	23.6767	24.0282	26.9891
SATT_HUMAN	32.6059	32.7264	32.769	32.9527	25.0162	25.5407	23.1546	28.8291	31.3173	31.2488	30.957	30.6172	24.1135	25.6786	30.6054	30.3172	29.7735	29.5562	26.5881	24.7346	31.6244	31.7144	31.3949	31.764	30.5379	30.4126	30.7805	30.3799	30.7161	30.6704	30.893	31.0424	29.4952	29.1912	29.8927	29.7391	29.0596	29.5952	28.8762	29.3057	25.1915	24.0442	28.4916	28.5325	29.0238	29.0501	24.7982	25.4431	29.3231
SC5A6_HUMAN	30.6208	30.586	30.5433	30.5884	24.4028	26.9522	25.3618	26.2176	28.4121	28.4214	28.3071	28.0603	25.1605	26.028	25.6169	25.0596	28.4417	28.4541	28.5081	28.5883	29.1151	29.1894	28.6878	28.2991	29.1716	28.1997	30.168	24.9723	28.2464	28.2154	27.796	27.8716	27.0766	27.1324	26.9404	26.9633	28.2437	25.5848	27.0248	25.6404	26.4289	24.0585	25.4411	25.7849	26.6807	26.5922	24.2225	25.4784	29.1558
SC6A6_HUMAN	30.6199	30.7391	30.7675	30.4165	25.4059	26.1025	26.8961	24.4526	29.143	29.3083	28.0698	28.6825	25.0292	26.0825	22.8043	23.1249	27.9522	27.9492	25.8662	24.2585	28.4593	25.5483	28.0406	25.5587	22.1108	0	26.9802	21.1712	26.5215	24.4132	26.3937	24.3548	26.1131	26.9243	26.1835	25.6682	23.9735	25.0059	24.6165	24.6397	25.0269	25.9039	23.0958	25.1803	23.6695	24.9562	23.3852	26.1439	25.1636
SCRB1_HUMAN	29.3964	29.4454	29.4872	29.4862	25.3026	25.3622	25.7091	26.1223	27.6764	27.5671	27.3433	27.0965	29.0693	28.8201	30.2716	29.7138	28.0124	27.786	25.87	25.3816	27.6184	30.9753	27.4079	27.4437	23.7855	0	26.1313	0	27.4829	27.4021	28.3258	28.1775	23.8418	25.5927	25.6285	24.813	26.0608	26.3348	25.5939	25.2786	30.8044	24.0337	25.845	26.0657	26.2746	25.979	24.0892	25.0142	26.1083
SCRB2_HUMAN	25.8302	24.6027	26.9238	26.9689	25.3502	25.4966	26.0148	26.1983	25.0475	24.8374	23.4871	24.199	26.9764	27.7634	26.3027	25.3439	26.0906	25.7135	24.8624	25.0157	26.006	25.7497	25.5227	26.0199	27.4614	26.7364	26.9967	26.8407	27.2793	27.2243	27.6547	27.6967	26.0531	25.6693	24.5713	26.3645	0	22.8835	22.7071	21.9256	22.3206	26.8194	22.4354	22.4649	24.2959	24.5124	23.4755	24.2889	20.8333
SDC1_HUMAN	24.4749	24.2263	23.9576	24.1541	0	0	0	0	24.7894	24.8713	24.5612	24.5562	0	0	0	0	28.0435	27.9664	26.7331	25.9784	25.7847	17.752	25.4814	24.5652	20.1961	0	22.0578	0	24.5407	22.7571	23.673	25.7142	24.1073	22.0876	23.4358	22.0599	26.7426	27.473	27.1395	27.5671	22.6857	20.8133	27.2729	25.3662	28.3223	26.9913	25.5811	24.6137	24.528
SDC2_HUMAN	28.3523	28.0946	28.6172	28.1808	24.3871	0	24.9317	0	26.355	27.1707	26.2604	25.7828	0	21.0969	0	0	25.8035	24.3562	0	21.6847	25.6856	0	26.5072	19.764	21.9143	22.0115	0	18.7321	18.5007	24.1918	20.8506	24.9678	19.7465	22.164	20.0631	24.297	28.7684	29.9127	29.4661	29.2086	0	24.207	27.2096	26.6928	29.1241	28.936	22.2059	0	23.7996
SDK2_HUMAN	26.3173	26.6046	25.8634	26.2939	22.8936	22.5539	23.2301	24.2499	25.7713	25.8412	25.2594	25.1133	24.4379	24.1316	23.9476	24.0372	26.9939	27.3315	26.2011	25.0093	29.0389	29.1534	28.9933	29.0966	26.0424	25.6456	25.6225	24.7229	26.084	25.9592	26.1974	26.4196	26.8454	25.8525	26.3195	25.9213	26.2202	26.6008	25.9619	25.8789	24.0511	23.9508	25.2003	25.8238	25.9174	25.9736	25.8666	26.1694	26.4955
SEM4A_HUMAN	28.9775	29.1412	29.0455	29.1215	27.5564	27.7307	27.7684	27.9725	28.4059	28.3849	28.8731	28.4378	28.1678	28.1275	28.9617	28.5519	29.032	29.3635	28.9918	29.2139	29.1788	29.5212	28.3852	28.9339	29.1019	28.8069	29.6112	28.6061	25.0124	24.8437	25.7492	24.7009	26.2043	24.1028	24.0629	25.7731	27.8728	27.6167	28.7191	28.8343	27.0414	27.2149	30.8006	30.925	30.8017	30.6596	26.2816	26.4801	28.1898
SEM4B_HUMAN	29.1671	29.337	29.1784	28.4268	0	20.8465	25.2985	23.6898	26.7319	29.6604	29.3597	29.6943	23.4309	25.3288	26.4388	25.9367	29.867	29.9518	24.3769	22.9941	25.4361	25.8128	25.9653	25.9224	24.136	19.721	23.5861	20.5801	25.7729	26.1691	26.2985	25.9118	26.8932	25.5001	26.4343	26.6442	25.8701	25.7127	25.2747	25.9812	0	24.0605	24.7741	25.3613	25.4815	25.8214	24.0124	23.865	27.7377
SEM4C_HUMAN	24.8513	24.8405	24.542	24.3381	19.6073	0	20.4759	0	23.2435	20.3415	23.0772	22.6938	0	0	0	0	25.0673	23.7209	19.4158	0	0	0	0	0	0	0	0	0	20.5979	22.5968	22.6915	23.2765	0	0	0	0	0	0	0	22.9155	0	0	0	0	25.2941	25.3938	0	0	0
SEM4D_HUMAN	29.6255	29.5786	29.4649	29.5379	23.4245	22.7553	20.9373	20.5094	28.0539	28.1099	27.7713	28.0412	24.3038	25.2052	22.4348	23.6415	27.7121	27.9578	23.2041	22.9233	28.9505	28.7782	28.8098	28.3327	27.3494	26.1507	25.5632	26.2126	26.3162	25.5667	24.5226	24.8565	21.8628	22.5467	26.239	24.3416	26.8442	27.626	26.2291	27.6719	25.367	27.0985	26.3568	27.3262	27.5874	27.4311	24.6165	25.3565	28.0955
SEM6B_HUMAN	27.1541	27.3043	27.4173	27.373	23.9713	23.5233	24.0421	25.4173	27.1531	25.4642	27.0415	24.3875	23.8823	26.3838	26.8331	26.4785	26.3597	27.7392	24.2346	24.4728	25.4923	25.9086	25.6567	25.1892	22.6834	0	0	0	22.7372	24.2719	24.2152	23.4958	24.6987	25.2401	25.176	25.1651	24.0228	27.2274	21.9148	27.4521	21.0557	22.7965	27.1335	27.3164	26.5921	24.5696	25.886	26.5407	24.0693
SHPS1_HUMAN	31.1747	31.4023	31.1783	31.4113	29.5277	29.7847	29.8051	29.4099	30.2503	29.9886	30.5043	29.9556	29.8228	29.767	29.9903	29.7393	28.7342	28.9809	29.6051	28.7984	28.6745	28.9139	28.6146	28.5506	29.0412	27.6932	28.2346	27.1965	26.597	25.9506	26.7266	26.2862	26.7696	26.4216	25.4979	25.7233	29.4168	29.7252	29.2592	29.9034	26.9363	27.2362	28.1383	28.6388	29.2895	29.3497	24.8403	26.2419	30.9931
SHPS1_HUMAN	33.99	33.8627	33.9998	33.7646	18.7304	25.7567	26.8536	25.6609	32.4421	32.4644	32.9966	32.717	27.8217	27.6543	27.9829	28.5843	30.9098	31.1778	27.6469	24.5364	29.3436	29.378	28.978	29.2865	24.8197	22.5289	19.6992	21.0151	27.8209	27.0226	27.0064	28.5542	27.1357	26.943	26.7551	26.9061	31.5903	32.2842	31.3954	32.0598	29.1353	25.0531	31.1276	31.5615	32.1338	32.0402	26.7915	27.0665	33.6901
SIG10_HUMAN	25.8553	25.7995	25.9528	26.6892	23.0204	23.3558	0	0	25.6544	24.2487	24.108	23.3794	19.603	0	21.5547	0	24.581	24.5454	22.7598	23.0392	0	0	0	20.1714	24.5197	0	23.6887	0	0	0	22.8713	21.3744	0	0	0	0	25.4009	25.5151	24.9819	25.1561	0	0	24.0672	23.9107	24.9075	23.4261	0	22.0906	24.6203
SIG12_HUMAN	29.8964	29.5471	29.5717	29.5716	20.5947	25.4684	24.8387	18.5881	27.8986	27.6568	27.6789	27.6996	25.3488	25.7831	24.3236	25.3146	27.3893	27.5567	27.2289	26.6018	24.4294	26.4399	25.2217	24.6576	26.0359	26.5217	25.8423	20.2566	26.5772	26.5038	26.5353	26.4374	26.1982	26.9095	27.1485	27.2243	23.3074	24.8184	24.1954	24.7889	21.6333	23.3717	26.3119	25.8412	25.8965	26.3272	22.2267	23.1575	27.888
SIGL5_HUMAN	30.0885	30.1831	29.9868	30.1512	24.8184	24.146	24.81	25.1205	29.2406	29.1973	29.121	29.0021	25.7964	25.8941	26.0981	26.2296	27.9407	28.1554	22.8582	24.2506	26.9991	26.8628	26.0621	26.7318	26.4125	27.2675	25.4905	0	25.97	25.9028	26.867	25.799	26.7483	25.6926	26.0304	25.4813	25.5208	25.0122	25.3363	25.6594	23.6731	23.179	26.6852	26.5061	27.9124	27.8659	23.5241	24.7669	28.7193
SIGL7_HUMAN	26.0367	26.3798	26.0444	25.9468	0	0	0	0	25.0443	26.3427	26.5044	26.8961	0	0	0	0	25.7308	25.0644	0	18.7451	25.0266	27.3966	26.1758	27.1962	0	0	0	0	25.6504	27.7511	24.2603	27.7335	28.4217	28.4938	28.3574	28.6755	26.1668	26.0642	25.7687	26.2574	0	0	26.6566	27.219	28.411	28.5695	23.0072	24.6044	0
SIGL9_HUMAN	27.4092	27.0458	26.8767	27.214	28.0417	27.6031	27.1281	27.3879	26.0067	26.5155	24.9566	26.4447	28.1929	27.4546	27.2407	26.7233	25.2227	25.1086	27.0804	26.977	24.0755	24.153	24.3197	26.7157	29.1733	29.2825	28.3506	28.5343	24.5656	25.1316	25.7877	26.1262	27.5789	27.4971	27.924	0	0	22.8974	22.7762	22.843	0	0	27.5217	27.5913	28.3489	28.5854	0	0	0
SIRB1_HUMAN	26.6657	27.3627	26.4685	27.0163	0	0	0	0	24.9122	22.4081	25.0997	25.2552	0	0	0	0	23.932	22.1029	0	0	27.1099	23.559	27.0958	26.6807	0	0	0	0	27.0677	26.2521	22.922	25.0679	23.9541	24.1641	23.8862	25.154	27.5529	26.6026	25.7673	25.6272	22.4178	0	26.8153	26.686	28.9844	29.0401	20.6269	0	21.2954
SIRB2_HUMAN	29.2882	29.5305	29.3147	29.4233	24.0477	24.5645	24.4475	24.8913	28.3136	28.6234	28.6782	28.5126	24.5313	25.9172	24.1217	25.609	28.3751	28.5411	21.8206	25.6913	27.2091	28.1661	28.2601	26.2224	0	21.068	0	0	27.828	27.5454	27.4248	25.5428	26.8924	27.0457	27.0172	27.1119	26.9594	26.1074	25.7133	25.8124	23.6095	25.9592	28.3679	28.4505	29.6697	29.132	26.2803	26.1329	28.4748
SIRBL_HUMAN	31.3387	31.1952	31.4349	30.9767	28.8032	28.1268	28.4348	27.9947	30.0264	30.0089	30.2913	30.1154	26.677	27.6034	27.8795	27.3524	28.9601	29.1419	26.9253	27.368	27.9936	24.377	27.0333	22.6493	27.1665	27.0804	27.277	28.169	25.8134	26.0096	25.9135	26.3897	23.0291	24.7306	22.1454	22.2883	28.0266	28.1423	28.2204	28.1675	26.7912	27.5819	29.3009	29.4545	30.4703	30.443	25.7282	26.1888	31.7104
SL9A1_HUMAN	28.8859	29.0399	28.7862	29.0411	21.9351	0	20.4301	23.51	27.8368	27.3508	27.1723	27.2875	22.2298	24.4927	22.416	24.1148	26.9087	26.7489	24.0361	23.8093	27.8864	27.9745	27.7519	27.52	25.4397	23.9065	24.5948	0	26.202	22.7097	26.2437	26.2188	26.2184	22.2693	26.2814	25.3949	27.5903	27.6391	27.5227	27.7273	25.4279	25.4259	27.6199	27.5997	27.8497	27.8828	25.4157	26.1112	27.4355
SL9A2_HUMAN	25.387	25.2458	25.4903	25.3122	0	0	0	0	22.1711	23.3379	22.9418	22.5953	0	0	0	0	23.2415	23.3272	0	0	22.3396	19.6825	20.0949	0	0	0	0	0	0	0	0	0	0	0	0	0	0	22.5768	0	22.6704	0	0	0	20.9022	21.9161	22.8238	0	0	23.1747
SL9A6_HUMAN	25.6887	25.6713	25.6912	25.8501	0	0	0	0	24.7202	25.0568	25.0821	24.5394	0	0	0	0	24.5651	24.0123	0	0	25.608	25.455	25.4536	25.318	0	0	0	0	25.4816	25.3778	25.1292	25.3207	0	0	0	0	24.1246	23.8608	23.9295	23.0766	0	22.5823	0	22.4634	23.4271	23.9925	0	22.3528	0
SLAF5_HUMAN	31.564	32.1828	31.6764	31.8112	20.809	21.8268	21.6522	21.0438	30.3393	30.0777	30.4083	30.0132	20.4389	21.8432	22.7806	21.1147	28.7376	28.9114	23.9553	20.611	30.3595	30.6963	30.1874	30.3817	23.4934	0	0	0	26.9873	26.7106	26.5232	26.202	26.5707	25.9403	25.782	25.1705	30.1549	29.1915	29.1298	28.9452	23.1184	0	29.5581	29.5738	30.3203	30.6918	21.9348	25.201	30.1483
SO4C1_HUMAN	26.2183	26.0284	26.3747	25.7549	24.5127	0	26.0182	25.5136	25.0243	25.3975	25.0893	24.7313	0	0	0	0	22.788	23.5456	24.7455	0	0	22.039	0	20.417	0	23.9245	0	0	21.7649	22.9446	21.5623	0	24.5581	22.7284	23.9825	0	22.7394	21.3926	23.3918	23.9259	0	0	24.0811	25.1858	26.0094	26.3263	0	0	23.2726
SORL_HUMAN	26.3324	26.7288	26.4847	28.1548	25.9388	25.7976	23.9084	24.0369	27.9172	27.7738	26.0551	27.8287	27.1304	24.9388	24.2455	23.4928	27.8897	28.0917	24.811	24.1093	28.6797	27.0517	28.5637	27.2321	25.3992	22.6277	24.3096	24.4231	26.7683	26.6843	26.5035	26.7277	24.851	25.5325	27.3835	27.5179	26.9943	26.9763	26.908	27.0708	24.6429	24.6656	26.5665	26.9442	27.1818	27.7691	22.7512	26.4876	27.8408
SORT_HUMAN	22.2072	0	21.6349	0	0	22.2531	23.0818	23.4075	23.143	23.3483	22.3521	21.1977	0	22.9675	0	0	22.9927	22.6341	0	0	24.0817	0	25.0013	0	0	0	25.2496	24.3494	22.1885	21.9983	21.1728	19.8686	21.8069	21.8495	0	0	25.7859	25.9074	24.4407	25.4677	21.5315	23.5406	25.394	25.624	26.4573	26.8917	23.9998	23.8127	0
SPNS3_HUMAN	26.4688	26.554	25.6568	26.6607	18.9075	21.1813	22.203	22.6293	25.8324	26.0344	24.9479	25.9063	25.2907	25.4913	0	0	27.0723	26.7342	26.7807	22.8565	27.5612	27.7042	26.4764	27.7006	0	25.7488	0	0	26.2471	26.2031	26.1024	25.5911	24.802	18.1051	20.5145	23.5801	25.3422	25.957	24.8234	25.2198	0	0	25.8893	24.8351	27.004	26.8488	22.8634	0	21.8485
SSRA_HUMAN	31.2412	31.1174	30.8543	31.7727	27.1124	26.5033	23.9671	25.721	31.4448	32.0741	31.5579	31.4289	26.2801	26.996	27.5611	27.1552	31.9322	31.8442	27.9933	27.3761	30.7696	30.6433	30.8065	30.8021	26.6725	28.4739	26.7355	28.2736	30.1797	30.0765	29.7271	30.121	29.6726	28.6973	28.9901	29.1683	31.4126	31.5513	31.2477	31.4397	26.8753	29.1217	31.0937	30.9578	31.3973	31.4462	30.7589	31.0853	29.8883
STAB1_HUMAN	24.5754	24.4414	0	24.3736	0	0	0	0	23.4976	24.3174	23.8839	0	0	0	0	0	23.009	23.9864	0	0	23.9372	23.5159	23.2868	23.6319	0	0	0	0	24.7163	24.8428	24.8472	24.6369	23.9483	23.7353	23.7737	23.9548	0	0	0	0	0	0	0	0	0	0	0	0	0
STEA4_HUMAN	21.5357	19.999	18.4531	16.8966	0	0	19.8775	18.5436	16.8974	16.7658	0	15.2096	0	0	0	19.6406	0	0	0	0	0	0	18.7344	19.2337	0	0	0	0	0	0	0	0	0	0	0	0	0	0	0	20.7402	0	0	22.8313	22.111	22.8788	22.8253	20.3736	18.7713	22.096
STIM1_HUMAN	29.647	30.0924	29.2682	29.5129	26.1345	26.0649	26.6899	26.5527	28.931	29.601	28.7481	29.4296	26.2253	26.1584	25.2551	26.203	29.6692	28.9992	23.8615	25.6816	29.6484	29.7334	30.0433	30.124	26.0386	24.9194	26.3457	26.5244	30.2849	30.1911	30.642	30.6513	27.0126	27.195	27.31	26.9838	28.5252	29.8003	27.1282	28.6938	23.0943	27.2502	29.2868	29.2488	30.6704	30.0091	27.3967	27.8088	28.4577
STT3B_HUMAN	29.0855	28.756	28.9655	28.3019	24.9406	24.8559	25.2275	23.183	29.0936	29.1295	29.1985	29.0757	26.3747	26.1485	27.2109	25.824	29.8873	29.8628	26.3739	26.5185	29.6231	29.5869	29.8884	30.1331	27.4945	26.4665	27.2931	25.6993	29.3889	29.0447	29.5115	29.4087	29.6808	29.3958	29.3414	28.7622	28.0732	28.3735	28.1712	28.4259	25.358	25.6067	27.7602	27.5307	27.8091	28.0616	28.0953	27.8284	27.8006
SUSD1_HUMAN	23.4527	24.0416	23.9695	23.9361	22.9012	24.9728	24.972	25.1384	24.9551	24.0446	24.8119	24.387	25.919	23.6497	25.9969	24.5272	23.8852	23.6821	23.2964	21.5748	24.2794	23.2018	24.1928	24.4132	22.8077	25.0853	24.3924	24.6061	23.7298	24.5177	24.5775	23.3949	24.0609	24.16	23.7674	23.586	19.6756	22.2723	21.0244	24.5345	22.3948	0	23.7706	23.8615	26.3249	26.1547	20.9291	22.0821	22.9102
SV2A_HUMAN	25.894	24.8118	25.3901	25.2091	20.9796	0	0	20.1253	25.0376	25.8343	25.6506	25.4328	21.862	23.9292	22.4678	20.3214	25.1767	25.1501	24.058	23.72	22.3264	23.1026	0	23.9821	0	0	0	22.068	23.6889	24.0485	24.3474	25.7049	20.3067	22.4624	23.3394	23.6487	24.3523	24.8059	24.3521	24.6593	23.1716	0	25.5885	25.5153	21.7043	23.952	24.6472	25.0788	25.0281
SYPL1_HUMAN	34.482	34.7153	34.568	34.7469	23.3704	23.8689	23.4436	24.0694	33.7892	33.874	33.2981	33.1468	25.9878	25.0451	25.5303	24.7479	32.3712	32.2135	0	0	31.6396	31.7185	30.9512	31.698	23.777	23.998	22.4208	24.3482	32.0234	31.9823	32.1158	32.0141	27.2671	27.9965	26.8356	26.9314	31.1938	30.6917	31.0041	31.0568	22.7733	25.1323	29.4494	28.2274	29.99	28.0744	25.1611	28.519	32.0006
T161A_HUMAN	24.0847	23.6406	23.3315	23.3481	18.8589	0	0	21.9753	24.1916	24.1072	24.5747	24.7448	21.4558	21.5181	17.7251	21.9602	24.1766	24.1554	18.0372	20.7907	22.942	24.0226	23.0661	24.8068	0	0	0	0	24.1986	24.371	24.6947	23.6388	23.3044	23.8011	24.4889	24.3052	18.2598	20.3921	20.0058	24.3027	0	0	0	21.9552	18.6386	0	22.1541	20.7223	18.9143
TEST_HUMAN	25.565	25.9441	26.2604	26.0992	22.9927	0	0	0	25.0436	23.5961	21.7799	23.1233	0	0	22.3914	0	25.332	25.1163	0	0	25.5612	26.5128	25.5956	26.4835	0	0	0	0	27.7973	25.1542	25.8783	27.4719	26.5865	26.6257	26.2631	26.844	0	23.1319	0	22.7455	0	0	25.3433	24.224	25.259	25.3871	24.2208	24.2964	26.1132
TGFR1_HUMAN	25.73	25.7877	25.4291	25.4336	0	0	0	0	24.6647	23.4665	23.6608	23.5666	0	0	0	0	22.6125	22.5704	0	0	20.0195	0	20.5598	0	0	0	0	0	0	0	21.6731	0	21.8617	0	0	0	0	0	0	23.0493	0	0	23.4875	0	0	0	0	0	23.1594
TGFR1_HUMAN	28.8779	28.9416	28.927	28.9743	21.5888	28.548	25.428	23.3771	27.6441	27.729	27.8896	27.662	24.8948	28.1142	0	22.6668	26.5413	26.6626	24.1956	0	28.0218	27.1324	27.6522	27.9383	23.4453	20.7225	30.7901	29.4364	26.1171	25.6271	25.9804	26.0725	29.7135	29.9887	28.6894	28.8697	23.4083	23.9357	23.8859	30.8956	31.4339	21.6754	22.0275	25.8304	24.2313	25.1749	28.3348	28.1816	27.1598
TGON2_HUMAN	26.9909	26.9446	26.9063	26.7684	21.8443	22.6154	22.9772	18.5991	28.7201	28.5342	28.9697	28.8242	18.8559	21.6936	20.5894	19.8654	29.4191	29.4549	20.7583	21.3035	28.7009	29.0239	28.6229	29.0268	21.8671	0	0	18.4213	29.7677	29.6245	29.8898	29.8629	24.4856	25.4713	23.054	0	29.3819	28.8858	28.9967	29.3015	0	19.3476	27.7095	27.3625	29.3493	29.1755	17.6908	21.0056	24.5358
TLR1_HUMAN	22.5341	20.3211	22.5305	0	0	0	0	0	21.3354	0	21.3877	20.0754	0	0	0	0	20.8509	20.6993	0	0	23.4018	24.2528	22.981	24.0881	0	0	0	0	22.1084	21.3288	20.8675	21.2261	0	20.1779	0	0	23.3376	0	22.3097	0	0	0	23.868	24.5174	25.4208	25.776	0	0	21.858
TLR2_HUMAN	26.5674	29.8431	28.9289	26.9485	26.1821	26.0305	26.4378	25.8525	28.5755	28.5356	28.1671	27.8586	25.9538	26.6058	25.6211	25.8854	28.7999	28.5946	26.3671	26.5039	29.3584	28.2008	28.8003	28.8419	27.4032	22.0118	0	27.561	27.8162	27.9648	27.6772	27.8719	27.4197	27.9349	28.435	28.2954	28.4432	29.9544	28.1022	28.4471	26.8066	20.3353	30.222	30.3029	31.0316	30.9503	25.9035	27.5047	26.9104
TM154_HUMAN	27.7836	28.2398	27.9878	28.3056	0	0	0	0	27.6334	27.1331	27.3612	27.0863	0	0	0	0	25.0649	25.5664	0	0	24.9502	25.4852	26.895	22.4679	0	0	0	0	21.6086	0	0	0	24.5947	0	0	0	29.6915	28.3704	29.4512	27.9765	0	0	0	24.8814	26.9548	26.4973	0	0	25.5026
TM245_HUMAN	26.0772	19.6395	25.8148	17.7699	0	0	0	0	25.9965	25.6597	25.4288	25.2213	22.5068	0	20.8141	0	25.436	25.4718	22.6193	24.8698	21.8998	25.9628	26.0352	26.2638	0	0	0	0	24.9185	23.1686	21.3366	20.5752	26.5833	19.8551	18.8407	20.366	24.5273	27.0974	22.6777	26.8946	0	21.9827	0	0	21.7233	24.7193	23.8936	26.5982	0
TM87A_HUMAN	26.3996	27.4563	27.4123	27.6714	23.9606	25.5697	25.981	26.47	28.2264	28.0247	28.7616	27.448	27.2014	24.7574	25.4866	26.3043	28.0261	28.2746	26.2141	26.9525	27.8383	28.2906	27.8944	28.3279	26.077	24.8747	27.2159	25.5495	28.4049	28.4169	28.4382	28.0185	24.9552	26.8634	26.4026	26.1866	27.2299	27.1998	27.0905	27.2952	25.5341	25.7528	26.4983	26.7596	26.2856	26.2311	25.2245	26.9778	26.6349
TM9S1_HUMAN	25.001	24.3778	23.9264	24.4716	0	0	0	0	24.8707	25.7596	24.442	25.2378	0	22.7281	0	21.1333	25.3749	25.7793	20.9976	21.7216	23.9482	25.5765	25.3958	26.7814	0	0	22.4944	0	25.4605	24.9403	24.9658	25.4176	22.211	25.4096	27.2344	26.5928	25.1955	25.4796	25.7704	25.7325	21.4115	24.5431	23.7183	24.0612	24.4987	24.8099	21.5328	22.094	23.9272
TM9S2_HUMAN	28.5087	28.817	28.7381	27.9394	26.0284	25.8478	24.794	24.59	28.7712	29.0056	28.8495	28.6287	27.6056	27.4064	24.3411	24.1083	29.1274	28.5872	25.5085	26.4994	30.3805	29.7901	29.9835	29.6243	27.0975	23.892	26.7158	23.1382	28.9154	28.6826	29.7756	29.9182	27.312	27.3357	27.667	27.3909	29.053	28.6384	29.2505	28.9224	30.2879	30.4099	28.7033	28.1033	27.8451	28.313	27.6797	28.5277	28.2148
TM9S3_HUMAN	28.9717	28.8543	28.6898	29.5041	25.207	30.2808	27.8991	27.9829	29.2191	29.1502	29.1013	29.1362	28.0489	27.0937	28.3058	27.7805	30.0643	29.9943	28.8194	28.3805	30.3516	30.0515	30.0974	30.0146	26.3254	28.2474	25.7976	25.6251	30.6326	30.471	30.9035	30.7107	28.6676	28.2706	28.8128	27.8664	29.5356	29.6524	29.2651	29.5724	25.051	30.3595	28.8198	29.2531	29.1241	29.4762	27.3659	27.1549	28.7076
TM9S4_HUMAN	27.7202	27.1121	27.3154	26.9326	18.8131	0	23.5328	22.7154	28.5187	28.472	28.3736	28.1582	25.4591	25.7463	0	21.6956	29.3295	29.3191	25.5598	25.9262	29.3847	29.5664	29.0293	29.5683	24.0242	23.6158	21.3964	24.116	29.4669	29.2137	29.4975	29.8071	28.4572	28.3521	29.3217	28.7056	29.8952	29.5965	29.4942	29.5995	26.9791	26.8632	29.1965	26.8086	28.4165	28.5737	29.2359	29.5645	27.2264
TMED7_HUMAN	31.7867	29.0158	29.9281	28.8475	25.34	25.5092	26.7978	22.0976	31.4679	31.5807	31.1575	32.4136	31.2929	32.4303	28.1636	28.1264	31.7517	32.0008	32.774	28.4499	28.8581	28.9522	27.8968	28.977	29.296	28.9633	29.3922	28.6919	29.0358	29.5149	28.8469	28.7927	28.0506	27.9776	28.5939	27.8248	31.0239	33.6062	31.1075	34.0072	28.293	28.8523	32.9267	33.0399	30.9944	31.3718	27.929	33.7074	34.3995
TMX3_HUMAN	27.0282	26.287	26.797	26.3306	25.0632	23.8246	23.7037	0	26.8352	25.3054	26.7231	26.4175	0	24.5601	25.8411	28.5785	28.9524	28.6293	0	22.342	29.1754	29.4269	29.3606	29.7799	21.5692	25.6346	24.6136	24.9682	27.9973	27.7703	28.0829	27.9144	27.7712	27.2017	27.5374	27.4152	28.1301	27.7014	28.3836	27.5301	23.0943	23.495	26.0385	25.429	27.4361	27.9547	27.5876	24.4987	25.4728
TMX4_HUMAN	23.817	25.3794	23.649	25.0227	22.9483	24.5486	21.11	21.7593	26.0013	26.5255	26.1234	26.0668	23.0112	23.2001	22.5769	24.0097	24.0071	25.5788	24.7128	0	26.378	26.8508	26.9175	27.0165	22.5792	23.4101	22.1811	24.4104	26.6526	26.8692	26.322	27.1365	26.4136	25.4959	26.5161	25.4084	28.4669	27.1317	26.433	27.0879	24.8749	22.4645	24.6011	24.2087	23.9521	28.5092	26.1786	26.577	26.0031
TN13B_HUMAN	27.0289	26.9555	27.4168	27.3928	0	0	0	0	24.4565	25.7804	25.4743	25.6734	0	0	0	0	24.0725	23.5669	0	0	20.675	0	0	0	0	0	0	0	19.934	0	0	0	0	0	0	0	0	0	0	0	0	23.0334	25.0874	0	24.4274	22.5212	23.2973	24.0473	24.3065
TNR1A_HUMAN	27.1526	27.3166	26.8558	27.0962	20.9393	22.1351	20.979	22.398	24.356	24.7802	24.3108	24.2462	24.7966	23.0847	0	24.978	24.6695	25.1569	22.8208	21.0395	25.4066	26.231	25.6533	26.6588	24.2425	23.681	23.8356	23.0019	21.7976	24.1108	23.8106	24.0222	0	19.7666	0	21.5743	21.4116	23.1903	20.812	22.4662	24.8342	26.0556	22.7408	22.4969	20.2773	21.7377	22.5942	0	25.6293
TNR1B_HUMAN	28.8843	29.6021	28.8245	28.7229	19.7041	20.033	20.7408	22.7675	29.439	29.6055	29.9128	29.7311	24.3163	23.6426	21.6877	23.8455	27.4774	27.922	22.1407	24.8884	24.3742	25.7534	25.3757	24.5646	21.25	24.2803	21.3256	19.8473	0	21.3894	0	23.1811	24.3598	24.2943	23.96	24.6884	22.3818	22.3829	0	0	21.8195	21.6098	25.3689	24.5185	27.8308	27.93	22.2542	22.7112	28.6188
TNR3_HUMAN	29.7202	29.2676	29.4014	28.9019	23.2797	23.2698	23.6808	22.7677	27.688	27.7116	27.7836	28.072	0	0	0	0	26.9331	27.0493	0	0	27.9961	29.2311	27.7804	29.1155	0	0	0	23.1961	23.6385	26.6038	25.4984	27.3833	0	23.9259	22.8725	0	28.0846	24.6367	27.8265	26.1766	0	0	27.2013	27.4788	26.398	27.3314	0	0	28.138
TNR5_HUMAN	26.0589	26.4307	25.9713	26.4742	0	0	0	0	25.0641	24.9355	25.0175	24.981	0	0	0	0	0	0	0	0	0	0	0	0	0	0	0	0	0	0	0	0	0	0	0	0	0	0	0	0	0	0	0	0	0	0	0	0	26.5872
TNR6_HUMAN	31.677	31.865	31.3748	31.7164	27.2572	27.1463	26.2394	27.8918	31.0628	31.9967	32.0819	31.309	25.0226	25.8721	23.9344	27.4616	32.2327	32.2419	25.5991	23.4727	29.9071	30.5593	29.4838	29.1907	26.1524	16.5202	22.7187	20.621	28.9626	28.2748	27.5026	27.9749	23.6887	22.7455	23.9039	26.8417	32.2211	32.1855	32.0575	32.1241	26.9445	26.8523	30.4068	30.4557	31.857	31.6861	27.9897	28.3065	30.8654
TNR8_HUMAN	24.893	24.5831	25.0117	22.7706	0	0	0	0	24.5858	25.3845	25.3137	26.0416	0	0	0	0	26.4319	25.0354	0	0	26.311	26.3837	25.7617	26.2141	0	0	0	0	25.0581	21.9391	24.559	0	0	0	0	0	25.4183	0	21.2248	0	0	0	0	0	0	0	0	0	23.2896
TPC1_HUMAN	21.2368	21.2458	22.9598	23.0703	0	0	0	0	21.9989	22.5516	22.5203	0	0	0	0	0	22.2605	23.1353	0	0	21.8708	22.2991	21.5127	20.1518	0	0	0	0	24.0979	24.2786	24.3762	24.5652	0	0	0	0	0	0	0	0	0	0	0	0	0	16.6521	0	0	0
TR10A_HUMAN	23.506	24.1527	0	23.9053	0	0	0	0	0	0	20.4236	20.8747	0	0	0	0	22.3112	22.8812	0	0	23.9893	24.8071	24.1232	24.1643	0	0	0	0	23.521	22.6646	22.987	23.0092	0	0	0	0	0	0	0	0	0	0	0	0	0	20.6171	0	0	0
TR10D_HUMAN	27.3253	27.8313	27.0099	27.5277	23.9054	23.9003	23.7199	25.6456	27.4798	27.3208	27.0963	27.8568	24.379	24.4036	26.2139	25.2824	27.3439	27.2094	24.2669	23.7024	25.6384	26.4163	25.5715	28.4491	24.7447	24.4374	25.943	23.282	26.6979	27.0095	25.9763	24.9093	24.1363	21.8799	21.0419	23.0656	24.8179	26.4615	23.8229	26.9573	0	24.5841	26.8865	27.4778	26.0945	27.8554	26.7888	27.155	27.9764
TR19L_HUMAN	28.7792	28.9303	28.7583	28.607	0	0	0	0	28.3469	28.6344	28.4278	28.1753	0	0	0	0	28.3985	28.1339	0	0	28.6082	27.9037	28.7948	28.4465	0	0	0	0	25.1775	0	0	0	0	0	0	0	0	0	0	0	0	0	0	23.4141	24.9001	26.4416	0	0	25.9228
TREM1_HUMAN	26.7287	26.9173	26.7208	26.7194	21.5766	0	0	22.4833	25.8274	25.2916	20.7896	25.1102	0	0	0	0	24.1782	21.433	0	0	23.7432	0	24.3764	23.0762	0	0	0	0	0	0	0	23.3021	0	0	0	0	26.8483	25.7691	26.6949	24.0297	0	0	24.0028	23.8372	0	24.7045	24.3067	0	24.2772
TRFM_HUMAN	30.3759	30.2284	30.4218	30.2846	23.7205	24.1228	21.0176	22.2605	28.9244	28.8981	28.9847	28.8917	23.6208	23.6688	22.5931	22.8697	28.3844	28.2841	23.0227	24.4361	25.3813	26.6716	24.4924	25.843	22.0953	22.5897	22.0331	22.7124	26.3484	26.2311	26.3025	26.1946	25.8818	26.4244	27.3006	26.6679	27.0008	27.6736	27.0605	27.464	21.9876	22.7685	29.2529	29.1129	30.1918	30.075	23.5692	24.6205	29.9884
TRPV2_HUMAN	29.3692	29.4717	29.6711	29.728	25.1059	26.5797	23.3394	23.8864	28.2202	28.4429	27.127	26.9881	24.3293	25.38	22.2195	25.7766	27.0238	26.6702	23.9506	23.9699	26.6156	27.8294	27.3288	26.9684	23.785	21.8573	20.1143	0	27.67	27.3514	27.6989	27.3244	26.1312	25.8447	24.0844	25.49	27.8726	27.4938	27.8762	27.2621	22.551	28.327	25.4212	26.8231	26.5163	26.7022	27.1169	24.6886	26.7891
TSN14_HUMAN	31.6506	32.1617	31.6415	32.0672	29.085	29.6292	28.9763	28.9538	30.842	30.8021	29.8281	31.1801	30.1205	30.4616	30.4866	30.3221	29.6263	29.6248	28.649	28.9216	32.3355	32.3185	31.786	32.3932	30.9453	26.8241	31.2033	30.7932	30.9332	30.8605	31.0237	30.487	28.6864	27.9143	28.5114	29.0609	31.7734	31.4296	29.4901	31.555	29.1388	30.8404	30.8741	31.5183	29.5694	30.7143	29.028	28.6409	31.234
TSN15_HUMAN	27.458	27.9564	27.7602	27.8881	25.022	24.3975	24.6607	23.0481	26.3621	26.7453	26.0194	25.9883	30.4384	25.6552	25.9238	25.1681	25.1895	26.003	24.8619	24.8636	24.149	27.1086	26.1724	27.1842	27.3232	26.9172	0	25.6584	24.8248	27.8898	26.0969	27.3429	23.6548	23.4352	24.8104	24.7938	25.7873	23.8356	23.2124	23.0272	31.5598	0	23.4878	22.8221	22.935	25.41	25.3828	25.8055	0
TSN2_HUMAN	28.0622	28.1977	27.9982	28.251	25.9747	25.6866	26.1098	23.7775	26.0133	25.9692	25.5204	25.1597	25.7697	21.725	26.3297	0	22.5437	20.6059	27.0261	26.2729	0	22.3789	0	24.2393	0	0	0	0	26.1248	25.9638	26.2915	26.2895	0	24.5248	24.5658	24.109	0	0	0	0	0	0	0	0	0	0	0	0	22.8004
TSN33_HUMAN	27.399	26.9818	27.3758	27.1855	23.0623	24.5195	25.285	24.8625	25.5252	24.6271	25.4555	24.8247	22.2251	24.0672	25.694	25.8206	23.3028	24.3199	0	23.4377	26.5468	25.4839	25.5229	25.1771	22.7691	24.2879	0	22.7601	24.8685	25.1574	25.2722	25.255	24.2596	25.5905	23.4103	22.7447	22.4751	22.7204	23.2904	22.1564	0	23.0114	0	0	22.3771	21.2392	22.5982	0	0
TTYH3_HUMAN	26.5694	26.2346	26.7065	26.2298	24.0457	24.1398	19.9475	19.5769	25.3264	26.0599	24.9107	22.0742	22.2096	22.6087	21.9448	22.1844	25.5134	25.4744	24.6692	24.4349	24.8742	26.9243	24.9126	24.1071	0	24.0588	22.9172	24.0966	24.4208	23.8541	26.503	24.0487	26.0956	23.5398	26.1141	23.8994	27.1852	26.2697	25.9547	26.2147	0	0	23.8473	27.4336	23.034	28.3686	27.0432	26.9772	25.0284
TYRO3_HUMAN	27.5574	27.7744	27.5313	27.6003	20.1209	0	21.1343	21.0182	26.3507	26.1726	25.187	24.8385	22.9229	0	26.5449	22.5207	25.3766	25.7831	24.6025	24.0572	25.9763	26.28	26.1254	26.3704	26.6784	25.1867	20.8428	25.7135	25.6641	25.8918	26.0636	26.3347	25.3401	24.926	24.9192	24.5522	23.936	22.8183	24.6811	22.7276	26.3075	28.2573	24.5334	25.1773	24.5483	24.9298	25.5634	25.7343	25.5557
UN93B_HUMAN	26.6272	26.7685	26.1895	26.4101	0	0	0	0	26.4895	27.2504	26.2242	26.8864	0	0	0	0	26.8379	26.7016	23.2282	24.1532	25.3932	26.0845	25.6501	26.0247	23.8164	26.4847	21.541	0	25.3374	25.3065	25.0239	23.0084	25.3471	25.405	25.2427	26.6658	19.3537	22.5239	22.8819	22.6348	0	0	19.875	20.5142	23.7116	23.7227	20.3863	21.5129	24.2318
UPAR_HUMAN	28.1115	28.2275	27.9885	28.2096	28.7916	28.9824	28.5941	28.5852	27.2547	28.1458	27.1057	28.3844	30.0044	30.9751	29.6821	30.5085	28.4404	28.2115	28.7721	28.882	26.8874	26.5713	27.3005	25.5196	28.5743	28.4905	28.864	28.1961	29.2418	24.383	29.1479	29.0089	27.1544	26.822	26.7405	26.8265	22.5079	28.9151	26.776	28.548	0	29.7197	28.7101	28.6425	28.0518	28.2017	28.2219	28.5291	27.9203
VLDLR_HUMAN	24.5288	25.1834	25.7235	25.5495	25.0806	24.7179	25.0323	24.9733	25.1436	25.4687	25.9804	26.1567	25.456	25.7659	25.75	27.2296	26.7057	26.9529	26.5893	26.3231	28.3944	28.3914	28.1562	28.5483	25.2827	25.7007	23.8922	20.6474	26.6149	26.742	27.0117	26.2616	26.3102	26.2692	26.5475	26.4031	26.7918	26.7137	26.8962	26.7342	26.4343	26.6882	25.2166	24.8334	24.844	25.1568	26.4004	24.5572	27.2664
VNN2_HUMAN	23.8172	0	24.7687	25.1649	24.6703	24.3611	24.3327	24.8385	26.9078	26.8513	27.8399	27.5521	27.3126	27.0754	28.2441	27.7031	27.541	27.8318	28.3118	27.0847	29.4177	29.6219	28.8706	28.8167	28.7377	28.5544	28.347	27.7847	27.0228	26.7389	28.0416	27.7006	28.6216	28.3901	25.5381	25.2235	0	0	0	0	0	0	25.3689	25.4318	25.9884	25.944	0	0	22.7359
VPP2_HUMAN	24.2902	25.5495	24.1977	24.0031	0	0	0	0	25.2627	23.3658	25.0745	24.6676	21.5761	0	0	0	25.8338	26.1904	22.9229	0	25.5662	26.4955	25.9084	26.4189	0	23.1713	24.2218	0	26.8932	26.6865	26.5092	26.5543	26.219	25.9052	26.158	26.2496	24.0078	24.3604	24.5183	23.5171	23.0336	23.7713	23.7221	23.1768	25.2893	24.0521	22.9355	21.623	24.454
VPP3_HUMAN	24.4944	23.5479	25.4462	25.5181	23.3879	24.3895	23.807	23.8025	27.0069	27.0143	26.9208	24.8242	25.0822	25.0098	24.3756	24.697	28.4965	28.6433	25.45	25.6878	29.3083	29.7431	29.5788	29.2442	25.7729	27.5674	23.756	26.8363	29.4589	29.4611	29.2541	29.4476	28.0723	28.2481	27.5013	27.7021	28.9383	28.9612	28.8022	28.9887	25.8383	26.5773	28.4509	28.5957	29.2258	29.3435	26.8107	26.7673	26.4528
VSTM1_HUMAN	0	0	0	0	0	0	0	0	0	0	0	0	0	0	0	0	0	0	0	0	0	24.3725	0	0	0	0	0	0	0	0	0	0	0	0	0	0	0	0	0	0	0	0	0	0	24.0939	23.8357	0	0	0
YLAT2_HUMAN	30.5539	30.5908	30.7109	30.7932	20.3285	0	22.9394	0	28.8525	28.96	28.4856	28.1285	0	0	0	0	28.112	28.2922	21.8068	19.8465	29.8461	30.0668	29.5949	29.6592	20.7572	23.856	20.1138	21.3585	28.0403	28.0811	27.9285	27.8229	26.2635	25.5456	25.72	26.3515	26.9293	26.5421	26.3351	26.624	22.9253	21.6461	24.5076	26.3233	26.4639	26.3575	25.9901	23.1561	27.9668
ZDHC5_HUMAN	29.3643	29.1	29.6492	29.5074	25.8375	25.411	23.3263	22.6471	28.6231	28.8075	28.9245	26.5612	22.5841	23.1422	0	24.6968	28.8683	27.3233	25.1883	25.3882	28.0616	27.8154	27.6502	27.7928	26.6149	18.7392	0	0	27.3589	26.9369	26.4499	26.5063	26.0669	23.24	23.0458	22.431	25.9536	27.2112	27.3991	26.7065	24.6639	26.0791	27.6645	26.352	28.1757	27.4237	24.4792	25.4508	27.6285
ZNT1_HUMAN	31.1738	30.7153	31.3611	31.2024	25.2142	26.9739	24.7451	27.1464	29.1276	27.82	27.2598	28.1031	24.2407	26.9979	26.3829	27.106	28.644	28.747	27.5355	27.3225	29.0766	29.3389	28.0877	28.7036	24.9904	27.8492	25.8781	27.7603	27.7004	28.4215	29.2744	28.369	27.4231	27.3849	28.1152	27.7765	27.1525	27.2498	26.8337	27.3546	0	27.3896	27.3109	27.9808	28.3281	28.1212	25.9293	27.0902	28.3834
[truncated: 10 more columns]

## Sheet: Data Table S9C
Protein	FUJI	Kasumi	HL60	NB4	MOLM13	NOMO1	OCI-AML2	FUJI	Kasumi	HL60	NB4	MOLM13	NOMO1	OCI-AML2
	Log2Fold	Log2Fold	Log2Fold	Log2Fold	Log2Fold	Log2Fold	Log2Fold	p.value	p.value	p.value	p.value	p.value	p.value	p.value
4F2_HUMAN	7.40392	5.18841	4.61915	3.79076	-0.433941	2.35053	3.80786	0.000262868	0.00386213	0.0350226	0.000564545	0.332069	0.002306	0.00319516
AAAT_HUMAN	4.6678	2.69495	2.20137	6.39229	3.3581	0.910987	4.30348	0.00014889	0.00295824	0.0788028	0.00108436	0.00146648	0.0208715	0.0406142
ADA10_HUMAN	8.07923	5.53256	4.79124	4.98103	1.7222	2.58662	6.18793	3.94e-06	0.000354509	0.0136141	0.0010131	0.0403018	0.0152732	0.0244575
ADA15_HUMAN	8.11268	0	2.23871	0	-0.803217	1.78115	5.10026	0.000166448	0	0	0	0	0.00313455	0
ADA22_HUMAN	3.42637	2.06899	2.99464	2.41638	0.302117	-3.66362	-0.813684	0.00107614	0.00323962	0.116232	0.105427	0.314295	0.0933893	0.26929
ADAM9_HUMAN	3.62935	3.17667	3.18827	-0.118715	2.58951	3.44137	5.03433	1.2e-05	0.000324585	0.00410455	0.47251	0.00884719	0.00418958	0.0158988
ADCY7_HUMAN	4.89051	2.10925	6.44105	3.73599	1.18642	1.90748	1.98111	0.00038023	0.0206203	0	0.0343085	0.0391221	0.0211982	0.126563
AMPN_HUMAN	1.97412	-0.375642	0.690265	3.13398	-0.915282	-0.421689	-0.566644	4.6e-06	0.0930767	0.00356573	0.000888335	0.000456054	0.158288	0.243966
ANO6_HUMAN	1.31872	-1.99303	-2.31462	-0.781825	-0.532457	-0.626548	0.454018	0.00164871	0.0328537	0.0289843	0.223603	0.0347754	0.129006	0.30896
ANTR2_HUMAN	6.61204	4.12426	5.47572	4.87679	3.40418	4.45828	4.53381	3.71e-05	3.08e-05	0.0113518	0.0393891	1.61e-05	0.0101408	0.054074
APLP2_HUMAN	3.31592	2.58494	3.97602	2.79712	6.05286	4.25719	3.55907	0.00030095	0.0136658	0.149434	0.0538925	0	0.026371	0
ASIC1_HUMAN	0.154492	-1.57939	-0.424165	-1.05983	0	0	2.69983	0.494593	0.0278037	0.0971805	0.127442	0	0	0
AT131_HUMAN	4.80679	-1.91735	-1.14562	-2.14165	-0.87507	-0.548133	-2.28167	5.2e-05	0.0193952	0.312488	0.00658948	0.250978	0.137278	0.0150693
AT1A1_HUMAN	6.77709	5.01903	2.95514	4.69557	3.11353	4.4627	3.05423	7.04e-05	0.00170996	0.00199423	0.000117273	0.000461657	0.0148058	0.0548526
AT1A3_HUMAN	1.63685	-1.5346	-5.50385	1.5728	0.444132	-0.660433	2.23046	0.00502485	0.0144681	0.00286251	0.00842945	0.0429703	0.0800267	0.0553717
AT1B1_HUMAN	1.46645	4.02637	-3.75233	-0.560495	-1.04706	-3.40634	2.21138	0.0319215	0.00551277	0.264089	0.0973267	0.271263	0.00187866	0.0716472
AT1B3_HUMAN	4.83431	4.09269	4.73227	5.58259	4.02781	4.85384	5.44293	4.73e-06	0.00113947	0.00795319	0.00329452	0.00180183	0.0151556	0.0174135
AT2B4_HUMAN	7.11434	6.13246	4.99899	8.13306	4.48637	0.631921	4.51896	2.42e-06	0.00615877	0.0367045	0.00174369	0.0386796	0.0780312	0.0231125
BASI_HUMAN	11.3846	8.48842	6.62063	7.47055	5.60449	5.86352	6.27521	0.000239524	0.00446457	0.033783	1.23e-05	0.00135793	0.00720018	0.0122839
BCAM_HUMAN	2.92874	1.39904	0.339381	0.945021	0.655783	2.29241	3.45122	3.89e-05	0.00279139	0.241151	0.264406	0.151791	0.0533169	0.110373
BST1_HUMAN	6.26921	2.20934	1.04315	1.20732	0	1.41246	3.6438	0.00274164	0.0131034	0.0695991	0.0612737	0	0.0103723	0
BST2_HUMAN	8.46099	5.05376	5.50874	0.0528142	2.25374	3.34445	4.39195	7.35e-05	0.000673103	0.0265456	0.322366	0.00168147	0.0127506	0.0366344
BT2A1_HUMAN	2.38197	4.0115	5.60839	3.58118	-0.507228	-0.113707	2.72313	0.00715746	0.00286865	0.146447	0.00715781	0.160668	0.360079	0.053188
BT3A1_HUMAN	5.44525	3.68219	0	2.2975	0	1.39491	0	0	0.0138031	0	0.023449	0	0.0262039	0
BT3A2_HUMAN	1.66429	2.38156	0	-0.657451	0	0	0	0.0698025	0.0230593	0	0.331836	0	0	0
CADM1_HUMAN	2.90532	3.02259	1.08109	2.91875	3.43486	3.64881	1.72966	0.152595	0.0451491	0.123337	0.138988	0.00962582	0.00177062	0.264023
CAHD1_HUMAN	2.08737	0.267751	1.19472	2.22293	0	1.11742	3.3671	0.00366084	0.367929	0.0443403	0.00375082	0	0.25109	0.0540875
CBPD_HUMAN	1.08437	1.53024	1.18819	2.3477	0.128885	2.51857	4.21782	0.200097	0.00217544	0.143456	0.00074281	0.246702	0.00298386	0.0492328
CBPM_HUMAN	2.05411	1.95635	0.473691	0.915817	2.18159	4.06044	3.03782	0.00158532	0.00666265	0.345874	0.0859048	0.00099153	0.00600033	0.0951504
CC50A_HUMAN	3.52978	2.85551	0.541535	0.701666	-1.36933	-0.736506	0.686305	0.000149405	0.0019101	0.0624684	0.0106377	0.0168592	0.00301065	0.188375
CCRL2_HUMAN	5.22905	2.3267	2.34457	-1.15083	-6.5917	-2.20281	-2.7968	0.00484492	0.06292	0.00344392	0.299249	0.000171273	0.17101	0.17098
CD109_HUMAN	1.34671	-0.172548	0.745137	2.08506	0.862014	1.40397	2.09742	0.0983722	0.256539	0.114521	0.00163765	0.199452	0.0461229	0.144901
CD14_HUMAN	7.9643	4.30574	8.46138	3.27213	0	8.88571	0	0.0145754	0.00629852	0	0.103437	0	0	0
CD166_HUMAN	9.43234	5.58054	5.07361	5.51883	2.13478	4.72426	4.58065	7.01e-07	2.86e-05	0.032171	0.000746937	0.000814158	0.0128608	0.0184556
CD180_HUMAN	1.97047	3.48317	7.18989	-1.18279	-1.03007	4.24628	3.3293	0.0377667	0.000824488	0.190392	0.300639	0.198089	0.00626526	0.0418531
CD1D_HUMAN	2.19955	0.423349	0	0	0	4.43692	0	0	0.142949	0	0	0	0	0
CD276_HUMAN	0.180877	-0.0819967	0.530403	1.61174	1.83551	2.99691	-0.163494	0.428209	0.434843	0.420941	0.147909	0.0014948	0.00176348	0
CD33_HUMAN	10.8839	7.67072	7.54279	4.3256	3.73195	2.45472	5.84404	0.00671682	6.37e-05	0.0301568	0.00126637	0.00497053	0.0154161	0.113169
CD36_HUMAN	6.74334	6.58651	4.81053	4.36631	0	-0.0705593	3.83837	0.00442107	0.0285642	0.0361808	0.0013521	0	0.45896	0.0634706
CD37_HUMAN	5.63823	1.65081	-1.29306	-0.881722	4.29468	2.48691	0.990847	7.27e-05	0.0298896	0.359811	0.370322	0	0.0574174	0.205209
CD38_HUMAN	7.4736	7.38755	6.39314	4.39021	6.48045	2.40371	5.7873	1.84e-05	4.4e-05	0.00210366	0.0231789	5.64e-06	0.00041377	0.0240589
CD4_HUMAN	6.46482	4.71919	8.26915	5.71592	4.5312	4.07773	6.10175	9.09e-05	0.00110638	0.024966	0.00700295	0.000159175	0.0108933	0.0127988
CD44_HUMAN	9.05981	7.33885	5.98699	7.43097	4.21384	3.78125	5.68717	9.14e-05	0.0082852	0.0461773	8.27e-05	0.0048763	0.00116264	0.00136256
CD47_HUMAN	9.85022	7.18298	5.09121	3.9312	5.58986	2.17727	7.60482	4.78e-05	0.011746	0.0263062	0.00841005	0.0046079	0.0163207	0.057848
CD48_HUMAN	1.33641	-0.325311	-2.30533	-2.84903	0.597788	6.92474	5.96008	0.00647559	0.235865	0.279666	0.0442757	0.337085	0	0
CD63_HUMAN	7.84631	4.97495	4.93393	5.60972	2.67851	3.59173	1.50798	0.000417338	0.00344157	0.00046517	0.0852466	0	0	0
CD68_HUMAN	5.63719	1.1135	1.88325	0.359579	1.90655	1.44032	3.02178	0.00255171	0.0525446	0.0355405	0.378774	0.0826135	0.0348263	0.0515024
CD82_HUMAN	5.40963	4.51569	2.3493	-0.0367877	0.902398	-0.214879	1.986	8.22e-05	0.00545741	0.0782614	0.483537	0.187446	0.391347	0.190178
CD9_HUMAN	2.03333	0	0	0	0	3.6829	3.04121	0	0	0	0	0	0.0163034	0
CEAM4_HUMAN	7.6812	0	0	3.58067	0	0	5.76589	0.000831446	0	0	0.0946103	0	0	0
CL12A_HUMAN	8.40612	7.2374	-2.40196	-2.78734	0	4.67146	4.998	0.000438916	0.000725986	0.280441	0.161672	0	0.0124899	0.0273741
CLC5A_HUMAN	4.7785	1.73419	2.37931	-1.48753	0	0	7.18456	0.00131762	0.0693217	0	0	0	0	0.152012
CLM1_HUMAN	6.61042	3.81322	2.55058	3.63667	1.40978	5.74493	5.14147	0.000230911	0.000360974	0.0183864	0.0041699	0.00179987	0	0.0303246
CLM8_HUMAN	7.01112	4.63467	5.91528	0	2.63797	5.31151	6.00754	4.97e-06	0.000142739	0.033485	0	0.000585351	0	0.0105342
CNNM3_HUMAN	4.60246	2.31865	4.28409	3.35395	-0.243738	3.78298	-0.593026	0.000122693	0.00630257	0.0583633	0.0010828	0.387311	0.099816	0.281927
COPT1_HUMAN	3.81562	0.479682	2.77394	3.458	-1.32612	-0.0297733	1.4775	0.000653155	0.0193249	0.0766652	0.000281956	0.0635342	0.473782	0.0864734
CSF1R_HUMAN	2.75577	-0.291435	0.567654	1.06618	0.777622	-0.444037	3.88665	0.00164693	0.0461001	0.37043	0.0940098	0.0984221	0.0096236	0.105825
CSF2R_HUMAN	4.29701	2.16884	2.51867	2.82817	1.35326	2.46768	2.52515	0.000739273	0.00790088	0.11311	0.0294159	0.00876915	0.00481953	0.135756
CSF3R_HUMAN	4.38912	3.24152	1.43348	1.03605	1.92839	5.19993	2.10411	0.000213321	0.00385969	0.288395	0.321072	0.322588	0.263349	0.248741
CTL1_HUMAN	4.35622	2.76434	0.369407	2.76748	3.70205	4.34489	6.08077	8.23e-05	0.000347199	0.21352	0.00578699	0.000353195	0.00742734	0.0381565
CTL2_HUMAN	2.83016	0.651441	3.44572	-2.38744	2.51022	-0.806184	8.06807	2e-05	0.250946	0.0073553	0.197028	0	0.0476621	0
CTR1_HUMAN	8.2274	6.47396	4.64628	2.05812	2.99278	1.67696	4.10177	0.00363082	0.00330342	0.0118821	0.0212254	0.00296787	0.0695231	0.0712114
CXCR4_HUMAN	5.6678	2.27622	0.243999	6.52	3.46248	6.78033	6.73655	0.00129118	0.00442784	0.268383	0.00425289	0.128282	0.0347475	0
CY24B_HUMAN	6.39456	3.58374	1.44369	-0.691253	0.262913	1.83679	5.01361	0.000241482	0.00473883	0.158955	0.320764	0.307442	0.0100094	0.102456
DAG1_HUMAN	3.63674	1.57344	0.00658665	1.75939	1.90349	3.75142	4.3389	0.00094823	0.0154932	0.487281	0.0149693	0.00290942	0.0258794	0.0700613
DPB1_HUMAN	6.28107	1.10065	6.34001	3.62012	1.12819	-1.55342	1.19735	0.000632496	0.096548	0.0585052	0	0	0.0114667	0
DQB1_HUMAN	2.91411	0.546107	3.80107	0	0	1.72279	0	0.079358	0.0946217	0.165218	0	0	0.0498621	0
DRA_HUMAN	0.0603153	-0.768003	2.36908	4.61426	2.99903	3.90661	2.37683	0.450949	0.332468	0.11552	0.00334075	0	0.00645761	0.0378615
DSC3_HUMAN	1.35528	0.532713	-0.691228	0.405859	0.00287324	-0.285362	-0.511869	0.000322123	0.0478516	0.181205	0.207074	0.495368	0.174568	0.043913
EBP_HUMAN	5.01316	6.53935	6.1082	3.26995	4.09794	2.63541	2.08514	0.0396219	0.00343429	0.0272078	0.0761976	0.0943362	0.00188934	0.0672772
ECE1_HUMAN	5.29159	3.1546	0	0	0	0	0	1.94e-05	0.0803986	0	0	0	0	0
EFNB1_HUMAN	5.08462	1.47367	-0.249452	2.40135	-0.328827	-2.57726	0	0.000231114	0.117919	0	0	0.409853	0.0997474	0
EGLN_HUMAN	4.18623	-1.13851	5.8277	3.42945	2.96455	4.9544	0.2566	0	0.201691	0	0.00698538	0.0235522	0	0
EMB_HUMAN	7.40491	5.9494	5.0431	4.26796	1.74512	3.12995	3.02848	0.000861612	0.00530101	0.0288606	1.87e-05	0.00949399	0.0295966	0.0926363
EPCR_HUMAN	4.22939	3.84289	1.9469	-1.09996	0.972275	-1.62561	6.08823	0.00165886	0.0558572	0.0144022	0.275659	0.212959	0	0
EPHA1_HUMAN	3.62963	1.223	-0.74141	0.779657	-0.658011	3.79168	3.724	0.0511226	0.0686104	0.362805	0.213365	0.250833	0.0809261	0.118924
EPHB3_HUMAN	5.00028	1.13244	0	0	0	2.19499	0	0	0.046575	0	0	0	0.0388795	0
EPHB4_HUMAN	4.86597	1.64899	-0.332251	0.868546	0.15258	-0.837248	2.02718	2.19e-05	0.0285876	0.259681	0.0483338	0.318821	0.0583642	0.0899519
ERMP1_HUMAN	1.48582	3.18443	1.89448	2.23333	2.93743	1.99874	4.49252	0.00792313	0.00280134	0.0458347	0.00493877	0.00347733	0.0110134	0.13056
ESAM_HUMAN	6.47131	4.27653	3.22197	4.96853	1.21663	-1.06595	2.13153	0.000170905	0.00666739	0	0	0	0.0893893	0.0345584
EVI2B_HUMAN	8.52524	4.85057	2.51203	5.67762	3.4373	1.09037	4.29249	3.7e-06	0.00311626	0.100077	0.00236226	0.0147596	0.124667	0.134922
FCG2A_HUMAN	5.15663	3.39074	2.52316	1.99598	6.84973	5.91114	6.19504	0.000638487	0.00194345	0.0644652	0.00417305	0.000435001	0.0186635	0.0210952
FCG2B_HUMAN	4.24938	4.67598	6.32167	1.93207	2.90932	8.50621	4.74872	0.00466544	0.0219756	0.00867528	0.02395	0	0	0.10812
FCGR1_HUMAN	8.71154	7.71188	1.44862	6.74658	1.29183	4.20674	6.31221	0.000248369	0.000550949	0	0.0647582	0	0.0332621	0.0110137
FCGRN_HUMAN	2.38226	2.48288	1.62592	1.00056	0.603653	3.92195	4.08169	0.000166951	0.000575112	0.049673	0.173166	0.157099	0.0205163	0.0119837
FLT3_HUMAN	5.43611	3.68107	0.309692	3.84424	4.68793	-1.54454	1.82667	3.23e-06	0.0109099	0.318967	0.000399164	0.101302	0.149867	0
FLVC1_HUMAN	8.37578	0	0	0	1.10778	0	1.99268	0	0	0	0	0	0	0
FPRP_HUMAN	4.32089	2.01665	2.93117	2.4858	2.24722	1.71387	3.09087	0.000724049	0.0213048	0.0144701	0.0152681	0.0855821	0.0271893	0.0897289
GLIP1_HUMAN	1.77021	0.0319845	0.346294	-2.10623	1.49938	5.14546	3.33795	0.000364414	0.464636	0.263475	0.000619752	0.00940731	0.0410747	0.0361463
GLPC_HUMAN	6.02514	5.73033	3.51103	0	0	-0.958125	5.85673	0.0315714	0.0032649	0	0	0	0.16218	0.0164541
GPA33_HUMAN	3.97108	2.95816	2.81056	4.02962	1.45763	5.48388	3.43146	0.00258348	0.0188672	0.00655699	0.0108485	0.0553134	0.0389885	0.0743678
GPC1_HUMAN	2.12509	-0.481082	0.460847	-0.328659	1.94181	0.89057	2.14088	0.0561663	0.11969	0.287245	0.289553	0.112472	0.186827	0.126862
GPR84_HUMAN	4.02973	0.982453	-1.15716	3.03232	0.844072	0.743913	2.75246	0.0530859	0.064114	0.242469	0.0318703	0.144465	0.253786	0.098858
GTR1_HUMAN	6.05796	4.28857	2.6642	4.40016	0.935206	0.753816	0.403274	8.96e-05	0.00269781	0.0561096	5.8e-05	0.0436748	0.200799	0.0772436
GTR3_HUMAN	1.68782	0.295437	4.75039	-0.438233	1.19962	0.0530709	0.0297239	0.0158533	0.248758	0.0179067	0.288225	0.0644546	0.471327	0.471416
GTR5_HUMAN	11.3653	0	0	0	4.56533	-0.278513	4.70555	0	0	0	0	0	0.274739	0
HG2A_HUMAN	3.75187	3.48227	4.95661	-1.34222	2.50263	1.36375	5.06253	0.00358846	5.92e-06	0.0132342	0.213379	0.0495834	0.000322288	0.000889369
HHLA2_HUMAN	3.84171	2.39726	0	-1.9537	0	3.66881	0.112521	0.00137116	0	0	0	0	0	0
HLAE_HUMAN	7.71523	3.93344	5.58897	-1.25153	-1.51071	0.6593	3.43914	0.00612194	0.00396777	0	0.0771056	0	0.193761	0.114365
HLAH_HUMAN	4.14311	1.8375	1.05749	0	0	5.11301	6.26557	0.000293572	0.0971796	0	0	0	0	0
HM13_HUMAN	0.979442	7.49279	6.29683	3.52039	4.92523	0.274997	4.28444	0.00362519	0.0113319	0.0160441	0.00409994	0.00918265	0.205877	0.0655489
I10R2_HUMAN	3.78653	2.25541	1.72813	0.755655	2.62337	1.31134	-0.510216	0.000460966	0.0126161	0.0103729	0.191825	0.0269117	0.00884723	0.315838
I17RA_HUMAN	3.1455	1.93644	-0.438364	1.09795	0.927718	-0.0626199	1.61174	0.000258935	0.0115424	0.412711	0.0183449	0.2183	0.444249	0.103477
ICAM1_HUMAN	2.94792	3.66937	5.28762	0.726256	4.15625	2.31424	5.25532	0.000225566	0.0397413	0.0287007	0.00767701	0.0153624	0.0258572	0
ICAM3_HUMAN	9.08229	6.7727	4.13485	3.56037	4.32395	4.18462	4.85054	0.000280222	0.00690249	0.0707468	0.00326665	0.00211874	3.51e-05	0.0118262
IGF1R_HUMAN	0.418549	-2.13116	-3.48494	3.67315	-1.62961	-1.56744	-0.451286	0.00476755	0.0446637	0.0247965	0.0382528	0.00279273	0.0346402	0.295406
IGSF2_HUMAN	0.711208	0.744237	-2.49796	1.15669	3.88018	3.22342	4.28242	0.00419227	0.0810669	0.0521923	0.0110772	5.55e-05	0.0118855	0.113905
IGSF3_HUMAN	5.60022	3.39201	4.48934	3.5245	2.69854	0.990285	0.942276	0.000310413	0.000871747	0.0398091	0.00760179	0.0688663	0.0420184	0.0491443
IGSF8_HUMAN	2.9582	1.89875	1.66703	-0.275908	3.41014	0.769027	1.82652	0.000180433	0.000695623	0.0451268	0.371603	0.0340844	0.0909393	0.0262729
IL18R_HUMAN	7.81829	6.53749	4.44554	-0.702754	1.62209	4.63783	4.86744	0.00443445	0	0.0337165	0.0334152	0.114631	0.00220757	0.00301866
IL1AP_HUMAN	2.86307	-0.680783	1.16795	3.61246	1.53697	2.40448	2.09583	0.000159623	0.0414986	0.0532676	0.00517306	0.0087195	0.00682121	0.0555658
IL3RA_HUMAN	3.98722	4.67225	3.40896	2.71766	5.63932	0.792236	4.35723	7.98e-05	0.000221099	0.0380622	0.00787274	0.000589828	0.144977	0.0712895
INGR1_HUMAN	2.26059	0.263569	-2.56403	0	0	0	0	0.000222313	0.180061	0.0496847	0	0	0	0
INSR_HUMAN	5.53592	5.17809	3.69959	3.38691	4.02406	1.32452	2.48782	7.05e-05	0.00105609	0.0686605	0.000712368	2.41e-05	0.0335368	0.143174
ITA1_HUMAN	2.81412	1.49842	0.665944	-0.556117	0.493207	4.15138	2.61415	0.000148503	0.0224077	0.293242	0.191782	0.14862	0.00100995	0.128336
ITA4_HUMAN	8.14276	6.35223	4.90381	4.10087	2.91214	2.35401	5.21552	1.51e-05	0.000134822	0.00489637	0.000495658	0.00331605	0.0132633	0.0136013
ITA5_HUMAN	9.09831	5.94488	5.84541	5.6703	5.29572	3.53755	6.13902	2.04e-07	0.0032782	0.0325516	0.000360041	0.000244203	3.79e-05	0.0123514
ITA6_HUMAN	2.83625	1.1139	0.141331	-5.03641	-1.33584	-0.504686	3.15654	0.000861306	0.000641061	0.333817	0.0097777	0.0477983	0.0200159	0.0259207
ITA7_HUMAN	7.00848	5.56172	5.89134	-4.06904	3.67421	5.02506	7.61693	1.3e-06	0.000516734	0.00860057	0.0937918	0	0.00346305	0
ITA9_HUMAN	3.21136	1.86121	2.35024	0.417557	2.56999	0	3.67651	0.0120983	0.0110569	0.0665951	0.18367	0	0	0.0358783
ITAL_HUMAN	1.55671	1.33847	-0.18517	1.06501	4.96087	5.00025	1.48623	0.00306629	0.0217684	0.418549	0.0118407	0.00169618	0.00349571	0.0425311
ITAM_HUMAN	5.76507	4.58419	4.03963	1.4924	2.10573	4.24162	5.64431	9.75e-06	0.000159155	0.0124505	0.0321767	0.000168098	0.0049864	0.0282539
ITAV_HUMAN	1.28965	1.09541	0.546608	-1.08493	0.806504	1.28583	1.53835	0.0047121	0.0537524	0.389523	0.146009	0.0243474	0.0855047	0.07274
ITAX_HUMAN	1.83467	2.41777	0.97923	3.30852	-0.225129	3.23022	-0.172179	0.00111503	0.00192679	0.00217735	0.0535027	0.261899	0.000167099	0.425969
ITB1_HUMAN	6.35436	4.20088	2.65518	3.14119	2.30748	2.53643	4.16434	0.000285111	0.0018421	0.0446833	0.000659016	0.000479971	5.85e-05	0.00392775
ITB2_HUMAN	5.7679	4.34671	2.60568	2.99763	3.89771	2.91817	4.46954	0.000127955	0.000262308	0.0223117	0.00149861	2.49e-05	0.0028025	0.00742186
ITB7_HUMAN	3.71265	0.618181	1.12607	7.52798	-0.0697402	3.63017	6.40775	0	0	0.211354	0.00406396	0	0.00304748	0.0198299
ITM2C_HUMAN	2.24783	0.904851	2.19986	3.01124	-0.2635	0.338729	1.14377	0.00837838	0.0976651	0.00937627	0.0202803	0.273286	0.305131	0
JAM1_HUMAN	5.35001	2.67057	2.75414	1.62299	7.61193	7.1945	8.75039	7.15e-05	0.000785631	0.0655013	0.0260719	0.000873708	0.0247126	0.0163344
KIRR1_HUMAN	1.20284	-1.52013	-3.54312	-1.04679	-0.280512	-1.55655	0	0.144334	0.185305	0.251322	0.15782	0.411701	0.0966629	0
KIT_HUMAN	2.82416	1.49987	4.2871	3.06891	1.3842	5.51752	1.42916	0.00652629	0.00758794	0.013007	0	0.0149752	0.0251383	0
LAIR1_HUMAN	6.17592	5.02581	3.84047	6.19274	3.71727	3.47692	5.69501	2.37e-05	0.00143178	0.00435571	0.00097549	0.0528963	0.0179857	0.0353305
LAMP1_HUMAN	4.32319	3.20639	4.25079	4.4626	2.76542	0.428649	1.86764	0.00451429	0.004005	0.131107	0.00364248	0.0336527	0.0553581	0.0383265
LAT1_HUMAN	8.13372	5.38466	4.02257	6.5358	2.74517	1.86784	1.61959	0.00038454	0.00291974	0.0277797	0.000166171	0.00135626	0.0158421	0.157699
LAT3_HUMAN	2.88256	1.81206	5.2681	5.6381	0.911317	-0.554157	-3.28837	0.00084559	0.00868329	0.00665847	4.41e-07	0.203241	0.2821	0.229668
LCAP_HUMAN	3.46566	1.75424	2.36983	4.26227	3.53381	2.12807	-0.37376	0.000236961	0.0225483	0.00441185	0.0271375	0.00732891	0.000941265	0.407725
LDLR_HUMAN	5.06716	0.521605	4.87505	3.4957	2.27128	0.779391	-2.75801	0.00342465	0.258432	0	0.00293167	0.0104858	0.228977	0.268798
LEUK_HUMAN	7.71278	6.85534	3.92336	5.74383	5.08271	4.91674	7.36187	0.00022948	0.0182271	0.019599	0.00596635	0.000389668	0.0130758	0.0316175
LFA3_HUMAN	3.98995	1.6336	-1.2332	-0.500745	0.827032	2.53098	1.05219	0.000647239	0.0746197	0.0141085	0.388256	0.0518944	0.0147477	0.182353
LIPL_HUMAN	0.17107	0	0	0	0	1.21263	0	0	0	0	0	0	0.048265	0
LIRA2_HUMAN	4.68587	4.48511	5.64639	-2.25321	1.0463	2.57805	1.33534	0.000676405	0.00474641	0.0738992	0.0438055	0	0	0.119775
LIRB1_HUMAN	6.29103	5.5548	0	0	0	0	0	0.01093	0.128057	0.285942	0.057782	0.000527326	0.178037	0.217665
LIRB2_HUMAN	1.04363	-1.54558	-1.29772	-0.841717	0.898892	1.81838	0.362321	0.000261557	0.0196608	0.19692	0.00951161	0.0853497	0.0480981	0.224138
LMA2L_HUMAN	1.5311	1.36938	2.46355	2.91618	3.40859	0.0415485	1.32546	0.0260998	0.0110576	0.0430267	0.0010466	0.034303	0.343587	0.189665
LMAN2_HUMAN	5.87784	4.05626	4.24557	5.09945	4.71967	1.74857	4.32819	0.000342937	0.000257126	0.00457575	0.000351056	0.000699649	0.00244607	0.0242334
LRFN1_HUMAN	5.05109	1.87475	2.31243	2.54713	0	0	0	0.0149918	0.0457343	0.0915929	0.00966335	0	0	0
LRIG1_HUMAN	1.92489	4.26526	1.83122	3.33911	0	1.23349	0	0.00677065	0.052973	0.159348	0.0512253	0	0.0824459	0
LRP1_HUMAN	2.47041	1.40842	-0.590785	-0.955953	-1.00959	2.39327	-0.505358	0.0039807	0.00194352	0.32826	0.0789089	0.001676	0.00213101	0.0797436
LT4R1_HUMAN	7.14952	4.89837	0	0	0	0	0	0	0	0	0	0	0	0
LY75_HUMAN	6.8805	4.32087	4.8019	0.474541	2.97121	5.11512	4.48235	5.5e-05	0.000206265	0.011234	0.245825	6.98e-05	0.00428738	0.00281369
MCP_HUMAN	9.48371	3.9018	2.6278	3.68757	7.68469	2.19944	5.07478	0.000658133	0.00247626	0.00635299	0.00207294	0.014668	0.0459277	0.0203797
MFAP3_HUMAN	3.65937	2.05965	2.66499	2.84404	-2.27368	-0.0772471	2.60418	0	0	0.151218	0.0655443	0	0	0
MMP14_HUMAN	2.97976	7.08482	0.137579	0.257402	1.46355	0	1.49184	0	0	0	0	0	0	0
MOT1_HUMAN	9.15144	3.73616	5.03489	8.85461	5.12898	0	5.5002	0.000430187	0.0107074	0.0523396	0.000140639	0.00101587	0	0.00234553
MOT2_HUMAN	7.46455	5.39271	8.53165	5.9355	2.34711	3.15661	6.08519	0.000200133	0.00105464	0.0171249	0	0	0.0547231	0.0367787
MPRD_HUMAN	8.42068	7.57163	6.70064	9.58006	3.93099	4.20267	5.32188	4.9e-05	0.00852586	0.0241833	0.000820814	0.000405725	0.0131884	0.0900018
MPRI_HUMAN	1.24742	-1.36553	1.49824	2.60249	3.58948	-1.33449	2.73236	0.04198	0.0982893	0.0843848	0.00110753	0.0168709	0.174373	0.160512
MPZL1_HUMAN	9.4331	6.90745	6.89646	2.60792	0.955288	3.71618	6.34733	1.28e-05	0.000313065	0.00273024	0.0026042	0.192842	0.00613485	0.0771845
MRC2_HUMAN	3.99655	3.03128	3.2739	0.92315	1.33278	2.65872	2.8089	0.000810861	0.00112558	0.00376336	0.0436269	0.00254039	0.00237012	0.0439542
MRP1_HUMAN	2.39133	0.932739	0.7134	0.916959	-0.865663	-1.54116	-0.671777	0.000890158	0.0772789	0.216058	0.012448	0.00880253	0.00137671	0.123876
MRP4_HUMAN	0.111995	-3.09236	-1.47478	-1.46247	-2.06808	-0.354092	0.322905	0.323951	0.0379937	0.225917	0.00290941	0.000295674	0.29177	0.374232
MSLN_HUMAN	0.399885	-0.0801652	0.976511	-2.53273	1.93499	5.51191	0.249105	0.0599158	0.469078	0.200354	0.0407728	0.0552572	0.00483249	0.439666
MUC13_HUMAN	5.90368	4.11572	1.85925	4.54655	4.9196	1.06109	3.55095	0.000147858	0.000786471	0.262969	0.0799001	0.00611619	0.0718925	0.0418902
MUC18_HUMAN	3.98271	1.4641	-0.682856	0	1.57311	-0.173072	-3.51346	0.00140568	0.00410538	0.1521	0	0.0362189	0.380472	0.032042
NAC1_HUMAN	3.56544	2.30206	-0.747706	0.559329	0.0953719	0.934991	-1.2225	0.000169464	0.00596785	0.349931	0.258521	0.456696	0.2039	0.326551
NCAM1_HUMAN	3.57879	0.202499	-0.603864	2.68394	1.80664	0.376945	3.14902	0.0223332	0.240851	0.399656	0.0352507	0.00490715	0.301232	0.205682
NICA_HUMAN	6.83927	5.10908	0	2.74692	3.65053	-1.46213	3.78342	0.00501031	0.11027	0	0.0169214	0	0.0786039	0
NOTC1_HUMAN	5.2587	4.35433	4.23667	3.46441	2.62944	2.66623	3.11624	0.00328236	0.000228631	0.00916743	0	0.0295524	0.103992	0.101296
NOTC2_HUMAN	3.04281	-0.633198	3.20393	0.833864	1.94481	1.6289	2.09732	0.000117878	0.0429698	0.152034	0.0538406	0.00597244	0.102049	0.190372
NPC1_HUMAN	2.36294	0.850106	3.66072	0	1.13911	0.815564	-0.185502	0.19441	0	0.052433	0	0.215022	0.300866	0.404982
NPTN_HUMAN	3.56759	1.25542	2.7231	6.25198	5.10402	7.83413	6.5178	0.000509694	0.0319638	0.0540759	0.0114078	0.0020182	0.0175977	0
NR3L1_HUMAN	1.21459	3.04744	3.83418	6.76781	0.661617	-2.25915	1.81727	0.0567555	0.234381	0	0.000480739	0	0.128859	0.0617674
NTNG2_HUMAN	2.06241	0	1.86988	-1.07267	-1.6497	-3.87004	1.84157	0.000131888	0	0.294965	0.149585	0.099725	0.0917563	0.217436
NTR1_HUMAN	2.68305	2.35697	0.187945	0.627819	-0.580821	0.803775	-2.93725	0.0780581	0.0201905	0.409119	0.366883	0.210325	0.365384	0.249812
P2RX1_HUMAN	2.26525	1.24727	-1.05068	1.78303	-0.776576	-1.4905	-1.82894	0.00333814	0.119786	0.286832	0.157224	0.159426	0.0710569	0.0247448
P2RY2_HUMAN	4.31317	1.43111	3.57976	1.68013	0	0	0	0.000396514	0.0670475	0.105907	0.0208243	0	0	0
PE2R3_HUMAN	5.37865	0	0	-3.08131	0	0	0	0	0	0	0	0	0	0
PECA1_HUMAN	5.34539	3.06766	4.80231	2.30425	3.73192	4.99631	1.38338	7.78e-05	0.00318875	0.0287541	0.0159932	0.000108206	6.95e-05	0.00710103
PIEZ1_HUMAN	2.28632	1.10524	1.89357	1.6107	0.507044	0.424189	2.39819	0.00111886	0.0225224	0.0085422	0.00148257	0.101903	0.276979	0.214491
PIGR_HUMAN	3.75719	1.43916	2.68933	4.36751	0.779782	1.45045	1.45817	0.0233586	0.0498458	0.19072	0.00580134	0.0407023	0.00389007	0.0958987
PIGT_HUMAN	1.4195	1.22828	1.13735	-0.343729	-1.32529	-0.154014	2.56239	0.034411	0.000413371	0.0867342	0.343427	0.192415	0.419587	0.0981508
PILRA_HUMAN	2.15649	1.2611	2.48598	2.67496	0.14454	3.34861	2.03727	0.000319534	0.0313431	0.0700605	0.00795766	0.268441	0.00538311	0.114627
PLXA1_HUMAN	5.07874	1.96765	2.50337	4.44947	-1.673	2.12016	-0.0144852	5.57e-05	0.0184186	0.0610245	7.15e-05	0.170945	0.0748825	0.494954
PLXB2_HUMAN	2.6723	2.10717	3.09602	3.60966	4.02797	3.1598	4.50799	0.000309165	0.00015965	0.0427449	0.00070614	0.00254182	0.000152041	0.0318106
PLXC1_HUMAN	3.74113	2.41589	2.57773	0.329091	1.21308	0.856804	2.7935	0.000301206	0.0066972	0.00373147	0.260403	0.0955604	0.00972606	0.0185493
PLXD1_HUMAN	1.64036	-0.894491	0.709585	0.247485	0.891676	-0.954259	2.57856	0.000108353	0.0015613	0.24833	0.285084	0.153608	0.0410011	0.148194
PO210_HUMAN	1.0937	1.14198	0.271391	1.91375	2.45292	-1.45972	1.06147	0.00508744	0.0562736	0.100891	0.000440035	0.000195184	0.00715941	0.0679817
PRIO_HUMAN	3.41515	-0.904037	-0.603175	-2.53094	0.110839	2.08457	1.97522	0.0222223	0.194519	0.368871	0.0711365	0.465471	0.0554082	0.298284
PTK7_HUMAN	6.63851	3.77172	4.50998	3.00149	0.798608	-0.692135	3.91693	1.62e-07	0.00075044	0.021105	0.0271293	0.243764	0.0381528	0.0138057
PTPRA_HUMAN	5.98508	3.74569	3.98384	4.05512	3.81572	2.35524	4.61736	9.66e-06	0.00399066	0.0321203	0.0028285	0.00253906	0.00387078	0.0167048
PTPRC_HUMAN	8.25379	4.6155	2.19945	2.3444	3.91783	4.23889	5.14007	3.34e-05	0.003419	0.0404211	8.51e-05	0.000841951	8e-05	0.0141194
PTPRF_HUMAN	4.62345	3.03085	3.20914	5.04609	0.757311	0.306866	6.86752	1.72e-05	0.000884073	0.083404	0.182155	0.0329933	0.26622	0.00197747
PTPRG_HUMAN	5.367	2.24259	2.16912	2.79915	3.71472	-1.36307	5.06658	0.000171521	6.01e-05	0.0524937	0.00675928	0.126744	0.124924	0.0251341
PTPRJ_HUMAN	3.5899	1.57935	2.72036	-0.0790159	1.59342	1.03768	1.55985	0.000118861	0.0220737	0.00426633	0.465946	0.00274563	0.0666603	0.0133127
QSOX2_HUMAN	2.74432	2.46405	4.28595	1.92217	0	3.30532	3.12116	0.00760321	0.00233083	0.0134524	0.0335648	0	0.0607573	0.0161982
RELL1_HUMAN	2.81259	2.11403	7.22143	3.17123	-0.0627216	-0.103855	3.61306	0.00921642	0.0180023	0.00128986	0.000585531	0.484064	0.450853	0.0724843
RHDF2_HUMAN	2.61647	0.604157	-0.110557	0.465675	0.0184921	1.91233	0	0.00379051	0.207728	0	0.265852	0.488887	0.0691442	0
ROBO1_HUMAN	3.51953	3.08882	4.20389	1.76545	2.61046	4.0661	1.54369	0.0792569	0.0402475	0.0697754	0.0456209	0.0706885	0.0191495	0.301022
RPN1_HUMAN	6.005	4.8504	4.73743	4.82929	3.67254	0.579713	3.90696	9.23e-05	0.00285403	0.00153075	0.000253603	3.78e-05	0.0558542	0.0148398
S12A2_HUMAN	3.45741	-0.549739	0.551458	0.318759	0.936673	1.00969	0.777121	9.79e-05	0.256158	0.105004	0.360214	0.124272	0.14155	0.265705
S15A4_HUMAN	0.604558	2.02509	0	0	0	1.33928	0	0.016198	0	0	0	0	0.250797	0
S19A1_HUMAN	3.04481	0.543387	0.186183	4.23376	2.17818	1.4495	3.78393	0.000231848	0.0153868	0.247815	0.00411562	0	0.254834	0.0975121
S20A2_HUMAN	2.38718	-0.385574	-2.20384	-1.70376	1.44589	-1.55771	-0.0850608	0.00305755	0.333983	0.116726	0.061709	0	0	0.353223
S26A2_HUMAN	4.99445	1.3358	1.1094	1.94799	2.09045	-3.91088	-1.68913	6.64e-06	0.071986	0.102716	0.0250528	0.139192	0.142478	0
S26A6_HUMAN	7.21635	5.91764	2.45729	3.06351	2.23764	2.28299	2.97746	0.000257118	0.00320784	0.0327635	0.0619154	0.01727	0.136487	0.124734
S29A1_HUMAN	1.83881	0.793626	5.15023	0.399161	-1.16092	-0.291376	-0.759614	0.00436028	0.00605498	0.0193539	0.0953777	0.032228	0.199225	0.172714
S38A1_HUMAN	6.15513	3.00835	4.54661	4.70854	3.11776	1.80553	5.6987	2.94e-05	0.0501511	0.0505701	0.000331125	0.016788	0.116535	0.0691349
S38A2_HUMAN	4.51343	0.787723	3.67	3.98827	-1.08985	-0.80863	-0.232661	0.00120942	0.221602	0.0365226	0.0274193	0.134461	0.228938	0.440815
S38A5_HUMAN	4.43372	2.32434	1.22329	2.42154	0.449655	1.42266	0.506473	0.00016863	0.0061548	0.0350671	0.000132598	0.239598	0.0494969	0.177945
S39A6_HUMAN	4.31116	3.65797	4.40842	2.26563	0.602255	0.427277	3.0631	5.68e-05	0.00176001	0.00852245	0.000320289	0.338715	0.352548	0.0292356
S39AA_HUMAN	7.01244	3.98714	2.32238	2.92709	-4.69158	4.99395	4.39266	0.00781079	0.00132983	0.01554	0.168883	2.32e-05	0.252241	0.0162602
S4A7_HUMAN	5.76282	3.99265	3.77807	3.21947	2.01947	2.42608	1.46026	4.6e-05	0.00353908	0.00831588	0.0222126	0.0188688	0.177226	0.0442846
SATT_HUMAN	5.68514	1.5577	3.72836	1.09467	4.50563	3.64191	4.48371	6.31e-05	0.0512846	0.0111538	0.00413065	0.00220487	0.00209138	0.00165921
SC5A6_HUMAN	4.55963	2.78816	-0.100829	-0.137726	1.36916	1.23449	4.77517	9.03e-06	0.000175299	0.107737	0.429535	0.213981	0.0714293	0.0418745
SC6A6_HUMAN	4.66429	4.01609	2.67512	2.00159	-0.926647	-0.873845	0.898427	9.45e-05	0.00394537	0.0294128	0.0938187	0.0439965	0.215492	0
SCRB1_HUMAN	3.79196	-2.14406	2.25729	3.92791	-3.9436	1.42502	1.56533	1.14e-06	0.0252787	0.0173818	0.0909576	0.0975103	0.00306244	0.11754
SCRB2_HUMAN	0.549471	-2.34254	0.973255	-1.1979	-3.32041	-0.200133	-1.76856	0.122892	0.0386752	0.0985733	0.0073248	0.139511	0.400342	0.257583
SDC2_HUMAN	3.64037	5.38551	3.56954	4.12412	5.19114	6.13757	0	0.026752	0	0	0.247105	0	0	0
SDK2_HUMAN	2.91103	1.37958	1.44767	3.48949	2.19194	-0.2665	1.24164	0.002536	0.00501183	0.123914	4.84e-05	0.00579404	0.163257	0.206581
SEM4A_HUMAN	1.30825	0.0472933	0.100153	-0.0209616	1.22294	4.41552	1.35394	3.94e-05	0.32399	0.180509	0.481622	0.0648771	3.53e-05	0.0197499
SEM4B_HUMAN	4.89534	3.59295	6.06481	2.80261	1.67299	1.46615	4.52759	0.0158546	0.020183	0.0116383	0.00399034	0	0.0199842	0.0242979
SEM4C_HUMAN	4.55275	0	5.13001	0	0	0	0	0.0392542	0	0	0	0	0	0
SEM4D_HUMAN	7.17249	3.78014	4.76967	2.26151	0.729667	2.21296	1.35166	1.03e-05	4.92e-05	0.0291604	0.000992784	0.176028	0.0156945	0.239316
SEM6B_HUMAN	2.88276	0.170021	2.84981	2.90161	4.25634	0.464122	2.10343	0.000183841	0.420723	0.148372	0	0.143507	0.283508	0.145248
SHPS1_HUMAN	8.12141	4.61699	4.245	6.05146	3.65791	4.83409	7.20111	6.18e-05	0.000921106	0.0448699	0.000195777	0.00646908	0.0064649	0.0154633
SIG10_HUMAN	2.92482	3.71391	1.65708	-3.99184	0	2.0906	0	0.0144279	0.160628	0.019998	0	0	0	0
SIG12_HUMAN	5.42972	2.45471	0.526303	-0.338138	1.64386	3.34595	5.82436	0.000390602	0.000276659	0.189147	0.243173	0.0532618	0.00133654	0.0217024
SIGL5_HUMAN	5.33934	3.12852	4.33578	0.139451	1.95485	3.1083	2.46006	3.41e-05	0.000128157	0.017412	0.372712	0.00319293	0.0364537	0.0225439
SIRB2_HUMAN	4.87361	3.31193	3.67381	6.60519	1.02101	2.79692	3.81127	6.04e-05	0.00026374	0.00375441	0	0.130902	0.0301511	0.0599847
SIRBL_HUMAN	2.87217	2.67261	1.89027	-0.805978	0.90088	4.03965	3.3676	0.000297271	7.03e-05	0.0095285	0.208821	0.00439011	0.0193758	0.121579
SL9A1_HUMAN	6.47727	3.79529	2.90385	3.01072	2.1949	1.93879	4.59158	0.00106177	0.00235568	0.0164583	0.00251708	3.21e-05	0.000503739	0.172074
SLAF5_HUMAN	10.4352	8.41401	5.73637	6.92482	6.32138	5.77543	5.95228	0.00100928	0.000319879	0.0244646	0	0	0.0145366	0.0364956
SO4C1_HUMAN	0.638419	0	-1.5295	-2.47963	0	0	2.56037	0.0926621	0	0	0	0	0	0
SORL_HUMAN	1.91906	1.90809	3.49182	3.57885	2.33422	1.59097	3.1393	0.082025	0.018911	0.0317199	0.0182684	1.06e-05	0.0539573	0.00453122
SPNS3_HUMAN	4.62645	0.342752	1.04038	1.69093	0	3.50919	0	0.00304713	0.0225297	0.172557	0	0	0	0
SSRA_HUMAN	5.06997	4.58376	4.17143	2.98606	3.01929	0.306801	1.32492	0.00316802	0.00180232	0.00634088	0.000315048	0.000206501	0.111806	0.0403806
STEA4_HUMAN	0.763887	-3.1755	0	0	0	2.90942	0	0.120627	0	0	0	0	0.0036211	0
STIM1_HUMAN	3.27702	3.2075	4.33141	3.82769	2.49601	2.30934	2.68345	0.00343838	0.00309196	0.0837164	0.000454079	0.0981466	0.048481	0.0347086
STT3B_HUMAN	4.07581	2.63839	3.42705	2.92558	2.78045	-0.165291	2.67508	0.00123085	1.5e-05	0.00461206	0.00223381	0.000290308	0.20198	0.00970912
SV2A_HUMAN	4.76442	2.83737	1.26455	1.22521	1.38435	-0.0641334	3.25127	0.0723225	0.000729943	0.0214201	0	0	0.471672	0
SYPL1_HUMAN	10.9145	8.15441	0	7.74212	6.60872	1.50492	5.87276	8.59e-05	0.00190329	0	0.00144646	0.000361893	0.132295	0.0343705
T161A_HUMAN	2.50208	3.15005	4.17587	0	0	-0.515814	-2.03166	0.134828	0.00211154	0.0162939	0	0	0.360804	0
TEST_HUMAN	2.99667	1.44712	0	0	0	0.864269	0	0	0	0	0	0	0.0633595	0
TGFR1_HUMAN	2.17998	1.02851	2.40759	-1.54826	-1.5094	-3.40366	-5.04829	0.0114856	0.174938	0	0.200061	0.230734	7.46e-05	0.0422806
TGON2_HUMAN	4.73721	8.16127	8.38058	7.8615	9.80854	8.50407	0	2.46e-05	0.000282129	0.00378213	0.0369103	0	0.0498185	0
TLR2_HUMAN	2.52368	2.24849	2.26374	1.942	3.1168	3.7571	2.19042	0.0896069	0.00194828	0.0324114	0.0185805	0.0813259	0.00646784	0.200325
TM87A_HUMAN	1.56155	1.97086	1.52563	1.91343	1.55817	0.106402	0.582334	0.00188092	0.0210584	0.000521046	0.0114303	7.23e-05	0.421018	0.0367195
TM9S2_HUMAN	3.09024	2.16937	2.79501	3.91928	-1.36726	0.110768	-1.94618	0.00224021	0.00173878	0.0844888	0.000937344	0.000210131	0.391991	0.0445262
TM9S3_HUMAN	0.247171	1.27929	1.41319	3.20112	0.118075	1.92329	2.75705	0.399006	0.00187945	0.0165212	0.000954708	0.445959	0.00312253	0.17569
TM9S4_HUMAN	4.6699	3.31519	3.56973	5.80325	2.732	-0.936388	0.20509	0.0148617	0.000742047	0.00494445	0.000544949	0.000414051	0.0508224	0.243547
TMED7_HUMAN	4.76616	0.665859	0.037355	-0.379272	4.42039	-0.382428	7.36332	0.0840183	0.243719	0.491596	0.173007	0.110825	0.377366	0.221131
TMX3_HUMAN	2.30793	-0.840705	6.45792	4.69213	4.66753	0.302113	1.26136	0.0082556	0.277094	0	0.000749905	0.00455549	0.395767	0.167129
TMX4_HUMAN	1.4586	2.89691	0.28436	3.40422	3.3613	0.331603	1.3132	0.0246938	0.00143577	0	0.000629216	0.072642	0.437578	0.263034
TNR1A_HUMAN	5.3542	-0.0587855	2.74451	2.31495	-3.31724	-0.517245	1.74528	0.000280217	0.489634	0.0907238	0.0199024	0.011438	0	0.0315982
TNR1B_HUMAN	7.68654	6.03842	3.62807	2.47166	0.663881	4.56483	6.05086	0.00394744	0.000448422	0.0320876	0.0048391	0.00753078	0.110397	0.0585867
TNR3_HUMAN	6.06718	0	0	5.47522	0	0	4.28195	0.00166174	0	0	0	0	0	0
TNR6_HUMAN	4.42178	5.53431	7.34068	5.57015	5.24924	3.09686	4.36544	0.000318075	0.0054493	0.00225398	0.0102825	6.3e-06	0.040365	0.00195316
TR10D_HUMAN	2.91279	2.18837	3.26614	2.15239	1.40881	0.23684	2.29592	0.00276997	0.00763627	0.00940759	0.144986	0	0.349052	0.0654453
TREM1_HUMAN	4.67406	0	0	0	0	-0.0741713	2.58128	0.00516108	0	0	0	0	0	0
TRFM_HUMAN	7.10393	5.66357	4.4392	3.41613	4.89682	5.54781	5.34703	3.65e-05	5.68e-06	0.0185627	0.0272586	0.00233821	0.0122159	0.0102541
TRPV2_HUMAN	4.29115	2.91283	2.89751	4.63244	0.29626	0.0956575	2.27398	0.000553827	0.0194657	0.0448678	0.0304221	0.365698	0.449621	0.0331369
TSN14_HUMAN	2.71073	0.387115	0.833871	1.62576	1.05866	1.97633	4.2088	0.00103624	0.159431	0.0385058	0.0130772	0.131476	0.0568822	0.0200661
TSN15_HUMAN	3.33277	-2.27131	0.790151	-0.243728	-7.11806	-1.51248	1.48171	0.00111002	0.214721	0.183594	0.449098	0	0.0392712	0
TSN2_HUMAN	2.50757	0.179939	-4.81985	0	0	0	0	0.0010613	0.355026	0.0759194	0	0	0	0
TSN33_HUMAN	2.61042	0.140374	0.461488	2.31912	-0.289386	-0.680657	0	0.000946089	0.417969	0	0.0703591	0	0	0
TTYH3_HUMAN	3.28619	2.88383	0.937265	1.84626	0	0.0283014	4.57832	0.0018375	0.0469376	0.0191571	0.156686	0	0.491655	0
TYRO3_HUMAN	6.7959	0.621012	1.23872	0.602481	-3.81764	-0.828368	-2.2933	0.000101128	0.380034	0.115654	0.177312	0.0311507	0.00601918	0.254205
VLDLR_HUMAN	0.356122	-0.497181	0.372241	3.63312	0.218903	-0.731721	1.48561	0.145506	0.169511	0.191885	0.000452362	0.0450228	0.16029	0.0626342
VNN2_HUMAN	0.119715	-0.304121	-0.131303	0.825677	0	0	-1.95892	0.443071	0.0287367	0.444416	0.00942309	0	0	0
VPP3_HUMAN	1.05836	1.85271	2.99794	2.94318	2.66975	2.16589	0.21467	0.0952222	0.0267108	0.0147454	0.000773851	3.21e-05	0.0132618	0.230653
YLAT2_HUMAN	8.50723	0	7.06815	7.49498	4.20055	0.913804	2.96502	0.0166923	0	0.021375	0.000414487	0.000997867	0.160998	0.0514201
ZDHC5_HUMAN	4.56093	4.71031	3.00173	2.21667	1.37849	2.4966	2.01016	0.000969754	0.0617739	0.164724	0.044687	0.060744	0.0382264	0.0434845
ZNT1_HUMAN	4.76016	1.72172	1.26355	1.80234	-0.229257	1.3584	1.14926	0.00111238	0.0758861	0.0360504	0.010949	0	0.0262626	0.0777711
A4_HUMAN	-2.64087	0	0.82097	3.512	0	0	0	0.0549113	0	0.212252	0.0226079	0	0	0
CD70_HUMAN	-2.58079	-0.459988	0.799086	-2.0993	1.28623	2.29639	2.10524	0.132855	0.0165869	0.00424319	0.0811553	0.0079884	0.00976245	0.118421
ACATN_HUMAN	-1.68768	1.8612	3.3899	0.553531	-2.24194	-1.04506	-1.50636	0	0.0192808	0.0822411	0.122116	0.0426761	0.00838448	0.0154596
NRAM2_HUMAN	-1.57455	-0.695106	-6.13806	0.570345	-2.86228	0	-0.539997	0	0	0	0	0.103628	0	0
GPC4_HUMAN	-1.18309	-1.48095	-2.89382	0.393532	-2.54521	6.52475	1.41802	0	0	0	0	0	0	0
NAR3_HUMAN	-1.11128	-2.53351	-1.43117	-2.37525	0	2.63388	0	0.183457	0.136317	0.0841869	0.0678844	0.0581691	0.460697	0.482446
ENTP1_HUMAN	-1.08739	-1.84038	-5.88961	-3.14913	1.96283	1.45178	0.340816	0	0	0	0	0	0	0
LIRA6_HUMAN	-1.04677	0.57619	-1.5435	-0.2704	1.66549	0	0	0	0	0.0182216	0	0	0.0315934	0
SORT_HUMAN	-1.04141	-0.24413	0	-0.25499	2.6404	2.30977	-1.95068	0.0107563	0.180488	0.0900607	0.0194809	0.0931567	0.000217814	0.0318491
ITA3_HUMAN	-1.03426	-5.06402	-3.17988	-4.20018	-1.93577	2.37485	-0.0202603	0	0	0	0	0	0	0
DSC1_HUMAN	-0.992392	-1.97107	-2.99418	-1.1037	-1.03606	-1.25728	-1.11755	0	0	0	0	0	0	0
SUSD1_HUMAN	-0.853182	-0.728778	1.10872	-0.339407	0.551915	3.87074	1.87226	0	0	0	0	0	0.0180995	0
DSG1_HUMAN	-0.808673	-1.22255	-1.31737	-2.30886	-0.567289	-1.37424	-0.819702	0	0	0	0	0	0	0
DGLB_HUMAN	-0.750264	1.61779	1.3052	5.38821	2.97367	0.928217	3.19418	0.394678	0.0276346	0.18506	0.00938936	0	0.157171	0.252414
MYOF_HUMAN	-0.662456	-1.89631	-3.07422	-1.04684	-1.668	0.950208	-1.03976	0	0.015676	0	0	0	0.0344532	0
IGSF6_HUMAN	-0.640554	-2.06358	0	0	0	3.76432	0	0.298941	0.00824938	0.0141538	0.0195759	0.0217269	0.185991	0.0613202
CADM4_HUMAN	-0.612888	-1.07041	-4.40199	-2.87633	-0.775977	0.116389	0.0509526	0	0	0	0	0	0	0
UPAR_HUMAN	-0.610367	-2.55044	-0.497628	-1.84688	-1.79437	0.0448834	-1.01713	0.462554	0.0130817	0.0794791	0.246896	0.208851	0.0628605	0.187258
GGT1_HUMAN	-0.510673	-1.16602	-3.65815	-1.27	2.91157	1.66026	0	0	2.42e-05	0.0205349	0	0.00415942	0.00874547	0.4338
SIGL9_HUMAN	-0.429939	-1.40401	-1.86284	-3.57023	0	0	0	0	0.0757081	0	0.240306	0.213716	0.000492679	0.0316849
NCAM2_HUMAN	-0.367243	-0.790811	-0.266742	0.19855	4.5982	4.46716	0.590322	0	0	0	0	0	0.00399333	0
CR1_HUMAN	-0.227443	0.776909	1.71814	1.92149	-1.94639	-1.66224	-4.87788	0	0	0	0.344938	0	0.000558819	0
DMB_HUMAN	-0.113624	-0.301464	-1.05204	0.743782	0.441533	2.14827	0.901452	0.000293748	0.00344796	0.0785278	0.0742309	0.0111075	0.0176725	0.0425546
ADAM8_HUMAN	0	4.54304	2.39436	6.66319	0.528564	2.6466	4.5763	0.00808208	0.00216392	0.0166734	0.00134777	5.34e-05	0.0201207	0.0197217
BT3A3_HUMAN	0	0	0	0	-3.39125	-1.75926	0	0	0	0	0.141245	0	0.0112703	0
C1QR1_HUMAN	0	0	0	0	0	4.84057	0	0	0	0	0	0	0	0
CD151_HUMAN	0	0	7.38462	6.25556	0	4.64154	0	0.215934	0.156515	0.213035	0.071344	0.055036	0.0264656	0.151508
CD34_HUMAN	0	0	6.82719	4.40493	0	2.20103	0	0	0	0	0	0	0	0
CDCP1_HUMAN	0	0	0	0	0	0	0	0	0	0	0	0	0	0
CLD12_HUMAN	0	0	0	0	0	0	0	0	0	0	0	0	0.0113076	0
CLDN1_HUMAN	0	9.48317	5.4832	3.6066	3.9439	1.90758	3.4708	0	0.000391987	0.0128235	0.00421155	0.285112	0.0811976	0.374537
CNNM4_HUMAN	0	0	0	0	0	0	0	0.097773	0.00711654	0.0263629	0.0182932	0.0598476	0.027206	0
CXA1_HUMAN	0	1.43838	0	0	3.06937	2.70225	1.00091	0	0	0	0	0	0	0
DMA_HUMAN	0	0	0	0	-2.46527	0	0	0.0168361	0.0996146	0.105759	0.324707	0.000239951	0.00555743	0.218744
DPA1_HUMAN	0	5.40831	4.09327	1.89067	3.3816	5.22866	-0.213852	0	0	0	0	0	0	0
DPEP2_HUMAN	0	2.07663	-3.39596	-1.1998	-1.02239	-1.08086	1.78357	0	0	0	0	0	0	0
DRB3_HUMAN	0	0	0	0	0	6.01284	0	0	0	0	0	0	0	0
DRB4_HUMAN	0	0	0	-0.115107	0	5.49387	0	0.00655015	0	0	0	0	0	0
DSG2_HUMAN	0	0	0	3.01217	0	-2.04914	0	0	0.0927886	0.119316	0	0.0194234	0	0
EAA1_HUMAN	0	0	0	0	-0.397426	0	0	0	0	0.18245	0	0	0	0
EPHB2_HUMAN	0	0	0	0	0	0	0	0.0304388	0.000194475	0.0136767	0.0057211	0.140501	0.23595	0.470997
EVI2A_HUMAN	0	0	0	0	0	0	0	0	0	0	0	0	0	0
FZD1_HUMAN	0	0	0	0	0	2.58328	0	0	0	0	0	0.288023	0	0
G6PT1_HUMAN	0	4.65082	3.65202	4.01268	0.737955	1.19879	-0.626006	0	0	0	0.00054346	0	0.499538	0
GP180_HUMAN	0	0	0	0	0	0	0	0	0	0	0	0	0	0
GTR9_HUMAN	0	-1.31843	0	0	0	0	0	0	0.153757	0.183486	0.109573	0.00902572	0	0
ICAM2_HUMAN	0	0	0	0	0	1.88585	3.53217	0	0	0	0	0	0	0
ICOSL_HUMAN	0	3.74452	5.63804	0	0	0	0	0	0.140975	0	0.278015	0	0	0
IL2RG_HUMAN	0	-0.343147	-3.4135	0	-2.0972	0	0	0	0	0	0	0	0	0
IL6RA_HUMAN	0	0	-1.80612	0	0	0.103806	0	0	0	0	0	0	0	0
ITM2B_HUMAN	0	0	0	0	0	0	0	0	0	0	0	0.106569	0	0
KIRR2_HUMAN	0	0	0	0	1.04472	0	0	0	0.00373803	0	0	0.124319	0.0026614	0
LAMP2_HUMAN	0	4.09163	3.59877	4.68438	1.12679	0.0011555	-0.145295	0.031873	0.00681121	0.0787697	0.121716	0.0114412	0.0540531	0.15602
LIRA5_HUMAN	0	0	0	0	0	0	0	0	0	0	0	0	0	0
LIRB3_HUMAN	0	0	0	0	0	0	0	0.0873802	0.0238889	0	0.0384005	0	0.268446	0
LMBD1_HUMAN	0	0.846625	0	-0.290393	0	0	0	0.295179	0.027601	0.328394	0.31402	2.7e-05	0.0199772	0.0356549
LMBD2_HUMAN	0	0	0	0	0	0	0	0.323653	0	0	0.162595	0.182161	0	0
MICB_HUMAN	0	-0.952328	0	0	0	0	0	0	0	0	0	0	0	0
MILR1_HUMAN	0	0	3.47847	0	-2.87273	0	0	0	0	0.00437681	0.00882342	0	0	0
MYADM_HUMAN	0	9.18766	0	0	4.57132	1.79091	5.18997	0	0	0	0	0	0	0
NAGPA_HUMAN	0	0	0	0	0	0	0	0	0	0	0	0	0	0
PANX1_HUMAN	0	0	0	0	0	-1.01205	0	0	0	0	0	0	0	0
PDXL2_HUMAN	0	0	6.74752	6.02314	5.01719	0	1.39754	0	0.00612879	0	0	0	0	0
PLXB1_HUMAN	0	0	0	0	0	0	0	0	0.0333837	0	0	0	0.0410145	0.00311737
PODXL_HUMAN	0	0	3.93039	0	0	1.9586	0	0	0	0	0	0	0	0
PTPRD_HUMAN	0	0	0	0	0	1.50782	0	0	0	0	0	0	0	0
QSOX1_HUMAN	0	2.62306	4.23305	0	0	3.17947	5.98932	0	0	0	0	0	0	0
RECK_HUMAN	0	6.47871	4.57249	1.6473	4.70355	1.49994	4.95014	0	0.00140327	0	0	0	0	0
S12A7_HUMAN	0	0	0	0	0	1.8546	0.360571	0	0.397448	0	0	0	0	0
S12A9_HUMAN	0	0	0	0	0	0	0	0	0.0126082	0.0277088	0.000252359	0	0.10149	0
S19A2_HUMAN	0	0	0	0	0	0	0	0	0	0	0.00384953	0.0497793	0.276928	0.261797
S29A2_HUMAN	0	2.54711	0.862674	0	0	0.754041	0	0	0	0.0272832	0.0450673	0.00298396	0.114362	0.10369
S39A9_HUMAN	0	0.486754	9.68581	0	0	0	0	0	0	0	0	0	0.0472649	0
S39AE_HUMAN	0	4.87338	3.94453	2.54705	3.35628	2.0203	7.68067	0.0344165	0.0412875	0.0109508	0.00761013	0	0	0
S43A3_HUMAN	0	5.10756	3.17069	4.2733	1.4693	-1.01224	2.73987	0	0	0	0	0	0	0
SDC1_HUMAN	0	0	1.60095	3.54211	5.23127	2.15215	1.66464	0	0	0	0	0	0	0
SIGL7_HUMAN	0	0	6.69069	0	0	3.90567	4.40453	0	0	0	0	0	0	0
SIRB1_HUMAN	0	0	0	0	4.18524	7.65909	1.5509	0	0	0	0	0.021804	0.045284	0
SL9A2_HUMAN	0	0	0	0	0	0	0	0	0	0	0	0	0	0
SL9A6_HUMAN	0	0	0	0	1.21588	1.07071	-1.4407	0.0542613	0.102771	0.101832	0.297871	0	0.0969944	0
STAB1_HUMAN	0	0	0	0	0	0	0	0	0	0	0	0	0	0.00512839
TLR1_HUMAN	0	0	0	0	0	0	1.42705	0	0	0	0	0	0	0
TM154_HUMAN	0	0	0	0	0	0	0	0	0.0533936	0.126812	0	0	0.218442	0
TM245_HUMAN	0	3.71004	1.30901	0	4.17405	-1.9144	0	0	0.045693	0.0420979	0	0.00911687	0.0142932	0
TM9S1_HUMAN	0	3.01822	4.1867	3.25549	1.86335	2.4906	2.76157	0	0	0	0	0	0.276189	0
TN13B_HUMAN	0	0	0	0	0	0.631337	2.99149	0	0	0	0	0	0	0
TNR5_HUMAN	0	0	0	0	0	0	0	0	0	0	0	0	0	0
TNR8_HUMAN	0	0	0	0	0	0	0	0	0	0	0	0	0	0
TPC1_HUMAN	0	0	0	0	0	0	0	0	0	0	0	0	0	0
TR10A_HUMAN	0	0	0	0	0	0	0	0	0	0	0	0	0	0
TR19L_HUMAN	0	0	0	0	0	0	0	0	0	0.0310695	0.238291	0	0.192349	0
UN93B_HUMAN	0	0	3.00776	0.664645	0	1.78348	0	0.00483584	0.00838186	0.099349	0.000123566	0	0.435509	0.291128
VPP2_HUMAN	0	3.17622	3.10014	2.35575	0.700438	1.86058	1.54537	0	0	0	0.0999334	0.0877135	0.118829	0.25496
VSTM1_HUMAN	0	0	0	0	0	0	0	0	0	0	0	0	0	0

## Sheet: Data Table S9D
Protein	FUJI_Labelled	FUJI_Labelled	FUJI_Labelled	FUJI_Labelled	FUJI_Unlabelled	FUJI_Unlabelled	FUJI_Unlabelled	FUJI_Unlabelled	Kasumi_Labelled	Kasumi_Labelled	Kasumi_Labelled	Kasumi_Labelled	Kasumi_Unlabelled	Kasumi_Unlabelled	Kasumi_Unlabelled	Kasumi_Unlabelled	HL60_Labelled	HL60_Labelled	HL60_Labelled	HL60_Labelled	HL60_Unlabelled	HL60_Unlabelled	HL60_Unlabelled	HL60_Unlabelled	NB4_Labelled	NB4_Labelled	NB4_Labelled	NB4_Labelled	NB4_Unlabelled	NB4_Unlabelled	NB4_Unlabelled	NB4_Unlabelled	MOLM13_Labelled	MOLM13_Labelled	MOLM13_Labelled	MOLM13_Labelled	MOLM13_Unlabelled	MOLM13_Unlabelled	NOMO1_Labelled	NOMO1_Labelled	NOMO1_Labelled	NOMO1_Labelled	NOMO1_Unlabelled	NOMO1_Unlabelled
4F2_HUMAN	0.783497	0.62931	0.696207	0.80028	-0.366376	-0.470601	-0.742036	-0.664293	0.880087	0.771079	0.617784	0.463166	-0.788082	-0.645294	-0.907431	-0.264476	0.849173	0.709058	0.677309	0.720775	-0.700415	-0.487074	-0.651505	0.754378	1.02481	1.07811	1.05024	1.16201	-0.398415	-0.313421	0.339806	-0.195774	0.383311	0.464517	0.312931	0.245175	1.45337	-0.135968	-0.537257	-0.549398	-0.516355	-0.566723	-1.56146	-0.542278
A4_HUMAN	-1.61084	0	-3.17424	-3.80509	1.07677	1.08838	1.82737	1.48885	0	0	0	0	0.885169	1.53281	1.19866	1.48381	1.50659	1.48035	1.57563	1.41777	0	0.187261	0	0.309713	0	0	0	0	-2.15046	0	-1.66059	0	0	0	0	0	0.642782	-0.0638698	-1.0855	-1.11707	-0.692183	-0.597224	0	0
AAAT_HUMAN	0.739403	0.609861	0.801602	0.662067	0.525827	0.249198	0.670904	0.714175	0.921573	0.827283	0.678117	0.519885	0.572877	0.528499	0.442085	0.1204	0.467443	0.618355	0.559592	0.633218	-1.05563	-1.06356	-1.1913	-1.19221	0.93001	1.40942	1.54345	1.49604	-0.423923	-0.278858	-0.35244	-0.673608	0.253409	0.432762	0.404447	0.161903	-0.951388	-0.13895	-1.18619	-0.988917	-0.913908	-1.06066	-0.576722	-0.741788
ACATN_HUMAN	-3.35578	-2.59554	-3.80046	-2.62165	1.39707	0.496405	-0.333122	-1.27388	-0.407543	-0.923896	-0.773445	-0.161675	-0.855743	-0.848838	0.0917566	-1.06784	-0.0667909	0.314386	0.000989048	0.280333	0.695908	0	0.731746	0.819512	-0.335716	-0.108171	-0.383516	-0.423099	0.308745	1.36877	1.07662	0.383708	0.177812	0.198611	0.109711	1.70392	2.33402	2.71422	-0.136068	-0.131976	0.285014	0.272653	1.97763	1.53689
ADA10_HUMAN	0.749879	0.780322	0.767132	0.762223	-1.13139	-0.713011	-0.395441	-0.215778	0.855476	1.02009	1.18094	1.24309	-0.395973	-0.131792	-0.32464	-0.359432	0.684257	0.314473	0.494202	0.340199	-0.854121	-0.0672038	-0.697433	-0.543204	-0.0979927	-0.0537172	-0.294218	-0.150335	-0.291377	-0.11014	-0.209266	-0.269745	-0.111063	-0.111839	-0.463502	0.00726463	-1.41984	0.249421	0.532677	0.532658	0.513868	0.61572	-0.0630531	0.548924
ADA15_HUMAN	0.981453	1.00048	1.08576	0.987764	-0.668739	-0.387344	0	-0.827628	0.777488	0.896422	0.823984	0.630557	0	0	0	0	-0.210271	0.199269	0.255875	0.378233	0	0	0	0	-0.847795	-0.192355	-0.133325	-0.0873694	-0.91598	0	0	-1.40934	-1.24999	-1.98978	0	0	0	-0.227194	-0.545289	0	-0.644566	-0.853376	-0.51863	-0.763271
ADA22_HUMAN	0.611095	0.271355	0.273737	0.294858	0.100843	-0.467912	0.572767	0.342838	0.0808276	-0.170506	0.365803	0.126051	-1.24184	-1.48662	0.801524	-0.650841	1.44102	1.4763	-1.13282	-1.33666	0.253102	-0.0568213	0.457638	0.280346	-0.6009	-1.68736	-0.416595	-0.325846	0.379532	0.588403	0.662513	0.791457	-0.355178	-0.0790233	-0.678595	0.0451651	0.705794	-0.323627	-0.473843	-0.245575	-0.789585	-0.170617	0.258063	3.2859
ADAM8_HUMAN	-0.469014	-1.94329	-0.155112	-0.00152715	0	0	0	0	-0.570671	-0.448189	-0.73008	-0.0130927	0	-0.990472	-1.85764	-0.84195	-1.34985	-0.609901	-0.6395	-0.0832635	0	0	-2.32343	-1.39381	-0.306939	-0.184167	-0.418396	-0.385153	0.737701	0.758062	0.816522	1.20221	0.829872	0.774682	0.688725	0.8166	0.992854	1.10788	1.16224	0.994541	1.07175	0.977574	1.09679	0.563526
ADAM9_HUMAN	0.434713	0.43648	0.483832	0.358038	0.777847	0.482441	0.767865	0.142461	0.266052	0.507196	0.530248	0.474261	0.194607	-0.241524	0.0846843	-3.10062	-1.24142	-1.00881	-1.12	-1.37153	0	-0.184866	0.356022	0.191688	-0.818911	-0.59363	-1.29876	-1.03042	-0.162979	-0.714555	-0.514228	0.116553	0.75648	1.06873	0.638284	1.0562	0.4517	-0.0545332	1.4703	1.29024	1.35137	1.18634	0.108379	0.642038
ADCY7_HUMAN	0.509449	0.492032	0.718548	0.514027	-2.11604	0.670206	0.551458	-0.350549	-0.143806	0.0366699	-0.650954	-1.09141	0.347513	0.0306834	-0.386596	-1.18984	-0.20198	0.300399	-0.190171	0.647297	-0.611321	-1.2107	0.228495	-1.6754	1.14241	1.10155	1.22045	1.13207	0.35244	0.271792	0.386541	0.535214	0.209612	0.153529	0.281862	0.448628	-0.321778	0.678374	0.566541	0.611167	-0.123476	0.109529	0.25454	0.246754
AMPN_HUMAN	0.129011	0.13066	0.13662	0.104793	0.721945	0.462114	0.771571	0.409664	-0.805417	-0.60708	-1.59118	-1.65681	0.841051	0.59699	0.630998	0.288558	1.93066	1.82382	1.73956	1.70171	0.28863	-1.18457	0.503667	0.401547	1.9942	2.13883	1.95801	2.27916	-0.649448	0.00182654	-0.582436	-0.288588	-0.828916	-0.769502	-0.951722	-0.986726	0.616847	0.585861	-1.68401	-1.34293	-2.27246	-1.91555	-0.777918	-0.637998
ANO6_HUMAN	-0.228464	-0.214641	-0.187171	-0.129097	1.32988	1.33688	0.980143	1.18377	0.901697	0.841207	1.12318	1.09824	2.37564	2.35598	2.92819	2.69344	-0.429878	-0.395386	-0.420654	-0.313447	1.47988	-2.58704	1.09793	0.785285	-0.767823	-0.941893	-1.08128	-0.874771	-1.8115	-1.41074	-0.563304	-0.774626	-0.764877	-1.00709	-0.955609	-1.14232	0.185498	0.122566	-1.23135	-1.00045	-1.05976	-1.67155	0.219602	-0.5483
ANTR2_HUMAN	-0.0200584	0.00348533	-0.0786794	-0.0110827	-0.861286	-1.00182	-0.72232	-0.505509	-0.0160803	0.0540985	0.123881	0.174944	-1.32719	-0.254826	-0.665438	-0.325598	-0.0383623	0.843424	-0.00546739	0.911109	-0.112528	-0.413971	-0.634922	-0.434154	1.17432	1.22822	1.10637	1.29953	1.67641	1.5438	1.58901	1.67154	0.241238	0.250937	0.286171	0.288989	-0.178141	-0.499215	0.513297	0.237663	0.497076	0.389364	-0.420181	-0.749593
APLP2_HUMAN	-0.354092	-0.431668	-0.383385	-0.543109	0.105382	-0.0740188	-0.0837454	-0.0263615	0.578053	-0.411018	1.09466	1.21298	0.114618	-0.444843	0.537879	0.727297	-0.693743	0.309584	-0.834407	0.102444	0.137011	-1.3138	-2.9355	0.0238058	0.734815	0.6744	0.451981	0.666747	0.620741	0.560319	0.366898	0.733503	0.42282	0.725763	0.354284	0.329315	0	-1.60815	0.610919	0.942634	0.93831	1.10705	-0.918198	-0.0731929
ASIC1_HUMAN	0.480371	-0.295739	-0.163388	-0.164989	0	2.35497	0.629995	1.89883	-2.0761	-2.69415	-2.12867	-3.49425	1.63131	0.276909	1.37617	-0.25172	-1.56425	-1.51706	-0.385495	0.0545721	0	1.2638	0	1.44827	0.3341	0.533912	1.21779	-0.358141	-0.907941	-0.135567	0	0	0	0	0	0	0	0	-3.82884	0	0	0	0	0
AT131_HUMAN	-0.968622	-0.889863	-1.014	-0.893112	-1.49224	-1.3919	-1.72427	-2.24415	-0.881226	-0.169533	-0.380748	-0.143541	2.09664	2.28523	1.30447	1.6908	-0.556289	-0.115519	0.317492	-0.427655	2.27818	1.62568	1.98937	1.69218	-0.748292	-0.368158	-0.803511	-0.370723	0.117376	0.202991	0.377373	-0.130299	-0.481113	0.324259	-0.141848	0.15432	-1.45145	1.56017	-0.815335	-0.10085	-0.325578	-0.645314	1.12183	0.2965
AT1A1_HUMAN	0.538087	0.53234	0.633927	0.621279	-0.29715	-0.665806	-1.11026	-0.387864	0.516203	0.554758	0.358283	0.346416	-0.610262	-0.653199	-0.647362	-0.653839	1.12052	0.992491	1.144	1.11124	0.0297488	-0.592279	0.428186	0.136112	1.0806	1.10481	1.09429	1.20118	-0.642517	-0.533896	-0.530879	-0.925892	0.196138	0.134729	0.173409	0.002526	-0.362742	-0.564646	0.096095	0.184676	0.297767	0.349656	-0.928106	-0.877117
AT1A3_HUMAN	0.532052	0.631056	0.72258	0.688552	2.04829	1.49641	1.40462	0.737164	-0.096946	-0.109441	-0.511706	-0.450653	1.75779	1.61119	1.95119	2.05911	-0.756437	-1.12799	-0.615625	-0.834729	-0.704594	-1.19294	-1.14717	0.133695	-1.23809	-1.08077	-1.14606	-1.2181	-0.270186	-0.478757	-0.315209	-0.276092	0.3908	0.516427	0.352196	0.291766	0.609544	0.782872	-1.77164	-1.2095	-1.08658	-2.05491	-0.028429	-0.443709
AT1B1_HUMAN	0.548997	0.645284	0.701251	0.70868	2.21383	2.39751	-1.1711	1.29288	0.589189	0.647598	0.217861	0.360916	-0.617978	-0.149608	-0.101401	-0.34486	-0.918239	-0.344123	-0.38723	-0.795159	0.848899	0.649355	0.661074	0.77718	0.203498	0.607379	0.512127	0.662523	-0.341607	0.22052	0.417901	-0.624525	-1.24409	0.0928091	-1.20074	-2.22907	-1.13822	0.871307	-1.11867	0.137844	-2.53161	-2.71033	1.69551	1.56083
AT1B3_HUMAN	0.806236	0.842902	0.812718	0.795121	0.990498	0.817721	0.431036	0.0783591	0.846909	0.789723	0.681149	0.601246	0.328991	-0.112488	-0.962209	-0.236275	1.06893	0.561624	0.959906	0.529111	-1.4341	-0.357535	-0.439737	-0.362822	0.371183	0.316524	0.116147	0.0245588	-0.694115	-0.4436	-0.589921	-0.727703	0.58488	0.740376	0.540141	0.522663	0.0206062	-1.27255	0.186643	0.149916	0.375386	0.031011	-1.40502	-0.939467
AT2B4_HUMAN	0.30264	0.393548	0.32989	0.437094	-1.10109	-0.732595	-0.762932	-0.299146	0.600932	0.55731	0.308568	0.399128	-1.11772	-0.343223	-0.136311	-0.307553	-0.00843839	0.302397	0.554651	-0.0818258	0	0	0	-1.05766	0.927043	0.92423	0.559994	0.353115	0	0	-0.667919	1.76135	-0.884746	-0.216752	-0.464391	0.0681751	1.01792	1.40353	-0.0176878	0.225911	0.625199	-0.197755	-0.109693	0.535787
BASI_HUMAN	0.331636	0.239245	0.314979	0.37662	-0.503709	-1.17362	-1.34037	-0.695785	0.792952	1.01158	0.713937	0.945991	-0.382497	-0.46185	-0.678533	-0.683641	1.00508	0.810086	1.02229	0.859929	0.0538891	-0.115986	-0.360485	-0.580741	0.659316	0.738585	0.576817	0.752827	-0.619307	-0.602983	-0.767629	-0.839157	0.726129	0.806009	0.708687	0.697026	-0.10419	-0.0564702	0.0676862	0.175234	0.13756	0.063588	-0.458269	-0.874202
BCAM_HUMAN	1.27819	1.49552	1.27307	1.37253	0.644877	0.691041	0.276019	1.05412	1.04717	1.12361	1.16002	1.08874	0.849692	-0.0161442	1.13579	0.387136	2.1053	-2.01858	-2.16003	-1.05894	0.93173	0.579571	0.390291	-0.0782036	-0.387137	-0.699193	-0.489568	-0.195742	-0.362859	-0.965312	0.270809	-1.64248	-0.846331	-1.00143	-1.69639	-0.635006	-1.23879	-0.177124	-0.573428	-0.693377	0.304057	0.334248	-0.93035	-1.46498
BST1_HUMAN	1.07894	1.1363	1.26609	1.19654	0.854017	-0.945258	0	-2.19805	1.30765	1.46919	0.866863	1.01841	1.0831	0.864167	-1.98337	1.311	-0.376282	-0.28057	-0.926455	-0.188003	-0.139591	0.277861	0.398142	-0.127985	-0.499291	-1.36411	-0.346988	-0.489493	-0.0354344	-0.481516	0.498273	0.21784	-1.57939	-0.483588	-1.67961	-1.11845	0	0	-0.141179	-0.113862	-0.0860159	-0.151581	-0.215243	0.158432
BST2_HUMAN	1.0574	1.01306	1.1119	0.943566	-1.16013	-0.158796	-1.19158	-0.355805	0.960032	0.97346	0.91724	0.868282	-0.760561	-0.130407	-0.816113	0.131567	-0.578007	-0.355871	-0.740546	0.155043	-1.49025	0.872176	0	0.951476	0.151096	0.0715595	-0.125419	0.403662	0.161493	0.620872	0.0748264	-1.27543	0.135611	0.160286	0.0631844	0.0508507	0.193895	-0.36355	0.644668	0.334113	0.200271	0.516868	-0.0863295	-0.101199
BT2A1_HUMAN	0.212284	0.0981672	0.251844	-0.000373295	-0.0163215	0.875986	0.790965	1.54366	0.183782	0.397641	0.00430676	0.576907	-0.176239	-0.47303	-0.354062	-2.33118	0.0906805	0.19986	0.698515	0.46881	0.0777544	-0.628631	-1.3885	0.171798	0.381642	0.77627	0.131048	0.379572	0.874006	1.15367	0.881086	0.262766	0.203936	0.056346	0.0140349	-0.116819	0.66913	1.04364	-0.112005	-0.341119	-0.218186	-0.0972107	0.829263	0.635456
BT3A1_HUMAN	0.795732	1.22857	0.588446	0.919609	0	0	0	-0.548494	1.37368	1.50381	1.72802	0.205846	-0.789444	-1.38148	0.298296	0.122828	-0.0274551	0.17451	0.233316	0.430333	-0.531138	0	0.0858945	0	-0.807228	-0.710558	-1.39675	-1.03247	-1.31386	-0.90498	-0.78144	-1.05279	-1.22587	-1.51875	0	0	0	0	-0.339468	-0.0740798	0.0942966	-0.0645693	-0.123941	-0.0914082
BT3A2_HUMAN	-0.00691155	-0.451111	0.0351834	0.0334506	0.372362	1.87431	-0.620607	-0.722149	0.67242	0.160981	0.0246419	0.46671	-0.0226447	0.52324	0	-1.51846	-0.283646	0.551839	1.12731	0.669182	2.4318	0	1.63796	-0.54704	-0.0517827	0	0	-0.253764	1.01171	0	0	0	-1.03803	-1.92995	0	0	0	0	0	-1.76743	-1.48654	0	0	0
BT3A3_HUMAN	0.285984	0.319971	0.229768	0.27003	0	0	0	0	-0.375968	-0.983149	-0.879418	-0.383496	0	0	0	0	-0.876667	-1.97513	-1.49632	0	0	0	0	0	0	0	0	0	0	0	0	0	0.977134	-0.494152	-0.346534	-0.0623381	3.12251	-0.367252	-0.455676	-3.00439	-0.873811	-0.809442	1.17543	0
C1QR1_HUMAN	0.385884	0.629811	0.560052	0.372181	0	0	0	0	0.361169	0.84205	0.621004	0.926478	0	0	0	0	0	0	-2.34006	-2.57584	0	0	0	0	-1.46612	-0.952149	-2.07402	-2.26861	0	0	0	0	-0.842205	-0.199344	-0.689817	-0.439579	0	0	-0.476631	0.0928695	-0.0254757	-0.0251556	0	-1.68947
CADM1_HUMAN	-1.83156	-1.36585	0.596557	-1.65297	0.147898	-0.729587	-0.032003	0.0142989	-0.837135	-1.76751	-0.310962	0.647102	-0.164582	-2.32056	-1.16914	0	-0.216158	1.92774	-0.0462452	0.248274	0.386719	-0.0849451	0.477091	-0.155929	-1.06462	-0.323874	-1.16067	-1.26539	1.95497	1.02193	1.1138	0.542224	1.56319	1.65539	0.943405	1.5216	-0.116074	0.198954	1.42525	1.31445	1.26176	1.32183	0.0553652	0.0868755
CADM4_HUMAN	-0.620789	-0.460394	-0.713853	-0.576742	1.43151	0.895575	2.59292	2.17988	-2.1247	-1.28513	-1.41286	2.23646	2.31242	2.0835	2.16318	2.07368	-3.62681	-1.87713	-3.50833	-1.65955	1.83902	0.00499415	0.226771	1.22707	-0.556426	-1.19662	-0.934963	-0.591962	-0.0773691	0.70307	0.214793	0.544424	-0.692917	-0.866303	-0.469457	-1.21093	0.828636	0.177052	-0.809059	0.47702	-0.992479	-2.31127	0.424272	-0.0469976
CAHD1_HUMAN	0.517799	0.512227	0.40821	0.517439	0.183705	1.77016	1.02469	-0.625867	-0.740072	0.423764	-0.231638	-0.291145	-1.46421	2.06807	-0.13996	-0.895507	0.376419	0.265192	0.574451	0.236112	-0.00818997	-1.7506	-0.721174	0.575354	1.22957	1.02604	1.04804	0.667409	1.40579	1.43287	1.56606	1.90198	-1.2748	-2.48779	-1.42664	-1.66006	0	0	-0.915403	-0.838442	0.520404	-0.943868	0.0686101	-0.530464
CBPD_HUMAN	-0.331612	-0.494374	0.728827	-0.748298	2.52539	-0.123378	-0.888787	-0.589318	-0.89885	-0.404227	-0.443747	-0.507477	-0.308183	-0.572973	0.00688647	-1.06766	-0.123378	-0.217506	-0.183587	-0.056838	-1.08415	-1.71275	-1.53362	0.302172	-0.0663308	-0.103017	-0.112051	-0.419878	-0.231005	-0.42347	-0.376458	-0.283854	1.38176	1.60277	1.44185	1.38862	1.82325	1.49301	1.00868	0.812009	1.00685	0.862358	-0.100689	-0.0705284
CBPM_HUMAN	-0.244681	-0.108867	-0.100976	-0.240126	1.04876	0.675494	0.562334	0.832823	-0.168602	-0.0908017	-0.128877	-0.0294785	-1.17906	0.792015	-0.763729	-0.234058	-0.775215	-0.867928	-1.0447	-0.706519	-0.197826	0.285076	-0.042145	-3.59175	0.116818	-0.0723216	-0.465658	-0.799002	0.230657	-0.31481	-0.427404	0.255553	1.11368	1.17386	1.23472	1.1483	0.98893	-0.453884	1.31129	1.1542	1.27578	1.19314	0.0723904	-0.0288936
CC50A_HUMAN	1.72014	1.66706	1.81891	1.44077	0.935661	0.839106	-0.0458679	-0.0740351	1.2586	1.4595	0.972461	0.88601	-0.375587	-0.631112	-0.267872	-0.589784	0.0221352	-0.219788	0.0394515	0.301542	0.12331	0.189506	0.734588	0.64217	-0.264531	-0.122364	-0.323378	-0.288732	-2.3203	-2.10535	-1.41818	-1.6236	-0.326576	-0.600427	-0.693262	-1.14662	1.44306	0.74937	-0.958449	-0.69349	-0.827833	-0.93738	0.613884	0.578784
CCRL2_HUMAN	0.554823	0.71953	0.675781	0.606908	0	0	0.317785	-0.397293	0.623961	0.448608	0.641271	0.365733	0	0.685252	-0.393183	0	-3.32955	-1.56223	-1.15119	-1.74598	0	-0.494091	0	0.629558	-0.277574	-0.256545	-1.1854	-0.323777	0.211917	0.551694	0.736501	0.721077	-0.710472	-0.970257	-0.487668	-2.12714	2.65985	2.82631	-0.29476	0	-1.62326	-0.225662	-0.235723	1.80702
CD109_HUMAN	0.228044	-0.92714	-1.23594	-1.63881	-0.891851	-1.164	0.305157	0.785599	-1.4885	-2.06897	-1.59465	-0.278748	0.031595	-0.667401	0.633466	0.92296	-0.341611	-0.256995	-0.261826	0.0100112	-1.24514	-0.411783	-1.61731	-1.32941	-0.196159	-0.0853058	-0.709154	-0.376085	0.448128	1.00279	0.526737	0.822758	-1.37709	1.26833	0.694392	1.87373	0.314806	0.889972	0.843993	1.82595	1.5495	1.93333	0.901142	1.27426
CD14_HUMAN	-0.0878971	-0.0331542	-0.153509	-0.0648318	-0.940296	0	-0.601795	0	0.230506	0.141486	0.253782	0.0676454	0	0.265838	-1.31093	-1.34358	-0.140926	0.541583	-0.0417081	0.615271	0.346803	0	-0.849589	0.533677	0.922574	-0.142369	1.23843	1.1679	0.79192	0.719581	0.232106	0.725252	-0.725365	0	0	-2.43106	0	0	0.286295	0.357048	0.532998	0.487801	-1.69407	0
CD151_HUMAN	0.274301	0.297999	0.291104	0.245708	0	0	0	0	0.208955	0.137235	-0.0746933	-0.12457	0	0	0	0	1.09165	-0.808223	1.3148	0.121759	-1.29782	0	0	0	-0.845017	-2.92203	-0.948411	0.326268	-0.367389	-0.574256	-0.339027	-0.531207	-1.9395	0.442841	0.404049	0.393764	0	0	-0.0841599	-0.0928396	0.0313856	-0.0482816	-1.33153	0
CD166_HUMAN	0.454897	0.444369	0.449493	0.425457	-0.814524	-0.613016	0.0065858	-2.17523	0.482998	0.556474	0.659283	0.768757	-0.899797	-0.925777	0.12517	0.0526428	0.360683	0.113441	0.407285	0.0738852	-0.129341	-0.409805	-0.411833	-1.84637	0.289954	0.407687	0.160534	0.356077	-0.0711115	-0.121434	-0.165148	-0.590338	0.16328	0.244015	0.359508	0.279369	0.0386197	0.423163	0.712384	0.659728	0.68571	0.68632	0.242048	-0.0231221
CD180_HUMAN	-0.588831	-0.396429	-0.616356	-0.554867	0.307049	-1.49924	-1.48336	1.44005	-0.0839733	-0.0925938	-0.161444	-0.156231	0.391823	-1.7196	-1.09254	-0.560357	-0.219341	-0.381407	-0.981662	-0.0768898	-0.00112046	1.57585	-1.09285	-1.24511	-0.298898	-0.126703	0.323189	0.335095	-0.0952501	0.431331	1.38514	1.08115	0.689876	0.875842	0.696263	0.42014	1.79848	0.593161	1.15717	1.31138	0.718135	1.02113	0.461491	0.285649
CD1D_HUMAN	-0.550733	-0.333131	-0.877254	-0.363776	0	0	0	-0.0176108	-0.116286	-0.134106	-0.477194	-0.445617	0.3584	0.831445	0	0	0	0	0	0	0	0	0	0	0	0	0	0	0	0	0	0	0	-1.39077	-3.21279	0	0	0	0.315791	1.33992	0.878283	1.54212	0	-1.24544
CD276_HUMAN	-0.638307	-2.87542	-0.89852	-3.82368	0.346939	0.540806	1.09387	0.861825	-1.6115	-1.08866	-1.8469	-0.626287	0.604017	0.548761	-0.454125	-0.0129605	0	0.0418732	-1.97461	0.594452	-0.421532	0.748279	-1.43406	0.4866	0.822554	0.799793	0.833922	0.933481	1.09997	0	0	1.08612	0.277998	0.363577	0.190956	0.23365	-0.00718525	0.100248	2.03531	2.0006	1.79454	1.83633	0.450321	1.54871
CD33_HUMAN	0.507489	0.125148	0.464975	0.136461	-0.672249	-1.62846	-1.59449	-1.03949	0.838938	0.831362	1.0235	0.983087	-0.609849	-0.558965	-0.547939	-0.629191	0.284724	0.0041997	0.377148	0.106609	0.180109	0.0347179	-0.77855	-0.881113	0.214895	0.1448	-0.292938	-0.00921283	0.149482	0.27353	0.252993	0.327676	0.787372	0.848608	1.11424	0.756532	0.592617	-0.149749	0.410826	0.457871	0.324168	0.452748	0.677658	0.380274
CD34_HUMAN	-1.04627	0.0238738	-0.754743	0.357055	0	0	0	0	0.502262	1.01008	-1.98201	0.523288	0	0	0	0	-1.9357	-1.28836	-0.835069	-0.101064	0	-1.28201	0	0	-2.01667	0.480769	-0.284435	-0.789479	0	0	0.779566	0.485727	0.00738455	-0.0959022	0.0446632	-2.84794	0	0	0.142054	-0.576427	-0.0473029	-0.0901262	-0.637959	-0.0915418
CD36_HUMAN	1.32248	1.54078	1.41485	1.36241	0.894914	0.927876	0	-1.21336	1.27295	1.57219	1.3718	1.29528	0	0	-0.559869	-0.221902	-0.180429	-0.220411	-0.229279	-0.209819	0	-0.637674	-1.01675	-0.294465	-0.5645	-0.525033	-1.55251	-0.352622	-0.00763541	0.248371	-1.18364	-0.249764	-0.301128	-0.517207	-0.439088	-0.467259	0	0	-0.46385	-0.445909	-0.718447	-0.262631	0.242024	0.480905
CD37_HUMAN	1.29006	1.21804	1.2806	1.14895	-0.635437	0.0367428	1.13228	1.12583	1.10104	0.886032	0.62944	0.56976	1.03034	0.966754	0.955351	0	-1.59234	0	-1.9241	-2.33495	-0.987818	0	0.125472	0	0.861112	-1.37579	0.563657	-1.39844	-0.813571	-0.886013	-0.753657	-0.433149	0.685628	0.888369	0.661487	0.763476	-0.224643	0	0.180761	-0.00135784	-0.924208	-0.389119	-0.893519	-0.294394
CD38_HUMAN	0.682411	0.610971	0.646603	0.616371	-0.316564	-1.05191	0.0545757	0.651935	1.13137	0.986084	1.13141	1.20583	-1.11243	-0.444937	-0.665758	-0.0878544	0.21867	0.0545021	0.210341	-1.11817	-0.230923	-0.510853	-0.298223	-0.0917102	0.449476	0.312752	0.0361473	0.31602	-0.633162	-0.492492	-0.515121	-0.558692	0.810719	0.870354	0.928045	0.854057	-1.84684	-0.241351	0.443234	0.436269	0.16622	0.2572	0.480622	0.320685
CD4_HUMAN	0.459518	0.507105	0.418785	0.529615	-0.552442	0.0577337	-0.709224	0.231025	0.386198	0.337246	0.749705	0.77938	0.108481	-0.68414	-0.21583	-1.00156	0.346285	0.157946	0.40368	0.441729	-1.00575	-0.646649	0	-0.598145	0.123956	0.059613	-0.096192	-0.0786349	0.366869	0.486363	0.491564	0.457456	0.399664	0.523637	0.486982	0.498896	-0.161144	-1.10338	0.833565	0.492221	0.713862	0.662663	0.0774277	-0.151011
CD44_HUMAN	0.813216	0.771047	0.862895	0.850819	-0.039886	-0.161302	-0.31127	-0.423172	1.33633	1.37036	0.998575	1.00703	-0.540832	-0.482783	-0.227885	-0.421486	0.681098	0.551539	0.636125	0.523642	-0.662147	-0.919718	-0.684604	-0.676166	0.492469	0.521771	0.411018	0.55008	-1.24042	-0.887749	-0.994342	-0.732356	0.330614	0.0607269	0.298317	0.0474452	-0.346635	-0.368104	0.435782	0.448167	0.350139	0.303906	0.0317559	-0.067879
CD47_HUMAN	0.988787	1.04044	0.99168	1.02624	-0.837156	-0.852535	-0.429927	-0.567823	1.05751	0.872579	0.730716	0.787932	-0.508898	-0.96501	-1.22986	0	0.42288	0.659781	0.518007	0.760089	0.151762	-0.269322	0.446567	0.0650928	0.281515	0.0894741	0.346329	0.440875	0.387785	-0.0495029	0.0462601	0.0289517	0.338969	-0.0433897	0.192571	0.160389	-0.610552	-1.53803	-0.22006	-0.0126535	-0.111918	-0.0322236	-0.182752	0.00844599
CD48_HUMAN	0.0723524	0.180123	0.480995	0.537603	1.5173	1.60574	1.8958	1.69442	0.10063	0.282966	-0.354111	0.197202	1.27914	1.23685	1.44064	1.12679	-1.30785	-1.04823	-1.11442	-1.00256	-1.73473	1.48949	1.24306	1.52203	-0.847754	-1.15144	-1.36671	-2.06949	0.478745	0.0868534	-1.36418	0.206785	0	-1.23451	-2.2835	-2.34288	-1.03607	-0.798102	0.492698	0.442265	0.673061	0.370689	0	-2.12707
CD63_HUMAN	0.795693	0.789727	0.87251	0.914654	-0.109595	-0.330914	0	0	1.09866	1.27134	1.02861	0.914958	0.315817	0.199178	-0.429089	-0.287155	0.431993	0.105112	0.797371	-0.119638	-0.487277	0	-1.274	0	-0.907754	0.0442011	-0.732559	-0.366318	0	0	-0.874992	-3.34954	0.157252	0.238937	0.129899	-0.082518	-0.0416474	0	0.245076	-0.268839	-0.218972	-0.589385	-0.604347	0
[truncated: 313 more rows]

## Sheet: Data Table S9E
Protein		FUJI_Labelled...2	FUJI_Labelled...3	FUJI_Labelled...4	FUJI_Labelled...5	Kasumi_Labelled...10	Kasumi_Labelled...11	Kasumi_Labelled...12	Kasumi_Labelled...13	HL60_Labelled...22	HL60_Labelled...23	HL60_Labelled...24	HL60_Labelled...25	NB4_Labelled...30	NB4_Labelled...31	NB4_Labelled...32	NB4_Labelled...33	MOLM13_Labelled...38	MOLM13_Labelled...39	MOLM13_Labelled...40	MOLM13_Labelled...41	NOMO1_Labelled...44	NOMO1_Labelled...45	NOMO1_Labelled...46	NOMO1_Labelled...47	OCI-AML2_Labelled...54	OCI-AML2_Labelled...55	OCI-AML2_Labelled...56	OCI-AML2_Labelled...57
[truncated: 29 more rows]

[truncated: 1 more sheets: Data Table S9F]
