# Supplementary material for: Surfaceome Capture by Multiplex Biotinylation Enables Enhanced Identification of Cell Surface Proteins by Mass Spectrometry
Source: Mol Cell Proteomics. 2026 Apr 22;25(6):101572. doi: 10.1016/j.mcpro.2026.101572 (PMC13202573; doi:10.1016/j.mcpro.2026.101572)
Supplement: Supplemental Table S10 [file mmc10.xlsx]

## Sheet: READ ME
Supplementary Table S10:Peptide and Protein identifications for Cell surface proteomics data associated with SUCAM for 7 AML cell lines,related to Fig. 8
S10A: Peptide and Protein Identifications in Surfaceome for SUCAM in p31/FUJI
S10B: Peptide and Protein Identifications in Surfaceome for SUCAM in Kasumi
S10C: Peptide and Protein Identifications in Surfaceome for SUCAM in HL-60
S10D: Peptide and Protein Identifications in Surfaceome for SUCAM in NB4
S10E: Peptide and Protein Identifications in Surfaceome for SUCAM in MOLM13
S10F: Peptide and Protein Identifications in Surfaceome for SUCAM in OCI-AML2
S10G: Peptide and Protein Identifications in Surfaceome for SUCAM in NOMO1

## Sheet: Data Table S10A
acc.no	protein	peptide	pep_mod	m_z	best_tr	z_pept	xmod_pos	max_ppm	min_ppm	mean_ppm	min_tR	max_tR	prot_scr	max_expectancy	Mean_expt	max_scr	mean_scr	N_peptides	pep_start	pep_end	max_delta_score	peptide_heading	...33	SumInten	...35	db_id	...38	X	UniProt.accession	UniProt.description	UniProt.gene	Surfaceome.Label	Surfaceome.Label.Source	Comment	length	TM.domains	signalpeptide	topology	topology.source	MachineLearning.trainingset	MachineLearning.score	MachineLearning.FPR.class..1.1...2.5...3.15..	Ensembl.gene	Ensembl.protein	CD.number	Membranome.Almen.main.class	Membranome.Almen.sub.class	nxst.motifs	noncyt..nxst.count
MRP1_HUMAN	Multidrug resistance-associated protein 1 OS=Homo sapiens OX=9606 GN=ABCC1 PE=1 SV=3	MSSEMETNIVAVER	NA	798.373	44.6207	2	x'0000000000000000	1.34505	-1.87806	-1.26354	44.6207	44.9062	1796.81	5.68995e-12	5.68995e-12	124.31	124.31	4	1250	1263	122.44	11806: Scan 16220 (rt=44.6207) [\\qmcr.qmul.ac.uk\rfs\HAEMONC\Pedro's Lab\Cell Signalling Proteomics\Ana Levi\Exp11\QE1_MS_Ana_Levi_Exp11_Sample13.raw]	ABCC1(1249-1263, no_mod);	39584.3	ABCC1;	p20790	792	792	P33527	Multidrug resistance-associated protein 1	ABCC1	surface	pos. trainingset	NA	1531	17	0	NC:1-36;TM:37-56;CY:57-75;TM:76-94;NC:95-99;TM:100-124;CY:125-135;TM:136-153;NC:154-172;TM:173-191;CY:192-315;TM:316-335;NC:336-362;TM:363-385;CY:386-436;TM:437-459;NC:460-464;TM:465-485;CY:486-542;TM:543-571;NC:572-590;TM:591-611;CY:612-968;TM:969-991;NC:992-1023;TM:1024-1045;CY:1046-1089;TM:1090-1110;NC:1111-1115;TM:1116-1134;CY:1135-1199;TM:1200-1220;NC:1221-1226;TM:1227-1247;CY:1248-1531	uniprot - CSPA confirmed	surface	0.7953	1	ENSG00000103222;ENSG00000278183	ENSP00000382342;ENSP00000483316	NA	Transporters	Active_transporters;ABCC	19;23;71;354;648;719;767;819;929;1006;1156;1314;1344;1429	4
ITAM_HUMAN	Integrin alpha-M OS=Homo sapiens OX=9606 GN=ITGAM PE=1 SV=2	VQSLVLGAPR	NA	520.317	40.4526	2	x'000000000000	1.24396	-0.527624	0.45445	40.3517	40.7175	2206.18	3.44972e-09	3.44972e-09	90.75	90.75	17	416	425	90.38	9839: Scan 14040 (rt=40.4526) [\\qmcr.qmul.ac.uk\rfs\HAEMONC\Pedro's Lab\Cell Signalling Proteomics\Ana Levi\Exp11\QE1_MS_Ana_Levi_Exp11_Sample13.raw]	ITGAM(415-425, no_mod);ITGAX(416-426, no_mod);	267093	ITGAM; ITGAX;	p31625	481	481	P11215	Integrin alpha-M	ITGAM	surface	machine learning	NA	1152	1	1	SP:1-16;NC:17-1107;TM:1108-1130;CY:1131-1152	uniprot - CSPA confirmed	NA	0.8663	1	ENSG00000169896	ENSP00000287497	CD11b	Receptors	Other_receptors;Integrin	86;240;391;469;692;696;734;801;880;900;911;940;946;978;993;1021;1044;1050;1075	19
OR1L1_HUMAN	Olfactory receptor 1L1 OS=Homo sapiens OX=9606 GN=OR1L1 PE=3 SV=3	ILITVLK	NA	400.287	45.9231	2	x'000000000	0.108946	-0.517183	-0.366912	45.8927	46.1516	24.99	0.00316957	0.00316957	24.99	24.99	7	271	277	13.89	12416: Scan 16904 (rt=45.9231) [\\qmcr.qmul.ac.uk\rfs\HAEMONC\Pedro's Lab\Cell Signalling Proteomics\Ana Levi\Exp11\QE1_MS_Ana_Levi_Exp11_Sample13.raw]	OR1L1(270-277, no_mod);	105937	OR1L1;	p12980	2038	2038	Q8NH94	Olfactory receptor 1L1	OR1L1	surface	pos. trainingset	NA	360	7	0	NC:1-76;TM:77-98;CY:99-109;TM:110-131;NC:132-150;TM:151-170;CY:171-189;TM:190-212;NC:213-252;TM:253-275;CY:276-286;TM:287-310;NC:311-321;TM:322-341;CY:342-360	uniprot	surface	0.9831	1	ENSG00000173679	ENSP00000362790	NA	Receptors	GPCR;Olf	55;315	2
PTPRG_HUMAN	Receptor-type tyrosine-protein phosphatase gamma OS=Homo sapiens OX=9606 GN=PTPRG PE=1 SV=4	ATISHVSPDSLYLFR	NA	569.303	50.9092	3	x'00000000000000000	1.30097	-0.31791	0.315564	50.8828	51.0191	686.78	1.18479e-08	1.18479e-08	93.43	93.43	13	408	422	83.01	14728: Scan 19449 (rt=50.9092) [\\qmcr.qmul.ac.uk\rfs\HAEMONC\Pedro's Lab\Cell Signalling Proteomics\Ana Levi\Exp11\QE1_MS_Ana_Levi_Exp11_Sample13.raw]	PTPRG(407-422, no_mod);	74074.6	PTPRG;	p02301	633	633	P23470	Receptor-type tyrosine-protein phosphatase gamma	PTPRG	surface	machine learning	NA	1445	1	1	SP:1-19;NC:20-736;TM:737-762;CY:763-1445	uniprot - CSPA confirmed	NA	0.976	1	ENSG00000144724	ENSP00000418112	NA	Receptors	Other_receptors;ReceptorTypePhosphatases	109;113;156;359;444;619;631;722;813;863;1181;1207;1252	8
I17RA_HUMAN	Interleukin-17 receptor A OS=Homo sapiens OX=9606 GN=IL17RA PE=1 SV=2	IQDLEMFQPGR	NA	667.333	49.8847	2	x'0000000000000	1.01752	-2.9145	0.387198	49.7914	49.9815	155.18	4.82271e-07	4.82271e-07	80.23	80.23	7	536	546	75.24	14249: Scan 18927 (rt=49.8847) [\\qmcr.qmul.ac.uk\rfs\HAEMONC\Pedro's Lab\Cell Signalling Proteomics\Ana Levi\Exp11\QE1_MS_Ana_Levi_Exp11_Sample13.raw]	IL17RA(535-546, no_mod);	39148.6	IL17RA;	p13475	2195	2195	Q96F46	Interleukin-17 receptor A	IL17RA	surface	pos. trainingset	NA	866	1	1	SP:1-32;NC:33-319;TM:320-344;CY:345-866	uniprot - CSPA confirmed	surface	0.9351	1	ENSG00000177663	ENSP00000320936	CD217	Receptors	Other_receptors;IL17	49;54;67;206;225;242;265	7
TRFM_HUMAN	Melanotransferrin OS=Homo sapiens OX=9606 GN=MELTF PE=1 SV=2	HSTVLENTDGK	NA	600.797	20.4626	2	x'0000000000000	0.413478	-0.586873	0.413478	20.0638	20.5426	461.134	2.87351e-08	2.87351e-08	87.22	87.22	9	229	239	87.22	706: Scan 3721 (rt=20.4626) [\\qmcr.qmul.ac.uk\rfs\HAEMONC\Pedro's Lab\Cell Signalling Proteomics\Ana Levi\Exp11\QE1_MS_Ana_Levi_Exp11_Sample13.raw]	MELTF(228-239, no_mod);	6581.09	MELTF;	p11645	425	425	P08582	Melanotransferrin	MFI2	surface	GPI (UniProt)	NA	738	0	1	SP:1-19;NC:20-738	uniprot - CSPA based sp-noncyt - CSPA confirmed	NA	0.6747	2 (nonTM)	ENSG00000163975	ENSP00000296350	CD228	NA	NA	38;135;515	3
4F2_HUMAN	4F2 cell-surface antigen heavy chain OS=Homo sapiens OX=9606 GN=SLC3A2 PE=1 SV=3	VAGSPGWVR	NA	464.754	34.0054	2	x'00000000000	3.26363	-1.65285	-0.359033	33.8679	34.1456	1658.54	4.0403e-08	4.0403e-08	84.33	84.33	17	172	180	75.25	6817: Scan 10636 (rt=34.0054) [\\qmcr.qmul.ac.uk\rfs\HAEMONC\Pedro's Lab\Cell Signalling Proteomics\Ana Levi\Exp11\QE1_MS_Ana_Levi_Exp11_Sample13.raw]	SLC3A2(171-180, no_mod);	573004	SLC3A2;	p29455	418	418	P08195	4F2 cell-surface antigen heavy chain	SLC3A2	surface	pos. trainingset	NA	630	1	0	CY:1-183;TM:184-205;NC:206-630	uniprot - CSPA confirmed	surface	0.694	2	ENSG00000168003	ENSP00000367122	CD98	Transporters	SLC;Other;SLC3	365;381;424;506	4
ICAM3_HUMAN	Intercellular adhesion molecule 3 OS=Homo sapiens OX=9606 GN=ICAM3 PE=1 SV=2	QPAVEEPAEVTATVLASR	NA	934.492	52.6548	2	x'00000000000000000000	1.29568	-1.72526	-0.0969486	52.5111	64.8753	586.75	1.40541e-12	1.40541e-12	131.4	131.4	20	164	181	131.4	15533: Scan 20332 (rt=52.6548) [\\qmcr.qmul.ac.uk\rfs\HAEMONC\Pedro's Lab\Cell Signalling Proteomics\Ana Levi\Exp11\QE1_MS_Ana_Levi_Exp11_Sample13.raw]	ICAM3(163-181, no_mod);	139702	ICAM3;	p23957	787	787	P32942	Intercellular adhesion molecule 3	ICAM3	surface	machine learning	NA	547	1	1	SP:1-29;NC:30-485;TM:486-510;CY:511-547	uniprot - CSPA confirmed	NA	0.9621	1	ENSG00000076662	ENSP00000160262	CD50	Receptors	IG;OtherOther	52;84;87;101;110;134;206;264;295;308;320;363;389;453;457	15
4F2_HUMAN	4F2 cell-surface antigen heavy chain OS=Homo sapiens OX=9606 GN=SLC3A2 PE=1 SV=3	LDYLSSLK	NA	469.764	46.8286	2	x'0000000000	1.26292	-0.337062	-0.358396	46.6817	47.0394	1658.54	3.29794e-05	4.9435e-05	54.36	53.075	25	248	255	49.43	12833: Scan 17368 (rt=46.8286) [\\qmcr.qmul.ac.uk\rfs\HAEMONC\Pedro's Lab\Cell Signalling Proteomics\Ana Levi\Exp11\QE1_MS_Ana_Levi_Exp11_Sample13.raw]	SLC3A2(247-255, no_mod);	1.08911e+06	SLC3A2;	p16140	418	418	P08195	4F2 cell-surface antigen heavy chain	SLC3A2	surface	pos. trainingset	NA	630	1	0	CY:1-183;TM:184-205;NC:206-630	uniprot - CSPA confirmed	surface	0.694	2	ENSG00000168003	ENSP00000367122	CD98	Transporters	SLC;Other;SLC3	365;381;424;506	4
AT1A1_HUMAN	Sodium/potassium-transporting ATPase subunit alpha-1 OS=Homo sapiens OX=9606 GN=ATP1A1 PE=1 SV=1	TSATWLALSR	NA	553.304	48.3996	2	x'000000000000	3.20932	-0.104111	0.167483	48.3134	48.5949	2583.21	2.59461e-08	2.59461e-08	88.46	88.46	17	414	423	75.83	13562: Scan 18173 (rt=48.3996) [\\qmcr.qmul.ac.uk\rfs\HAEMONC\Pedro's Lab\Cell Signalling Proteomics\Ana Levi\Exp11\QE1_MS_Ana_Levi_Exp11_Sample13.raw]	ATP1A1(413-423, no_mod);	87424.7	ATP1A1;	p28859	381	381	P05023	Sodium/potassium-transporting ATPase subunit alpha-1	ATP1A1	surface	pos. trainingset	NA	1023	10	0	CY:1-95;TM:96-114;NC:115-129;TM:130-149;CY:150-290;TM:291-312;NC:313-318;TM:319-344;CY:345-775;TM:776-796;NC:797-801;TM:802-824;CY:825-848;TM:849-872;NC:873-912;TM:913-932;CY:933-952;TM:953-970;NC:971-984;TM:985-1002;CY:1003-1023	uniprot	surface	0.5464	3	ENSG00000163399	ENSP00000295598	NA	Transporters	Active_transporters;P-ATPase	215;405;483;497;638;720	0
LCAP_HUMAN	Leucyl-cystinyl aminopeptidase OS=Homo sapiens OX=9606 GN=LNPEP PE=1 SV=3	VTFMSAVSSQEK	NA	657.325	42.3751	2	x'00000000000000	0.538612	-3.83429	0.538612	42.2409	42.4701	351.83	2.94015e-05	2.94015e-05	61.46	61.46	6	219	230	61.46	10752: Scan 15057 (rt=42.3751) [\\qmcr.qmul.ac.uk\rfs\HAEMONC\Pedro's Lab\Cell Signalling Proteomics\Ana Levi\Exp11\QE1_MS_Ana_Levi_Exp11_Sample13.raw]	LNPEP(218-230, no_mod);	58836	LNPEP;	p31891	2708	2708	Q9UIQ6	Leucyl-cystinyl aminopeptidase	LNPEP	surface	pos. trainingset	NA	1025	1	0	CY:1-110;TM:111-131;NC:132-1025	uniprot - CSPA confirmed	surface	0.7826	1	ENSG00000113441	ENSP00000231368	NA	Enzymes	3.4.11	83;145;184;215;256;266;368;374;448;525;578;598;664;682;760;834;850;989	17
PTPRC_HUMAN	Receptor-type tyrosine-protein phosphatase C OS=Homo sapiens OX=9606 GN=PTPRC PE=1 SV=3	ARPGMVSTFEQYQFLYDVIASTYPAQNGQVK	2 Deamidated (NQ); Oxidation (M)	1176.23	69.4188	3	x'000003000001000000000000001000000	-1.34783	-1.34783	-1.34783	69.4188	69.4188	2515.59	0.0108347	0.0108347	33.49	33.49	4	1207	1237	10.1	22561: Scan 28004 (rt=69.4188) [\\qmcr.qmul.ac.uk\rfs\HAEMONC\Pedro's Lab\Cell Signalling Proteomics\Ana Levi\Exp11\QE1_MS_Ana_Levi_Exp11_Sample13.raw]	PTPRC(Q1217);PTPRC(Q1232);PTPRC(M1211);	31570	PTPRC;	p02058	423	423	P08575	Receptor-type tyrosine-protein phosphatase C	PTPRC	surface	machine learning	NA	1304	1	1	SP:1-23;NC:24-575;TM:576-597;CY:598-1304	uniprot	NA	0.978	1	ENSG00000081237;ENSG00000262418	ENSP00000356346;ENSP00000461074;ENSP00000458322;ENSP00000471843	CD45	Receptors	Other_receptors;ReceptorTypePhosphatases	78;90;95;184;190;197;232;260;270;276;335;378;419;468;488;529;707;919;966;1017;1122;1150	16
AMPN_HUMAN	Aminopeptidase N OS=Homo sapiens OX=9606 GN=ANPEP PE=1 SV=4	DNEETGFGSGTR	NA	635.271	29.7318	2	x'00000000000000	-0.381545	-1.95818	-0.759937	29.6682	29.9169	1786.43	2.25809e-09	2.25809e-09	93.32	93.32	16	924	935	93.32	4822: Scan 8384 (rt=29.7318) [\\qmcr.qmul.ac.uk\rfs\HAEMONC\Pedro's Lab\Cell Signalling Proteomics\Ana Levi\Exp11\QE1_MS_Ana_Levi_Exp11_Sample13.raw]	ANPEP(923-935, no_mod);	119751	ANPEP;	p04074	523	523	P15144	Aminopeptidase N	ANPEP	surface	pos. trainingset	NA	967	1	0	CY:1-11;TM:12-33;NC:34-967	uniprot - CSPA confirmed	surface	0.6296	2	ENSG00000166825	ENSP00000300060	CD13	Enzymes	3.4.11	42;128;234;265;319;527;573;625;681;735;818	11
S43A3_HUMAN	Solute carrier family 43 member 3 OS=Homo sapiens OX=9606 GN=SLC43A3 PE=1 SV=2	SFLYGSNAAFLTLAFPSEHFGK	NA	802.071	66.188	3	x'000000000000000000000000	0.730695	-1.4539	-0.704897	66.0998	66.344	119.19	4.24237e-07	4.24237e-07	78.4	78.4	8	403	424	78.4	21272: Scan 26598 (rt=66.188) [\\qmcr.qmul.ac.uk\rfs\HAEMONC\Pedro's Lab\Cell Signalling Proteomics\Ana Levi\Exp11\QE1_MS_Ana_Levi_Exp11_Sample13.raw]	SLC43A3(402-424, no_mod);	94084	SLC43A3;	p25692	1753	1753	Q8NBI5	Solute carrier family 43 member 3	SLC43A3	surface	machine learning	NA	491	12	0	CY:1-11;TM:12-33;NC:34-70;TM:71-92;CY:93-98;TM:99-117;NC:118-122;TM:123-145;CY:146-183;TM:184-204;NC:205-245;TM:246-262;CY:263-281;TM:282-300;NC:301-317;TM:318-338;CY:339-357;TM:358-381;NC:382-391;TM:392-415;CY:416-424;TM:425-444;NC:445-455;TM:456-477;CY:478-491	constrained phobius - prefered over uniprot based on cspa - CSPA confirmed	NA	0.6647	2	ENSG00000134802	ENSP00000337561;ENSP00000378555;ENSP00000378556;ENSP00000436254	NA	Transporters	SLC;MFS;SLC43	56;220;229	3
AT2B2_HUMAN	Plasma membrane calcium-transporting ATPase 2 OS=Homo sapiens OX=9606 GN=ATP2B2 PE=1 SV=2	LPDESFR	NA	432.218	29.8347	2	x	1.08532	0.366411	1.08532	29.8258	29.8347	200.47	0.0282808	0.0282808	31.26	31.26	2	615	621	0	4870: Scan 8439 (rt=29.8347) [\\qmcr.qmul.ac.uk\rfs\HAEMONC\Pedro's Lab\Cell Signalling Proteomics\Ana Levi\Exp11\QE1_MS_Ana_Levi_Exp11_Sample13.raw]	ATP2B2(614-621, no_mod);	51338.2	ATP2B2;	p18401	1103	1103	Q01814	Plasma membrane calcium-transporting ATPase 2	ATP2B2	surface	machine learning	NA	1243	10	0	CY:1-97;TM:98-120;NC:121-150;TM:151-170;CY:171-392;TM:393-416;NC:417-442;TM:443-466;CY:467-877;TM:878-897;NC:898-908;TM:909-928;CY:929-952;TM:953-972;NC:973-992;TM:993-1011;CY:1012-1030;TM:1031-1051;NC:1052-1062;TM:1063-1084;CY:1085-1243	uniprot	NA	0.6906	2	ENSG00000157087	ENSP00000324172;ENSP00000353414	NA	Transporters	Active_transporters;P-ATPase	16;328;492;567;857;1199;1209;1218	0
S4A7_HUMAN	Sodium bicarbonate cotransporter 3 OS=Homo sapiens OX=9606 GN=SLC4A7 PE=1 SV=2	SIATLMTDEIFHDVAYK	NA	651.993	63.4294	3	x'0000000000000000000	-0.189969	-1.15773	-0.66617	63.3669	63.5502	560.07	4.24023e-07	4.24023e-07	77.6	77.6	11	487	503	77.6	20154: Scan 25375 (rt=63.4294) [\\qmcr.qmul.ac.uk\rfs\HAEMONC\Pedro's Lab\Cell Signalling Proteomics\Ana Levi\Exp11\QE1_MS_Ana_Levi_Exp11_Sample13.raw]	SLC4A7(486-503, no_mod);	24252.2	SLC4A7;	p25941	2880	2880	Q9Y6M7	Sodium bicarbonate cotransporter 3	SLC4A7	surface	pos. trainingset	NA	1214	11	0	NC:1-603;TM:604-630;CY:631-638;TM:639-659;NC:660-695;TM:696-719;CY:720-725;TM:726-744;NC:745-823;TM:824-842;CY:843-861;TM:862-880;NC:881-909;TM:910-929;CY:930-949;TM:950-974;NC:975-1009;TM:1010-1029;CY:1030-1035;TM:1036-1055;NC:1056-1089;TM:1090-1118;CY:1119-1214	uniprot - CSPA confirmed	surface	0.7581	1	ENSG00000033867	ENSP00000295736	NA	Transporters	SLC;APC;SLC4	171;269;398;406;554;776;786;791;796	9
EPHB4_HUMAN	Ephrin type-B receptor 4 OS=Homo sapiens OX=9606 GN=EPHB4 PE=1 SV=2	GAPCTTPPSAPR	NA	606.296	27.4831	2	x'00000000000000	0.649277	-0.160254	-0.160254	27.4831	27.57	740.46	0.0532187	0.0532187	28.65	28.65	2	317	328	28.65	3764: Scan 7197 (rt=27.4831) [\\qmcr.qmul.ac.uk\rfs\HAEMONC\Pedro's Lab\Cell Signalling Proteomics\Ana Levi\Exp11\QE1_MS_Ana_Levi_Exp11_Sample13.raw]	EPHB4(316-328, no_mod);	6003.16	EPHB4;	p08920	998	998	P54760	Ephrin type-B receptor 4	EPHB4	surface	pos. trainingset	NA	987	1	1	SP:1-15;NC:16-537;TM:538-563;CY:564-987	uniprot - CSPA confirmed	NA	0.9242	1	ENSG00000196411	ENSP00000350896	NA	Receptors	Kinase;Eph	203;335;426;768	3
MRP3_HUMAN	NA	ASTVGEIVNLMSVDAQR	Oxidation (M)	602.64	60.1019	3	x'0000000000030000000	-0.110255	-1.90537	-1.90537	60.1019	60.3236	30.89	0.0243189	0.0243189	30.89	30.89	2	403	419	30.86	18775: Scan 23880 (rt=60.1019) [\\qmcr.qmul.ac.uk\rfs\HAEMONC\Pedro's Lab\Cell Signalling Proteomics\Ana Levi\Exp11\QE1_MS_Ana_Levi_Exp11_Sample13.raw]	ABCC3(M413);	9632.53	ABCC3;	p02207	154	154	O15438	Canalicular multispecific organic anion transporter 2	ABCC3	surface	machine learning	NA	1527	17	0	NC:1-35;TM:36-55;CY:56-74;TM:75-93;NC:94-101;TM:102-123;CY:124-134;TM:135-153;NC:154-171;TM:172-190;CY:191-299;TM:300-321;NC:322-346;TM:347-367;CY:368-424;TM:425-445;NC:446-450;TM:451-471;CY:472-534;TM:535-557;NC:558-576;TM:577-595;CY:596-964;TM:965-987;NC:988-1017;TM:1018-1042;CY:1043-1081;TM:1082-1104;NC:1105-1109;TM:1110-1130;CY:1131-1196;TM:1197-1217;NC:1218-1223;TM:1224-1244;CY:1245-1527	uniprot	NA	0.7924	1	ENSG00000108846	ENSP00000285238	NA	Transporters	Active_transporters;ABCC	18;279;591;702;750;842;885;1006;1007;1165;1293;1425	3
SC5A3_HUMAN	Sodium/myo-inositol cotransporter OS=Homo sapiens OX=9606 GN=SLC5A3 PE=1 SV=2	GLQPEDVNLLVTCR	NA	807.42	53.1273	2	x'0000000000000000	-0.562368	-0.562368	-0.562368	53.1273	53.1273	133.25	0.00041819	0.00041819	47.24	47.24	1	597	610	47.24	15746: Scan 20566 (rt=53.1273) [\\qmcr.qmul.ac.uk\rfs\HAEMONC\Pedro's Lab\Cell Signalling Proteomics\Ana Levi\Exp11\QE1_MS_Ana_Levi_Exp11_Sample13.raw]	SLC5A3(596-610, no_mod);	76866.5	SLC5A3;	p09922	991	991	P53794	Sodium/myo-inositol cotransporter	SLC5A3	surface	machine learning	NA	718	12	0	NC:1-11;TM:12-29;CY:30-39;TM:40-61;NC:62-81;TM:82-102;CY:103-121;TM:122-143;NC:144-156;TM:157-182;CY:183-188;TM:189-209;NC:210-301;TM:302-323;CY:324-357;TM:358-376;NC:377-408;TM:409-432;CY:433-443;TM:444-462;NC:463-510;TM:511-532;CY:533-695;TM:696-716;NC:717-718	uniprot - CSPA confirmed	NA	0.8503	1	ENSG00000198743	ENSP00000370543	NA	Transporters	SLC;APC;SLC5	32;232;240;557;579	2
AT1A2_HUMAN	Sodium/potassium-transporting ATPase subunit alpha-2 OS=Homo sapiens OX=9606 GN=ATP1A2 PE=1 SV=1	LIFDNLK	NA	431.756	48.7459	2	x'000000000	2.50842	-8.12431	-0.416717	48.6298	48.9326	884.02	0.000132051	0.000132051	45.65	45.65	31	764	770	38.52	13726: Scan 18354 (rt=48.7459) [\\qmcr.qmul.ac.uk\rfs\HAEMONC\Pedro's Lab\Cell Signalling Proteomics\Ana Levi\Exp11\QE1_MS_Ana_Levi_Exp11_Sample13.raw]	ATP12A(781-788, no_mod);ATP1A1(766-773, no_mod);ATP1A2(763-770, no_mod);ATP1A3(756-763, no_mod);ATP1A4(772-779, no_mod);ATP4A(777-784, no_mod);	204146	ATP12A; ATP1A1; ATP1A2; ATP1A3; ATP1A4; ATP4A;	p17116	963	963	P50993	Sodium/potassium-transporting ATPase subunit alpha-2	ATP1A2	surface	machine learning	NA	1020	10	0	CY:1-93;TM:94-112;NC:113-127;TM:128-147;CY:148-288;TM:289-310;NC:311-316;TM:317-342;CY:343-772;TM:773-793;NC:794-798;TM:799-822;CY:823-845;TM:846-869;NC:870-909;TM:910-929;CY:930-949;TM:950-968;NC:969-981;TM:982-998;CY:999-1020	uniprot	NA	0.6507	2	ENSG00000018625	ENSP00000354490	NA	Transporters	Active_transporters;P-ATPase	213;437;481;635;681;717	0
CD44_HUMAN	CD44 antigen OS=Homo sapiens OX=9606 GN=CD44 PE=1 SV=3	KLVINSGNGAVEDR	Deamidated (NQ)	736.889	31.3793	2	x'0000010000000000	3.48017	-4.23847	-0.379137	31.2068	31.7878	571.74	2.91089e-12	5.91557e-07	128.92	100.875	42	681	694	72.07	5597: Scan 9256 (rt=31.3793) [\\qmcr.qmul.ac.uk\rfs\HAEMONC\Pedro's Lab\Cell Signalling Proteomics\Ana Levi\Exp11\QE1_MS_Ana_Levi_Exp11_Sample13.raw]	CD44(N685);	49090.8	CD44;	p14976	535	535	P16070	CD44 antigen	CD44	surface	pos. trainingset	NA	742	1	1	SP:1-20;NC:21-649;TM:650-671;CY:672-742	uniprot - CSPA confirmed	surface	0.9609	1	ENSG00000026508	ENSP00000398632	CD44	Unclassified	Unclassified	25;57;100;110;120;350;548;599;636	9
BASI_HUMAN	Basigin OS=Homo sapiens OX=9606 GN=BSG PE=1 SV=2	KPEDVLDDDDAGSAPLK	NA	595.623	38.6906	3	x'0000000000000000000	0.662612	-0.867788	-0.480983	38.5759	39.3751	618.81	1.19628e-09	1.19628e-09	103.27	103.27	20	350	366	103.27	9012: Scan 13113 (rt=38.6906) [\\qmcr.qmul.ac.uk\rfs\HAEMONC\Pedro's Lab\Cell Signalling Proteomics\Ana Levi\Exp11\QE1_MS_Ana_Levi_Exp11_Sample13.raw]	BSG(349-366, no_mod);	97944.5	BSG;	p15064	821	821	P35613	Basigin	BSG	surface	pos. trainingset	NA	385	1	1	SP:1-21;NC:22-323;TM:324-345;CY:346-385	uniprot - CSPA confirmed	surface	0.9242	1	ENSG00000172270	ENSP00000333769	CD147	Unclassified	Unclassified	64;160;268;302;383	4
PTPRC_HUMAN	Receptor-type tyrosine-protein phosphatase C OS=Homo sapiens OX=9606 GN=PTPRC PE=1 SV=3	SEAAHQGVITWNPPQR	NA	895.952	37.6677	2	x'000000000000000000	1.42858	-2.45994	1.42858	37.5188	38.147	2515.59	2.45047e-10	2.45047e-10	110.61	110.61	14	402	417	106.48	8514: Scan 12560 (rt=37.6677) [\\qmcr.qmul.ac.uk\rfs\HAEMONC\Pedro's Lab\Cell Signalling Proteomics\Ana Levi\Exp11\QE1_MS_Ana_Levi_Exp11_Sample13.raw]	PTPRC(401-417, no_mod);	24466.7	PTPRC;	p25475	423	423	P08575	Receptor-type tyrosine-protein phosphatase C	PTPRC	surface	machine learning	NA	1304	1	1	SP:1-23;NC:24-575;TM:576-597;CY:598-1304	uniprot	NA	0.978	1	ENSG00000081237;ENSG00000262418	ENSP00000356346;ENSP00000461074;ENSP00000458322;ENSP00000471843	CD45	Receptors	Other_receptors;ReceptorTypePhosphatases	78;90;95;184;190;197;232;260;270;276;335;378;419;468;488;529;707;919;966;1017;1122;1150	16
ITAM_HUMAN	Integrin alpha-M OS=Homo sapiens OX=9606 GN=ITGAM PE=1 SV=2	GLCFLFGSNLR	NA	642.332	59.6457	2	x'0000000000000	-1.45246	-1.45246	-1.45246	59.6457	59.6457	2206.18	0.0286352	0.0286352	27.39	27.39	1	121	131	27.39	18584: Scan 23673 (rt=59.6457) [\\qmcr.qmul.ac.uk\rfs\HAEMONC\Pedro's Lab\Cell Signalling Proteomics\Ana Levi\Exp11\QE1_MS_Ana_Levi_Exp11_Sample13.raw]	ITGAM(120-131, no_mod);	37187.9	ITGAM;	p09762	481	481	P11215	Integrin alpha-M	ITGAM	surface	machine learning	NA	1152	1	1	SP:1-16;NC:17-1107;TM:1108-1130;CY:1131-1152	uniprot - CSPA confirmed	NA	0.8663	1	ENSG00000169896	ENSP00000287497	CD11b	Receptors	Other_receptors;Integrin	86;240;391;469;692;696;734;801;880;900;911;940;946;978;993;1021;1044;1050;1075	19
CD48_HUMAN	CD48 antigen OS=Homo sapiens OX=9606 GN=CD48 PE=1 SV=2	LDPQSGALYISK	NA	646.349	43.074	2	x'00000000000000	0.590385	-0.742244	0.481916	42.9541	43.3261	159.82	8.22542e-06	8.22542e-06	63.59	63.59	8	87	98	63.59	11080: Scan 15419 (rt=43.074) [\\qmcr.qmul.ac.uk\rfs\HAEMONC\Pedro's Lab\Cell Signalling Proteomics\Ana Levi\Exp11\QE1_MS_Ana_Levi_Exp11_Sample13.raw]	CD48(86-98, no_mod);	143778	CD48;	p16070	438	438	P09326	CD48 antigen	CD48	surface	GPI (UniProt)	NA	243	0	1	SP:1-28;NC:29-243	uniprot - CSPA based sp-noncyt - CSPA confirmed	NA	0.7764	1 (nonTM)	ENSG00000117091	ENSP00000357025	CD48	Unclassified	Unclassified	40;44;104;162;189;206	6
PLXB1_HUMAN	Plexin-B1 OS=Homo sapiens OX=9606 GN=PLXNB1 PE=1 SV=3	GQNLDVVQTPR	NA	613.829	35.6399	2	x'0000000000000	3.63727	-0.638034	1.04272	35.5061	35.8185	178.09	2.21227e-08	2.21227e-08	88.21	88.21	13	1274	1284	81.54	7564: Scan 11494 (rt=35.6399) [\\qmcr.qmul.ac.uk\rfs\HAEMONC\Pedro's Lab\Cell Signalling Proteomics\Ana Levi\Exp11\QE1_MS_Ana_Levi_Exp11_Sample13.raw]	PLXNB1(1273-1284, no_mod);	23512	PLXNB1;	p10306	164	164	O43157	Plexin-B1	PLXNB1	surface	pos. trainingset	NA	2135	1	1	SP:1-19;NC:20-1487;TM:1488-1511;CY:1512-2135	uniprot - CSPA confirmed	surface	0.8814	1	ENSG00000164050	ENSP00000296440;ENSP00000351338	NA	Receptors	Other_receptors;Plexin	31;334;543;1183;1253;1330;2077	6
TNR5_HUMAN	Tumor necrosis factor receptor superfamily member 5 OS=Homo sapiens OX=9606 GN=CD40 PE=1 SV=1	QEPQEINFPDDLPGSNTAAPVQETLHGCQPVTQEDGK	NA	1012.47	52.8689	4	x'000000000000000000000000000000000000000	0.422901	-0.862364	0.422901	52.8689	53.0094	47.47	0.000282916	0.000282916	47.47	47.47	2	231	267	47.47	15627: Scan 20437 (rt=52.8689) [\\qmcr.qmul.ac.uk\rfs\HAEMONC\Pedro's Lab\Cell Signalling Proteomics\Ana Levi\Exp11\QE1_MS_Ana_Levi_Exp11_Sample13.raw]	CD40(230-267, no_mod);	17286.1	CD40;	p23025	661	661	P25942	Tumor necrosis factor receptor superfamily member 5	CD40	surface	pos. trainingset	NA	277	1	1	SP:1-20;NC:21-193;TM:194-215;CY:216-277	uniprot - CSPA confirmed	surface	0.9942	1	ENSG00000101017	ENSP00000361359	CD40	Receptors	Other_receptors;TNFNGF	153;180	2
S26A2_HUMAN	Sulfate transporter OS=Homo sapiens OX=9606 GN=SLC26A2 PE=1 SV=2	DYEAIGIQVLLAQCNPTVR	NA	720.709	68.0113	3	x'000000000000000000000	0.127368	0.127368	0.127368	68.0113	68.0113	218.48	0.00742404	0.00742404	35.46	35.46	1	673	691	34.3	21999: Scan 27391 (rt=68.0113) [\\qmcr.qmul.ac.uk\rfs\HAEMONC\Pedro's Lab\Cell Signalling Proteomics\Ana Levi\Exp11\QE1_MS_Ana_Levi_Exp11_Sample13.raw]	SLC26A2(672-691, no_mod);	8520.66	SLC26A2;	p04680	961	961	P50443	Sulfate transporter	SLC26A2	surface	machine learning	NA	739	12	0	CY:1-107;TM:108-132;NC:133-137;TM:138-154;CY:155-159;TM:160-176;NC:177-216;TM:217-238;CY:239-245;TM:246-266;NC:267-297;TM:298-317;CY:318-328;TM:329-349;NC:350-377;TM:378-398;CY:399-418;TM:419-441;NC:442-454;TM:455-476;CY:477-523;TM:524-546;NC:547-645;TM:646-665;CY:666-739	uniprot - CSPA confirmed	NA	0.7465	2	ENSG00000155850	ENSP00000286298	NA	Transporters	SLC;APC;SLC26	10;20;199;205;357	3
HLAE_HUMAN	HLA class I histocompatibility antigen, alpha chain E OS=Homo sapiens OX=9606 GN=HLA-E PE=1 SV=4	DYLTLNEDLR	NA	626.315	52.0389	2	x'000000000000	0.759626	-1.52725	-0.0239882	51.9766	52.1531	586.63	2.94958e-05	2.94958e-05	58.28	58.28	7	143	152	31.83	15246: Scan 20017 (rt=52.0389) [\\qmcr.qmul.ac.uk\rfs\HAEMONC\Pedro's Lab\Cell Signalling Proteomics\Ana Levi\Exp11\QE1_MS_Ana_Levi_Exp11_Sample13.raw]	HLA-E(142-152, no_mod);	47864.1	HLA-E;	p04718	504	504	P13747	HLA class I histocompatibility antigen, alpha chain E	HLA-E	surface	machine learning	NA	358	1	1	SP:1-21;NC:22-302;TM:303-329;CY:330-358	uniprot - CSPA confirmed	NA	0.7505	1	ENSG00000206493;ENSG00000229252;ENSG00000233904;ENSG00000230254	ENSP00000373091;ENSP00000409910;ENSP00000390707;ENSP00000397420	NA	Miscellaneous	Ligand;MHC	107	1
INSR_HUMAN	Insulin receptor OS=Homo sapiens OX=9606 GN=INSR PE=1 SV=4	SYALVSLSFFR	NA	645.349	63.9924	2	x'0000000000000	1.05844	-1.06776	0.0962224	63.9846	64.1655	428.11	3.21359e-07	3.21359e-07	78.65	78.65	11	400	410	77.95	20385: Scan 25622 (rt=63.9924) [\\qmcr.qmul.ac.uk\rfs\HAEMONC\Pedro's Lab\Cell Signalling Proteomics\Ana Levi\Exp11\QE1_MS_Ana_Levi_Exp11_Sample13.raw]	INSR(399-410, no_mod);	15645.5	INSR;	p27392	394	394	P06213	Insulin receptor	INSR	surface	pos. trainingset	NA	1382	1	1	SP:1-31;NC:32-956;TM:957-979;CY:980-1382	uniprot - CSPA confirmed	surface	0.9143	1	ENSG00000171105	ENSP00000303830	CD220	Receptors	Kinase;InsR	43;52;105;138;242;282;322;364;424;445;541;633;651;698;769;782;920;933;1060	18
BCAM_HUMAN	Basal cell adhesion molecule OS=Homo sapiens OX=9606 GN=BCAM PE=1 SV=2	QGWVSSSLTLK	NA	603.33	47.5717	2	x'0000000000000	2.17574	-1.47679	-0.131989	47.5001	47.7913	767.42	4.48005e-07	4.48005e-07	76.73	76.73	15	500	510	76.73	13177: Scan 17750 (rt=47.5717) [\\qmcr.qmul.ac.uk\rfs\HAEMONC\Pedro's Lab\Cell Signalling Proteomics\Ana Levi\Exp11\QE1_MS_Ana_Levi_Exp11_Sample13.raw]	BCAM(499-510, no_mod);	35289.8	BCAM;	p23263	962	962	P50895	Basal cell adhesion molecule	BCAM	surface	machine learning	NA	628	1	1	SP:1-31;NC:32-547;TM:548-571;CY:572-628	uniprot - CSPA confirmed	NA	0.9182	1	ENSG00000187244	ENSP00000270233	CD239	Miscellaneous	StructuralAndAdhesion;IG_AdhesionProteins	321;377;383;419;439	5
PLXB2_HUMAN	Plexin-B2 OS=Homo sapiens OX=9606 GN=PLXNB2 PE=1 SV=3	SFVASNDEGVATVGLVSSTGPGGDR	NA	793.719	51.3265	3	x'000000000000000000000000000	0.484413	-1.40783	-0.878	51.3265	51.5523	875.65	1.42808e-07	1.42808e-07	82.75	82.75	9	142	166	77.92	14928: Scan 19664 (rt=51.3265) [\\qmcr.qmul.ac.uk\rfs\HAEMONC\Pedro's Lab\Cell Signalling Proteomics\Ana Levi\Exp11\QE1_MS_Ana_Levi_Exp11_Sample13.raw]	PLXNB2(141-166, no_mod);	31811	PLXNB2;	p25712	136	136	O15031	Plexin-B2	PLXNB2	surface	pos. trainingset	NA	1838	1	1	SP:1-18;NC:19-1199;TM:1200-1221;CY:1222-1838	uniprot - CSPA confirmed	surface	0.9434	1	ENSG00000196576	ENSP00000352288;ENSP00000409171	NA	Receptors	Other_receptors;Plexin	127;242;391;402;528;733;759;795;844;1002;1049;1068;1099;1449	13
BASI_HUMAN	Basigin OS=Homo sapiens OX=9606 GN=BSG PE=1 SV=2	SELHIENLNMEADPGQYR	Deamidated (NQ); Oxidation (M)	711.662	46.7472	3	x'00000000003000001000	8.85286	5.94007	7.13615	42.133	46.7515	618.81	0.00296167	0.00481131	37.06	35.3	5	283	300	16.41	12799: Scan 17329 (rt=46.7472) [\\qmcr.qmul.ac.uk\rfs\HAEMONC\Pedro's Lab\Cell Signalling Proteomics\Ana Levi\Exp11\QE1_MS_Ana_Levi_Exp11_Sample13.raw]	BSG(Q298);BSG(M292);	121753	BSG;	p25561	821	821	P35613	Basigin	BSG	surface	pos. trainingset	NA	385	1	1	SP:1-21;NC:22-323;TM:324-345;CY:346-385	uniprot - CSPA confirmed	surface	0.9242	1	ENSG00000172270	ENSP00000333769	CD147	Unclassified	Unclassified	64;160;268;302;383	4
4F2_HUMAN	4F2 cell-surface antigen heavy chain OS=Homo sapiens OX=9606 GN=SLC3A2 PE=1 SV=3	EEGSPLELER	NA	579.785	39.7083	2	x'000000000000	-0.231522	-2.35669	-0.922634	39.6431	39.9604	1658.54	4.37537e-06	4.37537e-06	65.02	65.02	14	604	613	63.82	9480: Scan 13641 (rt=39.7083) [\\qmcr.qmul.ac.uk\rfs\HAEMONC\Pedro's Lab\Cell Signalling Proteomics\Ana Levi\Exp11\QE1_MS_Ana_Levi_Exp11_Sample13.raw]	SLC3A2(603-613, no_mod);	207240	SLC3A2;	p05265	418	418	P08195	4F2 cell-surface antigen heavy chain	SLC3A2	surface	pos. trainingset	NA	630	1	0	CY:1-183;TM:184-205;NC:206-630	uniprot - CSPA confirmed	surface	0.694	2	ENSG00000168003	ENSP00000367122	CD98	Transporters	SLC;Other;SLC3	365;381;424;506	4
IL1AP_HUMAN	Interleukin-1 receptor accessory protein OS=Homo sapiens OX=9606 GN=IL1RAP PE=1 SV=2	AHFGTDETILDGK	NA	468.565	38.3112	3	x'000000000000000	0.602421	-0.873333	-0.167537	38.2312	38.5407	642.04	0.000441742	0.000441742	46.37	46.37	15	391	403	46.37	8827: Scan 12906 (rt=38.3112) [\\qmcr.qmul.ac.uk\rfs\HAEMONC\Pedro's Lab\Cell Signalling Proteomics\Ana Levi\Exp11\QE1_MS_Ana_Levi_Exp11_Sample13.raw]	IL1RAP(390-403, no_mod);	87222.9	IL1RAP;	p00936	2548	2548	Q9NPH3	Interleukin-1 receptor accessory protein	IL1RAP	surface	pos. trainingset	NA	570	1	1	SP:1-20;NC:21-363;TM:364-383;CY:384-570	uniprot - CSPA confirmed	surface	0.8675	1	ENSG00000196083	ENSP00000072516;ENSP00000412053;ENSP00000401132;ENSP00000390541	NA	Receptors	IG;Type1;CytokineR	57;107;111;118;196;209;299	7
EPHB4_HUMAN	Ephrin type-B receptor 4 OS=Homo sapiens OX=9606 GN=EPHB4 PE=1 SV=2	VYIDPFTYEDPNEAVR	NA	964.457	57.1931	2	x'000000000000000000	0.384036	-6.43525	-1.02756	57.1662	57.3833	740.46	2.6607e-06	2.6607e-06	68.41	68.41	12	589	604	68.41	17551: Scan 22538 (rt=57.1931) [\\qmcr.qmul.ac.uk\rfs\HAEMONC\Pedro's Lab\Cell Signalling Proteomics\Ana Levi\Exp11\QE1_MS_Ana_Levi_Exp11_Sample13.raw]	EPHB3(606-622, no_mod);EPHB4(588-604, no_mod);	75376.1	EPHB3; EPHB4;	p32312	998	998	P54760	Ephrin type-B receptor 4	EPHB4	surface	pos. trainingset	NA	987	1	1	SP:1-15;NC:16-537;TM:538-563;CY:564-987	uniprot - CSPA confirmed	NA	0.9242	1	ENSG00000196411	ENSP00000350896	NA	Receptors	Kinase;Eph	203;335;426;768	3
AT1B3_HUMAN	Sodium/potassium-transporting ATPase subunit beta-3 OS=Homo sapiens OX=9606 GN=ATP1B3 PE=1 SV=1	NEDIPNVAVYPHNGMIDLK	NA	1070.03	51.0736	2	x'000000000000000000000	1.32457	-0.546293	0.576227	51.03	51.2342	431.15	6.04118e-08	6.04118e-08	86.59	86.59	14	195	213	86.59	14810: Scan 19535 (rt=51.0736) [\\qmcr.qmul.ac.uk\rfs\HAEMONC\Pedro's Lab\Cell Signalling Proteomics\Ana Levi\Exp11\QE1_MS_Ana_Levi_Exp11_Sample13.raw]	ATP1B3(194-213, no_mod);	60784.6	ATP1B3;	p21136	995	995	P54709	Sodium/potassium-transporting ATPase subunit beta-3	ATP1B3	surface	pos. trainingset	NA	279	1	0	CY:1-37;TM:38-61;NC:62-279	uniprot - CSPA confirmed	surface	0.6797	2	ENSG00000069849	ENSP00000286371	CD298	Transporters	AuxillaryTransportUnit;ATP1B	10;124;240	2
BASI_HUMAN	Basigin OS=Homo sapiens OX=9606 GN=BSG PE=1 SV=2	RKPEDVLDDDDAGSAPLK	NA	970.985	35.4702	2	x'00000000000000000000	2.77481	-0.812909	2.77481	35.3588	35.57	618.81	1.03979e-13	1.03979e-13	144.12	144.12	6	349	366	133.44	7478: Scan 11399 (rt=35.4702) [\\qmcr.qmul.ac.uk\rfs\HAEMONC\Pedro's Lab\Cell Signalling Proteomics\Ana Levi\Exp11\QE1_MS_Ana_Levi_Exp11_Sample13.raw]	BSG(348-366, no_mod);	121402	BSG;	p24846	821	821	P35613	Basigin	BSG	surface	pos. trainingset	NA	385	1	1	SP:1-21;NC:22-323;TM:324-345;CY:346-385	uniprot - CSPA confirmed	surface	0.9242	1	ENSG00000172270	ENSP00000333769	CD147	Unclassified	Unclassified	64;160;268;302;383	4
ADA15_HUMAN	Disintegrin and metalloproteinase domain-containing protein 15 OS=Homo sapiens OX=9606 GN=ADAM15 PE=1 SV=4	TQPLLGSIR	NA	492.796	40.9757	2	x'00000000000	1.13667	-0.896728	0.343644	40.8415	41.0923	169.49	3.07913e-05	3.07913e-05	52.75	52.75	13	588	596	40.23	10084: Scan 14313 (rt=40.9757) [\\qmcr.qmul.ac.uk\rfs\HAEMONC\Pedro's Lab\Cell Signalling Proteomics\Ana Levi\Exp11\QE1_MS_Ana_Levi_Exp11_Sample13.raw]	ADAM15(587-596, no_mod);	90029.7	ADAM15;	p28796	1192	1192	Q13444	Disintegrin and metalloproteinase domain-containing protein 15	ADAM15	surface	machine learning	NA	863	1	1	SP:1-22;NC:23-696;TM:697-717;CY:718-863	uniprot - CSPA confirmed	NA	0.8244	1	ENSG00000143537	ENSP00000349436	NA	Enzymes	3.4.24	237;389;392;606;611	5
PTK7_HUMAN	Inactive tyrosine-protein kinase 7 OS=Homo sapiens OX=9606 GN=PTK7 PE=1 SV=2	ELEMFGK	NA	427.211	42.7995	2	x'000000000	1.72101	-1.35265	0.500935	42.7625	42.9842	1148.46	0.00702767	0.00702767	31.24	31.24	7	846	852	12.34	10948: Scan 15277 (rt=42.7995) [\\qmcr.qmul.ac.uk\rfs\HAEMONC\Pedro's Lab\Cell Signalling Proteomics\Ana Levi\Exp11\QE1_MS_Ana_Levi_Exp11_Sample13.raw]	PTK7(845-852, no_mod);	38584.1	PTK7;	p06108	1183	1183	Q13308	Inactive tyrosine-protein kinase 7	PTK7	surface	machine learning	NA	1070	1	1	SP:1-30;NC:31-702;TM:703-726;CY:727-1070	uniprot - CSPA confirmed	NA	0.984	1	ENSG00000112655	ENSP00000230419	NA	Receptors	Kinase;Other	116;175;184;214;268;283;405;463;567;646	10
OR6K3_HUMAN	Olfactory receptor 6K3 OS=Homo sapiens OX=9606 GN=OR6K3 PE=3 SV=2	IVTVILR	NA	407.282	47.9514	2	x'000000000	0.465203	-0.00246139	0.465203	47.9474	47.9514	24.35	0.00550923	0.00550923	24.35	24.35	2	236	242	11.08	13353: Scan 17942 (rt=47.9514) [\\qmcr.qmul.ac.uk\rfs\HAEMONC\Pedro's Lab\Cell Signalling Proteomics\Ana Levi\Exp11\QE1_MS_Ana_Levi_Exp11_Sample13.raw]	OR6K3(235-242, no_mod);	16060.7	OR6K3;	p14111	1975	1975	Q8NGY3	Olfactory receptor 6K3	OR6K3	surface	pos. trainingset	NA	331	7	0	NC:1-40;TM:41-63;CY:64-74;TM:75-94;NC:95-114;TM:115-136;CY:137-155;TM:156-177;NC:178-215;TM:216-236;CY:237-255;TM:256-275;NC:276-286;TM:287-307;CY:308-331	uniprot	NA	0.8862	1	ENSG00000203757	ENSP00000357127;ENSP00000357128	NA	Receptors	GPCR;Olf	21	1
S38A5_HUMAN	Sodium-coupled neutral amino acid transporter 5 OS=Homo sapiens OX=9606 GN=SLC38A5 PE=1 SV=1	EGFLPSR	NA	403.214	38.4294	2	x'000000000	-0.156636	-0.156636	-0.156636	38.4294	38.4294	187.5	0.00413859	0.00413859	35.4	35.4	1	24	30	24.43	8888: Scan 12974 (rt=38.4294) [\\qmcr.qmul.ac.uk\rfs\HAEMONC\Pedro's Lab\Cell Signalling Proteomics\Ana Levi\Exp11\QE1_MS_Ana_Levi_Exp11_Sample13.raw]	SLC38A5(23-30, no_mod);	86852.4	SLC38A5;	p05581	2109	2109	Q8WUX1	Sodium-coupled neutral amino acid transporter 5	SLC38A5	surface	machine learning	NA	472	11	0	CY:1-51;TM:52-72;NC:73-82;TM:83-106;CY:107-124;TM:125-146;NC:147-165;TM:166-186;CY:187-192;TM:193-214;NC:215-259;TM:260-280;CY:281-291;TM:292-314;NC:315-332;TM:333-357;CY:358-376;TM:377-397;NC:398-402;TM:403-423;CY:424-439;TM:440-462;NC:463-472	uniprot	NA	0.8383	1	ENSG00000017483	ENSP00000471683;ENSP00000481291	NA	Transporters	SLC;APC;SLC38	56;226;244;295	2
PLXC1_HUMAN	Plexin-C1 OS=Homo sapiens OX=9606 GN=PLXNC1 PE=1 SV=1	DGFAELQMDK	NA	577.264	47.8006	2	x'000000000000	-0.214314	-0.786977	-0.266375	47.7617	47.8223	637.604	0.000288026	0.000288026	45.16	45.16	4	994	1003	45.16	13280: Scan 17865 (rt=47.8006) [\\qmcr.qmul.ac.uk\rfs\HAEMONC\Pedro's Lab\Cell Signalling Proteomics\Ana Levi\Exp11\QE1_MS_Ana_Levi_Exp11_Sample13.raw]	PLXNC1(993-1003, no_mod);	32901	PLXNC1;	p03315	216	216	O60486	Plexin-C1	PLXNC1	surface	machine learning	NA	1568	1	1	SP:1-34;NC:35-944;TM:945-966;CY:967-1568	uniprot - CSPA confirmed	NA	0.9042	1	ENSG00000136040	ENSP00000258526	CD232	Receptors	Other_receptors;Plexin	86;141;149;241;252;386;407;548;553;582;588;591;653;686;692;715;741;771;796;821;871;890;895;920;1050;1062;1078;1211;1219;1245;1296;1308	24
I10R2_HUMAN	Interleukin-10 receptor subunit beta OS=Homo sapiens OX=9606 GN=IL10RB PE=1 SV=2	NSLPQHLK	NA	468.767	22.0627	2	x'0000000000	-0.595392	-0.595392	-0.595392	22.0627	22.0627	91.65	0.0356029	0.0356029	23.57	23.57	1	260	267	23.57	1321: Scan 4438 (rt=22.0627) [\\qmcr.qmul.ac.uk\rfs\HAEMONC\Pedro's Lab\Cell Signalling Proteomics\Ana Levi\Exp11\QE1_MS_Ana_Levi_Exp11_Sample13.raw]	IL10RB(259-267, no_mod);	17918.6	IL10RB;	p22258	1144	1144	Q08334	Interleukin-10 receptor subunit beta	IL10RB	surface	pos. trainingset	NA	325	1	1	SP:1-19;NC:20-220;TM:221-247;CY:248-325	uniprot - CSPA confirmed	surface	0.8814	1	ENSG00000243646	ENSP00000290200	CDw210b	Receptors	IG;Type2;CytokineR	49;68;102;161	4
SEM4D_HUMAN	Semaphorin-4D OS=Homo sapiens OX=9606 GN=SEMA4D PE=1 SV=1	DHPLMDDSVTPIDNRPR	NA	659.987	37.7502	3	x'0000000000000000000	0.702096	-4.8368	0.0495716	37.6694	37.9131	447.31	1.68798e-05	1.68798e-05	62.08	62.08	16	396	412	62.08	8556: Scan 12606 (rt=37.7502) [\\qmcr.qmul.ac.uk\rfs\HAEMONC\Pedro's Lab\Cell Signalling Proteomics\Ana Levi\Exp11\QE1_MS_Ana_Levi_Exp11_Sample13.raw]	SEMA4D(395-412, no_mod);	120241	SEMA4D;	p03448	2157	2157	Q92854	Semaphorin-4D	SEMA4D	surface	pos. trainingset	NA	862	1	1	SP:1-23;NC:24-734;TM:735-756;CY:757-862	uniprot - CSPA confirmed	surface	0.8763	1	ENSG00000187764	ENSP00000348822;ENSP00000399948;ENSP00000388768;ENSP00000405102;ENSP00000416523	CD100	Miscellaneous	Ligand;Semaphorins	49;77;139;191;329;379;419;613;632	9
MRP4_HUMAN	ATP-binding cassette sub-family C member 4 OS=Homo sapiens OX=9606 GN=ABCC4 PE=1 SV=3	YFLETSR	NA	458.232	38.3177	2	x'000000000	-0.153098	-1.09355	-0.765488	38.2896	38.356	452.07	0.0148149	0.0148149	28.9	28.9	4	881	887	19.43	8831: Scan 12911 (rt=38.3177) [\\qmcr.qmul.ac.uk\rfs\HAEMONC\Pedro's Lab\Cell Signalling Proteomics\Ana Levi\Exp11\QE1_MS_Ana_Levi_Exp11_Sample13.raw]	ABCC4(880-887, no_mod);	48101.5	ABCC4;	p32931	155	155	O15439	Multidrug resistance-associated protein 4	ABCC4	surface	machine learning	NA	1325	12	0	CY:1-91;TM:92-114;NC:115-133;TM:134-157;CY:158-207;TM:208-227;NC:228-232;TM:233-254;CY:255-319;TM:320-342;NC:343-347;TM:348-369;CY:370-708;TM:709-730;NC:731-764;TM:765-791;CY:792-834;TM:835-854;NC:855-859;TM:860-882;CY:883-948;TM:949-970;NC:971-976;TM:977-997;CY:998-1325	phobius - prefered over uniprot based on cspa - CSPA confirmed	NA	0.6467	2	ENSG00000125257	ENSP00000366084	NA	Transporters	Active_transporters;ABCC	651;690;746;754;792;1176;1309	2
ITA5_HUMAN	Integrin alpha-5 OS=Homo sapiens OX=9606 GN=ITGA5 PE=1 SV=2	DLDGNGYPDLIVGSFGVDK	Deamidated (NQ)	991.473	69.8489	2	x'000001000000000000000	9.45859	-1.57653	-0.395269	66.4022	70.0773	982.79	2.86639e-07	2.86639e-07	82.23	82.23	19	465	483	82.23	22712: Scan 28181 (rt=69.8489) [\\qmcr.qmul.ac.uk\rfs\HAEMONC\Pedro's Lab\Cell Signalling Proteomics\Ana Levi\Exp11\QE1_MS_Ana_Levi_Exp11_Sample13.raw]	ITGA5(N469);	26415.5	ITGA5;	p03731	428	428	P08648	Integrin alpha-5	ITGA5	surface	machine learning	NA	1049	1	1	SP:1-41;NC:42-997;TM:998-1021;CY:1022-1049	uniprot - CSPA confirmed	NA	0.9062	1	ENSG00000161638	ENSP00000293379	CD49e	Receptors	Other_receptors;Integrin	84;182;297;307;316;524;530;593;609;675;712;724;773;868	14
MANS4_HUMAN	MANSC domain-containing protein 4 OS=Homo sapiens OX=9606 GN=MANSC4 PE=3 SV=3	LGAQFLK	NA	388.74	37.0191	2	x'000000000	7.93717	1.64418	7.47294	36.9449	37.0785	23.66	0.0127005	0.0127005	23.66	23.66	8	51	57	15.52	8209: Scan 12216 (rt=37.0191) [\\qmcr.qmul.ac.uk\rfs\HAEMONC\Pedro's Lab\Cell Signalling Proteomics\Ana Levi\Exp11\QE1_MS_Ana_Levi_Exp11_Sample13.raw]	MANSC4(50-57, no_mod);	32946.3	MANSC4;	p16674	38	38	A6NHS7	MANSC domain-containing protein 4	MANSC4	surface	machine learning	NA	340	1	1	SP:1-24;NC:25-284;TM:285-308;CY:309-340	uniprot	NA	0.8743	1	ENSG00000205693	ENSP00000370673	NA	Unclassified	Unclassified	118;187;207;229;253;260;269;338	7
MCP_HUMAN	Membrane cofactor protein OS=Homo sapiens OX=9606 GN=CD46 PE=1 SV=3	KGTYLTDETHR	NA	440.89	21.8699	3	x'0000000000000	-0.546359	-0.705492	-0.705492	21.77	21.8699	166.59	8.58648e-07	8.58648e-07	74.5	74.5	3	375	385	72.14	1238: Scan 4346 (rt=21.8699) [\\qmcr.qmul.ac.uk\rfs\HAEMONC\Pedro's Lab\Cell Signalling Proteomics\Ana Levi\Exp11\QE1_MS_Ana_Levi_Exp11_Sample13.raw]	CD46(374-385, no_mod);	16622.8	CD46;	p14644	530	530	P15529	Membrane cofactor protein	CD46	surface	machine learning	NA	392	1	1	SP:1-32;NC:33-343;TM:344-366;CY:367-392	uniprot - CSPA confirmed	NA	0.8802	1	ENSG00000117335	ENSP00000350893	CD46	Unclassified	Unclassified	83;114;273	3
CD69_HUMAN	Early activation antigen CD69 OS=Homo sapiens OX=9606 GN=CD69 PE=1 SV=1	NTEVSSMECEK	NA	657.271	26.6789	2	x'0000000000000	-0.691796	-2.1851	-0.920363	26.5411	26.7951	50.08	2.69981e-05	2.69981e-05	50.08	50.08	4	178	188	50.08	3379: Scan 6761 (rt=26.6789) [\\qmcr.qmul.ac.uk\rfs\HAEMONC\Pedro's Lab\Cell Signalling Proteomics\Ana Levi\Exp11\QE1_MS_Ana_Levi_Exp11_Sample13.raw]	CD69(177-188, no_mod);	13968.2	CD69;	p22333	1138	1138	Q07108	Early activation antigen CD69	CD69	surface	machine learning	NA	199	1	0	CY:1-38;TM:39-63;NC:64-199	uniprot - CSPA confirmed	NA	0.7804	1	ENSG00000110848	ENSP00000228434	CD69	Receptors	SCAR;Class_E	11;166	1
PLXC1_HUMAN	Plexin-C1 OS=Homo sapiens OX=9606 GN=PLXNC1 PE=1 SV=1	LDVVDSFGTVPFLDYK	NA	907.965	70.3791	2	x'000000000000000000	1.62025	-3.12089	0.705105	70.3004	70.5959	637.604	2.40957e-07	2.40957e-07	80.16	80.16	9	1004	1019	80.16	22922: Scan 28412 (rt=70.3791) [\\qmcr.qmul.ac.uk\rfs\HAEMONC\Pedro's Lab\Cell Signalling Proteomics\Ana Levi\Exp11\QE1_MS_Ana_Levi_Exp11_Sample13.raw]	PLXNC1(1003-1019, no_mod);	20614.6	PLXNC1;	p16132	216	216	O60486	Plexin-C1	PLXNC1	surface	machine learning	NA	1568	1	1	SP:1-34;NC:35-944;TM:945-966;CY:967-1568	uniprot - CSPA confirmed	NA	0.9042	1	ENSG00000136040	ENSP00000258526	CD232	Receptors	Other_receptors;Plexin	86;141;149;241;252;386;407;548;553;582;588;591;653;686;692;715;741;771;796;821;871;890;895;920;1050;1062;1078;1211;1219;1245;1296;1308	24
AT2B2_HUMAN	Plasma membrane calcium-transporting ATPase 2 OS=Homo sapiens OX=9606 GN=ATP2B2 PE=1 SV=2	QVVAVTGDGTNDGPALK	NA	821.425	38.6103	2	x'0000000000000000000	-0.0621634	-2.36587	-1.09822	38.562	38.7588	200.47	1.05238e-09	1.05238e-09	106.49	106.49	18	813	829	106.49	8974: Scan 13070 (rt=38.6103) [\\qmcr.qmul.ac.uk\rfs\HAEMONC\Pedro's Lab\Cell Signalling Proteomics\Ana Levi\Exp11\QE1_MS_Ana_Levi_Exp11_Sample13.raw]	ATP2B1(789-806, no_mod);ATP2B2(812-829, no_mod);ATP2B3(786-803, no_mod);ATP2B4(777-794, no_mod);	184830	ATP2B1; ATP2B2; ATP2B3; ATP2B4;	p24575	1103	1103	Q01814	Plasma membrane calcium-transporting ATPase 2	ATP2B2	surface	machine learning	NA	1243	10	0	CY:1-97;TM:98-120;NC:121-150;TM:151-170;CY:171-392;TM:393-416;NC:417-442;TM:443-466;CY:467-877;TM:878-897;NC:898-908;TM:909-928;CY:929-952;TM:953-972;NC:973-992;TM:993-1011;CY:1012-1030;TM:1031-1051;NC:1052-1062;TM:1063-1084;CY:1085-1243	uniprot	NA	0.6906	2	ENSG00000157087	ENSP00000324172;ENSP00000353414	NA	Transporters	Active_transporters;P-ATPase	16;328;492;567;857;1199;1209;1218	0
CSF2R_HUMAN	Granulocyte-macrophage colony-stimulating factor receptor subunit alpha OS=Homo sapiens OX=9606 GN=CSF2RA PE=1 SV=1	LSYLDFQYQLDVHR	NA	599.638	55.4443	3	x'0000000000000000	0.34746	0.34746	0.34746	55.4443	55.4443	101.31	0.0663489	0.0663489	25.83	25.83	1	246	259	25.83	16789: Scan 21703 (rt=55.4443) [\\qmcr.qmul.ac.uk\rfs\HAEMONC\Pedro's Lab\Cell Signalling Proteomics\Ana Levi\Exp11\QE1_MS_Ana_Levi_Exp11_Sample13.raw]	CSF2RA(245-259, no_mod);	18403.8	CSF2RA;	p19300	528	528	P15509	Granulocyte-macrophage colony-stimulating factor receptor subunit alpha	CSF2RA	surface	pos. trainingset	NA	400	1	1	SP:1-19;NC:20-324;TM:325-346;CY:347-400	uniprot - CSPA confirmed	surface	0.9112	1	ENSG00000198223	ENSP00000370935;ENSP00000370940;ENSP00000416437	CD116	Receptors	IG;Type1;CytokineR	46;54;99;123;135;182;195;223;229;272;305	11
AT2B4_HUMAN	Plasma membrane calcium-transporting ATPase 4 OS=Homo sapiens OX=9606 GN=ATP2B4 PE=1 SV=2	TSPVEGLSGNPADLEK	NA	807.405	44.4026	2	x'000000000000000000	5.52454	-0.403027	-0.403027	44.3929	44.5756	960.36	7.25251e-10	7.25251e-10	105.17	105.17	7	60	75	104.19	11708: Scan 16109 (rt=44.4026) [\\qmcr.qmul.ac.uk\rfs\HAEMONC\Pedro's Lab\Cell Signalling Proteomics\Ana Levi\Exp11\QE1_MS_Ana_Levi_Exp11_Sample13.raw]	ATP2B4(59-75, no_mod);	41011.1	ATP2B4;	p28917	637	637	P23634	Plasma membrane calcium-transporting ATPase 4	ATP2B4	surface	machine learning	NA	1241	10	0	CY:1-95;TM:96-119;NC:120-147;TM:148-168;CY:169-358;TM:359-382;NC:383-408;TM:409-432;CY:433-842;TM:843-862;NC:863-873;TM:874-893;CY:894-916;TM:917-937;NC:938-956;TM:957-974;CY:975-994;TM:995-1016;NC:1017-1027;TM:1028-1049;CY:1050-1241	uniprot	NA	0.6048	2	ENSG00000058668	NA	NA	Transporters	Active_transporters;P-ATPase	458;533;822	0
SIRB1_HUMAN	Signal-regulatory protein beta-1 OS=Homo sapiens OX=9606 GN=SIRPB1 PE=1 SV=5	SGAGTELSVR	NA	488.757	28.7305	2	x'000000000000	0.336238	-5.56847	-0.155818	28.6947	28.9002	147.74	2.59801e-06	2.59801e-06	70.02	70.02	44	135	144	58.63	4347: Scan 7856 (rt=28.7305) [\\qmcr.qmul.ac.uk\rfs\HAEMONC\Pedro's Lab\Cell Signalling Proteomics\Ana Levi\Exp11\QE1_MS_Ana_Levi_Exp11_Sample13.raw]	SIRPA(135-145, no_mod);SIRPB1(134-144, no_mod);SIRPB1(134-144, no_mod);	4262553	SIRPA; SIRPB1; SIRPB1;	p25724	91	91	O00241	Signal-regulatory protein beta-1	SIRPB1	surface	machine learning	NA	398	1	1	SP:1-29;NC:30-370;TM:371-394;CY:395-398	uniprot - CSPA confirmed	NA	0.7625	1	ENSG00000101307	ENSP00000371018	CD172b	Miscellaneous	Other;SIRP	109;244;269;291	4
AT1A3_HUMAN	Sodium/potassium-transporting ATPase subunit alpha-3 OS=Homo sapiens OX=9606 GN=ATP1A3 PE=1 SV=3	KYNTDCVQGLTHSK	NA	550.936	26.7654	3	x'0000000000000000	1.02741	-0.190934	0.227303	26.6666	26.8111	1558.39	0.0021776	0.0021776	40.66	40.66	3	44	57	40.66	3425: Scan 6812 (rt=26.7654) [\\qmcr.qmul.ac.uk\rfs\HAEMONC\Pedro's Lab\Cell Signalling Proteomics\Ana Levi\Exp11\QE1_MS_Ana_Levi_Exp11_Sample13.raw]	ATP1A3(43-57, no_mod);	17854.6	ATP1A3;	p15505	500	500	P13637	Sodium/potassium-transporting ATPase subunit alpha-3	ATP1A3	surface	machine learning	NA	1013	10	0	CY:1-85;TM:86-104;NC:105-119;TM:120-139;CY:140-280;TM:281-302;NC:303-308;TM:309-334;CY:335-765;TM:766-786;NC:787-791;TM:792-816;CY:817-838;TM:839-862;NC:863-902;TM:903-922;CY:923-942;TM:943-960;NC:961-974;TM:975-992;CY:993-1013	uniprot	NA	0.6786	2	ENSG00000105409	ENSP00000302397	NA	Transporters	Active_transporters;P-ATPase	205;231;473;567;628;674;710	0
DAG1_HUMAN	Dystroglycan OS=Homo sapiens OX=9606 GN=DAG1 PE=1 SV=2	GGLSAVDAFEIHVHR	NA	402.713	44.9319	4	x'00000000000000000	-0.50908	-0.50908	-0.50908	44.9319	44.9319	207.78	0.0598964	0.0598964	26.24	26.24	1	583	597	16.7	11950: Scan 16382 (rt=44.9319) [\\qmcr.qmul.ac.uk\rfs\HAEMONC\Pedro's Lab\Cell Signalling Proteomics\Ana Levi\Exp11\QE1_MS_Ana_Levi_Exp11_Sample13.raw]	DAG1(582-597, no_mod);	32575.8	DAG1;	p09419	1222	1222	Q14118	Dystroglycan	DAG1	surface	pos. trainingset	NA	895	1	1	SP:1-27;NC:28-749;TM:750-775;CY:776-895	uniprot - CSPA confirmed	surface	0.9683	1	ENSG00000173402	ENSP00000312435;ENSP00000440705;ENSP00000438421;ENSP00000439334;ENSP00000440590;ENSP00000442600	NA	Unclassified	Unclassified	141;641;649;661;833;882	4
ITB1_HUMAN	Integrin beta-1 OS=Homo sapiens OX=9606 GN=ITGB1 PE=1 SV=2	GEVFNELVGK	NA	546.291	46.0033	2	x'000000000000	0.473149	-0.040346	0.25308	45.924	46.2701	646.62	0.000445096	0.000445096	46.86	46.86	6	229	238	46.75	12455: Scan 16946 (rt=46.0033) [\\qmcr.qmul.ac.uk\rfs\HAEMONC\Pedro's Lab\Cell Signalling Proteomics\Ana Levi\Exp11\QE1_MS_Ana_Levi_Exp11_Sample13.raw]	ITGB1(228-238, no_mod);	84477.3	ITGB1;	p09224	391	391	P05556	Integrin beta-1	ITGB1	surface	pos. trainingset	NA	798	1	1	SP:1-20;NC:21-728;TM:729-751;CY:752-798	uniprot - CSPA confirmed	surface	0.9588	1	ENSG00000150093	ENSP00000303351;ENSP00000379350	CD29	Receptors	Other_receptors;Integrin	50;94;97;212;269;363;406;417;481;520;584;669	12
AMPN_HUMAN	Aminopeptidase N OS=Homo sapiens OX=9606 GN=ANPEP PE=1 SV=4	SEYMEGNVR	NA	542.74	28.7612	2	x'00000000000	1.07341	-0.606388	-0.181824	28.613	28.9045	1786.43	1.5524e-05	1.5524e-05	55.25	55.25	15	196	204	52.69	4361: Scan 7872 (rt=28.7612) [\\qmcr.qmul.ac.uk\rfs\HAEMONC\Pedro's Lab\Cell Signalling Proteomics\Ana Levi\Exp11\QE1_MS_Ana_Levi_Exp11_Sample13.raw]	ANPEP(195-204, no_mod);	218789	ANPEP;	p25633	523	523	P15144	Aminopeptidase N	ANPEP	surface	pos. trainingset	NA	967	1	0	CY:1-11;TM:12-33;NC:34-967	uniprot - CSPA confirmed	surface	0.6296	2	ENSG00000166825	ENSP00000300060	CD13	Enzymes	3.4.11	42;128;234;265;319;527;573;625;681;735;818	11
ADCY7_HUMAN	Adenylate cyclase type 7 OS=Homo sapiens OX=9606 GN=ADCY7 PE=1 SV=1	ELVVVLNELFGK	NA	680.398	69.2599	2	x'00000000000000	0.11996	-2.70611	-0.365769	69.2589	69.4769	123.55	1.10732e-08	1.10732e-08	89.38	89.38	7	299	310	89.38	22495: Scan 27934 (rt=69.2599) [\\qmcr.qmul.ac.uk\rfs\HAEMONC\Pedro's Lab\Cell Signalling Proteomics\Ana Levi\Exp11\QE1_MS_Ana_Levi_Exp11_Sample13.raw]	ADCY7(298-310, no_mod);	11982.7	ADCY7;	p06386	983	983	P51828	Adenylate cyclase type 7	ADCY7	surface	machine learning	NA	1080	12	0	CY:1-33;TM:34-54;NC:55-63;TM:64-85;CY:86-91;TM:92-116;NC:117-121;TM:122-140;CY:141-146;TM:147-169;NC:170-175;TM:176-196;CY:197-595;TM:596-614;NC:615-619;TM:620-641;CY:642-665;TM:666-689;NC:690-718;TM:719-738;CY:739-744;TM:745-762;NC:763-799;TM:800-819;CY:820-1080	uniprot - CSPA confirmed	NA	0.7066	2	ENSG00000121281	ENSP00000254235;ENSP00000378187	NA	Enzymes	4.6.1	191;277;701;760;776;781	3
IL1AP_HUMAN	Interleukin-1 receptor accessory protein OS=Homo sapiens OX=9606 GN=IL1RAP PE=1 SV=2	DSLPGGIVTDETLSFIQK	NA	640.67	65.4664	3	x'00000000000000000000	1.46275	-0.929136	-0.725904	65.3113	65.6688	642.04	2.66372e-05	2.66372e-05	59.52	59.52	9	443	460	59.52	20980: Scan 26278 (rt=65.4664) [\\qmcr.qmul.ac.uk\rfs\HAEMONC\Pedro's Lab\Cell Signalling Proteomics\Ana Levi\Exp11\QE1_MS_Ana_Levi_Exp11_Sample13.raw]	IL1RAP(442-460, no_mod);	24320.2	IL1RAP;	p04361	2548	2548	Q9NPH3	Interleukin-1 receptor accessory protein	IL1RAP	surface	pos. trainingset	NA	570	1	1	SP:1-20;NC:21-363;TM:364-383;CY:384-570	uniprot - CSPA confirmed	surface	0.8675	1	ENSG00000196083	ENSP00000072516;ENSP00000412053;ENSP00000401132;ENSP00000390541	NA	Receptors	IG;Type1;CytokineR	57;107;111;118;196;209;299	7
AMPN_HUMAN	Aminopeptidase N OS=Homo sapiens OX=9606 GN=ANPEP PE=1 SV=4	DLMVLNDVYR	NA	619.315	56.7547	2	x'000000000000	0.128577	-2.13567	-2.13567	56.7124	56.9721	1786.43	5.0259e-07	5.0259e-07	79.21	79.21	17	433	442	77.94	17364: Scan 22333 (rt=56.7547) [\\qmcr.qmul.ac.uk\rfs\HAEMONC\Pedro's Lab\Cell Signalling Proteomics\Ana Levi\Exp11\QE1_MS_Ana_Levi_Exp11_Sample13.raw]	ANPEP(432-442, no_mod);	90843.5	ANPEP;	p03904	523	523	P15144	Aminopeptidase N	ANPEP	surface	pos. trainingset	NA	967	1	0	CY:1-11;TM:12-33;NC:34-967	uniprot - CSPA confirmed	surface	0.6296	2	ENSG00000166825	ENSP00000300060	CD13	Enzymes	3.4.11	42;128;234;265;319;527;573;625;681;735;818	11
EVI2B_HUMAN	Protein EVI2B OS=Homo sapiens OX=9606 GN=EVI2B PE=1 SV=2	TSIISLTPWKPSK	NA	486.617	49.0482	3	x'000000000000000	0.482555	-1.35019	-0.155818	48.9451	49.0726	369.22	1.36372e-05	1.36372e-05	58.76	58.76	9	267	279	58.76	13866: Scan 18505 (rt=49.0482) [\\qmcr.qmul.ac.uk\rfs\HAEMONC\Pedro's Lab\Cell Signalling Proteomics\Ana Levi\Exp11\QE1_MS_Ana_Levi_Exp11_Sample13.raw]	EVI2B(266-279, no_mod);	70798	EVI2B;	p28891	798	798	P34910	Protein EVI2B	EVI2B	surface	machine learning	NA	448	1	1	SP:1-21;NC:22-202;TM:203-225;CY:226-448	uniprot	NA	0.8723	1	ENSG00000185862	ENSP00000333779;ENSP00000462682	CD361	Unclassified	Unclassified	16;50;114;314;353;368;437	2
PTPRC_HUMAN	Receptor-type tyrosine-protein phosphatase C OS=Homo sapiens OX=9606 GN=PTPRC PE=1 SV=3	HGDQEICAQYWGEGK	NA	593.258	37.7422	3	x'00000000000000000	-0.364148	-1.85001	-0.752497	37.6075	37.9659	2515.59	3.44087e-06	3.44087e-06	62.23	62.23	14	1066	1080	62.23	8551: Scan 12600 (rt=37.7422) [\\qmcr.qmul.ac.uk\rfs\HAEMONC\Pedro's Lab\Cell Signalling Proteomics\Ana Levi\Exp11\QE1_MS_Ana_Levi_Exp11_Sample13.raw]	PTPRC(1065-1080, no_mod);	428617	PTPRC;	p11132	423	423	P08575	Receptor-type tyrosine-protein phosphatase C	PTPRC	surface	machine learning	NA	1304	1	1	SP:1-23;NC:24-575;TM:576-597;CY:598-1304	uniprot	NA	0.978	1	ENSG00000081237;ENSG00000262418	ENSP00000356346;ENSP00000461074;ENSP00000458322;ENSP00000471843	CD45	Receptors	Other_receptors;ReceptorTypePhosphatases	78;90;95;184;190;197;232;260;270;276;335;378;419;468;488;529;707;919;966;1017;1122;1150	16
AT1A1_HUMAN	Sodium/potassium-transporting ATPase subunit alpha-1 OS=Homo sapiens OX=9606 GN=ATP1A1 PE=1 SV=1	MSINAEEVVVGDLVEVK	NA	610.989	61.8235	3	x'0000000000000000000	2.11154	-1.49513	0.226236	61.7368	62.0524	2583.21	1.40056e-05	1.40056e-05	62.72	62.72	19	178	194	56.55	19492: Scan 24656 (rt=61.8235) [\\qmcr.qmul.ac.uk\rfs\HAEMONC\Pedro's Lab\Cell Signalling Proteomics\Ana Levi\Exp11\QE1_MS_Ana_Levi_Exp11_Sample13.raw]	ATP1A1(177-194, no_mod);	20783.7	ATP1A1;	p20775	381	381	P05023	Sodium/potassium-transporting ATPase subunit alpha-1	ATP1A1	surface	pos. trainingset	NA	1023	10	0	CY:1-95;TM:96-114;NC:115-129;TM:130-149;CY:150-290;TM:291-312;NC:313-318;TM:319-344;CY:345-775;TM:776-796;NC:797-801;TM:802-824;CY:825-848;TM:849-872;NC:873-912;TM:913-932;CY:933-952;TM:953-970;NC:971-984;TM:985-1002;CY:1003-1023	uniprot	surface	0.5464	3	ENSG00000163399	ENSP00000295598	NA	Transporters	Active_transporters;P-ATPase	215;405;483;497;638;720	0
ITAX_HUMAN	Integrin alpha-X OS=Homo sapiens OX=9606 GN=ITGAX PE=1 SV=3	GAVYLFHGVLGPSISPSHSQR	NA	737.056	46.3649	3	x'00000000000000000000000	1.28388	-0.767614	0.536649	46.2965	46.4093	620.03	3.63937e-07	3.63937e-07	77.95	77.95	5	551	571	75.76	12623: Scan 17129 (rt=46.3649) [\\qmcr.qmul.ac.uk\rfs\HAEMONC\Pedro's Lab\Cell Signalling Proteomics\Ana Levi\Exp11\QE1_MS_Ana_Levi_Exp11_Sample13.raw]	ITGAX(550-571, no_mod);	63213.2	ITGAX;	p08971	595	595	P20702	Integrin alpha-X	ITGAX	surface	machine learning	NA	1163	1	1	SP:1-19;NC:20-1107;TM:1108-1130;CY:1131-1163	uniprot - CSPA confirmed	NA	0.8802	1	ENSG00000140678	ENSP00000268296	CD11c	Receptors	Other_receptors;Integrin	61;89;385;392;697;735;899;904;939;1050;1152	10
ITA5_HUMAN	Integrin alpha-5 OS=Homo sapiens OX=9606 GN=ITGA5 PE=1 SV=2	SLPYGTAMEK	NA	548.771	36.5764	2	x'000000000000	7.08786	-1.93058	-0.0319481	36.4126	36.8139	982.79	4.04703e-06	4.04703e-06	64.81	64.81	17	1029	1038	64.81	8002: Scan 11983 (rt=36.5764) [\\qmcr.qmul.ac.uk\rfs\HAEMONC\Pedro's Lab\Cell Signalling Proteomics\Ana Levi\Exp11\QE1_MS_Ana_Levi_Exp11_Sample13.raw]	ITGA5(1028-1038, no_mod);	143127	ITGA5;	p26344	428	428	P08648	Integrin alpha-5	ITGA5	surface	machine learning	NA	1049	1	1	SP:1-41;NC:42-997;TM:998-1021;CY:1022-1049	uniprot - CSPA confirmed	NA	0.9062	1	ENSG00000161638	ENSP00000293379	CD49e	Receptors	Other_receptors;Integrin	84;182;297;307;316;524;530;593;609;675;712;724;773;868	14
EVI2B_HUMAN	Protein EVI2B OS=Homo sapiens OX=9606 GN=EVI2B PE=1 SV=2	SPFADGETPDICMDNIR	NA	646.617	52.661	3	x'0000000000000000000	0.396524	-1.27631	-0.811636	52.6402	52.8096	369.22	7.32956e-07	7.32956e-07	70.54	70.54	6	242	258	70.54	15537: Scan 20336 (rt=52.661) [\\qmcr.qmul.ac.uk\rfs\HAEMONC\Pedro's Lab\Cell Signalling Proteomics\Ana Levi\Exp11\QE1_MS_Ana_Levi_Exp11_Sample13.raw]	EVI2B(241-258, no_mod);	22742.8	EVI2B;	p26612	798	798	P34910	Protein EVI2B	EVI2B	surface	machine learning	NA	448	1	1	SP:1-21;NC:22-202;TM:203-225;CY:226-448	uniprot	NA	0.8723	1	ENSG00000185862	ENSP00000333779;ENSP00000462682	CD361	Unclassified	Unclassified	16;50;114;314;353;368;437	2
ITB2_HUMAN	Integrin beta-2 OS=Homo sapiens OX=9606 GN=ITGB2 PE=1 SV=2	KLGGDLLR	NA	436.27	32.3457	2	x'0000000000	-0.274546	-4.04239	-4.04239	32.1517	32.3457	801.73	0.0113332	0.0113332	31.1	31.1	3	148	155	13.53	6063: Scan 9776 (rt=32.3457) [\\qmcr.qmul.ac.uk\rfs\HAEMONC\Pedro's Lab\Cell Signalling Proteomics\Ana Levi\Exp11\QE1_MS_Ana_Levi_Exp11_Sample13.raw]	ITGB2(147-155, no_mod);	104795	ITGB2;	p14895	385	385	P05107	Integrin beta-2	ITGB2	surface	pos. trainingset	NA	769	1	1	SP:1-22;NC:23-700;TM:701-727;CY:728-769	uniprot - CSPA confirmed	surface	0.8352	1	ENSG00000160255	ENSP00000303242;ENSP00000347279;ENSP00000380948;ENSP00000380950;ENSP00000380955	CD18	Receptors	Other_receptors;Integrin	50;116;212;254;501;642	6
CD4_HUMAN	T-cell surface glycoprotein CD4 OS=Homo sapiens OX=9606 GN=CD4 PE=1 SV=1	LTGSGELWWQAER	NA	766.879	52.1518	2	x'000000000000000	0.522281	-1.22736	0.522281	52.1147	52.3186	236.37	2.65593e-11	2.65593e-11	119.45	119.45	7	232	244	119.45	15297: Scan 20074 (rt=52.1518) [\\qmcr.qmul.ac.uk\rfs\HAEMONC\Pedro's Lab\Cell Signalling Proteomics\Ana Levi\Exp11\QE1_MS_Ana_Levi_Exp11_Sample13.raw]	CD4(231-244, no_mod);	67297.8	CD4;	p19383	346	346	P01730	T-cell surface glycoprotein CD4	CD4	surface	pos. trainingset	NA	458	1	1	SP:1-25;NC:26-396;TM:397-420;CY:421-458	uniprot - CSPA confirmed	surface	0.9091	1	ENSG00000010610	ENSP00000011653	CD4	Unclassified	Unclassified	296;325	2
AT1A3_HUMAN	Sodium/potassium-transporting ATPase subunit alpha-3 OS=Homo sapiens OX=9606 GN=ATP1A3 PE=1 SV=3	LNIPVSQVNPR	NA	412.907	41.8107	3	x'0000000000000	-0.417578	-0.466133	-0.417578	41.8107	41.8313	1558.39	1.24786e-06	1.24786e-06	69.06	69.06	4	638	648	67.69	10483: Scan 14758 (rt=41.8107) [\\qmcr.qmul.ac.uk\rfs\HAEMONC\Pedro's Lab\Cell Signalling Proteomics\Ana Levi\Exp11\QE1_MS_Ana_Levi_Exp11_Sample13.raw]	ATP1A1(647-658, no_mod);ATP1A3(637-648, no_mod);	78188.2	ATP1A1; ATP1A3;	p18250	500	500	P13637	Sodium/potassium-transporting ATPase subunit alpha-3	ATP1A3	surface	machine learning	NA	1013	10	0	CY:1-85;TM:86-104;NC:105-119;TM:120-139;CY:140-280;TM:281-302;NC:303-308;TM:309-334;CY:335-765;TM:766-786;NC:787-791;TM:792-816;CY:817-838;TM:839-862;NC:863-902;TM:903-922;CY:923-942;TM:943-960;NC:961-974;TM:975-992;CY:993-1013	uniprot	NA	0.6786	2	ENSG00000105409	ENSP00000302397	NA	Transporters	Active_transporters;P-ATPase	205;231;473;567;628;674;710	0
ITA6_HUMAN	Integrin alpha-6 OS=Homo sapiens OX=9606 GN=ITGA6 PE=1 SV=5	FSLFAER	NA	435.23	49.1063	2	x'000000000	1.28736	-0.900462	-0.163511	48.966	49.2435	1028.77	0.000544299	0.000544299	42.77	42.77	17	954	960	31.14	13890: Scan 18533 (rt=49.1063) [\\qmcr.qmul.ac.uk\rfs\HAEMONC\Pedro's Lab\Cell Signalling Proteomics\Ana Levi\Exp11\QE1_MS_Ana_Levi_Exp11_Sample13.raw]	ITGA6(953-960, no_mod);	43831.1	ITGA6;	p08517	627	627	P23229	Integrin alpha-6	ITGA6	surface	pos. trainingset	NA	1130	1	1	SP:1-23;NC:24-1052;TM:1053-1076;CY:1077-1130	uniprot - CSPA confirmed	surface	0.9405	1	ENSG00000091409	ENSP00000406694	CD49f	Receptors	Other_receptors;Integrin	78;223;323;409;770;787;930;966;997;1126	9
CLC5A_HUMAN	C-type lectin domain family 5 member A OS=Homo sapiens OX=9606 GN=CLEC5A PE=1 SV=1	FLQDITDAEK	NA	590.299	41.604	2	x'000000000000	2.56155	-2.10508	-0.119635	41.604	43.5504	166.55	2.22952e-05	2.22952e-05	60.32	60.32	11	117	126	60.32	10387: Scan 14649 (rt=41.604) [\\qmcr.qmul.ac.uk\rfs\HAEMONC\Pedro's Lab\Cell Signalling Proteomics\Ana Levi\Exp11\QE1_MS_Ana_Levi_Exp11_Sample13.raw]	CLEC5A(116-126, no_mod);	133746	CLEC5A;	p08178	2607	2607	Q9NY25	C-type lectin domain family 5 member A	CLEC5A	surface	pos. trainingset	NA	188	1	0	CY:1-6;TM:7-27;NC:28-188	uniprot - CSPA confirmed	surface	0.5569	3	ENSG00000258227	ENSP00000449999	NA	Receptors	SCAR;Class_E	32;93;144;151	4
RPN1_HUMAN	Dolichyl-diphosphooligosaccharide--protein glycosyltransferase subunit 1 OS=Homo sapiens OX=9606 GN=RPN1 PE=1 SV=1	VTAEVVLAHLGGGSTSR	NA	551.969	45.4725	3	x'0000000000000000000	1.45442	-1.57664	-0.324282	45.3661	45.6339	1021.97	2.32213e-07	2.32213e-07	78.62	78.62	16	49	65	76.41	12207: Scan 16665 (rt=45.4725) [\\qmcr.qmul.ac.uk\rfs\HAEMONC\Pedro's Lab\Cell Signalling Proteomics\Ana Levi\Exp11\QE1_MS_Ana_Levi_Exp11_Sample13.raw]	RPN1(48-65, no_mod);	108037	RPN1;	p31847	379	379	P04843	Dolichyl-diphosphooligosaccharide--protein glycosyltransferase subunit 1	RPN1	surface	machine learning	NA	607	1	1	SP:1-26;NC:27-439;TM:440-458;CY:459-607	uniprot - CSPA confirmed	NA	0.5888	2	ENSG00000163902	ENSP00000296255	NA	Enzymes	2.4.1	220;299	2
TRFM_HUMAN	Melanotransferrin OS=Homo sapiens OX=9606 GN=MELTF PE=1 SV=2	TVGWNVPVGYLVESGR	NA	866.952	59.8019	2	x'000000000000000000	0.17784	-4.98416	-3.74851	59.8019	59.9953	461.134	1.69319e-06	1.69319e-06	72.2	72.2	7	137	152	71.67	18649: Scan 23744 (rt=59.8019) [\\qmcr.qmul.ac.uk\rfs\HAEMONC\Pedro's Lab\Cell Signalling Proteomics\Ana Levi\Exp11\QE1_MS_Ana_Levi_Exp11_Sample13.raw]	MELTF(136-152, no_mod);	87966.5	MELTF;	p29157	425	425	P08582	Melanotransferrin	MFI2	surface	GPI (UniProt)	NA	738	0	1	SP:1-19;NC:20-738	uniprot - CSPA based sp-noncyt - CSPA confirmed	NA	0.6747	2 (nonTM)	ENSG00000163975	ENSP00000296350	CD228	NA	NA	38;135;515	3
S6A16_HUMAN	NA	NAEILLK	Deamidated (NQ)	401.24	44.5558	2	x	0.703341	-1.2955	0.37853	44.3876	44.8117	32.83	0.00542042	0.00542042	32.83	32.83	20	411	417	0	11778: Scan 16188 (rt=44.5558) [\\qmcr.qmul.ac.uk\rfs\HAEMONC\Pedro's Lab\Cell Signalling Proteomics\Ana Levi\Exp11\QE1_MS_Ana_Levi_Exp11_Sample13.raw]	SLC6A16(410-417, no_mod);	75955.1	SLC6A16;	p20969	2407	2407	Q9GZN6	Orphan sodium- and chloride-dependent neurotransmitter transporter NTT5	SLC6A16	surface	machine learning	NA	736	12	0	CY:1-137;TM:138-158;NC:159-176;TM:177-196;CY:197-202;TM:203-221;NC:222-264;TM:265-284;CY:285-292;TM:293-314;NC:315-337;TM:338-361;CY:362-379;TM:380-402;NC:403-494;TM:495-516;CY:517-536;TM:537-555;NC:556-567;TM:568-589;CY:590-609;TM:610-633;NC:634-657;TM:658-680;CY:681-736	uniprot	NA	0.8124	1	ENSG00000063127	ENSP00000338627	NA	Transporters	SLC;Other;SLC6	14;229;335;733	2
MRP1_HUMAN	Multidrug resistance-associated protein 1 OS=Homo sapiens OX=9606 GN=ABCC1 PE=1 SV=3	GSVAYVPQQAWIQNDSLR	NA	678.013	53.0273	3	x'00000000000000000000	-0.722791	-0.944355	-0.722791	53.0273	53.1791	1796.81	4.69861e-06	4.69861e-06	67.61	67.61	3	706	723	67.61	15700: Scan 20518 (rt=53.0273) [\\qmcr.qmul.ac.uk\rfs\HAEMONC\Pedro's Lab\Cell Signalling Proteomics\Ana Levi\Exp11\QE1_MS_Ana_Levi_Exp11_Sample13.raw]	ABCC1(705-723, no_mod);	36668.9	ABCC1;	p10539	792	792	P33527	Multidrug resistance-associated protein 1	ABCC1	surface	pos. trainingset	NA	1531	17	0	NC:1-36;TM:37-56;CY:57-75;TM:76-94;NC:95-99;TM:100-124;CY:125-135;TM:136-153;NC:154-172;TM:173-191;CY:192-315;TM:316-335;NC:336-362;TM:363-385;CY:386-436;TM:437-459;NC:460-464;TM:465-485;CY:486-542;TM:543-571;NC:572-590;TM:591-611;CY:612-968;TM:969-991;NC:992-1023;TM:1024-1045;CY:1046-1089;TM:1090-1110;NC:1111-1115;TM:1116-1134;CY:1135-1199;TM:1200-1220;NC:1221-1226;TM:1227-1247;CY:1248-1531	uniprot - CSPA confirmed	surface	0.7953	1	ENSG00000103222;ENSG00000278183	ENSP00000382342;ENSP00000483316	NA	Transporters	Active_transporters;ABCC	19;23;71;354;648;719;767;819;929;1006;1156;1314;1344;1429	4
S29A1_HUMAN	Equilibrative nucleoside transporter 1 OS=Homo sapiens OX=9606 GN=SLC29A1 PE=1 SV=3	DAQASAAPAAPLPER	NA	732.876	37.2189	2	x'00000000000000000	0.322462	-2.87484	0.322462	37.1956	37.3684	302.91	1.77564e-05	1.77564e-05	61.18	61.18	3	59	73	60.71	8306: Scan 12325 (rt=37.2189) [\\qmcr.qmul.ac.uk\rfs\HAEMONC\Pedro's Lab\Cell Signalling Proteomics\Ana Levi\Exp11\QE1_MS_Ana_Levi_Exp11_Sample13.raw]	SLC29A1(58-73, no_mod);	16287.6	SLC29A1;	p02970	2330	2330	Q99808	Equilibrative nucleoside transporter 1	SLC29A1	surface	pos. trainingset	NA	456	11	0	CY:1-11;TM:12-32;NC:33-78;TM:79-98;CY:99-109;TM:110-130;NC:131-135;TM:136-159;CY:160-178;TM:179-199;NC:200-204;TM:205-226;CY:227-288;TM:289-307;NC:308-326;TM:327-344;CY:345-363;TM:364-382;NC:383-393;TM:394-418;CY:419-429;TM:430-452;NC:453-456	uniprot - CSPA confirmed	surface	0.5476	3	ENSG00000112759	ENSP00000360773;ENSP00000360778;ENSP00000360789;ENSP00000360796;ENSP00000360805;ENSP00000360820;ENSP00000377424;ENSP00000377427;ENSP00000392668	NA	Transporters	SLC;MFS;SLC29	48;277;288	1
MRP4_HUMAN	ATP-binding cassette sub-family C member 4 OS=Homo sapiens OX=9606 GN=ABCC4 PE=1 SV=3	SSLLSAVLGELAPSHGLVSVHGR	NA	572.32	61.2017	4	x'0000000000000000000000000	0.54261	-0.560114	0.385078	61.0773	61.371	452.07	5.73492e-07	5.73492e-07	72.26	72.26	6	452	474	72.26	19236: Scan 24377 (rt=61.2017) [\\qmcr.qmul.ac.uk\rfs\HAEMONC\Pedro's Lab\Cell Signalling Proteomics\Ana Levi\Exp11\QE1_MS_Ana_Levi_Exp11_Sample13.raw]	ABCC4(451-474, no_mod);	11091.4	ABCC4;	p26972	155	155	O15439	Multidrug resistance-associated protein 4	ABCC4	surface	machine learning	NA	1325	12	0	CY:1-91;TM:92-114;NC:115-133;TM:134-157;CY:158-207;TM:208-227;NC:228-232;TM:233-254;CY:255-319;TM:320-342;NC:343-347;TM:348-369;CY:370-708;TM:709-730;NC:731-764;TM:765-791;CY:792-834;TM:835-854;NC:855-859;TM:860-882;CY:883-948;TM:949-970;NC:971-976;TM:977-997;CY:998-1325	phobius - prefered over uniprot based on cspa - CSPA confirmed	NA	0.6467	2	ENSG00000125257	ENSP00000366084	NA	Transporters	Active_transporters;ABCC	651;690;746;754;792;1176;1309	2
BCAM_HUMAN	Basal cell adhesion molecule OS=Homo sapiens OX=9606 GN=BCAM PE=1 SV=2	VAYLDPLELSEGK	NA	717.38	56.6565	2	x'000000000000000	-0.813823	-0.813823	-0.813823	56.6565	56.6565	767.42	1.26749e-06	1.26749e-06	73.26	73.26	1	358	370	73.26	17321: Scan 22287 (rt=56.6565) [\\qmcr.qmul.ac.uk\rfs\HAEMONC\Pedro's Lab\Cell Signalling Proteomics\Ana Levi\Exp11\QE1_MS_Ana_Levi_Exp11_Sample13.raw]	BCAM(357-370, no_mod);	53523.2	BCAM;	p29636	962	962	P50895	Basal cell adhesion molecule	BCAM	surface	machine learning	NA	628	1	1	SP:1-31;NC:32-547;TM:548-571;CY:572-628	uniprot - CSPA confirmed	NA	0.9182	1	ENSG00000187244	ENSP00000270233	CD239	Miscellaneous	StructuralAndAdhesion;IG_AdhesionProteins	321;377;383;419;439	5
AT1A2_HUMAN	Sodium/potassium-transporting ATPase subunit alpha-2 OS=Homo sapiens OX=9606 GN=ATP1A2 PE=1 SV=1	QGAIVAVTGDGVNDSPALK	NA	604.655	45.4437	3	x'000000000000000000000	-0.691905	-1.28828	-1.28828	45.4437	45.5528	884.02	0.00127601	0.00127601	41.93	41.93	6	705	723	41.93	12191: Scan 16649 (rt=45.4437) [\\qmcr.qmul.ac.uk\rfs\HAEMONC\Pedro's Lab\Cell Signalling Proteomics\Ana Levi\Exp11\QE1_MS_Ana_Levi_Exp11_Sample13.raw]	ATP1A1(707-726, no_mod);ATP1A2(704-723, no_mod);ATP1A3(697-716, no_mod);	428554	ATP1A1; ATP1A2; ATP1A3;	p23151	963	963	P50993	Sodium/potassium-transporting ATPase subunit alpha-2	ATP1A2	surface	machine learning	NA	1020	10	0	CY:1-93;TM:94-112;NC:113-127;TM:128-147;CY:148-288;TM:289-310;NC:311-316;TM:317-342;CY:343-772;TM:773-793;NC:794-798;TM:799-822;CY:823-845;TM:846-869;NC:870-909;TM:910-929;CY:930-949;TM:950-968;NC:969-981;TM:982-998;CY:999-1020	uniprot	NA	0.6507	2	ENSG00000018625	ENSP00000354490	NA	Transporters	Active_transporters;P-ATPase	213;437;481;635;681;717	0
IGF1R_HUMAN	Insulin-like growth factor 1 receptor OS=Homo sapiens OX=9606 GN=IGF1R PE=1 SV=1	EFNCHHVVR	NA	399.858	20.5831	3	x'00000000000	-0.13121	-0.758013	-0.432075	20.4195	20.5832	573.61	0.00139617	0.00139617	39.87	39.87	4	1056	1064	32.3	750: Scan 3773 (rt=20.5831) [\\qmcr.qmul.ac.uk\rfs\HAEMONC\Pedro's Lab\Cell Signalling Proteomics\Ana Levi\Exp11\QE1_MS_Ana_Levi_Exp11_Sample13.raw]	IGF1R(1055-1064, no_mod);	26580.8	IGF1R;	p05489	411	411	P08069	Insulin-like growth factor 1 receptor	IGF1R	surface	pos. trainingset	NA	1367	1	1	SP:1-30;NC:31-932;TM:933-958;CY:959-1367	uniprot - CSPA confirmed	surface	0.9791	1	ENSG00000140443	ENSP00000268035	CD221	Receptors	Kinase;InsR	51;102;135;244;314;417;438;534;607;622;640;747;756;764;900;913;963	16
KIRR1_HUMAN	Kin of IRRE-like protein 1 OS=Homo sapiens OX=9606 GN=KIRREL1 PE=1 SV=2	FSQEPADQTVVAGQR	NA	816.904	34.2006	2	x'00000000000000000	3.52311	1.5866	1.5866	34.2006	34.2535	76.01	7.01711e-07	7.01711e-07	76.01	76.01	2	23	37	76.01	6915: Scan 10746 (rt=34.2006) [\\qmcr.qmul.ac.uk\rfs\HAEMONC\Pedro's Lab\Cell Signalling Proteomics\Ana Levi\Exp11\QE1_MS_Ana_Levi_Exp11_Sample13.raw]	KIRREL1(22-37, no_mod);	23733.2	KIRREL1;	p08554	2213	2213	Q96J84	Kin of IRRE-like protein 1	KIRREL	surface	pos. trainingset	NA	757	1	1	SP:1-16;NC:17-496;TM:497-521;CY:522-757	uniprot - CSPA confirmed	surface	0.9064	1	ENSG00000183853	ENSP00000352138	NA	Miscellaneous	Unknown_function;IG_Unknown_function	46;140;297;471	4
SCRB1_HUMAN	Scavenger receptor class B member 1 OS=Homo sapiens OX=9606 GN=SCARB1 PE=1 SV=1	LQLSLYMK	NA	498.284	50.1581	2	x'0000000000	0.823486	-0.503745	0.441405	50.0653	50.3441	318.46	1.18436e-05	1.18436e-05	58.95	58.95	12	388	395	41.61	14380: Scan 19069 (rt=50.1581) [\\qmcr.qmul.ac.uk\rfs\HAEMONC\Pedro's Lab\Cell Signalling Proteomics\Ana Levi\Exp11\QE1_MS_Ana_Levi_Exp11_Sample13.raw]	SCARB1(387-395, no_mod);	29017.3	SCARB1;	p18791	2105	2105	Q8WTV0	Scavenger receptor class B member 1	SCARB1	surface	pos. trainingset	NA	552	2	0	CY:1-11;TM:12-34;NC:35-442;TM:443-463;CY:464-552	uniprot - CSPA confirmed	surface	0.7733	1	ENSG00000073060	ENSP00000414979	NA	Receptors	SCAR;Class_B	102;108;173;212;227;255;310;330;383	9
PODXL_HUMAN	Podocalyxin OS=Homo sapiens OX=9606 GN=PODXL PE=1 SV=2	LISLICR	NA	437.767	50.605	2	x'000000000	8.37762	8.37762	8.37762	50.605	50.605	23.48	0.0399383	0.0399383	23.48	23.48	1	376	382	0.29	14551: Sum of 2 scans. Range 19254 (rt=50.5266) to 19334 (rt=50.6834) [\\qmcr.qmul.ac.uk\rfs\HAEMONC\Pedro's Lab\Cell Signalling Proteomics\Ana Levi\Exp11\QE1_MS_Ana_Levi_Exp11_Sample13.raw]	PODXL(375-382, no_mod);	85289.6	PODXL;	p17249	110	110	O00592	Podocalyxin	PODXL	surface	pos. trainingset	NA	558	1	1	SP:1-22;NC:23-459;TM:460-482;CY:483-558	uniprot - CSPA confirmed	surface	0.9396	1	ENSG00000128567	ENSP00000367817	NA	Unclassified	Unclassified	33;43;104;144;360;544	5
CD44_HUMAN	CD44 antigen OS=Homo sapiens OX=9606 GN=CD44 PE=1 SV=3	LVINSGNGAVEDR	Deamidated (NQ)	672.842	36.7584	2	x'000010000000000	4.16545	-0.344579	-0.592657	36.0661	36.9335	571.74	1.99181e-11	0.000189446	120.51	78.725	108	682	694	58.55	8086: Scan 12077 (rt=36.7584) [\\qmcr.qmul.ac.uk\rfs\HAEMONC\Pedro's Lab\Cell Signalling Proteomics\Ana Levi\Exp11\QE1_MS_Ana_Levi_Exp11_Sample13.raw]	CD44(N685);	1.41452e+06	CD44;	p19709	535	535	P16070	CD44 antigen	CD44	surface	pos. trainingset	NA	742	1	1	SP:1-20;NC:21-649;TM:650-671;CY:672-742	uniprot - CSPA confirmed	surface	0.9609	1	ENSG00000026508	ENSP00000398632	CD44	Unclassified	Unclassified	25;57;100;110;120;350;548;599;636	9
AT1A2_HUMAN	Sodium/potassium-transporting ATPase subunit alpha-2 OS=Homo sapiens OX=9606 GN=ATP1A2 PE=1 SV=1	QGAIVAVTGDGVNDSPALK	NA	906.478	45.39	2	x'000000000000000000000	3.42528	-4.26134	-0.638894	45.2819	45.6662	884.02	1.66943e-12	1.66943e-12	130.73	130.73	49	705	723	130.73	12165: Scan 16621 (rt=45.39) [\\qmcr.qmul.ac.uk\rfs\HAEMONC\Pedro's Lab\Cell Signalling Proteomics\Ana Levi\Exp11\QE1_MS_Ana_Levi_Exp11_Sample13.raw]	ATP1A1(707-726, no_mod);ATP1A2(704-723, no_mod);ATP1A3(697-716, no_mod);	426955	ATP1A1; ATP1A2; ATP1A3;	p23152	963	963	P50993	Sodium/potassium-transporting ATPase subunit alpha-2	ATP1A2	surface	machine learning	NA	1020	10	0	CY:1-93;TM:94-112;NC:113-127;TM:128-147;CY:148-288;TM:289-310;NC:311-316;TM:317-342;CY:343-772;TM:773-793;NC:794-798;TM:799-822;CY:823-845;TM:846-869;NC:870-909;TM:910-929;CY:930-949;TM:950-968;NC:969-981;TM:982-998;CY:999-1020	uniprot	NA	0.6507	2	ENSG00000018625	ENSP00000354490	NA	Transporters	Active_transporters;P-ATPase	213;437;481;635;681;717	0
P2RX1_HUMAN	P2X purinoceptor 1 OS=Homo sapiens OX=9606 GN=P2RX1 PE=1 SV=1	FQEELAAFLFEYDTPR	Deamidated (NQ)	988.977	70.6337	2	x'001000000000000000	9.42033	9.42033	9.42033	70.6337	70.6337	286.84	3.87951e-06	3.87951e-06	68.22	68.22	1	5	20	68.22	23020: Scan 28522 (rt=70.6337) [\\qmcr.qmul.ac.uk\rfs\HAEMONC\Pedro's Lab\Cell Signalling Proteomics\Ana Levi\Exp11\QE1_MS_Ana_Levi_Exp11_Sample13.raw]	P2RX1(Q6);	9230.21	P2RX1;	p08389	969	969	P51575	P2X purinoceptor 1	P2RX1	surface	machine learning	NA	399	2	0	CY:1-30;TM:31-50;NC:51-334;TM:335-357;CY:358-399	uniprot - CSPA confirmed	NA	0.7585	1	ENSG00000108405	ENSP00000225538	NA	Transporters	Channels;Ligand_gated_ion_channels;ATP_gated_ion_channels	153;184;242;284;300	5
NPTN_HUMAN	Neuroplastin OS=Homo sapiens OX=9606 GN=NPTN PE=1 SV=2	KRPDEVPDDDEPAGPMK	NA	632.632	28.7352	3	x'0000000000000000000	0.197902	-5.18507	0.102909	28.6914	28.9083	319.89	3.66582e-08	3.66582e-08	87.03	87.03	16	364	380	87.03	4350: Scan 7859 (rt=28.7352) [\\qmcr.qmul.ac.uk\rfs\HAEMONC\Pedro's Lab\Cell Signalling Proteomics\Ana Levi\Exp11\QE1_MS_Ana_Levi_Exp11_Sample13.raw]	NPTN(363-380, no_mod);	63863	NPTN;	p15280	2869	2869	Q9Y639	Neuroplastin	NPTN	surface	pos. trainingset	NA	398	1	1	SP:1-28;NC:29-339;TM:340-360;CY:361-398	uniprot - CSPA confirmed	surface	0.7882	1	ENSG00000156642	ENSP00000342958	NA	Unclassified	Unclassified	171;197;229;284;296;317;382	6
ITA5_HUMAN	Integrin alpha-5 OS=Homo sapiens OX=9606 GN=ITGA5 PE=1 SV=2	QATLTQTLLIQNGAR	Deamidated (NQ)	814.952	50.4929	2	x'00000000000100000	1.8398	-1.9811	-0.967512	50.0015	50.672	982.79	5.13802e-13	0.00273988	135.31	92.905	75	567	581	80.17	14535: Scan 19237 (rt=50.4929) [\\qmcr.qmul.ac.uk\rfs\HAEMONC\Pedro's Lab\Cell Signalling Proteomics\Ana Levi\Exp11\QE1_MS_Ana_Levi_Exp11_Sample13.raw]	ITGA5(Q577);	492692	ITGA5;	p22790	428	428	P08648	Integrin alpha-5	ITGA5	surface	machine learning	NA	1049	1	1	SP:1-41;NC:42-997;TM:998-1021;CY:1022-1049	uniprot - CSPA confirmed	NA	0.9062	1	ENSG00000161638	ENSP00000293379	CD49e	Receptors	Other_receptors;Integrin	84;182;297;307;316;524;530;593;609;675;712;724;773;868	14
EPHB6_HUMAN	Ephrin type-B receptor 6 OS=Homo sapiens OX=9606 GN=EPHB6 PE=1 SV=4	IEEVIGTGSFGEVR	NA	746.886	48.7745	2	x'0000000000000000	-0.347912	-1.43388	-0.656274	48.7263	48.8332	118.61	1.02623e-08	1.02623e-08	94.12	94.12	4	672	685	80.43	13739: Scan 18368 (rt=48.7745) [\\qmcr.qmul.ac.uk\rfs\HAEMONC\Pedro's Lab\Cell Signalling Proteomics\Ana Levi\Exp11\QE1_MS_Ana_Levi_Exp11_Sample13.raw]	EPHB6(671-685, no_mod);	35010.6	EPHB6;	p12153	140	140	O15197	Ephrin type-B receptor 6	EPHB6	surface	machine learning	NA	1021	1	1	SP:1-31;NC:32-594;TM:595-619;CY:620-1021	uniprot	NA	0.7265	2	ENSG00000106123	ENSP00000376684;ENSP00000410789	NA	Receptors	Kinase;Eph	480;968	1
MRP1_HUMAN	Multidrug resistance-associated protein 1 OS=Homo sapiens OX=9606 GN=ABCC1 PE=1 SV=3	LMNEILNGIK	NA	572.823	50.8169	2	x'000000000000	-0.0463436	-1.00819	-1.00819	50.8169	50.9819	1796.81	0.00028704	0.00028704	48.42	48.42	4	504	513	48.42	14690: Scan 19406 (rt=50.8169) [\\qmcr.qmul.ac.uk\rfs\HAEMONC\Pedro's Lab\Cell Signalling Proteomics\Ana Levi\Exp11\QE1_MS_Ana_Levi_Exp11_Sample13.raw]	ABCC1(503-513, no_mod);	48905.1	ABCC1;	p18137	792	792	P33527	Multidrug resistance-associated protein 1	ABCC1	surface	pos. trainingset	NA	1531	17	0	NC:1-36;TM:37-56;CY:57-75;TM:76-94;NC:95-99;TM:100-124;CY:125-135;TM:136-153;NC:154-172;TM:173-191;CY:192-315;TM:316-335;NC:336-362;TM:363-385;CY:386-436;TM:437-459;NC:460-464;TM:465-485;CY:486-542;TM:543-571;NC:572-590;TM:591-611;CY:612-968;TM:969-991;NC:992-1023;TM:1024-1045;CY:1046-1089;TM:1090-1110;NC:1111-1115;TM:1116-1134;CY:1135-1199;TM:1200-1220;NC:1221-1226;TM:1227-1247;CY:1248-1531	uniprot - CSPA confirmed	surface	0.7953	1	ENSG00000103222;ENSG00000278183	ENSP00000382342;ENSP00000483316	NA	Transporters	Active_transporters;ABCC	19;23;71;354;648;719;767;819;929;1006;1156;1314;1344;1429	4
FCG2C_HUMAN	Low affinity immunoglobulin gamma Fc region receptor II-c OS=Homo sapiens OX=9606 GN=FCGR2C PE=1 SV=1	ISANSTDPVK	Deamidated (NQ)	516.767	27.9191	2	x'000010000000	5.04014	5.04014	5.04014	27.9191	27.9191	183.96	0.0024168	0.0024168	40.25	40.25	2	252	261	28.43	3973: Scan 7430 (rt=27.9191) [\\qmcr.qmul.ac.uk\rfs\HAEMONC\Pedro's Lab\Cell Signalling Proteomics\Ana Levi\Exp11\QE1_MS_Ana_Levi_Exp11_Sample13.raw]	FCGR2A(N249);FCGR2C(N255);	49960.4	FCGR2A; FCGR2C;	p13648	770	770	P31995	Low affinity immunoglobulin gamma Fc region receptor II-c	FCGR2C	surface	machine learning	NA	323	1	1	SP:1-17;NC:18-222;TM:223-246;CY:247-323	uniprot	NA	0.9461	1	NA	NA	CD32	Receptors	IG;FcR	106;180;187;255	3
GTR5_HUMAN	Solute carrier family 2, facilitated glucose transporter member 5 OS=Homo sapiens OX=9606 GN=SLC2A5 PE=1 SV=1	GWDSVDR	NA	417.691	32.1348	2	x'000000000	0.812367	-0.123595	-0.075597	32.0516	32.4004	70.57	0.00177185	0.00177185	35.15	35.15	4	239	245	20.16	5958: Scan 9664 (rt=32.1348) [\\qmcr.qmul.ac.uk\rfs\HAEMONC\Pedro's Lab\Cell Signalling Proteomics\Ana Levi\Exp11\QE1_MS_Ana_Levi_Exp11_Sample13.raw]	SLC2A5(238-245, no_mod);	82555.1	SLC2A5;	p10850	622	622	P22732	Solute carrier family 2, facilitated glucose transporter member 5	SLC2A5	surface	machine learning	NA	501	12	0	CY:1-11;TM:12-34;NC:35-68;TM:69-89;CY:90-99;TM:100-117;NC:118-124;TM:125-146;CY:147-157;TM:158-180;NC:181-191;TM:192-213;CY:214-276;TM:277-299;NC:300-315;TM:316-336;CY:337-342;TM:343-365;NC:366-370;TM:371-390;CY:391-410;TM:411-433;NC:434-438;TM:439-460;CY:461-501	uniprot - CSPA confirmed	NA	0.8443	1	ENSG00000142583	ENSP00000366641	NA	Transporters	SLC;MFS;SLC2	51;423	1
AT1A2_HUMAN	Sodium/potassium-transporting ATPase subunit alpha-2 OS=Homo sapiens OX=9606 GN=ATP1A2 PE=1 SV=1	NMVPQQALVIR	Deamidated (NQ)	635.354	54.03	2	x'0100000000000	0.707027	-0.822108	0.707027	53.9085	54.2049	884.02	5.01776e-07	0.0457596	74.05	47.745	21	161	171	52.61	16167: Scan 21019 (rt=54.03) [\\qmcr.qmul.ac.uk\rfs\HAEMONC\Pedro's Lab\Cell Signalling Proteomics\Ana Levi\Exp11\QE1_MS_Ana_Levi_Exp11_Sample13.raw]	ATP1A1(N163);ATP1A2(N161);ATP1A3(N153);ATP1A4(N171);	217159	ATP1A1; ATP1A2; ATP1A3; ATP1A4;	p21948	963	963	P50993	Sodium/potassium-transporting ATPase subunit alpha-2	ATP1A2	surface	machine learning	NA	1020	10	0	CY:1-93;TM:94-112;NC:113-127;TM:128-147;CY:148-288;TM:289-310;NC:311-316;TM:317-342;CY:343-772;TM:773-793;NC:794-798;TM:799-822;CY:823-845;TM:846-869;NC:870-909;TM:910-929;CY:930-949;TM:950-968;NC:969-981;TM:982-998;CY:999-1020	uniprot	NA	0.6507	2	ENSG00000018625	ENSP00000354490	NA	Transporters	Active_transporters;P-ATPase	213;437;481;635;681;717	0
HLAH_HUMAN	Putative HLA class I histocompatibility antigen, alpha chain H OS=Homo sapiens OX=9606 GN=HLA-H PE=5 SV=3	FISVGYVDDTQFVR	NA	823.414	55.4794	2	x'0000000000000000	3.89343	-1.29863	-1.80325	55.3916	55.7213	478.064	2.24185e-10	1.02022e-07	110.35	97.36	90	46	59	102.76	16805: Scan 21720 (rt=55.4794) [\\qmcr.qmul.ac.uk\rfs\HAEMONC\Pedro's Lab\Cell Signalling Proteomics\Ana Levi\Exp11\QE1_MS_Ana_Levi_Exp11_Sample13.raw]	NA(45-59, no_mod);NA(45-59, no_mod);NA(45-59, no_mod);NA(45-59, no_mod);NA(45-59, no_mod);NA(45-59, no_mod);NA(45-59, no_mod);NA(45-59, no_mod);NA(45-59, no_mod);NA(45-59, no_mod);HLA-B(45-59, no_mod);NA(45-59, no_mod);NA(45-59, no_mod);NA(45-59, no_mod);HLA-C(45-59, no_mod);HLA-E(42-56, no_mod);HLA-H(45-59, no_mod);	3.88809e+06	NA; NA; NA; NA; NA; NA; NA; NA; NA; NA; HLA-B; NA; NA; NA; HLA-C; HLA-E; HLA-H;	p08045	352	352	P01893	Putative HLA class I histocompatibility antigen, alpha chain H	HLA-H	surface	machine learning	NA	362	1	1	SP:1-24;NC:25-306;TM:307-331;CY:332-362	uniprot	NA	0.8623	1	NA	NA	NA	Miscellaneous	Ligand;MHC	110	1
IL18R_HUMAN	Interleukin-18 receptor 1 OS=Homo sapiens OX=9606 GN=IL18R1 PE=1 SV=1	VDLVLFYR	NA	512.796	57.5933	2	x'0000000000	0.577388	0.577388	0.577388	57.5933	57.5933	223.38	0.0111174	0.0111174	29.34	29.34	1	353	360	29.34	17726: Scan 22726 (rt=57.5933) [\\qmcr.qmul.ac.uk\rfs\HAEMONC\Pedro's Lab\Cell Signalling Proteomics\Ana Levi\Exp11\QE1_MS_Ana_Levi_Exp11_Sample13.raw]	IL18R1(352-360, no_mod);	9054.84	IL18R1;	p29740	1195	1195	Q13478	Interleukin-18 receptor 1	IL18R1	surface	machine learning	NA	541	1	1	SP:1-19;NC:20-330;TM:331-352;CY:353-541	uniprot - CSPA confirmed	NA	0.8283	1	ENSG00000115604	ENSP00000233957;ENSP00000387211;ENSP00000386663	CD218a	Receptors	IG;Type1;CytokineR	91;102;150;197;203;236;255;297	8
LY75_HUMAN	Lymphocyte antigen 75 OS=Homo sapiens OX=9606 GN=LY75 PE=1 SV=3	EVKPVDSVK	NA	500.787	21.3154	2	x'00000000000	-1.65173	-1.67174	-1.65173	21.2046	21.3154	950.804	0.0226606	0.0226606	27.62	27.62	2	1230	1238	22.71	1024: Scan 4095 (rt=21.3154) [\\qmcr.qmul.ac.uk\rfs\HAEMONC\Pedro's Lab\Cell Signalling Proteomics\Ana Levi\Exp11\QE1_MS_Ana_Levi_Exp11_Sample13.raw]	LY75(1229-1238, no_mod);	5194.14	LY75;	p07280	212	212	O60449	Lymphocyte antigen 75	LY75	surface	machine learning	NA	1722	1	1	SP:1-31;NC:32-1668;TM:1669-1691;CY:1692-1722	uniprot - CSPA confirmed	NA	0.9521	1	NA	NA	CD205	Receptors	SCAR;MacrophageMannoseR	135;345;377;457;529;843;865;934;1076;1103;1158;1225;1320;1392;1535;1593;1626;1642	18
BST2_HUMAN	Bone marrow stromal antigen 2 OS=Homo sapiens OX=9606 GN=BST2 PE=1 SV=1	VEELEGEITTLNHK	NA	806.415	40.7041	2	x'0000000000000000	0.613354	-1.58429	0.0173825	40.6536	40.8262	338.57	3.04676e-07	3.04676e-07	82.33	82.33	6	113	126	70.33	9961: Scan 14174 (rt=40.7041) [\\qmcr.qmul.ac.uk\rfs\HAEMONC\Pedro's Lab\Cell Signalling Proteomics\Ana Levi\Exp11\QE1_MS_Ana_Levi_Exp11_Sample13.raw]	BST2(112-126, no_mod);	19966.7	BST2;	p29891	1157	1157	Q10589	Bone marrow stromal antigen 2	BST2	surface	GPI (UniProt)	NA	180	1	0	CY:1-21;TM:22-45;NC:46-180	uniprot - CSPA confirmed	surface	0.7926	1	ENSG00000130303	ENSP00000252593	CD317	Unclassified	Unclassified	65;92	2
SUCR1_HUMAN	Succinate receptor 1 OS=Homo sapiens OX=9606 GN=SUCNR1 PE=1 SV=2	WAHELLLSFR	NA	424.568	52.2185	3	x'000000000000	0.245537	-0.462744	-0.297478	51.9861	52.5374	57.53	3.24951e-05	3.24951e-05	57.53	57.53	12	323	332	54.08	15330: Scan 20110 (rt=52.2185) [\\qmcr.qmul.ac.uk\rfs\HAEMONC\Pedro's Lab\Cell Signalling Proteomics\Ana Levi\Exp11\QE1_MS_Ana_Levi_Exp11_Sample13.raw]	SUCNR1(322-332, no_mod);	34540.9	SUCNR1;	p32370	2350	2350	Q9BXA5	Succinate receptor 1	SUCNR1	surface	pos. trainingset	NA	334	7	0	NC:1-27;TM:28-49;CY:50-60;TM:61-80;NC:81-99;TM:100-118;CY:119-137;TM:138-160;NC:161-184;TM:185-210;CY:211-230;TM:231-250;NC:251-279;TM:280-298;CY:299-334	uniprot - CSPA confirmed	surface	0.7688	1	ENSG00000198829	ENSP00000355156	NA	Receptors	GPCR;Rhodopsin	8;56;64;168	2
ANTR2_HUMAN	Anthrax toxin receptor 2 OS=Homo sapiens OX=9606 GN=ANTXR2 PE=1 SV=5	SLGASVYCVGVLDFEQAQLER	NA	781.054	63.9523	3	x'00000000000000000000000	-0.0752091	-1.40846	-1.40846	63.9186	64.1262	274.83	6.44758e-06	6.44758e-06	66.67	66.67	6	168	188	66.67	20368: Scan 25604 (rt=63.9523) [\\qmcr.qmul.ac.uk\rfs\HAEMONC\Pedro's Lab\Cell Signalling Proteomics\Ana Levi\Exp11\QE1_MS_Ana_Levi_Exp11_Sample13.raw]	ANTXR2(167-188, no_mod);	15338.5	ANTXR2;	p26206	1040	1040	P58335	Anthrax toxin receptor 2	ANTXR2	surface	machine learning	NA	489	1	1	SP:1-33;NC:34-317;TM:318-341;CY:342-489	uniprot	NA	0.9042	1	ENSG00000163297	ENSP00000306185;ENSP00000413700	NA	Unclassified	Unclassified	250;260	2
CD38_HUMAN	ADP-ribosyl cyclase/cyclic ADP-ribose hydrolase 1 OS=Homo sapiens OX=9606 GN=CD38 PE=1 SV=2	VQTLEAWVIHGGR	NA	489.269	48.7301	3	x'000000000000000	0.764617	-6.23987	-0.382309	48.5034	48.9238	400.784	9.20119e-06	9.20119e-06	62.51	62.51	18	235	247	62.51	13716: Scan 18344 (rt=48.7301) [\\qmcr.qmul.ac.uk\rfs\HAEMONC\Pedro's Lab\Cell Signalling Proteomics\Ana Levi\Exp11\QE1_MS_Ana_Levi_Exp11_Sample13.raw]	CD38(234-247, no_mod);	321864	CD38;	p31636	687	687	P28907	ADP-ribosyl cyclase/cyclic ADP-ribose hydrolase 1	CD38	surface	machine learning	NA	300	1	0	CY:1-23;TM:24-43;NC:44-300	uniprot - CSPA confirmed	NA	0.6926	2	ENSG00000004468	ENSP00000226279	CD38	Enzymes	3.2.2	100;164;209;219	4
FLT3_HUMAN	Receptor-type tyrosine-protein kinase FLT3 OS=Homo sapiens OX=9606 GN=FLT3 PE=1 SV=2	GMEFLEFK	NA	500.745	54.8737	2	x'0000000000	0.507267	-0.0730385	-0.0130068	54.8099	55.0563	390.18	0.000520554	0.000520554	42.9	42.9	5	798	805	42.9	16539: Scan 21430 (rt=54.8737) [\\qmcr.qmul.ac.uk\rfs\HAEMONC\Pedro's Lab\Cell Signalling Proteomics\Ana Levi\Exp11\QE1_MS_Ana_Levi_Exp11_Sample13.raw]	FLT3(797-805, no_mod);	39726.3	FLT3;	p09997	825	825	P36888	Receptor-type tyrosine-protein kinase FLT3	FLT3	surface	machine learning	NA	993	1	1	SP:1-27;NC:28-541;TM:542-563;CY:564-993	uniprot - CSPA confirmed	NA	0.99	1	ENSG00000122025	ENSP00000241453	CD135	Receptors	KInase;PDGFR	43;100;151;250;306;323;351;354;473;502;541;626;722;734;938	11
CD38_HUMAN	ADP-ribosyl cyclase/cyclic ADP-ribose hydrolase 1 OS=Homo sapiens OX=9606 GN=CD38 PE=1 SV=2	QQWSGPGTTK	NA	545.27	27.1832	2	x'000000000000	-0.199352	-0.327967	-0.199352	27.1832	27.2353	400.784	4.15063e-05	4.15063e-05	56.84	56.84	2	48	57	53.63	3622: Scan 7036 (rt=27.1832) [\\qmcr.qmul.ac.uk\rfs\HAEMONC\Pedro's Lab\Cell Signalling Proteomics\Ana Levi\Exp11\QE1_MS_Ana_Levi_Exp11_Sample13.raw]	CD38(47-57, no_mod);	68774	CD38;	p24156	687	687	P28907	ADP-ribosyl cyclase/cyclic ADP-ribose hydrolase 1	CD38	surface	machine learning	NA	300	1	0	CY:1-23;TM:24-43;NC:44-300	uniprot - CSPA confirmed	NA	0.6926	2	ENSG00000004468	ENSP00000226279	CD38	Enzymes	3.2.2	100;164;209;219	4
NOTC2_HUMAN	Neurogenic locus notch homolog protein 2 OS=Homo sapiens OX=9606 GN=NOTCH2 PE=1 SV=3	AEDEALLSEEDDPIDR	NA	908.906	48.4703	2	x'000000000000000000	2.28714	-2.21776	-2.21776	48.3678	48.6668	373.25	8.38016e-10	8.38016e-10	101	101	9	1771	1786	100.26	13596: Scan 18209 (rt=48.4703) [\\qmcr.qmul.ac.uk\rfs\HAEMONC\Pedro's Lab\Cell Signalling Proteomics\Ana Levi\Exp11\QE1_MS_Ana_Levi_Exp11_Sample13.raw]	NOTCH2(1770-1786, no_mod);	39212.7	NOTCH2;	p00476	1120	1120	Q04721	Neurogenic locus notch homolog protein 2	NOTCH2	surface	pos. trainingset	NA	2471	1	1	SP:1-25;NC:26-1677;TM:1678-1699;CY:1700-2471	uniprot - CSPA confirmed	surface	0.8817	1	ENSG00000134250	ENSP00000256646	NA	Receptors	Other_receptors;Notch	46;155;733;1102;1465;1739;2066;2088;2260	5
MRP1_HUMAN	Multidrug resistance-associated protein 1 OS=Homo sapiens OX=9606 GN=ABCC1 PE=1 SV=3	SSLTLGLFR	NA	497.291	54.242	2	x'00000000000	0.597441	-1.11529	-0.28915	54.2259	54.4898	1796.81	5.754e-07	0.00199423	69.39	50.12	17	1334	1342	36.13	16257: Scan 21121 (rt=54.242) [\\qmcr.qmul.ac.uk\rfs\HAEMONC\Pedro's Lab\Cell Signalling Proteomics\Ana Levi\Exp11\QE1_MS_Ana_Levi_Exp11_Sample13.raw]	ABCC1(1333-1342, no_mod);	48596.9	ABCC1;	p26979	792	792	P33527	Multidrug resistance-associated protein 1	ABCC1	surface	pos. trainingset	NA	1531	17	0	NC:1-36;TM:37-56;CY:57-75;TM:76-94;NC:95-99;TM:100-124;CY:125-135;TM:136-153;NC:154-172;TM:173-191;CY:192-315;TM:316-335;NC:336-362;TM:363-385;CY:386-436;TM:437-459;NC:460-464;TM:465-485;CY:486-542;TM:543-571;NC:572-590;TM:591-611;CY:612-968;TM:969-991;NC:992-1023;TM:1024-1045;CY:1046-1089;TM:1090-1110;NC:1111-1115;TM:1116-1134;CY:1135-1199;TM:1200-1220;NC:1221-1226;TM:1227-1247;CY:1248-1531	uniprot - CSPA confirmed	surface	0.7953	1	ENSG00000103222;ENSG00000278183	ENSP00000382342;ENSP00000483316	NA	Transporters	Active_transporters;ABCC	19;23;71;354;648;719;767;819;929;1006;1156;1314;1344;1429	4
PTPRA_HUMAN	Receptor-type tyrosine-protein phosphatase alpha OS=Homo sapiens OX=9606 GN=PTPRA PE=1 SV=3	VDVYGFVSR	NA	521.272	48.4845	2	x'00000000000	0.974503	-0.909154	-0.909154	48.4103	48.5908	977.11	0.000749301	0.000749301	47.46	47.46	5	468	476	43.24	13602: Scan 18216 (rt=48.4845) [\\qmcr.qmul.ac.uk\rfs\HAEMONC\Pedro's Lab\Cell Signalling Proteomics\Ana Levi\Exp11\QE1_MS_Ana_Levi_Exp11_Sample13.raw]	PTPRA(467-476, no_mod);	57779.4	PTPRA;	p29834	564	564	P18433	Receptor-type tyrosine-protein phosphatase alpha	PTPRA	surface	machine learning	NA	802	1	1	SP:1-21;NC:22-142;TM:143-166;CY:167-802	uniprot - CSPA confirmed	NA	0.7944	1	ENSG00000132670	NA	NA	Receptors	Other_receptors;ReceptorTypePhosphatases	21;36;68;80;86;104;124;297;590;684	6
PTPRD_HUMAN	Receptor-type tyrosine-protein phosphatase delta OS=Homo sapiens OX=9606 GN=PTPRD PE=1 SV=2	QFQFTDWPEQGVPK	Gln->pyro-Glu (N-term Q)	845.4	68.8583	2	x'2000000000000000	2.11986	-2.29752	0.651356	68.8234	69.1225	390.404	0.000330801	0.000330801	47.76	47.76	12	1802	1815	42.85	22334: Scan 27758 (rt=68.8583) [\\qmcr.qmul.ac.uk\rfs\HAEMONC\Pedro's Lab\Cell Signalling Proteomics\Ana Levi\Exp11\QE1_MS_Ana_Levi_Exp11_Sample13.raw]	PTPRD(R1801);PTPRF(R1796);PTPRS(R1837);	28028.3	PTPRD; PTPRF; PTPRS;	p23124	632	632	P23468	Receptor-type tyrosine-protein phosphatase delta	PTPRD	surface	machine learning	NA	1912	1	1	SP:1-20;NC:21-1266;TM:1267-1290;CY:1291-1912	uniprot - CSPA confirmed	NA	0.9022	1	ENSG00000153707	ENSP00000348812;ENSP00000370593;ENSP00000438164	NA	Receptors	Other_receptors;ReceptorTypePhosphatases	254;299;724;832;1503;1640;1701;1736	4
VCAM1_HUMAN	Vascular cell adhesion protein 1 OS=Homo sapiens OX=9606 GN=VCAM1 PE=1 SV=1	LEIDLLK	NA	422.263	51.9902	2	x'000000000	-0.598212	-2.07001	-0.598212	51.9902	52.1595	68.77	0.000763994	0.000763994	40.2	40.2	2	148	154	13.99	15220: Scan 19990 (rt=51.9902) [\\qmcr.qmul.ac.uk\rfs\HAEMONC\Pedro's Lab\Cell Signalling Proteomics\Ana Levi\Exp11\QE1_MS_Ana_Levi_Exp11_Sample13.raw]	CENPF(2839-2846, no_mod);F5(2122-2129, no_mod);VCAM1(147-154, no_mod);	8899.43	CENPF; F5; VCAM1;	p16302	580	580	P19320	Vascular cell adhesion protein 1	VCAM1	surface	machine learning	NA	739	1	1	SP:1-24;NC:25-699;TM:700-720;CY:721-739	uniprot - CSPA confirmed	NA	0.8423	1	ENSG00000162692	ENSP00000294728	CD106	Unclassified	Unclassified	273;365;417;463;531;561	6
PLXA4_HUMAN	Plexin-A4 OS=Homo sapiens OX=9606 GN=PLXNA4 PE=1 SV=4	ILDAIFK	NA	410.253	50.2239	2	x'000000000	0.482596	-1.13013	-0.397073	50.0982	50.4063	96.1	0.0256305	0.0256305	22.54	22.54	18	1532	1538	1.03	14409: Scan 19101 (rt=50.2239) [\\qmcr.qmul.ac.uk\rfs\HAEMONC\Pedro's Lab\Cell Signalling Proteomics\Ana Levi\Exp11\QE1_MS_Ana_Levi_Exp11_Sample13.raw]	PLXNA4(1531-1538, no_mod);	20567.7	PLXNA4;	p12864	2522	2522	Q9HCM2	Plexin-A4	PLXNA4	surface	pos. trainingset	NA	1894	1	1	SP:1-28;NC:29-1235;TM:1236-1260;CY:1261-1894	uniprot - CSPA confirmed	NA	0.988	1	ENSG00000221866	ENSP00000323194;ENSP00000352882	NA	Receptors	Other_receptors;Plexin	7;164;442;567;592;655;756;764;1007;1090;1132;1135;1180;1609;1610	12
PTPRF_HUMAN	Receptor-type tyrosine-protein phosphatase F OS=Homo sapiens OX=9606 GN=PTPRF PE=1 SV=2	TVDIYGHVTCMR	NA	484.564	38.8194	3	x'00000000000000	0.391543	-0.539062	-0.31158	38.7436	38.9969	3282.81	0.00949031	0.00949031	32.2	32.2	4	1573	1584	32.2	9070: Scan 13177 (rt=38.8194) [\\qmcr.qmul.ac.uk\rfs\HAEMONC\Pedro's Lab\Cell Signalling Proteomics\Ana Levi\Exp11\QE1_MS_Ana_Levi_Exp11_Sample13.raw]	PTPRF(1572-1584, no_mod);	114891	PTPRF;	p29106	469	469	P10586	Receptor-type tyrosine-protein phosphatase F	PTPRF	surface	machine learning	NA	1907	1	1	SP:1-29;NC:30-1261;TM:1262-1284;CY:1285-1907	uniprot - CSPA confirmed	NA	0.9341	1	ENSG00000142949	ENSP00000353030	NA	Receptors	Other_receptors;ReceptorTypePhosphatases	117;250;295;721;966;1696;1731	5
SIRBL_HUMAN	Signal-regulatory protein beta-1 isoform 3 OS=Homo sapiens OX=9606 GN=SIRPB1 PE=1 SV=1	VPPTLEVTQQPVR	NA	488.612	40.76	3	x'000000000000000	0.751975	-1.64751	-0.60158	40.6668	41.4121	687.61	2.28249e-06	2.28249e-06	66.73	66.73	38	251	263	66.73	9987: Scan 14202 (rt=40.76) [\\qmcr.qmul.ac.uk\rfs\HAEMONC\Pedro's Lab\Cell Signalling Proteomics\Ana Levi\Exp11\QE1_MS_Ana_Levi_Exp11_Sample13.raw]	SIRPA(251-264, no_mod);SIRPB1(250-263, no_mod);	119788	SIRPA; SIRPB1;	p31439	1407	1407	Q5TFQ8	Signal-regulatory protein beta-1 isoform 3	SIRPB1	surface	machine learning	NA	398	1	1	SP:1-29;NC:30-370;TM:371-394;CY:395-398	uniprot	NA	0.6287	2	ENSG00000101307	ENSP00000279477;ENSP00000456826	NA	Miscellaneous	Other;SIRP	109;244;269;291;318	5
I10R2_HUMAN	Interleukin-10 receptor subunit beta OS=Homo sapiens OX=9606 GN=IL10RB PE=1 SV=2	FQITPQYDFEVLR	NA	828.427	59.8355	2	x'000000000000000	2.6214	-0.0737233	1.95669	59.8355	59.9262	91.65	3.64874e-06	3.64874e-06	68.08	68.08	3	167	179	50.89	18664: Scan 23759 (rt=59.8355) [\\qmcr.qmul.ac.uk\rfs\HAEMONC\Pedro's Lab\Cell Signalling Proteomics\Ana Levi\Exp11\QE1_MS_Ana_Levi_Exp11_Sample13.raw]	IL10RB(166-179, no_mod);	79783	IL10RB;	p08405	1144	1144	Q08334	Interleukin-10 receptor subunit beta	IL10RB	surface	pos. trainingset	NA	325	1	1	SP:1-19;NC:20-220;TM:221-247;CY:248-325	uniprot - CSPA confirmed	surface	0.8814	1	ENSG00000243646	ENSP00000290200	CDw210b	Receptors	IG;Type2;CytokineR	49;68;102;161	4
PTPRF_HUMAN	Receptor-type tyrosine-protein phosphatase F OS=Homo sapiens OX=9606 GN=PTPRF PE=1 SV=2	AAGTEGPFQEVDGVATTR	NA	903.438	46.1729	2	x'00000000000000000000	0.637722	-1.89987	0.382855	46.0002	46.7567	3282.81	1.0672e-15	1.0672e-15	163.95	163.95	16	356	373	163.95	12534: Scan 17033 (rt=46.1729) [\\qmcr.qmul.ac.uk\rfs\HAEMONC\Pedro's Lab\Cell Signalling Proteomics\Ana Levi\Exp11\QE1_MS_Ana_Levi_Exp11_Sample13.raw]	PTPRF(355-373, no_mod);	55645.5	PTPRF;	p00092	469	469	P10586	Receptor-type tyrosine-protein phosphatase F	PTPRF	surface	machine learning	NA	1907	1	1	SP:1-29;NC:30-1261;TM:1262-1284;CY:1285-1907	uniprot - CSPA confirmed	NA	0.9341	1	ENSG00000142949	ENSP00000353030	NA	Receptors	Other_receptors;ReceptorTypePhosphatases	117;250;295;721;966;1696;1731	5
LY75_HUMAN	Lymphocyte antigen 75 OS=Homo sapiens OX=9606 GN=LY75 PE=1 SV=3	HDHSATIVSIKDEDENK	NA	485.236	25.7259	4	x'0000000000000000000	-0.956162	-1.5344	-0.956162	25.7259	25.8301	950.804	0.0072181	0.0072181	34.84	34.84	2	1566	1582	31.81	2938: Scan 6263 (rt=25.7259) [\\qmcr.qmul.ac.uk\rfs\HAEMONC\Pedro's Lab\Cell Signalling Proteomics\Ana Levi\Exp11\QE1_MS_Ana_Levi_Exp11_Sample13.raw]	LY75(1565-1582, no_mod);	151181	LY75;	p11002	212	212	O60449	Lymphocyte antigen 75	LY75	surface	machine learning	NA	1722	1	1	SP:1-31;NC:32-1668;TM:1669-1691;CY:1692-1722	uniprot - CSPA confirmed	NA	0.9521	1	NA	NA	CD205	Receptors	SCAR;MacrophageMannoseR	135;345;377;457;529;843;865;934;1076;1103;1158;1225;1320;1392;1535;1593;1626;1642	18
SPP2B_HUMAN	Signal peptide peptidase-like 2B OS=Homo sapiens OX=9606 GN=SPPL2B PE=1 SV=2	TSEEMGAGAPMR	NA	618.771	30.1465	2	x'00000000000000	-0.0866027	-0.0866027	-0.0866027	30.1465	30.1465	93.1	0.00355258	0.00355258	32.69	32.69	1	555	566	32.69	5007: Scan 8597 (rt=30.1465) [\\qmcr.qmul.ac.uk\rfs\HAEMONC\Pedro's Lab\Cell Signalling Proteomics\Ana Levi\Exp11\QE1_MS_Ana_Levi_Exp11_Sample13.raw]	SPPL2B(554-566, no_mod);	17286.2	SPPL2B;	p28863	2069	2069	Q8TCT7	Signal peptide peptidase-like 2B	SPPL2B	surface	machine learning	NA	592	9	1	SP:1-25;NC:26-172;TM:173-194;CY:195-221;TM:222-243;NC:244-248;TM:249-271;CY:272-295;TM:296-314;NC:315-319;TM:320-337;CY:338-348;TM:349-369;NC:370-413;TM:414-432;CY:433-443;TM:444-467;NC:468-472;TM:473-491;CY:492-592	uniprot - CSPA confirmed	NA	0.8383	1	ENSG00000005206	ENSP00000478298	NA	Unclassified	Unclassified	69;97;129;283;403	4
RPN1_HUMAN	Dolichyl-diphosphooligosaccharide--protein glycosyltransferase subunit 1 OS=Homo sapiens OX=9606 GN=RPN1 PE=1 SV=1	NLVEQHIQDIVVHYTFNK	NA	733.052	55.2429	3	x'00000000000000000000	-0.172576	-1.08782	-0.527746	55.1531	55.3832	1021.97	1.1542e-05	1.1542e-05	62.62	62.62	8	415	432	62.62	16702: Scan 21608 (rt=55.2429) [\\qmcr.qmul.ac.uk\rfs\HAEMONC\Pedro's Lab\Cell Signalling Proteomics\Ana Levi\Exp11\QE1_MS_Ana_Levi_Exp11_Sample13.raw]	RPN1(414-432, no_mod);	75016.9	RPN1;	p21857	379	379	P04843	Dolichyl-diphosphooligosaccharide--protein glycosyltransferase subunit 1	RPN1	surface	machine learning	NA	607	1	1	SP:1-26;NC:27-439;TM:440-458;CY:459-607	uniprot - CSPA confirmed	NA	0.5888	2	ENSG00000163902	ENSP00000296255	NA	Enzymes	2.4.1	220;299	2
TSN15_HUMAN	Tetraspanin-15 OS=Homo sapiens OX=9606 GN=TSPAN15 PE=1 SV=1	NQTIDFLNDNIR	NA	731.868	51.7097	2	x'00000000000000	0.599977	-1.43872	-0.918781	51.7097	51.8278	141.07	5.30272e-07	5.30272e-07	76.62	76.62	4	118	129	68.87	15095: Scan 19846 (rt=51.7097) [\\qmcr.qmul.ac.uk\rfs\HAEMONC\Pedro's Lab\Cell Signalling Proteomics\Ana Levi\Exp11\QE1_MS_Ana_Levi_Exp11_Sample13.raw]	TSPAN15(117-129, no_mod);	24208.8	TSPAN15;	p22193	330	330	O95858	Tetraspanin-15	TSPAN15	surface	machine learning	NA	294	4	0	CY:1-22;TM:23-45;NC:46-58;TM:59-83;CY:84-93;TM:94-116;NC:117-232;TM:233-256;CY:257-294	uniprot - CSPA confirmed	NA	0.8563	1	ENSG00000099282	ENSP00000362387	NA	Miscellaneous	Other;Tetraspanin	118;189;230	3
PTPRG_HUMAN	Receptor-type tyrosine-protein phosphatase gamma OS=Homo sapiens OX=9606 GN=PTPRG PE=1 SV=4	ETEVSSNQLHSYVNSILIPGVGGK	NA	843.438	55.5884	3	x'00000000000000000000000000	-0.645751	-1.03748	-0.657621	55.5577	55.7538	686.78	0.0103115	0.0103115	34.14	34.14	3	1124	1147	32.68	16852: Scan 21773 (rt=55.5884) [\\qmcr.qmul.ac.uk\rfs\HAEMONC\Pedro's Lab\Cell Signalling Proteomics\Ana Levi\Exp11\QE1_MS_Ana_Levi_Exp11_Sample13.raw]	PTPRG(1123-1147, no_mod);	52057.2	PTPRG;	p07069	633	633	P23470	Receptor-type tyrosine-protein phosphatase gamma	PTPRG	surface	machine learning	NA	1445	1	1	SP:1-19;NC:20-736;TM:737-762;CY:763-1445	uniprot - CSPA confirmed	NA	0.976	1	ENSG00000144724	ENSP00000418112	NA	Receptors	Other_receptors;ReceptorTypePhosphatases	109;113;156;359;444;619;631;722;813;863;1181;1207;1252	8
STIM1_HUMAN	Stromal interaction molecule 1 OS=Homo sapiens OX=9606 GN=STIM1 PE=1 SV=3	LTEPQHGLGSQR	NA	441.566	24.4231	3	x'00000000000000	9.49015	-1.51853	-0.4517	24.2831	24.466	104.99	1.27891e-06	1.27891e-06	71.65	71.65	12	503	514	71.65	2352: Scan 5598 (rt=24.4231) [\\qmcr.qmul.ac.uk\rfs\HAEMONC\Pedro's Lab\Cell Signalling Proteomics\Ana Levi\Exp11\QE1_MS_Ana_Levi_Exp11_Sample13.raw]	STIM1(502-514, no_mod);	29826.6	STIM1;	p19351	1202	1202	Q13586	Stromal interaction molecule 1	STIM1	surface	pos. trainingset	NA	685	1	1	SP:1-26;NC:27-213;TM:214-233;CY:234-685	uniprot - CSPA confirmed	surface	0.7732	1	ENSG00000167323	ENSP00000300737	NA	Unclassified	Unclassified	131;171;554;658	2
FCG2A_HUMAN	Low affinity immunoglobulin gamma Fc region receptor II-a OS=Homo sapiens OX=9606 GN=FCGR2A PE=1 SV=4	SPESDSIQWFHNGNLIPTHTQPSYR	Deamidated (NQ)	728.845	51.2891	4	x'000000001000000000000000000	-0.00961752	-0.820238	-0.820238	51.2891	51.3427	352.61	0.00631536	0.00631536	35.78	35.78	9	67	91	35.78	14909: Scan 19644 (rt=51.2891) [\\qmcr.qmul.ac.uk\rfs\HAEMONC\Pedro's Lab\Cell Signalling Proteomics\Ana Levi\Exp11\QE1_MS_Ana_Levi_Exp11_Sample13.raw]	FCGR2A(Q74);FCGR2B(Q83);FCGR2C(Q83);	62274.8	FCGR2A; FCGR2B; FCGR2C;	p26608	490	490	P12318	Low affinity immunoglobulin gamma Fc region receptor II-a	FCGR2A	surface	machine learning	NA	317	1	1	SP:1-35;NC:36-216;TM:217-240;CY:241-317	uniprot	NA	0.9501	1	ENSG00000143226	ENSP00000271450	CD32	Receptors	IG;FcR	97;178;249	2
ANO6_HUMAN	Anoctamin-6 OS=Homo sapiens OX=9606 GN=ANO6 PE=1 SV=2	LVNSGIYK	NA	447.259	30.4191	2	x'0000000000	1.39719	-0.395518	-0.395518	30.2874	30.4545	789.214	0.000460958	0.000460958	42.2	42.2	7	235	242	29.98	5142: Scan 8747 (rt=30.4191) [\\qmcr.qmul.ac.uk\rfs\HAEMONC\Pedro's Lab\Cell Signalling Proteomics\Ana Levi\Exp11\QE1_MS_Ana_Levi_Exp11_Sample13.raw]	ANO6(234-242, no_mod);	150138	ANO6;	p19759	1364	1364	Q4KMQ2	Anoctamin-6	ANO6	surface	pos. trainingset	NA	910	8	0	CY:1-295;TM:296-318;NC:319-375;TM:376-395;CY:396-452;TM:453-477;NC:478-509;TM:510-530;CY:531-553;TM:554-572;NC:573-669;TM:670-693;CY:694-726;TM:727-747;NC:748-824;TM:825-846;CY:847-910	uniprot - CSPA confirmed	surface	0.8263	1	ENSG00000177119	ENSP00000320087	NA	Miscellaneous	Unknown_function;TMEM16	153;226;329;361;493;777;790;802	6
PECA1_HUMAN	Platelet endothelial cell adhesion molecule OS=Homo sapiens OX=9606 GN=PECAM1 PE=1 SV=2	ISYDAQFEVIK	NA	656.843	49.2751	2	x'0000000000000	-0.139517	-2.21321	-0.718931	49.1715	49.4671	507.92	9.34197e-07	9.34197e-07	73.62	73.62	17	413	423	66.56	13967: Scan 18616 (rt=49.2751) [\\qmcr.qmul.ac.uk\rfs\HAEMONC\Pedro's Lab\Cell Signalling Proteomics\Ana Levi\Exp11\QE1_MS_Ana_Levi_Exp11_Sample13.raw]	PECAM1(412-423, no_mod);	74066.5	PECAM1;	p13823	543	543	P16284	Platelet endothelial cell adhesion molecule	PECAM1	surface	pos. trainingset	NA	738	1	1	SP:1-27;NC:28-602;TM:603-624;CY:625-738	uniprot - CSPA confirmed	surface	0.9341	1	NA	NA	CD31	Unclassified	Unclassified	52;84;151;301;320;344;356;453;551	9
PLXC1_HUMAN	Plexin-C1 OS=Homo sapiens OX=9606 GN=PLXNC1 PE=1 SV=1	ELLDIDSSSVILEDGITK	NA	974.012	63.5201	2	x'00000000000000000000	-0.228159	-0.875639	-0.228159	63.5201	63.6028	637.604	2.89232e-07	2.89232e-07	79.62	79.62	2	1268	1285	75.51	20192: Scan 25415 (rt=63.5201) [\\qmcr.qmul.ac.uk\rfs\HAEMONC\Pedro's Lab\Cell Signalling Proteomics\Ana Levi\Exp11\QE1_MS_Ana_Levi_Exp11_Sample13.raw]	PLXNC1(1267-1285, no_mod);	13144.9	PLXNC1;	p06213	216	216	O60486	Plexin-C1	PLXNC1	surface	machine learning	NA	1568	1	1	SP:1-34;NC:35-944;TM:945-966;CY:967-1568	uniprot - CSPA confirmed	NA	0.9042	1	ENSG00000136040	ENSP00000258526	CD232	Receptors	Other_receptors;Plexin	86;141;149;241;252;386;407;548;553;582;588;591;653;686;692;715;741;771;796;821;871;890;895;920;1050;1062;1078;1211;1219;1245;1296;1308	24
AT1A2_HUMAN	Sodium/potassium-transporting ATPase subunit alpha-2 OS=Homo sapiens OX=9606 GN=ATP1A2 PE=1 SV=1	DGPNALTPPPTTPEWVK	NA	910.459	52.7403	2	x'0000000000000000000	-1.60206	-6.95694	-6.95694	52.7403	52.8433	884.02	0.0532633	0.0532633	30.37	30.37	4	73	89	30.37	15572: Scan 20374 (rt=52.7403) [\\qmcr.qmul.ac.uk\rfs\HAEMONC\Pedro's Lab\Cell Signalling Proteomics\Ana Levi\Exp11\QE1_MS_Ana_Levi_Exp11_Sample13.raw]	ATP1A2(72-89, no_mod);ATP1A3(64-81, no_mod);	33971.5	ATP1A2; ATP1A3;	p03361	963	963	P50993	Sodium/potassium-transporting ATPase subunit alpha-2	ATP1A2	surface	machine learning	NA	1020	10	0	CY:1-93;TM:94-112;NC:113-127;TM:128-147;CY:148-288;TM:289-310;NC:311-316;TM:317-342;CY:343-772;TM:773-793;NC:794-798;TM:799-822;CY:823-845;TM:846-869;NC:870-909;TM:910-929;CY:930-949;TM:950-968;NC:969-981;TM:982-998;CY:999-1020	uniprot	NA	0.6507	2	ENSG00000018625	ENSP00000354490	NA	Transporters	Active_transporters;P-ATPase	213;437;481;635;681;717	0
SIGL5_HUMAN	Sialic acid-binding Ig-like lectin 5 OS=Homo sapiens OX=9606 GN=SIGLEC5 PE=1 SV=1	DGEIPYYAEVVATNNPDR	NA	1011.98	56.5774	2	x'00000000000000000000	1.39421	1.39421	1.39421	56.5774	56.5774	292.4	4.39114e-09	4.39114e-09	97.34	97.34	1	63	80	96.71	17284: Scan 22246 (rt=56.5774) [\\qmcr.qmul.ac.uk\rfs\HAEMONC\Pedro's Lab\Cell Signalling Proteomics\Ana Levi\Exp11\QE1_MS_Ana_Levi_Exp11_Sample13.raw]	SIGLEC14(62-80, no_mod);SIGLEC5(62-80, no_mod);	20793.5	SIGLEC14; SIGLEC5;	p03304	149	149	O15389	Sialic acid-binding Ig-like lectin 5	SIGLEC5	surface	machine learning	NA	551	1	1	SP:1-16;NC:17-438;TM:439-462;CY:463-551	uniprot - CSPA confirmed	NA	0.8862	1	ENSG00000268500;ENSG00000105501	ENSP00000415200;ENSP00000473238;ENSP00000455510;ENSP00000470259	CD170	Miscellaneous	StructuralAndAdhesion;IG_AdhesionProteins	100;210;231;253;289;328;375;384;393	9
CC50A_HUMAN	Cell cycle control protein 50A OS=Homo sapiens OX=9606 GN=TMEM30A PE=1 SV=1	GIAWWTDK	NA	488.748	51.2537	2	x'0000000000	0.0748348	-0.827285	-0.355722	51.1787	51.4635	511.78	0.000566445	0.000566445	45.21	45.21	12	203	210	28.71	14892: Scan 19626 (rt=51.2537) [\\qmcr.qmul.ac.uk\rfs\HAEMONC\Pedro's Lab\Cell Signalling Proteomics\Ana Levi\Exp11\QE1_MS_Ana_Levi_Exp11_Sample13.raw]	TMEM30A(202-210, no_mod);	98440	TMEM30A;	p09562	2600	2600	Q9NV96	Cell cycle control protein 50A	TMEM30A	surface	machine learning	NA	361	2	0	CY:1-43;TM:44-69;NC:70-324;TM:325-346;CY:347-361	uniprot - CSPA confirmed	NA	0.6647	2	ENSG00000112697	ENSP00000230461	NA	Miscellaneous	Unknown_function;TMEM30	107;180;190;294;352	4
SIGL7_HUMAN	Sialic acid-binding Ig-like lectin 7 OS=Homo sapiens OX=9606 GN=SIGLEC7 PE=1 SV=1	GSASQGNLTESWADDNPR	Deamidated (NQ)	953.423	40.7565	2	x'00000001000000000000	8.29681	8.29681	8.29681	40.7565	40.7565	113.65	8.32832e-11	1.61461e-10	113.65	111.355	2	403	420	100.12	9984: Scan 14199 (rt=40.7565) [\\qmcr.qmul.ac.uk\rfs\HAEMONC\Pedro's Lab\Cell Signalling Proteomics\Ana Levi\Exp11\QE1_MS_Ana_Levi_Exp11_Sample13.raw]	SIGLEC7(N409);	13713.5	SIGLEC7;	p10399	2790	2790	Q9Y286	Sialic acid-binding Ig-like lectin 7	SIGLEC7	surface	machine learning	NA	467	1	1	SP:1-18;NC:19-350;TM:351-376;CY:377-467	uniprot - CSPA confirmed	NA	0.9661	1	ENSG00000168995	ENSP00000323328	CD328	Miscellaneous	StructuralAndAdhesion;IG_AdhesionProteins	105;142;165;229;235;242;260;334;409	8
ITA1_HUMAN	Integrin alpha-1 OS=Homo sapiens OX=9606 GN=ITGA1 PE=1 SV=2	DLNLDGFNDIVIGAPLEDDHGGAVYIYHGSGK	NA	843.658	62.9721	4	x'0000000000000000000000000000000000	-1.31579	-3.68926	-2.7636	62.9411	63.1603	456.2	1.5486e-06	1.5486e-06	72.08	72.08	11	580	611	71.81	19969: Scan 25172 (rt=62.9721) [\\qmcr.qmul.ac.uk\rfs\HAEMONC\Pedro's Lab\Cell Signalling Proteomics\Ana Levi\Exp11\QE1_MS_Ana_Levi_Exp11_Sample13.raw]	ITGA1(579-611, no_mod);	46963.4	ITGA1;	p03909	1022	1022	P56199	Integrin alpha-1	ITGA1	surface	pos. trainingset	NA	1179	1	1	SP:1-28;NC:29-1141;TM:1142-1167;CY:1168-1179	uniprot - CSPA confirmed	surface	0.7074	2	ENSG00000213949	ENSP00000282588	CD49a	Receptors	Other_receptors;Integrin	74;100;105;112;217;317;341;402;418;460;532;699;748;780;840;883;908;915;939;966;974;1008;1073;1083;1102;1113	26
TRFM_HUMAN	Melanotransferrin OS=Homo sapiens OX=9606 GN=MELTF PE=1 SV=2	HTTVFDNTNGHNSEPWAAELR	Deamidated (NQ)	600.027	45.8912	4	x'00000001000000000000000	0.16527	-1.88809	-0.435712	45.8809	46.1451	461.134	1.5983e-05	1.5983e-05	59.95	59.95	27	575	595	59.72	12400: Scan 16886 (rt=45.8912) [\\qmcr.qmul.ac.uk\rfs\HAEMONC\Pedro's Lab\Cell Signalling Proteomics\Ana Levi\Exp11\QE1_MS_Ana_Levi_Exp11_Sample13.raw]	MELTF(N581);	119721	MELTF;	p11693	425	425	P08582	Melanotransferrin	MFI2	surface	GPI (UniProt)	NA	738	0	1	SP:1-19;NC:20-738	uniprot - CSPA based sp-noncyt - CSPA confirmed	NA	0.6747	2 (nonTM)	ENSG00000163975	ENSP00000296350	CD228	NA	NA	38;135;515	3
FCG2C_HUMAN	Low affinity immunoglobulin gamma Fc region receptor II-c OS=Homo sapiens OX=9606 GN=FCGR2C PE=1 SV=1	ISANSTDPVK	NA	516.273	26.1518	2	x'000000000000	2.10377	-0.574462	-0.0892745	26.009	26.3262	183.96	6.13287e-09	6.13287e-09	95.88	95.88	12	252	261	86.33	3136: Scan 6487 (rt=26.1518) [\\qmcr.qmul.ac.uk\rfs\HAEMONC\Pedro's Lab\Cell Signalling Proteomics\Ana Levi\Exp11\QE1_MS_Ana_Levi_Exp11_Sample13.raw]	FCGR2A(245-255, no_mod);FCGR2C(251-261, no_mod);	291766	FCGR2A; FCGR2C;	p13647	770	770	P31995	Low affinity immunoglobulin gamma Fc region receptor II-c	FCGR2C	surface	machine learning	NA	323	1	1	SP:1-17;NC:18-222;TM:223-246;CY:247-323	uniprot	NA	0.9461	1	NA	NA	CD32	Receptors	IG;FcR	106;180;187;255	3
NOTC1_HUMAN	Neurogenic locus notch homolog protein 1 OS=Homo sapiens OX=9606 GN=NOTCH1 PE=1 SV=4	LLDEYNLVR	NA	567.814	48.3824	2	x'00000000000	3.19422	0.68895	3.19422	48.3824	48.4836	169.51	7.98504e-05	7.98504e-05	53.42	53.42	3	2112	2120	46.57	13553: Scan 18163 (rt=48.3824) [\\qmcr.qmul.ac.uk\rfs\HAEMONC\Pedro's Lab\Cell Signalling Proteomics\Ana Levi\Exp11\QE1_MS_Ana_Levi_Exp11_Sample13.raw]	NOTCH1(2111-2120, no_mod);	34210.6	NOTCH1;	p17482	901	901	P46531	Neurogenic locus notch homolog protein 1	NOTCH1	surface	pos. trainingset	NA	2555	1	1	SP:1-18;NC:19-1735;TM:1736-1756;CY:1757-2555	uniprot - CSPA confirmed	surface	0.8447	1	ENSG00000148400	ENSP00000277541	NA	Receptors	Other_receptors;Notch	41;959;982;1179;1241;1489;1587;1799;1922;2295;2528	7
PTPRJ_HUMAN	Receptor-type tyrosine-protein phosphatase eta OS=Homo sapiens OX=9606 GN=PTPRJ PE=1 SV=3	KQQADSNCGFAEEYEDLK	NA	711.312	40.2448	3	x'00000000000000000000	-1.68472	-1.68472	-1.68472	40.2448	40.2448	754.474	0.0481014	0.0481014	22.29	22.29	1	1032	1049	22.29	9742: Scan 13932 (rt=40.2448) [\\qmcr.qmul.ac.uk\rfs\HAEMONC\Pedro's Lab\Cell Signalling Proteomics\Ana Levi\Exp11\QE1_MS_Ana_Levi_Exp11_Sample13.raw]	PTPRJ(1031-1049, no_mod);	22570	PTPRJ;	p15246	1168	1168	Q12913	Receptor-type tyrosine-protein phosphatase eta	PTPRJ	surface	pos. trainingset	NA	1337	1	1	SP:1-35;NC:36-970;TM:971-996;CY:997-1337	uniprot - CSPA confirmed	surface	0.9348	1	ENSG00000149177	ENSP00000400010	CD148	Receptors	Other_receptors;ReceptorTypePhosphatases	72;82;93;104;142;172;192;231;258;278;342;351;376;391;396;413;431;501;525;536;582;603;618;628;637;666;669;761;772;784;790;824;910;937;1313	34
FLT3_HUMAN	Receptor-type tyrosine-protein kinase FLT3 OS=Homo sapiens OX=9606 GN=FLT3 PE=1 SV=2	VGEPLWIR	NA	485.28	48.2882	2	x'0000000000	1.7614	-1.04693	0.398536	48.2847	48.5145	390.18	3.93666e-05	3.93666e-05	53.78	53.78	7	264	271	43.89	13509: Scan 18117 (rt=48.2882) [\\qmcr.qmul.ac.uk\rfs\HAEMONC\Pedro's Lab\Cell Signalling Proteomics\Ana Levi\Exp11\QE1_MS_Ana_Levi_Exp11_Sample13.raw]	FLT3(263-271, no_mod);	49478.4	FLT3;	p30261	825	825	P36888	Receptor-type tyrosine-protein kinase FLT3	FLT3	surface	machine learning	NA	993	1	1	SP:1-27;NC:28-541;TM:542-563;CY:564-993	uniprot - CSPA confirmed	NA	0.99	1	ENSG00000122025	ENSP00000241453	CD135	Receptors	KInase;PDGFR	43;100;151;250;306;323;351;354;473;502;541;626;722;734;938	11
AT1B1_HUMAN	Sodium/potassium-transporting ATPase subunit beta-1 OS=Homo sapiens OX=9606 GN=ATP1B1 PE=1 SV=1	TEISFRPNDPK	NA	652.336	31.9897	2	x'0000000000000	-0.515101	-0.515101	-0.515101	31.9897	31.9897	222.05	0.0107318	0.0107318	33.69	33.69	1	86	96	30.79	5889: Scan 9587 (rt=31.9897) [\\qmcr.qmul.ac.uk\rfs\HAEMONC\Pedro's Lab\Cell Signalling Proteomics\Ana Levi\Exp11\QE1_MS_Ana_Levi_Exp11_Sample13.raw]	ATP1B1(85-96, no_mod);	41549.7	ATP1B1;	p27762	382	382	P05026	Sodium/potassium-transporting ATPase subunit beta-1	ATP1B1	surface	pos. trainingset	NA	303	1	0	CY:1-35;TM:36-59;NC:60-303	uniprot - CSPA confirmed	surface	0.4759	3	ENSG00000143153	ENSP00000356789;ENSP00000356790	NA	Transporters	AuxillaryTransportUnit;ATP1B	158;193;265	3
PTPRF_HUMAN	Receptor-type tyrosine-protein phosphatase F OS=Homo sapiens OX=9606 GN=PTPRF PE=1 SV=2	TPEDLPSGFPQNLHVTGLTTSTTELAWDPPVLAER	NA	948.23	65.4838	4	x'0000000000000000000000000000000000000	0.607302	-0.934048	-0.131701	65.264	65.5737	3282.81	0.00167259	0.00167259	41.64	41.64	6	910	944	38.67	20989: Scan 26286 (rt=65.4838) [\\qmcr.qmul.ac.uk\rfs\HAEMONC\Pedro's Lab\Cell Signalling Proteomics\Ana Levi\Exp11\QE1_MS_Ana_Levi_Exp11_Sample13.raw]	PTPRF(909-944, no_mod);	21228.5	PTPRF;	p28644	469	469	P10586	Receptor-type tyrosine-protein phosphatase F	PTPRF	surface	machine learning	NA	1907	1	1	SP:1-29;NC:30-1261;TM:1262-1284;CY:1285-1907	uniprot - CSPA confirmed	NA	0.9341	1	ENSG00000142949	ENSP00000353030	NA	Receptors	Other_receptors;ReceptorTypePhosphatases	117;250;295;721;966;1696;1731	5
IGF1R_HUMAN	Insulin-like growth factor 1 receptor OS=Homo sapiens OX=9606 GN=IGF1R PE=1 SV=1	MRPSFLEIISSIK	NA	507.622	60.4928	3	x'000000000000000	0.65862	-0.604668	-0.0125013	60.1799	60.4928	573.61	0.000225984	0.000225984	46.99	46.99	6	1255	1267	46.99	18938: Scan 24055 (rt=60.4928) [\\qmcr.qmul.ac.uk\rfs\HAEMONC\Pedro's Lab\Cell Signalling Proteomics\Ana Levi\Exp11\QE1_MS_Ana_Levi_Exp11_Sample13.raw]	IGF1R(1254-1267, no_mod);	4738.72	IGF1R;	p20738	411	411	P08069	Insulin-like growth factor 1 receptor	IGF1R	surface	pos. trainingset	NA	1367	1	1	SP:1-30;NC:31-932;TM:933-958;CY:959-1367	uniprot - CSPA confirmed	surface	0.9791	1	ENSG00000140443	ENSP00000268035	CD221	Receptors	Kinase;InsR	51;102;135;244;314;417;438;534;607;622;640;747;756;764;900;913;963	16
LY75_HUMAN	Lymphocyte antigen 75 OS=Homo sapiens OX=9606 GN=LY75 PE=1 SV=3	ELTYSNFHPLLVSGR	NA	578.307	49.8442	3	x'00000000000000000	5.29648	0.584908	1.78013	49.753	50.0062	950.804	0.000128903	0.000128903	52.92	52.92	10	1030	1044	51.3	14227: Scan 18904 (rt=49.8442) [\\qmcr.qmul.ac.uk\rfs\HAEMONC\Pedro's Lab\Cell Signalling Proteomics\Ana Levi\Exp11\QE1_MS_Ana_Levi_Exp11_Sample13.raw]	LY75(1029-1044, no_mod);	514732	LY75;	p06368	212	212	O60449	Lymphocyte antigen 75	LY75	surface	machine learning	NA	1722	1	1	SP:1-31;NC:32-1668;TM:1669-1691;CY:1692-1722	uniprot - CSPA confirmed	NA	0.9521	1	NA	NA	CD205	Receptors	SCAR;MacrophageMannoseR	135;345;377;457;529;843;865;934;1076;1103;1158;1225;1320;1392;1535;1593;1626;1642	18
GGT1_HUMAN	Glutathione hydrolase 1 proenzyme OS=Homo sapiens OX=9606 GN=GGT1 PE=1 SV=2	FVDVTEVVR	NA	532.293	47.4217	2	x'00000000000	0.606077	-0.711482	-0.316214	47.2759	47.7673	377.82	1.11396e-06	1.11396e-06	71.13	71.13	13	335	343	57.77	13107: Scan 17672 (rt=47.4217) [\\qmcr.qmul.ac.uk\rfs\HAEMONC\Pedro's Lab\Cell Signalling Proteomics\Ana Levi\Exp11\QE1_MS_Ana_Levi_Exp11_Sample13.raw]	GGT1(334-343, no_mod);GGT2P(334-343, no_mod);GGT3P(334-343, no_mod);	185910	GGT1; GGT2P; GGT3P;	p08659	583	583	P19440	Gamma-glutamyltranspeptidase 1	GGT1	surface	pos. trainingset	NA	569	1	0	CY:1-6;TM:7-27;NC:28-569	uniprot - CSPA confirmed	surface	0.1968	NA	ENSG00000100031	ENSP00000248923;ENSP00000383231;ENSP00000383232	CD224	Unclassified	Unclassified	95;120;230;266;297;344;511	7
EVI2A_HUMAN	Protein EVI2A OS=Homo sapiens OX=9606 GN=EVI2A PE=1 SV=2	QLTGPNLVMQSTGVLTATR	NA	663.027	55.9645	3	x'000000000000000000000	0.804609	-0.403815	0.804609	55.9189	56.0466	82.59	9.96962e-08	9.96962e-08	82.59	82.59	5	201	219	81.9	17016: Scan 21954 (rt=55.9645) [\\qmcr.qmul.ac.uk\rfs\HAEMONC\Pedro's Lab\Cell Signalling Proteomics\Ana Levi\Exp11\QE1_MS_Ana_Levi_Exp11_Sample13.raw]	EVI2A(200-219, no_mod);	23806.8	EVI2A;	p23776	624	624	P22794	Protein EVI2A	EVI2A	surface	machine learning	NA	236	1	1	SP:1-30;NC:31-132;TM:133-160;CY:161-236	uniprot - CSPA confirmed	NA	0.9142	1	ENSG00000126860	ENSP00000418064;ENSP00000420557	NA	Unclassified	Unclassified	31;38;49;73;112	5
LY75_HUMAN	Lymphocyte antigen 75 OS=Homo sapiens OX=9606 GN=LY75 PE=1 SV=3	SPDLQGSWQWSDR	NA	781.355	49.633	2	x'000000000000000	-0.702251	-2.95766	-0.996992	49.5216	49.9052	950.804	2.1066e-10	2.1066e-10	107.39	107.39	17	719	731	107.39	14130: Scan 18797 (rt=49.633) [\\qmcr.qmul.ac.uk\rfs\HAEMONC\Pedro's Lab\Cell Signalling Proteomics\Ana Levi\Exp11\QE1_MS_Ana_Levi_Exp11_Sample13.raw]	LY75(718-731, no_mod);	122946	LY75;	p26589	212	212	O60449	Lymphocyte antigen 75	LY75	surface	machine learning	NA	1722	1	1	SP:1-31;NC:32-1668;TM:1669-1691;CY:1692-1722	uniprot - CSPA confirmed	NA	0.9521	1	NA	NA	CD205	Receptors	SCAR;MacrophageMannoseR	135;345;377;457;529;843;865;934;1076;1103;1158;1225;1320;1392;1535;1593;1626;1642	18
ANTR2_HUMAN	Anthrax toxin receptor 2 OS=Homo sapiens OX=9606 GN=ANTXR2 PE=1 SV=5	GLEDLKR	NA	415.741	26.3201	2	x'000000000	0.221829	-0.429192	0.221829	26.2727	26.3201	274.83	0.0125291	0.0125291	31.91	31.91	2	105	111	21.69	3208: Scan 6572 (rt=26.3201) [\\qmcr.qmul.ac.uk\rfs\HAEMONC\Pedro's Lab\Cell Signalling Proteomics\Ana Levi\Exp11\QE1_MS_Ana_Levi_Exp11_Sample13.raw]	ANTXR2(104-111, no_mod);	34640.2	ANTXR2;	p09784	1040	1040	P58335	Anthrax toxin receptor 2	ANTXR2	surface	machine learning	NA	489	1	1	SP:1-33;NC:34-317;TM:318-341;CY:342-489	uniprot	NA	0.9042	1	ENSG00000163297	ENSP00000306185;ENSP00000413700	NA	Unclassified	Unclassified	250;260	2
FLT3_HUMAN	Receptor-type tyrosine-protein kinase FLT3 OS=Homo sapiens OX=9606 GN=FLT3 PE=1 SV=2	NTLLYTLR	NA	497.291	45.9713	2	x'0000000000	0.93495	0.108809	0.673003	45.8465	46.1971	390.18	3.85249e-05	3.85249e-05	51	51	5	162	169	44.15	12440: Scan 16930 (rt=45.9713) [\\qmcr.qmul.ac.uk\rfs\HAEMONC\Pedro's Lab\Cell Signalling Proteomics\Ana Levi\Exp11\QE1_MS_Ana_Levi_Exp11_Sample13.raw]	FLT3(161-169, no_mod);	17817.9	FLT3;	p22366	825	825	P36888	Receptor-type tyrosine-protein kinase FLT3	FLT3	surface	machine learning	NA	993	1	1	SP:1-27;NC:28-541;TM:542-563;CY:564-993	uniprot - CSPA confirmed	NA	0.99	1	ENSG00000122025	ENSP00000241453	CD135	Receptors	KInase;PDGFR	43;100;151;250;306;323;351;354;473;502;541;626;722;734;938	11
BASI_HUMAN	Basigin OS=Homo sapiens OX=9606 GN=BSG PE=1 SV=2	KPEDVLDDDDAGSAPLK	NA	892.931	38.7274	2	x'0000000000000000000	0.228719	-2.97784	-0.769125	38.668	39.0183	618.81	1.9052e-16	1.9052e-16	171.18	171.18	14	350	366	171.18	9030: Scan 13131 (rt=38.7274) [\\qmcr.qmul.ac.uk\rfs\HAEMONC\Pedro's Lab\Cell Signalling Proteomics\Ana Levi\Exp11\QE1_MS_Ana_Levi_Exp11_Sample13.raw]	BSG(349-366, no_mod);	83541.1	BSG;	p15065	821	821	P35613	Basigin	BSG	surface	pos. trainingset	NA	385	1	1	SP:1-21;NC:22-323;TM:324-345;CY:346-385	uniprot - CSPA confirmed	surface	0.9242	1	ENSG00000172270	ENSP00000333769	CD147	Unclassified	Unclassified	64;160;268;302;383	4
AT1A1_HUMAN	Sodium/potassium-transporting ATPase subunit alpha-1 OS=Homo sapiens OX=9606 GN=ATP1A1 PE=1 SV=1	YGTDLSR	NA	406.201	26.7111	2	x'000000000	8.8241	-0.282581	-0.159183	26.6093	26.8609	2583.21	2.19402e-06	2.19402e-06	63.4	63.4	13	55	61	43.07	3394: Scan 6779 (rt=26.7111) [\\qmcr.qmul.ac.uk\rfs\HAEMONC\Pedro's Lab\Cell Signalling Proteomics\Ana Levi\Exp11\QE1_MS_Ana_Levi_Exp11_Sample13.raw]	ATP1A1(54-61, no_mod);	259328	ATP1A1;	p33018	381	381	P05023	Sodium/potassium-transporting ATPase subunit alpha-1	ATP1A1	surface	pos. trainingset	NA	1023	10	0	CY:1-95;TM:96-114;NC:115-129;TM:130-149;CY:150-290;TM:291-312;NC:313-318;TM:319-344;CY:345-775;TM:776-796;NC:797-801;TM:802-824;CY:825-848;TM:849-872;NC:873-912;TM:913-932;CY:933-952;TM:953-970;NC:971-984;TM:985-1002;CY:1003-1023	uniprot	surface	0.5464	3	ENSG00000163399	ENSP00000295598	NA	Transporters	Active_transporters;P-ATPase	215;405;483;497;638;720	0
IL18R_HUMAN	Interleukin-18 receptor 1 OS=Homo sapiens OX=9606 GN=IL18R1 PE=1 SV=1	SNIVPVLLGPK	NA	568.856	51.8476	2	x'0000000000000	-0.333716	-1.05574	-0.738754	51.8425	52.0454	223.38	3.48337e-06	3.48337e-06	54.58	54.58	10	211	221	54.58	15155: Scan 19917 (rt=51.8476) [\\qmcr.qmul.ac.uk\rfs\HAEMONC\Pedro's Lab\Cell Signalling Proteomics\Ana Levi\Exp11\QE1_MS_Ana_Levi_Exp11_Sample13.raw]	IL18R1(210-221, no_mod);	61378.9	IL18R1;	p26528	1195	1195	Q13478	Interleukin-18 receptor 1	IL18R1	surface	machine learning	NA	541	1	1	SP:1-19;NC:20-330;TM:331-352;CY:353-541	uniprot - CSPA confirmed	NA	0.8283	1	ENSG00000115604	ENSP00000233957;ENSP00000387211;ENSP00000386663	CD218a	Receptors	IG;Type1;CytokineR	91;102;150;197;203;236;255;297	8
S39AA_HUMAN	Zinc transporter ZIP10 OS=Homo sapiens OX=9606 GN=SLC39A10 PE=1 SV=2	QNTEESTIGR	NA	567.773	22.9755	2	x'000000000000	1.62589	-1.21479	-0.262013	22.8979	23.138	514.42	3.59222e-08	3.59222e-08	87.38	87.38	12	534	543	78.59	1705: Scan 4877 (rt=22.9755) [\\qmcr.qmul.ac.uk\rfs\HAEMONC\Pedro's Lab\Cell Signalling Proteomics\Ana Levi\Exp11\QE1_MS_Ana_Levi_Exp11_Sample13.raw]	SLC39A10(533-543, no_mod);	24691.7	SLC39A10;	p23910	2738	2738	Q9ULF5	Zinc transporter ZIP10	SLC39A10	surface	machine learning	NA	831	7	1	SP:1-25;NC:26-404;TM:405-430;CY:431-437;TM:438-460;NC:461-494;TM:495-515;CY:516-684;TM:685-707;NC:708-731;TM:732-752;CY:753-758;TM:759-780;NC:781-800;TM:801-821;CY:822-831	uniprot - CSPA based corrected Nterm - CSPA confirmed	NA	0.8403	1	ENSG00000196950	ENSP00000352655;ENSP00000386766	NA	Transporters	SLC;Other;SLC39	139;191;198;218;339;551;578;632;681;758	5
PLXB2_HUMAN	Plexin-B2 OS=Homo sapiens OX=9606 GN=PLXNB2 PE=1 SV=3	AMTLQEAEAFVGAER	NA	811.892	56.4942	2	x'00000000000000000	-1.38737	-8.14545	-5.27202	56.445	56.5636	875.65	5.81234e-12	5.81234e-12	125.41	125.41	9	1122	1136	122.75	17249: Scan 22208 (rt=56.4942) [\\qmcr.qmul.ac.uk\rfs\HAEMONC\Pedro's Lab\Cell Signalling Proteomics\Ana Levi\Exp11\QE1_MS_Ana_Levi_Exp11_Sample13.raw]	PLXNB2(1121-1136, no_mod);	98143.8	PLXNB2;	p01657	136	136	O15031	Plexin-B2	PLXNB2	surface	pos. trainingset	NA	1838	1	1	SP:1-18;NC:19-1199;TM:1200-1221;CY:1222-1838	uniprot - CSPA confirmed	surface	0.9434	1	ENSG00000196576	ENSP00000352288;ENSP00000409171	NA	Receptors	Other_receptors;Plexin	127;242;391;402;528;733;759;795;844;1002;1049;1068;1099;1449	13
EMB_HUMAN	Embigin OS=Homo sapiens OX=9606 GN=EMB PE=1 SV=1	HSDEGKEFEQIEQLK	NA	454.974	38.3372	4	x'00000000000000000	-0.253323	-1.15648	-0.253323	38.3093	38.3498	386.51	0.00162347	0.00162347	41.3	41.3	3	291	305	41.3	8841: Scan 12921 (rt=38.3372) [\\qmcr.qmul.ac.uk\rfs\HAEMONC\Pedro's Lab\Cell Signalling Proteomics\Ana Levi\Exp11\QE1_MS_Ana_Levi_Exp11_Sample13.raw]	EMB(290-305, no_mod);	56263.6	EMB;	p11597	1474	1474	Q6PCB8	Embigin	EMB	surface	pos. trainingset	NA	327	1	1	SP:1-32;NC:33-262;TM:263-281;CY:282-327	uniprot - CSPA confirmed	surface	0.7059	2	ENSG00000170571	ENSP00000302289	NA	Unclassified	Unclassified	54;61;75;85;100;189;196;213;218;322	9
PTPRA_HUMAN	Receptor-type tyrosine-protein phosphatase alpha OS=Homo sapiens OX=9606 GN=PTPRA PE=1 SV=3	LEEEINR	NA	451.733	26.6745	2	x'000000000	-0.911865	-0.911865	-0.911865	26.6745	26.6745	977.11	0.0153933	0.0153933	30.03	30.03	1	226	232	5.81	3377: Scan 6759 (rt=26.6745) [\\qmcr.qmul.ac.uk\rfs\HAEMONC\Pedro's Lab\Cell Signalling Proteomics\Ana Levi\Exp11\QE1_MS_Ana_Levi_Exp11_Sample13.raw]	PTPRA(225-232, no_mod);	55031	PTPRA;	p16224	564	564	P18433	Receptor-type tyrosine-protein phosphatase alpha	PTPRA	surface	machine learning	NA	802	1	1	SP:1-21;NC:22-142;TM:143-166;CY:167-802	uniprot - CSPA confirmed	NA	0.7944	1	ENSG00000132670	NA	NA	Receptors	Other_receptors;ReceptorTypePhosphatases	21;36;68;80;86;104;124;297;590;684	6
S12A2_HUMAN	Solute carrier family 12 member 2 OS=Homo sapiens OX=9606 GN=SLC12A2 PE=1 SV=1	QTPADGEASGESEPAK	NA	787.352	23.0228	2	x'000000000000000000	2.21912	-2.44804	-0.871119	22.9769	23.1031	457.46	2.86036e-07	2.86036e-07	75.05	75.05	9	115	130	75.05	1727: Scan 4900 (rt=23.0228) [\\qmcr.qmul.ac.uk\rfs\HAEMONC\Pedro's Lab\Cell Signalling Proteomics\Ana Levi\Exp11\QE1_MS_Ana_Levi_Exp11_Sample13.raw]	SLC12A2(114-130, no_mod);	7460.33	SLC12A2;	p24355	1005	1005	P55011	Solute carrier family 12 member 2	SLC12A2	surface	machine learning	NA	1212	12	0	CY:1-290;TM:291-310;NC:311-316;TM:317-343;CY:344-363;TM:364-387;NC:388-408;TM:409-428;CY:429-435;TM:436-456;NC:457-486;TM:487-509;CY:510-520;TM:521-541;NC:542-593;TM:594-617;CY:618-653;TM:654-675;NC:676-680;TM:681-699;CY:700-719;TM:720-748;NC:749-901;TM:902-922;CY:923-1212	uniprot - CSPA confirmed	NA	0.8343	1	ENSG00000064651	ENSP00000262461	NA	Transporters	SLC;APC;SLC12	168;506;553;562;690	2
IL1AP_HUMAN	Interleukin-1 receptor accessory protein OS=Homo sapiens OX=9606 GN=IL1RAP PE=1 SV=2	DLEEPINFR	NA	566.785	49.9353	2	x'00000000000	1.28407	-1.15505	-0.624804	49.8505	50.1476	642.04	9.09398e-05	9.09398e-05	53.53	53.53	18	78	86	36.97	14274: Scan 18953 (rt=49.9353) [\\qmcr.qmul.ac.uk\rfs\HAEMONC\Pedro's Lab\Cell Signalling Proteomics\Ana Levi\Exp11\QE1_MS_Ana_Levi_Exp11_Sample13.raw]	IL1RAP(77-86, no_mod);	159451	IL1RAP;	p03756	2548	2548	Q9NPH3	Interleukin-1 receptor accessory protein	IL1RAP	surface	pos. trainingset	NA	570	1	1	SP:1-20;NC:21-363;TM:364-383;CY:384-570	uniprot - CSPA confirmed	surface	0.8675	1	ENSG00000196083	ENSP00000072516;ENSP00000412053;ENSP00000401132;ENSP00000390541	NA	Receptors	IG;Type1;CytokineR	57;107;111;118;196;209;299	7
SPP2B_HUMAN	Signal peptide peptidase-like 2B OS=Homo sapiens OX=9606 GN=SPPL2B PE=1 SV=2	GFSNQIPLVAR	NA	601.34	47.4913	2	x'0000000000000	2.22294	-0.0258191	2.22294	47.4406	47.5866	93.1	3.25294e-05	3.25294e-05	60.41	60.41	8	85	95	58.54	13143: Scan 17711 (rt=47.4913) [\\qmcr.qmul.ac.uk\rfs\HAEMONC\Pedro's Lab\Cell Signalling Proteomics\Ana Levi\Exp11\QE1_MS_Ana_Levi_Exp11_Sample13.raw]	SPPL2B(84-95, no_mod);	24594	SPPL2B;	p09346	2069	2069	Q8TCT7	Signal peptide peptidase-like 2B	SPPL2B	surface	machine learning	NA	592	9	1	SP:1-25;NC:26-172;TM:173-194;CY:195-221;TM:222-243;NC:244-248;TM:249-271;CY:272-295;TM:296-314;NC:315-319;TM:320-337;CY:338-348;TM:349-369;NC:370-413;TM:414-432;CY:433-443;TM:444-467;NC:468-472;TM:473-491;CY:492-592	uniprot - CSPA confirmed	NA	0.8383	1	ENSG00000005206	ENSP00000478298	NA	Unclassified	Unclassified	69;97;129;283;403	4
MOT1_HUMAN	Monocarboxylate transporter 1 OS=Homo sapiens OX=9606 GN=SLC16A1 PE=1 SV=3	LNDMYGDYK	Oxidation (M)	567.741	31.2004	2	x'00003000000	0.668742	-3.53076	-3.53076	31.0539	31.2004	457.16	4.38827e-05	4.38827e-05	49.2	49.2	4	412	420	49.2	5512: Scan 9161 (rt=31.2004) [\\qmcr.qmul.ac.uk\rfs\HAEMONC\Pedro's Lab\Cell Signalling Proteomics\Ana Levi\Exp11\QE1_MS_Ana_Levi_Exp11_Sample13.raw]	SLC16A1(M415);	15636	SLC16A1;	p18200	993	993	P53985	Monocarboxylate transporter 1	SLC16A1	surface	machine learning	NA	500	12	0	CY:1-17;TM:18-36;NC:37-58;TM:59-80;CY:81-86;TM:87-105;NC:106-110;TM:111-132;CY:133-143;TM:144-164;NC:165-169;TM:170-192;CY:193-262;TM:263-287;NC:288-298;TM:299-319;CY:320-329;TM:330-347;NC:348-352;TM:353-375;CY:376-386;TM:387-409;NC:410-420;TM:421-443;CY:444-500	uniprot	NA	0.6447	2	ENSG00000155380	ENSP00000358640;ENSP00000441065	NA	Transporters	SLC;MFS;SLC16	NA	0
NAC1_HUMAN	Sodium/calcium exchanger 1 OS=Homo sapiens OX=9606 GN=SLC8A1 PE=1 SV=3	GVILPIWEPQDPSFGDK	NA	949.489	64.5547	2	x'0000000000000000000	0.788102	-1.68955	0.123882	64.5547	64.7227	108.08	0.000264516	0.000264516	49.72	49.72	9	58	74	49.72	20612: Scan 25874 (rt=64.5547) [\\qmcr.qmul.ac.uk\rfs\HAEMONC\Pedro's Lab\Cell Signalling Proteomics\Ana Levi\Exp11\QE1_MS_Ana_Levi_Exp11_Sample13.raw]	SLC8A1(57-74, no_mod);	28054.3	SLC8A1;	p10752	783	783	P32418	Sodium/calcium exchanger 1	SLC8A1	surface	pos. trainingset	NA	973	10	1	SP:1-35;NC:36-77;TM:78-96;CY:97-133;TM:134-154;NC:155-168;TM:169-191;CY:192-202;TM:203-225;NC:226-231;TM:232-252;CY:253-797;TM:798-819;NC:820-828;TM:829-848;CY:849-874;TM:875-895;NC:896-906;TM:907-927;CY:928-944;TM:945-964;NC:965-973	uniprot - CSPA confirmed	surface	0.8129	1	ENSG00000183023	ENSP00000332931;ENSP00000384763	NA	Transporters	SLC;Other;SLC8	44;131;136;160;619;869	2
PTPRC_HUMAN	Receptor-type tyrosine-protein phosphatase C OS=Homo sapiens OX=9606 GN=PTPRC PE=1 SV=3	EQAEGSEPTSGTEGPEHSVNGPASPALNQGS	Deamidated (NQ)	1008.11	39.086	3	x'000000000000000000001000000000000	0.439545	-1.54635	-1.54635	38.8149	39.086	2515.59	0.0558359	0.0558359	20.66	20.66	2	1276	1306	11.11	9193: Scan 13315 (rt=39.086) [\\qmcr.qmul.ac.uk\rfs\HAEMONC\Pedro's Lab\Cell Signalling Proteomics\Ana Levi\Exp11\QE1_MS_Ana_Levi_Exp11_Sample13.raw]	PTPRC(N1295);	23323.2	PTPRC;	p06671	423	423	P08575	Receptor-type tyrosine-protein phosphatase C	PTPRC	surface	machine learning	NA	1304	1	1	SP:1-23;NC:24-575;TM:576-597;CY:598-1304	uniprot	NA	0.978	1	ENSG00000081237;ENSG00000262418	ENSP00000356346;ENSP00000461074;ENSP00000458322;ENSP00000471843	CD45	Receptors	Other_receptors;ReceptorTypePhosphatases	78;90;95;184;190;197;232;260;270;276;335;378;419;468;488;529;707;919;966;1017;1122;1150	16
ITB2_HUMAN	Integrin beta-2 OS=Homo sapiens OX=9606 GN=ITGB2 PE=1 SV=2	SQWNNDNPLFK	NA	681.826	47.328	2	x'0000000000000	-0.418614	-1.57898	-0.624249	47.2241	47.7388	801.73	1.87201e-07	1.87201e-07	79.53	79.53	18	745	755	79.53	13063: Scan 17624 (rt=47.328) [\\qmcr.qmul.ac.uk\rfs\HAEMONC\Pedro's Lab\Cell Signalling Proteomics\Ana Levi\Exp11\QE1_MS_Ana_Levi_Exp11_Sample13.raw]	ITGB2(744-755, no_mod);	102265	ITGB2;	p26846	385	385	P05107	Integrin beta-2	ITGB2	surface	pos. trainingset	NA	769	1	1	SP:1-22;NC:23-700;TM:701-727;CY:728-769	uniprot - CSPA confirmed	surface	0.8352	1	ENSG00000160255	ENSP00000303242;ENSP00000347279;ENSP00000380948;ENSP00000380950;ENSP00000380955	CD18	Receptors	Other_receptors;Integrin	50;116;212;254;501;642	6
BCAM_HUMAN	Basal cell adhesion molecule OS=Homo sapiens OX=9606 GN=BCAM PE=1 SV=2	LVLAEAQVGDER	NA	650.349	41.0066	2	x'00000000000000	0.226383	-2.20686	-0.482027	40.9089	41.1817	767.42	7.00669e-10	7.00669e-10	104.24	104.24	15	110	121	96.45	10098: Scan 14329 (rt=41.0066) [\\qmcr.qmul.ac.uk\rfs\HAEMONC\Pedro's Lab\Cell Signalling Proteomics\Ana Levi\Exp11\QE1_MS_Ana_Levi_Exp11_Sample13.raw]	BCAM(109-121, no_mod);	115469	BCAM;	p19719	962	962	P50895	Basal cell adhesion molecule	BCAM	surface	machine learning	NA	628	1	1	SP:1-31;NC:32-547;TM:548-571;CY:572-628	uniprot - CSPA confirmed	NA	0.9182	1	ENSG00000187244	ENSP00000270233	CD239	Miscellaneous	StructuralAndAdhesion;IG_AdhesionProteins	321;377;383;419;439	5
ITA6_HUMAN	Integrin alpha-6 OS=Homo sapiens OX=9606 GN=ITGA6 PE=1 SV=5	SAHLLPEHIFDGEGLASSFGYDVAVVDLNK	NA	800.903	64.5153	4	x'00000000000000000000000000000000	-0.193775	-1.31892	-0.468811	64.4225	64.6687	1028.77	9.08125e-07	9.08125e-07	75.02	75.02	5	337	366	75.02	20596: Scan 25856 (rt=64.5153) [\\qmcr.qmul.ac.uk\rfs\HAEMONC\Pedro's Lab\Cell Signalling Proteomics\Ana Levi\Exp11\QE1_MS_Ana_Levi_Exp11_Sample13.raw]	ITGA6(336-366, no_mod);	23192.1	ITGA6;	p25241	627	627	P23229	Integrin alpha-6	ITGA6	surface	pos. trainingset	NA	1130	1	1	SP:1-23;NC:24-1052;TM:1053-1076;CY:1077-1130	uniprot - CSPA confirmed	surface	0.9405	1	ENSG00000091409	ENSP00000406694	CD49f	Receptors	Other_receptors;Integrin	78;223;323;409;770;787;930;966;997;1126	9
PTPRC_HUMAN	Receptor-type tyrosine-protein phosphatase C OS=Homo sapiens OX=9606 GN=PTPRC PE=1 SV=3	QLMNVEPIHADILLETYK	Deamidated (NQ)	1064.56	57.0713	2	x'00001000000000000000	8.03908	8.03908	8.03908	57.0713	57.0713	2515.59	2.96418e-08	1.55062e-07	90.85	85.97	2	626	643	81.09	17499: Scan 22481 (rt=57.0713) [\\qmcr.qmul.ac.uk\rfs\HAEMONC\Pedro's Lab\Cell Signalling Proteomics\Ana Levi\Exp11\QE1_MS_Ana_Levi_Exp11_Sample13.raw]	PTPRC(N629);	207897	PTPRC;	p23699	423	423	P08575	Receptor-type tyrosine-protein phosphatase C	PTPRC	surface	machine learning	NA	1304	1	1	SP:1-23;NC:24-575;TM:576-597;CY:598-1304	uniprot	NA	0.978	1	ENSG00000081237;ENSG00000262418	ENSP00000356346;ENSP00000461074;ENSP00000458322;ENSP00000471843	CD45	Receptors	Other_receptors;ReceptorTypePhosphatases	78;90;95;184;190;197;232;260;270;276;335;378;419;468;488;529;707;919;966;1017;1122;1150	16
FZD6_HUMAN	Frizzled-6 OS=Homo sapiens OX=9606 GN=FZD6 PE=1 SV=2	WSCEAIEQK	NA	575.765	34.6171	2	x'00000000000	4.88205	2.53324	2.53324	34.5424	34.6171	39.99	0.00119274	0.00119274	39.99	39.99	3	315	323	39.99	7115: Scan 10973 (rt=34.6171) [\\qmcr.qmul.ac.uk\rfs\HAEMONC\Pedro's Lab\Cell Signalling Proteomics\Ana Levi\Exp11\QE1_MS_Ana_Levi_Exp11_Sample13.raw]	FZD6(314-323, no_mod);	39047.3	FZD6;	p32605	205	205	O60353	Frizzled-6	FZD6	surface	machine learning	NA	706	7	1	SP:1-20;NC:21-199;TM:200-222;CY:223-233;TM:234-254;NC:255-284;TM:285-310;CY:311-323;TM:324-345;NC:346-368;TM:369-393;CY:394-412;TM:413-437;NC:438-472;TM:473-494;CY:495-706	uniprot	NA	0.9361	1	ENSG00000164930	ENSP00000351605;ENSP00000429055	NA	Receptors	GPCR;Frizzled	38;352	2
G6PT1_HUMAN	Glucose-6-phosphate exchanger SLC37A4 OS=Homo sapiens OX=9606 GN=SLC37A4 PE=1 SV=1	TCCTDWGQFFLIQEK	NA	644.959	63.7032	3	x'00000000000000000	-0.713305	-0.775421	-0.713305	63.6562	63.7032	123.65	0.0718492	0.0718492	22.37	22.37	2	241	255	22.37	20266: Scan 25495 (rt=63.7032) [\\qmcr.qmul.ac.uk\rfs\HAEMONC\Pedro's Lab\Cell Signalling Proteomics\Ana Levi\Exp11\QE1_MS_Ana_Levi_Exp11_Sample13.raw]	SLC37A4(240-255, no_mod);	8931.27	SLC37A4;	p27621	191	191	O43826	Glucose-6-phosphate translocase	SLC37A4	surface	machine learning	NA	429	10	0	NC:1-5;TM:6-26;CY:27-82;TM:83-109;NC:110-135;TM:136-159;CY:160-167;TM:168-188;NC:189-223;TM:224-243;CY:244-259;TM:260-283;NC:284-302;TM:303-322;CY:323-328;TM:329-353;NC:354-364;TM:365-384;CY:385-395;TM:396-414;NC:415-429	phobius	NA	0.6607	2	NA	NA	NA	Transporters	SLC;MFS;SLC37	354	1
PO210_HUMAN	Nuclear pore membrane glycoprotein 210 OS=Homo sapiens OX=9606 GN=NUP210 PE=1 SV=3	VPVVHVDEK	NA	511.288	27.3321	2	x'00000000000	1.605	-0.452693	0.644743	27.1558	27.3321	408.69	0.000287845	0.000287845	49.88	49.88	7	1329	1337	49.88	3693: Scan 7116 (rt=27.3321) [\\qmcr.qmul.ac.uk\rfs\HAEMONC\Pedro's Lab\Cell Signalling Proteomics\Ana Levi\Exp11\QE1_MS_Ana_Levi_Exp11_Sample13.raw]	NUP210(1328-1337, no_mod);	20317.1	NUP210;	p31486	2101	2101	Q8TEM1	Nuclear pore membrane glycoprotein 210	NUP210	surface	machine learning	NA	1887	1	1	SP:1-25;NC:26-1807;TM:1808-1828;CY:1829-1887	uniprot - CSPA confirmed	NA	0.6108	2	ENSG00000132182	ENSP00000254508	NA	Unclassified	Unclassified	44;337;405;484;681;801;926;1039;1116;1135;1362;1441	12
SIRPG_HUMAN	Signal-regulatory protein gamma OS=Homo sapiens OX=9606 GN=SIRPG PE=1 SV=3	NNMDFSIR	Deamidated (NQ)	499.225	49.1149	2	x'0010000000	0.794834	-1.05175	-0.088315	49.0452	49.2455	204.92	1.70952e-06	3.35019e-05	65.56	57.65	80	98	105	37.45	13895: Scan 18538 (rt=49.1149) [\\qmcr.qmul.ac.uk\rfs\HAEMONC\Pedro's Lab\Cell Signalling Proteomics\Ana Levi\Exp11\QE1_MS_Ana_Levi_Exp11_Sample13.raw]	SIRPA(N101);SIRPB1(N100);SIRPG(N99);	231273	SIRPA; SIRPB1; SIRPG;	p21988	2659	2659	Q9P1W8	Signal-regulatory protein gamma	SIRPG	surface	machine learning	NA	387	1	1	SP:1-28;NC:29-362;TM:363-383;CY:384-387	uniprot - CSPA confirmed	NA	0.6188	2	ENSG00000089012	ENSP00000305529	CD172g	Miscellaneous	Other;SIRP	243;268;309;317	4
FCG2A_HUMAN	Low affinity immunoglobulin gamma Fc region receptor II-a OS=Homo sapiens OX=9606 GN=FCGR2A PE=1 SV=4	QLEETNNDYETADGGYMTLNPR	NA	1266.05	48.5888	2	x'000000000000000000000000	0.263231	-0.922497	0.184183	48.557	48.6598	352.61	1.4862e-16	1.4862e-16	167.47	167.47	6	273	294	167.47	13652: Scan 18271 (rt=48.5888) [\\qmcr.qmul.ac.uk\rfs\HAEMONC\Pedro's Lab\Cell Signalling Proteomics\Ana Levi\Exp11\QE1_MS_Ana_Levi_Exp11_Sample13.raw]	FCGR2A(272-294, no_mod);	38144.3	FCGR2A;	p23579	490	490	P12318	Low affinity immunoglobulin gamma Fc region receptor II-a	FCGR2A	surface	machine learning	NA	317	1	1	SP:1-35;NC:36-216;TM:217-240;CY:241-317	uniprot	NA	0.9501	1	ENSG00000143226	ENSP00000271450	CD32	Receptors	IG;FcR	97;178;249	2
LMAN2_HUMAN	Vesicular integral-membrane protein VIP36 OS=Homo sapiens OX=9606 GN=LMAN2 PE=1 SV=1	LVPGPVFGSK	NA	500.795	42.7903	2	x'000000000000	0.255108	-1.68572	-0.7053	42.7032	42.9989	434.4	0.000114249	0.000114249	52.41	52.41	9	142	151	49.54	10943: Scan 15272 (rt=42.7903) [\\qmcr.qmul.ac.uk\rfs\HAEMONC\Pedro's Lab\Cell Signalling Proteomics\Ana Levi\Exp11\QE1_MS_Ana_Levi_Exp11_Sample13.raw]	LMAN2(141-151, no_mod);	85060.3	LMAN2;	p19773	1166	1166	Q12907	Vesicular integral-membrane protein VIP36	LMAN2	surface	machine learning	NA	356	1	1	SP:1-44;NC:45-322;TM:323-345;CY:346-356	uniprot - CSPA confirmed	NA	0.6148	2	ENSG00000169223	ENSP00000303366	NA	Unclassified	Unclassified	183	1
LMAN2_HUMAN	Vesicular integral-membrane protein VIP36 OS=Homo sapiens OX=9606 GN=LMAN2 PE=1 SV=1	LFQLMVEHTPDEESIDWTK	Deamidated (NQ)	773.706	57.1297	3	x'000100000000000000000	7.66578	7.66578	7.66578	57.1297	57.1297	434.4	0.00356615	0.00356615	38.44	38.44	1	273	291	38.44	17524: Scan 22508 (rt=57.1297) [\\qmcr.qmul.ac.uk\rfs\HAEMONC\Pedro's Lab\Cell Signalling Proteomics\Ana Levi\Exp11\QE1_MS_Ana_Levi_Exp11_Sample13.raw]	LMAN2(Q275);	66697.8	LMAN2;	p16588	1166	1166	Q12907	Vesicular integral-membrane protein VIP36	LMAN2	surface	machine learning	NA	356	1	1	SP:1-44;NC:45-322;TM:323-345;CY:346-356	uniprot - CSPA confirmed	NA	0.6148	2	ENSG00000169223	ENSP00000303366	NA	Unclassified	Unclassified	183	1
CTL2_HUMAN	Choline transporter-like protein 2 OS=Homo sapiens OX=9606 GN=SLC44A2 PE=1 SV=3	GEAGSDVSLVDLGFQTDFR	NA	1006.98	63.0701	2	x'000000000000000000000	0.754492	-2.02888	-1.03482	62.9967	63.2639	442.3	6.93913e-13	6.93913e-13	135.07	135.07	13	288	306	135.07	20009: Scan 25216 (rt=63.0701) [\\qmcr.qmul.ac.uk\rfs\HAEMONC\Pedro's Lab\Cell Signalling Proteomics\Ana Levi\Exp11\QE1_MS_Ana_Levi_Exp11_Sample13.raw]	SLC44A2(287-306, no_mod);	30268.8	SLC44A2;	p09109	1670	1670	Q8IWA5	Choline transporter-like protein 2	SLC44A2	surface	machine learning	NA	706	10	0	CY:1-33;TM:34-56;NC:57-231;TM:232-252;CY:253-258;TM:259-277;NC:278-314;TM:315-336;CY:337-360;TM:361-380;NC:381-452;TM:453-479;CY:480-499;TM:500-522;NC:523-561;TM:562-585;CY:586-599;TM:600-622;NC:623-636;TM:637-659;CY:660-706	uniprot - CSPA confirmed	NA	0.8583	1	ENSG00000129353	ENSP00000336888	NA	Transporters	SLC;Other;SLC44	187;200;417;697	3
CD166_HUMAN	CD166 antigen OS=Homo sapiens OX=9606 GN=ALCAM PE=1 SV=2	ALFLETEQLK	NA	596.336	49.8751	2	x'000000000000	1.2976	-9.9736	0.961655	49.7321	50.0419	415.88	0.000413162	0.000413162	45.88	45.88	14	143	152	45.88	14243: Scan 18921 (rt=49.8751) [\\qmcr.qmul.ac.uk\rfs\HAEMONC\Pedro's Lab\Cell Signalling Proteomics\Ana Levi\Exp11\QE1_MS_Ana_Levi_Exp11_Sample13.raw]	ALCAM(142-152, no_mod);	162205	ALCAM;	p01317	1215	1215	Q13740	CD166 antigen	ALCAM	surface	machine learning	NA	583	1	1	SP:1-27;NC:28-527;TM:528-550;CY:551-583	uniprot - CSPA confirmed	NA	0.9441	1	ENSG00000170017	ENSP00000305988	CD166	Unclassified	Unclassified	91;95;167;265;306;361;457;480;499	9
PTPRF_HUMAN	Receptor-type tyrosine-protein phosphatase F OS=Homo sapiens OX=9606 GN=PTPRF PE=1 SV=2	TAPDLLPHKPLPASAYIEDGR	NA	566.054	45.1649	4	x'00000000000000000000000	0.383154	-0.537124	0.223875	45.1462	45.3737	3282.81	5.51263e-05	5.51263e-05	55.86	55.86	9	1095	1115	55.86	12059: Scan 16504 (rt=45.1649) [\\qmcr.qmul.ac.uk\rfs\HAEMONC\Pedro's Lab\Cell Signalling Proteomics\Ana Levi\Exp11\QE1_MS_Ana_Levi_Exp11_Sample13.raw]	PTPRF(1094-1115, no_mod);	144808	PTPRF;	p27568	469	469	P10586	Receptor-type tyrosine-protein phosphatase F	PTPRF	surface	machine learning	NA	1907	1	1	SP:1-29;NC:30-1261;TM:1262-1284;CY:1285-1907	uniprot - CSPA confirmed	NA	0.9341	1	ENSG00000142949	ENSP00000353030	NA	Receptors	Other_receptors;ReceptorTypePhosphatases	117;250;295;721;966;1696;1731	5
SEM6B_HUMAN	Semaphorin-6B OS=Homo sapiens OX=9606 GN=SEMA6B PE=1 SV=4	VELEPPTSTELR	NA	685.861	43.7165	2	x'00000000000000	-2.26691	-2.26691	-2.26691	43.7165	43.7165	177.73	0.0309227	0.0309227	27.54	27.54	1	88	99	27.54	11381: Scan 15751 (rt=43.7165) [\\qmcr.qmul.ac.uk\rfs\HAEMONC\Pedro's Lab\Cell Signalling Proteomics\Ana Levi\Exp11\QE1_MS_Ana_Levi_Exp11_Sample13.raw]	SEMA6B(87-99, no_mod);	24906	SEMA6B;	p29947	2467	2467	Q9H3T3	Semaphorin-6B	SEMA6B	surface	pos. trainingset	NA	888	1	1	SP:1-28;NC:29-601;TM:602-624;CY:625-888	uniprot - CSPA confirmed	surface	0.8659	1	ENSG00000167680	ENSP00000467290	NA	Miscellaneous	Ligand;Semaphorins	74;155;167;291;386;441;462	7
NPTN_HUMAN	Neuroplastin OS=Homo sapiens OX=9606 GN=NPTN PE=1 SV=2	KRPDEVPDDDEPAGPMK	NA	474.726	28.7916	4	x'0000000000000000000	0.305561	-0.559932	0.305561	28.7421	28.8601	319.89	0.0371596	0.0371596	26.9	26.9	7	364	380	26.9	4376: Scan 7888 (rt=28.7916) [\\qmcr.qmul.ac.uk\rfs\HAEMONC\Pedro's Lab\Cell Signalling Proteomics\Ana Levi\Exp11\QE1_MS_Ana_Levi_Exp11_Sample13.raw]	NPTN(363-380, no_mod);	116697	NPTN;	p15279	2869	2869	Q9Y639	Neuroplastin	NPTN	surface	pos. trainingset	NA	398	1	1	SP:1-28;NC:29-339;TM:340-360;CY:361-398	uniprot - CSPA confirmed	surface	0.7882	1	ENSG00000156642	ENSP00000342958	NA	Unclassified	Unclassified	171;197;229;284;296;317;382	6
CSF2R_HUMAN	Granulocyte-macrophage colony-stimulating factor receptor subunit alpha OS=Homo sapiens OX=9606 GN=CSF2RA PE=1 SV=1	LNDNHEVEDEIIWEEFTPEEGK	NA	891.405	58.4615	3	x'000000000000000000000000	0.0587752	0.0587752	0.0587752	58.4615	58.4615	101.31	0.0771828	0.0771828	23	23	1	366	387	23	18089: Scan 23128 (rt=58.4615) [\\qmcr.qmul.ac.uk\rfs\HAEMONC\Pedro's Lab\Cell Signalling Proteomics\Ana Levi\Exp11\QE1_MS_Ana_Levi_Exp11_Sample13.raw]	CSF2RA(365-387, no_mod);	41900.4	CSF2RA;	p18201	528	528	P15509	Granulocyte-macrophage colony-stimulating factor receptor subunit alpha	CSF2RA	surface	pos. trainingset	NA	400	1	1	SP:1-19;NC:20-324;TM:325-346;CY:347-400	uniprot - CSPA confirmed	surface	0.9112	1	ENSG00000198223	ENSP00000370935;ENSP00000370940;ENSP00000416437	CD116	Receptors	IG;Type1;CytokineR	46;54;99;123;135;182;195;223;229;272;305	11
TNR3_HUMAN	Tumor necrosis factor receptor superfamily member 3 OS=Homo sapiens OX=9606 GN=LTBR PE=1 SV=1	AWHLAETEHCGATPSNR	NA	646.296	29.4711	3	x'0000000000000000000	0.141539	-0.896758	-0.183897	29.2748	29.4964	87.99	4.53312e-05	4.53312e-05	55.45	55.45	5	409	425	55.45	4696: Scan 8243 (rt=29.4711) [\\qmcr.qmul.ac.uk\rfs\HAEMONC\Pedro's Lab\Cell Signalling Proteomics\Ana Levi\Exp11\QE1_MS_Ana_Levi_Exp11_Sample13.raw]	LTBR(408-425, no_mod);	38589.5	LTBR;	p02611	829	829	P36941	Tumor necrosis factor receptor superfamily member 3	LTBR	surface	machine learning	NA	435	1	1	SP:1-27;NC:28-224;TM:225-248;CY:249-435	uniprot - CSPA confirmed	NA	0.9641	1	ENSG00000111321	ENSP00000228918	NA	Receptors	Other_receptors;TNFNGF	40;177	2
S26A6_HUMAN	Solute carrier family 26 member 6 OS=Homo sapiens OX=9606 GN=SLC26A6 PE=1 SV=1	MEDATANGQEDSKAPDGSTLK	Deamidated (NQ)	722.661	28.3827	3	x'00000000010000000000000	8.84034	-1.23375	7.05279	28.2536	29.7421	304.55	1.80317e-06	2.46837e-06	68.14	66.94	24	639	659	65.74	4188: Scan 7673 (rt=28.3827) [\\qmcr.qmul.ac.uk\rfs\HAEMONC\Pedro's Lab\Cell Signalling Proteomics\Ana Levi\Exp11\QE1_MS_Ana_Levi_Exp11_Sample13.raw]	SLC26A6(Q647);	52734.5	SLC26A6;	p20224	2359	2359	Q9BXS9	Solute carrier family 26 member 6	SLC26A6	surface	machine learning	NA	759	8	0	CY:1-110;TM:111-136;NC:137-186;TM:187-210;CY:211-263;TM:264-283;NC:284-294;TM:295-313;CY:314-345;TM:346-368;NC:369-379;TM:380-400;CY:401-413;TM:414-434;NC:435-482;TM:483-506;CY:507-759	uniprot - CSPA confirmed	NA	0.7066	2	ENSG00000225697	ENSP00000351597;ENSP00000378920	NA	Transporters	SLC;APC;SLC26	167;172;614	2
ITAM_HUMAN	Integrin alpha-M OS=Homo sapiens OX=9606 GN=ITGAM PE=1 SV=2	QTQVLGLTQTCETLK	NA	860.452	45.3215	2	x'00000000000000000	0.109955	0.109955	0.109955	45.3215	45.3215	2206.18	1.38941e-07	1.38941e-07	82.31	82.31	1	701	715	80.78	12131: Scan 16583 (rt=45.3215) [\\qmcr.qmul.ac.uk\rfs\HAEMONC\Pedro's Lab\Cell Signalling Proteomics\Ana Levi\Exp11\QE1_MS_Ana_Levi_Exp11_Sample13.raw]	ITGAM(700-715, no_mod);	8935.89	ITGAM;	p24369	481	481	P11215	Integrin alpha-M	ITGAM	surface	machine learning	NA	1152	1	1	SP:1-16;NC:17-1107;TM:1108-1130;CY:1131-1152	uniprot - CSPA confirmed	NA	0.8663	1	ENSG00000169896	ENSP00000287497	CD11b	Receptors	Other_receptors;Integrin	86;240;391;469;692;696;734;801;880;900;911;940;946;978;993;1021;1044;1050;1075	19
CAHD1_HUMAN	VWFA and cache domain-containing protein 1 OS=Homo sapiens OX=9606 GN=CACHD1 PE=2 SV=2	FIAAVIER	NA	459.773	42.9765	2	x'0000000000	-0.353121	-4.21131	-4.21131	42.9765	43.0244	62.16	0.0162646	0.0162646	27.43	27.43	2	1167	1174	5.37	11031: Scan 15367 (rt=42.9765) [\\qmcr.qmul.ac.uk\rfs\HAEMONC\Pedro's Lab\Cell Signalling Proteomics\Ana Levi\Exp11\QE1_MS_Ana_Levi_Exp11_Sample13.raw]	CACHD1(1166-1174, no_mod);	52869.9	CACHD1;	p07988	1413	1413	Q5VU97	VWFA and cache domain-containing protein 1	CACHD1	surface	machine learning	NA	1274	1	1	SP:1-37;NC:38-1096;TM:1097-1117;CY:1118-1274	uniprot - CSPA confirmed	NA	0.8064	1	ENSG00000158966	ENSP00000360113	NA	Transporters	AuxillaryTransportUnit;CACNA2D	145;329;373;568;587;905;940;985	8
SLAF5_HUMAN	SLAM family member 5 OS=Homo sapiens OX=9606 GN=CD84 PE=1 SV=1	EEPVNTVYSEVQFADK	NA	927.941	51.2025	2	x'000000000000000000	-0.101949	-4.90275	-1.45048	51.1608	51.4627	269.83	5.91812e-08	5.91812e-08	85.49	85.49	13	309	324	85.49	14868: Scan 19600 (rt=51.2025) [\\qmcr.qmul.ac.uk\rfs\HAEMONC\Pedro's Lab\Cell Signalling Proteomics\Ana Levi\Exp11\QE1_MS_Ana_Levi_Exp11_Sample13.raw]	CD84(308-324, no_mod);	52957.9	CD84;	p05376	2705	2705	Q9UIB8	SLAM family member 5	CD84	surface	pos. trainingset	NA	345	1	1	SP:1-21;NC:22-225;TM:226-248;CY:249-345	uniprot - CSPA confirmed	surface	0.9172	1	ENSG00000066294	ENSP00000312367	CD84	Unclassified	Unclassified	146;150;163;167;201	5
PTPRA_HUMAN	Receptor-type tyrosine-protein phosphatase alpha OS=Homo sapiens OX=9606 GN=PTPRA PE=1 SV=3	VSVEDVTVLVDYTVR	NA	565.305	65.0444	3	x'00000000000000000	0.457205	-0.393409	-0.393409	65.0084	65.3208	977.11	6.75901e-05	6.75901e-05	57.7	57.7	7	367	381	54.57	20808: Scan 26091 (rt=65.0444) [\\qmcr.qmul.ac.uk\rfs\HAEMONC\Pedro's Lab\Cell Signalling Proteomics\Ana Levi\Exp11\QE1_MS_Ana_Levi_Exp11_Sample13.raw]	PTPRA(366-381, no_mod);	9888.59	PTPRA;	p31823	564	564	P18433	Receptor-type tyrosine-protein phosphatase alpha	PTPRA	surface	machine learning	NA	802	1	1	SP:1-21;NC:22-142;TM:143-166;CY:167-802	uniprot - CSPA confirmed	NA	0.7944	1	ENSG00000132670	NA	NA	Receptors	Other_receptors;ReceptorTypePhosphatases	21;36;68;80;86;104;124;297;590;684	6
FCG2C_HUMAN	Low affinity immunoglobulin gamma Fc region receptor II-c OS=Homo sapiens OX=9606 GN=FCGR2C PE=1 SV=1	AAQFEPPGR	NA	486.749	31.5258	2	x'00000000000	0.864657	-7.432	-1.83226	30.8867	31.5964	183.96	0.000241565	0.00124382	46.34	41.58	21	262	270	22.98	5663: Scan 9335 (rt=31.5258) [\\qmcr.qmul.ac.uk\rfs\HAEMONC\Pedro's Lab\Cell Signalling Proteomics\Ana Levi\Exp11\QE1_MS_Ana_Levi_Exp11_Sample13.raw]	FCGR2A(255-264, no_mod);FCGR2C(261-270, no_mod);	206722	FCGR2A; FCGR2C;	p00186	770	770	P31995	Low affinity immunoglobulin gamma Fc region receptor II-c	FCGR2C	surface	machine learning	NA	323	1	1	SP:1-17;NC:18-222;TM:223-246;CY:247-323	uniprot	NA	0.9461	1	NA	NA	CD32	Receptors	IG;FcR	106;180;187;255	3
CTL1_HUMAN	Choline transporter-like protein 1 OS=Homo sapiens OX=9606 GN=SLC44A1 PE=1 SV=1	LVSGYDSYGNICGQK	NA	830.886	40.7381	2	x'00000000000000000	0.468141	-2.76126	-0.411506	40.6505	40.8925	959.96	9.25158e-11	9.25158e-11	111.56	111.56	9	58	72	111.56	9977: Scan 14191 (rt=40.7381) [\\qmcr.qmul.ac.uk\rfs\HAEMONC\Pedro's Lab\Cell Signalling Proteomics\Ana Levi\Exp11\QE1_MS_Ana_Levi_Exp11_Sample13.raw]	SLC44A1(57-72, no_mod);	23460.7	SLC44A1;	p19828	2119	2119	Q8WWI5	Choline transporter-like protein 1	SLC44A1	surface	pos. trainingset	NA	657	9	0	CY:1-30;TM:31-54;NC:55-213;TM:214-233;CY:234-239;TM:240-263;NC:264-288;TM:289-309;CY:310-314;TM:315-334;NC:335-339;TM:340-361;CY:362-383;TM:384-406;NC:407-537;TM:538-560;CY:561-566;TM:567-589;NC:590-657	uniprot - CSPA confirmed	surface	0.7104	2	ENSG00000070214	ENSP00000363852;ENSP00000433072	CD92	Transporters	SLC;Other;SLC44	135;180;507	3
PO210_HUMAN	Nuclear pore membrane glycoprotein 210 OS=Homo sapiens OX=9606 GN=NUP210 PE=1 SV=3	HLHPIQTSFQEATASK	NA	598.976	35.0802	3	x'000000000000000000	0.644403	-2.04805	-0.593119	34.3669	35.8343	408.69	7.13511e-05	7.13511e-05	55.48	55.48	8	1561	1576	55.48	7337: Scan 11220 (rt=35.0802) [\\qmcr.qmul.ac.uk\rfs\HAEMONC\Pedro's Lab\Cell Signalling Proteomics\Ana Levi\Exp11\QE1_MS_Ana_Levi_Exp11_Sample13.raw]	NUP210(1560-1576, no_mod);	31929.3	NUP210;	p11331	2101	2101	Q8TEM1	Nuclear pore membrane glycoprotein 210	NUP210	surface	machine learning	NA	1887	1	1	SP:1-25;NC:26-1807;TM:1808-1828;CY:1829-1887	uniprot - CSPA confirmed	NA	0.6108	2	ENSG00000132182	ENSP00000254508	NA	Unclassified	Unclassified	44;337;405;484;681;801;926;1039;1116;1135;1362;1441	12
ATRN_HUMAN	Attractin OS=Homo sapiens OX=9606 GN=ATRN PE=1 SV=2	YDVDTQMWTILK	NA	756.874	61.8536	2	x'00000000000000	0.430631	-0.773285	-0.773285	61.8536	61.9281	32.23	0.0128658	0.0128658	32.23	32.23	3	537	548	32.23	19504: Scan 24669 (rt=61.8536) [\\qmcr.qmul.ac.uk\rfs\HAEMONC\Pedro's Lab\Cell Signalling Proteomics\Ana Levi\Exp11\QE1_MS_Ana_Levi_Exp11_Sample13.raw]	ATRN(536-548, no_mod);	10728.2	ATRN;	p32825	271	271	O75882	Attractin	ATRN	surface	pos. trainingset	NA	1429	1	1	SP:1-20;NC:21-1279;TM:1280-1303;CY:1304-1429	uniprot - CSPA confirmed	surface	0.8547	1	ENSG00000088812	ENSP00000262919	NA	Unclassified	Unclassified	213;237;242;253;264;300;325;362;383;416;428;575;623;731;863;914;923;986;1043;1054;1073;1082;1198;1206;1250;1259	26
HLAH_HUMAN	Putative HLA class I histocompatibility antigen, alpha chain H OS=Homo sapiens OX=9606 GN=HLA-H PE=5 SV=3	DYIALNEDLR	NA	611.31	49.8453	2	x	5.54231	-0.618547	-0.299033	49.7314	53.7522	478.064	6.59819e-08	0.0113238	84.87	58.0925	176	146	155	0	14228: Scan 18905 (rt=49.8453) [\\qmcr.qmul.ac.uk\rfs\HAEMONC\Pedro's Lab\Cell Signalling Proteomics\Ana Levi\Exp11\QE1_MS_Ana_Levi_Exp11_Sample13.raw]	NA(145-155, no_mod);NA(145-155, no_mod);NA(145-155, no_mod);NA(145-155, no_mod);NA(145-155, no_mod);NA(145-155, no_mod);NA(145-155, no_mod);NA(145-155, no_mod);NA(145-155, no_mod);NA(145-155, no_mod);NA(145-155, no_mod);NA(145-155, no_mod);NA(145-155, no_mod);NA(145-155, no_mod);NA(145-155, no_mod);HLA-A(145-155, no_mod);NA(145-155, no_mod);NA(145-155, no_mod);NA(145-155, no_mod);NA(145-155, no_m…	2.2826e+06	NA; NA; NA; NA; NA; NA; NA; NA; NA; NA; NA; NA; NA; NA; NA; HLA-A; NA; NA; NA; NA; NA; NA; NA; HLA-B; NA; NA; NA; NA; NA; NA; NA; NA; NA; NA; NA; HLA-C; NA; HLA-H;	p04700	352	352	P01893	Putative HLA class I histocompatibility antigen, alpha chain H	HLA-H	surface	machine learning	NA	362	1	1	SP:1-24;NC:25-306;TM:307-331;CY:332-362	uniprot	NA	0.8623	1	NA	NA	NA	Miscellaneous	Ligand;MHC	110	1
MRP1_HUMAN	Multidrug resistance-associated protein 1 OS=Homo sapiens OX=9606 GN=ABCC1 PE=1 SV=3	LYAWELAFK	NA	570.809	59.7635	2	x'00000000000	0.444892	-0.713408	0.0938925	59.6899	59.9256	1796.81	8.72653e-05	8.72653e-05	53.31	53.31	10	517	525	53.31	18632: Scan 23726 (rt=59.7635) [\\qmcr.qmul.ac.uk\rfs\HAEMONC\Pedro's Lab\Cell Signalling Proteomics\Ana Levi\Exp11\QE1_MS_Ana_Levi_Exp11_Sample13.raw]	ABCC1(516-525, no_mod);	45847.4	ABCC1;	p19946	792	792	P33527	Multidrug resistance-associated protein 1	ABCC1	surface	pos. trainingset	NA	1531	17	0	NC:1-36;TM:37-56;CY:57-75;TM:76-94;NC:95-99;TM:100-124;CY:125-135;TM:136-153;NC:154-172;TM:173-191;CY:192-315;TM:316-335;NC:336-362;TM:363-385;CY:386-436;TM:437-459;NC:460-464;TM:465-485;CY:486-542;TM:543-571;NC:572-590;TM:591-611;CY:612-968;TM:969-991;NC:992-1023;TM:1024-1045;CY:1046-1089;TM:1090-1110;NC:1111-1115;TM:1116-1134;CY:1135-1199;TM:1200-1220;NC:1221-1226;TM:1227-1247;CY:1248-1531	uniprot - CSPA confirmed	surface	0.7953	1	ENSG00000103222;ENSG00000278183	ENSP00000382342;ENSP00000483316	NA	Transporters	Active_transporters;ABCC	19;23;71;354;648;719;767;819;929;1006;1156;1314;1344;1429	4
LIRA2_HUMAN	Leukocyte immunoglobulin-like receptor subfamily A member 2 OS=Homo sapiens OX=9606 GN=LILRA2 PE=1 SV=2	SEHQAQQNQAEFR	NA	524.91	20.4861	3	x'000000000000000	0.0604438	-1.18025	-0.0349938	20.2954	20.5801	91.19	8.10055e-06	8.10055e-06	62.86	62.86	15	369	381	60.73	714: Scan 3731 (rt=20.4861) [\\qmcr.qmul.ac.uk\rfs\HAEMONC\Pedro's Lab\Cell Signalling Proteomics\Ana Levi\Exp11\QE1_MS_Ana_Levi_Exp11_Sample13.raw]	LILRA2(368-381, no_mod);	8960.74	LILRA2;	p25534	1707	1707	Q8N149	Leukocyte immunoglobulin-like receptor subfamily A member 2	LILRA2	surface	machine learning	NA	483	1	1	SP:1-23;NC:24-449;TM:450-468;CY:469-483	uniprot	NA	0.6587	2	ENSG00000239998;ENSG00000275290;ENSG00000274000;ENSG00000278634	ENSP00000251376;ENSP00000251377;ENSP00000375618;ENSP00000478981;ENSP00000481338;ENSP00000479914;ENSP00000483906	CD85h	Receptors	IG;LILR	64;103;138;279;300;339;429	7
NTNG2_HUMAN	Netrin-G2 OS=Homo sapiens OX=9606 GN=NTNG2 PE=1 SV=2	LMFDKEEEGLATYWQSITWSR	NA	864.079	67.574	3	x'00000000000000000000000	-3.08781	-3.08781	-3.08781	67.574	67.574	124.67	1.33745e-06	1.33745e-06	72.62	72.62	1	94	114	71.93	21823: Scan 27200 (rt=67.574) [\\qmcr.qmul.ac.uk\rfs\HAEMONC\Pedro's Lab\Cell Signalling Proteomics\Ana Levi\Exp11\QE1_MS_Ana_Levi_Exp11_Sample13.raw]	NTNG2(93-114, no_mod);	9140.9	NTNG2;	p18109	2188	2188	Q96CW9	Netrin-G2	NTNG2	surface	GPI (UniProt)	NA	530	0	1	SP:1-17;NC:18-530	uniprot	NA	0.6028	2 (nonTM)	NA	NA	NA	NA	NA	122;128;310;395;422	5
AT1A2_HUMAN	Sodium/potassium-transporting ATPase subunit alpha-2 OS=Homo sapiens OX=9606 GN=ATP1A2 PE=1 SV=1	VIMVTGDHPITAK	NA	691.379	34.4938	2	x'000000000000000	0.0709762	-1.4934	-0.291148	34.4629	34.681	884.02	2.86001e-06	2.86001e-06	67.05	67.05	18	610	622	67.05	7058: Scan 10906 (rt=34.4938) [\\qmcr.qmul.ac.uk\rfs\HAEMONC\Pedro's Lab\Cell Signalling Proteomics\Ana Levi\Exp11\QE1_MS_Ana_Levi_Exp11_Sample13.raw]	ATP12A(627-640, no_mod);ATP1A1(612-625, no_mod);ATP1A2(609-622, no_mod);ATP1A3(602-615, no_mod);ATP1A4(618-631, no_mod);ATP4A(623-636, no_mod);	244048	ATP12A; ATP1A1; ATP1A2; ATP1A3; ATP1A4; ATP4A;	p30548	963	963	P50993	Sodium/potassium-transporting ATPase subunit alpha-2	ATP1A2	surface	machine learning	NA	1020	10	0	CY:1-93;TM:94-112;NC:113-127;TM:128-147;CY:148-288;TM:289-310;NC:311-316;TM:317-342;CY:343-772;TM:773-793;NC:794-798;TM:799-822;CY:823-845;TM:846-869;NC:870-909;TM:910-929;CY:930-949;TM:950-968;NC:969-981;TM:982-998;CY:999-1020	uniprot	NA	0.6507	2	ENSG00000018625	ENSP00000354490	NA	Transporters	Active_transporters;P-ATPase	213;437;481;635;681;717	0
SO3A1_HUMAN	Solute carrier organic anion transporter family member 3A1 OS=Homo sapiens OX=9606 GN=SLCO3A1 PE=1 SV=3	KPGGSSGGGR	NA	430.227	23.5979	2	x'000000000000	9.25168	9.25168	9.25168	23.5979	23.5979	26.78	0.0418739	0.0418739	26.78	26.78	1	5	14	18.13	1977: Scan 5182 (rt=23.5979) [\\qmcr.qmul.ac.uk\rfs\HAEMONC\Pedro's Lab\Cell Signalling Proteomics\Ana Levi\Exp11\QE1_MS_Ana_Levi_Exp11_Sample13.raw]	SLCO3A1(4-14, no_mod);	15929.3	SLCO3A1;	p15088	2706	2706	Q9UIG8	Solute carrier organic anion transporter family member 3A1	SLCO3A1	surface	pos. trainingset	NA	710	12	0	CY:1-37;TM:38-61;NC:62-79;TM:80-101;CY:102-107;TM:108-126;NC:127-174;TM:175-197;CY:198-216;TM:217-241;NC:242-260;TM:261-284;CY:285-348;TM:349-371;NC:372-389;TM:390-410;CY:411-420;TM:421-441;NC:442-535;TM:536-562;CY:563-571;TM:572-595;NC:596-624;TM:625-647;CY:648-710	uniprot - CSPA confirmed	surface	0.8978	1	ENSG00000176463	ENSP00000320634	NA	Transporters	SLC;MFS;SLCO	153;169;381;457;502;505;519;686	7
PTPRG_HUMAN	Receptor-type tyrosine-protein phosphatase gamma OS=Homo sapiens OX=9606 GN=PTPRG PE=1 SV=4	CTADMNITAEHSNHPENK	NA	517.976	24.5771	4	x'00000000000000000000	-0.442	-1.37049	-0.925589	24.4659	24.6738	686.78	4.77367e-05	4.77367e-05	50.92	50.92	8	858	875	50.92	2419: Scan 5675 (rt=24.5771) [\\qmcr.qmul.ac.uk\rfs\HAEMONC\Pedro's Lab\Cell Signalling Proteomics\Ana Levi\Exp11\QE1_MS_Ana_Levi_Exp11_Sample13.raw]	PTPRG(857-875, no_mod);	20781.8	PTPRG;	p02847	633	633	P23470	Receptor-type tyrosine-protein phosphatase gamma	PTPRG	surface	machine learning	NA	1445	1	1	SP:1-19;NC:20-736;TM:737-762;CY:763-1445	uniprot - CSPA confirmed	NA	0.976	1	ENSG00000144724	ENSP00000418112	NA	Receptors	Other_receptors;ReceptorTypePhosphatases	109;113;156;359;444;619;631;722;813;863;1181;1207;1252	8
S26A2_HUMAN	Sulfate transporter OS=Homo sapiens OX=9606 GN=SLC26A2 PE=1 SV=2	QTVNPILIK	NA	513.322	41.4671	2	x'00000000000	2.55799	1.13309	1.13309	41.3052	41.4671	218.48	0.00128838	0.00128838	34.15	34.15	4	602	610	34.15	10321: Scan 14575 (rt=41.4671) [\\qmcr.qmul.ac.uk\rfs\HAEMONC\Pedro's Lab\Cell Signalling Proteomics\Ana Levi\Exp11\QE1_MS_Ana_Levi_Exp11_Sample13.raw]	SLC26A2(601-610, no_mod);	46231.8	SLC26A2;	p24397	961	961	P50443	Sulfate transporter	SLC26A2	surface	machine learning	NA	739	12	0	CY:1-107;TM:108-132;NC:133-137;TM:138-154;CY:155-159;TM:160-176;NC:177-216;TM:217-238;CY:239-245;TM:246-266;NC:267-297;TM:298-317;CY:318-328;TM:329-349;NC:350-377;TM:378-398;CY:399-418;TM:419-441;NC:442-454;TM:455-476;CY:477-523;TM:524-546;NC:547-645;TM:646-665;CY:666-739	uniprot - CSPA confirmed	NA	0.7465	2	ENSG00000155850	ENSP00000286298	NA	Transporters	SLC;APC;SLC26	10;20;199;205;357	3
SEM4B_HUMAN	Semaphorin-4B OS=Homo sapiens OX=9606 GN=SEMA4B PE=1 SV=4	VHIIEELQIFSSGQPVQNLLLDTHR	Deamidated (NQ)	963.189	64.3484	3	x'000000000000000000100000000	8.08267	4.97516	6.87708	64.1899	64.3484	147.76	1.04449e-09	5.47604e-06	100.71	75.6925	12	483	507	57.48	20530: Scan 25782 (rt=64.3484) [\\qmcr.qmul.ac.uk\rfs\HAEMONC\Pedro's Lab\Cell Signalling Proteomics\Ana Levi\Exp11\QE1_MS_Ana_Levi_Exp11_Sample13.raw]	SEMA4B(N495);	86191.8	SEMA4B;	p30386	2550	2550	Q9NPR2	Semaphorin-4B	SEMA4B	surface	machine learning	NA	832	1	1	SP:1-38;NC:39-712;TM:713-733;CY:734-832	uniprot - CSPA confirmed	NA	0.8084	1	ENSG00000185033	ENSP00000368417	NA	Miscellaneous	Ligand;Semaphorins	64;91;160;405;520;625	6
PTPRJ_HUMAN	Receptor-type tyrosine-protein phosphatase eta OS=Homo sapiens OX=9606 GN=PTPRJ PE=1 SV=3	EPALVLK	NA	385.245	37.2528	2	x'000000000	0.79378	-0.611602	-0.533525	37.1642	37.3838	754.474	8.28798e-06	8.28798e-06	53.12	53.12	10	733	739	19.96	8326: Scan 12346 (rt=37.2528) [\\qmcr.qmul.ac.uk\rfs\HAEMONC\Pedro's Lab\Cell Signalling Proteomics\Ana Levi\Exp11\QE1_MS_Ana_Levi_Exp11_Sample13.raw]	PTPRJ(732-739, no_mod);	28883.1	PTPRJ;	p06603	1168	1168	Q12913	Receptor-type tyrosine-protein phosphatase eta	PTPRJ	surface	pos. trainingset	NA	1337	1	1	SP:1-35;NC:36-970;TM:971-996;CY:997-1337	uniprot - CSPA confirmed	surface	0.9348	1	ENSG00000149177	ENSP00000400010	CD148	Receptors	Other_receptors;ReceptorTypePhosphatases	72;82;93;104;142;172;192;231;258;278;342;351;376;391;396;413;431;501;525;536;582;603;618;628;637;666;669;761;772;784;790;824;910;937;1313	34
HLAE_HUMAN	HLA class I histocompatibility antigen, alpha chain E OS=Homo sapiens OX=9606 GN=HLA-E PE=1 SV=4	THVTHHPISDHEATLR	NA	617.647	21.338	3	x	1.48223	-1.58278	-0.407045	20.4313	23.0013	586.63	1.6935e-05	0.00637837	62.23	47.77	49	208	223	0	1032: Scan 4105 (rt=21.338) [\\qmcr.qmul.ac.uk\rfs\HAEMONC\Pedro's Lab\Cell Signalling Proteomics\Ana Levi\Exp11\QE1_MS_Ana_Levi_Exp11_Sample13.raw]	NA(210-226, no_mod);NA(210-226, no_mod);NA(210-226, no_mod);NA(210-226, no_mod);NA(210-226, no_mod);NA(210-226, no_mod);NA(210-226, no_mod);NA(210-226, no_mod);NA(210-226, no_mod);NA(210-226, no_mod);NA(210-226, no_mod);NA(210-226, no_mod);NA(210-226, no_mod);NA(210-226, no_mod);NA(210-226, no_mod);NA(210-226, no_mod);NA(210-226, no_mod);NA(210-226, no_mod);NA(210-226, no_mod);NA(210-226, no_mod)…	58652.2	NA; NA; NA; NA; NA; NA; NA; NA; NA; NA; NA; NA; NA; NA; NA; NA; NA; NA; NA; NA; NA; NA; NA; NA; NA; NA; NA; HLA-B; HLA-E;	p28099	504	504	P13747	HLA class I histocompatibility antigen, alpha chain E	HLA-E	surface	machine learning	NA	358	1	1	SP:1-21;NC:22-302;TM:303-329;CY:330-358	uniprot - CSPA confirmed	NA	0.7505	1	ENSG00000206493;ENSG00000229252;ENSG00000233904;ENSG00000230254	ENSP00000373091;ENSP00000409910;ENSP00000390707;ENSP00000397420	NA	Miscellaneous	Ligand;MHC	107	1
MRP1_HUMAN	Multidrug resistance-associated protein 1 OS=Homo sapiens OX=9606 GN=ABCC1 PE=1 SV=3	TYASTEQEQDAEENGVTGVSGPGK	Deamidated (NQ)	819.036	36.5858	3	x'00000000000000100000000000	8.55715	0.647904	7.73812	36.2354	36.6684	1796.81	1.18933e-06	0.000144567	70.63	60.93	12	868	891	45.05	8008: Scan 11989 (rt=36.5858) [\\qmcr.qmul.ac.uk\rfs\HAEMONC\Pedro's Lab\Cell Signalling Proteomics\Ana Levi\Exp11\QE1_MS_Ana_Levi_Exp11_Sample13.raw]	ABCC1(N881);	64941.3	ABCC1;	p29300	792	792	P33527	Multidrug resistance-associated protein 1	ABCC1	surface	pos. trainingset	NA	1531	17	0	NC:1-36;TM:37-56;CY:57-75;TM:76-94;NC:95-99;TM:100-124;CY:125-135;TM:136-153;NC:154-172;TM:173-191;CY:192-315;TM:316-335;NC:336-362;TM:363-385;CY:386-436;TM:437-459;NC:460-464;TM:465-485;CY:486-542;TM:543-571;NC:572-590;TM:591-611;CY:612-968;TM:969-991;NC:992-1023;TM:1024-1045;CY:1046-1089;TM:1090-1110;NC:1111-1115;TM:1116-1134;CY:1135-1199;TM:1200-1220;NC:1221-1226;TM:1227-1247;CY:1248-1531	uniprot - CSPA confirmed	surface	0.7953	1	ENSG00000103222;ENSG00000278183	ENSP00000382342;ENSP00000483316	NA	Transporters	Active_transporters;ABCC	19;23;71;354;648;719;767;819;929;1006;1156;1314;1344;1429	4
PTPRD_HUMAN	Receptor-type tyrosine-protein phosphatase delta OS=Homo sapiens OX=9606 GN=PTPRD PE=1 SV=2	GVEGSDYINASFIDGYR	NA	931.931	57.704	2	x	-0.570938	-2.9879	-0.732069	57.6494	58.0216	390.404	1.14423e-10	1.14423e-10	111.51	111.51	16	1693	1709	0	17774: Scan 22779 (rt=57.704) [\\qmcr.qmul.ac.uk\rfs\HAEMONC\Pedro's Lab\Cell Signalling Proteomics\Ana Levi\Exp11\QE1_MS_Ana_Levi_Exp11_Sample13.raw]	PTPRD(1692-1709, no_mod);PTPRS(1728-1745, no_mod);	99203.7	PTPRD; PTPRS;	p10710	632	632	P23468	Receptor-type tyrosine-protein phosphatase delta	PTPRD	surface	machine learning	NA	1912	1	1	SP:1-20;NC:21-1266;TM:1267-1290;CY:1291-1912	uniprot - CSPA confirmed	NA	0.9022	1	ENSG00000153707	ENSP00000348812;ENSP00000370593;ENSP00000438164	NA	Receptors	Other_receptors;ReceptorTypePhosphatases	254;299;724;832;1503;1640;1701;1736	4
CD33_HUMAN	Myeloid cell surface antigen CD33 OS=Homo sapiens OX=9606 GN=CD33 PE=1 SV=2	LHGPTETSSCSGAAPTVEMDEELHYASLNFHGMNPSK	NA	1001.2	50.0022	4	x'000000000000000000000000000000000000000	-0.0224957	-1.22227	-0.822343	49.9084	50.2244	329.2	1.41513e-09	1.41513e-09	97.55	97.55	17	316	352	97.55	14306: Scan 18987 (rt=50.0022) [\\qmcr.qmul.ac.uk\rfs\HAEMONC\Pedro's Lab\Cell Signalling Proteomics\Ana Levi\Exp11\QE1_MS_Ana_Levi_Exp11_Sample13.raw]	CD33(315-352, no_mod);	167974	CD33;	p16980	588	588	P20138	Myeloid cell surface antigen CD33	CD33	surface	pos. trainingset	NA	364	1	1	SP:1-16;NC:17-257;TM:258-282;CY:283-364	uniprot - CSPA confirmed	surface	0.9753	1	ENSG00000105383	ENSP00000262262	CD33	Miscellaneous	StructuralAndAdhesion;IG_AdhesionProteins	100;113;160;209;230;297	5
SIG10_HUMAN	Sialic acid-binding Ig-like lectin 10 OS=Homo sapiens OX=9606 GN=SIGLEC10 PE=1 SV=3	GQVLSPSQPSDPGVLELPR	NA	988.527	51.9924	2	x'000000000000000000000	0.490117	0.490117	0.490117	51.9924	51.9924	69.88	0.0208149	0.0208149	32.51	32.51	1	396	414	32.51	15221: Scan 19991 (rt=51.9924) [\\qmcr.qmul.ac.uk\rfs\HAEMONC\Pedro's Lab\Cell Signalling Proteomics\Ana Levi\Exp11\QE1_MS_Ana_Levi_Exp11_Sample13.raw]	SIGLEC10(395-414, no_mod);	22166.5	SIGLEC10;	p10364	2233	2233	Q96LC7	Sialic acid-binding Ig-like lectin 10	SIGLEC10	surface	pos. trainingset	NA	697	1	1	SP:1-16;NC:17-550;TM:551-571;CY:572-697	uniprot - CSPA confirmed	surface	0.95	1	ENSG00000142512	ENSP00000345243	NA	Miscellaneous	StructuralAndAdhesion;IG_AdhesionProteins	100;355;364;486;504	5
SEM4D_HUMAN	Semaphorin-4D OS=Homo sapiens OX=9606 GN=SEMA4D PE=1 SV=1	ETLVEPGSFSQQNGEHPKPALDTGYETEQDTITSK	NA	959.206	44.5499	4	x'0000000000000000000000000000000000000	0.0422668	-1.25183	0.0422668	44.5499	44.816	447.31	1.26676e-07	1.26676e-07	82.08	82.08	9	791	825	82.08	11774: Scan 16183 (rt=44.5499) [\\qmcr.qmul.ac.uk\rfs\HAEMONC\Pedro's Lab\Cell Signalling Proteomics\Ana Levi\Exp11\QE1_MS_Ana_Levi_Exp11_Sample13.raw]	SEMA4D(790-825, no_mod);	79980.1	SEMA4D;	p07119	2157	2157	Q92854	Semaphorin-4D	SEMA4D	surface	pos. trainingset	NA	862	1	1	SP:1-23;NC:24-734;TM:735-756;CY:757-862	uniprot - CSPA confirmed	surface	0.8763	1	ENSG00000187764	ENSP00000348822;ENSP00000399948;ENSP00000388768;ENSP00000405102;ENSP00000416523	CD100	Miscellaneous	Ligand;Semaphorins	49;77;139;191;329;379;419;613;632	9
ITA6_HUMAN	Integrin alpha-6 OS=Homo sapiens OX=9606 GN=ITGA6 PE=1 SV=5	VTVFPSK	NA	389.23	33.8461	2	x'000000000	2.15727	-3.04595	0.251145	33.7475	34.0855	1028.77	0.000111068	0.000111068	50.65	50.65	14	1038	1044	35.21	6741: Scan 10552 (rt=33.8461) [\\qmcr.qmul.ac.uk\rfs\HAEMONC\Pedro's Lab\Cell Signalling Proteomics\Ana Levi\Exp11\QE1_MS_Ana_Levi_Exp11_Sample13.raw]	ITGA6(1037-1044, no_mod);	55844	ITGA6;	p32001	627	627	P23229	Integrin alpha-6	ITGA6	surface	pos. trainingset	NA	1130	1	1	SP:1-23;NC:24-1052;TM:1053-1076;CY:1077-1130	uniprot - CSPA confirmed	surface	0.9405	1	ENSG00000091409	ENSP00000406694	CD49f	Receptors	Other_receptors;Integrin	78;223;323;409;770;787;930;966;997;1126	9
BCAM_HUMAN	Basal cell adhesion molecule OS=Homo sapiens OX=9606 GN=BCAM PE=1 SV=2	GAPPPGEPGLSHSGSEQPEQTGLLMGGASGGAR	Deamidated (NQ)	1029.83	42.4093	3	x'00000000000000000000100000000000000	7.10588	5.64791	6.2311	42.3051	42.5908	767.42	4.87313e-06	0.000473173	67.11	55.68	11	586	618	44.25	10765: Scan 15074 (rt=42.4093) [\\qmcr.qmul.ac.uk\rfs\HAEMONC\Pedro's Lab\Cell Signalling Proteomics\Ana Levi\Exp11\QE1_MS_Ana_Levi_Exp11_Sample13.raw]	BCAM(Q605);	45187.4	BCAM;	p08923	962	962	P50895	Basal cell adhesion molecule	BCAM	surface	machine learning	NA	628	1	1	SP:1-31;NC:32-547;TM:548-571;CY:572-628	uniprot - CSPA confirmed	NA	0.9182	1	ENSG00000187244	ENSP00000270233	CD239	Miscellaneous	StructuralAndAdhesion;IG_AdhesionProteins	321;377;383;419;439	5
PLXB2_HUMAN	Plexin-B2 OS=Homo sapiens OX=9606 GN=PLXNB2 PE=1 SV=3	ELNHLAVDEASGVVYLGAVNALYQLDAK	Deamidated (NQ)	991.851	69.6337	3	x'000100000000000000000000000000	6.2287	-7.10347	5.73417	69.6097	69.7549	875.65	3.55857e-07	0.000464793	77.53	56.65	34	33	60	42.25	22629: Scan 28087 (rt=69.6337) [\\qmcr.qmul.ac.uk\rfs\HAEMONC\Pedro's Lab\Cell Signalling Proteomics\Ana Levi\Exp11\QE1_MS_Ana_Levi_Exp11_Sample13.raw]	PLXNB2(N35);	127986	PLXNB2;	p06263	136	136	O15031	Plexin-B2	PLXNB2	surface	pos. trainingset	NA	1838	1	1	SP:1-18;NC:19-1199;TM:1200-1221;CY:1222-1838	uniprot - CSPA confirmed	surface	0.9434	1	ENSG00000196576	ENSP00000352288;ENSP00000409171	NA	Receptors	Other_receptors;Plexin	127;242;391;402;528;733;759;795;844;1002;1049;1068;1099;1449	13
IL1AP_HUMAN	Interleukin-1 receptor accessory protein OS=Homo sapiens OX=9606 GN=IL1RAP PE=1 SV=2	AGLENMASR	NA	474.733	30.3606	2	x'00000000000	2.21225	-9.82015	0.713494	30.1515	30.5035	642.04	8.24515e-08	8.24515e-08	83.33	83.33	9	485	493	60.07	5111: Scan 8714 (rt=30.3606) [\\qmcr.qmul.ac.uk\rfs\HAEMONC\Pedro's Lab\Cell Signalling Proteomics\Ana Levi\Exp11\QE1_MS_Ana_Levi_Exp11_Sample13.raw]	IL1RAP(484-493, no_mod);	103075	IL1RAP;	p00830	2548	2548	Q9NPH3	Interleukin-1 receptor accessory protein	IL1RAP	surface	pos. trainingset	NA	570	1	1	SP:1-20;NC:21-363;TM:364-383;CY:384-570	uniprot - CSPA confirmed	surface	0.8675	1	ENSG00000196083	ENSP00000072516;ENSP00000412053;ENSP00000401132;ENSP00000390541	NA	Receptors	IG;Type1;CytokineR	57;107;111;118;196;209;299	7
EMP3_HUMAN	Epithelial membrane protein 3 OS=Homo sapiens OX=9606 GN=EMP3 PE=1 SV=1	SWWTLPGK	NA	487.759	53.7369	2	x'0000000000	0.654338	-0.55778	-0.434514	53.5553	53.9764	44.2	0.00110445	0.00110445	44.2	44.2	15	27	34	35.22	16027: Scan 20872 (rt=53.7369) [\\qmcr.qmul.ac.uk\rfs\HAEMONC\Pedro's Lab\Cell Signalling Proteomics\Ana Levi\Exp11\QE1_MS_Ana_Levi_Exp11_Sample13.raw]	EMP3(26-34, no_mod);	797705	EMP3;	p27390	1004	1004	P54852	Epithelial membrane protein 3	EMP3	surface	machine learning	NA	163	3	1	SP:1-26;NC:27-64;TM:65-88;CY:89-95;TM:96-120;NC:121-134;TM:135-159;CY:160-163	phobius - prefered over uniprot based on cspa - CSPA confirmed	NA	0.6148	2	ENSG00000142227	ENSP00000270221;ENSP00000469194	NA	Miscellaneous	StructuralAndAdhesion;EMP-PMP22-LIM	47;56	2
TSN2_HUMAN	Tetraspanin-2 OS=Homo sapiens OX=9606 GN=TSPAN2 PE=1 SV=2	ESSEQVQPTCPK	NA	695.32	24.3115	2	x'00000000000000	-0.304618	-0.463048	-0.304618	24.3115	24.3812	90.94	3.63737e-05	3.63737e-05	54.03	54.03	2	155	166	51.84	2302: Scan 5541 (rt=24.3115) [\\qmcr.qmul.ac.uk\rfs\HAEMONC\Pedro's Lab\Cell Signalling Proteomics\Ana Levi\Exp11\QE1_MS_Ana_Levi_Exp11_Sample13.raw]	TSPAN2(154-166, no_mod);	7229.81	TSPAN2;	p06998	224	224	O60636	Tetraspanin-2	TSPAN2	surface	machine learning	NA	221	4	0	CY:1-11;TM:12-35;NC:36-54;TM:55-78;CY:79-86;TM:87-111;NC:112-187;TM:188-213;CY:214-221	uniprot - CSPA confirmed	NA	0.7405	2	ENSG00000134198	ENSP00000358529	NA	Miscellaneous	Other;Tetraspanin	139	1
MRP1_HUMAN	Multidrug resistance-associated protein 1 OS=Homo sapiens OX=9606 GN=ABCC1 PE=1 SV=3	SSLLSALLAEMDKVEGHVAIK	NA	737.739	67.8152	3	x'00000000000000000000000	1.13067	-1.43472	-1.43472	67.7279	67.9969	1796.81	9.52471e-08	9.52471e-08	81.45	81.45	4	685	705	81.45	21921: Scan 27306 (rt=67.8152) [\\qmcr.qmul.ac.uk\rfs\HAEMONC\Pedro's Lab\Cell Signalling Proteomics\Ana Levi\Exp11\QE1_MS_Ana_Levi_Exp11_Sample13.raw]	ABCC1(684-705, no_mod);	9467.53	ABCC1;	p26971	792	792	P33527	Multidrug resistance-associated protein 1	ABCC1	surface	pos. trainingset	NA	1531	17	0	NC:1-36;TM:37-56;CY:57-75;TM:76-94;NC:95-99;TM:100-124;CY:125-135;TM:136-153;NC:154-172;TM:173-191;CY:192-315;TM:316-335;NC:336-362;TM:363-385;CY:386-436;TM:437-459;NC:460-464;TM:465-485;CY:486-542;TM:543-571;NC:572-590;TM:591-611;CY:612-968;TM:969-991;NC:992-1023;TM:1024-1045;CY:1046-1089;TM:1090-1110;NC:1111-1115;TM:1116-1134;CY:1135-1199;TM:1200-1220;NC:1221-1226;TM:1227-1247;CY:1248-1531	uniprot - CSPA confirmed	surface	0.7953	1	ENSG00000103222;ENSG00000278183	ENSP00000382342;ENSP00000483316	NA	Transporters	Active_transporters;ABCC	19;23;71;354;648;719;767;819;929;1006;1156;1314;1344;1429	4
PKHL1_HUMAN	NA	NLALFLK	Deamidated (NQ)	410.253	50.2239	2	x'010000000	0.500922	-1.1118	-0.378746	50.0982	50.4063	21.95	0.0324906	0.0324906	21.51	21.51	15	3961	3967	8.94	14409: Scan 19101 (rt=50.2239) [\\qmcr.qmul.ac.uk\rfs\HAEMONC\Pedro's Lab\Cell Signalling Proteomics\Ana Levi\Exp11\QE1_MS_Ana_Levi_Exp11_Sample13.raw]	PKHD1L1(N3961);	20567.7	PKHD1L1;	p21631	1643	1643	Q86WI1	Fibrocystin-L	PKHD1L1	surface	machine learning	NA	4243	1	1	SP:1-20;NC:21-4207;TM:4208-4233;CY:4234-4243	uniprot - CSPA confirmed	NA	0.7385	2	ENSG00000205038	ENSP00000367655	NA	Unclassified	Unclassified	124;236;315;348;619;787;807;864;885;1002;1012;1064;1123;1190;1257;1288;1323;1372;1415;1546;1570;1706;1738;1797;1825;1860;1956;1961;2058;2138;2183;2355;2363;2568;2613;2908;2929;2944;2953;2965;3034;3045;3102;3133;3227;3501;3545;3729;3825;4007;4033;4041;4141;4152;4237	54
SIGL5_HUMAN	Sialic acid-binding Ig-like lectin 5 OS=Homo sapiens OX=9606 GN=SIGLEC5 PE=1 SV=1	LLGDVQK	NA	386.732	29.4103	2	x'000000000	-0.677945	-1.22238	-0.807572	29.387	29.4103	292.4	0.00140722	0.00140722	35.92	35.92	3	92	98	13.5	4668: Scan 8210 (rt=29.4103) [\\qmcr.qmul.ac.uk\rfs\HAEMONC\Pedro's Lab\Cell Signalling Proteomics\Ana Levi\Exp11\QE1_MS_Ana_Levi_Exp11_Sample13.raw]	SIGLEC14(91-98, no_mod);SIGLEC5(91-98, no_mod);	44637.2	SIGLEC14; SIGLEC5;	p17661	149	149	O15389	Sialic acid-binding Ig-like lectin 5	SIGLEC5	surface	machine learning	NA	551	1	1	SP:1-16;NC:17-438;TM:439-462;CY:463-551	uniprot - CSPA confirmed	NA	0.8862	1	ENSG00000268500;ENSG00000105501	ENSP00000415200;ENSP00000473238;ENSP00000455510;ENSP00000470259	CD170	Miscellaneous	StructuralAndAdhesion;IG_AdhesionProteins	100;210;231;253;289;328;375;384;393	9
TSN33_HUMAN	Tetraspanin-33 OS=Homo sapiens OX=9606 GN=TSPAN33 PE=1 SV=1	LQLYNQQHR	NA	400.548	26.9383	3	x'00000000000	-0.208573	-1.03452	-0.634063	26.8063	26.9715	140.08	0.000465883	0.000465883	45.76	45.76	7	270	278	38.46	3502: Scan 6903 (rt=26.9383) [\\qmcr.qmul.ac.uk\rfs\HAEMONC\Pedro's Lab\Cell Signalling Proteomics\Ana Levi\Exp11\QE1_MS_Ana_Levi_Exp11_Sample13.raw]	TSPAN33(269-278, no_mod);	26797.7	TSPAN33;	p18797	1616	1616	Q86UF1	Tetraspanin-33	TSPAN33	surface	machine learning	NA	283	4	0	CY:1-20;TM:21-46;NC:47-64;TM:65-86;CY:87-96;TM:97-118;NC:119-235;TM:236-261;CY:262-283	uniprot - CSPA confirmed	NA	0.7345	2	ENSG00000158457	ENSP00000483872	NA	Miscellaneous	Other;Tetraspanin	172	1
PTPRC_HUMAN	Receptor-type tyrosine-protein phosphatase C OS=Homo sapiens OX=9606 GN=PTPRC PE=1 SV=3	TVYQYQYTNWSVEQLPAEPK	Deamidated (NQ)	1223.09	55.2907	2	x'0000100000000000000000	8.70151	6.90132	6.90132	55.2907	55.55	2515.59	1.74805e-06	0.000793311	72.1	60.5367	12	1116	1135	27.97	16725: Scan 21632 (rt=55.2907) [\\qmcr.qmul.ac.uk\rfs\HAEMONC\Pedro's Lab\Cell Signalling Proteomics\Ana Levi\Exp11\QE1_MS_Ana_Levi_Exp11_Sample13.raw]	PTPRC(Q1119);	222207	PTPRC;	p29284	423	423	P08575	Receptor-type tyrosine-protein phosphatase C	PTPRC	surface	machine learning	NA	1304	1	1	SP:1-23;NC:24-575;TM:576-597;CY:598-1304	uniprot	NA	0.978	1	ENSG00000081237;ENSG00000262418	ENSP00000356346;ENSP00000461074;ENSP00000458322;ENSP00000471843	CD45	Receptors	Other_receptors;ReceptorTypePhosphatases	78;90;95;184;190;197;232;260;270;276;335;378;419;468;488;529;707;919;966;1017;1122;1150	16
S26A6_HUMAN	Solute carrier family 26 member 6 OS=Homo sapiens OX=9606 GN=SLC26A6 PE=1 SV=1	FEVDVVGNIPAGLVPPVAPNTQLFSK	Deamidated (NQ)	903.828	70.7479	3	x'0000000010000000000000000000	8.87846	6.98441	6.98441	70.7479	70.8114	304.55	0.0169326	0.0169326	27.49	27.49	2	318	343	24.35	23065: Scan 28571 (rt=70.7479) [\\qmcr.qmul.ac.uk\rfs\HAEMONC\Pedro's Lab\Cell Signalling Proteomics\Ana Levi\Exp11\QE1_MS_Ana_Levi_Exp11_Sample13.raw]	SLC26A6(N325);	11886.4	SLC26A6;	p07782	2359	2359	Q9BXS9	Solute carrier family 26 member 6	SLC26A6	surface	machine learning	NA	759	8	0	CY:1-110;TM:111-136;NC:137-186;TM:187-210;CY:211-263;TM:264-283;NC:284-294;TM:295-313;CY:314-345;TM:346-368;NC:369-379;TM:380-400;CY:401-413;TM:414-434;NC:435-482;TM:483-506;CY:507-759	uniprot - CSPA confirmed	NA	0.7066	2	ENSG00000225697	ENSP00000351597;ENSP00000378920	NA	Transporters	SLC;APC;SLC26	167;172;614	2
TNR3_HUMAN	Tumor necrosis factor receptor superfamily member 3 OS=Homo sapiens OX=9606 GN=LTBR PE=1 SV=1	NQFITHD	NA	437.707	29.6476	2	x'000000000	1.28349	0.11564	0.11564	29.5011	29.6476	87.99	0.00342669	0.00342669	32.54	32.54	2	429	435	32.54	4785: Scan 8342 (rt=29.6476) [\\qmcr.qmul.ac.uk\rfs\HAEMONC\Pedro's Lab\Cell Signalling Proteomics\Ana Levi\Exp11\QE1_MS_Ana_Levi_Exp11_Sample13.raw]	LTBR(428-435, no_mod);	34441.8	LTBR;	p22127	829	829	P36941	Tumor necrosis factor receptor superfamily member 3	LTBR	surface	machine learning	NA	435	1	1	SP:1-27;NC:28-224;TM:225-248;CY:249-435	uniprot - CSPA confirmed	NA	0.9641	1	ENSG00000111321	ENSP00000228918	NA	Receptors	Other_receptors;TNFNGF	40;177	2
ITA1_HUMAN	Integrin alpha-1 OS=Homo sapiens OX=9606 GN=ITGA1 PE=1 SV=2	SGSFPMPELK	NA	546.773	48.0117	2	x'000000000000	-1.18366	-1.18366	-1.18366	48.0117	48.0117	456.2	0.0126985	0.0126985	32.08	32.08	1	992	1001	32.08	13382: Scan 17975 (rt=48.0117) [\\qmcr.qmul.ac.uk\rfs\HAEMONC\Pedro's Lab\Cell Signalling Proteomics\Ana Levi\Exp11\QE1_MS_Ana_Levi_Exp11_Sample13.raw]	ITGA1(991-1001, no_mod);	42591.9	ITGA1;	p25840	1022	1022	P56199	Integrin alpha-1	ITGA1	surface	pos. trainingset	NA	1179	1	1	SP:1-28;NC:29-1141;TM:1142-1167;CY:1168-1179	uniprot - CSPA confirmed	surface	0.7074	2	ENSG00000213949	ENSP00000282588	CD49a	Receptors	Other_receptors;Integrin	74;100;105;112;217;317;341;402;418;460;532;699;748;780;840;883;908;915;939;966;974;1008;1073;1083;1102;1113	26
ITA7_HUMAN	Integrin alpha-7 OS=Homo sapiens OX=9606 GN=ITGA7 PE=1 SV=3	ARPILHVSHEVSIAPR	NA	594.677	31.959	3	x'000000000000000000	0.342503	0.342503	0.342503	31.959	31.959	740.79	0.000141845	0.000141845	47.29	47.29	1	515	530	47.29	5873: Scan 9570 (rt=31.959) [\\qmcr.qmul.ac.uk\rfs\HAEMONC\Pedro's Lab\Cell Signalling Proteomics\Ana Levi\Exp11\QE1_MS_Ana_Levi_Exp11_Sample13.raw]	ITGA7(514-530, no_mod);	23398.8	ITGA7;	p02063	1212	1212	Q13683	Integrin alpha-7	ITGA7	surface	machine learning	NA	1181	1	1	SP:1-33;NC:34-1080;TM:1081-1104;CY:1105-1181	uniprot - CSPA confirmed	NA	0.8623	1	ENSG00000135424	ENSP00000452387	NA	Receptors	Other_receptors;Integrin	86;786;989;1025;1045	5
IGF1R_HUMAN	Insulin-like growth factor 1 receptor OS=Homo sapiens OX=9606 GN=IGF1R PE=1 SV=1	MYFAFNPK	NA	509.247	48.8279	2	x'0000000000	2.37092	-0.993627	-0.855896	48.6788	48.9837	573.61	0.000749173	0.000749173	41.88	41.88	7	446	453	41.88	13764: Scan 18396 (rt=48.8279) [\\qmcr.qmul.ac.uk\rfs\HAEMONC\Pedro's Lab\Cell Signalling Proteomics\Ana Levi\Exp11\QE1_MS_Ana_Levi_Exp11_Sample13.raw]	IGF1R(445-453, no_mod);	39071.5	IGF1R;	p20926	411	411	P08069	Insulin-like growth factor 1 receptor	IGF1R	surface	pos. trainingset	NA	1367	1	1	SP:1-30;NC:31-932;TM:933-958;CY:959-1367	uniprot - CSPA confirmed	surface	0.9791	1	ENSG00000140443	ENSP00000268035	CD221	Receptors	Kinase;InsR	51;102;135;244;314;417;438;534;607;622;640;747;756;764;900;913;963	16
SERC3_HUMAN	Serine incorporator 3 OS=Homo sapiens OX=9606 GN=SERINC3 PE=1 SV=2	WPAVWVK	NA	443.254	50.6627	2	x'000000000	1.54665	0.0316566	0.574341	50.6553	50.7636	36.21	0.00281215	0.00281215	36.21	36.21	5	440	446	28.25	14616: Scan 19323 (rt=50.6627) [\\qmcr.qmul.ac.uk\rfs\HAEMONC\Pedro's Lab\Cell Signalling Proteomics\Ana Levi\Exp11\QE1_MS_Ana_Levi_Exp11_Sample13.raw]	SERINC3(439-446, no_mod);	38058.3	SERINC3;	p32566	1199	1199	Q13530	Serine incorporator 3	SERINC3	surface	machine learning	NA	473	8	0	NC:1-96;TM:97-117;CY:118-130;TM:131-152;NC:153-157;TM:158-180;CY:181-200;TM:201-227;NC:228-238;TM:239-257;CY:258-336;TM:337-353;NC:354-404;TM:405-427;CY:428-446;TM:447-467;NC:468-473	uniprot	NA	0.7725	1	ENSG00000132824	ENSP00000255175;ENSP00000340243	NA	Transporters	Other_transporters;SERINC	34;187;315	1
HLAH_HUMAN	Putative HLA class I histocompatibility antigen, alpha chain H OS=Homo sapiens OX=9606 GN=HLA-H PE=5 SV=3	DGEDQTQDTELVETRPAGDGTFQK	NA	879.735	42.5985	3	x'00000000000000000000000000	-0.292468	-1.95396	-0.961049	40.8242	42.5985	478.064	3.60093e-09	6.19871e-07	96.65	79.4825	142	244	267	44.3	10852: Scan 15173 (rt=42.5985) [\\qmcr.qmul.ac.uk\rfs\HAEMONC\Pedro's Lab\Cell Signalling Proteomics\Ana Levi\Exp11\QE1_MS_Ana_Levi_Exp11_Sample13.raw]	NA(243-267, no_mod);NA(243-267, no_mod);NA(243-267, no_mod);NA(243-267, no_mod);NA(243-267, no_mod);NA(243-267, no_mod);NA(243-267, no_mod);NA(243-267, no_mod);NA(243-267, no_mod);NA(243-267, no_mod);NA(243-267, no_mod);NA(243-267, no_mod);NA(243-267, no_mod);NA(243-267, no_mod);NA(243-267, no_mod);NA(243-267, no_mod);NA(243-267, no_mod);NA(243-267, no_mod);HLA-A(243-267, no_mod);NA(243-267, no_m…	1.01634e+06	NA; NA; NA; NA; NA; NA; NA; NA; NA; NA; NA; NA; NA; NA; NA; NA; NA; NA; HLA-A; NA; NA; NA; NA; NA; NA; NA; NA; NA; NA; NA; NA; NA; NA; NA; HLA-C; NA; HLA-H;	p03289	352	352	P01893	Putative HLA class I histocompatibility antigen, alpha chain H	HLA-H	surface	machine learning	NA	362	1	1	SP:1-24;NC:25-306;TM:307-331;CY:332-362	uniprot	NA	0.8623	1	NA	NA	NA	Miscellaneous	Ligand;MHC	110	1
SHPS1_HUMAN	Tyrosine-protein phosphatase non-receptor type substrate 1 OS=Homo sapiens OX=9606 GN=SIRPA PE=1 SV=2	QPAPKPEPSFSEYASVQVPR	Gln->pyro-Glu (N-term Q)	733.036	50.9773	3	x'2000000000000000000000	0.365651	-1.27363	0.365651	50.9773	51.2083	860.44	5.08081e-06	5.08081e-06	67.04	67.04	5	484	503	66.86	14764: Scan 19486 (rt=50.9773) [\\qmcr.qmul.ac.uk\rfs\HAEMONC\Pedro's Lab\Cell Signalling Proteomics\Ana Levi\Exp11\QE1_MS_Ana_Levi_Exp11_Sample13.raw]	SIRPA(K483);	66762	SIRPA;	p23951	1069	1069	P78324	Tyrosine-protein phosphatase non-receptor type substrate 1	SIRPA	surface	machine learning	NA	504	1	1	SP:1-30;NC:31-371;TM:372-394;CY:395-504	uniprot	NA	0.9741	1	ENSG00000198053	ENSP00000348307;ENSP00000351621;ENSP00000382941	CD172a	Miscellaneous	Other;SIRP	110;245;270;292;319;449;479	5
ITA7_HUMAN	Integrin alpha-7 OS=Homo sapiens OX=9606 GN=ITGA7 PE=1 SV=3	ELEPPEQQEPGER	NA	769.36	32.3283	2	x'000000000000000	-0.191318	-2.09149	-1.21949	32.1617	32.3593	740.79	0.00118435	0.00118435	44.9	44.9	6	959	971	42.53	6056: Scan 9767 (rt=32.3283) [\\qmcr.qmul.ac.uk\rfs\HAEMONC\Pedro's Lab\Cell Signalling Proteomics\Ana Levi\Exp11\QE1_MS_Ana_Levi_Exp11_Sample13.raw]	ITGA7(958-971, no_mod);	9720.76	ITGA7;	p06111	1212	1212	Q13683	Integrin alpha-7	ITGA7	surface	machine learning	NA	1181	1	1	SP:1-33;NC:34-1080;TM:1081-1104;CY:1105-1181	uniprot - CSPA confirmed	NA	0.8623	1	ENSG00000135424	ENSP00000452387	NA	Receptors	Other_receptors;Integrin	86;786;989;1025;1045	5
ICAM3_HUMAN	Intercellular adhesion molecule 3 OS=Homo sapiens OX=9606 GN=ICAM3 PE=1 SV=2	EESTYLPLTSMQPTEAMGEEPSRAE	Deamidated (NQ)	928.752	56.7508	3	x'000000000000100000000000000	7.78231	6.00381	6.00381	56.7508	56.7745	586.75	5.6929e-06	5.6929e-06	63.75	63.75	2	523	547	63.75	17362: Scan 22331 (rt=56.7508) [\\qmcr.qmul.ac.uk\rfs\HAEMONC\Pedro's Lab\Cell Signalling Proteomics\Ana Levi\Exp11\QE1_MS_Ana_Levi_Exp11_Sample13.raw]	ICAM3(Q534);	196939	ICAM3;	p05401	787	787	P32942	Intercellular adhesion molecule 3	ICAM3	surface	machine learning	NA	547	1	1	SP:1-29;NC:30-485;TM:486-510;CY:511-547	uniprot - CSPA confirmed	NA	0.9621	1	ENSG00000076662	ENSP00000160262	CD50	Receptors	IG;OtherOther	52;84;87;101;110;134;206;264;295;308;320;363;389;453;457	15
AT1A1_HUMAN	Sodium/potassium-transporting ATPase subunit alpha-1 OS=Homo sapiens OX=9606 GN=ATP1A1 PE=1 SV=1	IVEIPFNSTNK	Deamidated (NQ)	631.834	48.8301	2	x'0000000000100	-1.22696	-2.05128	-2.05128	48.8301	48.9561	2583.21	0.000954006	0.00675066	43.85	38.255	5	477	487	32.66	13765: Scan 18397 (rt=48.8301) [\\qmcr.qmul.ac.uk\rfs\HAEMONC\Pedro's Lab\Cell Signalling Proteomics\Ana Levi\Exp11\QE1_MS_Ana_Levi_Exp11_Sample13.raw]	ATP1A1(N486);	158321	ATP1A1;	p14000	381	381	P05023	Sodium/potassium-transporting ATPase subunit alpha-1	ATP1A1	surface	pos. trainingset	NA	1023	10	0	CY:1-95;TM:96-114;NC:115-129;TM:130-149;CY:150-290;TM:291-312;NC:313-318;TM:319-344;CY:345-775;TM:776-796;NC:797-801;TM:802-824;CY:825-848;TM:849-872;NC:873-912;TM:913-932;CY:933-952;TM:953-970;NC:971-984;TM:985-1002;CY:1003-1023	uniprot	surface	0.5464	3	ENSG00000163399	ENSP00000295598	NA	Transporters	Active_transporters;P-ATPase	215;405;483;497;638;720	0
RPN1_HUMAN	Dolichyl-diphosphooligosaccharide--protein glycosyltransferase subunit 1 OS=Homo sapiens OX=9606 GN=RPN1 PE=1 SV=1	TILPAAAQDVYYR	NA	740.894	49.0464	2	x'000000000000000	1.00826	-1.54619	0.359515	48.9128	49.2297	1021.97	2.59037e-09	2.59037e-09	98.8	98.8	18	282	294	97.38	13865: Scan 18504 (rt=49.0464) [\\qmcr.qmul.ac.uk\rfs\HAEMONC\Pedro's Lab\Cell Signalling Proteomics\Ana Levi\Exp11\QE1_MS_Ana_Levi_Exp11_Sample13.raw]	RPN1(281-294, no_mod);	229094	RPN1;	p28183	379	379	P04843	Dolichyl-diphosphooligosaccharide--protein glycosyltransferase subunit 1	RPN1	surface	machine learning	NA	607	1	1	SP:1-26;NC:27-439;TM:440-458;CY:459-607	uniprot - CSPA confirmed	NA	0.5888	2	ENSG00000163902	ENSP00000296255	NA	Enzymes	2.4.1	220;299	2
LAIR1_HUMAN	Leukocyte-associated immunoglobulin-like receptor 1 OS=Homo sapiens OX=9606 GN=LAIR1 PE=1 SV=1	DRETDTSALAAGSSQEVTYAQLDHWALTQR	NA	830.9	53.845	4	x'00000000000000000000000000000000	-0.872102	-4.0653	-0.884151	53.8141	54.0596	608.39	1.82087e-11	1.82087e-11	121.28	121.28	10	233	262	121.28	16079: Scan 20927 (rt=53.845) [\\qmcr.qmul.ac.uk\rfs\HAEMONC\Pedro's Lab\Cell Signalling Proteomics\Ana Levi\Exp11\QE1_MS_Ana_Levi_Exp11_Sample13.raw]	LAIR1(232-262, no_mod);	109299	LAIR1;	p04301	1438	1438	Q6GTX8	Leukocyte-associated immunoglobulin-like receptor 1	LAIR1	surface	pos. trainingset	NA	287	1	1	SP:1-21;NC:22-163;TM:164-186;CY:187-287	uniprot - CSPA confirmed	surface	0.9053	1	ENSG00000167613;ENSG00000276053;ENSG00000278154;ENSG00000274110;ENSG00000276163	ENSP00000301193;ENSP00000375622;ENSP00000418998;ENSP00000479682;ENSP00000479133;ENSP00000479707	CD305	Unclassified	Unclassified	69	1
ITA7_HUMAN	Integrin alpha-7 OS=Homo sapiens OX=9606 GN=ITGA7 PE=1 SV=3	AEELSFVAGAPR	NA	623.825	45.3596	2	x'00000000000000	0.207123	-1.36637	-0.178222	45.3134	45.5999	740.79	3.69315e-08	3.69315e-08	89.09	89.09	9	320	331	72.2	12149: Scan 16603 (rt=45.3596) [\\qmcr.qmul.ac.uk\rfs\HAEMONC\Pedro's Lab\Cell Signalling Proteomics\Ana Levi\Exp11\QE1_MS_Ana_Levi_Exp11_Sample13.raw]	ITGA7(319-331, no_mod);	88497.9	ITGA7;	p00501	1212	1212	Q13683	Integrin alpha-7	ITGA7	surface	machine learning	NA	1181	1	1	SP:1-33;NC:34-1080;TM:1081-1104;CY:1105-1181	uniprot - CSPA confirmed	NA	0.8623	1	ENSG00000135424	ENSP00000452387	NA	Receptors	Other_receptors;Integrin	86;786;989;1025;1045	5
TM9S2_HUMAN	Transmembrane 9 superfamily member 2 OS=Homo sapiens OX=9606 GN=TM9SF2 PE=1 SV=1	RPSENLGQVLFGER	NA	534.619	47.3315	3	x'0000000000000000	0.714628	-0.578449	0.602186	47.1826	47.4708	161.7	2.59203e-05	2.59203e-05	60.03	60.03	9	91	104	57.57	13066: Scan 17627 (rt=47.3315) [\\qmcr.qmul.ac.uk\rfs\HAEMONC\Pedro's Lab\Cell Signalling Proteomics\Ana Levi\Exp11\QE1_MS_Ana_Levi_Exp11_Sample13.raw]	TM9SF2(90-104, no_mod);	63217.5	TM9SF2;	p25044	2329	2329	Q99805	Transmembrane 9 superfamily member 2	TM9SF2	surface	machine learning	NA	663	9	1	SP:1-33;NC:34-300;TM:301-323;CY:324-370;TM:371-392;NC:393-397;TM:398-422;CY:423-433;TM:434-457;NC:458-463;TM:464-493;CY:494-523;TM:524-546;NC:547-552;TM:553-581;CY:582-592;TM:593-612;NC:613-629;TM:630-653;CY:654-663	uniprot	NA	0.5848	2	ENSG00000125304	ENSP00000365567	NA	Miscellaneous	Unknown_function;TM9SF	NA	0
LRFN1_HUMAN	Leucine-rich repeat and fibronectin type III domain-containing protein 1 OS=Homo sapiens OX=9606 GN=LRFN1 PE=1 SV=2	AVGDPEPVVHWVAPDGR	NA	600.973	46.7104	3	x'0000000000000000000	0.457804	-1.52565	-0.658928	46.6511	46.773	121.67	5.22934e-06	5.22934e-06	66.15	66.15	7	323	339	66.15	12780: Scan 17310 (rt=46.7104) [\\qmcr.qmul.ac.uk\rfs\HAEMONC\Pedro's Lab\Cell Signalling Proteomics\Ana Levi\Exp11\QE1_MS_Ana_Levi_Exp11_Sample13.raw]	LRFN1(322-339, no_mod);	45288.2	LRFN1;	p02451	2661	2661	Q9P244	Leucine-rich repeat and fibronectin type III domain-containing protein 1	LRFN1	surface	pos. trainingset	NA	771	1	1	SP:1-31;NC:32-534;TM:535-559;CY:560-771	uniprot - CSPA confirmed	surface	0.8324	1	ENSG00000128011	ENSP00000248668	NA	Miscellaneous	Other;LRRC	87;343;420;459	4
HLAE_HUMAN	HLA class I histocompatibility antigen, alpha chain E OS=Homo sapiens OX=9606 GN=HLA-E PE=1 SV=4	APWMEQEGSEYWDR	NA	892.372	52.0607	2	x'0000000000000000	-0.286639	-2.19383	-1.55436	51.9733	52.1723	586.63	3.33821e-09	3.33821e-09	89.95	89.95	9	70	83	89.95	15257: Scan 20029 (rt=52.0607) [\\qmcr.qmul.ac.uk\rfs\HAEMONC\Pedro's Lab\Cell Signalling Proteomics\Ana Levi\Exp11\QE1_MS_Ana_Levi_Exp11_Sample13.raw]	HLA-E(69-83, no_mod);	67601.4	HLA-E;	p01875	504	504	P13747	HLA class I histocompatibility antigen, alpha chain E	HLA-E	surface	machine learning	NA	358	1	1	SP:1-21;NC:22-302;TM:303-329;CY:330-358	uniprot - CSPA confirmed	NA	0.7505	1	ENSG00000206493;ENSG00000229252;ENSG00000233904;ENSG00000230254	ENSP00000373091;ENSP00000409910;ENSP00000390707;ENSP00000397420	NA	Miscellaneous	Ligand;MHC	107	1
ITA2_HUMAN	Integrin alpha-2 OS=Homo sapiens OX=9606 GN=ITGA2 PE=1 SV=1	NAQIILK	2 Deamidated (NQ)	401.24	44.5558	2	x'010100000	0.703341	-1.2955	0.37853	44.3876	44.8117	32.83	0.00542042	0.00542042	32.83	32.83	20	672	678	13.43	11778: Scan 16188 (rt=44.5558) [\\qmcr.qmul.ac.uk\rfs\HAEMONC\Pedro's Lab\Cell Signalling Proteomics\Ana Levi\Exp11\QE1_MS_Ana_Levi_Exp11_Sample13.raw]	ITGA2(N672);ITGA2(Q674);	75955.1	ITGA2;	p21027	553	553	P17301	Integrin alpha-2	ITGA2	surface	machine learning	NA	1181	1	1	SP:1-29;NC:30-1132;TM:1133-1156;CY:1157-1181	uniprot - CSPA confirmed	NA	0.9281	1	ENSG00000164171	ENSP00000296585	CD49b	Receptors	Other_receptors;Integrin	105;112;343;432;460;475;699;1057;1074;1081	10
PCDA8_HUMAN	NA	LVELVLR	NA	421.279	49.7473	2	x'000000000	2.08674	-1.12546	-0.435433	49.6516	49.7473	28.91	0.00289189	0.00289189	28.91	28.91	3	191	197	10.63	14182: Scan 18854 (rt=49.7473) [\\qmcr.qmul.ac.uk\rfs\HAEMONC\Pedro's Lab\Cell Signalling Proteomics\Ana Levi\Exp11\QE1_MS_Ana_Levi_Exp11_Sample13.raw]	PCDHA8(190-197, no_mod);	15067.7	PCDHA8;	p19638	2844	2844	Q9Y5H6	Protocadherin alpha-8	PCDHA8	surface	machine learning	NA	950	1	1	SP:1-28;NC:29-697;TM:698-719;CY:720-950	uniprot	NA	0.9421	1	ENSG00000204962	ENSP00000434655	NA	NA	NA	257;265;548;932;942	3
ITAX_HUMAN	Integrin alpha-X OS=Homo sapiens OX=9606 GN=ITGAX PE=1 SV=3	GVQSLVLGAPR	NA	548.828	44.5546	2	x'0000000000000	0.951954	-1.27506	0.459092	44.4153	44.77	620.03	1.18305e-09	1.18305e-09	96.43	96.43	17	416	426	89.39	11777: Scan 16187 (rt=44.5546) [\\qmcr.qmul.ac.uk\rfs\HAEMONC\Pedro's Lab\Cell Signalling Proteomics\Ana Levi\Exp11\QE1_MS_Ana_Levi_Exp11_Sample13.raw]	ITGAX(415-426, no_mod);	61771.1	ITGAX;	p10804	595	595	P20702	Integrin alpha-X	ITGAX	surface	machine learning	NA	1163	1	1	SP:1-19;NC:20-1107;TM:1108-1130;CY:1131-1163	uniprot - CSPA confirmed	NA	0.8802	1	ENSG00000140678	ENSP00000268296	CD11c	Receptors	Other_receptors;Integrin	61;89;385;392;697;735;899;904;939;1050;1152	10
IGSF2_HUMAN	Immunoglobulin superfamily member 2 OS=Homo sapiens OX=9606 GN=CD101 PE=1 SV=2	QSPDSHVHLR	NA	392.536	20.5031	3	x'000000000000	0.120894	0.120894	0.120894	20.5031	20.5031	161.11	0.00083144	0.00083144	44.54	44.54	1	397	406	37.97	719: Scan 3738 (rt=20.5031) [\\qmcr.qmul.ac.uk\rfs\HAEMONC\Pedro's Lab\Cell Signalling Proteomics\Ana Levi\Exp11\QE1_MS_Ana_Levi_Exp11_Sample13.raw]	CD101(396-406, no_mod);	5448.52	CD101;	p24250	2164	2164	Q93033	Immunoglobulin superfamily member 2	CD101	surface	machine learning	NA	1021	1	1	SP:1-20;NC:21-954;TM:955-979;CY:980-1021	uniprot - CSPA confirmed	NA	0.8463	1	ENSG00000134256	ENSP00000256652;ENSP00000358482	CD101	Receptors	IG;OtherOther	44;287;322;598;721;788;823	7
ASIC1_HUMAN	Acid-sensing ion channel 1 OS=Homo sapiens OX=9606 GN=ASIC1 PE=1 SV=3	NDLYHAGELLALLNNR	NA	609.324	61.4497	3	x'000000000000000000	-0.413163	-0.511796	-0.413163	61.4497	61.4677	51.88	0.000150808	0.000150808	51.88	51.88	2	106	121	51.25	19337: Scan 24488 (rt=61.4497) [\\qmcr.qmul.ac.uk\rfs\HAEMONC\Pedro's Lab\Cell Signalling Proteomics\Ana Levi\Exp11\QE1_MS_Ana_Levi_Exp11_Sample13.raw]	ASIC1(105-121, no_mod);	7527.38	ASIC1;	p21110	1073	1073	P78348	Acid-sensing ion channel 1	ASIC1	surface	pos. trainingset	NA	528	2	0	CY:1-43;TM:44-67;NC:68-438;TM:439-458;CY:459-528	uniprot - CSPA confirmed	surface	0.5278	3	ENSG00000110881	ENSP00000228468	NA	Unclassified	Unclassified	368;395	2
FLVC1_HUMAN	Feline leukemia virus subgroup C receptor-related protein 1 OS=Homo sapiens OX=9606 GN=FLVCR1 PE=1 SV=1	ARPDDEEGAAVAPGHPLAK	NA	634.322	27.8483	3	x'000000000000000000000	-0.011053	-0.95845	-0.500541	27.7511	27.8483	133.04	5.48815e-07	5.48815e-07	76.83	76.83	5	2	20	74.96	3940: Scan 7394 (rt=27.8483) [\\qmcr.qmul.ac.uk\rfs\HAEMONC\Pedro's Lab\Cell Signalling Proteomics\Ana Levi\Exp11\QE1_MS_Ana_Levi_Exp11_Sample13.raw]	FLVCR1(1-20, no_mod);	24759.1	FLVCR1;	p02048	2861	2861	Q9Y5Y0	Feline leukemia virus subgroup C receptor-related protein 1	FLVCR1	surface	machine learning	NA	555	12	0	CY:1-107;TM:108-128;NC:129-147;TM:148-168;CY:169-174;TM:175-192;NC:193-198;TM:199-220;CY:221-236;TM:237-257;NC:258-275;TM:276-296;CY:297-331;TM:332-351;NC:352-370;TM:371-392;CY:393-401;TM:402-419;NC:420-424;TM:425-445;CY:446-462;TM:463-480;NC:481-491;TM:492-511;CY:512-555	uniprot	NA	0.7425	2	ENSG00000162769	ENSP00000355938	NA	Unclassified	Unclassified	265;273;467	2
FCGR1_HUMAN	High affinity immunoglobulin gamma Fc receptor I OS=Homo sapiens OX=9606 GN=FCGR1A PE=1 SV=2	KVISSLQEDR	NA	587.825	25.3057	2	x'000000000000	1.25933	-3.00094	-1.22866	25.1182	25.3057	383.77	5.65029e-08	5.65029e-08	86.45	86.45	15	336	345	61.86	2743: Scan 6043 (rt=25.3057) [\\qmcr.qmul.ac.uk\rfs\HAEMONC\Pedro's Lab\Cell Signalling Proteomics\Ana Levi\Exp11\QE1_MS_Ana_Levi_Exp11_Sample13.raw]	FCGR1A(335-345, no_mod);FCGR1BP(241-251, no_mod);	122128	FCGR1A; FCGR1BP;	p15421	489	489	P12314	High affinity immunoglobulin gamma Fc receptor I	FCGR1A	surface	pos. trainingset	NA	374	1	1	SP:1-15;NC:16-289;TM:290-313;CY:314-374	uniprot - CSPA confirmed	surface	0.8914	1	ENSG00000150337	ENSP00000358165	CD64	Receptors	IG;FcR	59;78;152;159;163;195;240	7
AT1A1_HUMAN	Sodium/potassium-transporting ATPase subunit alpha-1 OS=Homo sapiens OX=9606 GN=ATP1A1 PE=1 SV=1	WINDVEDSYGQQWTYEQR	Deamidated (NQ)	1159.51	54.5263	2	x'00010000000000000000	8.85105	2.63617	8.85105	54.5263	54.7939	2583.21	1.64823e-10	0.0138715	111	57.8833	7	894	911	76.09	16383: Scan 21262 (rt=54.5263) [\\qmcr.qmul.ac.uk\rfs\HAEMONC\Pedro's Lab\Cell Signalling Proteomics\Ana Levi\Exp11\QE1_MS_Ana_Levi_Exp11_Sample13.raw]	ATP1A1(N896);	172920	ATP1A1;	p32480	381	381	P05023	Sodium/potassium-transporting ATPase subunit alpha-1	ATP1A1	surface	pos. trainingset	NA	1023	10	0	CY:1-95;TM:96-114;NC:115-129;TM:130-149;CY:150-290;TM:291-312;NC:313-318;TM:319-344;CY:345-775;TM:776-796;NC:797-801;TM:802-824;CY:825-848;TM:849-872;NC:873-912;TM:913-932;CY:933-952;TM:953-970;NC:971-984;TM:985-1002;CY:1003-1023	uniprot	surface	0.5464	3	ENSG00000163399	ENSP00000295598	NA	Transporters	Active_transporters;P-ATPase	215;405;483;497;638;720	0
AT1B3_HUMAN	Sodium/potassium-transporting ATPase subunit beta-3 OS=Homo sapiens OX=9606 GN=ATP1B3 PE=1 SV=1	NEDIPNVAVYPHNGMIDLK	Deamidated (NQ)	714.017	54.1908	3	x'000000000000010000000	8.95631	-1.56239	-1.24683	51.1309	54.3905	431.15	3.96613e-05	0.00509851	58.37	46.255	29	195	213	50.65	16233: Scan 21096 (rt=54.1908) [\\qmcr.qmul.ac.uk\rfs\HAEMONC\Pedro's Lab\Cell Signalling Proteomics\Ana Levi\Exp11\QE1_MS_Ana_Levi_Exp11_Sample13.raw]	ATP1B3(N207);	395346	ATP1B3;	p21137	995	995	P54709	Sodium/potassium-transporting ATPase subunit beta-3	ATP1B3	surface	pos. trainingset	NA	279	1	0	CY:1-37;TM:38-61;NC:62-279	uniprot - CSPA confirmed	surface	0.6797	2	ENSG00000069849	ENSP00000286371	CD298	Transporters	AuxillaryTransportUnit;ATP1B	10;124;240	2
SEM4D_HUMAN	Semaphorin-4D OS=Homo sapiens OX=9606 GN=SEMA4D PE=1 SV=1	TQALDGTVYDVMFVSTDR	NA	1009.48	61.8902	2	x'00000000000000000000	0.67379	-2.30101	-0.119488	61.8902	62.1163	447.31	1.10517e-15	1.10517e-15	162.88	162.88	9	428	445	160.92	19519: Scan 24685 (rt=61.8902) [\\qmcr.qmul.ac.uk\rfs\HAEMONC\Pedro's Lab\Cell Signalling Proteomics\Ana Levi\Exp11\QE1_MS_Ana_Levi_Exp11_Sample13.raw]	SEMA4D(427-445, no_mod);	19675	SEMA4D;	p28746	2157	2157	Q92854	Semaphorin-4D	SEMA4D	surface	pos. trainingset	NA	862	1	1	SP:1-23;NC:24-734;TM:735-756;CY:757-862	uniprot - CSPA confirmed	surface	0.8763	1	ENSG00000187764	ENSP00000348822;ENSP00000399948;ENSP00000388768;ENSP00000405102;ENSP00000416523	CD100	Miscellaneous	Ligand;Semaphorins	49;77;139;191;329;379;419;613;632	9
PTK7_HUMAN	Inactive tyrosine-protein kinase 7 OS=Homo sapiens OX=9606 GN=PTK7 PE=1 SV=2	NCLVSAQR	NA	474.24	25.8446	2	x'0000000000	-1.87118	-3.41377	-1.87118	25.829	25.8922	1148.46	0.0126545	0.0126545	33.21	33.21	4	935	942	19.26	2993: Scan 6327 (rt=25.8446) [\\qmcr.qmul.ac.uk\rfs\HAEMONC\Pedro's Lab\Cell Signalling Proteomics\Ana Levi\Exp11\QE1_MS_Ana_Levi_Exp11_Sample13.raw]	PTK7(934-942, no_mod);	78582.9	PTK7;	p21077	1183	1183	Q13308	Inactive tyrosine-protein kinase 7	PTK7	surface	machine learning	NA	1070	1	1	SP:1-30;NC:31-702;TM:703-726;CY:727-1070	uniprot - CSPA confirmed	NA	0.984	1	ENSG00000112655	ENSP00000230419	NA	Receptors	Kinase;Other	116;175;184;214;268;283;405;463;567;646	10
OR2F2_HUMAN	NA	IISTILK	NA	394.269	46.4912	2	x'000000000	0.431012	-0.50984	0.227584	46.3773	46.6066	31.42	0.000721107	0.000721107	31.42	31.42	9	221	227	4.22	12685: Scan 17197 (rt=46.4912) [\\qmcr.qmul.ac.uk\rfs\HAEMONC\Pedro's Lab\Cell Signalling Proteomics\Ana Levi\Exp11\QE1_MS_Ana_Levi_Exp11_Sample13.raw]	OR10J1(230-237, no_mod);OR10J3(221-228, no_mod);OR2F1(220-227, no_mod);OR2F2(220-227, no_mod);OR9A2(216-223, no_mod);OR9A4(220-227, no_mod);	18262.2	OR10J1; OR10J3; OR2F1; OR2F2; OR9A2; OR9A4;	p12759	294	294	O95006	Olfactory receptor 2F2	OR2F2	surface	pos. trainingset	NA	317	7	0	NC:1-24;TM:25-48;CY:49-59;TM:60-81;NC:82-98;TM:99-120;CY:121-139;TM:140-160;NC:161-196;TM:197-219;CY:220-239;TM:240-261;NC:262-272;TM:273-292;CY:293-317	uniprot	NA	0.9641	1	ENSG00000221910	ENSP00000386222	NA	Receptors	GPCR;Olf	5;65	1
TRFM_HUMAN	Melanotransferrin OS=Homo sapiens OX=9606 GN=MELTF PE=1 SV=2	YYDYSGAFR	NA	571.251	43.6357	2	x'00000000000	-0.317408	-1.35206	-0.317408	43.5048	43.835	461.134	0.000161345	0.000161345	45.74	45.74	7	207	215	45.74	11344: Scan 15710 (rt=43.6357) [\\qmcr.qmul.ac.uk\rfs\HAEMONC\Pedro's Lab\Cell Signalling Proteomics\Ana Levi\Exp11\QE1_MS_Ana_Levi_Exp11_Sample13.raw]	MELTF(206-215, no_mod);	65379.7	MELTF;	p33663	425	425	P08582	Melanotransferrin	MFI2	surface	GPI (UniProt)	NA	738	0	1	SP:1-19;NC:20-738	uniprot - CSPA based sp-noncyt - CSPA confirmed	NA	0.6747	2 (nonTM)	ENSG00000163975	ENSP00000296350	CD228	NA	NA	38;135;515	3
ANO6_HUMAN	Anoctamin-6 OS=Homo sapiens OX=9606 GN=ANO6 PE=1 SV=2	CTHVVINEITQEEER	NA	619.632	37.8905	3	x'00000000000000000	-0.0921399	-1.23985	-1.23985	37.5973	38.0871	789.214	2.51396e-06	2.51396e-06	69.27	69.27	11	426	440	60.47	8624: Scan 12683 (rt=37.8905) [\\qmcr.qmul.ac.uk\rfs\HAEMONC\Pedro's Lab\Cell Signalling Proteomics\Ana Levi\Exp11\QE1_MS_Ana_Levi_Exp11_Sample13.raw]	ANO6(425-440, no_mod);	68541	ANO6;	p02851	1364	1364	Q4KMQ2	Anoctamin-6	ANO6	surface	pos. trainingset	NA	910	8	0	CY:1-295;TM:296-318;NC:319-375;TM:376-395;CY:396-452;TM:453-477;NC:478-509;TM:510-530;CY:531-553;TM:554-572;NC:573-669;TM:670-693;CY:694-726;TM:727-747;NC:748-824;TM:825-846;CY:847-910	uniprot - CSPA confirmed	surface	0.8263	1	ENSG00000177119	ENSP00000320087	NA	Miscellaneous	Unknown_function;TMEM16	153;226;329;361;493;777;790;802	6
PTPRC_HUMAN	Receptor-type tyrosine-protein phosphatase C OS=Homo sapiens OX=9606 GN=PTPRC PE=1 SV=3	KRDPPSEPSPLEAEFQR	NA	661.669	36.3308	3	x'0000000000000000000	-0.139254	-1.10798	-0.744708	36.1791	36.645	2515.59	4.18729e-06	4.18729e-06	67.88	67.88	11	934	950	67.31	7881: Scan 11853 (rt=36.3308) [\\qmcr.qmul.ac.uk\rfs\HAEMONC\Pedro's Lab\Cell Signalling Proteomics\Ana Levi\Exp11\QE1_MS_Ana_Levi_Exp11_Sample13.raw]	PTPRC(933-950, no_mod);	136060	PTPRC;	p15272	423	423	P08575	Receptor-type tyrosine-protein phosphatase C	PTPRC	surface	machine learning	NA	1304	1	1	SP:1-23;NC:24-575;TM:576-597;CY:598-1304	uniprot	NA	0.978	1	ENSG00000081237;ENSG00000262418	ENSP00000356346;ENSP00000461074;ENSP00000458322;ENSP00000471843	CD45	Receptors	Other_receptors;ReceptorTypePhosphatases	78;90;95;184;190;197;232;260;270;276;335;378;419;468;488;529;707;919;966;1017;1122;1150	16
ANO6_HUMAN	Anoctamin-6 OS=Homo sapiens OX=9606 GN=ANO6 PE=1 SV=2	QSEDPSCPNER	NA	659.77	20.3784	2	x'0000000000000	0.531299	-0.865259	-0.865259	20.3784	20.4617	789.214	0.000235	0.000235	40	40	2	255	265	40	678: Scan 3685 (rt=20.3784) [\\qmcr.qmul.ac.uk\rfs\HAEMONC\Pedro's Lab\Cell Signalling Proteomics\Ana Levi\Exp11\QE1_MS_Ana_Levi_Exp11_Sample13.raw]	ANO6(254-265, no_mod);	2072.9	ANO6;	p24194	1364	1364	Q4KMQ2	Anoctamin-6	ANO6	surface	pos. trainingset	NA	910	8	0	CY:1-295;TM:296-318;NC:319-375;TM:376-395;CY:396-452;TM:453-477;NC:478-509;TM:510-530;CY:531-553;TM:554-572;NC:573-669;TM:670-693;CY:694-726;TM:727-747;NC:748-824;TM:825-846;CY:847-910	uniprot - CSPA confirmed	surface	0.8263	1	ENSG00000177119	ENSP00000320087	NA	Miscellaneous	Unknown_function;TMEM16	153;226;329;361;493;777;790;802	6
ITB2_HUMAN	Integrin beta-2 OS=Homo sapiens OX=9606 GN=ITGB2 PE=1 SV=2	CHLEDNLYK	NA	596.278	30.3765	2	x'00000000000	5.98213	1.88318	1.88318	30.3698	30.3765	801.73	0.000456986	0.000456986	44.49	44.49	2	286	294	44.49	5121: Scan 8724 (rt=30.3765) [\\qmcr.qmul.ac.uk\rfs\HAEMONC\Pedro's Lab\Cell Signalling Proteomics\Ana Levi\Exp11\QE1_MS_Ana_Levi_Exp11_Sample13.raw]	ITGB2(285-294, no_mod);	17641.2	ITGB2;	p02765	385	385	P05107	Integrin beta-2	ITGB2	surface	pos. trainingset	NA	769	1	1	SP:1-22;NC:23-700;TM:701-727;CY:728-769	uniprot - CSPA confirmed	surface	0.8352	1	ENSG00000160255	ENSP00000303242;ENSP00000347279;ENSP00000380948;ENSP00000380950;ENSP00000380955	CD18	Receptors	Other_receptors;Integrin	50;116;212;254;501;642	6
ITA7_HUMAN	Integrin alpha-7 OS=Homo sapiens OX=9606 GN=ITGA7 PE=1 SV=3	YEVTVSNQGQSLR	NA	740.873	35.9114	2	x'000000000000000	-0.106776	-0.890703	-0.742027	35.7588	36.1493	740.79	8.19772e-10	8.19772e-10	103.97	103.97	18	886	898	103.97	7685: Scan 11633 (rt=35.9114) [\\qmcr.qmul.ac.uk\rfs\HAEMONC\Pedro's Lab\Cell Signalling Proteomics\Ana Levi\Exp11\QE1_MS_Ana_Levi_Exp11_Sample13.raw]	ITGA7(885-898, no_mod);	75765	ITGA7;	p32898	1212	1212	Q13683	Integrin alpha-7	ITGA7	surface	machine learning	NA	1181	1	1	SP:1-33;NC:34-1080;TM:1081-1104;CY:1105-1181	uniprot - CSPA confirmed	NA	0.8623	1	ENSG00000135424	ENSP00000452387	NA	Receptors	Other_receptors;Integrin	86;786;989;1025;1045	5
ITB1_HUMAN	Integrin beta-1 OS=Homo sapiens OX=9606 GN=ITGB1 PE=1 SV=2	LLMIIHDR	NA	505.794	40.0273	2	x'0000000000	0.216923	-4.16118	-0.951887	39.8718	40.2094	646.62	7.07107e-06	7.07107e-06	60.59	60.59	16	753	760	52.28	9639: Scan 13817 (rt=40.0273) [\\qmcr.qmul.ac.uk\rfs\HAEMONC\Pedro's Lab\Cell Signalling Proteomics\Ana Levi\Exp11\QE1_MS_Ana_Levi_Exp11_Sample13.raw]	ITGB1(752-760, no_mod);	127446	ITGB1;	p17822	391	391	P05556	Integrin beta-1	ITGB1	surface	pos. trainingset	NA	798	1	1	SP:1-20;NC:21-728;TM:729-751;CY:752-798	uniprot - CSPA confirmed	surface	0.9588	1	ENSG00000150093	ENSP00000303351;ENSP00000379350	CD29	Receptors	Other_receptors;Integrin	50;94;97;212;269;363;406;417;481;520;584;669	12
LEUK_HUMAN	Leukosialin OS=Homo sapiens OX=9606 GN=SPN PE=1 SV=1	QGSLAMEELK	Gln->pyro-Glu (N-term Q)	544.769	51.7464	2	x'200000000000	1.91812	-6.26566	0.465278	51.6562	51.9139	485.36	0.000864248	0.000864248	43.15	43.15	14	353	362	39.88	15111: Scan 19865 (rt=51.7464) [\\qmcr.qmul.ac.uk\rfs\HAEMONC\Pedro's Lab\Cell Signalling Proteomics\Ana Levi\Exp11\QE1_MS_Ana_Levi_Exp11_Sample13.raw]	SPN(R352);	186468	SPN;	p23238	538	538	P16150	Leukosialin	SPN	surface	machine learning	NA	400	1	1	SP:1-19;NC:20-254;TM:255-277;CY:278-400	uniprot	NA	0.8044	1	ENSG00000197471	ENSP00000353238;ENSP00000378787;ENSP00000455266	CD43	Unclassified	Unclassified	239	1
DSG2_HUMAN	NA	LPDFESR	NA	432.218	29.8347	2	x'000000000	1.08532	0.366411	1.08532	29.8258	29.8347	31.26	0.0282808	0.0282808	31.26	31.26	2	452	458	14.44	4870: Scan 8439 (rt=29.8347) [\\qmcr.qmul.ac.uk\rfs\HAEMONC\Pedro's Lab\Cell Signalling Proteomics\Ana Levi\Exp11\QE1_MS_Ana_Levi_Exp11_Sample13.raw]	DSG2(451-458, no_mod);	51338.2	DSG2;	p18402	1223	1223	Q14126	Desmoglein-2	DSG2	surface	pos. trainingset	NA	1118	1	1	SP:1-23;NC:24-612;TM:613-634;CY:635-1118	uniprot - CSPA confirmed	surface	0.9146	1	ENSG00000046604	ENSP00000261590	NA	Miscellaneous	StructuralAndAdhesion;CadherinOther	112;182;309;462;514;789;808;1043;1073;1097	5
P2RX1_HUMAN	P2X purinoceptor 1 OS=Homo sapiens OX=9606 GN=P2RX1 PE=1 SV=1	NLSPGFNFR	NA	526.273	45.9879	2	x'00000000000	5.63049	0.851955	5.63049	45.9879	46.1299	286.84	0.00049413	0.00049413	45.78	45.78	3	284	292	43.3	12447: Scan 16938 (rt=45.9879) [\\qmcr.qmul.ac.uk\rfs\HAEMONC\Pedro's Lab\Cell Signalling Proteomics\Ana Levi\Exp11\QE1_MS_Ana_Levi_Exp11_Sample13.raw]	P2RX1(283-292, no_mod);	49216.4	P2RX1;	p21824	969	969	P51575	P2X purinoceptor 1	P2RX1	surface	machine learning	NA	399	2	0	CY:1-30;TM:31-50;NC:51-334;TM:335-357;CY:358-399	uniprot - CSPA confirmed	NA	0.7585	1	ENSG00000108405	ENSP00000225538	NA	Transporters	Channels;Ligand_gated_ion_channels;ATP_gated_ion_channels	153;184;242;284;300	5
MRP1_HUMAN	Multidrug resistance-associated protein 1 OS=Homo sapiens OX=9606 GN=ABCC1 PE=1 SV=3	YREDLDFVLR	NA	442.567	47.8689	3	x'000000000000	-0.191745	-0.508803	-0.508803	47.8365	47.9477	1796.81	0.00210707	0.00210707	39.47	39.47	4	1302	1311	32.29	13316: Scan 17901 (rt=47.8689) [\\qmcr.qmul.ac.uk\rfs\HAEMONC\Pedro's Lab\Cell Signalling Proteomics\Ana Levi\Exp11\QE1_MS_Ana_Levi_Exp11_Sample13.raw]	ABCC1(1301-1311, no_mod);	70276.6	ABCC1;	p33446	792	792	P33527	Multidrug resistance-associated protein 1	ABCC1	surface	pos. trainingset	NA	1531	17	0	NC:1-36;TM:37-56;CY:57-75;TM:76-94;NC:95-99;TM:100-124;CY:125-135;TM:136-153;NC:154-172;TM:173-191;CY:192-315;TM:316-335;NC:336-362;TM:363-385;CY:386-436;TM:437-459;NC:460-464;TM:465-485;CY:486-542;TM:543-571;NC:572-590;TM:591-611;CY:612-968;TM:969-991;NC:992-1023;TM:1024-1045;CY:1046-1089;TM:1090-1110;NC:1111-1115;TM:1116-1134;CY:1135-1199;TM:1200-1220;NC:1221-1226;TM:1227-1247;CY:1248-1531	uniprot - CSPA confirmed	surface	0.7953	1	ENSG00000103222;ENSG00000278183	ENSP00000382342;ENSP00000483316	NA	Transporters	Active_transporters;ABCC	19;23;71;354;648;719;767;819;929;1006;1156;1314;1344;1429	4
CTL2_HUMAN	Choline transporter-like protein 2 OS=Homo sapiens OX=9606 GN=SLC44A2 PE=1 SV=3	ILIAIALIK	NA	484.35	60.8371	2	x'00000000000	0.0113791	0.0113791	0.0113791	60.8371	60.8371	442.3	0.00133045	0.00133045	28.76	28.76	1	340	348	28.76	19080: Scan 24211 (rt=60.8371) [\\qmcr.qmul.ac.uk\rfs\HAEMONC\Pedro's Lab\Cell Signalling Proteomics\Ana Levi\Exp11\QE1_MS_Ana_Levi_Exp11_Sample13.raw]	SLC44A2(339-348, no_mod);	9528.28	SLC44A2;	p12962	1670	1670	Q8IWA5	Choline transporter-like protein 2	SLC44A2	surface	machine learning	NA	706	10	0	CY:1-33;TM:34-56;NC:57-231;TM:232-252;CY:253-258;TM:259-277;NC:278-314;TM:315-336;CY:337-360;TM:361-380;NC:381-452;TM:453-479;CY:480-499;TM:500-522;NC:523-561;TM:562-585;CY:586-599;TM:600-622;NC:623-636;TM:637-659;CY:660-706	uniprot - CSPA confirmed	NA	0.8583	1	ENSG00000129353	ENSP00000336888	NA	Transporters	SLC;Other;SLC44	187;200;417;697	3
PECA1_HUMAN	Platelet endothelial cell adhesion molecule OS=Homo sapiens OX=9606 GN=PECAM1 PE=1 SV=2	AVPDAVESR	NA	472.246	27.0153	2	x'00000000000	0.145362	-0.894452	0.145362	26.8606	27.0968	507.92	7.30674e-06	7.30674e-06	61.14	61.14	8	719	727	53.5	3541: Scan 6945 (rt=27.0153) [\\qmcr.qmul.ac.uk\rfs\HAEMONC\Pedro's Lab\Cell Signalling Proteomics\Ana Levi\Exp11\QE1_MS_Ana_Levi_Exp11_Sample13.raw]	PECAM1(718-727, no_mod);	30265.2	PECAM1;	p02506	543	543	P16284	Platelet endothelial cell adhesion molecule	PECAM1	surface	pos. trainingset	NA	738	1	1	SP:1-27;NC:28-602;TM:603-624;CY:625-738	uniprot - CSPA confirmed	surface	0.9341	1	NA	NA	CD31	Unclassified	Unclassified	52;84;151;301;320;344;356;453;551	9
PTPRC_HUMAN	Receptor-type tyrosine-protein phosphatase C OS=Homo sapiens OX=9606 GN=PTPRC PE=1 SV=3	AYFHNGDYPGEPFILHHSTSYNSK	NA	696.071	42.5208	4	x'00000000000000000000000000	0.582319	-4.39565	-2.9857	42.423	42.5928	2515.59	0.000348118	0.000348118	46.3	46.3	4	554	577	46.3	10816: Scan 15133 (rt=42.5208) [\\qmcr.qmul.ac.uk\rfs\HAEMONC\Pedro's Lab\Cell Signalling Proteomics\Ana Levi\Exp11\QE1_MS_Ana_Levi_Exp11_Sample13.raw]	PTPRC(553-577, no_mod);	65562.8	PTPRC;	p02636	423	423	P08575	Receptor-type tyrosine-protein phosphatase C	PTPRC	surface	machine learning	NA	1304	1	1	SP:1-23;NC:24-575;TM:576-597;CY:598-1304	uniprot	NA	0.978	1	ENSG00000081237;ENSG00000262418	ENSP00000356346;ENSP00000461074;ENSP00000458322;ENSP00000471843	CD45	Receptors	Other_receptors;ReceptorTypePhosphatases	78;90;95;184;190;197;232;260;270;276;335;378;419;468;488;529;707;919;966;1017;1122;1150	16
ANO6_HUMAN	Anoctamin-6 OS=Homo sapiens OX=9606 GN=ANO6 PE=1 SV=2	YQVINNVSK	NA	532.791	31.2298	2	x'00000000000	0.164541	-0.00470116	0.145736	31.0868	31.2718	789.214	0.000394656	0.000394656	45.53	45.53	3	221	229	43.12	5526: Scan 9176 (rt=31.2298) [\\qmcr.qmul.ac.uk\rfs\HAEMONC\Pedro's Lab\Cell Signalling Proteomics\Ana Levi\Exp11\QE1_MS_Ana_Levi_Exp11_Sample13.raw]	ANO6(220-229, no_mod);	113386	ANO6;	p33441	1364	1364	Q4KMQ2	Anoctamin-6	ANO6	surface	pos. trainingset	NA	910	8	0	CY:1-295;TM:296-318;NC:319-375;TM:376-395;CY:396-452;TM:453-477;NC:478-509;TM:510-530;CY:531-553;TM:554-572;NC:573-669;TM:670-693;CY:694-726;TM:727-747;NC:748-824;TM:825-846;CY:847-910	uniprot - CSPA confirmed	surface	0.8263	1	ENSG00000177119	ENSP00000320087	NA	Miscellaneous	Unknown_function;TMEM16	153;226;329;361;493;777;790;802	6
MOT2_HUMAN	Monocarboxylate transporter 2 OS=Homo sapiens OX=9606 GN=SLC16A7 PE=1 SV=2	LVDLTGEYK	NA	519.28	41.9375	2	x'00000000000	1.0043	-0.0955097	0.0395545	41.773	42.0999	195.8	6.82106e-06	6.82106e-06	62.9	62.9	6	396	404	62.9	10541: Scan 14824 (rt=41.9375) [\\qmcr.qmul.ac.uk\rfs\HAEMONC\Pedro's Lab\Cell Signalling Proteomics\Ana Levi\Exp11\QE1_MS_Ana_Levi_Exp11_Sample13.raw]	SLC16A7(395-404, no_mod);	155446	SLC16A7;	p19616	226	226	O60669	Monocarboxylate transporter 2	SLC16A7	surface	pos. trainingset	NA	478	12	0	CY:1-17;TM:18-36;NC:37-57;TM:58-80;CY:81-87;TM:88-109;NC:110-115;TM:116-138;CY:139-146;TM:147-166;NC:167-175;TM:176-198;CY:199-246;TM:247-269;NC:270-280;TM:281-303;CY:304-314;TM:315-335;NC:336-340;TM:341-359;CY:360-370;TM:371-393;NC:394-404;TM:405-427;CY:428-478	uniprot	surface	0.452	3	ENSG00000118596	ENSP00000261187;ENSP00000448071;ENSP00000448742;ENSP00000449547	NA	Transporters	SLC;MFS;SLC16	201;209	0
CD83_HUMAN	CD83 antigen OS=Homo sapiens OX=9606 GN=CD83 PE=1 SV=1	METPQEDHLR	NA	419.196	26.6939	3	x'000000000000	-1.65555	-1.65555	-1.65555	26.6939	26.6939	24.86	0.0527439	0.0527439	24.86	24.86	1	60	69	24.86	3387: Scan 6771 (rt=26.6939) [\\qmcr.qmul.ac.uk\rfs\HAEMONC\Pedro's Lab\Cell Signalling Proteomics\Ana Levi\Exp11\QE1_MS_Ana_Levi_Exp11_Sample13.raw]	CD83(59-69, no_mod);	24807.7	CD83;	p20281	1097	1097	Q01151	CD83 antigen	CD83	surface	machine learning	NA	205	1	1	SP:1-19;NC:20-144;TM:145-164;CY:165-205	uniprot - CSPA confirmed	NA	0.8084	1	ENSG00000112149	ENSP00000368450	CD83	Unclassified	Unclassified	79;96;117	3
MRP1_HUMAN	Multidrug resistance-associated protein 1 OS=Homo sapiens OX=9606 GN=ABCC1 PE=1 SV=3	AVYSNADIYLFDDPLSAVDAHVGK	NA	860.759	62.6394	3	x'00000000000000000000000000	2.50576	-0.425317	-0.390423	62.6088	62.746	1796.81	1.5239e-07	1.5239e-07	82.54	82.54	10	781	804	82.54	19829: Scan 25022 (rt=62.6394) [\\qmcr.qmul.ac.uk\rfs\HAEMONC\Pedro's Lab\Cell Signalling Proteomics\Ana Levi\Exp11\QE1_MS_Ana_Levi_Exp11_Sample13.raw]	ABCC1(780-804, no_mod);	87035.4	ABCC1;	p02601	792	792	P33527	Multidrug resistance-associated protein 1	ABCC1	surface	pos. trainingset	NA	1531	17	0	NC:1-36;TM:37-56;CY:57-75;TM:76-94;NC:95-99;TM:100-124;CY:125-135;TM:136-153;NC:154-172;TM:173-191;CY:192-315;TM:316-335;NC:336-362;TM:363-385;CY:386-436;TM:437-459;NC:460-464;TM:465-485;CY:486-542;TM:543-571;NC:572-590;TM:591-611;CY:612-968;TM:969-991;NC:992-1023;TM:1024-1045;CY:1046-1089;TM:1090-1110;NC:1111-1115;TM:1116-1134;CY:1135-1199;TM:1200-1220;NC:1221-1226;TM:1227-1247;CY:1248-1531	uniprot - CSPA confirmed	surface	0.7953	1	ENSG00000103222;ENSG00000278183	ENSP00000382342;ENSP00000483316	NA	Transporters	Active_transporters;ABCC	19;23;71;354;648;719;767;819;929;1006;1156;1314;1344;1429	4
ITAX_HUMAN	Integrin alpha-X OS=Homo sapiens OX=9606 GN=ITGAX PE=1 SV=3	NFATMMNFVR	NA	615.792	56.2571	2	x'000000000000	1.13942	-2.14629	-0.666088	56.1779	56.4055	620.03	4.37509e-05	4.37509e-05	54.4	54.4	11	166	175	53.53	17145: Scan 22095 (rt=56.2571) [\\qmcr.qmul.ac.uk\rfs\HAEMONC\Pedro's Lab\Cell Signalling Proteomics\Ana Levi\Exp11\QE1_MS_Ana_Levi_Exp11_Sample13.raw]	ITGAX(165-175, no_mod);	33784.3	ITGAX;	p21216	595	595	P20702	Integrin alpha-X	ITGAX	surface	machine learning	NA	1163	1	1	SP:1-19;NC:20-1107;TM:1108-1130;CY:1131-1163	uniprot - CSPA confirmed	NA	0.8802	1	ENSG00000140678	ENSP00000268296	CD11c	Receptors	Other_receptors;Integrin	61;89;385;392;697;735;899;904;939;1050;1152	10
CL12A_HUMAN	C-type lectin domain family 12 member A OS=Homo sapiens OX=9606 GN=CLEC12A PE=1 SV=3	NALEFIK	Deamidated (NQ)	418.232	54.6748	2	x'010000000	0.0994669	-3.92716	-0.28402	54.5919	54.8774	227.83	4.62796e-05	4.62796e-05	52.84	52.84	9	175	181	4.27	16451: Scan 21334 (rt=54.6748) [\\qmcr.qmul.ac.uk\rfs\HAEMONC\Pedro's Lab\Cell Signalling Proteomics\Ana Levi\Exp11\QE1_MS_Ana_Levi_Exp11_Sample13.raw]	CLEC12A(N175);	18391.3	CLEC12A;	p21000	1391	1391	Q5QGZ9	C-type lectin domain family 12 member A	CLEC12A	surface	pos. trainingset	NA	265	1	0	CY:1-42;TM:43-66;NC:67-265	uniprot - CSPA confirmed	surface	0.6289	2	ENSG00000172322	ENSP00000347916	NA	Receptors	SCAR;Class_E	14;80;88;98;105;165;210	6
PTPRA_HUMAN	Receptor-type tyrosine-protein phosphatase alpha OS=Homo sapiens OX=9606 GN=PTPRA PE=1 SV=3	EEECESYTVR	NA	651.27	28.8316	2	x'000000000000	1.89462	-2.33445	0.771996	28.8017	28.8919	977.11	6.92228e-07	6.92228e-07	67.83	67.83	5	665	674	67.83	4397: Scan 7911 (rt=28.8316) [\\qmcr.qmul.ac.uk\rfs\HAEMONC\Pedro's Lab\Cell Signalling Proteomics\Ana Levi\Exp11\QE1_MS_Ana_Levi_Exp11_Sample13.raw]	PTPRA(664-674, no_mod);	15440.2	PTPRA;	p05220	564	564	P18433	Receptor-type tyrosine-protein phosphatase alpha	PTPRA	surface	machine learning	NA	802	1	1	SP:1-21;NC:22-142;TM:143-166;CY:167-802	uniprot - CSPA confirmed	NA	0.7944	1	ENSG00000132670	NA	NA	Receptors	Other_receptors;ReceptorTypePhosphatases	21;36;68;80;86;104;124;297;590;684	6
SCRB1_HUMAN	Scavenger receptor class B member 1 OS=Homo sapiens OX=9606 GN=SCARB1 PE=1 SV=1	TVGEIMWGYK	NA	592.294	50.3171	2	x'000000000000	-1.41894	-1.41894	-1.41894	50.3171	50.3171	318.46	0.00534973	0.00534973	34.62	34.62	1	175	184	31.95	14452: Scan 19147 (rt=50.3171) [\\qmcr.qmul.ac.uk\rfs\HAEMONC\Pedro's Lab\Cell Signalling Proteomics\Ana Levi\Exp11\QE1_MS_Ana_Levi_Exp11_Sample13.raw]	SCARB1(174-184, no_mod);	45607.2	SCARB1;	p29152	2105	2105	Q8WTV0	Scavenger receptor class B member 1	SCARB1	surface	pos. trainingset	NA	552	2	0	CY:1-11;TM:12-34;NC:35-442;TM:443-463;CY:464-552	uniprot - CSPA confirmed	surface	0.7733	1	ENSG00000073060	ENSP00000414979	NA	Receptors	SCAR;Class_B	102;108;173;212;227;255;310;330;383	9
4F2_HUMAN	4F2 cell-surface antigen heavy chain OS=Homo sapiens OX=9606 GN=SLC3A2 PE=1 SV=3	VILDLTPNYR	NA	602.341	49.9064	2	x'000000000000	3.42488	-0.0507207	0.631098	49.8086	50.115	1658.54	7.67102e-05	7.67102e-05	53.26	53.26	17	304	313	46.69	14259: Scan 18938 (rt=49.9064) [\\qmcr.qmul.ac.uk\rfs\HAEMONC\Pedro's Lab\Cell Signalling Proteomics\Ana Levi\Exp11\QE1_MS_Ana_Levi_Exp11_Sample13.raw]	SLC3A2(303-313, no_mod);	113334	SLC3A2;	p30530	418	418	P08195	4F2 cell-surface antigen heavy chain	SLC3A2	surface	pos. trainingset	NA	630	1	0	CY:1-183;TM:184-205;NC:206-630	uniprot - CSPA confirmed	surface	0.694	2	ENSG00000168003	ENSP00000367122	CD98	Transporters	SLC;Other;SLC3	365;381;424;506	4
IL18R_HUMAN	Interleukin-18 receptor 1 OS=Homo sapiens OX=9606 GN=IL18R1 PE=1 SV=1	DVVPGGAVVDEIHSLIEK	NA	626.339	63.9715	3	x'00000000000000000000	2.85181	-1.43391	-0.698297	63.9143	64.1157	223.38	0.00256486	0.00256486	38.45	38.45	8	418	435	38.45	20375: Scan 25612 (rt=63.9715) [\\qmcr.qmul.ac.uk\rfs\HAEMONC\Pedro's Lab\Cell Signalling Proteomics\Ana Levi\Exp11\QE1_MS_Ana_Levi_Exp11_Sample13.raw]	IL18R1(417-435, no_mod);	17564.4	IL18R1;	p04643	1195	1195	Q13478	Interleukin-18 receptor 1	IL18R1	surface	machine learning	NA	541	1	1	SP:1-19;NC:20-330;TM:331-352;CY:353-541	uniprot - CSPA confirmed	NA	0.8283	1	ENSG00000115604	ENSP00000233957;ENSP00000387211;ENSP00000386663	CD218a	Receptors	IG;Type1;CytokineR	91;102;150;197;203;236;255;297	8
TRPV2_HUMAN	Transient receptor potential cation channel subfamily V member 2 OS=Homo sapiens OX=9606 GN=TRPV2 PE=1 SV=1	VSLYDLASVDSCEENSVLEIIAFHCK	Deamidated (NQ)	1000.47	71.1818	3	x'0000000000000001000000000000	2.26954	2.26954	2.26954	71.1818	71.1818	387.89	0.0584925	0.0584925	29.31	29.31	1	338	363	29.31	23238: Scan 28760 (rt=71.1818) [\\qmcr.qmul.ac.uk\rfs\HAEMONC\Pedro's Lab\Cell Signalling Proteomics\Ana Levi\Exp11\QE1_MS_Ana_Levi_Exp11_Sample13.raw]	TRPV2(N352);	9326.43	TRPV2;	p31758	2858	2858	Q9Y5S1	Transient receptor potential cation channel subfamily V member 2	TRPV2	surface	pos. trainingset	NA	764	6	0	CY:1-390;TM:391-411;NC:412-434;TM:435-455;CY:456-471;TM:472-492;NC:493-493;TM:494-514;CY:515-537;TM:538-558;NC:559-571;IM:572-609;NC:610-621;TM:622-642;CY:643-764	uniprot - CSPA confirmed	surface	0.564	3	ENSG00000187688	ENSP00000342222	NA	Transporters	Channels;Voltage_gated_ion_channels;TRP_channels	570	1
AT1B3_HUMAN	Sodium/potassium-transporting ATPase subunit beta-3 OS=Homo sapiens OX=9606 GN=ATP1B3 PE=1 SV=1	LFIYNPTTGEFLGR	NA	814.428	60.474	2	x'0000000000000000	0.686606	-1.93197	0.219444	60.4254	60.6371	431.15	8.21886e-08	8.21886e-08	83.98	83.98	13	18	31	82.34	18929: Scan 24046 (rt=60.474) [\\qmcr.qmul.ac.uk\rfs\HAEMONC\Pedro's Lab\Cell Signalling Proteomics\Ana Levi\Exp11\QE1_MS_Ana_Levi_Exp11_Sample13.raw]	ATP1B3(17-31, no_mod);	406833	ATP1B3;	p16551	995	995	P54709	Sodium/potassium-transporting ATPase subunit beta-3	ATP1B3	surface	pos. trainingset	NA	279	1	0	CY:1-37;TM:38-61;NC:62-279	uniprot - CSPA confirmed	surface	0.6797	2	ENSG00000069849	ENSP00000286371	CD298	Transporters	AuxillaryTransportUnit;ATP1B	10;124;240	2
NEO1_HUMAN	NA	LIVAGLPR	NA	419.779	43.7574	2	x'0000000000	0.0214914	-0.742648	-0.31282	43.629	43.9414	23.6	0.00436516	0.00436516	23.6	23.6	12	146	153	12.95	11403: Scan 15775 (rt=43.7574) [\\qmcr.qmul.ac.uk\rfs\HAEMONC\Pedro's Lab\Cell Signalling Proteomics\Ana Levi\Exp11\QE1_MS_Ana_Levi_Exp11_Sample13.raw]	NEO1(145-153, no_mod);	45247.7	NEO1;	p17288	2158	2158	Q92859	Neogenin	NEO1	surface	pos. trainingset	NA	1461	1	1	SP:1-33;NC:34-1103;TM:1104-1128;CY:1129-1461	uniprot - CSPA confirmed	surface	1	1	ENSG00000067141	ENSP00000261908;ENSP00000341198	NA	Receptors	IG;NetrinR	73;210;326;470;489;639;715;909;1146;1298	8
CTL1_HUMAN	Choline transporter-like protein 1 OS=Homo sapiens OX=9606 GN=SLC44A1 PE=1 SV=1	FAEALITFVSDNSVLHR	NA	960.005	62.8725	2	x'0000000000000000000	1.27737	-0.109489	-0.109489	62.8173	63.0211	959.96	2.53013e-09	2.53013e-09	99.67	99.67	9	187	203	99.67	19929: Scan 25128 (rt=62.8725) [\\qmcr.qmul.ac.uk\rfs\HAEMONC\Pedro's Lab\Cell Signalling Proteomics\Ana Levi\Exp11\QE1_MS_Ana_Levi_Exp11_Sample13.raw]	SLC44A1(186-203, no_mod);	101342	SLC44A1;	p07502	2119	2119	Q8WWI5	Choline transporter-like protein 1	SLC44A1	surface	pos. trainingset	NA	657	9	0	CY:1-30;TM:31-54;NC:55-213;TM:214-233;CY:234-239;TM:240-263;NC:264-288;TM:289-309;CY:310-314;TM:315-334;NC:335-339;TM:340-361;CY:362-383;TM:384-406;NC:407-537;TM:538-560;CY:561-566;TM:567-589;NC:590-657	uniprot - CSPA confirmed	surface	0.7104	2	ENSG00000070214	ENSP00000363852;ENSP00000433072	CD92	Transporters	SLC;Other;SLC44	135;180;507	3
PLXC1_HUMAN	Plexin-C1 OS=Homo sapiens OX=9606 GN=PLXNC1 PE=1 SV=1	EGAAGLGGLLLTGWTFDR	NA	917.479	72.4899	2	x'00000000000000000000	0.69833	-0.414634	-0.163671	72.4166	72.6258	637.604	5.68456e-13	5.68456e-13	136.38	136.38	8	114	131	136.38	23737: Scan 29317 (rt=72.4899) [\\qmcr.qmul.ac.uk\rfs\HAEMONC\Pedro's Lab\Cell Signalling Proteomics\Ana Levi\Exp11\QE1_MS_Ana_Levi_Exp11_Sample13.raw]	PLXNC1(113-131, no_mod);	33282.7	PLXNC1;	p05546	216	216	O60486	Plexin-C1	PLXNC1	surface	machine learning	NA	1568	1	1	SP:1-34;NC:35-944;TM:945-966;CY:967-1568	uniprot - CSPA confirmed	NA	0.9042	1	ENSG00000136040	ENSP00000258526	CD232	Receptors	Other_receptors;Plexin	86;141;149;241;252;386;407;548;553;582;588;591;653;686;692;715;741;771;796;821;871;890;895;920;1050;1062;1078;1211;1219;1245;1296;1308	24
PTPRG_HUMAN	Receptor-type tyrosine-protein phosphatase gamma OS=Homo sapiens OX=9606 GN=PTPRG PE=1 SV=4	HQSPIDILDQYAR	NA	519.268	52.0333	3	x'000000000000000	0.781461	-0.704281	0.511326	52.0027	52.18	686.78	1.24294e-05	1.24294e-05	62.45	62.45	13	82	94	62.45	15242: Scan 20013 (rt=52.0333) [\\qmcr.qmul.ac.uk\rfs\HAEMONC\Pedro's Lab\Cell Signalling Proteomics\Ana Levi\Exp11\QE1_MS_Ana_Levi_Exp11_Sample13.raw]	PTPRG(81-94, no_mod);	57892	PTPRG;	p11569	633	633	P23470	Receptor-type tyrosine-protein phosphatase gamma	PTPRG	surface	machine learning	NA	1445	1	1	SP:1-19;NC:20-736;TM:737-762;CY:763-1445	uniprot - CSPA confirmed	NA	0.976	1	ENSG00000144724	ENSP00000418112	NA	Receptors	Other_receptors;ReceptorTypePhosphatases	109;113;156;359;444;619;631;722;813;863;1181;1207;1252	8
PECA1_HUMAN	Platelet endothelial cell adhesion molecule OS=Homo sapiens OX=9606 GN=PECAM1 PE=1 SV=2	NSNDPAVFK	NA	496.246	30.5458	2	x'00000000000	0.158509	-0.689567	-0.588606	30.4513	30.6122	507.92	2.67485e-05	2.67485e-05	58.12	58.12	4	457	465	58.12	5201: Scan 8814 (rt=30.5458) [\\qmcr.qmul.ac.uk\rfs\HAEMONC\Pedro's Lab\Cell Signalling Proteomics\Ana Levi\Exp11\QE1_MS_Ana_Levi_Exp11_Sample13.raw]	PECAM1(456-465, no_mod);	39063.8	PECAM1;	p22266	543	543	P16284	Platelet endothelial cell adhesion molecule	PECAM1	surface	pos. trainingset	NA	738	1	1	SP:1-27;NC:28-602;TM:603-624;CY:625-738	uniprot - CSPA confirmed	surface	0.9341	1	NA	NA	CD31	Unclassified	Unclassified	52;84;151;301;320;344;356;453;551	9
CBPM_HUMAN	Carboxypeptidase M OS=Homo sapiens OX=9606 GN=CPM PE=1 SV=2	IGIPEFK	NA	402.237	46.1454	2	x'000000000	-0.66047	-1.48294	-0.934628	46.1454	46.3286	195.05	0.00767857	0.00767857	33.12	33.12	4	71	77	16.61	12522: Scan 17020 (rt=46.1454) [\\qmcr.qmul.ac.uk\rfs\HAEMONC\Pedro's Lab\Cell Signalling Proteomics\Ana Levi\Exp11\QE1_MS_Ana_Levi_Exp11_Sample13.raw]	CPM(70-77, no_mod);	34638.6	CPM;	p12432	514	514	P14384	Carboxypeptidase M	CPM	surface	GPI (UniProt)	NA	443	0	1	SP:1-17;NC:18-443	uniprot - CSPA based sp-noncyt - CSPA confirmed	NA	0.7026	2 (nonTM)	ENSG00000135678	ENSP00000339157;ENSP00000447255;ENSP00000448517	NA	Enzymes	3.4.17	38;115;164;363;384	5
FLT3_HUMAN	Receptor-type tyrosine-protein kinase FLT3 OS=Homo sapiens OX=9606 GN=FLT3 PE=1 SV=2	ILFAFVSSVAR	NA	605.354	59.6626	2	x'0000000000000	0.302807	-0.507988	0.302807	59.612	59.8477	390.18	0.000153057	0.000153057	45.86	45.86	4	312	322	45.08	18590: Scan 23680 (rt=59.6626) [\\qmcr.qmul.ac.uk\rfs\HAEMONC\Pedro's Lab\Cell Signalling Proteomics\Ana Levi\Exp11\QE1_MS_Ana_Levi_Exp11_Sample13.raw]	FLT3(311-322, no_mod);	15237.3	FLT3;	p12924	825	825	P36888	Receptor-type tyrosine-protein kinase FLT3	FLT3	surface	machine learning	NA	993	1	1	SP:1-27;NC:28-541;TM:542-563;CY:564-993	uniprot - CSPA confirmed	NA	0.99	1	ENSG00000122025	ENSP00000241453	CD135	Receptors	KInase;PDGFR	43;100;151;250;306;323;351;354;473;502;541;626;722;734;938	11
MYADM_HUMAN	Myeloid-associated differentiation marker OS=Homo sapiens OX=9606 GN=MYADM PE=1 SV=2	TTITTTTTSSSGLGSPMIVGSPR	Oxidation (M)	756.718	44.0559	3	x'0000000000000000030000000	-0.431823	-2.84016	-0.789103	44.0027	44.3043	193.03	2.33962e-07	2.33962e-07	80.91	80.91	9	8	30	78.88	11539: Scan 15927 (rt=44.0559) [\\qmcr.qmul.ac.uk\rfs\HAEMONC\Pedro's Lab\Cell Signalling Proteomics\Ana Levi\Exp11\QE1_MS_Ana_Levi_Exp11_Sample13.raw]	MYADM(M24);	31444.6	MYADM;	p29035	2300	2300	Q96S97	Myeloid-associated differentiation marker	MYADM	surface	machine learning	NA	322	8	0	CY:1-37;TM:38-61;NC:62-66;TM:67-89;CY:90-100;TM:101-122;NC:123-136;TM:137-157;CY:158-167;TM:168-190;NC:191-201;TM:202-225;CY:226-237;TM:238-261;NC:262-293;TM:294-319;CY:320-322	phobius	NA	0.6387	2	ENSG00000179820	ENSP00000337222;ENSP00000375648;ENSP00000375649;ENSP00000375650;ENSP00000375651	NA	Miscellaneous	Other;MAL	66	1
PTPRC_HUMAN	Receptor-type tyrosine-protein phosphatase C OS=Homo sapiens OX=9606 GN=PTPRC PE=1 SV=3	AFGDVVVK	NA	417.74	38.3059	2	x'0000000000	0.223165	-0.496722	-0.496722	38.3059	38.5527	2515.59	0.000831489	0.000831489	40.07	40.07	4	775	782	34.09	8823: Scan 12902 (rt=38.3059) [\\qmcr.qmul.ac.uk\rfs\HAEMONC\Pedro's Lab\Cell Signalling Proteomics\Ana Levi\Exp11\QE1_MS_Ana_Levi_Exp11_Sample13.raw]	PTPRC(774-782, no_mod);	1124757	PTPRC;	p00677	423	423	P08575	Receptor-type tyrosine-protein phosphatase C	PTPRC	surface	machine learning	NA	1304	1	1	SP:1-23;NC:24-575;TM:576-597;CY:598-1304	uniprot	NA	0.978	1	ENSG00000081237;ENSG00000262418	ENSP00000356346;ENSP00000461074;ENSP00000458322;ENSP00000471843	CD45	Receptors	Other_receptors;ReceptorTypePhosphatases	78;90;95;184;190;197;232;260;270;276;335;378;419;468;488;529;707;919;966;1017;1122;1150	16
TR10D_HUMAN	Tumor necrosis factor receptor superfamily member 10D OS=Homo sapiens OX=9606 GN=TNFRSF10D PE=1 SV=1	LLVPVNDADSADISTLLDASATLEEGHAK	NA	989.173	65.7693	3	x'0000000000000000000000000000000	0.721877	-1.89915	0.721877	65.7336	65.8742	70.65	2.20845e-06	2.20845e-06	70.65	70.65	4	331	359	70.65	21107: Scan 26414 (rt=65.7693) [\\qmcr.qmul.ac.uk\rfs\HAEMONC\Pedro's Lab\Cell Signalling Proteomics\Ana Levi\Exp11\QE1_MS_Ana_Levi_Exp11_Sample13.raw]	TNFRSF10D(330-359, no_mod);	11558.7	TNFRSF10D;	p18041	2679	2679	Q9UBN6	Tumor necrosis factor receptor superfamily member 10D	TNFRSF10D	surface	machine learning	NA	386	1	1	SP:1-16;NC:17-209;TM:210-231;CY:232-386	uniprot	NA	0.9082	1	ENSG00000173530	ENSP00000310263	CD264	Receptors	Other_receptors;TNFNGF	127;171;182;277	3
PTPRA_HUMAN	Receptor-type tyrosine-protein phosphatase alpha OS=Homo sapiens OX=9606 GN=PTPRA PE=1 SV=3	VLQIIPYEFNR	NA	696.389	57.1237	2	x'0000000000000	2.00178	-2.4706	0.549339	57.0973	57.3968	977.11	5.31587e-06	5.31587e-06	64.19	64.19	15	564	574	64.19	17521: Scan 22505 (rt=57.1237) [\\qmcr.qmul.ac.uk\rfs\HAEMONC\Pedro's Lab\Cell Signalling Proteomics\Ana Levi\Exp11\QE1_MS_Ana_Levi_Exp11_Sample13.raw]	PTPRA(563-574, no_mod);	91386.1	PTPRA;	p31005	564	564	P18433	Receptor-type tyrosine-protein phosphatase alpha	PTPRA	surface	machine learning	NA	802	1	1	SP:1-21;NC:22-142;TM:143-166;CY:167-802	uniprot - CSPA confirmed	NA	0.7944	1	ENSG00000132670	NA	NA	Receptors	Other_receptors;ReceptorTypePhosphatases	21;36;68;80;86;104;124;297;590;684	6
EAA1_HUMAN	Excitatory amino acid transporter 1 OS=Homo sapiens OX=9606 GN=SLC1A3 PE=1 SV=1	VTAADAFLDLIR	NA	652.864	68.0389	2	x'00000000000000	-0.556104	-1.3078	-1.21576	68.0389	68.1878	101.39	1.31425e-09	1.31425e-09	101.39	101.39	3	164	175	83.6	22008: Scan 27402 (rt=68.0389) [\\qmcr.qmul.ac.uk\rfs\HAEMONC\Pedro's Lab\Cell Signalling Proteomics\Ana Levi\Exp11\QE1_MS_Ana_Levi_Exp11_Sample13.raw]	SLC1A3(163-175, no_mod);	18011.3	SLC1A3;	p31845	871	871	P43003	Excitatory amino acid transporter 1	SLC1A3	surface	machine learning	NA	542	6	0	CY:1-47;TM:48-68;NC:69-89;TM:90-111;CY:112-122;TM:123-145;NC:146-239;TM:240-258;CY:259-277;TM:278-302;NC:303-313;TM:314-339;CY:340-542	uniprot - CSPA confirmed	NA	0.7106	2	ENSG00000079215	ENSP00000265113	NA	Transporters	SLC;Other;SLC1	35;206;216;530	2
ITAX_HUMAN	Integrin alpha-X OS=Homo sapiens OX=9606 GN=ITGAX PE=1 SV=3	FGAALTVLGDVNGDK	NA	738.889	54.0232	2	x'00000000000000000	0.246652	-1.32542	-0.159917	53.9415	54.492	620.03	1.74967e-08	1.74967e-08	91.94	91.94	30	521	535	82.62	16162: Scan 21014 (rt=54.0232) [\\qmcr.qmul.ac.uk\rfs\HAEMONC\Pedro's Lab\Cell Signalling Proteomics\Ana Levi\Exp11\QE1_MS_Ana_Levi_Exp11_Sample13.raw]	ITGAM(519-534, no_mod);ITGAX(520-535, no_mod);	298580	ITGAM; ITGAX;	p07849	595	595	P20702	Integrin alpha-X	ITGAX	surface	machine learning	NA	1163	1	1	SP:1-19;NC:20-1107;TM:1108-1130;CY:1131-1163	uniprot - CSPA confirmed	NA	0.8802	1	ENSG00000140678	ENSP00000268296	CD11c	Receptors	Other_receptors;Integrin	61;89;385;392;697;735;899;904;939;1050;1152	10
ITAM_HUMAN	Integrin alpha-M OS=Homo sapiens OX=9606 GN=ITGAM PE=1 SV=2	LACESASSTEVSGALK	NA	805.39	35.8657	2	x'000000000000000000	-1.00139	-1.00139	-1.00139	35.8657	35.8657	2206.18	4.92254e-05	4.92254e-05	59.94	59.94	1	845	860	59.94	7666: Scan 11609 (rt=35.8657) [\\qmcr.qmul.ac.uk\rfs\HAEMONC\Pedro's Lab\Cell Signalling Proteomics\Ana Levi\Exp11\QE1_MS_Ana_Levi_Exp11_Sample13.raw]	ITGAM(844-860, no_mod);	40578.8	ITGAM;	p15568	481	481	P11215	Integrin alpha-M	ITGAM	surface	machine learning	NA	1152	1	1	SP:1-16;NC:17-1107;TM:1108-1130;CY:1131-1152	uniprot - CSPA confirmed	NA	0.8663	1	ENSG00000169896	ENSP00000287497	CD11b	Receptors	Other_receptors;Integrin	86;240;391;469;692;696;734;801;880;900;911;940;946;978;993;1021;1044;1050;1075	19
HLAG_HUMAN	HLA class I histocompatibility antigen, alpha chain G OS=Homo sapiens OX=9606 GN=HLA-G PE=1 SV=1	DYLALNEDLR	NA	611.31	49.8453	2	x'000000000000	5.54231	-0.618547	-0.299033	49.7314	53.7522	215.61	6.59819e-08	0.0113238	84.87	58.0925	49	146	155	64.55	14228: Scan 18905 (rt=49.8453) [\\qmcr.qmul.ac.uk\rfs\HAEMONC\Pedro's Lab\Cell Signalling Proteomics\Ana Levi\Exp11\QE1_MS_Ana_Levi_Exp11_Sample13.raw]	HLA-G(145-155, no_mod);	570651	HLA-G;	p04706	557	557	P17693	HLA class I histocompatibility antigen, alpha chain G	HLA-G	surface	machine learning	NA	338	1	1	SP:1-24;NC:25-305;TM:306-332;CY:333-338	uniprot	NA	0.6248	2	ENSG00000204632;ENSG00000206506;ENSG00000233095;ENSG00000235346;ENSG00000235680;ENSG00000230413;ENSG00000237216	ENSP00000353472;ENSP00000373116;ENSP00000389522;ENSP00000405238;ENSP00000412927;ENSP00000388176;ENSP00000398200;ENSP00000408773;ENSP00000447762;ENSP00000447780;ENSP00000448085;ENSP00000448363;ENSP00000449903;ENSP00000449291	NA	Miscellaneous	Ligand;MHC	110	1
S12A2_HUMAN	Solute carrier family 12 member 2 OS=Homo sapiens OX=9606 GN=SLC12A2 PE=1 SV=1	IDFSDIMVLGDINTKPK	NA	636.005	62.4628	3	x'0000000000000000000	1.0483	-1.0777	-0.258794	62.4141	62.6914	457.46	0.000113296	0.000113296	52.97	52.97	14	1081	1097	51.22	19757: Scan 24943 (rt=62.4628) [\\qmcr.qmul.ac.uk\rfs\HAEMONC\Pedro's Lab\Cell Signalling Proteomics\Ana Levi\Exp11\QE1_MS_Ana_Levi_Exp11_Sample13.raw]	SLC12A2(1080-1097, no_mod);	21116.3	SLC12A2;	p12018	1005	1005	P55011	Solute carrier family 12 member 2	SLC12A2	surface	machine learning	NA	1212	12	0	CY:1-290;TM:291-310;NC:311-316;TM:317-343;CY:344-363;TM:364-387;NC:388-408;TM:409-428;CY:429-435;TM:436-456;NC:457-486;TM:487-509;CY:510-520;TM:521-541;NC:542-593;TM:594-617;CY:618-653;TM:654-675;NC:676-680;TM:681-699;CY:700-719;TM:720-748;NC:749-901;TM:902-922;CY:923-1212	uniprot - CSPA confirmed	NA	0.8343	1	ENSG00000064651	ENSP00000262461	NA	Transporters	SLC;APC;SLC12	168;506;553;562;690	2
CY24B_HUMAN	Cytochrome b-245 heavy chain OS=Homo sapiens OX=9606 GN=CYBB PE=1 SV=2	QSISNSESGPR	Gln->pyro-Glu (N-term Q)	572.766	31.504	2	x'2000000000000	0.0376033	0.0376033	0.0376033	31.504	31.504	448.69	4.62138e-07	4.62138e-07	73.22	73.22	1	549	559	72.18	5654: Scan 9323 (rt=31.504) [\\qmcr.qmul.ac.uk\rfs\HAEMONC\Pedro's Lab\Cell Signalling Proteomics\Ana Levi\Exp11\QE1_MS_Ana_Levi_Exp11_Sample13.raw]	CYBB(K548);	52213.6	CYBB;	p24215	378	378	P04839	Cytochrome b-245 heavy chain	CYBB	surface	pos. trainingset	NA	570	6	0	CY:1-11;TM:12-30;NC:31-49;TM:50-71;CY:72-99;TM:100-121;NC:122-166;TM:167-191;CY:192-202;TM:203-222;NC:223-268;TM:269-286;CY:287-570	uniprot - CSPA confirmed	surface	0.3514	NA	ENSG00000165168	ENSP00000367851	NA	Enzymes	1	97;132;149;240;430	3
ADA10_HUMAN	Disintegrin and metalloproteinase domain-containing protein 10 OS=Homo sapiens OX=9606 GN=ADAM10 PE=1 SV=1	RPPQPIQQPQR	NA	448.922	23.1352	3	x'0000000000000	-0.209118	-0.588655	-0.544003	23.0127	23.1352	445.8	0.00486121	0.00486121	35.6	35.6	7	724	734	34.63	1774: Scan 4953 (rt=23.1352) [\\qmcr.qmul.ac.uk\rfs\HAEMONC\Pedro's Lab\Cell Signalling Proteomics\Ana Levi\Exp11\QE1_MS_Ana_Levi_Exp11_Sample13.raw]	ADAM10(723-734, no_mod);	34774.8	ADAM10;	p25034	121	121	O14672	Disintegrin and metalloproteinase domain-containing protein 10	ADAM10	surface	pos. trainingset	NA	748	1	1	SP:1-18;NC:19-675;TM:676-696;CY:697-748	uniprot - CSPA confirmed	surface	0.791	1	ENSG00000137845	ENSP00000260408	CD156c	Enzymes	3.4.24	267;278;439;551	4
C5AR1_HUMAN	C5a anaphylatoxin chemotactic receptor 1 OS=Homo sapiens OX=9606 GN=C5AR1 PE=1 SV=2	SLPSLLR	NA	393.248	44.5142	2	x'000000000	0.30721	-0.916531	-0.202682	40.3411	44.5519	77.47	0.0028997	0.0028997	32.66	32.66	8	314	320	21.94	11759: Scan 16166 (rt=44.5142) [\\qmcr.qmul.ac.uk\rfs\HAEMONC\Pedro's Lab\Cell Signalling Proteomics\Ana Levi\Exp11\QE1_MS_Ana_Levi_Exp11_Sample13.raw]	C5AR1(313-320, no_mod);	32888.4	C5AR1;	p26339	607	607	P21730	C5a anaphylatoxin chemotactic receptor 1	C5AR1	surface	pos. trainingset	NA	350	7	0	NC:1-37;TM:38-61;CY:62-72;TM:73-94;NC:95-109;TM:110-131;CY:132-150;TM:151-174;NC:175-202;TM:203-227;CY:228-240;TM:241-264;NC:265-285;TM:286-304;CY:305-350	uniprot	surface	0.9641	1	ENSG00000197405	ENSP00000347197	CD88	Receptors	GPCR;Rhodopsin	5	1
PTPRA_HUMAN	Receptor-type tyrosine-protein phosphatase alpha OS=Homo sapiens OX=9606 GN=PTPRA PE=1 SV=3	KVDVYGFVSR	NA	390.549	40.4911	3	x'000000000000	0.353407	-1.62328	0.173709	40.4336	40.7354	977.11	0.000766816	0.000766816	43	43	11	467	476	39.86	9861: Scan 14063 (rt=40.4911) [\\qmcr.qmul.ac.uk\rfs\HAEMONC\Pedro's Lab\Cell Signalling Proteomics\Ana Levi\Exp11\QE1_MS_Ana_Levi_Exp11_Sample13.raw]	PTPRA(466-476, no_mod);	35957.8	PTPRA;	p15382	564	564	P18433	Receptor-type tyrosine-protein phosphatase alpha	PTPRA	surface	machine learning	NA	802	1	1	SP:1-21;NC:22-142;TM:143-166;CY:167-802	uniprot - CSPA confirmed	NA	0.7944	1	ENSG00000132670	NA	NA	Receptors	Other_receptors;ReceptorTypePhosphatases	21;36;68;80;86;104;124;297;590;684	6
MOT1_HUMAN	Monocarboxylate transporter 1 OS=Homo sapiens OX=9606 GN=SLC16A1 PE=1 SV=3	EEETSIDVAGKPNEVTK	NA	923.457	32.2122	2	x'0000000000000000000	0.345818	-1.43206	-0.575641	32.037	32.3054	457.16	4.88452e-09	4.88452e-09	97.81	97.81	10	463	479	97.81	5998: Scan 9707 (rt=32.2122) [\\qmcr.qmul.ac.uk\rfs\HAEMONC\Pedro's Lab\Cell Signalling Proteomics\Ana Levi\Exp11\QE1_MS_Ana_Levi_Exp11_Sample13.raw]	SLC16A1(462-479, no_mod);	128590	SLC16A1;	p05245	993	993	P53985	Monocarboxylate transporter 1	SLC16A1	surface	machine learning	NA	500	12	0	CY:1-17;TM:18-36;NC:37-58;TM:59-80;CY:81-86;TM:87-105;NC:106-110;TM:111-132;CY:133-143;TM:144-164;NC:165-169;TM:170-192;CY:193-262;TM:263-287;NC:288-298;TM:299-319;CY:320-329;TM:330-347;NC:348-352;TM:353-375;CY:376-386;TM:387-409;NC:410-420;TM:421-443;CY:444-500	uniprot	NA	0.6447	2	ENSG00000155380	ENSP00000358640;ENSP00000441065	NA	Transporters	SLC;MFS;SLC16	NA	0
AT1A2_HUMAN	Sodium/potassium-transporting ATPase subunit alpha-2 OS=Homo sapiens OX=9606 GN=ATP1A2 PE=1 SV=1	VDNSSLTGESEPQTR	Deamidated (NQ)	810.873	31.4292	2	x'00010000000000000	1.31195	-2.52821	1.31195	31.4083	33.0909	884.02	6.57361e-07	6.57361e-07	72.86	72.86	15	211	225	70.81	5620: Scan 9284 (rt=31.4292) [\\qmcr.qmul.ac.uk\rfs\HAEMONC\Pedro's Lab\Cell Signalling Proteomics\Ana Levi\Exp11\QE1_MS_Ana_Levi_Exp11_Sample13.raw]	ATP1A1(N215);ATP1A2(N213);ATP1A3(N205);ATP4A(N226);	30248.6	ATP1A1; ATP1A2; ATP1A3; ATP4A;	p29761	963	963	P50993	Sodium/potassium-transporting ATPase subunit alpha-2	ATP1A2	surface	machine learning	NA	1020	10	0	CY:1-93;TM:94-112;NC:113-127;TM:128-147;CY:148-288;TM:289-310;NC:311-316;TM:317-342;CY:343-772;TM:773-793;NC:794-798;TM:799-822;CY:823-845;TM:846-869;NC:870-909;TM:910-929;CY:930-949;TM:950-968;NC:969-981;TM:982-998;CY:999-1020	uniprot	NA	0.6507	2	ENSG00000018625	ENSP00000354490	NA	Transporters	Active_transporters;P-ATPase	213;437;481;635;681;717	0
ADA22_HUMAN	Disintegrin and metalloproteinase domain-containing protein 22 OS=Homo sapiens OX=9606 GN=ADAM22 PE=1 SV=1	SNSWQGNLGGNK	NA	631.3	31.8186	2	x'00000000000000	0.956698	-0.487076	0.163416	31.7428	31.8914	272.34	6.52615e-05	6.52615e-05	53.84	53.84	6	832	843	53.84	5803: Scan 9495 (rt=31.8186) [\\qmcr.qmul.ac.uk\rfs\HAEMONC\Pedro's Lab\Cell Signalling Proteomics\Ana Levi\Exp11\QE1_MS_Ana_Levi_Exp11_Sample13.raw]	ADAM22(831-843, no_mod);	25723.4	ADAM22;	p26554	2649	2649	Q9P0K1	Disintegrin and metalloproteinase domain-containing protein 22	ADAM22	surface	machine learning	NA	906	1	1	SP:1-25;NC:26-736;TM:737-760;CY:761-906	uniprot - CSPA confirmed	NA	0.9681	1	ENSG00000008277	ENSP00000265727	NA	Enzymes	3.4.24	165;175;208;519;634;675;856	6
PKHL1_HUMAN	NA	NLALFLK	NA	409.761	46.2727	2	x'000000000	0.316817	-0.490516	-0.0990818	46.1248	46.4102	21.95	0.0239349	0.0239349	21.95	21.95	8	3961	3967	5.75	12581: Scan 17083 (rt=46.2727) [\\qmcr.qmul.ac.uk\rfs\HAEMONC\Pedro's Lab\Cell Signalling Proteomics\Ana Levi\Exp11\QE1_MS_Ana_Levi_Exp11_Sample13.raw]	PKHD1L1(3960-3967, no_mod);	19141.6	PKHD1L1;	p21630	1643	1643	Q86WI1	Fibrocystin-L	PKHD1L1	surface	machine learning	NA	4243	1	1	SP:1-20;NC:21-4207;TM:4208-4233;CY:4234-4243	uniprot - CSPA confirmed	NA	0.7385	2	ENSG00000205038	ENSP00000367655	NA	Unclassified	Unclassified	124;236;315;348;619;787;807;864;885;1002;1012;1064;1123;1190;1257;1288;1323;1372;1415;1546;1570;1706;1738;1797;1825;1860;1956;1961;2058;2138;2183;2355;2363;2568;2613;2908;2929;2944;2953;2965;3034;3045;3102;3133;3227;3501;3545;3729;3825;4007;4033;4041;4141;4152;4237	54
GLIP1_HUMAN	Glioma pathogenesis-related protein 1 OS=Homo sapiens OX=9606 GN=GLIPR1 PE=1 SV=3	YYSVVYPGWPIYPR	NA	880.446	62.7479	2	x'0000000000000000	0.614028	-1.03475	-0.204676	62.6719	62.8535	131.77	5.96734e-07	5.96734e-07	76.45	76.45	12	217	230	76.45	19875: Scan 25071 (rt=62.7479) [\\qmcr.qmul.ac.uk\rfs\HAEMONC\Pedro's Lab\Cell Signalling Proteomics\Ana Levi\Exp11\QE1_MS_Ana_Levi_Exp11_Sample13.raw]	GLIPR1(216-230, no_mod);	61516.6	GLIPR1;	p33680	926	926	P48060	Glioma pathogenesis-related protein 1	GLIPR1	surface	machine learning	NA	266	1	1	SP:1-21;NC:22-233;TM:234-255;CY:256-266	phobius	NA	0.6148	2	ENSG00000139278	ENSP00000266659	NA	Unclassified	Unclassified	17;92	1
FCG2B_HUMAN	Low affinity immunoglobulin gamma Fc region receptor II-b OS=Homo sapiens OX=9606 GN=FCGR2B PE=1 SV=2	GTHSPESDSIQWFHNGNLIPTHTQPSYR	Deamidated (NQ)	802.627	48.6488	4	x'000000000001000000000000000000	-1.40185	-1.40185	-1.40185	48.6488	48.6488	150.14	0.0192263	0.0454593	29.96	27.6033	6	73	100	21.57	13681: Scan 18304 (rt=48.6488) [\\qmcr.qmul.ac.uk\rfs\HAEMONC\Pedro's Lab\Cell Signalling Proteomics\Ana Levi\Exp11\QE1_MS_Ana_Levi_Exp11_Sample13.raw]	FCGR2B(Q83);FCGR2C(Q83);	219344	FCGR2B; FCGR2C;	p10608	769	769	P31994	Low affinity immunoglobulin gamma Fc region receptor II-b	FCGR2B	surface	machine learning	NA	310	1	1	SP:1-17;NC:18-222;TM:223-246;CY:247-310	uniprot	NA	0.9481	1	ENSG00000072694	ENSP00000351497;ENSP00000404329	CD32	Receptors	IG;FcR	106;180;187	3
EVI2B_HUMAN	Protein EVI2B OS=Homo sapiens OX=9606 GN=EVI2B PE=1 SV=2	LFESSENIEDSNNPK	NA	861.895	38.1625	2	x'00000000000000000	2.97599	-0.346155	0.350801	38.061	38.4482	369.22	1.86026e-11	1.86026e-11	118.51	118.51	11	291	305	118.51	8754: Scan 12826 (rt=38.1625) [\\qmcr.qmul.ac.uk\rfs\HAEMONC\Pedro's Lab\Cell Signalling Proteomics\Ana Levi\Exp11\QE1_MS_Ana_Levi_Exp11_Sample13.raw]	EVI2B(290-305, no_mod);	91980.1	EVI2B;	p16517	798	798	P34910	Protein EVI2B	EVI2B	surface	machine learning	NA	448	1	1	SP:1-21;NC:22-202;TM:203-225;CY:226-448	uniprot	NA	0.8723	1	ENSG00000185862	ENSP00000333779;ENSP00000462682	CD361	Unclassified	Unclassified	16;50;114;314;353;368;437	2
AMPN_HUMAN	Aminopeptidase N OS=Homo sapiens OX=9606 GN=ANPEP PE=1 SV=4	AQIINDAFNLASAHK	NA	538.287	47.5544	3	x'00000000000000000	1.05718	-1.21352	0.49881	47.4582	47.6682	1786.43	6.62595e-09	6.62595e-09	95.29	95.29	17	659	673	95.29	13171: Scan 17742 (rt=47.5544) [\\qmcr.qmul.ac.uk\rfs\HAEMONC\Pedro's Lab\Cell Signalling Proteomics\Ana Levi\Exp11\QE1_MS_Ana_Levi_Exp11_Sample13.raw]	ANPEP(658-673, no_mod);	74310.6	ANPEP;	p01953	523	523	P15144	Aminopeptidase N	ANPEP	surface	pos. trainingset	NA	967	1	0	CY:1-11;TM:12-33;NC:34-967	uniprot - CSPA confirmed	surface	0.6296	2	ENSG00000166825	ENSP00000300060	CD13	Enzymes	3.4.11	42;128;234;265;319;527;573;625;681;735;818	11
NPTN_HUMAN	Neuroplastin OS=Homo sapiens OX=9606 GN=NPTN PE=1 SV=2	IVTSEEVIIR	NA	579.84	41.633	2	x'000000000000	-0.159804	-0.488051	-0.349842	41.4429	41.633	319.89	8.52679e-06	8.52679e-06	61.52	61.52	11	150	159	61.52	10401: Scan 14665 (rt=41.633) [\\qmcr.qmul.ac.uk\rfs\HAEMONC\Pedro's Lab\Cell Signalling Proteomics\Ana Levi\Exp11\QE1_MS_Ana_Levi_Exp11_Sample13.raw]	NPTN(149-159, no_mod);	588616	NPTN;	p14107	2869	2869	Q9Y639	Neuroplastin	NPTN	surface	pos. trainingset	NA	398	1	1	SP:1-28;NC:29-339;TM:340-360;CY:361-398	uniprot - CSPA confirmed	surface	0.7882	1	ENSG00000156642	ENSP00000342958	NA	Unclassified	Unclassified	171;197;229;284;296;317;382	6
LAT1_HUMAN	Large neutral amino acids transporter small subunit 1 OS=Homo sapiens OX=9606 GN=SLC7A5 PE=1 SV=2	WLLQGIFSTTVLCQK	NA	897.486	70.0857	2	x'00000000000000000	0.701635	-1.78588	0.43392	70.0857	70.1484	590.88	8.69053e-09	8.69053e-09	92.99	92.99	3	484	498	92.99	22804: Scan 28284 (rt=70.0857) [\\qmcr.qmul.ac.uk\rfs\HAEMONC\Pedro's Lab\Cell Signalling Proteomics\Ana Levi\Exp11\QE1_MS_Ana_Levi_Exp11_Sample13.raw]	SLC7A5(483-498, no_mod);	25673.7	SLC7A5;	p32515	1100	1100	Q01650	Large neutral amino acids transporter small subunit 1	SLC7A5	surface	pos. trainingset	NA	507	12	0	CY:1-51;TM:52-71;NC:72-82;TM:83-104;CY:105-136;TM:137-157;NC:158-169;TM:170-189;CY:190-199;TM:200-220;NC:221-239;TM:240-262;CY:263-273;TM:274-297;NC:298-319;TM:320-343;CY:344-369;TM:370-390;NC:391-395;TM:396-418;CY:419-430;TM:431-452;NC:453-458;TM:459-478;CY:479-507	phobius - prefered over uniprot based on cspa - CSPA confirmed	surface	0.8533	1	ENSG00000103257	ENSP00000261622;ENSP00000454323	NA	Transporters	SLC;APC;SLC7	49;230;340	1
S29A1_HUMAN	Equilibrative nucleoside transporter 1 OS=Homo sapiens OX=9606 GN=SLC29A1 PE=1 SV=3	EESGVSVSNSQPTNESHSIK	2 Deamidated (NQ)	706.66	28.4681	3	x'0000000001010000000000	7.43096	7.43096	7.43096	28.4681	28.4681	302.91	0.0877671	0.0877671	22.47	22.47	1	264	283	16.17	4229: Scan 7718 (rt=28.4681) [\\qmcr.qmul.ac.uk\rfs\HAEMONC\Pedro's Lab\Cell Signalling Proteomics\Ana Levi\Exp11\QE1_MS_Ana_Levi_Exp11_Sample13.raw]	SLC29A1(N272);SLC29A1(Q274);	14747.4	SLC29A1;	p05392	2330	2330	Q99808	Equilibrative nucleoside transporter 1	SLC29A1	surface	pos. trainingset	NA	456	11	0	CY:1-11;TM:12-32;NC:33-78;TM:79-98;CY:99-109;TM:110-130;NC:131-135;TM:136-159;CY:160-178;TM:179-199;NC:200-204;TM:205-226;CY:227-288;TM:289-307;NC:308-326;TM:327-344;CY:345-363;TM:364-382;NC:383-393;TM:394-418;CY:419-429;TM:430-452;NC:453-456	uniprot - CSPA confirmed	surface	0.5476	3	ENSG00000112759	ENSP00000360773;ENSP00000360778;ENSP00000360789;ENSP00000360796;ENSP00000360805;ENSP00000360820;ENSP00000377424;ENSP00000377427;ENSP00000392668	NA	Transporters	SLC;MFS;SLC29	48;277;288	1
HLAE_HUMAN	HLA class I histocompatibility antigen, alpha chain E OS=Homo sapiens OX=9606 GN=HLA-E PE=1 SV=4	FDNDAASPR	NA	496.726	24.0794	2	x'00000000000	-0.12608	-0.12608	-0.12608	24.0794	24.0794	586.63	2.01401e-05	2.01401e-05	55.71	55.71	1	57	65	53.04	2190: Scan 5421 (rt=24.0794) [\\qmcr.qmul.ac.uk\rfs\HAEMONC\Pedro's Lab\Cell Signalling Proteomics\Ana Levi\Exp11\QE1_MS_Ana_Levi_Exp11_Sample13.raw]	HLA-E(56-65, no_mod);	27571.9	HLA-E;	p07663	504	504	P13747	HLA class I histocompatibility antigen, alpha chain E	HLA-E	surface	machine learning	NA	358	1	1	SP:1-21;NC:22-302;TM:303-329;CY:330-358	uniprot - CSPA confirmed	NA	0.7505	1	ENSG00000206493;ENSG00000229252;ENSG00000233904;ENSG00000230254	ENSP00000373091;ENSP00000409910;ENSP00000390707;ENSP00000397420	NA	Miscellaneous	Ligand;MHC	107	1
ITA7_HUMAN	Integrin alpha-7 OS=Homo sapiens OX=9606 GN=ITGA7 PE=1 SV=3	QEPSMSWWPVSSAEK	NA	874.901	56.3653	2	x'00000000000000000	2.32064	-0.505783	-0.505783	56.3256	56.3653	740.79	3.38717e-05	3.38717e-05	56.36	56.36	3	972	986	56.36	17192: Scan 22146 (rt=56.3653) [\\qmcr.qmul.ac.uk\rfs\HAEMONC\Pedro's Lab\Cell Signalling Proteomics\Ana Levi\Exp11\QE1_MS_Ana_Levi_Exp11_Sample13.raw]	ITGA7(971-986, no_mod);	20558.5	ITGA7;	p23030	1212	1212	Q13683	Integrin alpha-7	ITGA7	surface	machine learning	NA	1181	1	1	SP:1-33;NC:34-1080;TM:1081-1104;CY:1105-1181	uniprot - CSPA confirmed	NA	0.8623	1	ENSG00000135424	ENSP00000452387	NA	Receptors	Other_receptors;Integrin	86;786;989;1025;1045	5
TSN2_HUMAN	Tetraspanin-2 OS=Homo sapiens OX=9606 GN=TSPAN2 PE=1 SV=2	HVQTMYEEAYNDYLK	Deamidated (NQ)	952.929	47.1837	2	x'00000000000100000	6.55516	6.55516	6.55516	47.1837	47.1837	90.94	0.0265626	0.0265626	26.93	26.93	1	119	133	7.13	13001: Scan 17555 (rt=47.1837) [\\qmcr.qmul.ac.uk\rfs\HAEMONC\Pedro's Lab\Cell Signalling Proteomics\Ana Levi\Exp11\QE1_MS_Ana_Levi_Exp11_Sample13.raw]	TSPAN2(N129);	9725.47	TSPAN2;	p11752	224	224	O60636	Tetraspanin-2	TSPAN2	surface	machine learning	NA	221	4	0	CY:1-11;TM:12-35;NC:36-54;TM:55-78;CY:79-86;TM:87-111;NC:112-187;TM:188-213;CY:214-221	uniprot - CSPA confirmed	NA	0.7405	2	ENSG00000134198	ENSP00000358529	NA	Miscellaneous	Other;Tetraspanin	139	1
LAMP2_HUMAN	Lysosome-associated membrane glycoprotein 2 OS=Homo sapiens OX=9606 GN=LAMP2 PE=1 SV=2	IPLNDLFR	NA	494.285	53.9644	2	x'0000000000	0.372001	-0.357811	0.128731	53.8945	53.9982	146.09	4.79052e-06	4.79052e-06	67.85	67.85	5	145	152	43.38	16134: Scan 20985 (rt=53.9644) [\\qmcr.qmul.ac.uk\rfs\HAEMONC\Pedro's Lab\Cell Signalling Proteomics\Ana Levi\Exp11\QE1_MS_Ana_Levi_Exp11_Sample13.raw]	LAMP2(144-152, no_mod);	26195.8	LAMP2;	p13396	496	496	P13473	Lysosome-associated membrane glycoprotein 2	LAMP2	surface	pos. trainingset	NA	410	1	1	SP:1-28;NC:29-375;TM:376-399;CY:400-410	uniprot - CSPA confirmed	surface	0.93	1	ENSG00000005893	ENSP00000200639	CD107b	Receptors	SCAR;Class_D	32;38;49;58;75;101;123;179;229;242;257;275;300;307;317;356	16
LAIR1_HUMAN	Leukocyte-associated immunoglobulin-like receptor 1 OS=Homo sapiens OX=9606 GN=LAIR1 PE=1 SV=1	ATVNGLPEK	Deamidated (NQ)	465.25	29.0407	2	x'00001000000	0.329568	-2.55686	-1.32905	28.9811	30.7153	608.39	7.7109e-05	7.7109e-05	52.4	52.4	13	224	232	44.16	4490: Scan 8014 (rt=29.0407) [\\qmcr.qmul.ac.uk\rfs\HAEMONC\Pedro's Lab\Cell Signalling Proteomics\Ana Levi\Exp11\QE1_MS_Ana_Levi_Exp11_Sample13.raw]	LAIR1(N227);	79586.3	LAIR1;	p02353	1438	1438	Q6GTX8	Leukocyte-associated immunoglobulin-like receptor 1	LAIR1	surface	pos. trainingset	NA	287	1	1	SP:1-21;NC:22-163;TM:164-186;CY:187-287	uniprot - CSPA confirmed	surface	0.9053	1	ENSG00000167613;ENSG00000276053;ENSG00000278154;ENSG00000274110;ENSG00000276163	ENSP00000301193;ENSP00000375622;ENSP00000418998;ENSP00000479682;ENSP00000479133;ENSP00000479707	CD305	Unclassified	Unclassified	69	1
4F2_HUMAN	4F2 cell-surface antigen heavy chain OS=Homo sapiens OX=9606 GN=SLC3A2 PE=1 SV=3	SLLHGDFHAFSAGPGLFSYIR	NA	573.795	58.9879	4	x'00000000000000000000000	0.538158	-0.614103	-0.387142	58.7874	59.0791	1658.54	9.34814e-07	9.34814e-07	75.1	75.1	12	535	555	62.58	18312: Scan 23370 (rt=58.9879) [\\qmcr.qmul.ac.uk\rfs\HAEMONC\Pedro's Lab\Cell Signalling Proteomics\Ana Levi\Exp11\QE1_MS_Ana_Levi_Exp11_Sample13.raw]	SLC3A2(534-555, no_mod);	22944.4	SLC3A2;	p26284	418	418	P08195	4F2 cell-surface antigen heavy chain	SLC3A2	surface	pos. trainingset	NA	630	1	0	CY:1-183;TM:184-205;NC:206-630	uniprot - CSPA confirmed	surface	0.694	2	ENSG00000168003	ENSP00000367122	CD98	Transporters	SLC;Other;SLC3	365;381;424;506	4
PTPRF_HUMAN	Receptor-type tyrosine-protein phosphatase F OS=Homo sapiens OX=9606 GN=PTPRF PE=1 SV=2	GVEGSDYINASFLDGYR	NA	931.931	57.704	2	x'0000000000000000000	-0.570938	-2.9879	-0.732069	57.6494	58.0216	3282.81	1.14423e-10	1.14423e-10	111.51	111.51	16	1688	1704	111.36	17774: Scan 22779 (rt=57.704) [\\qmcr.qmul.ac.uk\rfs\HAEMONC\Pedro's Lab\Cell Signalling Proteomics\Ana Levi\Exp11\QE1_MS_Ana_Levi_Exp11_Sample13.raw]	PTPRF(1687-1704, no_mod);	99203.7	PTPRF;	p10712	469	469	P10586	Receptor-type tyrosine-protein phosphatase F	PTPRF	surface	machine learning	NA	1907	1	1	SP:1-29;NC:30-1261;TM:1262-1284;CY:1285-1907	uniprot - CSPA confirmed	NA	0.9341	1	ENSG00000142949	ENSP00000353030	NA	Receptors	Other_receptors;ReceptorTypePhosphatases	117;250;295;721;966;1696;1731	5
AAAT_HUMAN	Neutral amino acid transporter B(0) OS=Homo sapiens OX=9606 GN=SLC1A5 PE=1 SV=2	LGPEGELLIR	NA	548.822	48.9125	2	x'000000000000	0.313975	-8.64899	-0.0146035	48.482	48.9125	843.18	1.01414e-08	1.01414e-08	86.66	86.66	9	248	257	77.24	13802: Scan 18437 (rt=48.9125) [\\qmcr.qmul.ac.uk\rfs\HAEMONC\Pedro's Lab\Cell Signalling Proteomics\Ana Levi\Exp11\QE1_MS_Ana_Levi_Exp11_Sample13.raw]	SLC1A5(247-257, no_mod);	34720.7	SLC1A5;	p16864	1279	1279	Q15758	Neutral amino acid transporter B(0)	SLC1A5	surface	machine learning	NA	541	10	0	CY:1-51;TM:52-76;NC:77-97;TM:98-118;CY:119-128;TM:129-153;NC:154-227;TM:228-246;CY:247-265;TM:266-290;NC:291-301;TM:302-328;CY:329-335;TM:336-357;NC:358-373;TM:374-393;CY:394-399;TM:400-420;NC:421-425;TM:426-446;CY:447-541	uniprot - CSPA confirmed	NA	0.8104	1	ENSG00000105281	ENSP00000444408	NA	Transporters	SLC;Other;SLC1	163;212	2
CD33_HUMAN	Myeloid cell surface antigen CD33 OS=Homo sapiens OX=9606 GN=CD33 PE=1 SV=2	LLGDPSR	NA	379.214	28.8128	2	x'000000000	0.891047	-0.35166	-0.35166	28.7039	28.9669	329.2	0.00107001	0.00107001	35.99	35.99	6	92	98	17.44	4387: Scan 7901 (rt=28.8128) [\\qmcr.qmul.ac.uk\rfs\HAEMONC\Pedro's Lab\Cell Signalling Proteomics\Ana Levi\Exp11\QE1_MS_Ana_Levi_Exp11_Sample13.raw]	CD33(91-98, no_mod);	199645	CD33;	p17660	588	588	P20138	Myeloid cell surface antigen CD33	CD33	surface	pos. trainingset	NA	364	1	1	SP:1-16;NC:17-257;TM:258-282;CY:283-364	uniprot - CSPA confirmed	surface	0.9753	1	ENSG00000105383	ENSP00000262262	CD33	Miscellaneous	StructuralAndAdhesion;IG_AdhesionProteins	100;113;160;209;230;297	5
IGSF8_HUMAN	Immunoglobulin superfamily member 8 OS=Homo sapiens OX=9606 GN=IGSF8 PE=1 SV=1	VLPDVLQVSAAPPGPR	NA	808.462	52.8191	2	x'000000000000000000	-0.123846	-2.01869	-0.123846	52.6947	52.992	492.72	2.00609e-08	2.00609e-08	87.25	87.25	17	148	163	87.25	15607: Scan 20413 (rt=52.8191) [\\qmcr.qmul.ac.uk\rfs\HAEMONC\Pedro's Lab\Cell Signalling Proteomics\Ana Levi\Exp11\QE1_MS_Ana_Levi_Exp11_Sample13.raw]	IGSF8(147-163, no_mod);	72564.1	IGSF8;	p30965	2175	2175	Q969P0	Immunoglobulin superfamily member 8	IGSF8	surface	pos. trainingset	NA	613	1	1	SP:1-27;NC:28-579;TM:580-606;CY:607-613	uniprot - CSPA confirmed	surface	0.486	3	ENSG00000162729	ENSP00000316664;ENSP00000357065;ENSP00000477565	CD316	Receptors	IG;OtherOther	50;327;463	3
CL12A_HUMAN	C-type lectin domain family 12 member A OS=Homo sapiens OX=9606 GN=CLEC12A PE=1 SV=3	SYDYWLGLSPEEDSTR	NA	639.955	58.9115	3	x'000000000000000000	-0.410571	-1.11486	-0.958348	58.8453	59.0838	227.83	5.83973e-06	5.83973e-06	62.75	62.75	14	186	201	62.75	18281: Scan 23335 (rt=58.9115) [\\qmcr.qmul.ac.uk\rfs\HAEMONC\Pedro's Lab\Cell Signalling Proteomics\Ana Levi\Exp11\QE1_MS_Ana_Levi_Exp11_Sample13.raw]	CLEC12A(185-201, no_mod);	68108.1	CLEC12A;	p27398	1391	1391	Q5QGZ9	C-type lectin domain family 12 member A	CLEC12A	surface	pos. trainingset	NA	265	1	0	CY:1-42;TM:43-66;NC:67-265	uniprot - CSPA confirmed	surface	0.6289	2	ENSG00000172322	ENSP00000347916	NA	Receptors	SCAR;Class_E	14;80;88;98;105;165;210	6
CXCR4_HUMAN	C-X-C chemokine receptor type 4 OS=Homo sapiens OX=9606 GN=CXCR4 PE=1 SV=1	RGGHSSVSTESESSSFHSS	NA	651.284	20.6484	3	x'000000000000000000000	0.629988	-1.04622	-0.953954	20.4127	20.9398	232.84	1.69954e-05	1.69954e-05	56.27	56.27	8	334	352	56.27	778: Scan 3803 (rt=20.6484) [\\qmcr.qmul.ac.uk\rfs\HAEMONC\Pedro's Lab\Cell Signalling Proteomics\Ana Levi\Exp11\QE1_MS_Ana_Levi_Exp11_Sample13.raw]	CXCR4(333-352, no_mod);	15316	CXCR4;	p24770	1060	1060	P61073	C-X-C chemokine receptor type 4	CXCR4	surface	machine learning	NA	352	7	0	NC:1-41;TM:42-64;CY:65-77;TM:78-100;NC:101-113;TM:114-135;CY:136-154;TM:155-175;NC:176-196;TM:197-222;CY:223-241;TM:242-261;NC:262-283;TM:284-305;CY:306-352	uniprot	NA	0.9222	1	ENSG00000121966	ENSP00000241393	CD184	Receptors	GPCR;Rhodopsin	11;176	2
MRP1_HUMAN	Multidrug resistance-associated protein 1 OS=Homo sapiens OX=9606 GN=ABCC1 PE=1 SV=3	VDANEEVEALIVK	NA	714.883	53.8988	2	x'000000000000000	0.112064	-1.27473	-0.280161	53.7928	54.0553	1796.81	3.00398e-09	3.00398e-09	99.15	99.15	11	291	303	99.15	16102: Scan 20952 (rt=53.8988) [\\qmcr.qmul.ac.uk\rfs\HAEMONC\Pedro's Lab\Cell Signalling Proteomics\Ana Levi\Exp11\QE1_MS_Ana_Levi_Exp11_Sample13.raw]	ABCC1(290-303, no_mod);	110197	ABCC1;	p29669	792	792	P33527	Multidrug resistance-associated protein 1	ABCC1	surface	pos. trainingset	NA	1531	17	0	NC:1-36;TM:37-56;CY:57-75;TM:76-94;NC:95-99;TM:100-124;CY:125-135;TM:136-153;NC:154-172;TM:173-191;CY:192-315;TM:316-335;NC:336-362;TM:363-385;CY:386-436;TM:437-459;NC:460-464;TM:465-485;CY:486-542;TM:543-571;NC:572-590;TM:591-611;CY:612-968;TM:969-991;NC:992-1023;TM:1024-1045;CY:1046-1089;TM:1090-1110;NC:1111-1115;TM:1116-1134;CY:1135-1199;TM:1200-1220;NC:1221-1226;TM:1227-1247;CY:1248-1531	uniprot - CSPA confirmed	surface	0.7953	1	ENSG00000103222;ENSG00000278183	ENSP00000382342;ENSP00000483316	NA	Transporters	Active_transporters;ABCC	19;23;71;354;648;719;767;819;929;1006;1156;1314;1344;1429	4
ITAM_HUMAN	Integrin alpha-M OS=Homo sapiens OX=9606 GN=ITGAM PE=1 SV=2	GFGQSVVQLQGSR	NA	454.909	42.644	3	x'000000000000000	-0.384077	-0.384077	-0.384077	42.644	42.644	1907.03	0.0802696	0.0802696	24.6	24.6	1	33	45	24.6	10502: Scan 14830 (rt=42.644) [\\qmcr.qmul.ac.uk\rfs\HAEMONC\Pedro's Lab\Cell Signalling Proteomics\Ana Levi\Exp11\QE1_MS_Ana_Levi_Exp11_Sample13R.raw]	ITGAM(32-45, no_mod);	16561.2	ITGAM;	p09310	481	481	P11215	Integrin alpha-M	ITGAM	surface	machine learning	NA	1152	1	1	SP:1-16;NC:17-1107;TM:1108-1130;CY:1131-1152	uniprot - CSPA confirmed	NA	0.8663	1	ENSG00000169896	ENSP00000287497	CD11b	Receptors	Other_receptors;Integrin	86;240;391;469;692;696;734;801;880;900;911;940;946;978;993;1021;1044;1050;1075	19
F1712_HUMAN	Protein FAM171A2 OS=Homo sapiens OX=9606 GN=FAM171A2 PE=1 SV=1	SAEGPGGLEPGLEEHR	NA	545.598	34.6542	3	x'000000000000000000	0.165262	0.165262	0.165262	34.6542	34.6542	81.33	0.0565366	0.0565366	25.95	25.95	1	446	461	25.95	6809: Scan 10691 (rt=34.6542) [\\qmcr.qmul.ac.uk\rfs\HAEMONC\Pedro's Lab\Cell Signalling Proteomics\Ana Levi\Exp11\QE1_MS_Ana_Levi_Exp11_Sample13R.raw]	FAM171A2(445-461, no_mod);	20463.8	FAM171A2;	p25214	66	66	A8MVW0	Protein FAM171A2	FAM171A2	surface	machine learning	NA	826	1	1	SP:1-26;NC:27-315;TM:316-339;CY:340-826	uniprot - CSPA confirmed	NA	0.7425	2	ENSG00000161682	ENSP00000293443	NA	Unclassified	Unclassified	66;201;221;265;623	4
GPR84_HUMAN	G-protein coupled receptor 84 OS=Homo sapiens OX=9606 GN=GPR84 PE=2 SV=1	LASGGPSEGISSEPVSAATTQTLEGDSSEVGDQINSK	NA	1202.57	51.7238	3	x'000000000000000000000000000000000000000	-1.33965	-2.00545	-2.00545	51.7238	51.8373	59.2	2.40453e-05	2.40453e-05	59.2	59.2	3	245	281	59.2	14664: Scan 19428 (rt=51.7238) [\\qmcr.qmul.ac.uk\rfs\HAEMONC\Pedro's Lab\Cell Signalling Proteomics\Ana Levi\Exp11\QE1_MS_Ana_Levi_Exp11_Sample13R.raw]	GPR84(244-281, no_mod);	18274.5	GPR84;	p15799	2564	2564	Q9NQS5	G-protein coupled receptor 84	GPR84	surface	pos. trainingset	NA	396	7	0	NC:1-22;TM:23-46;CY:47-56;TM:57-76;NC:77-95;TM:96-120;CY:121-139;TM:140-161;NC:162-179;TM:180-201;CY:202-319;TM:320-340;NC:341-351;TM:352-372;CY:373-396	uniprot	surface	0.9048	1	ENSG00000139572	ENSP00000267015;ENSP00000450310	NA	Receptors	GPCR;Rhodopsin	3;8;61;357	2
MRP1_HUMAN	Multidrug resistance-associated protein 1 OS=Homo sapiens OX=9606 GN=ABCC1 PE=1 SV=3	QPLEGSDLWSLNK	Gln->pyro-Glu (N-term Q)	735.365	65.7242	2	x'200000000000000	-3.80945	-3.80945	-3.80945	65.7242	65.7242	1644.96	0.0775869	0.0775869	27.91	27.91	1	234	246	27.91	20613: Scan 25914 (rt=65.7242) [\\qmcr.qmul.ac.uk\rfs\HAEMONC\Pedro's Lab\Cell Signalling Proteomics\Ana Levi\Exp11\QE1_MS_Ana_Levi_Exp11_Sample13R.raw]	ABCC1(R233);	4482.29	ABCC1;	p23980	792	792	P33527	Multidrug resistance-associated protein 1	ABCC1	surface	pos. trainingset	NA	1531	17	0	NC:1-36;TM:37-56;CY:57-75;TM:76-94;NC:95-99;TM:100-124;CY:125-135;TM:136-153;NC:154-172;TM:173-191;CY:192-315;TM:316-335;NC:336-362;TM:363-385;CY:386-436;TM:437-459;NC:460-464;TM:465-485;CY:486-542;TM:543-571;NC:572-590;TM:591-611;CY:612-968;TM:969-991;NC:992-1023;TM:1024-1045;CY:1046-1089;TM:1090-1110;NC:1111-1115;TM:1116-1134;CY:1135-1199;TM:1200-1220;NC:1221-1226;TM:1227-1247;CY:1248-1531	uniprot - CSPA confirmed	surface	0.7953	1	ENSG00000103222;ENSG00000278183	ENSP00000382342;ENSP00000483316	NA	Transporters	Active_transporters;ABCC	19;23;71;354;648;719;767;819;929;1006;1156;1314;1344;1429	4
AT1A2_HUMAN	Sodium/potassium-transporting ATPase subunit alpha-2 OS=Homo sapiens OX=9606 GN=ATP1A2 PE=1 SV=1	LIIVEGCQR	NA	544.301	37.6117	2	x'00000000000	1.17064	-0.688395	0.250325	37.4526	37.7476	890.94	1.3143e-05	1.3143e-05	63.23	63.23	34	696	704	46.26	8155: Scan 12208 (rt=37.6117) [\\qmcr.qmul.ac.uk\rfs\HAEMONC\Pedro's Lab\Cell Signalling Proteomics\Ana Levi\Exp11\QE1_MS_Ana_Levi_Exp11_Sample13R.raw]	ATP12A(713-722, no_mod);ATP1A1(698-707, no_mod);ATP1A2(695-704, no_mod);ATP1A3(688-697, no_mod);ATP1A4(704-713, no_mod);	439162	ATP12A; ATP1A1; ATP1A2; ATP1A3; ATP1A4;	p17168	963	963	P50993	Sodium/potassium-transporting ATPase subunit alpha-2	ATP1A2	surface	machine learning	NA	1020	10	0	CY:1-93;TM:94-112;NC:113-127;TM:128-147;CY:148-288;TM:289-310;NC:311-316;TM:317-342;CY:343-772;TM:773-793;NC:794-798;TM:799-822;CY:823-845;TM:846-869;NC:870-909;TM:910-929;CY:930-949;TM:950-968;NC:969-981;TM:982-998;CY:999-1020	uniprot	NA	0.6507	2	ENSG00000018625	ENSP00000354490	NA	Transporters	Active_transporters;P-ATPase	213;437;481;635;681;717	0
CD48_HUMAN	CD48 antigen OS=Homo sapiens OX=9606 GN=CD48 PE=1 SV=2	IVEWDSR	NA	452.73	36.2836	2	x'000000000	6.66887	-1.69905	-0.392941	36.0065	36.3814	145.75	2.58139e-05	2.58139e-05	57.99	57.99	18	66	72	46.9	7525: Scan 11514 (rt=36.2836) [\\qmcr.qmul.ac.uk\rfs\HAEMONC\Pedro's Lab\Cell Signalling Proteomics\Ana Levi\Exp11\QE1_MS_Ana_Levi_Exp11_Sample13R.raw]	CD48(65-72, no_mod);	142581	CD48;	p14018	438	438	P09326	CD48 antigen	CD48	surface	GPI (UniProt)	NA	243	0	1	SP:1-28;NC:29-243	uniprot - CSPA based sp-noncyt - CSPA confirmed	NA	0.7764	1 (nonTM)	ENSG00000117091	ENSP00000357025	CD48	Unclassified	Unclassified	40;44;104;162;189;206	6
PTPRG_HUMAN	Receptor-type tyrosine-protein phosphatase gamma OS=Homo sapiens OX=9606 GN=PTPRG PE=1 SV=4	VVPNESIPIIPIPDDMEAIPVK	NA	796.103	67.812	3	x'000000000000000000000000	0.464514	-0.755465	-0.554231	67.5198	67.812	686.74	0.0169966	0.0169966	29.28	29.28	8	810	831	29.28	21439: Scan 26824 (rt=67.812) [\\qmcr.qmul.ac.uk\rfs\HAEMONC\Pedro's Lab\Cell Signalling Proteomics\Ana Levi\Exp11\QE1_MS_Ana_Levi_Exp11_Sample13R.raw]	PTPRG(809-831, no_mod);	37380.8	PTPRG;	p32162	633	633	P23470	Receptor-type tyrosine-protein phosphatase gamma	PTPRG	surface	machine learning	NA	1445	1	1	SP:1-19;NC:20-736;TM:737-762;CY:763-1445	uniprot - CSPA confirmed	NA	0.976	1	ENSG00000144724	ENSP00000418112	NA	Receptors	Other_receptors;ReceptorTypePhosphatases	109;113;156;359;444;619;631;722;813;863;1181;1207;1252	8
S26A6_HUMAN	Solute carrier family 26 member 6 OS=Homo sapiens OX=9606 GN=SLC26A6 PE=1 SV=1	DTQALLSATQAMDLR	NA	817.415	57.4905	2	x'00000000000000000	1.02032	-0.425033	-0.412784	57.3025	57.534	334.65	3.38651e-10	3.38651e-10	109	109	11	11	25	93.08	17207: Scan 22215 (rt=57.4905) [\\qmcr.qmul.ac.uk\rfs\HAEMONC\Pedro's Lab\Cell Signalling Proteomics\Ana Levi\Exp11\QE1_MS_Ana_Levi_Exp11_Sample13R.raw]	SLC26A6(10-25, no_mod);	141836	SLC26A6;	p04461	2359	2359	Q9BXS9	Solute carrier family 26 member 6	SLC26A6	surface	machine learning	NA	759	8	0	CY:1-110;TM:111-136;NC:137-186;TM:187-210;CY:211-263;TM:264-283;NC:284-294;TM:295-313;CY:314-345;TM:346-368;NC:369-379;TM:380-400;CY:401-413;TM:414-434;NC:435-482;TM:483-506;CY:507-759	uniprot - CSPA confirmed	NA	0.7066	2	ENSG00000225697	ENSP00000351597;ENSP00000378920	NA	Transporters	SLC;APC;SLC26	167;172;614	2
PTPRC_HUMAN	Receptor-type tyrosine-protein phosphatase C OS=Homo sapiens OX=9606 GN=PTPRC PE=1 SV=3	QLMNVEPIHADILLETYK	Gln->pyro-Glu (N-term Q)	704.035	67.8033	3	x'20000000000000000000	1.75337	-0.75009	-0.0673279	67.5481	67.8364	2386.88	2.60764e-07	2.60764e-07	79.34	79.34	15	626	643	79.34	21435: Scan 26820 (rt=67.8033) [\\qmcr.qmul.ac.uk\rfs\HAEMONC\Pedro's Lab\Cell Signalling Proteomics\Ana Levi\Exp11\QE1_MS_Ana_Levi_Exp11_Sample13R.raw]	PTPRC(K625);	66204.6	PTPRC;	p23701	423	423	P08575	Receptor-type tyrosine-protein phosphatase C	PTPRC	surface	machine learning	NA	1304	1	1	SP:1-23;NC:24-575;TM:576-597;CY:598-1304	uniprot	NA	0.978	1	ENSG00000081237;ENSG00000262418	ENSP00000356346;ENSP00000461074;ENSP00000458322;ENSP00000471843	CD45	Receptors	Other_receptors;ReceptorTypePhosphatases	78;90;95;184;190;197;232;260;270;276;335;378;419;468;488;529;707;919;966;1017;1122;1150	16
SIG10_HUMAN	Sialic acid-binding Ig-like lectin 10 OS=Homo sapiens OX=9606 GN=SIGLEC10 PE=1 SV=3	DAQMQDESQYFFR	NA	832.854	53.6898	2	x'000000000000000	1.0116	-0.599269	-0.599269	53.6028	53.6898	134.28	5.51402e-09	5.51402e-09	88.92	88.92	3	107	119	88.92	15546: Scan 20408 (rt=53.6898) [\\qmcr.qmul.ac.uk\rfs\HAEMONC\Pedro's Lab\Cell Signalling Proteomics\Ana Levi\Exp11\QE1_MS_Ana_Levi_Exp11_Sample13R.raw]	SIGLEC10(106-119, no_mod);	18557.3	SIGLEC10;	p02988	2233	2233	Q96LC7	Sialic acid-binding Ig-like lectin 10	SIGLEC10	surface	pos. trainingset	NA	697	1	1	SP:1-16;NC:17-550;TM:551-571;CY:572-697	uniprot - CSPA confirmed	surface	0.95	1	ENSG00000142512	ENSP00000345243	NA	Miscellaneous	StructuralAndAdhesion;IG_AdhesionProteins	100;355;364;486;504	5
CNNM3_HUMAN	Metal transporter CNNM3 OS=Homo sapiens OX=9606 GN=CNNM3 PE=1 SV=1	WTLALAPR	NA	464.275	50.3992	2	x'0000000000	0.92819	0.0215858	0.582817	50.1255	50.3992	415.8	4.96239e-05	4.96239e-05	51.4	51.4	9	247	254	51.4	14065: Scan 18769 (rt=50.3992) [\\qmcr.qmul.ac.uk\rfs\HAEMONC\Pedro's Lab\Cell Signalling Proteomics\Ana Levi\Exp11\QE1_MS_Ana_Levi_Exp11_Sample13R.raw]	CNNM3(246-254, no_mod);	30316.1	CNNM3;	p32644	1774	1774	Q8NE01	Metal transporter CNNM3	CNNM3	surface	pos. trainingset	NA	707	3	1	SP:1-27;NC:28-190;TM:191-214;CY:215-220;TM:221-243;NC:244-257;TM:258-280;CY:281-707	phobius - prefered over uniprot based on cspa - CSPA confirmed	surface	0.4194	3	ENSG00000168763	ENSP00000305449	NA	Unclassified	Unclassified	73;395	1
BASI_HUMAN	Basigin OS=Homo sapiens OX=9606 GN=BSG PE=1 SV=2	SELHIENLNMEADPGQYR	Oxidation (M)	711.329	42.2851	3	x'00000000003000000000	1.63916	-3.42898	-1.6692	42.1918	46.8448	401.69	1.221e-05	2.56422e-05	61.36	60.04	9	283	300	57.81	10330: Scan 14641 (rt=42.2851) [\\qmcr.qmul.ac.uk\rfs\HAEMONC\Pedro's Lab\Cell Signalling Proteomics\Ana Levi\Exp11\QE1_MS_Ana_Levi_Exp11_Sample13R.raw]	BSG(M292);	107145	BSG;	p25562	821	821	P35613	Basigin	BSG	surface	pos. trainingset	NA	385	1	1	SP:1-21;NC:22-323;TM:324-345;CY:346-385	uniprot - CSPA confirmed	surface	0.9242	1	ENSG00000172270	ENSP00000333769	CD147	Unclassified	Unclassified	64;160;268;302;383	4
ITA6_HUMAN	Integrin alpha-6 OS=Homo sapiens OX=9606 GN=ITGA6 PE=1 SV=5	LIATFPDTLTYSAYR	NA	866.451	57.9058	2	x'00000000000000000	-0.344332	-2.13532	-0.402106	57.7099	58.0506	970.724	1.97729e-08	1.97729e-08	91.01	91.01	13	739	753	91.01	17384: Scan 22408 (rt=57.9058) [\\qmcr.qmul.ac.uk\rfs\HAEMONC\Pedro's Lab\Cell Signalling Proteomics\Ana Levi\Exp11\QE1_MS_Ana_Levi_Exp11_Sample13R.raw]	ITGA6(738-753, no_mod);	76880.2	ITGA6;	p17076	627	627	P23229	Integrin alpha-6	ITGA6	surface	pos. trainingset	NA	1130	1	1	SP:1-23;NC:24-1052;TM:1053-1076;CY:1077-1130	uniprot - CSPA confirmed	surface	0.9405	1	ENSG00000091409	ENSP00000406694	CD49f	Receptors	Other_receptors;Integrin	78;223;323;409;770;787;930;966;997;1126	9
ITA7_HUMAN	Integrin alpha-7 OS=Homo sapiens OX=9606 GN=ITGA7 PE=1 SV=3	VDIDQGADMQK	NA	610.284	32.7301	2	x'0000000000000	4.39371	-4.0261	-1.66263	32.5473	32.7882	704.11	2.49647e-07	2.49647e-07	76.69	76.69	12	106	116	73.52	5948: Sum of 2 scans. Range 9698 (rt=32.7268) to 9702 (rt=32.7333) [\\qmcr.qmul.ac.uk\rfs\HAEMONC\Pedro's Lab\Cell Signalling Proteomics\Ana Levi\Exp11\QE1_MS_Ana_Levi_Exp11_Sample13R.raw]	ITGA7(105-116, no_mod);	54137.7	ITGA7;	p29713	1212	1212	Q13683	Integrin alpha-7	ITGA7	surface	machine learning	NA	1181	1	1	SP:1-33;NC:34-1080;TM:1081-1104;CY:1105-1181	uniprot - CSPA confirmed	NA	0.8623	1	ENSG00000135424	ENSP00000452387	NA	Receptors	Other_receptors;Integrin	86;786;989;1025;1045	5
4F2_HUMAN	4F2 cell-surface antigen heavy chain OS=Homo sapiens OX=9606 GN=SLC3A2 PE=1 SV=3	LLTSFLPAQLLR	NA	686.422	65.4563	2	x'00000000000000	4.21349	-0.863712	-0.520853	65.2787	65.9109	1556.48	3.25416e-07	0.000203487	68.2	52.665	38	440	451	68.2	20499: Scan 25794 (rt=65.4563) [\\qmcr.qmul.ac.uk\rfs\HAEMONC\Pedro's Lab\Cell Signalling Proteomics\Ana Levi\Exp11\QE1_MS_Ana_Levi_Exp11_Sample13R.raw]	SLC3A2(439-451, no_mod);	90569.2	SLC3A2;	p18013	418	418	P08195	4F2 cell-surface antigen heavy chain	SLC3A2	surface	pos. trainingset	NA	630	1	0	CY:1-183;TM:184-205;NC:206-630	uniprot - CSPA confirmed	surface	0.694	2	ENSG00000168003	ENSP00000367122	CD98	Transporters	SLC;Other;SLC3	365;381;424;506	4
MRP1_HUMAN	Multidrug resistance-associated protein 1 OS=Homo sapiens OX=9606 GN=ABCC1 PE=1 SV=3	HINVTINGGEK	NA	591.318	27.1566	2	x'0000000000000	0.289678	-0.438753	-0.404872	27.0094	27.1566	1644.96	2.58246e-08	2.58246e-08	88.69	88.69	6	1312	1322	82.11	3391: Scan 6811 (rt=27.1566) [\\qmcr.qmul.ac.uk\rfs\HAEMONC\Pedro's Lab\Cell Signalling Proteomics\Ana Levi\Exp11\QE1_MS_Ana_Levi_Exp11_Sample13R.raw]	ABCC1(1311-1322, no_mod);	15159.6	ABCC1;	p11261	792	792	P33527	Multidrug resistance-associated protein 1	ABCC1	surface	pos. trainingset	NA	1531	17	0	NC:1-36;TM:37-56;CY:57-75;TM:76-94;NC:95-99;TM:100-124;CY:125-135;TM:136-153;NC:154-172;TM:173-191;CY:192-315;TM:316-335;NC:336-362;TM:363-385;CY:386-436;TM:437-459;NC:460-464;TM:465-485;CY:486-542;TM:543-571;NC:572-590;TM:591-611;CY:612-968;TM:969-991;NC:992-1023;TM:1024-1045;CY:1046-1089;TM:1090-1110;NC:1111-1115;TM:1116-1134;CY:1135-1199;TM:1200-1220;NC:1221-1226;TM:1227-1247;CY:1248-1531	uniprot - CSPA confirmed	surface	0.7953	1	ENSG00000103222;ENSG00000278183	ENSP00000382342;ENSP00000483316	NA	Transporters	Active_transporters;ABCC	19;23;71;354;648;719;767;819;929;1006;1156;1314;1344;1429	4
AT1A1_HUMAN	Sodium/potassium-transporting ATPase subunit alpha-1 OS=Homo sapiens OX=9606 GN=ATP1A1 PE=1 SV=1	CIELCCGSVK	NA	613.273	35.9403	2	x'000000000000	0.442619	-2.17063	-0.341356	35.6956	36.0801	2616.47	0.000275614	0.000275614	44.49	44.49	17	459	468	43.43	7370: Scan 11336 (rt=35.9403) [\\qmcr.qmul.ac.uk\rfs\HAEMONC\Pedro's Lab\Cell Signalling Proteomics\Ana Levi\Exp11\QE1_MS_Ana_Levi_Exp11_Sample13R.raw]	ATP1A1(458-468, no_mod);	36993.3	ATP1A1;	p02776	381	381	P05023	Sodium/potassium-transporting ATPase subunit alpha-1	ATP1A1	surface	pos. trainingset	NA	1023	10	0	CY:1-95;TM:96-114;NC:115-129;TM:130-149;CY:150-290;TM:291-312;NC:313-318;TM:319-344;CY:345-775;TM:776-796;NC:797-801;TM:802-824;CY:825-848;TM:849-872;NC:873-912;TM:913-932;CY:933-952;TM:953-970;NC:971-984;TM:985-1002;CY:1003-1023	uniprot	surface	0.5464	3	ENSG00000163399	ENSP00000295598	NA	Transporters	Active_transporters;P-ATPase	215;405;483;497;638;720	0
S12A6_HUMAN	Solute carrier family 12 member 6 OS=Homo sapiens OX=9606 GN=SLC12A6 PE=1 SV=2	IFTVAQLEDNSIQMK	NA	868.952	56.0176	2	x'00000000000000000	4.07515	1.11413	4.07515	55.9797	56.0176	64.43	0.00919615	0.00919615	34.22	34.22	2	943	957	34.22	16566: Scan 21524 (rt=56.0176) [\\qmcr.qmul.ac.uk\rfs\HAEMONC\Pedro's Lab\Cell Signalling Proteomics\Ana Levi\Exp11\QE1_MS_Ana_Levi_Exp11_Sample13R.raw]	SLC12A6(942-957, no_mod);	8062.66	SLC12A6;	p12324	2701	2701	Q9UHW9	Solute carrier family 12 member 6	SLC12A6	surface	pos. trainingset	NA	1150	12	0	CY:1-185;TM:186-208;NC:209-219;TM:220-247;CY:248-267;TM:268-296;NC:297-319;TM:320-339;CY:340-345;TM:346-364;NC:365-476;TM:477-501;CY:502-520;TM:521-546;NC:547-565;TM:566-585;CY:586-620;TM:621-642;NC:643-647;TM:648-666;CY:667-677;TM:678-695;NC:696-700;TM:701-717;CY:718-1150	uniprot - CSPA confirmed	surface	0.8474	1	ENSG00000140199	ENSP00000346112;ENSP00000453473;ENSP00000454168	NA	Transporters	SLC;APC;SLC12	118;155;158;171;379;398;411;417;428;504;895;1096	5
4F2_HUMAN	4F2 cell-surface antigen heavy chain OS=Homo sapiens OX=9606 GN=SLC3A2 PE=1 SV=3	VKDALEFWLQAGVDGFQVR	NA	726.715	68.2306	3	x'000000000000000000000	0.550726	-2.37056	-2.37056	68.1623	72.2244	1556.48	8.19262e-05	8.19262e-05	54.53	54.53	6	330	348	53.03	21603: Scan 27006 (rt=68.2306) [\\qmcr.qmul.ac.uk\rfs\HAEMONC\Pedro's Lab\Cell Signalling Proteomics\Ana Levi\Exp11\QE1_MS_Ana_Levi_Exp11_Sample13R.raw]	SLC3A2(329-348, no_mod);	6803.43	SLC3A2;	p30637	418	418	P08195	4F2 cell-surface antigen heavy chain	SLC3A2	surface	pos. trainingset	NA	630	1	0	CY:1-183;TM:184-205;NC:206-630	uniprot - CSPA confirmed	surface	0.694	2	ENSG00000168003	ENSP00000367122	CD98	Transporters	SLC;Other;SLC3	365;381;424;506	4
F1712_HUMAN	Protein FAM171A2 OS=Homo sapiens OX=9606 GN=FAM171A2 PE=1 SV=1	LALSEDTEPSSSESR	NA	804.373	34.6959	2	x'00000000000000000	-1.01137	-1.01137	-1.01137	34.6959	34.6959	81.33	9.17009e-05	9.17009e-05	55.38	55.38	1	724	738	55.38	6827: Scan 10712 (rt=34.6959) [\\qmcr.qmul.ac.uk\rfs\HAEMONC\Pedro's Lab\Cell Signalling Proteomics\Ana Levi\Exp11\QE1_MS_Ana_Levi_Exp11_Sample13R.raw]	FAM171A2(723-738, no_mod);	7210.72	FAM171A2;	p15711	66	66	A8MVW0	Protein FAM171A2	FAM171A2	surface	machine learning	NA	826	1	1	SP:1-26;NC:27-315;TM:316-339;CY:340-826	uniprot - CSPA confirmed	NA	0.7425	2	ENSG00000161682	ENSP00000293443	NA	Unclassified	Unclassified	66;201;221;265;623	4
AT1B3_HUMAN	Sodium/potassium-transporting ATPase subunit beta-3 OS=Homo sapiens OX=9606 GN=ATP1B3 PE=1 SV=1	SLNQSLAEWK	NA	588.307	44.2227	2	x'000000000000	0.171974	-0.934789	-0.185595	43.8983	44.3445	451.85	6.90498e-06	6.90498e-06	65.97	65.97	7	8	17	60.72	11222: Scan 15632 (rt=44.2227) [\\qmcr.qmul.ac.uk\rfs\HAEMONC\Pedro's Lab\Cell Signalling Proteomics\Ana Levi\Exp11\QE1_MS_Ana_Levi_Exp11_Sample13R.raw]	ATP1B3(7-17, no_mod);	265131	ATP1B3;	p26329	995	995	P54709	Sodium/potassium-transporting ATPase subunit beta-3	ATP1B3	surface	pos. trainingset	NA	279	1	0	CY:1-37;TM:38-61;NC:62-279	uniprot - CSPA confirmed	surface	0.6797	2	ENSG00000069849	ENSP00000286371	CD298	Transporters	AuxillaryTransportUnit;ATP1B	10;124;240	2
PTPRJ_HUMAN	Receptor-type tyrosine-protein phosphatase eta OS=Homo sapiens OX=9606 GN=PTPRJ PE=1 SV=3	YAAELAENR	NA	518.757	29.8594	2	x'00000000000	0.187349	-1.06809	-0.0251087	29.667	29.9452	820.054	2.22386e-07	2.22386e-07	78.73	78.73	11	1058	1066	73.15	4611: Scan 8184 (rt=29.8594) [\\qmcr.qmul.ac.uk\rfs\HAEMONC\Pedro's Lab\Cell Signalling Proteomics\Ana Levi\Exp11\QE1_MS_Ana_Levi_Exp11_Sample13R.raw]	PTPRJ(1057-1066, no_mod);	80765.5	PTPRJ;	p32686	1168	1168	Q12913	Receptor-type tyrosine-protein phosphatase eta	PTPRJ	surface	pos. trainingset	NA	1337	1	1	SP:1-35;NC:36-970;TM:971-996;CY:997-1337	uniprot - CSPA confirmed	surface	0.9348	1	ENSG00000149177	ENSP00000400010	CD148	Receptors	Other_receptors;ReceptorTypePhosphatases	72;82;93;104;142;172;192;231;258;278;342;351;376;391;396;413;431;501;525;536;582;603;618;628;637;666;669;761;772;784;790;824;910;937;1313	34
TNR14_HUMAN	Tumor necrosis factor receptor superfamily member 14 OS=Homo sapiens OX=9606 GN=TNFRSF14 PE=1 SV=3	VIVSVQR	NA	400.753	29.4226	2	x'000000000	0.195124	-0.45529	-0.305194	29.294	29.4226	25.7	0.0251659	0.0251659	25.7	25.7	6	237	243	11.81	4405: Scan 7957 (rt=29.4226) [\\qmcr.qmul.ac.uk\rfs\HAEMONC\Pedro's Lab\Cell Signalling Proteomics\Ana Levi\Exp11\QE1_MS_Ana_Levi_Exp11_Sample13R.raw]	TNFRSF14(236-243, no_mod);	18730.7	TNFRSF14;	p30632	2162	2162	Q92956	Tumor necrosis factor receptor superfamily member 14	TNFRSF14	surface	machine learning	NA	283	1	1	SP:1-38;NC:39-200;TM:201-224;CY:225-283	uniprot - CSPA confirmed	NA	0.9401	1	ENSG00000157873;ENSG00000273936	ENSP00000347948;ENSP00000478308	CD270	Receptors	Other_receptors;TNFNGF	110;173	2
PECA1_HUMAN	Platelet endothelial cell adhesion molecule OS=Homo sapiens OX=9606 GN=PECAM1 PE=1 SV=2	EAIQGGIVR	NA	471.773	32.1251	2	x'00000000000	0.455641	-1.0313	-0.0329252	31.9112	32.172	681.76	6.52257e-06	6.52257e-06	61.15	61.15	10	141	149	59.73	5669: Scan 9380 (rt=32.1251) [\\qmcr.qmul.ac.uk\rfs\HAEMONC\Pedro's Lab\Cell Signalling Proteomics\Ana Levi\Exp11\QE1_MS_Ana_Levi_Exp11_Sample13R.raw]	PECAM1(140-149, no_mod);	66661.2	PECAM1;	p04868	543	543	P16284	Platelet endothelial cell adhesion molecule	PECAM1	surface	pos. trainingset	NA	738	1	1	SP:1-27;NC:28-602;TM:603-624;CY:625-738	uniprot - CSPA confirmed	surface	0.9341	1	NA	NA	CD31	Unclassified	Unclassified	52;84;151;301;320;344;356;453;551	9
HM13_HUMAN	Minor histocompatibility antigen H13 OS=Homo sapiens OX=9606 GN=HM13 PE=1 SV=1	LVFPQDLLEK	NA	601.344	57.6154	2	x'000000000000	1.01026	-2.45446	-2.45446	57.4363	58.0782	111.5	0.000305033	0.000305033	49.84	49.84	16	242	251	46.54	17261: Scan 22273 (rt=57.6154) [\\qmcr.qmul.ac.uk\rfs\HAEMONC\Pedro's Lab\Cell Signalling Proteomics\Ana Levi\Exp11\QE1_MS_Ana_Levi_Exp11_Sample13R.raw]	HM13(241-251, no_mod);	9659.73	HM13;	p19658	2071	2071	Q8TCT9	Minor histocompatibility antigen H13	HM13	surface	machine learning	NA	377	9	0	NC:1-32;TM:33-55;CY:56-74;TM:75-95;NC:96-101;TM:102-122;CY:123-159;TM:160-178;NC:179-183;TM:184-202;CY:203-208;TM:209-232;NC:233-257;TM:258-277;CY:278-288;TM:289-312;NC:313-317;TM:318-336;CY:337-377	uniprot	NA	0.7425	2	ENSG00000101294	ENSP00000343032;ENSP00000479020	NA	Unclassified	Unclassified	10;20;62;204	2
PLXA4_HUMAN	Plexin-A4 OS=Homo sapiens OX=9606 GN=PLXNA4 PE=1 SV=4	YMFDFLDEQADK	NA	761.335	62.5414	2	x'00000000000000	2.84746	2.84746	2.84746	62.5414	62.5414	72.57	0.000164286	0.000164286	50.11	50.11	2	1715	1726	50.11	19311: Scan 24502 (rt=62.5414) [\\qmcr.qmul.ac.uk\rfs\HAEMONC\Pedro's Lab\Cell Signalling Proteomics\Ana Levi\Exp11\QE1_MS_Ana_Levi_Exp11_Sample13R.raw]	PLXNA1(1716-1728, no_mod);PLXNA4(1714-1726, no_mod);	21131.9	PLXNA1; PLXNA4;	p33281	2522	2522	Q9HCM2	Plexin-A4	PLXNA4	surface	pos. trainingset	NA	1894	1	1	SP:1-28;NC:29-1235;TM:1236-1260;CY:1261-1894	uniprot - CSPA confirmed	NA	0.988	1	ENSG00000221866	ENSP00000323194;ENSP00000352882	NA	Receptors	Other_receptors;Plexin	7;164;442;567;592;655;756;764;1007;1090;1132;1135;1180;1609;1610	12
TSN14_HUMAN	Tetraspanin-14 OS=Homo sapiens OX=9606 GN=TSPAN14 PE=1 SV=1	VVNTQCGYDVR	NA	655.813	30.2808	2	x'0000000000000	1.75854	-2.51755	1.66691	30.1224	30.3281	173.26	5.13219e-06	5.13219e-06	64.28	64.28	7	195	205	63.8	4797: Scan 8401 (rt=30.2808) [\\qmcr.qmul.ac.uk\rfs\HAEMONC\Pedro's Lab\Cell Signalling Proteomics\Ana Levi\Exp11\QE1_MS_Ana_Levi_Exp11_Sample13R.raw]	TSPAN14(194-205, no_mod);	21325.3	TSPAN14;	p32151	1795	1795	Q8NG11	Tetraspanin-14	TSPAN14	surface	machine learning	NA	270	4	0	CY:1-19;TM:20-41;NC:42-61;TM:62-84;CY:85-90;TM:91-115;NC:116-232;TM:233-254;CY:255-270	uniprot - CSPA based corrected Nterm - CSPA confirmed	NA	0.6168	2	ENSG00000108219	ENSP00000361229;ENSP00000361231;ENSP00000396270	NA	Miscellaneous	Other;Tetraspanin	169	1
CD44_HUMAN	CD44 antigen OS=Homo sapiens OX=9606 GN=CD44 PE=1 SV=3	SQEMVHLVNK	Oxidation (M)	600.805	24.4246	2	x'000030000000	-0.850286	-2.40081	-2.40081	24.3577	24.4246	564.7	0.0187015	0.0187015	29.87	29.87	2	706	715	29.87	2176: Scan 5451 (rt=24.4246) [\\qmcr.qmul.ac.uk\rfs\HAEMONC\Pedro's Lab\Cell Signalling Proteomics\Ana Levi\Exp11\QE1_MS_Ana_Levi_Exp11_Sample13R.raw]	CD44(M709);	5620.91	CD44;	p26747	535	535	P16070	CD44 antigen	CD44	surface	pos. trainingset	NA	742	1	1	SP:1-20;NC:21-649;TM:650-671;CY:672-742	uniprot - CSPA confirmed	surface	0.9609	1	ENSG00000026508	ENSP00000398632	CD44	Unclassified	Unclassified	25;57;100;110;120;350;548;599;636	9
NOTC4_HUMAN	Neurogenic locus notch homolog protein 4 OS=Homo sapiens OX=9606 GN=NOTCH4 PE=1 SV=2	EQTPLFLAAR	Deamidated (NQ)	573.812	50.539	2	x'001000000000	0.821397	-0.138791	0.472238	50.3791	50.539	46.12	0.000547328	0.000547328	46.12	46.12	6	1767	1776	46.12	14129: Scan 18839 (rt=50.539) [\\qmcr.qmul.ac.uk\rfs\HAEMONC\Pedro's Lab\Cell Signalling Proteomics\Ana Levi\Exp11\QE1_MS_Ana_Levi_Exp11_Sample13R.raw]	NOTCH4(Q1768);	41187.4	NOTCH4;	p06820	2311	2311	Q99466	Neurogenic locus notch homolog protein 4	NOTCH4	surface	machine learning	NA	2003	1	1	SP:1-23;NC:24-1446;TM:1447-1468;CY:1469-2003	uniprot	NA	0.8004	1	ENSG00000204301;ENSG00000238196;ENSG00000223355;ENSG00000234876	ENSP00000364163;ENSP00000401321;ENSP00000408335;ENSP00000403447	NA	Receptors	Other_receptors;Notch	664;714;964;1143	4
AT1A1_HUMAN	Sodium/potassium-transporting ATPase subunit alpha-1 OS=Homo sapiens OX=9606 GN=ATP1A1 PE=1 SV=1	YEPAAVSEQGDK	NA	647.302	27.8325	2	x'00000000000000	-0.349686	-3.3669	-0.659143	27.6601	27.9049	2616.47	2.36229e-07	2.36229e-07	77.57	77.57	15	10	21	77.57	3691: Scan 7156 (rt=27.8325) [\\qmcr.qmul.ac.uk\rfs\HAEMONC\Pedro's Lab\Cell Signalling Proteomics\Ana Levi\Exp11\QE1_MS_Ana_Levi_Exp11_Sample13R.raw]	ATP1A1(9-21, no_mod);	83250.9	ATP1A1;	p32885	381	381	P05023	Sodium/potassium-transporting ATPase subunit alpha-1	ATP1A1	surface	pos. trainingset	NA	1023	10	0	CY:1-95;TM:96-114;NC:115-129;TM:130-149;CY:150-290;TM:291-312;NC:313-318;TM:319-344;CY:345-775;TM:776-796;NC:797-801;TM:802-824;CY:825-848;TM:849-872;NC:873-912;TM:913-932;CY:933-952;TM:953-970;NC:971-984;TM:985-1002;CY:1003-1023	uniprot	surface	0.5464	3	ENSG00000163399	ENSP00000295598	NA	Transporters	Active_transporters;P-ATPase	215;405;483;497;638;720	0
ANTR2_HUMAN	Anthrax toxin receptor 2 OS=Homo sapiens OX=9606 GN=ANTXR2 PE=1 SV=5	VSPVGETYIHEGLK	NA	510.272	38.7727	3	x'0000000000000000	0.509231	-1.33657	-0.786756	38.5771	38.9783	243.78	5.94172e-06	5.94172e-06	65.99	65.99	14	112	125	65.99	8689: Scan 12815 (rt=38.7727) [\\qmcr.qmul.ac.uk\rfs\HAEMONC\Pedro's Lab\Cell Signalling Proteomics\Ana Levi\Exp11\QE1_MS_Ana_Levi_Exp11_Sample13R.raw]	ANTXR2(111-125, no_mod);	49020.3	ANTXR2;	p31774	1040	1040	P58335	Anthrax toxin receptor 2	ANTXR2	surface	machine learning	NA	489	1	1	SP:1-33;NC:34-317;TM:318-341;CY:342-489	uniprot	NA	0.9042	1	ENSG00000163297	ENSP00000306185;ENSP00000413700	NA	Unclassified	Unclassified	250;260	2
CTL1_HUMAN	Choline transporter-like protein 1 OS=Homo sapiens OX=9606 GN=SLC44A1 PE=1 SV=1	VATINTVGDFMLFLGK	NA	863.466	71.795	2	x'000000000000000000	0.581477	-1.37804	-0.659163	71.6792	71.8422	882	1.55109e-08	1.55109e-08	90.73	90.73	11	529	544	90.73	22986: Scan 28542 (rt=71.795) [\\qmcr.qmul.ac.uk\rfs\HAEMONC\Pedro's Lab\Cell Signalling Proteomics\Ana Levi\Exp11\QE1_MS_Ana_Levi_Exp11_Sample13R.raw]	SLC44A1(528-544, no_mod);	22303.4	SLC44A1;	p29588	2119	2119	Q8WWI5	Choline transporter-like protein 1	SLC44A1	surface	pos. trainingset	NA	657	9	0	CY:1-30;TM:31-54;NC:55-213;TM:214-233;CY:234-239;TM:240-263;NC:264-288;TM:289-309;CY:310-314;TM:315-334;NC:335-339;TM:340-361;CY:362-383;TM:384-406;NC:407-537;TM:538-560;CY:561-566;TM:567-589;NC:590-657	uniprot - CSPA confirmed	surface	0.7104	2	ENSG00000070214	ENSP00000363852;ENSP00000433072	CD92	Transporters	SLC;Other;SLC44	135;180;507	3
AMPN_HUMAN	Aminopeptidase N OS=Homo sapiens OX=9606 GN=ANPEP PE=1 SV=4	EVVLQWFTENSK	Deamidated (NQ)	740.871	60.9822	2	x'00000000001000	1.18941	1.18941	1.18941	60.9822	60.9822	1501.8	0.00109744	0.00109744	42.88	42.88	1	956	967	36.53	18664: Scan 23803 (rt=60.9822) [\\qmcr.qmul.ac.uk\rfs\HAEMONC\Pedro's Lab\Cell Signalling Proteomics\Ana Levi\Exp11\QE1_MS_Ana_Levi_Exp11_Sample13R.raw]	ANPEP(N965);	12943	ANPEP;	p07373	523	523	P15144	Aminopeptidase N	ANPEP	surface	pos. trainingset	NA	967	1	0	CY:1-11;TM:12-33;NC:34-967	uniprot - CSPA confirmed	surface	0.6296	2	ENSG00000166825	ENSP00000300060	CD13	Enzymes	3.4.11	42;128;234;265;319;527;573;625;681;735;818	11
INSR_HUMAN	Insulin receptor OS=Homo sapiens OX=9606 GN=INSR PE=1 SV=4	DDLHPSFPEVSFFHSEENKAPESEELEMEFEDMENVPLDR	Deamidated (NQ)	1188.77	65.7392	4	x'000000000000000000100000000000000000000000	2.73265	2.73265	2.73265	65.7392	65.7392	522.254	2.10035e-06	2.10035e-06	63.81	63.81	1	1292	1331	56.9	20618: Scan 25920 (rt=65.7392) [\\qmcr.qmul.ac.uk\rfs\HAEMONC\Pedro's Lab\Cell Signalling Proteomics\Ana Levi\Exp11\QE1_MS_Ana_Levi_Exp11_Sample13R.raw]	INSR(N1309);	7419.5	INSR;	p03071	394	394	P06213	Insulin receptor	INSR	surface	pos. trainingset	NA	1382	1	1	SP:1-31;NC:32-956;TM:957-979;CY:980-1382	uniprot - CSPA confirmed	surface	0.9143	1	ENSG00000171105	ENSP00000303830	CD220	Receptors	Kinase;InsR	43;52;105;138;242;282;322;364;424;445;541;633;651;698;769;782;920;933;1060	18
PECA1_HUMAN	Platelet endothelial cell adhesion molecule OS=Homo sapiens OX=9606 GN=PECAM1 PE=1 SV=2	DQNFVILEFPVEEQDR	NA	659.99	67.4781	3	x'000000000000000000	-0.792131	-1.1108	-1.01975	67.1805	67.4781	681.76	0.00020289	0.00020289	50.95	50.95	3	185	200	37.05	21306: Scan 26678 (rt=67.4781) [\\qmcr.qmul.ac.uk\rfs\HAEMONC\Pedro's Lab\Cell Signalling Proteomics\Ana Levi\Exp11\QE1_MS_Ana_Levi_Exp11_Sample13R.raw]	PECAM1(184-200, no_mod);	12484.2	PECAM1;	p04262	543	543	P16284	Platelet endothelial cell adhesion molecule	PECAM1	surface	pos. trainingset	NA	738	1	1	SP:1-27;NC:28-602;TM:603-624;CY:625-738	uniprot - CSPA confirmed	surface	0.9341	1	NA	NA	CD31	Unclassified	Unclassified	52;84;151;301;320;344;356;453;551	9
ITAM_HUMAN	Integrin alpha-M OS=Homo sapiens OX=9606 GN=ITGAM PE=1 SV=2	GCPQEDSDIAFLIDGSGSIIPHDFR	NA	916.098	65.6189	3	x'000000000000000000000000000	0.098351	-1.96702	0.098351	65.5135	65.6229	1907.03	2.68818e-07	2.68818e-07	79.06	79.06	3	143	167	79.06	20567: Scan 25866 (rt=65.6189) [\\qmcr.qmul.ac.uk\rfs\HAEMONC\Pedro's Lab\Cell Signalling Proteomics\Ana Levi\Exp11\QE1_MS_Ana_Levi_Exp11_Sample13R.raw]	ITGAM(142-167, no_mod);	21225.3	ITGAM;	p08995	481	481	P11215	Integrin alpha-M	ITGAM	surface	machine learning	NA	1152	1	1	SP:1-16;NC:17-1107;TM:1108-1130;CY:1131-1152	uniprot - CSPA confirmed	NA	0.8663	1	ENSG00000169896	ENSP00000287497	CD11b	Receptors	Other_receptors;Integrin	86;240;391;469;692;696;734;801;880;900;911;940;946;978;993;1021;1044;1050;1075	19
ADA15_HUMAN	Disintegrin and metalloproteinase domain-containing protein 15 OS=Homo sapiens OX=9606 GN=ADAM15 PE=1 SV=4	VALVGLEAWTQR	NA	671.878	56.8668	2	x'00000000000000	0.349546	-2.37826	0.155768	56.7063	56.9715	162.57	4.89901e-10	4.89901e-10	104.96	104.96	16	257	268	99.66	16943: Scan 21929 (rt=56.8668) [\\qmcr.qmul.ac.uk\rfs\HAEMONC\Pedro's Lab\Cell Signalling Proteomics\Ana Levi\Exp11\QE1_MS_Ana_Levi_Exp11_Sample13R.raw]	ADAM15(256-268, no_mod);	91503.6	ADAM15;	p29513	1192	1192	Q13444	Disintegrin and metalloproteinase domain-containing protein 15	ADAM15	surface	machine learning	NA	863	1	1	SP:1-22;NC:23-696;TM:697-717;CY:718-863	uniprot - CSPA confirmed	NA	0.8244	1	ENSG00000143537	ENSP00000349436	NA	Enzymes	3.4.24	237;389;392;606;611	5
ITA7_HUMAN	Integrin alpha-7 OS=Homo sapiens OX=9606 GN=ITGA7 PE=1 SV=3	EGEPGSLFGFSVALHR	NA	568.291	56.8588	3	x'000000000000000000	0.798543	0.798543	0.798543	56.8588	56.8588	704.11	0.0121161	0.0121161	33.48	33.48	1	45	60	33.48	16938: Scan 21924 (rt=56.8588) [\\qmcr.qmul.ac.uk\rfs\HAEMONC\Pedro's Lab\Cell Signalling Proteomics\Ana Levi\Exp11\QE1_MS_Ana_Levi_Exp11_Sample13R.raw]	ITGA7(44-60, no_mod);	10412.8	ITGA7;	p05571	1212	1212	Q13683	Integrin alpha-7	ITGA7	surface	machine learning	NA	1181	1	1	SP:1-33;NC:34-1080;TM:1081-1104;CY:1105-1181	uniprot - CSPA confirmed	NA	0.8623	1	ENSG00000135424	ENSP00000452387	NA	Receptors	Other_receptors;Integrin	86;786;989;1025;1045	5
ICAM1_HUMAN	Intercellular adhesion molecule 1 OS=Homo sapiens OX=9606 GN=ICAM1 PE=1 SV=2	ELLLPGNNR	NA	513.291	41.1545	2	x'00000000000	0.697856	-0.00488011	0.697856	41.1545	41.1925	192.37	0.00599351	0.00599351	35.09	35.09	2	68	76	25.87	9805: Scan 14055 (rt=41.1545) [\\qmcr.qmul.ac.uk\rfs\HAEMONC\Pedro's Lab\Cell Signalling Proteomics\Ana Levi\Exp11\QE1_MS_Ana_Levi_Exp11_Sample13R.raw]	ICAM1(67-76, no_mod);	25220.1	ICAM1;	p06228	388	388	P05362	Intercellular adhesion molecule 1	ICAM1	surface	machine learning	NA	532	1	1	SP:1-27;NC:28-480;TM:481-503;CY:504-532	uniprot - CSPA confirmed	NA	0.8882	1	ENSG00000090339	ENSP00000264832	CD54	Unclassified	Unclassified	130;145;183;202;267;296;385;406	8
AT1A3_HUMAN	Sodium/potassium-transporting ATPase subunit alpha-3 OS=Homo sapiens OX=9606 GN=ATP1A3 PE=1 SV=3	GGQDNIPVLK	NA	520.791	38.3581	2	x'000000000000	1.09661	-0.654119	1.09661	38.2534	38.3819	1680.44	0.00031326	0.00031326	45.94	45.94	3	425	434	45.38	8499: Scan 12601 (rt=38.3581) [\\qmcr.qmul.ac.uk\rfs\HAEMONC\Pedro's Lab\Cell Signalling Proteomics\Ana Levi\Exp11\QE1_MS_Ana_Levi_Exp11_Sample13R.raw]	ATP1A3(424-434, no_mod);	22371.8	ATP1A3;	p09440	500	500	P13637	Sodium/potassium-transporting ATPase subunit alpha-3	ATP1A3	surface	machine learning	NA	1013	10	0	CY:1-85;TM:86-104;NC:105-119;TM:120-139;CY:140-280;TM:281-302;NC:303-308;TM:309-334;CY:335-765;TM:766-786;NC:787-791;TM:792-816;CY:817-838;TM:839-862;NC:863-902;TM:903-922;CY:923-942;TM:943-960;NC:961-974;TM:975-992;CY:993-1013	uniprot	NA	0.6786	2	ENSG00000105409	ENSP00000302397	NA	Transporters	Active_transporters;P-ATPase	205;231;473;567;628;674;710	0
CD44_HUMAN	CD44 antigen OS=Homo sapiens OX=9606 GN=CD44 PE=1 SV=3	NLQNVDMK	Oxidation (M)	489.241	23.6886	2	x'0000000300	1.14802	-0.224278	0.236567	22.9236	24.1322	564.7	0.00200785	0.0311764	38.89	31.415	33	732	739	36.05	1867: Scan 5103 (rt=23.6886) [\\qmcr.qmul.ac.uk\rfs\HAEMONC\Pedro's Lab\Cell Signalling Proteomics\Ana Levi\Exp11\QE1_MS_Ana_Levi_Exp11_Sample13R.raw]	CD44(M738);	55060.1	CD44;	p21803	535	535	P16070	CD44 antigen	CD44	surface	pos. trainingset	NA	742	1	1	SP:1-20;NC:21-649;TM:650-671;CY:672-742	uniprot - CSPA confirmed	surface	0.9609	1	ENSG00000026508	ENSP00000398632	CD44	Unclassified	Unclassified	25;57;100;110;120;350;548;599;636	9
AT2B4_HUMAN	Plasma membrane calcium-transporting ATPase 4 OS=Homo sapiens OX=9606 GN=ATP2B4 PE=1 SV=2	CGILTPGDDFLCLEGK	NA	897.924	61.615	2	x'000000000000000000	-0.555793	-0.555793	-0.555793	61.615	61.615	816.811	0.0667418	0.0667418	25.05	25.05	1	710	725	25.05	18927: Scan 24088 (rt=61.615) [\\qmcr.qmul.ac.uk\rfs\HAEMONC\Pedro's Lab\Cell Signalling Proteomics\Ana Levi\Exp11\QE1_MS_Ana_Levi_Exp11_Sample13R.raw]	ATP2B4(709-725, no_mod);	18257.4	ATP2B4;	p02751	637	637	P23634	Plasma membrane calcium-transporting ATPase 4	ATP2B4	surface	machine learning	NA	1241	10	0	CY:1-95;TM:96-119;NC:120-147;TM:148-168;CY:169-358;TM:359-382;NC:383-408;TM:409-432;CY:433-842;TM:843-862;NC:863-873;TM:874-893;CY:894-916;TM:917-937;NC:938-956;TM:957-974;CY:975-994;TM:995-1016;NC:1017-1027;TM:1028-1049;CY:1050-1241	uniprot	NA	0.6048	2	ENSG00000058668	NA	NA	Transporters	Active_transporters;P-ATPase	458;533;822	0
SATT_HUMAN	Neutral amino acid transporter A OS=Homo sapiens OX=9606 GN=SLC1A4 PE=1 SV=1	ETVDSFLDLAR	NA	633.323	57.8494	2	x'0000000000000	0.315507	-0.759907	-0.332904	57.6743	57.9859	666.4	5.31431e-07	5.31431e-07	76.08	76.08	12	166	176	73.85	17361: Scan 22382 (rt=57.8494) [\\qmcr.qmul.ac.uk\rfs\HAEMONC\Pedro's Lab\Cell Signalling Proteomics\Ana Levi\Exp11\QE1_MS_Ana_Levi_Exp11_Sample13R.raw]	SLC1A4(165-176, no_mod);	102576	SLC1A4;	p07161	874	874	P43007	Neutral amino acid transporter A	SLC1A4	surface	machine learning	NA	532	9	0	CY:1-42;TM:43-65;NC:66-84;TM:85-105;CY:106-116;TM:117-139;NC:140-219;TM:220-237;CY:238-257;TM:258-277;NC:278-296;TM:297-320;CY:321-327;TM:328-349;NC:350-368;TM:369-394;CY:395-414;TM:415-438;NC:439-532	uniprot - CSPA confirmed	NA	0.8942	1	ENSG00000115902	ENSP00000234256	NA	Transporters	SLC;Other;SLC1	5;201;206	2
MCP_HUMAN	Membrane cofactor protein OS=Homo sapiens OX=9606 GN=CD46 PE=1 SV=3	GTYLTDETHR	NA	596.784	26.8133	2	x'000000000000	0.764548	-0.880365	0.277789	26.6112	26.9391	108.12	1.35518e-06	1.35518e-06	71.34	71.34	16	376	385	70.2	3234: Scan 6634 (rt=26.8133) [\\qmcr.qmul.ac.uk\rfs\HAEMONC\Pedro's Lab\Cell Signalling Proteomics\Ana Levi\Exp11\QE1_MS_Ana_Levi_Exp11_Sample13R.raw]	CD46(375-385, no_mod);	17239.4	CD46;	p10678	530	530	P15529	Membrane cofactor protein	CD46	surface	machine learning	NA	392	1	1	SP:1-32;NC:33-343;TM:344-366;CY:367-392	uniprot - CSPA confirmed	NA	0.8802	1	ENSG00000117335	ENSP00000350893	CD46	Unclassified	Unclassified	83;114;273	3
LAT1_HUMAN	Large neutral amino acids transporter small subunit 1 OS=Homo sapiens OX=9606 GN=SLC7A5 PE=1 SV=2	GDVSNLDPNFSFEGTK	NA	576.269	51.816	3	x'000000000000000000	0.831505	-1.37619	-0.228881	51.816	51.9094	486.37	7.78184e-05	7.78184e-05	55.63	55.63	3	222	237	55.63	14707: Scan 19475 (rt=51.816) [\\qmcr.qmul.ac.uk\rfs\HAEMONC\Pedro's Lab\Cell Signalling Proteomics\Ana Levi\Exp11\QE1_MS_Ana_Levi_Exp11_Sample13R.raw]	SLC7A5(221-237, no_mod);	12853.9	SLC7A5;	p09090	1100	1100	Q01650	Large neutral amino acids transporter small subunit 1	SLC7A5	surface	pos. trainingset	NA	507	12	0	CY:1-51;TM:52-71;NC:72-82;TM:83-104;CY:105-136;TM:137-157;NC:158-169;TM:170-189;CY:190-199;TM:200-220;NC:221-239;TM:240-262;CY:263-273;TM:274-297;NC:298-319;TM:320-343;CY:344-369;TM:370-390;NC:391-395;TM:396-418;CY:419-430;TM:431-452;NC:453-458;TM:459-478;CY:479-507	phobius - prefered over uniprot based on cspa - CSPA confirmed	surface	0.8533	1	ENSG00000103257	ENSP00000261622;ENSP00000454323	NA	Transporters	SLC;APC;SLC7	49;230;340	1
S39AE_HUMAN	Metal cation symporter ZIP14 OS=Homo sapiens OX=9606 GN=SLC39A14 PE=1 SV=3	LQNGDLDHMIPQHCSSELDGK	NA	599.276	40.1973	4	x'00000000000000000000000	-0.841596	-2.44623	-0.841596	40.0685	40.232	151.82	0.0131253	0.0131253	31.02	31.02	5	277	297	31.02	9341: Scan 13548 (rt=40.1973) [\\qmcr.qmul.ac.uk\rfs\HAEMONC\Pedro's Lab\Cell Signalling Proteomics\Ana Levi\Exp11\QE1_MS_Ana_Levi_Exp11_Sample13R.raw]	SLC39A14(276-297, no_mod);	36787.7	SLC39A14;	p18817	1258	1258	Q15043	Zinc transporter ZIP14	SLC39A14	surface	pos. trainingset	NA	492	6	1	SP:1-30;NC:31-152;TM:153-175;CY:176-185;TM:186-207;NC:208-218;TM:219-237;CY:238-398;TM:399-419;NC:420-424;TM:425-442;CY:443-461;TM:462-485;NC:486-492	uniprot - CSPA confirmed	surface	0.9194	1	ENSG00000104635	ENSP00000289952;ENSP00000370635	NA	NA	NA	77;87;102	3
CD48_HUMAN	CD48 antigen OS=Homo sapiens OX=9606 GN=CD48 PE=1 SV=2	QLTWFYTFDQK	NA	738.861	61.171	2	x'0000000000000	1.53214	-2.14067	-1.38171	60.9612	61.171	145.75	0.000262508	0.000262508	49.51	49.51	4	55	65	46.68	18744: Scan 23889 (rt=61.171) [\\qmcr.qmul.ac.uk\rfs\HAEMONC\Pedro's Lab\Cell Signalling Proteomics\Ana Levi\Exp11\QE1_MS_Ana_Levi_Exp11_Sample13R.raw]	CD48(54-65, no_mod);	24816.4	CD48;	p23785	438	438	P09326	CD48 antigen	CD48	surface	GPI (UniProt)	NA	243	0	1	SP:1-28;NC:29-243	uniprot - CSPA based sp-noncyt - CSPA confirmed	NA	0.7764	1 (nonTM)	ENSG00000117091	ENSP00000357025	CD48	Unclassified	Unclassified	40;44;104;162;189;206	6
SIRBL_HUMAN	Signal-regulatory protein beta-1 isoform 3 OS=Homo sapiens OX=9606 GN=SIRPB1 PE=1 SV=1	GTANLSETIR	NA	531.284	32.3103	2	x'000000000000	1.33704	0.0169723	0.0924048	32.0584	32.3967	586.93	6.71138e-08	6.71138e-08	84.86	84.86	32	241	250	70.61	5751: Scan 9476 (rt=32.3103) [\\qmcr.qmul.ac.uk\rfs\HAEMONC\Pedro's Lab\Cell Signalling Proteomics\Ana Levi\Exp11\QE1_MS_Ana_Levi_Exp11_Sample13R.raw]	SIRPA(241-251, no_mod);SIRPB1(240-250, no_mod);	202495	SIRPA; SIRPB1;	p10567	1407	1407	Q5TFQ8	Signal-regulatory protein beta-1 isoform 3	SIRPB1	surface	machine learning	NA	398	1	1	SP:1-29;NC:30-370;TM:371-394;CY:395-398	uniprot	NA	0.6287	2	ENSG00000101307	ENSP00000279477;ENSP00000456826	NA	Miscellaneous	Other;SIRP	109;244;269;291;318	5
SC5A3_HUMAN	Sodium/myo-inositol cotransporter OS=Homo sapiens OX=9606 GN=SLC5A3 PE=1 SV=2	LVPVGLR	NA	377.253	38.1587	2	x'000000000	2.3761	-0.706986	0.0372098	38.0487	38.1679	71.41	0.000291072	0.000291072	35.36	35.36	8	358	364	35.36	8405: Scan 12494 (rt=38.1587) [\\qmcr.qmul.ac.uk\rfs\HAEMONC\Pedro's Lab\Cell Signalling Proteomics\Ana Levi\Exp11\QE1_MS_Ana_Levi_Exp11_Sample13R.raw]	SLC5A3(357-364, no_mod);	14134.9	SLC5A3;	p19781	991	991	P53794	Sodium/myo-inositol cotransporter	SLC5A3	surface	machine learning	NA	718	12	0	NC:1-11;TM:12-29;CY:30-39;TM:40-61;NC:62-81;TM:82-102;CY:103-121;TM:122-143;NC:144-156;TM:157-182;CY:183-188;TM:189-209;NC:210-301;TM:302-323;CY:324-357;TM:358-376;NC:377-408;TM:409-432;CY:433-443;TM:444-462;NC:463-510;TM:511-532;CY:533-695;TM:696-716;NC:717-718	uniprot - CSPA confirmed	NA	0.8503	1	ENSG00000198743	ENSP00000370543	NA	Transporters	SLC;APC;SLC5	32;232;240;557;579	2
FLVC1_HUMAN	Feline leukemia virus subgroup C receptor-related protein 1 OS=Homo sapiens OX=9606 GN=FLVCR1 PE=1 SV=1	GYLPLPR	NA	408.242	44.0457	2	x'000000000	-1.98903	-1.98903	-1.98903	44.0457	44.0457	98.43	0.0565355	0.0565355	22.52	22.52	1	21	27	22.52	11143: Scan 15544 (rt=44.0457) [\\qmcr.qmul.ac.uk\rfs\HAEMONC\Pedro's Lab\Cell Signalling Proteomics\Ana Levi\Exp11\QE1_MS_Ana_Levi_Exp11_Sample13R.raw]	FLVCR1(20-27, no_mod);	22212.3	FLVCR1;	p10930	2861	2861	Q9Y5Y0	Feline leukemia virus subgroup C receptor-related protein 1	FLVCR1	surface	machine learning	NA	555	12	0	CY:1-107;TM:108-128;NC:129-147;TM:148-168;CY:169-174;TM:175-192;NC:193-198;TM:199-220;CY:221-236;TM:237-257;NC:258-275;TM:276-296;CY:297-331;TM:332-351;NC:352-370;TM:371-392;CY:393-401;TM:402-419;NC:420-424;TM:425-445;CY:446-462;TM:463-480;NC:481-491;TM:492-511;CY:512-555	uniprot	NA	0.7425	2	ENSG00000162769	ENSP00000355938	NA	Unclassified	Unclassified	265;273;467	2
ITB2_HUMAN	Integrin beta-2 OS=Homo sapiens OX=9606 GN=ITGB2 PE=1 SV=2	LGAILTPNDGR	NA	563.814	39.9855	2	x'0000000000000	0.138591	-3.34396	-1.26509	39.8311	40.1359	699.28	6.6363e-07	6.6363e-07	72.97	72.97	15	275	285	72.24	9246: Scan 13439 (rt=39.9855) [\\qmcr.qmul.ac.uk\rfs\HAEMONC\Pedro's Lab\Cell Signalling Proteomics\Ana Levi\Exp11\QE1_MS_Ana_Levi_Exp11_Sample13R.raw]	ITGB2(274-285, no_mod);	85170.9	ITGB2;	p16663	385	385	P05107	Integrin beta-2	ITGB2	surface	pos. trainingset	NA	769	1	1	SP:1-22;NC:23-700;TM:701-727;CY:728-769	uniprot - CSPA confirmed	surface	0.8352	1	ENSG00000160255	ENSP00000303242;ENSP00000347279;ENSP00000380948;ENSP00000380950;ENSP00000380955	CD18	Receptors	Other_receptors;Integrin	50;116;212;254;501;642	6
LCAP_HUMAN	Leucyl-cystinyl aminopeptidase OS=Homo sapiens OX=9606 GN=LNPEP PE=1 SV=3	THLSEVQAFFENQSEATFR	NA	747.689	55.3532	3	x'000000000000000000000	-3.39413	-3.39413	-3.39413	55.3532	55.3532	646.32	0.00718334	0.00718334	35.39	35.39	1	978	996	35.39	16284: Scan 21212 (rt=55.3532) [\\qmcr.qmul.ac.uk\rfs\HAEMONC\Pedro's Lab\Cell Signalling Proteomics\Ana Levi\Exp11\QE1_MS_Ana_Levi_Exp11_Sample13R.raw]	LNPEP(977-996, no_mod);	62245.1	LNPEP;	p28063	2708	2708	Q9UIQ6	Leucyl-cystinyl aminopeptidase	LNPEP	surface	pos. trainingset	NA	1025	1	0	CY:1-110;TM:111-131;NC:132-1025	uniprot - CSPA confirmed	surface	0.7826	1	ENSG00000113441	ENSP00000231368	NA	Enzymes	3.4.11	83;145;184;215;256;266;368;374;448;525;578;598;664;682;760;834;850;989	17
BT3A2_HUMAN	Butyrophilin subfamily 3 member A2 OS=Homo sapiens OX=9606 GN=BTN3A2 PE=1 SV=2	ESLQEELK	NA	488.254	35.0005	2	x'0000000000	0.353004	0.353004	0.353004	35.0005	35.0005	24.09	0.0766236	0.0766236	24.09	24.09	1	306	313	9.54	6970: Scan 10871 (rt=35.0005) [\\qmcr.qmul.ac.uk\rfs\HAEMONC\Pedro's Lab\Cell Signalling Proteomics\Ana Levi\Exp11\QE1_MS_Ana_Levi_Exp11_Sample13R.raw]	BTN3A2(305-313, no_mod);	30974.8	BTN3A2;	p06962	1078	1078	P78410	Butyrophilin subfamily 3 member A2	BTN3A2	surface	machine learning	NA	334	1	1	SP:1-29;NC:30-247;TM:248-271;CY:272-334	uniprot	NA	0.7146	2	ENSG00000186470	ENSP00000348751;ENSP00000366937;ENSP00000380152;ENSP00000432138	NA	Miscellaneous	Other;Butyrophylin	115;331	1
TSN33_HUMAN	Tetraspanin-33 OS=Homo sapiens OX=9606 GN=TSPAN33 PE=1 SV=1	DDLDLQNLIDFGQK	NA	817.411	69.294	2	x'0000000000000000	4.05008	4.05008	4.05008	69.294	69.294	94.95	0.000417511	0.000417511	51.39	51.39	1	139	152	51.39	22027: Scan 27469 (rt=69.294) [\\qmcr.qmul.ac.uk\rfs\HAEMONC\Pedro's Lab\Cell Signalling Proteomics\Ana Levi\Exp11\QE1_MS_Ana_Levi_Exp11_Sample13R.raw]	TSPAN33(138-152, no_mod);	6680.74	TSPAN33;	p03068	1616	1616	Q86UF1	Tetraspanin-33	TSPAN33	surface	machine learning	NA	283	4	0	CY:1-20;TM:21-46;NC:47-64;TM:65-86;CY:87-96;TM:97-118;NC:119-235;TM:236-261;CY:262-283	uniprot - CSPA confirmed	NA	0.7345	2	ENSG00000158457	ENSP00000483872	NA	Miscellaneous	Other;Tetraspanin	172	1
AT1B3_HUMAN	Sodium/potassium-transporting ATPase subunit beta-3 OS=Homo sapiens OX=9606 GN=ATP1B3 PE=1 SV=1	SDPTSYAGYIEDLK	NA	520.248	54.3033	3	x'0000000000000000	0.624631	-0.453869	-0.338315	54.1096	54.3781	451.85	0.000568217	0.000568217	44.4	44.4	10	98	111	42.45	15820: Scan 20706 (rt=54.3033) [\\qmcr.qmul.ac.uk\rfs\HAEMONC\Pedro's Lab\Cell Signalling Proteomics\Ana Levi\Exp11\QE1_MS_Ana_Levi_Exp11_Sample13R.raw]	ATP1B3(97-111, no_mod);	31130.4	ATP1B3;	p25435	995	995	P54709	Sodium/potassium-transporting ATPase subunit beta-3	ATP1B3	surface	pos. trainingset	NA	279	1	0	CY:1-37;TM:38-61;NC:62-279	uniprot - CSPA confirmed	surface	0.6797	2	ENSG00000069849	ENSP00000286371	CD298	Transporters	AuxillaryTransportUnit;ATP1B	10;124;240	2
GP180_HUMAN	Integral membrane protein GPR180 OS=Homo sapiens OX=9606 GN=GPR180 PE=2 SV=1	GSFSSTAAQDAQGQR	NA	755.848	28.7764	2	x'00000000000000000	0.0576281	-1.73083	-0.00861109	28.7015	28.8227	100.73	1.0735e-09	1.0735e-09	100.73	100.73	4	27	41	100.73	4117: Scan 7637 (rt=28.7764) [\\qmcr.qmul.ac.uk\rfs\HAEMONC\Pedro's Lab\Cell Signalling Proteomics\Ana Levi\Exp11\QE1_MS_Ana_Levi_Exp11_Sample13R.raw]	GPR180(26-41, no_mod);	7745.61	GPR180;	p10423	1629	1629	Q86V85	Integral membrane protein GPR180	GPR180	surface	machine learning	NA	440	7	1	SP:1-22;NC:23-172;TM:173-193;CY:194-204;TM:205-226;NC:227-248;TM:249-269;CY:270-283;TM:284-304;NC:305-322;TM:323-344;CY:345-358;TM:359-382;NC:383-388;TM:389-409;CY:410-440	phobius	NA	0.7585	1	ENSG00000152749	ENSP00000366157	NA	Unclassified	Unclassified	105;110	2
CNNM3_HUMAN	Metal transporter CNNM3 OS=Homo sapiens OX=9606 GN=CNNM3 PE=1 SV=1	EEAASPAGEWR	NA	601.778	34.0345	2	x'0000000000000	4.17547	0.729898	4.0756	33.9083	34.0651	415.8	8.44217e-07	8.44217e-07	69.9	69.9	4	88	98	67.98	6515: Scan 10357 (rt=34.0345) [\\qmcr.qmul.ac.uk\rfs\HAEMONC\Pedro's Lab\Cell Signalling Proteomics\Ana Levi\Exp11\QE1_MS_Ana_Levi_Exp11_Sample13R.raw]	CNNM3(87-98, no_mod);	29773.3	CNNM3;	p05180	1774	1774	Q8NE01	Metal transporter CNNM3	CNNM3	surface	pos. trainingset	NA	707	3	1	SP:1-27;NC:28-190;TM:191-214;CY:215-220;TM:221-243;NC:244-257;TM:258-280;CY:281-707	phobius - prefered over uniprot based on cspa - CSPA confirmed	surface	0.4194	3	ENSG00000168763	ENSP00000305449	NA	Unclassified	Unclassified	73;395	1
ICAM3_HUMAN	Intercellular adhesion molecule 3 OS=Homo sapiens OX=9606 GN=ICAM3 PE=1 SV=2	EESTYLPLTSMQPTEAMGEEPSRAE	NA	1392.12	56.9378	2	x'000000000000000000000000000	0.487019	-0.0880588	-0.0880588	56.7763	56.9378	523.66	1.60461e-10	1.60461e-10	108.95	108.95	4	523	547	108.95	16973: Scan 21960 (rt=56.9378) [\\qmcr.qmul.ac.uk\rfs\HAEMONC\Pedro's Lab\Cell Signalling Proteomics\Ana Levi\Exp11\QE1_MS_Ana_Levi_Exp11_Sample13R.raw]	ICAM3(522-547, no_mod);	79038	ICAM3;	p05400	787	787	P32942	Intercellular adhesion molecule 3	ICAM3	surface	machine learning	NA	547	1	1	SP:1-29;NC:30-485;TM:486-510;CY:511-547	uniprot - CSPA confirmed	NA	0.9621	1	ENSG00000076662	ENSP00000160262	CD50	Receptors	IG;OtherOther	52;84;87;101;110;134;206;264;295;308;320;363;389;453;457	15
4F2_HUMAN	4F2 cell-surface antigen heavy chain OS=Homo sapiens OX=9606 GN=SLC3A2 PE=1 SV=3	IGDLQAFQGHGAGNLAGLK	NA	622.999	46.7763	3	x'000000000000000000000	-0.0535913	-0.873539	-0.6163	46.6544	46.8112	1556.48	1.2341e-09	1.2341e-09	102.14	102.14	11	227	245	102.14	12402: Scan 16947 (rt=46.7763) [\\qmcr.qmul.ac.uk\rfs\HAEMONC\Pedro's Lab\Cell Signalling Proteomics\Ana Levi\Exp11\QE1_MS_Ana_Levi_Exp11_Sample13R.raw]	SLC3A2(226-245, no_mod);	1276076	SLC3A2;	p12357	418	418	P08195	4F2 cell-surface antigen heavy chain	SLC3A2	surface	pos. trainingset	NA	630	1	0	CY:1-183;TM:184-205;NC:206-630	uniprot - CSPA confirmed	surface	0.694	2	ENSG00000168003	ENSP00000367122	CD98	Transporters	SLC;Other;SLC3	365;381;424;506	4
S26A6_HUMAN	Solute carrier family 26 member 6 OS=Homo sapiens OX=9606 GN=SLC26A6 PE=1 SV=1	DYHMERPLLNQEHLEELGR	Deamidated (NQ)	794.056	43.113	3	x'000000000001000000000	7.26564	7.26564	7.26564	42.9647	43.113	334.65	0.0029893	0.0107531	39.59	35.63	4	28	46	31.53	10719: Scan 15066 (rt=43.113) [\\qmcr.qmul.ac.uk\rfs\HAEMONC\Pedro's Lab\Cell Signalling Proteomics\Ana Levi\Exp11\QE1_MS_Ana_Levi_Exp11_Sample13R.raw]	SLC26A6(Q38);	31892.7	SLC26A6;	p04699	2359	2359	Q9BXS9	Solute carrier family 26 member 6	SLC26A6	surface	machine learning	NA	759	8	0	CY:1-110;TM:111-136;NC:137-186;TM:187-210;CY:211-263;TM:264-283;NC:284-294;TM:295-313;CY:314-345;TM:346-368;NC:369-379;TM:380-400;CY:401-413;TM:414-434;NC:435-482;TM:483-506;CY:507-759	uniprot - CSPA confirmed	NA	0.7066	2	ENSG00000225697	ENSP00000351597;ENSP00000378920	NA	Transporters	SLC;APC;SLC26	167;172;614	2
JAM1_HUMAN	Junctional adhesion molecule A OS=Homo sapiens OX=9606 GN=F11R PE=1 SV=1	NGYGTPMTSNAVR	NA	684.322	33.3146	2	x'000000000000000	1.18832	-1.46053	-0.860512	33.0745	33.3381	407.06	9.95116e-05	9.95116e-05	55.18	55.18	13	216	228	46.45	6226: Scan 10011 (rt=33.3146) [\\qmcr.qmul.ac.uk\rfs\HAEMONC\Pedro's Lab\Cell Signalling Proteomics\Ana Levi\Exp11\QE1_MS_Ana_Levi_Exp11_Sample13R.raw]	F11R(215-228, no_mod);	42713.7	F11R;	p21383	2867	2867	Q9Y624	Junctional adhesion molecule A	F11R	surface	pos. trainingset	NA	299	1	1	SP:1-27;NC:28-236;TM:237-261;CY:262-299	uniprot - CSPA confirmed	surface	0.8462	1	ENSG00000158769	ENSP00000357005	CD321	Miscellaneous	Unknown_function;IG_Unknown_function	185	1
ITA7_HUMAN	Integrin alpha-7 OS=Homo sapiens OX=9606 GN=ITGA7 PE=1 SV=3	TLGSAFLNIMWPHEIANGK	Deamidated (NQ)	700.69	65.5026	3	x'000000000000000001000	-0.772731	-1.97328	-1.45876	65.3807	65.6369	704.11	0.000334289	0.000334289	49.16	49.16	6	899	917	49.16	20519: Scan 25815 (rt=65.5026) [\\qmcr.qmul.ac.uk\rfs\HAEMONC\Pedro's Lab\Cell Signalling Proteomics\Ana Levi\Exp11\QE1_MS_Ana_Levi_Exp11_Sample13R.raw]	ITGA7(N915);	11768	ITGA7;	p28335	1212	1212	Q13683	Integrin alpha-7	ITGA7	surface	machine learning	NA	1181	1	1	SP:1-33;NC:34-1080;TM:1081-1104;CY:1105-1181	uniprot - CSPA confirmed	NA	0.8623	1	ENSG00000135424	ENSP00000452387	NA	Receptors	Other_receptors;Integrin	86;786;989;1025;1045	5
CTL1_HUMAN	Choline transporter-like protein 1 OS=Homo sapiens OX=9606 GN=SLC44A1 PE=1 SV=1	VALTIALFHVAGK	NA	447.275	54.3892	3	x'000000000000000	0.992677	-0.419031	-0.374215	54.2529	54.4561	882	1.14066e-05	1.14066e-05	53.9	53.9	14	314	326	53.9	15857: Scan 20747 (rt=54.3892) [\\qmcr.qmul.ac.uk\rfs\HAEMONC\Pedro's Lab\Cell Signalling Proteomics\Ana Levi\Exp11\QE1_MS_Ana_Levi_Exp11_Sample13R.raw]	SLC44A1(313-326, no_mod);	114328	SLC44A1;	p29511	2119	2119	Q8WWI5	Choline transporter-like protein 1	SLC44A1	surface	pos. trainingset	NA	657	9	0	CY:1-30;TM:31-54;NC:55-213;TM:214-233;CY:234-239;TM:240-263;NC:264-288;TM:289-309;CY:310-314;TM:315-334;NC:335-339;TM:340-361;CY:362-383;TM:384-406;NC:407-537;TM:538-560;CY:561-566;TM:567-589;NC:590-657	uniprot - CSPA confirmed	surface	0.7104	2	ENSG00000070214	ENSP00000363852;ENSP00000433072	CD92	Transporters	SLC;Other;SLC44	135;180;507	3
LIRB2_HUMAN	Leukocyte immunoglobulin-like receptor subfamily B member 2 OS=Homo sapiens OX=9606 GN=LILRB2 PE=1 SV=4	SSPAADAQEENLYAAVK	NA	882.425	43.1422	2	x'0000000000000000000	-1.00009	-5.84459	-1.54467	42.8415	43.2566	224.474	1.46289e-10	1.46289e-10	112.15	112.15	16	521	537	112.15	10732: Scan 15080 (rt=43.1422) [\\qmcr.qmul.ac.uk\rfs\HAEMONC\Pedro's Lab\Cell Signalling Proteomics\Ana Levi\Exp11\QE1_MS_Ana_Levi_Exp11_Sample13R.raw]	LILRB1(520-537, no_mod);LILRB2(520-537, no_mod);	54476.8	LILRB1; LILRB2;	p26988	1722	1722	Q8N423	Leukocyte immunoglobulin-like receptor subfamily B member 2	LILRB2	surface	machine learning	NA	598	1	1	SP:1-23;NC:24-458;TM:459-483;CY:484-598	uniprot	NA	0.9501	1	ENSG00000131042;ENSG00000276146;ENSG00000275463;ENSG00000274513	ENSP00000319960;ENSP00000375626;ENSP00000375628;ENSP00000375629;ENSP00000410117;ENSP00000482933;ENSP00000484373;ENSP00000483553;ENSP00000480302;ENSP00000481208	CD85d	Receptors	IG;LILR	280;301;340	3
ITB2_HUMAN	Integrin beta-2 OS=Homo sapiens OX=9606 GN=ITGB2 PE=1 SV=2	SATTTVMNPK	Oxidation (M)	533.266	25.5947	2	x'000000030000	1.46169	-0.604969	-0.141535	20.2723	25.6361	699.28	7.3425e-07	1.70953e-06	73.49	70.3167	50	756	765	73.49	2679: Scan 6017 (rt=25.5947) [\\qmcr.qmul.ac.uk\rfs\HAEMONC\Pedro's Lab\Cell Signalling Proteomics\Ana Levi\Exp11\QE1_MS_Ana_Levi_Exp11_Sample13R.raw]	ITGB2(M762);	54897.4	ITGB2;	p25308	385	385	P05107	Integrin beta-2	ITGB2	surface	pos. trainingset	NA	769	1	1	SP:1-22;NC:23-700;TM:701-727;CY:728-769	uniprot - CSPA confirmed	surface	0.8352	1	ENSG00000160255	ENSP00000303242;ENSP00000347279;ENSP00000380948;ENSP00000380950;ENSP00000380955	CD18	Receptors	Other_receptors;Integrin	50;116;212;254;501;642	6
PTPRC_HUMAN	Receptor-type tyrosine-protein phosphatase C OS=Homo sapiens OX=9606 GN=PTPRC PE=1 SV=3	KNNHQEDKIEFDNEVDK	NA	701.331	26.6542	3	x'0000000000000000000	-0.808674	-7.17721	-1.19421	26.4801	26.689	2386.88	5.62595e-08	5.62595e-08	85.53	85.53	8	1238	1254	85.53	3159: Scan 6552 (rt=26.6542) [\\qmcr.qmul.ac.uk\rfs\HAEMONC\Pedro's Lab\Cell Signalling Proteomics\Ana Levi\Exp11\QE1_MS_Ana_Levi_Exp11_Sample13R.raw]	PTPRC(1237-1254, no_mod);	12392.4	PTPRC;	p15031	423	423	P08575	Receptor-type tyrosine-protein phosphatase C	PTPRC	surface	machine learning	NA	1304	1	1	SP:1-23;NC:24-575;TM:576-597;CY:598-1304	uniprot	NA	0.978	1	ENSG00000081237;ENSG00000262418	ENSP00000356346;ENSP00000461074;ENSP00000458322;ENSP00000471843	CD45	Receptors	Other_receptors;ReceptorTypePhosphatases	78;90;95;184;190;197;232;260;270;276;335;378;419;468;488;529;707;919;966;1017;1122;1150	16
CTL2_HUMAN	Choline transporter-like protein 2 OS=Homo sapiens OX=9606 GN=SLC44A2 PE=1 SV=3	NAFFLLMR	NA	506.277	60.798	2	x'0000000000	2.48184	0.225623	0.641243	60.5652	60.798	415.31	0.00014196	0.00014196	48.5	48.5	11	579	586	48.43	18588: Scan 23720 (rt=60.798) [\\qmcr.qmul.ac.uk\rfs\HAEMONC\Pedro's Lab\Cell Signalling Proteomics\Ana Levi\Exp11\QE1_MS_Ana_Levi_Exp11_Sample13R.raw]	SLC44A2(578-586, no_mod);	80110	SLC44A2;	p20978	1670	1670	Q8IWA5	Choline transporter-like protein 2	SLC44A2	surface	machine learning	NA	706	10	0	CY:1-33;TM:34-56;NC:57-231;TM:232-252;CY:253-258;TM:259-277;NC:278-314;TM:315-336;CY:337-360;TM:361-380;NC:381-452;TM:453-479;CY:480-499;TM:500-522;NC:523-561;TM:562-585;CY:586-599;TM:600-622;NC:623-636;TM:637-659;CY:660-706	uniprot - CSPA confirmed	NA	0.8583	1	ENSG00000129353	ENSP00000336888	NA	Transporters	SLC;Other;SLC44	187;200;417;697	3
MRP1_HUMAN	Multidrug resistance-associated protein 1 OS=Homo sapiens OX=9606 GN=ABCC1 PE=1 SV=3	SSTVGEIVNLMSVDAQR	NA	903.456	60.3543	2	x'0000000000000000000	9.57219	-2.32867	-1.68597	60.1207	60.3543	1644.96	4.76451e-10	4.76451e-10	107.73	107.73	5	417	433	99.96	18405: Scan 23521 (rt=60.3543) [\\qmcr.qmul.ac.uk\rfs\HAEMONC\Pedro's Lab\Cell Signalling Proteomics\Ana Levi\Exp11\QE1_MS_Ana_Levi_Exp11_Sample13R.raw]	ABCC1(416-433, no_mod);	27858.8	ABCC1;	p27051	792	792	P33527	Multidrug resistance-associated protein 1	ABCC1	surface	pos. trainingset	NA	1531	17	0	NC:1-36;TM:37-56;CY:57-75;TM:76-94;NC:95-99;TM:100-124;CY:125-135;TM:136-153;NC:154-172;TM:173-191;CY:192-315;TM:316-335;NC:336-362;TM:363-385;CY:386-436;TM:437-459;NC:460-464;TM:465-485;CY:486-542;TM:543-571;NC:572-590;TM:591-611;CY:612-968;TM:969-991;NC:992-1023;TM:1024-1045;CY:1046-1089;TM:1090-1110;NC:1111-1115;TM:1116-1134;CY:1135-1199;TM:1200-1220;NC:1221-1226;TM:1227-1247;CY:1248-1531	uniprot - CSPA confirmed	surface	0.7953	1	ENSG00000103222;ENSG00000278183	ENSP00000382342;ENSP00000483316	NA	Transporters	Active_transporters;ABCC	19;23;71;354;648;719;767;819;929;1006;1156;1314;1344;1429	4
SATT_HUMAN	Neutral amino acid transporter A OS=Homo sapiens OX=9606 GN=SLC1A4 PE=1 SV=1	KGEQELAEVK	NA	377.54	23.731	3	x'000000000000	-0.0779038	-1.51204	-0.715299	23.5985	23.8014	666.4	0.00411385	0.00411385	37.36	37.36	15	484	493	16.97	1884: Scan 5122 (rt=23.731) [\\qmcr.qmul.ac.uk\rfs\HAEMONC\Pedro's Lab\Cell Signalling Proteomics\Ana Levi\Exp11\QE1_MS_Ana_Levi_Exp11_Sample13R.raw]	SLC1A4(483-493, no_mod);	63237.4	SLC1A4;	p14593	874	874	P43007	Neutral amino acid transporter A	SLC1A4	surface	machine learning	NA	532	9	0	CY:1-42;TM:43-65;NC:66-84;TM:85-105;CY:106-116;TM:117-139;NC:140-219;TM:220-237;CY:238-257;TM:258-277;NC:278-296;TM:297-320;CY:321-327;TM:328-349;NC:350-368;TM:369-394;CY:395-414;TM:415-438;NC:439-532	uniprot - CSPA confirmed	NA	0.8942	1	ENSG00000115902	ENSP00000234256	NA	Transporters	SLC;Other;SLC1	5;201;206	2
IL3RA_HUMAN	Interleukin-3 receptor subunit alpha OS=Homo sapiens OX=9606 GN=IL3RA PE=1 SV=1	MQPVITEQVR	NA	600.824	37.4896	2	x'000000000000	0.0233405	-0.993638	-0.626859	37.3695	37.6757	80.52	9.06525e-05	9.06525e-05	53.71	53.71	6	246	255	45.57	8097: Scan 12145 (rt=37.4896) [\\qmcr.qmul.ac.uk\rfs\HAEMONC\Pedro's Lab\Cell Signalling Proteomics\Ana Levi\Exp11\QE1_MS_Ana_Levi_Exp11_Sample13R.raw]	IL3RA(245-255, no_mod);	64254.1	IL3RA;	p20700	669	669	P26951	Interleukin-3 receptor subunit alpha	IL3RA	surface	machine learning	NA	378	1	1	SP:1-19;NC:20-306;TM:307-329;CY:330-378	uniprot - CSPA confirmed	NA	0.7824	1	ENSG00000185291	ENSP00000327890	CD123	Receptors	IG;Type1;CytokineR	46;64;80;109;212;218	6
C3AR_HUMAN	C3a anaphylatoxin chemotactic receptor OS=Homo sapiens OX=9606 GN=C3AR1 PE=1 SV=2	EIFTTDNHNR	NA	416.199	26.1692	3	x'000000000000	0.493748	-0.156554	-0.156554	26.0757	26.1692	71.92	0.000387555	0.000387555	45.42	45.42	5	162	171	35.61	2938: Scan 6306 (rt=26.1692) [\\qmcr.qmul.ac.uk\rfs\HAEMONC\Pedro's Lab\Cell Signalling Proteomics\Ana Levi\Exp11\QE1_MS_Ana_Levi_Exp11_Sample13R.raw]	C3AR1(161-171, no_mod);	15561.6	C3AR1;	p05855	1299	1299	Q16581	C3a anaphylatoxin chemotactic receptor	C3AR1	surface	pos. trainingset	NA	482	7	0	NC:1-22;TM:23-48;CY:49-58;TM:59-81;NC:82-96;TM:97-118;CY:119-136;TM:137-160;NC:161-339;TM:340-363;CY:364-374;TM:375-396;NC:397-415;TM:416-438;CY:439-482	uniprot	surface	0.9153	1	ENSG00000171860	ENSP00000302079	NA	Receptors	GPCR;Rhodopsin	9;194;478	2
ITA3_HUMAN	Integrin alpha-3 OS=Homo sapiens OX=9606 GN=ITGA3 PE=1 SV=5	ARPVINIVHK	NA	382.909	26.4964	3	x'000000000000	-0.297634	-0.899885	-0.899885	26.4556	26.5216	28.03	0.00322666	0.00322666	28.03	28.03	4	462	471	28.03	3087: Scan 6470 (rt=26.4964) [\\qmcr.qmul.ac.uk\rfs\HAEMONC\Pedro's Lab\Cell Signalling Proteomics\Ana Levi\Exp11\QE1_MS_Ana_Levi_Exp11_Sample13R.raw]	ITGA3(461-471, no_mod);	23149.2	ITGA3;	p02067	662	662	P26006	Integrin alpha-3	ITGA3	surface	pos. trainingset	NA	1051	1	1	SP:1-32;NC:33-991;TM:992-1014;CY:1015-1051	uniprot - CSPA confirmed	surface	0.9704	1	ENSG00000005884	ENSP00000007722	CD49c	Receptors	Other_receptors;Integrin	86;107;265;500;511;573;605;656;697;841;857;926;935;969	14
PTPRC_HUMAN	Receptor-type tyrosine-protein phosphatase C OS=Homo sapiens OX=9606 GN=PTPRC PE=1 SV=3	ELISMIQVVK	Oxidation (M)	588.339	46.9214	2	x'000003000000	-0.0204314	-0.0204314	-0.0204314	46.9214	46.9214	2386.88	0.00103645	0.00103645	40.6	40.6	1	1136	1145	37.82	12471: Scan 17022 (rt=46.9214) [\\qmcr.qmul.ac.uk\rfs\HAEMONC\Pedro's Lab\Cell Signalling Proteomics\Ana Levi\Exp11\QE1_MS_Ana_Levi_Exp11_Sample13R.raw]	PTPRC(M1140);	20066.7	PTPRC;	p06202	423	423	P08575	Receptor-type tyrosine-protein phosphatase C	PTPRC	surface	machine learning	NA	1304	1	1	SP:1-23;NC:24-575;TM:576-597;CY:598-1304	uniprot	NA	0.978	1	ENSG00000081237;ENSG00000262418	ENSP00000356346;ENSP00000461074;ENSP00000458322;ENSP00000471843	CD45	Receptors	Other_receptors;ReceptorTypePhosphatases	78;90;95;184;190;197;232;260;270;276;335;378;419;468;488;529;707;919;966;1017;1122;1150	16
TM87A_HUMAN	Transmembrane protein 87A OS=Homo sapiens OX=9606 GN=TMEM87A PE=1 SV=3	LPLLGEK	NA	385.245	41.5348	2	x'000000000	-0.32532	-3.50045	-0.533525	41.3124	41.5348	99.12	0.000615813	0.000615813	34.41	34.41	8	145	151	23.32	9981: Scan 14253 (rt=41.5348) [\\qmcr.qmul.ac.uk\rfs\HAEMONC\Pedro's Lab\Cell Signalling Proteomics\Ana Levi\Exp11\QE1_MS_Ana_Levi_Exp11_Sample13R.raw]	TMEM87A(144-151, no_mod);	12767.9	TMEM87A;	p18490	1757	1757	Q8NBN3	Transmembrane protein 87A	TMEM87A	surface	machine learning	NA	555	7	1	SP:1-36;NC:37-225;TM:226-247;CY:248-257;TM:258-278;NC:279-305;TM:306-322;CY:323-332;TM:333-353;NC:354-359;TM:360-382;CY:383-402;TM:403-423;NC:424-442;TM:443-460;CY:461-555	phobius - prefered over uniprot based on cspa - CSPA confirmed	NA	0.6886	2	ENSG00000103978	ENSP00000374484	NA	Unclassified	Unclassified	62;79;127;157;160	5
TRFM_HUMAN	Melanotransferrin OS=Homo sapiens OX=9606 GN=MELTF PE=1 SV=2	HTTVFDNTNGHNSEPWAAELR	Deamidated (NQ)	799.699	45.9227	3	x'00000000000010000000000	7.75094	-1.63935	-1.63935	42.9384	46.0587	376.774	4.50911e-07	5.65043e-06	75.22	66.8067	16	575	595	62.42	12013: Scan 16513 (rt=45.9227) [\\qmcr.qmul.ac.uk\rfs\HAEMONC\Pedro's Lab\Cell Signalling Proteomics\Ana Levi\Exp11\QE1_MS_Ana_Levi_Exp11_Sample13R.raw]	MELTF(N586);	52575.6	MELTF;	p11694	425	425	P08582	Melanotransferrin	MFI2	surface	GPI (UniProt)	NA	738	0	1	SP:1-19;NC:20-738	uniprot - CSPA based sp-noncyt - CSPA confirmed	NA	0.6747	2 (nonTM)	ENSG00000163975	ENSP00000296350	CD228	NA	NA	38;135;515	3
AT1A2_HUMAN	Sodium/potassium-transporting ATPase subunit alpha-2 OS=Homo sapiens OX=9606 GN=ATP1A2 PE=1 SV=1	RNSVFQQGMK	NA	597.806	26.0234	2	x'000000000000	-1.53402	-1.53402	-1.53402	26.0234	26.0234	890.94	0.00109738	0.00109738	42.87	42.87	3	938	947	35.13	2872: Scan 6232 (rt=26.0234) [\\qmcr.qmul.ac.uk\rfs\HAEMONC\Pedro's Lab\Cell Signalling Proteomics\Ana Levi\Exp11\QE1_MS_Ana_Levi_Exp11_Sample13R.raw]	ATP1A1(940-950, no_mod);ATP1A2(937-947, no_mod);ATP1A3(930-940, no_mod);	46793.8	ATP1A1; ATP1A2; ATP1A3;	p24956	963	963	P50993	Sodium/potassium-transporting ATPase subunit alpha-2	ATP1A2	surface	machine learning	NA	1020	10	0	CY:1-93;TM:94-112;NC:113-127;TM:128-147;CY:148-288;TM:289-310;NC:311-316;TM:317-342;CY:343-772;TM:773-793;NC:794-798;TM:799-822;CY:823-845;TM:846-869;NC:870-909;TM:910-929;CY:930-949;TM:950-968;NC:969-981;TM:982-998;CY:999-1020	uniprot	NA	0.6507	2	ENSG00000018625	ENSP00000354490	NA	Transporters	Active_transporters;P-ATPase	213;437;481;635;681;717	0
MRC2_HUMAN	C-type mannose receptor 2 OS=Homo sapiens OX=9606 GN=MRC2 PE=1 SV=2	AQEQHWWIGLHTSESDGR	Deamidated (NQ)	713.334	42.4717	3	x'00100000000000000000	8.03611	8.03611	8.03611	42.4717	42.4717	351.204	0.0108909	0.0166665	32.81	31.24	2	882	899	29.67	10419: Scan 14738 (rt=42.4717) [\\qmcr.qmul.ac.uk\rfs\HAEMONC\Pedro's Lab\Cell Signalling Proteomics\Ana Levi\Exp11\QE1_MS_Ana_Levi_Exp11_Sample13R.raw]	MRC2(Q883);	95237.6	MRC2;	p01931	2676	2676	Q9UBG0	C-type mannose receptor 2	MRC2	surface	machine learning	NA	1479	1	1	SP:1-33;NC:34-1412;TM:1413-1436;CY:1437-1479	uniprot - CSPA confirmed	NA	0.9122	1	ENSG00000011028	ENSP00000307513	CD280	Receptors	SCAR;MacrophageMannoseR	69;102;140;364;492;497;588;634;954;1029;1134;1157;1350;1386	14
PTPRC_HUMAN	Receptor-type tyrosine-protein phosphatase C OS=Homo sapiens OX=9606 GN=PTPRC PE=1 SV=3	KRDPPSEPSPLEAEFQR	NA	992.003	36.4178	2	x'0000000000000000000	2.57822	2.57822	2.57822	36.4178	36.4178	2386.88	0.000633805	0.000633805	46.18	46.18	1	934	950	40.26	7591: Scan 11589 (rt=36.4178) [\\qmcr.qmul.ac.uk\rfs\HAEMONC\Pedro's Lab\Cell Signalling Proteomics\Ana Levi\Exp11\QE1_MS_Ana_Levi_Exp11_Sample13R.raw]	PTPRC(933-950, no_mod);	6092.54	PTPRC;	p15273	423	423	P08575	Receptor-type tyrosine-protein phosphatase C	PTPRC	surface	machine learning	NA	1304	1	1	SP:1-23;NC:24-575;TM:576-597;CY:598-1304	uniprot	NA	0.978	1	ENSG00000081237;ENSG00000262418	ENSP00000356346;ENSP00000461074;ENSP00000458322;ENSP00000471843	CD45	Receptors	Other_receptors;ReceptorTypePhosphatases	78;90;95;184;190;197;232;260;270;276;335;378;419;468;488;529;707;919;966;1017;1122;1150	16
AT1B1_HUMAN	Sodium/potassium-transporting ATPase subunit beta-1 OS=Homo sapiens OX=9606 GN=ATP1B1 PE=1 SV=1	VAPPGLTQIPQIQK	NA	497.296	48.5048	3	x'0000000000000000	4.49535	-1.34801	-0.602472	48.3404	48.5048	168.23	0.000292069	0.000292069	44.43	44.43	10	72	85	44.43	13206: Scan 17829 (rt=48.5048) [\\qmcr.qmul.ac.uk\rfs\HAEMONC\Pedro's Lab\Cell Signalling Proteomics\Ana Levi\Exp11\QE1_MS_Ana_Levi_Exp11_Sample13R.raw]	ATP1B1(71-85, no_mod);	23746.1	ATP1B1;	p29550	382	382	P05026	Sodium/potassium-transporting ATPase subunit beta-1	ATP1B1	surface	pos. trainingset	NA	303	1	0	CY:1-35;TM:36-59;NC:60-303	uniprot - CSPA confirmed	surface	0.4759	3	ENSG00000143153	ENSP00000356789;ENSP00000356790	NA	Transporters	AuxillaryTransportUnit;ATP1B	158;193;265	3
SPP2B_HUMAN	Signal peptide peptidase-like 2B OS=Homo sapiens OX=9606 GN=SPPL2B PE=1 SV=2	ELGVFWTGSGFAK	NA	699.857	59.1347	2	x'000000000000000	1.17336	-0.701153	-0.343422	58.8924	59.1361	102.45	0.000138075	0.000138075	51.62	51.62	5	494	506	51.62	17897: Scan 22969 (rt=59.1347) [\\qmcr.qmul.ac.uk\rfs\HAEMONC\Pedro's Lab\Cell Signalling Proteomics\Ana Levi\Exp11\QE1_MS_Ana_Levi_Exp11_Sample13R.raw]	SPPL2B(493-506, no_mod);	15291	SPPL2B;	p06174	2069	2069	Q8TCT7	Signal peptide peptidase-like 2B	SPPL2B	surface	machine learning	NA	592	9	1	SP:1-25;NC:26-172;TM:173-194;CY:195-221;TM:222-243;NC:244-248;TM:249-271;CY:272-295;TM:296-314;NC:315-319;TM:320-337;CY:338-348;TM:349-369;NC:370-413;TM:414-432;CY:433-443;TM:444-467;NC:468-472;TM:473-491;CY:492-592	uniprot - CSPA confirmed	NA	0.8383	1	ENSG00000005206	ENSP00000478298	NA	Unclassified	Unclassified	69;97;129;283;403	4
ITB2_HUMAN	Integrin beta-2 OS=Homo sapiens OX=9606 GN=ITGB2 PE=1 SV=2	LAENNIQPIFAVTSR	Deamidated (NQ)	558.634	54.7799	3	x'00000001000000000	0.196667	0.196667	0.196667	54.7799	54.7799	699.28	0.0177143	0.0229064	31.79	30.8767	3	311	325	28.98	16033: Scan 20940 (rt=54.7799) [\\qmcr.qmul.ac.uk\rfs\HAEMONC\Pedro's Lab\Cell Signalling Proteomics\Ana Levi\Exp11\QE1_MS_Ana_Levi_Exp11_Sample13R.raw]	ITGB2(Q317);	69969.8	ITGB2;	p15617	385	385	P05107	Integrin beta-2	ITGB2	surface	pos. trainingset	NA	769	1	1	SP:1-22;NC:23-700;TM:701-727;CY:728-769	uniprot - CSPA confirmed	surface	0.8352	1	ENSG00000160255	ENSP00000303242;ENSP00000347279;ENSP00000380948;ENSP00000380950;ENSP00000380955	CD18	Receptors	Other_receptors;Integrin	50;116;212;254;501;642	6
PTPRA_HUMAN	Receptor-type tyrosine-protein phosphatase alpha OS=Homo sapiens OX=9606 GN=PTPRA PE=1 SV=3	VVQEYIDAFSDYANFK	NA	636.973	62.1771	3	x'000000000000000000	0.365324	-0.971229	0.0351173	62.0037	62.1771	857.97	0.000843927	0.000843927	44.22	44.22	4	787	802	44.22	19157: Scan 24338 (rt=62.1771) [\\qmcr.qmul.ac.uk\rfs\HAEMONC\Pedro's Lab\Cell Signalling Proteomics\Ana Levi\Exp11\QE1_MS_Ana_Levi_Exp11_Sample13R.raw]	PTPRA(786-802, no_mod);	18633.6	PTPRA;	p32172	564	564	P18433	Receptor-type tyrosine-protein phosphatase alpha	PTPRA	surface	machine learning	NA	802	1	1	SP:1-21;NC:22-142;TM:143-166;CY:167-802	uniprot - CSPA confirmed	NA	0.7944	1	ENSG00000132670	NA	NA	Receptors	Other_receptors;ReceptorTypePhosphatases	21;36;68;80;86;104;124;297;590;684	6
SYPL1_HUMAN	Synaptophysin-like protein 1 OS=Homo sapiens OX=9606 GN=SYPL1 PE=1 SV=1	EPLGFIK	NA	402.237	43.825	2	x'000000000	0.560776	-1.30848	-0.735241	43.5859	43.857	94.66	0.00347761	0.00347761	36.56	36.56	12	31	37	27.86	11041: Scan 15428 (rt=43.825) [\\qmcr.qmul.ac.uk\rfs\HAEMONC\Pedro's Lab\Cell Signalling Proteomics\Ana Levi\Exp11\QE1_MS_Ana_Levi_Exp11_Sample13R.raw]	SYPL1(30-37, no_mod);SYPL2(32-39, no_mod);	82108.7	SYPL1; SYPL2;	p06623	1296	1296	Q16563	Synaptophysin-like protein 1	SYPL1	surface	machine learning	NA	259	4	0	CY:1-34;TM:35-55;NC:56-116;TM:117-139;CY:140-150;TM:151-171;NC:172-210;TM:211-233;CY:234-259	uniprot - CSPA confirmed	NA	0.7804	1	ENSG00000008282	ENSP00000011473	NA	Miscellaneous	Other;Synaptophysin	71;212;243	1
TM9S3_HUMAN	Transmembrane 9 superfamily member 3 OS=Homo sapiens OX=9606 GN=TM9SF3 PE=1 SV=2	YLDPSFFQHR	NA	437.216	45.8685	3	x'000000000000	0.320947	-0.596046	-0.0687745	45.7164	45.9246	98.9	9.42481e-05	9.42481e-05	52.81	52.81	12	211	220	52.81	11989: Scan 16485 (rt=45.8685) [\\qmcr.qmul.ac.uk\rfs\HAEMONC\Pedro's Lab\Cell Signalling Proteomics\Ana Levi\Exp11\QE1_MS_Ana_Levi_Exp11_Sample13R.raw]	TM9SF3(210-220, no_mod);	53651	TM9SF3;	p33168	2529	2529	Q9HD45	Transmembrane 9 superfamily member 3	TM9SF3	surface	machine learning	NA	589	8	1	SP:1-28;NC:29-220;TM:221-245;CY:246-288;TM:289-314;NC:315-358;TM:359-384;CY:385-393;TM:394-416;NC:417-445;TM:446-469;CY:470-478;TM:479-507;NC:508-518;TM:519-539;CY:540-550;TM:551-573;NC:574-589	constrained phobius - prefered over uniprot based on cspa - CSPA confirmed	NA	0.7385	2	ENSG00000077147	ENSP00000360184	NA	Miscellaneous	Unknown_function;TM9SF	174;419	2
AT2B4_HUMAN	Plasma membrane calcium-transporting ATPase 4 OS=Homo sapiens OX=9606 GN=ATP2B4 PE=1 SV=2	TQDGVALEIQPLNSQEGIDNEEK	Deamidated (NQ)	843.413	52.2917	3	x'0000000000000001000000000	8.83463	8.83463	8.83463	52.2917	52.2917	816.811	8.21554e-05	0.00841789	57.72	43.4875	4	315	337	19.07	14923: Scan 19715 (rt=52.2917) [\\qmcr.qmul.ac.uk\rfs\HAEMONC\Pedro's Lab\Cell Signalling Proteomics\Ana Levi\Exp11\QE1_MS_Ana_Levi_Exp11_Sample13R.raw]	ATP2B4(Q329);	79547.4	ATP2B4;	p28753	637	637	P23634	Plasma membrane calcium-transporting ATPase 4	ATP2B4	surface	machine learning	NA	1241	10	0	CY:1-95;TM:96-119;NC:120-147;TM:148-168;CY:169-358;TM:359-382;NC:383-408;TM:409-432;CY:433-842;TM:843-862;NC:863-873;TM:874-893;CY:894-916;TM:917-937;NC:938-956;TM:957-974;CY:975-994;TM:995-1016;NC:1017-1027;TM:1028-1049;CY:1050-1241	uniprot	NA	0.6048	2	ENSG00000058668	NA	NA	Transporters	Active_transporters;P-ATPase	458;533;822	0
ADA10_HUMAN	Disintegrin and metalloproteinase domain-containing protein 10 OS=Homo sapiens OX=9606 GN=ADAM10 PE=1 SV=1	AIDTIYQTTDFSGIR	NA	567.622	53.3242	3	x'00000000000000000	0.965383	-0.287674	0.100598	53.0936	53.4121	392.63	3.48452e-06	3.48452e-06	68.28	68.28	17	252	266	68.28	15389: Scan 20230 (rt=53.3242) [\\qmcr.qmul.ac.uk\rfs\HAEMONC\Pedro's Lab\Cell Signalling Proteomics\Ana Levi\Exp11\QE1_MS_Ana_Levi_Exp11_Sample13R.raw]	ADAM10(251-266, no_mod);	117345	ADAM10;	p01013	121	121	O14672	Disintegrin and metalloproteinase domain-containing protein 10	ADAM10	surface	pos. trainingset	NA	748	1	1	SP:1-18;NC:19-675;TM:676-696;CY:697-748	uniprot - CSPA confirmed	surface	0.791	1	ENSG00000137845	ENSP00000260408	CD156c	Enzymes	3.4.24	267;278;439;551	4
AAAT_HUMAN	Neutral amino acid transporter B(0) OS=Homo sapiens OX=9606 GN=SLC1A5 PE=1 SV=2	SYSTTYEER	NA	568.25	26.6818	2	x'00000000000	1.69064	-0.953739	0.738661	26.4654	26.8116	641.46	3.69227e-06	0.000286209	61.77	52.655	20	203	211	53.28	3172: Scan 6566 (rt=26.6818) [\\qmcr.qmul.ac.uk\rfs\HAEMONC\Pedro's Lab\Cell Signalling Proteomics\Ana Levi\Exp11\QE1_MS_Ana_Levi_Exp11_Sample13R.raw]	SLC1A5(202-211, no_mod);	80918.7	SLC1A5;	p27451	1279	1279	Q15758	Neutral amino acid transporter B(0)	SLC1A5	surface	machine learning	NA	541	10	0	CY:1-51;TM:52-76;NC:77-97;TM:98-118;CY:119-128;TM:129-153;NC:154-227;TM:228-246;CY:247-265;TM:266-290;NC:291-301;TM:302-328;CY:329-335;TM:336-357;NC:358-373;TM:374-393;CY:394-399;TM:400-420;NC:421-425;TM:426-446;CY:447-541	uniprot - CSPA confirmed	NA	0.8104	1	ENSG00000105281	ENSP00000444408	NA	Transporters	SLC;Other;SLC1	163;212	2
PTPRA_HUMAN	Receptor-type tyrosine-protein phosphatase alpha OS=Homo sapiens OX=9606 GN=PTPRA PE=1 SV=3	LEEEINRR	NA	529.784	22.3499	2	x'0000000000	1.10916	1.10916	1.10916	22.3499	22.3499	857.97	0.01976	0.01976	31.56	31.56	1	226	233	11.14	1329: Scan 4485 (rt=22.3499) [\\qmcr.qmul.ac.uk\rfs\HAEMONC\Pedro's Lab\Cell Signalling Proteomics\Ana Levi\Exp11\QE1_MS_Ana_Levi_Exp11_Sample13R.raw]	PTPRA(225-233, no_mod);	3946.02	PTPRA;	p16225	564	564	P18433	Receptor-type tyrosine-protein phosphatase alpha	PTPRA	surface	machine learning	NA	802	1	1	SP:1-21;NC:22-142;TM:143-166;CY:167-802	uniprot - CSPA confirmed	NA	0.7944	1	ENSG00000132670	NA	NA	Receptors	Other_receptors;ReceptorTypePhosphatases	21;36;68;80;86;104;124;297;590;684	6
LRFN1_HUMAN	Leucine-rich repeat and fibronectin type III domain-containing protein 1 OS=Homo sapiens OX=9606 GN=LRFN1 PE=1 SV=2	EVESQAAPAVAVEAK	NA	749.89	35.0027	2	x'00000000000000000	-0.339172	-2.46234	-1.76797	34.8382	35.1152	92.08	5.63534e-05	5.63534e-05	55.64	55.64	11	610	624	55.64	6971: Scan 10872 (rt=35.0027) [\\qmcr.qmul.ac.uk\rfs\HAEMONC\Pedro's Lab\Cell Signalling Proteomics\Ana Levi\Exp11\QE1_MS_Ana_Levi_Exp11_Sample13R.raw]	LRFN1(609-624, no_mod);	26046.5	LRFN1;	p07235	2661	2661	Q9P244	Leucine-rich repeat and fibronectin type III domain-containing protein 1	LRFN1	surface	pos. trainingset	NA	771	1	1	SP:1-31;NC:32-534;TM:535-559;CY:560-771	uniprot - CSPA confirmed	surface	0.8324	1	ENSG00000128011	ENSP00000248668	NA	Miscellaneous	Other;LRRC	87;343;420;459	4
CY24B_HUMAN	Cytochrome b-245 heavy chain OS=Homo sapiens OX=9606 GN=CYBB PE=1 SV=2	QEFQDAWK	NA	526.246	39.6823	2	x'0000000000	0.320807	-0.897688	0.282729	39.5154	39.7738	593.35	0.00372341	0.00372341	34.44	34.44	7	374	381	20.11	9103: Scan 13281 (rt=39.6823) [\\qmcr.qmul.ac.uk\rfs\HAEMONC\Pedro's Lab\Cell Signalling Proteomics\Ana Levi\Exp11\QE1_MS_Ana_Levi_Exp11_Sample13R.raw]	CYBB(373-381, no_mod);	99877.7	CYBB;	p22959	378	378	P04839	Cytochrome b-245 heavy chain	CYBB	surface	pos. trainingset	NA	570	6	0	CY:1-11;TM:12-30;NC:31-49;TM:50-71;CY:72-99;TM:100-121;NC:122-166;TM:167-191;CY:192-202;TM:203-222;NC:223-268;TM:269-286;CY:287-570	uniprot - CSPA confirmed	surface	0.3514	NA	ENSG00000165168	ENSP00000367851	NA	Enzymes	1	97;132;149;240;430	3
ITA5_HUMAN	Integrin alpha-5 OS=Homo sapiens OX=9606 GN=ITGA5 PE=1 SV=2	DLDGNGYPDLIVGSFGVDK	NA	660.99	66.7152	3	x'000000000000000000000	2.18187	-0.560621	-0.0606077	66.4929	66.7363	922.57	0.000297434	0.000297434	49.34	49.34	10	465	483	46.69	21000: Scan 26342 (rt=66.7152) [\\qmcr.qmul.ac.uk\rfs\HAEMONC\Pedro's Lab\Cell Signalling Proteomics\Ana Levi\Exp11\QE1_MS_Ana_Levi_Exp11_Sample13R.raw]	ITGA5(464-483, no_mod);	7457.74	ITGA5;	p03728	428	428	P08648	Integrin alpha-5	ITGA5	surface	machine learning	NA	1049	1	1	SP:1-41;NC:42-997;TM:998-1021;CY:1022-1049	uniprot - CSPA confirmed	NA	0.9062	1	ENSG00000161638	ENSP00000293379	CD49e	Receptors	Other_receptors;Integrin	84;182;297;307;316;524;530;593;609;675;712;724;773;868	14
PTPRG_HUMAN	Receptor-type tyrosine-protein phosphatase gamma OS=Homo sapiens OX=9606 GN=PTPRG PE=1 SV=4	DDYFVSGAGLPGR	NA	677.325	51.2445	2	x'000000000000000	-1.09786	-2.44338	-1.33443	51.1357	51.2453	686.74	5.22586e-07	5.22586e-07	75.56	75.56	6	130	142	75.56	14450: Scan 19192 (rt=51.2445) [\\qmcr.qmul.ac.uk\rfs\HAEMONC\Pedro's Lab\Cell Signalling Proteomics\Ana Levi\Exp11\QE1_MS_Ana_Levi_Exp11_Sample13R.raw]	PTPRG(129-142, no_mod);	82620.2	PTPRG;	p03106	633	633	P23470	Receptor-type tyrosine-protein phosphatase gamma	PTPRG	surface	machine learning	NA	1445	1	1	SP:1-19;NC:20-736;TM:737-762;CY:763-1445	uniprot - CSPA confirmed	NA	0.976	1	ENSG00000144724	ENSP00000418112	NA	Receptors	Other_receptors;ReceptorTypePhosphatases	109;113;156;359;444;619;631;722;813;863;1181;1207;1252	8
LAMP1_HUMAN	Lysosome-associated membrane glycoprotein 1 OS=Homo sapiens OX=9606 GN=LAMP1 PE=1 SV=3	TVESITDIR	NA	517.281	38.8691	2	x'00000000000	1.09729	-0.181106	0.554939	38.7028	38.9523	163.98	8.02166e-07	8.02166e-07	73.3	73.3	12	138	146	57.5	8734: Scan 12864 (rt=38.8691) [\\qmcr.qmul.ac.uk\rfs\HAEMONC\Pedro's Lab\Cell Signalling Proteomics\Ana Levi\Exp11\QE1_MS_Ana_Levi_Exp11_Sample13R.raw]	LAMP1(137-146, no_mod);	91110.4	LAMP1;	p29135	484	484	P11279	Lysosome-associated membrane glycoprotein 1	LAMP1	surface	pos. trainingset	NA	417	1	1	SP:1-28;NC:29-382;TM:383-405;CY:406-417	uniprot - CSPA confirmed	surface	0.9609	1	ENSG00000185896	ENSP00000333298	CD107a	Receptors	SCAR;Class_D	37;45;62;76;84;103;107;121;130;165;181;223;228;241;249;261;293;322	18
CTL2_HUMAN	Choline transporter-like protein 2 OS=Homo sapiens OX=9606 GN=SLC44A2 PE=1 SV=3	NDGSAERPYFMSSTLK	NA	901.922	41.4314	2	x'000000000000000000	0.340209	-2.13506	-1.54676	41.2996	41.5073	415.31	8.21706e-07	8.21706e-07	73.08	73.08	7	678	693	70.55	9932: Scan 14200 (rt=41.4314) [\\qmcr.qmul.ac.uk\rfs\HAEMONC\Pedro's Lab\Cell Signalling Proteomics\Ana Levi\Exp11\QE1_MS_Ana_Levi_Exp11_Sample13R.raw]	SLC44A2(677-693, no_mod);	13279.1	SLC44A2;	p21092	1670	1670	Q8IWA5	Choline transporter-like protein 2	SLC44A2	surface	machine learning	NA	706	10	0	CY:1-33;TM:34-56;NC:57-231;TM:232-252;CY:253-258;TM:259-277;NC:278-314;TM:315-336;CY:337-360;TM:361-380;NC:381-452;TM:453-479;CY:480-499;TM:500-522;NC:523-561;TM:562-585;CY:586-599;TM:600-622;NC:623-636;TM:637-659;CY:660-706	uniprot - CSPA confirmed	NA	0.8583	1	ENSG00000129353	ENSP00000336888	NA	Transporters	SLC;Other;SLC44	187;200;417;697	3
NTR1_HUMAN	Neurotensin receptor type 1 OS=Homo sapiens OX=9606 GN=NTSR1 PE=1 SV=2	VLAAPSSELDVNTDIYSK	NA	961.493	50.9844	2	x'00000000000000000000	1.84802	0.03644	0.952644	50.9207	51.0045	163.25	4.36844e-09	4.36844e-09	97.55	97.55	3	46	63	97.55	14332: Scan 19060 (rt=50.9844) [\\qmcr.qmul.ac.uk\rfs\HAEMONC\Pedro's Lab\Cell Signalling Proteomics\Ana Levi\Exp11\QE1_MS_Ana_Levi_Exp11_Sample13R.raw]	NTSR1(45-63, no_mod);	10489.6	NTSR1;	p30676	761	761	P30989	Neurotensin receptor type 1	NTSR1	surface	pos. trainingset	NA	418	7	0	NC:1-66;TM:67-89;CY:90-100;TM:101-122;NC:123-144;TM:145-168;CY:169-187;TM:188-207;NC:208-239;TM:240-259;CY:260-303;TM:304-321;NC:322-340;TM:341-364;CY:365-418	uniprot - CSPA confirmed	surface	0.7184	2	ENSG00000101188	ENSP00000359532	NA	Receptors	GPCR;Rhodopsin	4;37;41;211;405;411	4
PTK7_HUMAN	Inactive tyrosine-protein kinase 7 OS=Homo sapiens OX=9606 GN=PTK7 PE=1 SV=2	FAQGSSLSFAAVDR	NA	728.366	47.4085	2	x'0000000000000000	1.12393	-0.773348	0.285279	47.2071	47.4184	1314.69	4.76161e-13	4.76161e-13	136.34	136.34	15	79	92	125.67	12699: Scan 17271 (rt=47.4085) [\\qmcr.qmul.ac.uk\rfs\HAEMONC\Pedro's Lab\Cell Signalling Proteomics\Ana Levi\Exp11\QE1_MS_Ana_Levi_Exp11_Sample13R.raw]	PTK7(78-92, no_mod);	60411.7	PTK7;	p07557	1183	1183	Q13308	Inactive tyrosine-protein kinase 7	PTK7	surface	machine learning	NA	1070	1	1	SP:1-30;NC:31-702;TM:703-726;CY:727-1070	uniprot - CSPA confirmed	NA	0.984	1	ENSG00000112655	ENSP00000230419	NA	Receptors	Kinase;Other	116;175;184;214;268;283;405;463;567;646	10
PTPRF_HUMAN	Receptor-type tyrosine-protein phosphatase F OS=Homo sapiens OX=9606 GN=PTPRF PE=1 SV=2	MLSASTMLVQWEPPEEPNGLVR	Deamidated (NQ)	829.074	65.6865	3	x'000000000000000000100000	0.781739	-1.82675	-1.13839	65.4228	65.6867	3186.63	0.0028672	0.0028672	40.36	40.36	7	424	445	40.36	20597: Scan 25897 (rt=65.6865) [\\qmcr.qmul.ac.uk\rfs\HAEMONC\Pedro's Lab\Cell Signalling Proteomics\Ana Levi\Exp11\QE1_MS_Ana_Levi_Exp11_Sample13R.raw]	PTPRF(N441);	19558	PTPRF;	p20542	469	469	P10586	Receptor-type tyrosine-protein phosphatase F	PTPRF	surface	machine learning	NA	1907	1	1	SP:1-29;NC:30-1261;TM:1262-1284;CY:1285-1907	uniprot - CSPA confirmed	NA	0.9341	1	ENSG00000142949	ENSP00000353030	NA	Receptors	Other_receptors;ReceptorTypePhosphatases	117;250;295;721;966;1696;1731	5
TNR6_HUMAN	Tumor necrosis factor receptor superfamily member 6 OS=Homo sapiens OX=9606 GN=FAS PE=1 SV=1	YITTIAGVMTLSQVK	NA	812.953	58.3587	2	x'00000000000000000	0.535134	-0.733424	-0.733424	58.3078	58.4218	349.214	8.41201e-06	8.41201e-06	62.71	62.71	3	232	246	62.71	17576: Scan 22618 (rt=58.3587) [\\qmcr.qmul.ac.uk\rfs\HAEMONC\Pedro's Lab\Cell Signalling Proteomics\Ana Levi\Exp11\QE1_MS_Ana_Levi_Exp11_Sample13R.raw]	FAS(231-246, no_mod);	60736.1	FAS;	p33108	659	659	P25445	Tumor necrosis factor receptor superfamily member 6	FAS	surface	pos. trainingset	NA	335	1	1	SP:1-25;NC:26-173;TM:174-190;CY:191-335	uniprot - CSPA confirmed	surface	0.8297	1	ENSG00000026103	ENSP00000347979	CD95	Receptors	Other_receptors;TNFNGF	118;136;223	2
PTPRG_HUMAN	Receptor-type tyrosine-protein phosphatase gamma OS=Homo sapiens OX=9606 GN=PTPRG PE=1 SV=4	HIGELYSNNQHGFSEDFEEVQR	NA	659.551	43.8624	4	x'000000000000000000000000	-0.955139	-1.06143	-0.970324	43.8199	43.9662	686.74	0.000673424	0.000673424	43.24	43.24	3	836	857	43.24	11061: Scan 15450 (rt=43.8624) [\\qmcr.qmul.ac.uk\rfs\HAEMONC\Pedro's Lab\Cell Signalling Proteomics\Ana Levi\Exp11\QE1_MS_Ana_Levi_Exp11_Sample13R.raw]	PTPRG(835-857, no_mod);	41130.7	PTPRG;	p11241	633	633	P23470	Receptor-type tyrosine-protein phosphatase gamma	PTPRG	surface	machine learning	NA	1445	1	1	SP:1-19;NC:20-736;TM:737-762;CY:763-1445	uniprot - CSPA confirmed	NA	0.976	1	ENSG00000144724	ENSP00000418112	NA	Receptors	Other_receptors;ReceptorTypePhosphatases	109;113;156;359;444;619;631;722;813;863;1181;1207;1252	8
NICA_HUMAN	Nicastrin OS=Homo sapiens OX=9606 GN=NCSTN PE=1 SV=2	ADVLFIAPR	NA	501.293	50.3723	2	x'00000000000	-0.148915	-0.688608	-0.168904	50.1976	50.4339	113.73	1.67614e-06	1.67614e-06	70.01	70.01	10	694	702	57.63	14052: Scan 18755 (rt=50.3723) [\\qmcr.qmul.ac.uk\rfs\HAEMONC\Pedro's Lab\Cell Signalling Proteomics\Ana Levi\Exp11\QE1_MS_Ana_Levi_Exp11_Sample13R.raw]	NCSTN(693-702, no_mod);	128107	NCSTN;	p00432	2144	2144	Q92542	Nicastrin	NCSTN	surface	machine learning	NA	709	1	1	SP:1-33;NC:34-669;TM:670-690;CY:691-709	uniprot - CSPA confirmed	NA	0.8543	1	ENSG00000162736	ENSP00000294785	NA	Unclassified	Unclassified	45;55;187;200;204;264;387;417;435;464;506;530;562;573;580;612	16
EMB_HUMAN	Embigin OS=Homo sapiens OX=9606 GN=EMB PE=1 SV=1	DGEQLENNYLVSATGSTLYTQYR	Deamidated (NQ)	1312.12	59.4119	2	x'0000100000000000000000000	5.23258	5.23258	5.23258	59.4119	59.4119	321.41	3.84992e-10	9.76658e-10	108.09	105.593	3	106	128	94.24	18011: Scan 23094 (rt=59.4119) [\\qmcr.qmul.ac.uk\rfs\HAEMONC\Pedro's Lab\Cell Signalling Proteomics\Ana Levi\Exp11\QE1_MS_Ana_Levi_Exp11_Sample13R.raw]	EMB(Q109);	36609.5	EMB;	p03313	1474	1474	Q6PCB8	Embigin	EMB	surface	pos. trainingset	NA	327	1	1	SP:1-32;NC:33-262;TM:263-281;CY:282-327	uniprot - CSPA confirmed	surface	0.7059	2	ENSG00000170571	ENSP00000302289	NA	Unclassified	Unclassified	54;61;75;85;100;189;196;213;218;322	9
CR1_HUMAN	Complement receptor type 1 OS=Homo sapiens OX=9606 GN=CR1 PE=1 SV=3	VLFPVNLQLGAK	NA	649.896	58.7009	2	x'00000000000000	1.45248	-0.427655	-0.0577912	58.4844	58.7418	121.377	5.14941e-07	5.14941e-07	69.51	69.51	14	370	381	68.97	17715: Scan 22772 (rt=58.7009) [\\qmcr.qmul.ac.uk\rfs\HAEMONC\Pedro's Lab\Cell Signalling Proteomics\Ana Levi\Exp11\QE1_MS_Ana_Levi_Exp11_Sample13R.raw]	CR1(369-381, no_mod);	23219.4	CR1;	p30814	560	560	P17927	Complement receptor type 1	CR1	surface	machine learning	NA	2039	1	1	SP:1-41;NC:42-1971;TM:1972-1996;CY:1997-2039	uniprot - CSPA confirmed	NA	0.9421	1	ENSG00000203710	ENSP00000356018;ENSP00000356020;ENSP00000383744	CD35	Unclassified	Unclassified	56;156;252;315;410;447;509;578;702;765;860;897;959;1028;1152;1215;1310;1481;1504;1534;1540;1605;1668;1763;1908	25
ITB1_HUMAN	Integrin beta-1 OS=Homo sapiens OX=9606 GN=ITGB1 PE=1 SV=2	LKPEDITQIQPQQLVLR	Deamidated (NQ)	674.059	53.4145	3	x'0000000000100000000	9.95861	7.8637	8.32428	53.1883	53.9853	613.66	7.38565e-05	0.00178018	47.6	39.23	8	106	122	23.32	15431: Scan 20275 (rt=53.4145) [\\qmcr.qmul.ac.uk\rfs\HAEMONC\Pedro's Lab\Cell Signalling Proteomics\Ana Levi\Exp11\QE1_MS_Ana_Levi_Exp11_Sample13R.raw]	ITGB1(Q115);	75476.4	ITGB1;	p17379	391	391	P05556	Integrin beta-1	ITGB1	surface	pos. trainingset	NA	798	1	1	SP:1-20;NC:21-728;TM:729-751;CY:752-798	uniprot - CSPA confirmed	surface	0.9588	1	ENSG00000150093	ENSP00000303351;ENSP00000379350	CD29	Receptors	Other_receptors;Integrin	50;94;97;212;269;363;406;417;481;520;584;669	12
C1QR1_HUMAN	Complement component C1q receptor OS=Homo sapiens OX=9606 GN=CD93 PE=1 SV=3	VLAQLLR	NA	406.772	42.8833	2	x'000000000	0.830531	-0.69745	-0.155263	42.6771	42.9331	222.33	1.76098e-06	1.76098e-06	60.33	60.33	17	75	81	33.5	10614: Scan 14950 (rt=42.8833) [\\qmcr.qmul.ac.uk\rfs\HAEMONC\Pedro's Lab\Cell Signalling Proteomics\Ana Levi\Exp11\QE1_MS_Ana_Levi_Exp11_Sample13R.raw]	CD93(74-81, no_mod);PCSK1N(104-111, no_mod);	83523.7	CD93; PCSK1N;	p30707	2553	2553	Q9NPY3	Complement component C1q receptor	CD93	surface	machine learning	NA	652	1	1	SP:1-23;NC:24-581;TM:582-606;CY:607-652	uniprot	NA	0.7305	2	ENSG00000125810	ENSP00000246006	CD93	Unclassified	Unclassified	325	1
LAT1_HUMAN	Large neutral amino acids transporter small subunit 1 OS=Homo sapiens OX=9606 GN=SLC7A5 PE=1 SV=2	WLLQGIFSTTVLCQK	Deamidated (NQ)	897.986	70.1865	2	x'00001000000000000	9.98296	8.00969	9.98296	70.1388	70.275	486.37	2.4565e-06	2.4565e-06	67.77	67.77	3	484	498	67.77	22367: Scan 27852 (rt=70.1865) [\\qmcr.qmul.ac.uk\rfs\HAEMONC\Pedro's Lab\Cell Signalling Proteomics\Ana Levi\Exp11\QE1_MS_Ana_Levi_Exp11_Sample13R.raw]	SLC7A5(Q487);	12547.2	SLC7A5;	p32516	1100	1100	Q01650	Large neutral amino acids transporter small subunit 1	SLC7A5	surface	pos. trainingset	NA	507	12	0	CY:1-51;TM:52-71;NC:72-82;TM:83-104;CY:105-136;TM:137-157;NC:158-169;TM:170-189;CY:190-199;TM:200-220;NC:221-239;TM:240-262;CY:263-273;TM:274-297;NC:298-319;TM:320-343;CY:344-369;TM:370-390;NC:391-395;TM:396-418;CY:419-430;TM:431-452;NC:453-458;TM:459-478;CY:479-507	phobius - prefered over uniprot based on cspa - CSPA confirmed	surface	0.8533	1	ENSG00000103257	ENSP00000261622;ENSP00000454323	NA	Transporters	SLC;APC;SLC7	49;230;340	1
KIRR2_HUMAN	Kin of IRRE-like protein 2 OS=Homo sapiens OX=9606 GN=KIRREL2 PE=1 SV=2	LTVNAPPVVTALHSAPAFLR	NA	692.065	57.548	3	x'0000000000000000000000	-0.241176	-1.558	-0.241176	57.3734	57.548	140.56	1.65308e-06	1.65308e-06	65.26	65.26	2	393	412	65.26	17233: Scan 22242 (rt=57.548) [\\qmcr.qmul.ac.uk\rfs\HAEMONC\Pedro's Lab\Cell Signalling Proteomics\Ana Levi\Exp11\QE1_MS_Ana_Levi_Exp11_Sample13R.raw]	KIRREL2(392-412, no_mod);	14523.1	KIRREL2;	p19559	1496	1496	Q6UWL6	Kin of IRRE-like protein 2	KIRREL2	surface	machine learning	NA	708	1	1	SP:1-20;NC:21-510;TM:511-534;CY:535-708	uniprot	NA	0.8423	1	ENSG00000126259	ENSP00000353331	NA	Miscellaneous	Unknown_function;IG_Unknown_function	143;301;484	3
SL9A1_HUMAN	Sodium/hydrogen exchanger 1 OS=Homo sapiens OX=9606 GN=SLC9A1 PE=1 SV=2	EDLPVITIDPASPQSPESVDLVNEELK	NA	978.833	65.4195	3	x'00000000000000000000000000000	0.846776	-0.533838	0.335438	65.2943	65.4629	290.79	1.61957e-06	1.61957e-06	71.92	71.92	11	712	738	71.92	20484: Scan 25778 (rt=65.4195) [\\qmcr.qmul.ac.uk\rfs\HAEMONC\Pedro's Lab\Cell Signalling Proteomics\Ana Levi\Exp11\QE1_MS_Ana_Levi_Exp11_Sample13R.raw]	SLC9A1(711-738, no_mod);	27567.4	SLC9A1;	p05115	584	584	P19634	Sodium/hydrogen exchanger 1	SLC9A1	surface	pos. trainingset	NA	815	12	0	CY:1-12;TM:13-33;NC:34-105;TM:106-127;CY:128-129;TM:130-149;NC:150-154;TM:155-174;CY:175-191;TM:192-211;NC:212-227;TM:228-247;CY:248-256;TM:257-276;NC:277-294;TM:295-315;CY:316-338;TM:339-358;NC:359-381;IM:382-402;NC:403-410;TM:411-430;CY:431-448;TM:449-470;NC:471-479;TM:480-499;CY:500-815	uniprot - CSPA confirmed	surface	0.6047	2	ENSG00000090020	ENSP00000263980	NA	Transporters	SLC;Other;SLC9	75;370;410	3
AT1A3_HUMAN	Sodium/potassium-transporting ATPase subunit alpha-3 OS=Homo sapiens OX=9606 GN=ATP1A3 PE=1 SV=3	DVAGDASESALLK	NA	638.326	43.6962	2	x'000000000000000	0.468369	-0.504458	0.468369	43.6221	43.6962	1680.44	3.27491e-07	3.27491e-07	78.81	78.81	2	436	448	76.73	10979: Scan 15360 (rt=43.6962) [\\qmcr.qmul.ac.uk\rfs\HAEMONC\Pedro's Lab\Cell Signalling Proteomics\Ana Levi\Exp11\QE1_MS_Ana_Levi_Exp11_Sample13R.raw]	ATP1A3(435-448, no_mod);	57422.3	ATP1A3;	p04485	500	500	P13637	Sodium/potassium-transporting ATPase subunit alpha-3	ATP1A3	surface	machine learning	NA	1013	10	0	CY:1-85;TM:86-104;NC:105-119;TM:120-139;CY:140-280;TM:281-302;NC:303-308;TM:309-334;CY:335-765;TM:766-786;NC:787-791;TM:792-816;CY:817-838;TM:839-862;NC:863-902;TM:903-922;CY:923-942;TM:943-960;NC:961-974;TM:975-992;CY:993-1013	uniprot	NA	0.6786	2	ENSG00000105409	ENSP00000302397	NA	Transporters	Active_transporters;P-ATPase	205;231;473;567;628;674;710	0
CD36_HUMAN	Platelet glycoprotein 4 OS=Homo sapiens OX=9606 GN=CD36 PE=1 SV=2	VAIIDTYK	NA	461.766	39.2139	2	x'0000000000	1.4194	-0.664123	-0.208352	39.0067	39.5535	405.58	8.85434e-06	8.85434e-06	59.25	59.25	11	224	231	53.78	8888: Scan 13039 (rt=39.2139) [\\qmcr.qmul.ac.uk\rfs\HAEMONC\Pedro's Lab\Cell Signalling Proteomics\Ana Levi\Exp11\QE1_MS_Ana_Levi_Exp11_Sample13R.raw]	CD36(223-231, no_mod);	79680.8	CD36;	p29483	550	550	P16671	Platelet glycoprotein 4	CD36	surface	machine learning	NA	472	2	0	CY:1-6;TM:7-28;NC:29-439;TM:440-465;CY:466-472	uniprot - CSPA confirmed	NA	0.7325	2	ENSG00000135218	ENSP00000308165;ENSP00000378268;ENSP00000411411;ENSP00000399421;ENSP00000415743	CD36	Receptors	SCAR;Class_B	79;102;134;163;205;220;235;247;321;417	10
TTYH3_HUMAN	Protein tweety homolog 3 OS=Homo sapiens OX=9606 GN=TTYH3 PE=1 SV=3	RGPDEDGEEEAAPGPR	NA	561.252	24.613	3	x'000000000000000000	-0.28559	-1.10666	-0.392686	24.5225	24.6443	60.65	8.69604e-06	8.69604e-06	60.65	60.65	5	417	432	60.65	2256: Scan 5542 (rt=24.613) [\\qmcr.qmul.ac.uk\rfs\HAEMONC\Pedro's Lab\Cell Signalling Proteomics\Ana Levi\Exp11\QE1_MS_Ana_Levi_Exp11_Sample13R.raw]	TTYH3(416-432, no_mod);	10257.9	TTYH3;	p24786	2397	2397	Q9C0H2	Protein tweety homolog 3	TTYH3	surface	pos. trainingset	NA	523	5	0	NC:1-41;TM:42-66;CY:67-84;TM:85-106;NC:107-209;TM:210-231;CY:232-237;TM:238-257;NC:258-387;TM:388-409;CY:410-523	uniprot - CSPA confirmed	surface	0.694	2	ENSG00000136295	ENSP00000258796	NA	Transporters	Channels;Chloride_channels;Tweety	126;144;351	3
ADCY7_HUMAN	Adenylate cyclase type 7 OS=Homo sapiens OX=9606 GN=ADCY7 PE=1 SV=1	QQENLLLSVLPAHISMGMK	Deamidated (NQ)	704.046	61.0427	3	x'010000000000000000000	8.71977	8.71977	8.71977	61.0427	61.0427	95.67	0.0350804	0.0350804	27.09	27.09	3	228	246	27.09	18691: Scan 23832 (rt=61.0427) [\\qmcr.qmul.ac.uk\rfs\HAEMONC\Pedro's Lab\Cell Signalling Proteomics\Ana Levi\Exp11\QE1_MS_Ana_Levi_Exp11_Sample13R.raw]	ADCY7(Q228);	38762.6	ADCY7;	p24046	983	983	P51828	Adenylate cyclase type 7	ADCY7	surface	machine learning	NA	1080	12	0	CY:1-33;TM:34-54;NC:55-63;TM:64-85;CY:86-91;TM:92-116;NC:117-121;TM:122-140;CY:141-146;TM:147-169;NC:170-175;TM:176-196;CY:197-595;TM:596-614;NC:615-619;TM:620-641;CY:642-665;TM:666-689;NC:690-718;TM:719-738;CY:739-744;TM:745-762;NC:763-799;TM:800-819;CY:820-1080	uniprot - CSPA confirmed	NA	0.7066	2	ENSG00000121281	ENSP00000254235;ENSP00000378187	NA	Enzymes	4.6.1	191;277;701;760;776;781	3
LCAP_HUMAN	Leucyl-cystinyl aminopeptidase OS=Homo sapiens OX=9606 GN=LNPEP PE=1 SV=3	YFAATQFEPLAAR	NA	742.881	52.8814	2	x'000000000000000	-0.345747	-4.26827	-0.345747	52.7943	52.8814	646.32	0.000143034	0.000143034	51.77	51.77	3	288	300	51.77	15190: Scan 20011 (rt=52.8814) [\\qmcr.qmul.ac.uk\rfs\HAEMONC\Pedro's Lab\Cell Signalling Proteomics\Ana Levi\Exp11\QE1_MS_Ana_Levi_Exp11_Sample13R.raw]	LNPEP(287-300, no_mod);	87140.8	LNPEP;	p32904	2708	2708	Q9UIQ6	Leucyl-cystinyl aminopeptidase	LNPEP	surface	pos. trainingset	NA	1025	1	0	CY:1-110;TM:111-131;NC:132-1025	uniprot - CSPA confirmed	surface	0.7826	1	ENSG00000113441	ENSP00000231368	NA	Enzymes	3.4.11	83;145;184;215;256;266;368;374;448;525;578;598;664;682;760;834;850;989	17
CSF3R_HUMAN	Granulocyte colony-stimulating factor receptor OS=Homo sapiens OX=9606 GN=CSF3R PE=1 SV=1	WPLPGHWSDWSPSLELR	NA	688.343	63.2276	3	x'0000000000000000000	-0.623665	-0.623665	-0.623665	63.2276	63.2276	69.86	0.00208747	0.00208747	41.78	41.78	1	312	328	41.78	19596: Scan 24808 (rt=63.2276) [\\qmcr.qmul.ac.uk\rfs\HAEMONC\Pedro's Lab\Cell Signalling Proteomics\Ana Levi\Exp11\QE1_MS_Ana_Levi_Exp11_Sample13R.raw]	CSF3R(311-328, no_mod);	4141.69	CSF3R;	p32572	2305	2305	Q99062	Granulocyte colony-stimulating factor receptor	CSF3R	surface	machine learning	NA	836	1	1	SP:1-23;NC:24-625;TM:626-649;CY:650-836	uniprot	NA	0.9561	1	ENSG00000119535	ENSP00000355406;ENSP00000362198	CD114	Receptors	IG;Type1;CytokineR	6;51;93;128;134;389;474;571;579;610;713	9
AT1A2_HUMAN	Sodium/potassium-transporting ATPase subunit alpha-2 OS=Homo sapiens OX=9606 GN=ATP1A2 PE=1 SV=1	QGAIVAVTGDGVNDSPALK	2 Deamidated (NQ)	907.471	47.2689	2	x'010000000000010000000	9.07152	9.07152	9.07152	47.2689	47.2689	890.94	3.23186e-05	3.23186e-05	61.34	61.34	3	705	723	61.34	12632: Scan 17201 (rt=47.2689) [\\qmcr.qmul.ac.uk\rfs\HAEMONC\Pedro's Lab\Cell Signalling Proteomics\Ana Levi\Exp11\QE1_MS_Ana_Levi_Exp11_Sample13R.raw]	ATP1A1(Q708);ATP1A2(N720);ATP1A3(Q705);ATP1A1(N717);ATP1A2(Q698);ATP1A3(N710);	38629.4	ATP1A1; ATP1A2; ATP1A3;	p23153	963	963	P50993	Sodium/potassium-transporting ATPase subunit alpha-2	ATP1A2	surface	machine learning	NA	1020	10	0	CY:1-93;TM:94-112;NC:113-127;TM:128-147;CY:148-288;TM:289-310;NC:311-316;TM:317-342;CY:343-772;TM:773-793;NC:794-798;TM:799-822;CY:823-845;TM:846-869;NC:870-909;TM:910-929;CY:930-949;TM:950-968;NC:969-981;TM:982-998;CY:999-1020	uniprot	NA	0.6507	2	ENSG00000018625	ENSP00000354490	NA	Transporters	Active_transporters;P-ATPase	213;437;481;635;681;717	0
PLXB2_HUMAN	Plexin-B2 OS=Homo sapiens OX=9606 GN=PLXNB2 PE=1 SV=3	EFTDLMIEMEDQTNDVHEAGIPVLDYK	Deamidated (NQ)	1051.82	68.2218	3	x'00000000000010000000000000000	5.29559	4.91493	4.91493	67.973	68.2218	859.41	0.000850002	0.000850002	43.21	43.21	4	1252	1278	43.21	21599: Scan 27002 (rt=68.2218) [\\qmcr.qmul.ac.uk\rfs\HAEMONC\Pedro's Lab\Cell Signalling Proteomics\Ana Levi\Exp11\QE1_MS_Ana_Levi_Exp11_Sample13R.raw]	PLXNB2(Q1263);	46414.4	PLXNB2;	p05520	136	136	O15031	Plexin-B2	PLXNB2	surface	pos. trainingset	NA	1838	1	1	SP:1-18;NC:19-1199;TM:1200-1221;CY:1222-1838	uniprot - CSPA confirmed	surface	0.9434	1	ENSG00000196576	ENSP00000352288;ENSP00000409171	NA	Receptors	Other_receptors;Plexin	127;242;391;402;528;733;759;795;844;1002;1049;1068;1099;1449	13
TM87A_HUMAN	Transmembrane protein 87A OS=Homo sapiens OX=9606 GN=TMEM87A PE=1 SV=3	YKGESVQGALILAELLSAVK	NA	697.069	70.5539	3	x'0000000000000000000000	-0.0727906	-0.446321	-0.446321	70.5359	70.5539	99.12	1.23394e-06	1.23394e-06	64.71	64.71	2	285	304	64.71	22517: Scan 28012 (rt=70.5539) [\\qmcr.qmul.ac.uk\rfs\HAEMONC\Pedro's Lab\Cell Signalling Proteomics\Ana Levi\Exp11\QE1_MS_Ana_Levi_Exp11_Sample13R.raw]	TMEM87A(284-304, no_mod);	3071.96	TMEM87A;	p33123	1757	1757	Q8NBN3	Transmembrane protein 87A	TMEM87A	surface	machine learning	NA	555	7	1	SP:1-36;NC:37-225;TM:226-247;CY:248-257;TM:258-278;NC:279-305;TM:306-322;CY:323-332;TM:333-353;NC:354-359;TM:360-382;CY:383-402;TM:403-423;NC:424-442;TM:443-460;CY:461-555	phobius - prefered over uniprot based on cspa - CSPA confirmed	NA	0.6886	2	ENSG00000103978	ENSP00000374484	NA	Unclassified	Unclassified	62;79;127;157;160	5
EPCR_HUMAN	Endothelial protein C receptor OS=Homo sapiens OX=9606 GN=PROCR PE=1 SV=1	EFLEDTCVQYVQK	NA	829.891	47.5476	2	x'000000000000000	-0.16287	-1.42964	-0.16287	47.4475	47.5769	203.45	0.00106364	0.00106364	42.15	42.15	3	180	192	42.15	12764: Scan 17342 (rt=47.5476) [\\qmcr.qmul.ac.uk\rfs\HAEMONC\Pedro's Lab\Cell Signalling Proteomics\Ana Levi\Exp11\QE1_MS_Ana_Levi_Exp11_Sample13R.raw]	PROCR(179-192, no_mod);	25619.8	PROCR;	p05478	2768	2768	Q9UNN8	Endothelial protein C receptor	PROCR	surface	machine learning	NA	238	1	1	SP:1-17;NC:18-209;TM:210-232;CY:233-238	uniprot - CSPA confirmed	NA	0.8403	1	ENSG00000101000	ENSP00000216968	CD201	Unclassified	Unclassified	47;64;136;172	4
LAIR1_HUMAN	Leukocyte-associated immunoglobulin-like receptor 1 OS=Homo sapiens OX=9606 GN=LAIR1 PE=1 SV=1	ETDTSALAAGSSQEVTYAQLDHWALTQR	NA	1017.15	55.9247	3	x'000000000000000000000000000000	-0.454987	-1.63592	-1.24228	55.774	56.0977	720.01	2.11316e-13	2.11316e-13	140.85	140.85	18	235	262	140.85	16528: Scan 21481 (rt=55.9247) [\\qmcr.qmul.ac.uk\rfs\HAEMONC\Pedro's Lab\Cell Signalling Proteomics\Ana Levi\Exp11\QE1_MS_Ana_Levi_Exp11_Sample13R.raw]	LAIR1(234-262, no_mod);	146537	LAIR1;	p07058	1438	1438	Q6GTX8	Leukocyte-associated immunoglobulin-like receptor 1	LAIR1	surface	pos. trainingset	NA	287	1	1	SP:1-21;NC:22-163;TM:164-186;CY:187-287	uniprot - CSPA confirmed	surface	0.9053	1	ENSG00000167613;ENSG00000276053;ENSG00000278154;ENSG00000274110;ENSG00000276163	ENSP00000301193;ENSP00000375622;ENSP00000418998;ENSP00000479682;ENSP00000479133;ENSP00000479707	CD305	Unclassified	Unclassified	69	1
ITA1_HUMAN	Integrin alpha-1 OS=Homo sapiens OX=9606 GN=ITGA1 PE=1 SV=2	HDFQDSVR	NA	502.233	24.5056	2	x'0000000000	-0.610503	-2.38616	-1.60806	24.3857	24.5573	454.97	2.25327e-06	2.25327e-06	65.28	65.28	8	767	774	51.46	2209: Scan 5490 (rt=24.5056) [\\qmcr.qmul.ac.uk\rfs\HAEMONC\Pedro's Lab\Cell Signalling Proteomics\Ana Levi\Exp11\QE1_MS_Ana_Levi_Exp11_Sample13R.raw]	ITGA1(766-774, no_mod);	19514.3	ITGA1;	p10999	1022	1022	P56199	Integrin alpha-1	ITGA1	surface	pos. trainingset	NA	1179	1	1	SP:1-28;NC:29-1141;TM:1142-1167;CY:1168-1179	uniprot - CSPA confirmed	surface	0.7074	2	ENSG00000213949	ENSP00000282588	CD49a	Receptors	Other_receptors;Integrin	74;100;105;112;217;317;341;402;418;460;532;699;748;780;840;883;908;915;939;966;974;1008;1073;1083;1102;1113	26
EFNB2_HUMAN	Ephrin-B2 OS=Homo sapiens OX=9606 GN=EFNB2 PE=1 SV=1	HSPQHTTTLSLSTLATPK	NA	640.677	36.6149	3	x'00000000000000000000	-1.45596	-1.45596	-1.45596	36.6149	36.6149	23.82	0.0875553	0.0875553	23.82	23.82	1	259	276	23.82	7683: Scan 11691 (rt=36.6149) [\\qmcr.qmul.ac.uk\rfs\HAEMONC\Pedro's Lab\Cell Signalling Proteomics\Ana Levi\Exp11\QE1_MS_Ana_Levi_Exp11_Sample13R.raw]	EFNB2(258-276, no_mod);	9774.46	EFNB2;	p11617	987	987	P52799	Ephrin-B2	EFNB2	surface	machine learning	NA	333	1	1	SP:1-25;NC:26-225;TM:226-250;CY:251-333	uniprot - CSPA confirmed	NA	0.984	1	ENSG00000125266	ENSP00000245323	NA	Miscellaneous	Ligand;EphB	36;139;282	2
PTPRC_HUMAN	Receptor-type tyrosine-protein phosphatase C OS=Homo sapiens OX=9606 GN=PTPRC PE=1 SV=3	VPLKHELEMSK	NA	655.86	27.1317	2	x'0000000000000	-0.356569	-1.76147	-1.76147	27.0519	27.3526	2386.88	1.21133e-06	1.21133e-06	70.87	70.87	8	985	995	70.87	3378: Scan 6797 (rt=27.1317) [\\qmcr.qmul.ac.uk\rfs\HAEMONC\Pedro's Lab\Cell Signalling Proteomics\Ana Levi\Exp11\QE1_MS_Ana_Levi_Exp11_Sample13R.raw]	PTPRC(984-995, no_mod);	16300.8	PTPRC;	p31417	423	423	P08575	Receptor-type tyrosine-protein phosphatase C	PTPRC	surface	machine learning	NA	1304	1	1	SP:1-23;NC:24-575;TM:576-597;CY:598-1304	uniprot	NA	0.978	1	ENSG00000081237;ENSG00000262418	ENSP00000356346;ENSP00000461074;ENSP00000458322;ENSP00000471843	CD45	Receptors	Other_receptors;ReceptorTypePhosphatases	78;90;95;184;190;197;232;260;270;276;335;378;419;468;488;529;707;919;966;1017;1122;1150	16
LCAP_HUMAN	Leucyl-cystinyl aminopeptidase OS=Homo sapiens OX=9606 GN=LNPEP PE=1 SV=3	ILEALASSEDVR	NA	651.849	44.959	2	x'00000000000000	3.59917	-0.411007	-0.334183	44.7203	45.0949	646.32	4.31881e-09	4.31881e-09	97.96	97.96	12	893	904	97.44	11570: Scan 16016 (rt=44.959) [\\qmcr.qmul.ac.uk\rfs\HAEMONC\Pedro's Lab\Cell Signalling Proteomics\Ana Levi\Exp11\QE1_MS_Ana_Levi_Exp11_Sample13R.raw]	LNPEP(892-904, no_mod);	76971.7	LNPEP;	p12895	2708	2708	Q9UIQ6	Leucyl-cystinyl aminopeptidase	LNPEP	surface	pos. trainingset	NA	1025	1	0	CY:1-110;TM:111-131;NC:132-1025	uniprot - CSPA confirmed	surface	0.7826	1	ENSG00000113441	ENSP00000231368	NA	Enzymes	3.4.11	83;145;184;215;256;266;368;374;448;525;578;598;664;682;760;834;850;989	17
ITAM_HUMAN	Integrin alpha-M OS=Homo sapiens OX=9606 GN=ITGAM PE=1 SV=2	DHVFQVNNFEALK	NA	780.894	48.0164	2	x'000000000000000	1.44187	-1.81501	-0.878975	47.9064	48.1283	1907.03	1.9045e-09	1.9045e-09	101.41	101.41	15	310	322	100.53	12982: Scan 17582 (rt=48.0164) [\\qmcr.qmul.ac.uk\rfs\HAEMONC\Pedro's Lab\Cell Signalling Proteomics\Ana Levi\Exp11\QE1_MS_Ana_Levi_Exp11_Sample13R.raw]	ITGAM(309-322, no_mod);	55347.7	ITGAM;	p03463	481	481	P11215	Integrin alpha-M	ITGAM	surface	machine learning	NA	1152	1	1	SP:1-16;NC:17-1107;TM:1108-1130;CY:1131-1152	uniprot - CSPA confirmed	NA	0.8663	1	ENSG00000169896	ENSP00000287497	CD11b	Receptors	Other_receptors;Integrin	86;240;391;469;692;696;734;801;880;900;911;940;946;978;993;1021;1044;1050;1075	19
ITAM_HUMAN	Integrin alpha-M OS=Homo sapiens OX=9606 GN=ITGAM PE=1 SV=2	LFTALFPFEK	NA	606.837	64.4343	2	x'000000000000	1.30895	-1.34857	-0.457225	64.1372	64.5404	1907.03	3.88479e-06	3.88479e-06	65.72	65.72	18	759	768	54.85	20082: Scan 25339 (rt=64.4343) [\\qmcr.qmul.ac.uk\rfs\HAEMONC\Pedro's Lab\Cell Signalling Proteomics\Ana Levi\Exp11\QE1_MS_Ana_Levi_Exp11_Sample13R.raw]	ITGAM(758-768, no_mod);	249895	ITGAM;	p16609	481	481	P11215	Integrin alpha-M	ITGAM	surface	machine learning	NA	1152	1	1	SP:1-16;NC:17-1107;TM:1108-1130;CY:1131-1152	uniprot - CSPA confirmed	NA	0.8663	1	ENSG00000169896	ENSP00000287497	CD11b	Receptors	Other_receptors;Integrin	86;240;391;469;692;696;734;801;880;900;911;940;946;978;993;1021;1044;1050;1075	19
FLT3_HUMAN	Receptor-type tyrosine-protein kinase FLT3 OS=Homo sapiens OX=9606 GN=FLT3 PE=1 SV=2	GVVSMVILK	NA	473.294	49.5089	2	x'00000000000	1.07138	-0.855414	-0.453115	49.3706	49.5818	221.04	5.95418e-05	5.95418e-05	50.48	50.48	13	124	132	42.47	13664: Scan 18327 (rt=49.5089) [\\qmcr.qmul.ac.uk\rfs\HAEMONC\Pedro's Lab\Cell Signalling Proteomics\Ana Levi\Exp11\QE1_MS_Ana_Levi_Exp11_Sample13R.raw]	FLT3(123-132, no_mod);	30994.4	FLT3;	p10836	825	825	P36888	Receptor-type tyrosine-protein kinase FLT3	FLT3	surface	machine learning	NA	993	1	1	SP:1-27;NC:28-541;TM:542-563;CY:564-993	uniprot - CSPA confirmed	NA	0.99	1	ENSG00000122025	ENSP00000241453	CD135	Receptors	KInase;PDGFR	43;100;151;250;306;323;351;354;473;502;541;626;722;734;938	11
MFA3L_HUMAN	Microfibrillar-associated protein 3-like OS=Homo sapiens OX=9606 GN=MFAP3L PE=1 SV=3	AINEFFR	NA	448.736	45.35	2	x'000000000	0.383045	0.383045	0.383045	45.35	45.35	22.78	0.0695943	0.0695943	22.78	22.78	1	185	191	18.96	11752: Scan 16219 (rt=45.35) [\\qmcr.qmul.ac.uk\rfs\HAEMONC\Pedro's Lab\Cell Signalling Proteomics\Ana Levi\Exp11\QE1_MS_Ana_Levi_Exp11_Sample13R.raw]	MFAP3(182-189, no_mod);MFAP3L(184-191, no_mod);	15050.8	MFAP3; MFAP3L;	p01090	247	247	O75121	Microfibrillar-associated protein 3-like	MFAP3L	surface	pos. trainingset	NA	409	1	1	SP:1-28;NC:29-150;TM:151-172;CY:173-409	uniprot - CSPA confirmed	surface	0.8146	1	ENSG00000198948	ENSP00000354583	NA	Unclassified	Unclassified	33;37;67;111;135;168	5
CTL1_HUMAN	Choline transporter-like protein 1 OS=Homo sapiens OX=9606 GN=SLC44A1 PE=1 SV=1	LEAIPNSGMDHTQR	Deamidated (NQ)	523.917	34.4063	3	x'0000001000000000	1.61978	0.969576	0.969576	34.2098	34.4063	882	0.00304622	0.00304622	37.19	37.19	2	76	89	37.19	6695: Scan 10558 (rt=34.4063) [\\qmcr.qmul.ac.uk\rfs\HAEMONC\Pedro's Lab\Cell Signalling Proteomics\Ana Levi\Exp11\QE1_MS_Ana_Levi_Exp11_Sample13R.raw]	SLC44A1(N81);	47651.6	SLC44A1;	p16159	2119	2119	Q8WWI5	Choline transporter-like protein 1	SLC44A1	surface	pos. trainingset	NA	657	9	0	CY:1-30;TM:31-54;NC:55-213;TM:214-233;CY:234-239;TM:240-263;NC:264-288;TM:289-309;CY:310-314;TM:315-334;NC:335-339;TM:340-361;CY:362-383;TM:384-406;NC:407-537;TM:538-560;CY:561-566;TM:567-589;NC:590-657	uniprot - CSPA confirmed	surface	0.7104	2	ENSG00000070214	ENSP00000363852;ENSP00000433072	CD92	Transporters	SLC;Other;SLC44	135;180;507	3
INSR_HUMAN	Insulin receptor OS=Homo sapiens OX=9606 GN=INSR PE=1 SV=4	DIYETDYYR	NA	619.272	43.6822	2	x'00000000000	-0.463394	-1.95143	-1.5956	43.5514	43.745	522.254	2.19479e-05	2.19479e-05	53.91	53.91	8	1183	1191	53.91	10974: Scan 15354 (rt=43.6822) [\\qmcr.qmul.ac.uk\rfs\HAEMONC\Pedro's Lab\Cell Signalling Proteomics\Ana Levi\Exp11\QE1_MS_Ana_Levi_Exp11_Sample13R.raw]	IGF1R(1158-1167, no_mod);INSR(1182-1191, no_mod);	113644	IGF1R; INSR;	p03648	394	394	P06213	Insulin receptor	INSR	surface	pos. trainingset	NA	1382	1	1	SP:1-31;NC:32-956;TM:957-979;CY:980-1382	uniprot - CSPA confirmed	surface	0.9143	1	ENSG00000171105	ENSP00000303830	CD220	Receptors	Kinase;InsR	43;52;105;138;242;282;322;364;424;445;541;633;651;698;769;782;920;933;1060	18
NOTC3_HUMAN	Neurogenic locus notch homolog protein 3 OS=Homo sapiens OX=9606 GN=NOTCH3 PE=1 SV=2	EETPLFLAAR	NA	573.812	50.539	2	x	0.821397	-0.138791	0.472238	50.3791	50.539	75.72	0.000547328	0.000547328	46.12	46.12	11	1972	1981	0	14129: Scan 18839 (rt=50.539) [\\qmcr.qmul.ac.uk\rfs\HAEMONC\Pedro's Lab\Cell Signalling Proteomics\Ana Levi\Exp11\QE1_MS_Ana_Levi_Exp11_Sample13R.raw]	NOTCH1(2060-2070, no_mod);NOTCH2(2009-2019, no_mod);NOTCH3(1971-1981, no_mod);	123562	NOTCH1; NOTCH2; NOTCH3;	p05406	2750	2750	Q9UM47	Neurogenic locus notch homolog protein 3	NOTCH3	surface	machine learning	NA	2321	1	1	SP:1-39;NC:40-1642;TM:1643-1665;CY:1666-2321	uniprot	NA	0.7605	1	ENSG00000074181	ENSP00000263388	NA	Receptors	Other_receptors;Notch	1179;1336;1438;1894	3
S12A2_HUMAN	Solute carrier family 12 member 2 OS=Homo sapiens OX=9606 GN=SLC12A2 PE=1 SV=1	QTPADGEASGESEPAK	Deamidated (NQ)	787.853	23.0764	2	x'010000000000000000	9.58321	9.58321	9.58321	23.0764	23.0764	430.9	2.47965e-05	2.47965e-05	55.55	55.55	1	115	130	55.55	1619: Scan 4816 (rt=23.0764) [\\qmcr.qmul.ac.uk\rfs\HAEMONC\Pedro's Lab\Cell Signalling Proteomics\Ana Levi\Exp11\QE1_MS_Ana_Levi_Exp11_Sample13R.raw]	SLC12A2(Q115);	4785.85	SLC12A2;	p24356	1005	1005	P55011	Solute carrier family 12 member 2	SLC12A2	surface	machine learning	NA	1212	12	0	CY:1-290;TM:291-310;NC:311-316;TM:317-343;CY:344-363;TM:364-387;NC:388-408;TM:409-428;CY:429-435;TM:436-456;NC:457-486;TM:487-509;CY:510-520;TM:521-541;NC:542-593;TM:594-617;CY:618-653;TM:654-675;NC:676-680;TM:681-699;CY:700-719;TM:720-748;NC:749-901;TM:902-922;CY:923-1212	uniprot - CSPA confirmed	NA	0.8343	1	ENSG00000064651	ENSP00000262461	NA	Transporters	SLC;APC;SLC12	168;506;553;562;690	2
CNNM4_HUMAN	Metal transporter CNNM4 OS=Homo sapiens OX=9606 GN=CNNM4 PE=1 SV=3	SHLAIVQK	NA	448.272	23.8712	2	x'0000000000	-0.0212402	-0.0659565	-0.0435984	23.8712	24.0782	90.74	0.000165344	0.000165344	44.1	44.1	5	470	477	29.04	1945: Scan 5189 (rt=23.8712) [\\qmcr.qmul.ac.uk\rfs\HAEMONC\Pedro's Lab\Cell Signalling Proteomics\Ana Levi\Exp11\QE1_MS_Ana_Levi_Exp11_Sample13R.raw]	CNNM3(410-418, no_mod);CNNM4(469-477, no_mod);	34388.6	CNNM3; CNNM4;	p25902	1470	1470	Q6P4Q7	Metal transporter CNNM4	CNNM4	surface	pos. trainingset	NA	775	3	0	NC:1-178;TM:179-199;CY:200-240;IM:241-261;CY:262-264;TM:265-285;NC:286-293;TM:294-316;CY:317-775	uniprot - CSPA confirmed	surface	0.4976	3	ENSG00000158158	ENSP00000366275	NA	Unclassified	Unclassified	55;85;122;127;254;518	4
ITA5_HUMAN	Integrin alpha-5 OS=Homo sapiens OX=9606 GN=ITGA5 PE=1 SV=2	QVATAVQWTK	Gln->pyro-Glu (N-term Q)	557.799	52.0243	2	x'200000000000	0.510964	-0.979722	-0.333159	51.8843	52.1051	922.57	2.39382e-05	2.39382e-05	57.97	57.97	15	981	990	57.97	14800: Scan 19579 (rt=52.0243) [\\qmcr.qmul.ac.uk\rfs\HAEMONC\Pedro's Lab\Cell Signalling Proteomics\Ana Levi\Exp11\QE1_MS_Ana_Levi_Exp11_Sample13R.raw]	ITGA5(R980);	58942.7	ITGA5;	p24423	428	428	P08648	Integrin alpha-5	ITGA5	surface	machine learning	NA	1049	1	1	SP:1-41;NC:42-997;TM:998-1021;CY:1022-1049	uniprot - CSPA confirmed	NA	0.9062	1	ENSG00000161638	ENSP00000293379	CD49e	Receptors	Other_receptors;Integrin	84;182;297;307;316;524;530;593;609;675;712;724;773;868	14
FCGRN_HUMAN	IgG receptor FcRn large subunit p51 OS=Homo sapiens OX=9606 GN=FCGRT PE=1 SV=1	NGLAAGTGQGDFGPNSDGSFHASSSLTVK	NA	927.103	44.8471	3	x'0000000000000000000000000000000	0.0705471	0.0705471	0.0705471	44.8471	44.8471	489.2	1.16801e-10	1.16801e-10	112.66	112.66	1	238	266	112.66	11517: Scan 15954 (rt=44.8471) [\\qmcr.qmul.ac.uk\rfs\HAEMONC\Pedro's Lab\Cell Signalling Proteomics\Ana Levi\Exp11\QE1_MS_Ana_Levi_Exp11_Sample13R.raw]	FCGRT(237-266, no_mod);	11389.9	FCGRT;	p21313	1020	1020	P55899	IgG receptor FcRn large subunit p51	FCGRT	surface	pos. trainingset	NA	365	1	1	SP:1-23;NC:24-297;TM:298-321;CY:322-365	uniprot - CSPA confirmed	surface	0.8098	1	ENSG00000104870	ENSP00000221466;ENSP00000410798	NA	Receptors	IG;FcR	125	1
ITB2_HUMAN	Integrin beta-2 OS=Homo sapiens OX=9606 GN=ITGB2 PE=1 SV=2	LGAILTPNDGR	Deamidated (NQ)	564.305	43.3359	2	x'0000000010000	-3.11825	-9.29621	-3.11825	43.1957	43.4298	699.28	4.29872e-06	4.29872e-06	68.93	68.93	5	275	285	57.69	10820: Scan 15177 (rt=43.3359) [\\qmcr.qmul.ac.uk\rfs\HAEMONC\Pedro's Lab\Cell Signalling Proteomics\Ana Levi\Exp11\QE1_MS_Ana_Levi_Exp11_Sample13R.raw]	ITGB2(N282);	31634	ITGB2;	p16664	385	385	P05107	Integrin beta-2	ITGB2	surface	pos. trainingset	NA	769	1	1	SP:1-22;NC:23-700;TM:701-727;CY:728-769	uniprot - CSPA confirmed	surface	0.8352	1	ENSG00000160255	ENSP00000303242;ENSP00000347279;ENSP00000380948;ENSP00000380950;ENSP00000380955	CD18	Receptors	Other_receptors;Integrin	50;116;212;254;501;642	6
KIRR2_HUMAN	Kin of IRRE-like protein 2 OS=Homo sapiens OX=9606 GN=KIRREL2 PE=1 SV=2	GGAQVLGSGATLR	NA	593.831	36.3905	2	x'000000000000000	0.41918	-2.06048	-0.00253026	36.2521	36.4751	140.56	0.000294018	0.000294018	48.77	48.77	8	349	361	37.34	7579: Scan 11576 (rt=36.3905) [\\qmcr.qmul.ac.uk\rfs\HAEMONC\Pedro's Lab\Cell Signalling Proteomics\Ana Levi\Exp11\QE1_MS_Ana_Levi_Exp11_Sample13R.raw]	KIRREL2(348-361, no_mod);	22294.8	KIRREL2;	p09372	1496	1496	Q6UWL6	Kin of IRRE-like protein 2	KIRREL2	surface	machine learning	NA	708	1	1	SP:1-20;NC:21-510;TM:511-534;CY:535-708	uniprot	NA	0.8423	1	ENSG00000126259	ENSP00000353331	NA	Miscellaneous	Unknown_function;IG_Unknown_function	143;301;484	3
CD166_HUMAN	CD166 antigen OS=Homo sapiens OX=9606 GN=ALCAM PE=1 SV=2	TIHSEQAVFDIYYPTEQVTIQVLPPK	2 Deamidated (NQ)	1006.86	61.0532	3	x'0000000000000000010001000000	9.4159	9.4159	9.4159	61.0532	61.0532	530.92	0.00252838	0.00252838	38.69	38.69	1	232	257	30.56	18694: Scan 23836 (rt=61.0532) [\\qmcr.qmul.ac.uk\rfs\HAEMONC\Pedro's Lab\Cell Signalling Proteomics\Ana Levi\Exp11\QE1_MS_Ana_Levi_Exp11_Sample13R.raw]	ALCAM(Q248);ALCAM(Q252);	13502.7	ALCAM;	p28160	1215	1215	Q13740	CD166 antigen	ALCAM	surface	machine learning	NA	583	1	1	SP:1-27;NC:28-527;TM:528-550;CY:551-583	uniprot - CSPA confirmed	NA	0.9441	1	ENSG00000170017	ENSP00000305988	CD166	Unclassified	Unclassified	91;95;167;265;306;361;457;480;499	9
EPHB4_HUMAN	Ephrin type-B receptor 4 OS=Homo sapiens OX=9606 GN=EPHB4 PE=1 SV=2	GASYLVQVR	NA	496.78	38.4331	2	x'00000000000	0.114972	-0.671679	0.114972	38.2318	38.4331	774.03	0.000218774	0.000218774	47.15	47.15	4	500	508	38.84	8533: Scan 12640 (rt=38.4331) [\\qmcr.qmul.ac.uk\rfs\HAEMONC\Pedro's Lab\Cell Signalling Proteomics\Ana Levi\Exp11\QE1_MS_Ana_Levi_Exp11_Sample13R.raw]	EPHB4(499-508, no_mod);	67991.8	EPHB4;	p08941	998	998	P54760	Ephrin type-B receptor 4	EPHB4	surface	pos. trainingset	NA	987	1	1	SP:1-15;NC:16-537;TM:538-563;CY:564-987	uniprot - CSPA confirmed	NA	0.9242	1	ENSG00000196411	ENSP00000350896	NA	Receptors	Kinase;Eph	203;335;426;768	3
SCRB1_HUMAN	Scavenger receptor class B member 1 OS=Homo sapiens OX=9606 GN=SCARB1 PE=1 SV=1	TFQFQPSK	NA	491.754	36.6818	2	x'0000000000	0.0804897	-1.22365	0.0804897	36.498	36.9445	291.41	0.00267365	0.00267365	37	37	8	118	125	31.25	7716: Scan 11725 (rt=36.6818) [\\qmcr.qmul.ac.uk\rfs\HAEMONC\Pedro's Lab\Cell Signalling Proteomics\Ana Levi\Exp11\QE1_MS_Ana_Levi_Exp11_Sample13R.raw]	SCARB1(117-125, no_mod);	52188.3	SCARB1;	p27872	2105	2105	Q8WTV0	Scavenger receptor class B member 1	SCARB1	surface	pos. trainingset	NA	552	2	0	CY:1-11;TM:12-34;NC:35-442;TM:443-463;CY:464-552	uniprot - CSPA confirmed	surface	0.7733	1	ENSG00000073060	ENSP00000414979	NA	Receptors	SCAR;Class_B	102;108;173;212;227;255;310;330;383	9
LDLR_HUMAN	Low-density lipoprotein receptor OS=Homo sapiens OX=9606 GN=LDLR PE=1 SV=1	NINSINFDNPVYQK	NA	833.412	48.5173	2	x'0000000000000000	1.00732	-4.06233	-4.06233	48.4688	48.5173	94.06	0.000402317	0.000402317	50.97	50.97	2	817	830	50.97	13212: Scan 17835 (rt=48.5173) [\\qmcr.qmul.ac.uk\rfs\HAEMONC\Pedro's Lab\Cell Signalling Proteomics\Ana Levi\Exp11\QE1_MS_Ana_Levi_Exp11_Sample13R.raw]	LDLR(816-830, no_mod);	9691.49	LDLR;	p21534	342	342	P01130	Low-density lipoprotein receptor	LDLR	surface	pos. trainingset	NA	860	1	1	SP:1-24;NC:25-788;TM:789-810;CY:811-860	uniprot - CSPA confirmed	surface	0.9309	1	ENSG00000130164	ENSP00000454071	NA	Receptors	Other_receptors;LDLR	97;156;272;515;657	5
HLAE_HUMAN	HLA class I histocompatibility antigen, alpha chain E OS=Homo sapiens OX=9606 GN=HLA-E PE=1 SV=4	DTAQIFR	NA	425.725	38.1072	2	x'000000000	0.993601	0.47561	0.993601	38.0072	38.1267	520.4	0.000295736	0.000295736	45.86	45.86	3	90	96	45.86	8379: Scan 12468 (rt=38.1072) [\\qmcr.qmul.ac.uk\rfs\HAEMONC\Pedro's Lab\Cell Signalling Proteomics\Ana Levi\Exp11\QE1_MS_Ana_Levi_Exp11_Sample13R.raw]	HLA-E(89-96, no_mod);	37996	HLA-E;	p04420	504	504	P13747	HLA class I histocompatibility antigen, alpha chain E	HLA-E	surface	machine learning	NA	358	1	1	SP:1-21;NC:22-302;TM:303-329;CY:330-358	uniprot - CSPA confirmed	NA	0.7505	1	ENSG00000206493;ENSG00000229252;ENSG00000233904;ENSG00000230254	ENSP00000373091;ENSP00000409910;ENSP00000390707;ENSP00000397420	NA	Miscellaneous	Ligand;MHC	107	1
ADA22_HUMAN	Disintegrin and metalloproteinase domain-containing protein 22 OS=Homo sapiens OX=9606 GN=ADAM22 PE=1 SV=1	KYPYPMPPLPDEDKK	NA	606.644	40.7383	3	x'00000000000000000	0.650005	0.650005	0.650005	40.7383	40.7383	238.52	0.0579917	0.0579917	26.93	26.93	1	879	893	26.93	9607: Scan 13836 (rt=40.7383) [\\qmcr.qmul.ac.uk\rfs\HAEMONC\Pedro's Lab\Cell Signalling Proteomics\Ana Levi\Exp11\QE1_MS_Ana_Levi_Exp11_Sample13R.raw]	ADAM22(878-893, no_mod);	15163.1	ADAM22;	p15507	2649	2649	Q9P0K1	Disintegrin and metalloproteinase domain-containing protein 22	ADAM22	surface	machine learning	NA	906	1	1	SP:1-25;NC:26-736;TM:737-760;CY:761-906	uniprot - CSPA confirmed	NA	0.9681	1	ENSG00000008277	ENSP00000265727	NA	Enzymes	3.4.24	165;175;208;519;634;675;856	6
PTPRJ_HUMAN	Receptor-type tyrosine-protein phosphatase eta OS=Homo sapiens OX=9606 GN=PTPRJ PE=1 SV=3	AYAVILTTGEAGHPSADVLK	NA	671.694	46.877	3	x'0000000000000000000000	1.45423	-0.454261	0.186873	46.7604	47.007	820.054	3.16898e-06	3.16898e-06	68.14	68.14	12	849	868	68.14	12449: Scan 16999 (rt=46.877) [\\qmcr.qmul.ac.uk\rfs\HAEMONC\Pedro's Lab\Cell Signalling Proteomics\Ana Levi\Exp11\QE1_MS_Ana_Levi_Exp11_Sample13R.raw]	PTPRJ(848-868, no_mod);	66747.8	PTPRJ;	p02629	1168	1168	Q12913	Receptor-type tyrosine-protein phosphatase eta	PTPRJ	surface	pos. trainingset	NA	1337	1	1	SP:1-35;NC:36-970;TM:971-996;CY:997-1337	uniprot - CSPA confirmed	surface	0.9348	1	ENSG00000149177	ENSP00000400010	CD148	Receptors	Other_receptors;ReceptorTypePhosphatases	72;82;93;104;142;172;192;231;258;278;342;351;376;391;396;413;431;501;525;536;582;603;618;628;637;666;669;761;772;784;790;824;910;937;1313	34
MRP1_HUMAN	Multidrug resistance-associated protein 1 OS=Homo sapiens OX=9606 GN=ABCC1 PE=1 SV=3	SPLFSETIHDPNPCPESSASFLSR	NA	892.418	52.0022	3	x'00000000000000000000000000	-0.317848	-1.08068	-1.08068	51.9863	52.0519	1644.96	1.32237e-06	1.32237e-06	71.84	71.84	4	195	218	71.84	14789: Scan 19567 (rt=52.0022) [\\qmcr.qmul.ac.uk\rfs\HAEMONC\Pedro's Lab\Cell Signalling Proteomics\Ana Levi\Exp11\QE1_MS_Ana_Levi_Exp11_Sample13R.raw]	ABCC1(194-218, no_mod);	76638.1	ABCC1;	p26639	792	792	P33527	Multidrug resistance-associated protein 1	ABCC1	surface	pos. trainingset	NA	1531	17	0	NC:1-36;TM:37-56;CY:57-75;TM:76-94;NC:95-99;TM:100-124;CY:125-135;TM:136-153;NC:154-172;TM:173-191;CY:192-315;TM:316-335;NC:336-362;TM:363-385;CY:386-436;TM:437-459;NC:460-464;TM:465-485;CY:486-542;TM:543-571;NC:572-590;TM:591-611;CY:612-968;TM:969-991;NC:992-1023;TM:1024-1045;CY:1046-1089;TM:1090-1110;NC:1111-1115;TM:1116-1134;CY:1135-1199;TM:1200-1220;NC:1221-1226;TM:1227-1247;CY:1248-1531	uniprot - CSPA confirmed	surface	0.7953	1	ENSG00000103222;ENSG00000278183	ENSP00000382342;ENSP00000483316	NA	Transporters	Active_transporters;ABCC	19;23;71;354;648;719;767;819;929;1006;1156;1314;1344;1429	4
S26A6_HUMAN	Solute carrier family 26 member 6 OS=Homo sapiens OX=9606 GN=SLC26A6 PE=1 SV=1	GYTTAAAVQVFVSQLK	NA	561.643	62.2476	3	x'000000000000000000	0.749745	-0.249122	0.125453	62.1894	62.2476	334.65	0.0151113	0.0151113	29.59	29.59	3	217	232	29.59	19186: Scan 24369 (rt=62.2476) [\\qmcr.qmul.ac.uk\rfs\HAEMONC\Pedro's Lab\Cell Signalling Proteomics\Ana Levi\Exp11\QE1_MS_Ana_Levi_Exp11_Sample13R.raw]	SLC26A6(216-232, no_mod);	10729.5	SLC26A6;	p10949	2359	2359	Q9BXS9	Solute carrier family 26 member 6	SLC26A6	surface	machine learning	NA	759	8	0	CY:1-110;TM:111-136;NC:137-186;TM:187-210;CY:211-263;TM:264-283;NC:284-294;TM:295-313;CY:314-345;TM:346-368;NC:369-379;TM:380-400;CY:401-413;TM:414-434;NC:435-482;TM:483-506;CY:507-759	uniprot - CSPA confirmed	NA	0.7066	2	ENSG00000225697	ENSP00000351597;ENSP00000378920	NA	Transporters	SLC;APC;SLC26	167;172;614	2
TSN2_HUMAN	Tetraspanin-2 OS=Homo sapiens OX=9606 GN=TSPAN2 PE=1 SV=2	HVQTMYEEAYNDYLK	NA	635.29	47.217	3	x'00000000000000000	-0.271698	-0.665845	-0.30323	47.1664	47.217	71.53	0.00125257	0.00125257	40.06	40.06	3	119	133	40.06	12610: Scan 17177 (rt=47.217) [\\qmcr.qmul.ac.uk\rfs\HAEMONC\Pedro's Lab\Cell Signalling Proteomics\Ana Levi\Exp11\QE1_MS_Ana_Levi_Exp11_Sample13R.raw]	TSPAN2(118-133, no_mod);	40336.9	TSPAN2;	p11751	224	224	O60636	Tetraspanin-2	TSPAN2	surface	machine learning	NA	221	4	0	CY:1-11;TM:12-35;NC:36-54;TM:55-78;CY:79-86;TM:87-111;NC:112-187;TM:188-213;CY:214-221	uniprot - CSPA confirmed	NA	0.7405	2	ENSG00000134198	ENSP00000358529	NA	Miscellaneous	Other;Tetraspanin	139	1
CD38_HUMAN	ADP-ribosyl cyclase/cyclic ADP-ribose hydrolase 1 OS=Homo sapiens OX=9606 GN=CD38 PE=1 SV=2	ELESIISK	NA	459.761	39.3631	2	x'0000000000	7.43422	-0.936234	-0.0425065	39.1403	39.4852	284.48	0.000188522	0.000188522	48.83	48.83	15	261	268	28.07	8955: Scan 13119 (rt=39.3631) [\\qmcr.qmul.ac.uk\rfs\HAEMONC\Pedro's Lab\Cell Signalling Proteomics\Ana Levi\Exp11\QE1_MS_Ana_Levi_Exp11_Sample13R.raw]	CD38(260-268, no_mod);	317603	CD38;	p06116	687	687	P28907	ADP-ribosyl cyclase/cyclic ADP-ribose hydrolase 1	CD38	surface	machine learning	NA	300	1	0	CY:1-23;TM:24-43;NC:44-300	uniprot - CSPA confirmed	NA	0.6926	2	ENSG00000004468	ENSP00000226279	CD38	Enzymes	3.2.2	100;164;209;219	4
ADA10_HUMAN	Disintegrin and metalloproteinase domain-containing protein 10 OS=Homo sapiens OX=9606 GN=ADAM10 PE=1 SV=1	LPPPKPLPGTLK	NA	419.938	34.455	3	x'00000000000000	5.54029	0.264962	2.05524	33.7306	34.4613	392.63	9.64701e-05	0.000891879	40.57	34.255	20	710	721	39.92	6717: Scan 10583 (rt=34.455) [\\qmcr.qmul.ac.uk\rfs\HAEMONC\Pedro's Lab\Cell Signalling Proteomics\Ana Levi\Exp11\QE1_MS_Ana_Levi_Exp11_Sample13R.raw]	ADAM10(709-721, no_mod);	114406	ADAM10;	p18514	121	121	O14672	Disintegrin and metalloproteinase domain-containing protein 10	ADAM10	surface	pos. trainingset	NA	748	1	1	SP:1-18;NC:19-675;TM:676-696;CY:697-748	uniprot - CSPA confirmed	surface	0.791	1	ENSG00000137845	ENSP00000260408	CD156c	Enzymes	3.4.24	267;278;439;551	4
S22A4_HUMAN	Solute carrier family 22 member 4 OS=Homo sapiens OX=9606 GN=SLC22A4 PE=1 SV=3	AFILDLFR	NA	497.79	67.825	2	x'0000000000	1.53487	-0.498206	-0.0150972	67.7025	67.8572	43.36	0.000445171	0.000445171	43.36	43.36	11	327	334	43.36	21445: Scan 26830 (rt=67.825) [\\qmcr.qmul.ac.uk\rfs\HAEMONC\Pedro's Lab\Cell Signalling Proteomics\Ana Levi\Exp11\QE1_MS_Ana_Levi_Exp11_Sample13R.raw]	SLC22A4(326-334, no_mod);	5260.27	SLC22A4;	p00692	2416	2416	Q9H015	Solute carrier family 22 member 4	SLC22A4	surface	machine learning	NA	551	12	0	CY:1-19;TM:20-43;NC:44-141;TM:142-160;CY:161-171;TM:172-191;NC:192-196;TM:197-217;CY:218-228;TM:229-252;NC:253-257;TM:258-277;CY:278-337;TM:338-358;NC:359-369;TM:370-392;CY:393-398;TM:399-418;NC:419-423;TM:424-447;CY:448-458;TM:459-481;NC:482-486;TM:487-507;CY:508-551	uniprot - CSPA confirmed	NA	0.7864	1	ENSG00000197208	ENSP00000200652	NA	Transporters	SLC;MFS;SLC22	57;64;91	3
CNNM2_HUMAN	Metal transporter CNNM2 OS=Homo sapiens OX=9606 GN=CNNM2 PE=1 SV=2	KGKSHLAIVQR	NA	618.887	63.4538	2	x'0000000000000	9.88219	9.88219	9.88219	63.4538	63.4538	49.98	0.0621259	0.0621259	14.62	14.62	1	540	550	14.62	19686: Scan 24907 (rt=63.4538) [\\qmcr.qmul.ac.uk\rfs\HAEMONC\Pedro's Lab\Cell Signalling Proteomics\Ana Levi\Exp11\QE1_MS_Ana_Levi_Exp11_Sample13R.raw]	CNNM1(523-534, no_mod);CNNM2(539-550, no_mod);	4372.92	CNNM1; CNNM2;	p14611	2488	2488	Q9H8M5	Metal transporter CNNM2	CNNM2	surface	pos. trainingset	NA	875	3	0	NC:1-250;TM:251-271;CY:272-313;IM:314-334;CY:335-338;TM:339-359;NC:360-368;TM:369-389;CY:390-875	uniprot - CSPA confirmed	surface	0.3466	NA	ENSG00000148842	ENSP00000358894	NA	Unclassified	Unclassified	112;327;527;591;747;757;783;866	1
4F2_HUMAN	4F2 cell-surface antigen heavy chain OS=Homo sapiens OX=9606 GN=SLC3A2 PE=1 SV=3	GQSEDPGSLLSLFR	NA	502.592	64.4183	3	x'0000000000000000	0.614719	-0.661239	0.614719	64.2541	64.419	1556.48	2.07943e-06	2.07943e-06	71.11	71.11	4	511	524	65.39	20076: Scan 25332 (rt=64.4183) [\\qmcr.qmul.ac.uk\rfs\HAEMONC\Pedro's Lab\Cell Signalling Proteomics\Ana Levi\Exp11\QE1_MS_Ana_Levi_Exp11_Sample13R.raw]	SLC3A2(510-524, no_mod);	17115.5	SLC3A2;	p10320	418	418	P08195	4F2 cell-surface antigen heavy chain	SLC3A2	surface	pos. trainingset	NA	630	1	0	CY:1-183;TM:184-205;NC:206-630	uniprot - CSPA confirmed	surface	0.694	2	ENSG00000168003	ENSP00000367122	CD98	Transporters	SLC;Other;SLC3	365;381;424;506	4
AT1A3_HUMAN	Sodium/potassium-transporting ATPase subunit alpha-3 OS=Homo sapiens OX=9606 GN=ATP1A3 PE=1 SV=3	YNTDCVQGLTHSK	NA	508.237	31.0662	3	x'000000000000000	0.223436	0.223436	0.223436	31.0662	31.0662	1680.44	0.0986526	0.0986526	23.6	23.6	1	45	57	23.12	5175: Scan 8819 (rt=31.0662) [\\qmcr.qmul.ac.uk\rfs\HAEMONC\Pedro's Lab\Cell Signalling Proteomics\Ana Levi\Exp11\QE1_MS_Ana_Levi_Exp11_Sample13R.raw]	ATP1A3(44-57, no_mod);	33379.6	ATP1A3;	p33340	500	500	P13637	Sodium/potassium-transporting ATPase subunit alpha-3	ATP1A3	surface	machine learning	NA	1013	10	0	CY:1-85;TM:86-104;NC:105-119;TM:120-139;CY:140-280;TM:281-302;NC:303-308;TM:309-334;CY:335-765;TM:766-786;NC:787-791;TM:792-816;CY:817-838;TM:839-862;NC:863-902;TM:903-922;CY:923-942;TM:943-960;NC:961-974;TM:975-992;CY:993-1013	uniprot	NA	0.6786	2	ENSG00000105409	ENSP00000302397	NA	Transporters	Active_transporters;P-ATPase	205;231;473;567;628;674;710	0
PECA1_HUMAN	Platelet endothelial cell adhesion molecule OS=Homo sapiens OX=9606 GN=PECAM1 PE=1 SV=2	EPLNSDVQYTEVQVSSAESHK	NA	783.042	42.5232	3	x'00000000000000000000000	2.11329	2.11329	2.11329	42.5232	42.5232	681.76	6.50663e-05	6.50663e-05	55.54	55.54	1	682	702	55.54	10445: Scan 14766 (rt=42.5232) [\\qmcr.qmul.ac.uk\rfs\HAEMONC\Pedro's Lab\Cell Signalling Proteomics\Ana Levi\Exp11\QE1_MS_Ana_Levi_Exp11_Sample13R.raw]	PECAM1(681-702, no_mod);	20538.5	PECAM1;	p06627	543	543	P16284	Platelet endothelial cell adhesion molecule	PECAM1	surface	pos. trainingset	NA	738	1	1	SP:1-27;NC:28-602;TM:603-624;CY:625-738	uniprot - CSPA confirmed	surface	0.9341	1	NA	NA	CD31	Unclassified	Unclassified	52;84;151;301;320;344;356;453;551	9
EPCR_HUMAN	Endothelial protein C receptor OS=Homo sapiens OX=9606 GN=PROCR PE=1 SV=1	TQSGLQSYLLQFHGLVR	NA	974.027	57.321	2	x'0000000000000000000	0.169061	-1.79391	0.169061	57.321	57.396	203.45	2.0331e-11	2.0331e-11	119.66	119.66	2	82	98	119.66	17135: Scan 22137 (rt=57.321) [\\qmcr.qmul.ac.uk\rfs\HAEMONC\Pedro's Lab\Cell Signalling Proteomics\Ana Levi\Exp11\QE1_MS_Ana_Levi_Exp11_Sample13R.raw]	PROCR(81-98, no_mod);	14460.4	PROCR;	p28810	2768	2768	Q9UNN8	Endothelial protein C receptor	PROCR	surface	machine learning	NA	238	1	1	SP:1-17;NC:18-209;TM:210-232;CY:233-238	uniprot - CSPA confirmed	NA	0.8403	1	ENSG00000101000	ENSP00000216968	CD201	Unclassified	Unclassified	47;64;136;172	4
S4A7_HUMAN	Sodium bicarbonate cotransporter 3 OS=Homo sapiens OX=9606 GN=SLC4A7 PE=1 SV=2	VESECSAPGEQPK	NA	709.317	22.7572	2	x'000000000000000	1.18098	-1.3744	-0.739084	22.6025	22.8977	595.47	2.20134e-07	2.20134e-07	75.79	75.79	14	989	1001	75.79	1489: Scan 4667 (rt=22.7572) [\\qmcr.qmul.ac.uk\rfs\HAEMONC\Pedro's Lab\Cell Signalling Proteomics\Ana Levi\Exp11\QE1_MS_Ana_Levi_Exp11_Sample13R.raw]	SLC4A7(988-1001, no_mod);	31772	SLC4A7;	p30027	2880	2880	Q9Y6M7	Sodium bicarbonate cotransporter 3	SLC4A7	surface	pos. trainingset	NA	1214	11	0	NC:1-603;TM:604-630;CY:631-638;TM:639-659;NC:660-695;TM:696-719;CY:720-725;TM:726-744;NC:745-823;TM:824-842;CY:843-861;TM:862-880;NC:881-909;TM:910-929;CY:930-949;TM:950-974;NC:975-1009;TM:1010-1029;CY:1030-1035;TM:1036-1055;NC:1056-1089;TM:1090-1118;CY:1119-1214	uniprot - CSPA confirmed	surface	0.7581	1	ENSG00000033867	ENSP00000295736	NA	Transporters	SLC;APC;SLC4	171;269;398;406;554;776;786;791;796	9
LAIR1_HUMAN	Leukocyte-associated immunoglobulin-like receptor 1 OS=Homo sapiens OX=9606 GN=LAIR1 PE=1 SV=1	SKDEEQKPQQRPDLAVDVLER	NA	620.825	36.831	4	x'00000000000000000000000	2.82704	-1.70656	0.245637	36.6653	36.9931	720.01	0.000112714	0.000112714	53.52	53.52	17	199	219	53.52	7791: Scan 11807 (rt=36.831) [\\qmcr.qmul.ac.uk\rfs\HAEMONC\Pedro's Lab\Cell Signalling Proteomics\Ana Levi\Exp11\QE1_MS_Ana_Levi_Exp11_Sample13R.raw]	LAIR1(198-219, no_mod);	154791	LAIR1;	p26092	1438	1438	Q6GTX8	Leukocyte-associated immunoglobulin-like receptor 1	LAIR1	surface	pos. trainingset	NA	287	1	1	SP:1-21;NC:22-163;TM:164-186;CY:187-287	uniprot - CSPA confirmed	surface	0.9053	1	ENSG00000167613;ENSG00000276053;ENSG00000278154;ENSG00000274110;ENSG00000276163	ENSP00000301193;ENSP00000375622;ENSP00000418998;ENSP00000479682;ENSP00000479133;ENSP00000479707	CD305	Unclassified	Unclassified	69	1
TNR3_HUMAN	Tumor necrosis factor receptor superfamily member 3 OS=Homo sapiens OX=9606 GN=LTBR PE=1 SV=1	RRPQGEGPNPVAGSWEPPK	NA	687.019	32.647	3	x'000000000000000000000	-0.531088	-2.57187	-2.35322	32.4263	32.647	73.37	0.000419379	0.000419379	47.63	47.63	5	264	282	38.58	5911: Scan 9656 (rt=32.647) [\\qmcr.qmul.ac.uk\rfs\HAEMONC\Pedro's Lab\Cell Signalling Proteomics\Ana Levi\Exp11\QE1_MS_Ana_Levi_Exp11_Sample13R.raw]	LTBR(263-282, no_mod);	14168.5	LTBR;	p25102	829	829	P36941	Tumor necrosis factor receptor superfamily member 3	LTBR	surface	machine learning	NA	435	1	1	SP:1-27;NC:28-224;TM:225-248;CY:249-435	uniprot - CSPA confirmed	NA	0.9641	1	ENSG00000111321	ENSP00000228918	NA	Receptors	Other_receptors;TNFNGF	40;177	2
ITAM_HUMAN	Integrin alpha-M OS=Homo sapiens OX=9606 GN=ITGAM PE=1 SV=2	LPSHSDFLAELR	NA	462.246	46.9651	3	x'00000000000000	0.453128	-0.739315	-0.370741	46.8487	47.1091	1907.03	7.94059e-09	7.94059e-09	93.53	93.53	17	1004	1015	90.48	12490: Scan 17043 (rt=46.9651) [\\qmcr.qmul.ac.uk\rfs\HAEMONC\Pedro's Lab\Cell Signalling Proteomics\Ana Levi\Exp11\QE1_MS_Ana_Levi_Exp11_Sample13R.raw]	ITGAM(1003-1015, no_mod);	109138	ITGAM;	p18538	481	481	P11215	Integrin alpha-M	ITGAM	surface	machine learning	NA	1152	1	1	SP:1-16;NC:17-1107;TM:1108-1130;CY:1131-1152	uniprot - CSPA confirmed	NA	0.8663	1	ENSG00000169896	ENSP00000287497	CD11b	Receptors	Other_receptors;Integrin	86;240;391;469;692;696;734;801;880;900;911;940;946;978;993;1021;1044;1050;1075	19
PECA1_HUMAN	Platelet endothelial cell adhesion molecule OS=Homo sapiens OX=9606 GN=PECAM1 PE=1 SV=2	IYDSGTYK	NA	473.73	26.8649	2	x'0000000000	4.29109	-1.39934	-0.151252	26.6733	26.9992	681.76	9.30794e-05	9.30794e-05	52.42	52.42	10	101	108	52.42	3255: Scan 6659 (rt=26.8649) [\\qmcr.qmul.ac.uk\rfs\HAEMONC\Pedro's Lab\Cell Signalling Proteomics\Ana Levi\Exp11\QE1_MS_Ana_Levi_Exp11_Sample13R.raw]	PECAM1(100-108, no_mod);	18007.7	PECAM1;	p14163	543	543	P16284	Platelet endothelial cell adhesion molecule	PECAM1	surface	pos. trainingset	NA	738	1	1	SP:1-27;NC:28-602;TM:603-624;CY:625-738	uniprot - CSPA confirmed	surface	0.9341	1	NA	NA	CD31	Unclassified	Unclassified	52;84;151;301;320;344;356;453;551	9
FCGR1_HUMAN	High affinity immunoglobulin gamma Fc receptor I OS=Homo sapiens OX=9606 GN=FCGR1A PE=1 SV=2	GWLLLQVSSR	NA	579.837	58.3176	2	x'000000000000	5.63463	-0.688461	1.93753	58.1705	58.3491	537.794	3.34514e-06	3.34514e-06	66.97	66.97	22	103	112	54	17560: Scan 22600 (rt=58.3176) [\\qmcr.qmul.ac.uk\rfs\HAEMONC\Pedro's Lab\Cell Signalling Proteomics\Ana Levi\Exp11\QE1_MS_Ana_Levi_Exp11_Sample13R.raw]	FCGR1A(102-112, no_mod);FCGR1BP(102-112, no_mod);	130680	FCGR1A; FCGR1BP;	p10863	489	489	P12314	High affinity immunoglobulin gamma Fc receptor I	FCGR1A	surface	pos. trainingset	NA	374	1	1	SP:1-15;NC:16-289;TM:290-313;CY:314-374	uniprot - CSPA confirmed	surface	0.8914	1	ENSG00000150337	ENSP00000358165	CD64	Receptors	IG;FcR	59;78;152;159;163;195;240	7
PTPRF_HUMAN	Receptor-type tyrosine-protein phosphatase F OS=Homo sapiens OX=9606 GN=PTPRF PE=1 SV=2	ADEARPNTIDFGK	NA	717.355	33.0606	2	x'000000000000000	-0.17659	-1.64236	-0.860617	32.9508	33.0929	3186.63	0.00394718	0.00394718	37.72	37.72	6	860	872	35.48	6103: Scan 9873 (rt=33.0606) [\\qmcr.qmul.ac.uk\rfs\HAEMONC\Pedro's Lab\Cell Signalling Proteomics\Ana Levi\Exp11\QE1_MS_Ana_Levi_Exp11_Sample13R.raw]	PTPRF(859-872, no_mod);	14131.2	PTPRF;	p00311	469	469	P10586	Receptor-type tyrosine-protein phosphatase F	PTPRF	surface	machine learning	NA	1907	1	1	SP:1-29;NC:30-1261;TM:1262-1284;CY:1285-1907	uniprot - CSPA confirmed	NA	0.9341	1	ENSG00000142949	ENSP00000353030	NA	Receptors	Other_receptors;ReceptorTypePhosphatases	117;250;295;721;966;1696;1731	5
DPP10_HUMAN	Inactive dipeptidyl peptidase 10 OS=Homo sapiens OX=9606 GN=DPP10 PE=1 SV=2	YVLLAYDVK	NA	542.309	50.4203	2	x'00000000000	1.20728	1.15185	1.15185	50.4167	50.4203	101.15	0.00181285	0.00181285	37.85	37.85	2	138	146	26.24	14075: Scan 18780 (rt=50.4203) [\\qmcr.qmul.ac.uk\rfs\HAEMONC\Pedro's Lab\Cell Signalling Proteomics\Ana Levi\Exp11\QE1_MS_Ana_Levi_Exp11_Sample13R.raw]	DPP10(137-146, no_mod);	11557	DPP10;	p33628	1730	1730	Q8N608	Inactive dipeptidyl peptidase 10	DPP10	surface	machine learning	NA	796	1	0	CY:1-34;TM:35-56;NC:57-796	uniprot	NA	0.6307	2	ENSG00000175497	ENSP00000386565	NA	Unclassified	Unclassified	2;63;90;111;119;257;342;748;760	8
BCAM_HUMAN	Basal cell adhesion molecule OS=Homo sapiens OX=9606 GN=BCAM PE=1 SV=2	LSWSQLGGSPAEPIPGR	NA	876.457	53.0628	2	x'0000000000000000000	1.68199	-0.831002	-0.602548	52.9824	53.1309	688.36	1.44805e-10	1.44805e-10	112	112	11	483	499	111.98	15272: Scan 20102 (rt=53.0628) [\\qmcr.qmul.ac.uk\rfs\HAEMONC\Pedro's Lab\Cell Signalling Proteomics\Ana Levi\Exp11\QE1_MS_Ana_Levi_Exp11_Sample13R.raw]	BCAM(482-499, no_mod);	32445.8	BCAM;	p19297	962	962	P50895	Basal cell adhesion molecule	BCAM	surface	machine learning	NA	628	1	1	SP:1-31;NC:32-547;TM:548-571;CY:572-628	uniprot - CSPA confirmed	NA	0.9182	1	ENSG00000187244	ENSP00000270233	CD239	Miscellaneous	StructuralAndAdhesion;IG_AdhesionProteins	321;377;383;419;439	5
LRFN1_HUMAN	Leucine-rich repeat and fibronectin type III domain-containing protein 1 OS=Homo sapiens OX=9606 GN=LRFN1 PE=1 SV=2	HLILGNNQIR	NA	589.345	33.3744	2	x'000000000000	0.674784	0.674784	0.674784	33.3744	33.3744	92.08	0.00133922	0.00133922	36.44	36.44	1	141	150	35.11	6256: Scan 10044 (rt=33.3744) [\\qmcr.qmul.ac.uk\rfs\HAEMONC\Pedro's Lab\Cell Signalling Proteomics\Ana Levi\Exp11\QE1_MS_Ana_Levi_Exp11_Sample13R.raw]	LRFN1(140-150, no_mod);	12490.6	LRFN1;	p11338	2661	2661	Q9P244	Leucine-rich repeat and fibronectin type III domain-containing protein 1	LRFN1	surface	pos. trainingset	NA	771	1	1	SP:1-31;NC:32-534;TM:535-559;CY:560-771	uniprot - CSPA confirmed	surface	0.8324	1	ENSG00000128011	ENSP00000248668	NA	Miscellaneous	Other;LRRC	87;343;420;459	4
S4A7_HUMAN	Sodium bicarbonate cotransporter 3 OS=Homo sapiens OX=9606 GN=SLC4A7 PE=1 SV=2	HQPDLIYLR	NA	577.82	40.2454	2	x'00000000000	-0.005201	-0.750678	-0.057211	40.1462	40.2454	595.47	0.00114113	0.00114113	40.98	40.98	4	1067	1075	40.98	9366: Scan 13575 (rt=40.2454) [\\qmcr.qmul.ac.uk\rfs\HAEMONC\Pedro's Lab\Cell Signalling Proteomics\Ana Levi\Exp11\QE1_MS_Ana_Levi_Exp11_Sample13R.raw]	SLC4A7(1066-1075, no_mod);	53093.7	SLC4A7;	p11561	2880	2880	Q9Y6M7	Sodium bicarbonate cotransporter 3	SLC4A7	surface	pos. trainingset	NA	1214	11	0	NC:1-603;TM:604-630;CY:631-638;TM:639-659;NC:660-695;TM:696-719;CY:720-725;TM:726-744;NC:745-823;TM:824-842;CY:843-861;TM:862-880;NC:881-909;TM:910-929;CY:930-949;TM:950-974;NC:975-1009;TM:1010-1029;CY:1030-1035;TM:1036-1055;NC:1056-1089;TM:1090-1118;CY:1119-1214	uniprot - CSPA confirmed	surface	0.7581	1	ENSG00000033867	ENSP00000295736	NA	Transporters	SLC;APC;SLC4	171;269;398;406;554;776;786;791;796	9
BASI_HUMAN	Basigin OS=Homo sapiens OX=9606 GN=BSG PE=1 SV=2	SSEHINEGETAMLVCK	NA	602.278	36.101	3	x'000000000000000000	-0.40359	-1.5179	-0.935796	36.0317	36.1484	401.69	1.82951e-06	1.82951e-06	68.68	68.68	4	228	243	55.11	7442: Scan 11419 (rt=36.101) [\\qmcr.qmul.ac.uk\rfs\HAEMONC\Pedro's Lab\Cell Signalling Proteomics\Ana Levi\Exp11\QE1_MS_Ana_Levi_Exp11_Sample13R.raw]	BSG(227-243, no_mod);	48660.9	BSG;	p26906	821	821	P35613	Basigin	BSG	surface	pos. trainingset	NA	385	1	1	SP:1-21;NC:22-323;TM:324-345;CY:346-385	uniprot - CSPA confirmed	surface	0.9242	1	ENSG00000172270	ENSP00000333769	CD147	Unclassified	Unclassified	64;160;268;302;383	4
CXCR4_HUMAN	C-X-C chemokine receptor type 4 OS=Homo sapiens OX=9606 GN=CXCR4 PE=1 SV=1	TSAQHALTSVSR	NA	629.331	24.2054	2	x'00000000000000	2.72152	-0.811684	-0.748023	24.1569	24.2813	229.92	8.65282e-09	8.65282e-09	93.37	93.37	4	311	322	93.37	2082: Scan 5346 (rt=24.2054) [\\qmcr.qmul.ac.uk\rfs\HAEMONC\Pedro's Lab\Cell Signalling Proteomics\Ana Levi\Exp11\QE1_MS_Ana_Levi_Exp11_Sample13R.raw]	CXCR4(310-322, no_mod);	48168	CXCR4;	p28857	1060	1060	P61073	C-X-C chemokine receptor type 4	CXCR4	surface	machine learning	NA	352	7	0	NC:1-41;TM:42-64;CY:65-77;TM:78-100;NC:101-113;TM:114-135;CY:136-154;TM:155-175;NC:176-196;TM:197-222;CY:223-241;TM:242-261;NC:262-283;TM:284-305;CY:306-352	uniprot	NA	0.9222	1	ENSG00000121966	ENSP00000241393	CD184	Receptors	GPCR;Rhodopsin	11;176	2
ITA7_HUMAN	Integrin alpha-7 OS=Homo sapiens OX=9606 GN=ITGA7 PE=1 SV=3	QAPGQGLPPVAPILNAHQPSTQR	Deamidated (NQ); Gln->pyro-Glu (N-term Q)	787.755	54.0295	3	x'2100000000000000000000000	8.02375	7.17215	7.17215	53.9594	54.0295	704.11	0.00989839	0.00989839	33.13	33.13	4	649	671	33.13	15701: Scan 20576 (rt=54.0295) [\\qmcr.qmul.ac.uk\rfs\HAEMONC\Pedro's Lab\Cell Signalling Proteomics\Ana Levi\Exp11\QE1_MS_Ana_Levi_Exp11_Sample13R.raw]	ITGA7(Q649);ITGA7(R648);	86175.2	ITGA7;	p22740	1212	1212	Q13683	Integrin alpha-7	ITGA7	surface	machine learning	NA	1181	1	1	SP:1-33;NC:34-1080;TM:1081-1104;CY:1105-1181	uniprot - CSPA confirmed	NA	0.8623	1	ENSG00000135424	ENSP00000452387	NA	Receptors	Other_receptors;Integrin	86;786;989;1025;1045	5
PTPRF_HUMAN	Receptor-type tyrosine-protein phosphatase F OS=Homo sapiens OX=9606 GN=PTPRF PE=1 SV=2	TGEGFIDFIGQVHK	NA	774.397	53.8238	2	x'0000000000000000	1.27555	-1.42684	0.241146	53.7467	53.8238	3186.63	1.75444e-06	1.75444e-06	71.7	71.7	7	1811	1824	71.7	15610: Scan 20477 (rt=53.8238) [\\qmcr.qmul.ac.uk\rfs\HAEMONC\Pedro's Lab\Cell Signalling Proteomics\Ana Levi\Exp11\QE1_MS_Ana_Levi_Exp11_Sample13R.raw]	PTPRF(1810-1824, no_mod);	35971.3	PTPRF;	p27928	469	469	P10586	Receptor-type tyrosine-protein phosphatase F	PTPRF	surface	machine learning	NA	1907	1	1	SP:1-29;NC:30-1261;TM:1262-1284;CY:1285-1907	uniprot - CSPA confirmed	NA	0.9341	1	ENSG00000142949	ENSP00000353030	NA	Receptors	Other_receptors;ReceptorTypePhosphatases	117;250;295;721;966;1696;1731	5
MPZL1_HUMAN	Myelin protein zero-like protein 1 OS=Homo sapiens OX=9606 GN=MPZL1 PE=1 SV=1	NPPDIVVQPGHIR	NA	721.399	37.3666	2	x'000000000000000	0.191562	-1.97393	-1.3215	37.1184	37.3727	285.07	9.50976e-06	9.50976e-06	62.51	62.51	13	139	151	62.51	8040: Scan 12084 (rt=37.3666) [\\qmcr.qmul.ac.uk\rfs\HAEMONC\Pedro's Lab\Cell Signalling Proteomics\Ana Levi\Exp11\QE1_MS_Ana_Levi_Exp11_Sample13R.raw]	MPZL1(138-151, no_mod);	21019.2	MPZL1;	p22068	309	309	O95297	Myelin protein zero-like protein 1	MPZL1	surface	machine learning	NA	269	1	1	SP:1-37;NC:38-162;TM:163-189;CY:190-269	uniprot - CSPA confirmed	NA	0.9721	1	ENSG00000197965	ENSP00000352513	NA	Miscellaneous	StructuralAndAdhesion;IG_MPZ	50;130;256	2
FZD1_HUMAN	Frizzled-1 OS=Homo sapiens OX=9606 GN=FZD1 PE=1 SV=2	VPSYLNYHFLGEK	NA	522.937	49.084	3	x'000000000000000	0.88837	-0.625245	0.428538	48.9237	49.084	51.63	0.000135696	0.000135696	51.63	51.63	6	282	294	51.63	13473: Scan 18120 (rt=49.084) [\\qmcr.qmul.ac.uk\rfs\HAEMONC\Pedro's Lab\Cell Signalling Proteomics\Ana Levi\Exp11\QE1_MS_Ana_Levi_Exp11_Sample13R.raw]	FZD1(281-294, no_mod);	13665.8	FZD1;	p31455	2771	2771	Q9UP38	Frizzled-1	FZD1	surface	machine learning	NA	647	7	1	SP:1-27;NC:28-321;TM:322-343;CY:344-354;TM:355-375;NC:376-404;TM:405-428;CY:429-448;TM:449-466;NC:467-489;TM:490-514;CY:515-534;TM:535-558;NC:559-601;TM:602-622;CY:623-647	uniprot	NA	0.7804	1	ENSG00000157240	ENSP00000287934	NA	Receptors	GPCR;Frizzled	130;231	2
ITAX_HUMAN	Integrin alpha-X OS=Homo sapiens OX=9606 GN=ITGAX PE=1 SV=3	AVIFTQVSR	NA	510.796	40.3543	2	x'00000000000	1.31721	-0.860162	0.395262	40.2278	40.5197	661.71	8.17375e-05	8.17375e-05	50.49	50.49	9	433	441	50.49	9422: Scan 13634 (rt=40.3543) [\\qmcr.qmul.ac.uk\rfs\HAEMONC\Pedro's Lab\Cell Signalling Proteomics\Ana Levi\Exp11\QE1_MS_Ana_Levi_Exp11_Sample13R.raw]	ITGAD(431-440, no_mod);ITGAX(432-441, no_mod);	63319.2	ITGAD; ITGAX;	p02466	595	595	P20702	Integrin alpha-X	ITGAX	surface	machine learning	NA	1163	1	1	SP:1-19;NC:20-1107;TM:1108-1130;CY:1131-1163	uniprot - CSPA confirmed	NA	0.8802	1	ENSG00000140678	ENSP00000268296	CD11c	Receptors	Other_receptors;Integrin	61;89;385;392;697;735;899;904;939;1050;1152	10
ANO6_HUMAN	Anoctamin-6 OS=Homo sapiens OX=9606 GN=ANO6 PE=1 SV=2	MIEAVDNNLRPK	NA	467.251	34.3124	3	x'00000000000000	0.854346	-0.968738	-0.153711	34.1132	34.4526	734.91	1.07032e-06	1.07032e-06	71.65	71.65	9	897	908	71.65	6646: Scan 10507 (rt=34.3124) [\\qmcr.qmul.ac.uk\rfs\HAEMONC\Pedro's Lab\Cell Signalling Proteomics\Ana Levi\Exp11\QE1_MS_Ana_Levi_Exp11_Sample13R.raw]	ANO6(896-908, no_mod);	77650	ANO6;	p20405	1364	1364	Q4KMQ2	Anoctamin-6	ANO6	surface	pos. trainingset	NA	910	8	0	CY:1-295;TM:296-318;NC:319-375;TM:376-395;CY:396-452;TM:453-477;NC:478-509;TM:510-530;CY:531-553;TM:554-572;NC:573-669;TM:670-693;CY:694-726;TM:727-747;NC:748-824;TM:825-846;CY:847-910	uniprot - CSPA confirmed	surface	0.8263	1	ENSG00000177119	ENSP00000320087	NA	Miscellaneous	Unknown_function;TMEM16	153;226;329;361;493;777;790;802	6
ZNT1_HUMAN	Zinc transporter 1 OS=Homo sapiens OX=9606 GN=SLC30A1 PE=1 SV=3	TPAVSISCLELSNNLEK	NA	625.655	53.5376	3	x'0000000000000000000	-1.57636	-1.57636	-1.57636	53.5376	53.5376	473.42	0.0379099	0.0379099	28.51	28.51	1	462	478	28.51	15483: Scan 20336 (rt=53.5376) [\\qmcr.qmul.ac.uk\rfs\HAEMONC\Pedro's Lab\Cell Signalling Proteomics\Ana Levi\Exp11\QE1_MS_Ana_Levi_Exp11_Sample13R.raw]	SLC30A1(461-478, no_mod);	38249.4	SLC30A1;	p28634	2879	2879	Q9Y6M5	Zinc transporter 1	SLC30A1	surface	machine learning	NA	507	6	0	CY:1-11;TM:12-30;NC:31-40;TM:41-61;CY:62-80;TM:81-101;NC:102-112;TM:113-134;CY:135-247;TM:248-271;NC:272-311;TM:312-333;CY:334-507	uniprot	NA	0.6747	2	ENSG00000170385	ENSP00000355968	NA	Transporters	SLC;Other;SLC30	195;299	1
FLT3_HUMAN	Receptor-type tyrosine-protein kinase FLT3 OS=Homo sapiens OX=9606 GN=FLT3 PE=1 SV=2	EALMSELK	NA	460.742	40.0797	2	x	0.933147	-0.56772	0.128335	39.9011	40.1596	221.04	0.000442239	0.000442239	45.53	45.53	14	656	663	0	9289: Scan 13488 (rt=40.0797) [\\qmcr.qmul.ac.uk\rfs\HAEMONC\Pedro's Lab\Cell Signalling Proteomics\Ana Levi\Exp11\QE1_MS_Ana_Levi_Exp11_Sample13R.raw]	CSF1R(627-635, no_mod);FLT3(655-663, no_mod);KIT(634-642, no_mod);	146065	CSF1R; FLT3; KIT;	p04909	825	825	P36888	Receptor-type tyrosine-protein kinase FLT3	FLT3	surface	machine learning	NA	993	1	1	SP:1-27;NC:28-541;TM:542-563;CY:564-993	uniprot - CSPA confirmed	NA	0.99	1	ENSG00000122025	ENSP00000241453	CD135	Receptors	KInase;PDGFR	43;100;151;250;306;323;351;354;473;502;541;626;722;734;938	11
ITA4_HUMAN	Integrin alpha-4 OS=Homo sapiens OX=9606 GN=ITGA4 PE=1 SV=3	IEGLQISK	NA	444.264	36.9261	2	x'0000000000	2.62601	0.663273	0.888876	36.6801	37.0594	771.62	4.45158e-05	4.45158e-05	55.46	55.46	13	418	425	40.33	7833: Scan 11855 (rt=36.9261) [\\qmcr.qmul.ac.uk\rfs\HAEMONC\Pedro's Lab\Cell Signalling Proteomics\Ana Levi\Exp11\QE1_MS_Ana_Levi_Exp11_Sample13R.raw]	ITGA4(417-425, no_mod);	116383	ITGA4;	p12171	499	499	P13612	Integrin alpha-4	ITGA4	surface	machine learning	NA	1032	1	1	SP:1-33;NC:34-974;TM:975-1000;CY:1001-1032	uniprot - CSPA confirmed	NA	0.9162	1	ENSG00000115232	ENSP00000380227	CD49d	Receptors	Other_receptors;Integrin	79;138;229;480;518;538;626;645;660;806;821	11
ANO6_HUMAN	Anoctamin-6 OS=Homo sapiens OX=9606 GN=ANO6 PE=1 SV=2	VAIMITNFELPR	NA	468.595	60.1664	3	x'00000000000000	0.524678	-0.95098	-0.95098	60.0478	60.1664	734.91	0.0352596	0.0352596	26.97	26.97	2	530	541	15.15	18325: Scan 23435 (rt=60.1664) [\\qmcr.qmul.ac.uk\rfs\HAEMONC\Pedro's Lab\Cell Signalling Proteomics\Ana Levi\Exp11\QE1_MS_Ana_Levi_Exp11_Sample13R.raw]	ANO6(529-541, no_mod);	2016.78	ANO6;	p29487	1364	1364	Q4KMQ2	Anoctamin-6	ANO6	surface	pos. trainingset	NA	910	8	0	CY:1-295;TM:296-318;NC:319-375;TM:376-395;CY:396-452;TM:453-477;NC:478-509;TM:510-530;CY:531-553;TM:554-572;NC:573-669;TM:670-693;CY:694-726;TM:727-747;NC:748-824;TM:825-846;CY:847-910	uniprot - CSPA confirmed	surface	0.8263	1	ENSG00000177119	ENSP00000320087	NA	Miscellaneous	Unknown_function;TMEM16	153;226;329;361;493;777;790;802	6
ANO6_HUMAN	Anoctamin-6 OS=Homo sapiens OX=9606 GN=ANO6 PE=1 SV=2	YQVINNVSK	Deamidated (NQ)	533.285	33.2449	2	x'00000010000	3.61372	3.61372	3.61372	33.2449	33.2449	734.91	0.00546024	0.0460994	38.42	32.415	2	221	229	23.27	6192: Scan 9975 (rt=33.2449) [\\qmcr.qmul.ac.uk\rfs\HAEMONC\Pedro's Lab\Cell Signalling Proteomics\Ana Levi\Exp11\QE1_MS_Ana_Levi_Exp11_Sample13R.raw]	ANO6(N226);	39222.6	ANO6;	p33442	1364	1364	Q4KMQ2	Anoctamin-6	ANO6	surface	pos. trainingset	NA	910	8	0	CY:1-295;TM:296-318;NC:319-375;TM:376-395;CY:396-452;TM:453-477;NC:478-509;TM:510-530;CY:531-553;TM:554-572;NC:573-669;TM:670-693;CY:694-726;TM:727-747;NC:748-824;TM:825-846;CY:847-910	uniprot - CSPA confirmed	surface	0.8263	1	ENSG00000177119	ENSP00000320087	NA	Miscellaneous	Unknown_function;TMEM16	153;226;329;361;493;777;790;802	6
INSR_HUMAN	Insulin receptor OS=Homo sapiens OX=9606 GN=INSR PE=1 SV=4	MRPTFLEIVNLLK	NA	525.31	64.8119	3	x'000000000000000	0.698706	-1.49469	-0.579183	64.7681	65.1178	522.254	0.00127314	0.00127314	36.84	36.84	8	1279	1291	36.84	20240: Scan 25509 (rt=64.8119) [\\qmcr.qmul.ac.uk\rfs\HAEMONC\Pedro's Lab\Cell Signalling Proteomics\Ana Levi\Exp11\QE1_MS_Ana_Levi_Exp11_Sample13R.raw]	INSR(1278-1291, no_mod);	7396.41	INSR;	p20739	394	394	P06213	Insulin receptor	INSR	surface	pos. trainingset	NA	1382	1	1	SP:1-31;NC:32-956;TM:957-979;CY:980-1382	uniprot - CSPA confirmed	surface	0.9143	1	ENSG00000171105	ENSP00000303830	CD220	Receptors	Kinase;InsR	43;52;105;138;242;282;322;364;424;445;541;633;651;698;769;782;920;933;1060	18
CY24B_HUMAN	Cytochrome b-245 heavy chain OS=Homo sapiens OX=9606 GN=CYBB PE=1 SV=2	VNNSDPYSVALSELGDR	NA	918.442	56.253	2	x'0000000000000000000	-0.259964	-5.57917	-0.259964	56.2124	56.253	593.35	9.44003e-11	9.44003e-11	114.4	114.4	4	131	147	110.3	16672: Scan 21638 (rt=56.253) [\\qmcr.qmul.ac.uk\rfs\HAEMONC\Pedro's Lab\Cell Signalling Proteomics\Ana Levi\Exp11\QE1_MS_Ana_Levi_Exp11_Sample13R.raw]	CYBB(130-147, no_mod);	28754.6	CYBB;	p31273	378	378	P04839	Cytochrome b-245 heavy chain	CYBB	surface	pos. trainingset	NA	570	6	0	CY:1-11;TM:12-30;NC:31-49;TM:50-71;CY:72-99;TM:100-121;NC:122-166;TM:167-191;CY:192-202;TM:203-222;NC:223-268;TM:269-286;CY:287-570	uniprot - CSPA confirmed	surface	0.3514	NA	ENSG00000165168	ENSP00000367851	NA	Enzymes	1	97;132;149;240;430	3
PTPRG_HUMAN	Receptor-type tyrosine-protein phosphatase gamma OS=Homo sapiens OX=9606 GN=PTPRG PE=1 SV=4	HSDYINANYVDGYNK	NA	591.6	38.2478	3	x'00000000000000000	0.593188	-4.36794	-2.30221	38.1587	38.5237	686.74	2.27207e-05	2.27207e-05	56.05	56.05	8	903	917	56.05	8446: Scan 12541 (rt=38.2478) [\\qmcr.qmul.ac.uk\rfs\HAEMONC\Pedro's Lab\Cell Signalling Proteomics\Ana Levi\Exp11\QE1_MS_Ana_Levi_Exp11_Sample13R.raw]	PTPRG(902-917, no_mod);	21909.6	PTPRG;	p11601	633	633	P23470	Receptor-type tyrosine-protein phosphatase gamma	PTPRG	surface	machine learning	NA	1445	1	1	SP:1-19;NC:20-736;TM:737-762;CY:763-1445	uniprot - CSPA confirmed	NA	0.976	1	ENSG00000144724	ENSP00000418112	NA	Receptors	Other_receptors;ReceptorTypePhosphatases	109;113;156;359;444;619;631;722;813;863;1181;1207;1252	8
TYRO3_HUMAN	Tyrosine-protein kinase receptor TYRO3 OS=Homo sapiens OX=9606 GN=TYRO3 PE=1 SV=1	YILTPGGLAEQPGQAEHQPESPLNETQR	NA	1020.84	47.9945	3	x'000000000000000000000000000000	-1.15706	-1.15706	-1.15706	47.9945	47.9945	319.024	0.0020191	0.0020191	41.77	41.77	1	849	876	41.77	12970: Scan 17568 (rt=47.9945) [\\qmcr.qmul.ac.uk\rfs\HAEMONC\Pedro's Lab\Cell Signalling Proteomics\Ana Levi\Exp11\QE1_MS_Ana_Levi_Exp11_Sample13R.raw]	TYRO3(848-876, no_mod);	31288.5	TYRO3;	p33090	1130	1130	Q06418	Tyrosine-protein kinase receptor TYRO3	TYRO3	surface	pos. trainingset	NA	890	1	1	SP:1-40;NC:41-428;TM:429-451;CY:452-890	uniprot - CSPA confirmed	surface	0.9607	1	ENSG00000092445	ENSP00000263798	NA	Receptors	Kinase;Axl	63;191;230;240;293;366;380;872	7
ZDHC5_HUMAN	Palmitoyltransferase ZDHHC5 OS=Homo sapiens OX=9606 GN=ZDHHC5 PE=1 SV=2	AEEDEDKEDDFR	NA	499.871	25.5017	3	x'00000000000000	0.0908732	-1.21209	-0.89136	25.341	25.5593	376.89	2.12458e-06	2.12458e-06	59.28	59.28	12	76	87	59.28	2639: Scan 5973 (rt=25.5017) [\\qmcr.qmul.ac.uk\rfs\HAEMONC\Pedro's Lab\Cell Signalling Proteomics\Ana Levi\Exp11\QE1_MS_Ana_Levi_Exp11_Sample13R.raw]	ZDHHC5(75-87, no_mod);	22760.8	ZDHHC5;	p00490	2395	2395	Q9C0B5	Palmitoyltransferase ZDHHC5	ZDHHC5	surface	pos. trainingset	NA	715	5	0	NC:1-16;TM:17-41;CY:42-48;TM:49-68;NC:69-147;TM:148-173;CY:174-184;TM:185-209;NC:210-267;TM:268-287;CY:288-715	constrained phobius - prefered over uniprot based on cspa - CSPA confirmed	surface	0.6011	2	ENSG00000156599	ENSP00000287169	NA	Enzymes	2.3.1	61;239;461;465;535	1
MDGA1_HUMAN	MAM domain-containing glycosylphosphatidylinositol anchor protein 1 OS=Homo sapiens OX=9606 GN=MDGA1 PE=1 SV=1	TVNLLVR	Deamidated (NQ)	408.254	38.9678	2	x'000100000	1.43279	-0.899949	0.941691	38.7707	39.0711	25.18	0.0301872	0.0301872	25.18	25.18	9	321	327	12.39	8777: Scan 12913 (rt=38.9678) [\\qmcr.qmul.ac.uk\rfs\HAEMONC\Pedro's Lab\Cell Signalling Proteomics\Ana Levi\Exp11\QE1_MS_Ana_Levi_Exp11_Sample13R.raw]	MDGA1(N323);	79296.2	MDGA1;	p29213	1785	1785	Q8NFP4	MAM domain-containing glycosylphosphatidylinositol anchor protein 1	MDGA1	surface	GPI (UniProt)	NA	955	0	1	SP:1-18;NC:19-955	uniprot - CSPA based sp-noncyt - CSPA confirmed	NA	0.5928	2 (nonTM)	ENSG00000112139	ENSP00000402584	NA	Unclassified	Unclassified	42;90;235;247;257;307;331;432;655;747;826	11
KIRR1_HUMAN	Kin of IRRE-like protein 1 OS=Homo sapiens OX=9606 GN=KIRREL1 PE=1 SV=2	LTVLIPPEDTR	NA	627.356	48.1711	2	x'0000000000000	-4.65396	-4.65396	-4.65396	48.1711	48.1711	25.09	0.0579217	0.0579217	25.09	25.09	1	114	124	25.09	13056: Scan 17662 (rt=48.1711) [\\qmcr.qmul.ac.uk\rfs\HAEMONC\Pedro's Lab\Cell Signalling Proteomics\Ana Levi\Exp11\QE1_MS_Ana_Levi_Exp11_Sample13R.raw]	KIRREL1(113-124, no_mod);	11149.8	KIRREL1;	p19554	2213	2213	Q96J84	Kin of IRRE-like protein 1	KIRREL	surface	pos. trainingset	NA	757	1	1	SP:1-16;NC:17-496;TM:497-521;CY:522-757	uniprot - CSPA confirmed	surface	0.9064	1	ENSG00000183853	ENSP00000352138	NA	Miscellaneous	Unknown_function;IG_Unknown_function	46;140;297;471	4
NOTC1_HUMAN	Neurogenic locus notch homolog protein 1 OS=Homo sapiens OX=9606 GN=NOTCH1 PE=1 SV=4	LAVEGMLEDLINSHADVNAVDDLGK	Deamidated (NQ)	880.443	69.0213	3	x'000000000000100000000000000	9.75058	8.36333	9.68235	68.8843	69.0213	186.38	2.61369e-05	2.61369e-05	63	63	3	2005	2029	56.96	21918: Scan 27351 (rt=69.0213) [\\qmcr.qmul.ac.uk\rfs\HAEMONC\Pedro's Lab\Cell Signalling Proteomics\Ana Levi\Exp11\QE1_MS_Ana_Levi_Exp11_Sample13R.raw]	NOTCH1(N2016);	19530.3	NOTCH1;	p15857	901	901	P46531	Neurogenic locus notch homolog protein 1	NOTCH1	surface	pos. trainingset	NA	2555	1	1	SP:1-18;NC:19-1735;TM:1736-1756;CY:1757-2555	uniprot - CSPA confirmed	surface	0.8447	1	ENSG00000148400	ENSP00000277541	NA	Receptors	Other_receptors;Notch	41;959;982;1179;1241;1489;1587;1799;1922;2295;2528	7
MRP5_HUMAN	Multidrug resistance-associated protein 5 OS=Homo sapiens OX=9606 GN=ABCC5 PE=1 SV=2	LSIIPQEPVLFSGTVR	NA	586.006	63.2511	3	x'000000000000000000	0.500856	-0.353848	0.0393164	63.0362	63.2511	27.14	0.0170013	0.0170013	27.14	27.14	3	1270	1285	27.14	19605: Scan 24818 (rt=63.2511) [\\qmcr.qmul.ac.uk\rfs\HAEMONC\Pedro's Lab\Cell Signalling Proteomics\Ana Levi\Exp11\QE1_MS_Ana_Levi_Exp11_Sample13R.raw]	ABCC5(1269-1285, no_mod);	12574.6	ABCC5;	p19128	156	156	O15440	Multidrug resistance-associated protein 5	ABCC5	surface	machine learning	NA	1437	12	0	CY:1-178;TM:179-199;NC:200-218;TM:219-242;CY:243-290;TM:291-313;NC:314-318;TM:319-336;CY:337-395;TM:396-418;NC:419-428;TM:429-447;CY:448-856;TM:857-880;NC:881-912;TM:913-936;CY:937-992;TM:993-1011;NC:1012-1016;TM:1017-1036;CY:1037-1101;TM:1102-1121;NC:1122-1126;TM:1127-1147;CY:1148-1437	phobius - prefered over uniprot based on cspa - CSPA confirmed	NA	0.7325	2	ENSG00000114770	ENSP00000333926	NA	Transporters	Active_transporters;ABCC	494;636;684;890;897;1044;1329;1417	2
CD36_HUMAN	Platelet glycoprotein 4 OS=Homo sapiens OX=9606 GN=CD36 PE=1 SV=2	EGRPVYISLPHFLYASPDVSEPIDGLNPNEEEHR	NA	969.976	57.3126	4	x'000000000000000000000000000000000000	2.69693	-1.62725	-0.811946	57.2351	57.5375	405.58	8.56389e-09	8.56389e-09	94.3	94.3	6	335	368	94.3	17130: Scan 22132 (rt=57.3126) [\\qmcr.qmul.ac.uk\rfs\HAEMONC\Pedro's Lab\Cell Signalling Proteomics\Ana Levi\Exp11\QE1_MS_Ana_Levi_Exp11_Sample13R.raw]	CD36(334-368, no_mod);	57760.8	CD36;	p05680	550	550	P16671	Platelet glycoprotein 4	CD36	surface	machine learning	NA	472	2	0	CY:1-6;TM:7-28;NC:29-439;TM:440-465;CY:466-472	uniprot - CSPA confirmed	NA	0.7325	2	ENSG00000135218	ENSP00000308165;ENSP00000378268;ENSP00000411411;ENSP00000399421;ENSP00000415743	CD36	Receptors	SCAR;Class_B	79;102;134;163;205;220;235;247;321;417	10
PTPRF_HUMAN	Receptor-type tyrosine-protein phosphatase F OS=Homo sapiens OX=9606 GN=PTPRF PE=1 SV=2	SGALQIESSEESDQGK	Deamidated (NQ)	833.384	33.5488	2	x'000001000000000000	9.22479	9.22479	9.22479	33.5488	33.5488	3186.63	3.99784e-06	3.99784e-06	69.41	69.41	1	189	204	59.34	6337: Scan 10138 (rt=33.5488) [\\qmcr.qmul.ac.uk\rfs\HAEMONC\Pedro's Lab\Cell Signalling Proteomics\Ana Levi\Exp11\QE1_MS_Ana_Levi_Exp11_Sample13R.raw]	PTPRF(Q193);	22735.8	PTPRF;	p25728	469	469	P10586	Receptor-type tyrosine-protein phosphatase F	PTPRF	surface	machine learning	NA	1907	1	1	SP:1-29;NC:30-1261;TM:1262-1284;CY:1285-1907	uniprot - CSPA confirmed	NA	0.9341	1	ENSG00000142949	ENSP00000353030	NA	Receptors	Other_receptors;ReceptorTypePhosphatases	117;250;295;721;966;1696;1731	5
MERTK_HUMAN	Tyrosine-protein kinase Mer OS=Homo sapiens OX=9606 GN=MERTK PE=1 SV=2	IYSGDYYR	NA	518.742	33.587	2	x'0000000000	7.55886	-1.98269	2.01551	33.3731	33.6529	121.65	0.000857748	0.000857748	41.53	41.53	19	748	755	41.53	6354: Scan 10157 (rt=33.587) [\\qmcr.qmul.ac.uk\rfs\HAEMONC\Pedro's Lab\Cell Signalling Proteomics\Ana Levi\Exp11\QE1_MS_Ana_Levi_Exp11_Sample13R.raw]	MERTK(747-755, no_mod);TYRO3(679-687, no_mod);	57935.6	MERTK; TYRO3;	p14212	1162	1162	Q12866	Tyrosine-protein kinase Mer	MERTK	surface	machine learning	NA	999	1	1	SP:1-25;NC:26-501;TM:502-523;CY:524-999	uniprot - CSPA confirmed	NA	0.9681	1	ENSG00000153208	ENSP00000295408;ENSP00000389152	NA	Receptors	Kinase;Axl	114;170;207;215;234;294;316;329;336;354;389;395;442;454;625	14
HLAH_HUMAN	Putative HLA class I histocompatibility antigen, alpha chain H OS=Homo sapiens OX=9606 GN=HLA-H PE=5 SV=3	YTCHVQHEGLPEPLTLR	NA	684.01	39.8493	3	x'0000000000000000000	-1.51342	-1.51342	-1.51342	39.8493	39.8493	472.884	0.0403955	0.0403955	28.33	28.33	1	281	297	28.33	9183: Scan 13368 (rt=39.8493) [\\qmcr.qmul.ac.uk\rfs\HAEMONC\Pedro's Lab\Cell Signalling Proteomics\Ana Levi\Exp11\QE1_MS_Ana_Levi_Exp11_Sample13R.raw]	NA(280-297, no_mod);NA(280-297, no_mod);NA(280-297, no_mod);NA(280-297, no_mod);NA(280-297, no_mod);NA(280-297, no_mod);NA(280-297, no_mod);NA(280-297, no_mod);NA(280-297, no_mod);NA(280-297, no_mod);NA(280-297, no_mod);NA(280-297, no_mod);NA(280-297, no_mod);HLA-H(280-297, no_mod);	26001.2	NA; NA; NA; NA; NA; NA; NA; NA; NA; NA; NA; NA; NA; HLA-H;	p33538	352	352	P01893	Putative HLA class I histocompatibility antigen, alpha chain H	HLA-H	surface	machine learning	NA	362	1	1	SP:1-24;NC:25-306;TM:307-331;CY:332-362	uniprot	NA	0.8623	1	NA	NA	NA	Miscellaneous	Ligand;MHC	110	1
[truncated: 913 more rows]
[truncated: 25 more columns]

## Sheet: Data Table S10B
acc.no	protein	peptide	pep_mod	m_z	best_tr	z_pept	xmod_pos	max_ppm	min_ppm	mean_ppm	min_tR	max_tR	prot_scr	max_expectancy	Mean_expt	max_scr	mean_scr	N_peptides	pep_start	pep_end	max_delta_score	peptide_heading	...24	...26	SumInten	...28	...29	...30	...31	db_id	...33	X	UniProt.accession	UniProt.description	UniProt.gene	Surfaceome.Label	Surfaceome.Label.Source	Comment	length	TM.domains	signalpeptide	topology	topology.source	MachineLearning.trainingset	MachineLearning.score	MachineLearning.FPR.class..1.1...2.5...3.15..	Ensembl.gene	Ensembl.protein	CD.number
[truncated: 653 more rows]
[truncated: 29 more columns]

## Sheet: Data Table S10C
acc.no	protein	peptide	pep_mod	m_z	best_tr	z_pept	xmod_pos	max_ppm	min_ppm	mean_ppm	min_tR	max_tR	prot_scr	max_expectancy	Mean_expt	max_scr	mean_scr	N_peptides	pep_start	pep_end	max_delta_score	peptide_heading	...25	SumInten	...27	...28	...29	...30	db_id	...32	X	UniProt.accession	UniProt.description	UniProt.gene	Surfaceome.Label	Surfaceome.Label.Source	Comment	length	TM.domains	signalpeptide	topology	topology.source	MachineLearning.trainingset	MachineLearning.score	MachineLearning.FPR.class..1.1...2.5...3.15..	Ensembl.gene	Ensembl.protein	CD.number	Membranome.Almen.main.class
[truncated: 808 more rows]
[truncated: 28 more columns]

[truncated: 4 more sheets: Data Table S10D, Data Table S10E, Data Table S10F, Data Table S10G]
