# Supplementary material for: Surfaceome Capture by Multiplex Biotinylation Enables Enhanced Identification of Cell Surface Proteins by Mass Spectrometry
Source: Mol Cell Proteomics. 2026 Apr 22;25(6):101572. doi: 10.1016/j.mcpro.2026.101572 (PMC13202573; doi:10.1016/j.mcpro.2026.101572)
Supplement: Supplemental Table S11 [file mmc11.xlsx]

## Sheet: READ ME
Supplementary Table S11:Quantitative Summary of GO terms enriched across GO categories; BP, MF, CC in SUCAM, related to S5
Data Table S11; GO Enrichment anlysis for BP and MF categories for SUCAM, related to supplement Fig S5

## Sheet: Data Table S11A
category	ID	term	count	genes	logFC	adj_pval	zscore
BP	cell adhesion [GO:0007155]	GO:0007155	76	DAG1	3.84226	0.000102944	8.7178
BP	cell-cell adhesion [GO:0098609]	GO:0098609	44	CD99	2.75579	0.000106929	6.63325
BP	regulation of cell development [GO:0060284]	GO:0060284	27	DAG1	3.84226	0.000114508	5.19615
BP	regulation of localization [GO:0032879]	GO:0032879	96	DAG1	3.84226	0.000200884	9.79796
BP	cell migration [GO:0016477]	GO:0016477	82	DAG1	3.84226	0.000204771	9.05539
BP	regulation of cell migration [GO:0030334]	GO:0030334	58	DAG1	3.84226	0.000211037	7.61577
BP	regulation of immune effector process [GO:0002697]	GO:0002697	23	TNFRSF1B	3.57015	0.000237304	4.79583
BP	chemotaxis [GO:0006935]	GO:0006935	23	DAG1	3.84226	0.000581869	4.79583
BP	cell development [GO:0048468]	GO:0048468	86	DAG1	3.84226	0.000606428	9.27362
BP	regulation of cell adhesion [GO:0030155]	GO:0030155	49	DAG1	3.84226	0.000744048	7
BP	cytokine production [GO:0001816]	GO:0001816	34	TNFRSF1B	3.57015	0.000864304	5.83095
BP	regulation of secretion [GO:0051046]	GO:0051046	27	TNFRSF1B	3.57015	0.000899078	5.19615
BP	antigen processing and presentation of endogenous antigen [GO:0019883]	GO:0019883	7	HLA-A	1.01356	0.000940144	2.64575
BP	mononuclear cell proliferation [GO:0032943]	GO:0032943	21	TNFRSF1B	3.57015	0.00096911	4.58258
BP	immune effector process [GO:0002252]	GO:0002252	29	TNFRSF1B	3.57015	0.00110546	5.38516
BP	amino acid transmembrane transport [GO:0003333]	GO:0003333	11	SLC7A5	0.762257	0.00122063	3.31662
BP	regulation of leukocyte proliferation [GO:0070663]	GO:0070663	19	TNFRSF1B	3.57015	0.00123747	4.3589
BP	adaptive immune response [GO:0002250]	GO:0002250	20	TNFRSF1B	3.57015	0.00154872	4.47214
BP	cytokine production involved in immune response [GO:0002367]	GO:0002367	8	TNFRSF1B	3.57015	0.00195068	2.82843
BP	leukocyte cell-cell adhesion [GO:0007159]	GO:0007159	27	HLA-A	1.01356	0.00195627	5.19615
BP	regulation of immune system process [GO:0002682]	GO:0002682	78	TNFRSF1B	3.57015	0.00213958	8.83176
BP	protein localization to synapse [GO:0035418]	GO:0035418	6	DAG1	3.84226	0.00214823	2.44949
BP	amino acid import across plasma membrane [GO:0089718]	GO:0089718	7	SLC7A5	0.762257	0.00219706	2.64575
BP	antigen processing and presentation of endogenous peptide antigen [GO:0002483]	GO:0002483	6	HLA-A	1.01356	0.00222081	2.44949
BP	antigen processing and presentation of endogenous peptide antigen via MHC class I [GO:0019885]	GO:0019885	6	HLA-A	1.01356	0.00222081	2.44949
BP	regulation of extracellular matrix organization [GO:1903053]	GO:1903053	2	DAG1	3.84226	0.00236606	1.41421
BP	regulation of lymphocyte mediated immunity [GO:0002706]	GO:0002706	9	TNFRSF1B	3.57015	0.00243243	3
BP	cell-cell signaling [GO:0007267]	GO:0007267	41	DAG1	3.84226	0.00270355	6.40312
BP	regulation of leukocyte activation [GO:0002694]	GO:0002694	32	TNFRSF1B	3.57015	0.00274937	5.65685
BP	leukocyte activation [GO:0045321]	GO:0045321	47	TNFRSF1B	3.57015	0.00458286	6.85565
BP	immune response [GO:0006955]	GO:0006955	63	TNFRSF1B	3.57015	0.00476819	7.93725
BP	humoral immune response [GO:0006959]	GO:0006959	15	HLA-A	1.01356	0.00567135	3.87298
BP	protein localization to cell periphery [GO:1990778]	GO:1990778	23	DAG1	3.84226	0.00567195	4.79583
BP	positive regulation of immune system process [GO:0002684]	GO:0002684	56	CD99	2.75579	0.00597359	7.48331
BP	cell-substrate adhesion [GO:0031589]	GO:0031589	24	DAG1	3.84226	0.00622943	4.89898
BP	cell-matrix adhesion [GO:0007160]	GO:0007160	17	DAG1	3.84226	0.00700701	4.12311
BP	cell-cell adhesion via plasma-membrane adhesion molecules [GO:0098742]	GO:0098742	12	BSG	0.793586	0.00992485	3.4641
BP	protein localization to extracellular region [GO:0071692]	GO:0071692	17	ENSA	2.67524	0.0107397	4.12311
BP	leukocyte mediated immunity [GO:0002443]	GO:0002443	18	TNFRSF1B	3.57015	0.0109014	4.24264
BP	antigen processing and presentation of peptide antigen via MHC class I [GO:0002474]	GO:0002474	7	HLA-A	1.01356	0.0128166	2.64575
BP	regulation of T cell proliferation [GO:0042129]	GO:0042129	10	TNFRSF1B	3.57015	0.0135027	3.16228
BP	T cell mediated cytotoxicity [GO:0001913]	GO:0001913	6	HLA-A	1.01356	0.0144353	2.44949
BP	myeloid leukocyte activation [GO:0002274]	GO:0002274	14	CD33	1.09959	0.0163914	3.74166
BP	lymphocyte mediated immunity [GO:0002449]	GO:0002449	11	TNFRSF1B	3.57015	0.0164609	3.31662
BP	regulation of intracellular signal transduction [GO:1902531]	GO:1902531	106	DAG1	3.84226	0.0337203	10.2956
BP	positive regulation of plasma membrane bounded cell projection assembly [GO:0120034]	GO:0120034	12	ACTR3	-0.120143	0.0441421	-3.4641
BP	vesicle fusion to plasma membrane [GO:0099500]	GO:0099500	3	STXBP1	-0.0756613	0.0441963	-1.73205
MF	signaling receptor activity [GO:0038023]	GO:0038023	24	TNFRSF1B	3.57015	0.000239435	4.89898
MF	molecular transducer activity [GO:0060089]	GO:0060089	24	TNFRSF1B	3.57015	0.000239435	4.89898
MF	transmembrane signaling receptor activity [GO:0004888]	GO:0004888	16	TNFRSF1B	3.57015	0.000653083	4
MF	GTPase activity [GO:0003924]	GO:0003924	49	RABL6	-0.110775	0.00100402	-7
MF	organic anion transmembrane transporter activity [GO:0008514]	GO:0008514	17	SLC2A1	0.858249	0.00123305	4.12311
MF	L-amino acid transmembrane transporter activity [GO:0015179]	GO:0015179	8	SLC7A5	0.762257	0.00127186	2.82843
MF	amino acid transmembrane transporter activity [GO:0015171]	GO:0015171	9	SLC7A5	0.762257	0.00233209	3
MF	anion transmembrane transporter activity [GO:0008509]	GO:0008509	18	SLC2A1	0.858249	0.00322497	4.24264
MF	calcium ion binding [GO:0005509]	GO:0005509	28	DAG1	3.84226	0.00340987	5.2915
MF	signaling receptor binding [GO:0005102]	GO:0005102	86	ENSA	2.67524	0.00353137	9.27362
MF	protein domain specific binding [GO:0019904]	GO:0019904	53	DAG1	3.84226	0.00625	7.28011
MF	GTP binding [GO:0005525]	GO:0005525	57	RAB1A	-0.104729	0.00775194	-7.54983
MF	organic acid transmembrane transporter activity [GO:0005342]	GO:0005342	12	SLC16A1	0.774976	0.00798859	3.4641
MF	carboxylic acid transmembrane transporter activity [GO:0046943]	GO:0046943	12	SLC16A1	0.774976	0.00798859	3.4641
MF	cytokine binding [GO:0019955]	GO:0019955	6	TNFRSF1B	3.57015	0.00808458	2.44949
MF	acidic amino acid transmembrane transporter activity [GO:0015172]	GO:0015172	4	SLC25A12	0.66816	0.00975177	2
MF	L-aspartate transmembrane transporter activity [GO:0015183]	GO:0015183	4	SLC25A12	0.66816	0.00975177	2
MF	peptide antigen binding [GO:0042605]	GO:0042605	4	HLA-A	1.01356	0.0103339	2
MF	immune receptor activity [GO:0140375]	GO:0140375	5	CD44	0.614618	0.0111166	2.23607
MF	antigen binding [GO:0003823]	GO:0003823	8	HLA-A	1.01356	0.0112444	2.82843
MF	secondary active transmembrane transporter activity [GO:0015291]	GO:0015291	12	SLC16A1	0.774976	0.011301	3.4641
MF	L-glutamine transmembrane transporter activity [GO:0015186]	GO:0015186	2	SLC1A5	0.49253	0.0114318	1.41421
MF	cell adhesion molecule binding [GO:0050839]	GO:0050839	71	YWHAB	0.964807	0.0143787	8.42615
MF	calcium ion transmembrane transporter activity [GO:0015085]	GO:0015085	10	TMEM165	0.639393	0.0291377	3.16228
MF	cell adhesion mediator activity [GO:0098631]	GO:0098631	9	BSG	0.793586	0.0338452	3
MF	integrin binding [GO:0005178]	GO:0005178	13	F11R	0.73868	0.0421374	3.60555
MF	organic hydroxy compound transmembrane transporter activity [GO:1901618]	GO:1901618	3	SLC16A1	0.774976	0.0613475	1.73205
MF	receptor ligand activity [GO:0048018]	GO:0048018	10	APOA1	0.658739	0.0654598	3.16228
MF	G protein-coupled receptor activity [GO:0004930]	GO:0004930	3	CXCR4	0.48629	0.0844428	1.73205
MF	MHC protein binding [GO:0042287]	GO:0042287	6	CD74	0.396558	0.128507	2.44949
MF	MHC class II protein binding [GO:0042289]	GO:0042289	3	CD74	0.396558	0.151612	1.73205
CC	intrinsic component of plasma membrane [GO:0031226]	GO:0031226	46	CD99	2.75579	0.00010983	6.78233
CC	integral component of plasma membrane [GO:0005887]	GO:0005887	46	CD99	2.75579	0.000110035	6.78233
CC	cell surface [GO:0009986]	GO:0009986	46	DAG1	3.84226	0.000113097	6.78233
CC	basal plasma membrane [GO:0009925]	GO:0009925	24	DAG1	3.84226	0.000128156	4.89898
CC	external side of plasma membrane [GO:0009897]	GO:0009897	18	DAG1	3.84226	0.00012832	4.24264
CC	basolateral plasma membrane [GO:0016323]	GO:0016323	23	DAG1	3.84226	0.00012945	4.79583
CC	basal part of cell [GO:0045178]	GO:0045178	20	DAG1	3.84226	0.000253968	4.47214
CC	cell-substrate junction [GO:0030055]	GO:0030055	49	DAG1	3.84226	0.000629129	7
CC	focal adhesion [GO:0005925]	GO:0005925	48	DAG1	3.84226	0.000944089	6.9282
CC	plasma membrane protein complex [GO:0098797]	GO:0098797	26	DAG1	3.84226	0.00150081	5.09902
CC	membrane raft [GO:0045121]	GO:0045121	22	DAG1	3.84226	0.00154028	4.69042
CC	plasma membrane region [GO:0098590]	GO:0098590	69	DAG1	3.84226	0.00178234	8.30662
CC	secretory granule membrane [GO:0030667]	GO:0030667	26	TNFRSF1B	3.57015	0.00200714	5.09902
CC	adherens junction [GO:0005912]	GO:0005912	12	DAG1	3.84226	0.00211416	3.4641
CC	vesicle membrane [GO:0012506]	GO:0012506	67	TNFRSF1B	3.57015	0.0034581	8.18535
CC	side of membrane [GO:0098552]	GO:0098552	26	DAG1	3.84226	0.00432997	5.09902
CC	anchoring junction [GO:0070161]	GO:0070161	86	DAG1	3.84226	0.00519507	9.27362
CC	tumor necrosis factor receptor superfamily complex [GO:0002947]	GO:0002947	1	TNFRSF1B	3.57015	0.00522681	1
CC	apical plasma membrane [GO:0016324]	GO:0016324	20	LMO7	1.06296	0.00545906	4.47214
CC	cell body [GO:0044297]	GO:0044297	21	TNFRSF1B	3.57015	0.00665914	4.58258
CC	cell-cell junction [GO:0005911]	GO:0005911	23	DAG1	3.84226	0.00684775	4.79583
CC	MHC class I protein complex [GO:0042612]	GO:0042612	5	HLA-A	1.01356	0.00887419	2.23607
CC	apical part of cell [GO:0045177]	GO:0045177	21	LMO7	1.06296	0.0117505	4.58258
CC	basement membrane [GO:0005604]	GO:0005604	2	DAG1	3.84226	0.0142683	1.41421
CC	plasma membrane bounded cell projection [GO:0120025]	GO:0120025	67	DAG1	3.84226	0.0168449	8.18535
CC	cell junction [GO:0030054]	GO:0030054	121	DAG1	3.84226	0.0174734	11
CC	MHC protein complex [GO:0042611]	GO:0042611	6	HLA-A	1.01356	0.0192404	2.44949
CC	extracellular matrix [GO:0031012]	GO:0031012	18	DAG1	3.84226	0.023852	4.24264
CC	cell projection [GO:0042995]	GO:0042995	69	DAG1	3.84226	0.0368766	8.30662
CC	MHC class I peptide loading complex [GO:0042824]	GO:0042824	3	HLA-A	1.01356	0.0425641	1.73205
CC	plasma membrane raft [GO:0044853]	GO:0044853	2	DAG1	3.84226	0.0474206	1.41421
CC	cell-cell contact zone [GO:0044291]	GO:0044291	3	SLC2A1	0.858249	0.0726937	1.73205
