# Supplementary material for: Surfaceome Capture by Multiplex Biotinylation Enables Enhanced Identification of Cell Surface Proteins by Mass Spectrometry
Source: Mol Cell Proteomics. 2026 Apr 22;25(6):101572. doi: 10.1016/j.mcpro.2026.101572 (PMC13202573; doi:10.1016/j.mcpro.2026.101572)
Supplement: Supplemental Table S12 [file mmc12.xlsx]

## Sheet: READ ME
Supplementary Table S12: Surfaceomic data associated with SUCAM and Glycoprotein capture comparison,related to Fig.10
S12A: Absolute numbers (n) for surfaceomic proteins associated with SUCAM vs Glycoprotein method comparison
S512B: Identity of proteins for PM-associated proteins associated with SUCAM and Glycoprotein method comparison
S12C: Relative Intensities (Abundances) of plasma membrane associated proteins in SUCAM vs Glycoprotein

## Sheet: S12A
comparison	Ontology	n	protein	label
1.Carboxyl_Labelled_vs_1.Carboxyl_Unlabelled	adherens junction [GO:0005912]	36	MYO1E;SORBS1;PVR;CD99L2;DSC2;CDH2;SH3BP1;S100A11;JCAD;NF2;PRR4;PARK7;CTNND1;PDLIM7;DAG1;ANXA1;ANXA2;NECTIN3;RDX;PKP3;CXADR;PTPRK;CNN3;ZYX;PDLIM1;PKP1;KRT18;SDCBP;PTPRM;VCL;NIBAN2;DSP;PARD3;CTNNA2;PDLIM5;MSN	1.Carboxyl_Labelled
1.Carboxyl_Labelled_vs_1.Carboxyl_Unlabelled	cell-cell junction [GO:0005911]	26	ITGB3;DSC2;CDH2;F11R;CADM1;CTNND1;GRB2;CDC42;CD2AP;FLNA;NECTIN2;DSG2;PAK2;NECTIN3;PKP3;CXADR;PTPRK;LIMS1;ACTN1;SH3KBP1;AKT1;PTPRM;VCL;WASF2;PARD3;KIRREL1	1.Carboxyl_Labelled
1.Carboxyl_Labelled_vs_1.Carboxyl_Unlabelled	cell junction [GO:0030054]	22	EGFR;TJP3;CEP68;NACC1;MRPL46;CGN;PLEKHA7;SLC16A1;SYNJ2BP;CDH2;F11R;GID8;GTF2F1;DSG2;OSBP;PKP3;ITGB4;CXADR;PTPRK;ACTN1;PARD3;RTN4	1.Carboxyl_Labelled
1.Carboxyl_Labelled_vs_1.Carboxyl_Unlabelled	cell periphery [GO:0071944]	7	ITGA3;RDX;KRT19;MYO1B;KRT18;TUBB3;MSN	1.Carboxyl_Labelled
1.Carboxyl_Labelled_vs_1.Carboxyl_Unlabelled	cell surface [GO:0009986]	66	ADAM17;VASN;VAMP3;PROM1;HLA-C;HLA-E;KRT4;EGFR;NEO1;TNFRSF10B;EGFL7;CD58;FAM234A;TSPAN8;PVR;THY1;ITGB1;CD99L2;ITGB3;ATP5IF1;ICAM1;CD151;DCBLD2;CD109;SLC39A6;RALA;CLMP;ITGA3;CDH2;ABCB11;SIRPA;TFRC;ITGAV;CAPN5;FAS;EPHB2;EPHA2;PDIA3;CD44;ANXA1;ANXA4;CPM;MET;NECTIN2;ANXA2;DSG2;IQGAP2;PLXNB2;S100A10;HLA-A;NPTN;NT5E;ITGB4;MME;PTPRK;TNFRSF10A;HNRNPU;GPC1;LMAN2;PICALM;RER1;KRT10;CALR;MSN;HSPA5;AIMP1	1.Carboxyl_Labelled
1.Carboxyl_Labelled_vs_1.Carboxyl_Unlabelled	external side of plasma membrane [GO:0009897]	17	IGHA1;HLA-E;THY1;ITGB1;ITGB3;ICAM1;MCAM;B2M;ITGA3;TFRC;ITGAV;FAS;DAG1;NT5E;ECE1;CAPN2;CALR	1.Carboxyl_Labelled
1.Carboxyl_Labelled_vs_1.Carboxyl_Unlabelled	extracellular region [GO:0005576]	80	H3C15;IGHA1;GAS6;GSDMD;EPHB4;EPHB1;EGFL7;THY1;SERPINC1;APOC3;NAXE;MCAM;CD109;PYGL;B2M;VAT1;ACLY;S100A11;RNASE7;TFRC;APOL2;PRDX4;LGALS1;EPHB2;ALDOC;KPNB1;DAG1;ANXA1;CPM;MET;CSTB;FLNA;ANXA2;PTGES2;CCT2;TXN;SERPINB3;FLG;S100A10;NRG1;DCD;ARPC5;PYGB;VCAN;DYNC1H1;EEF2;CXADR;CALM1;PRXL2A;GDI2;DDX3X;ACTN1;FGF2;SDCBP;PKM;HSP90AA1;ROCK1;TAGLN2;GPC1;CCT8;CALU;VCL;APRT;THEM6;OLA1;CAT;EPHB3;LNPEP;KRT1;GHDC;RN…	1.Carboxyl_Labelled
1.Carboxyl_Labelled_vs_1.Carboxyl_Unlabelled	plasma membrane [GO:0005886]	305	GYPC;ATRN;FXYD2;TMBIM1;ADAM17;RALB;VASN;RRAS2;MYO1E;VAMP3;PODXL;UGT8;GSDMD;ARRB2;PROM1;SNX4;SORBS1;HLA-C;CYBRD1;HLA-E;MYO1F;EGFR;EPHB4;TJP3;PARD6B;SYPL1;EPHB1;NEO1;TNFRSF10B;CD58;GNB1;FLNB;CA12;SLC16A7;ATP2B4;YIPF3;SRGAP2;SLC34A2;TSPAN8;DDR2;ARL8A;CD99;PDK1;PVR;THY1;ITGB1;CD99L2;ITGB3;CGN;DSC2;ARF1;BSG;ICAM1;PLXNA1;SERPINC1;CD151;RAB3A;STXBP3;ATP6V1A;NUDT1;SGCB;MCAM;DCBLD2;HRAS;TM7SF2;CLASP2;CD10…	1.Carboxyl_Labelled
1.Carboxyl_Labelled_vs_1.Carboxyl_Unlabelled	surfaceome.by.ML	89	GYPC;ATRN;ADAM17;TACSTD2;VASN;PODXL;UGT8;PROM1;HLA-C;HLA-E;EGFR;EPHB4;SYPL1;EPHB1;NEO1;CD58;CA12;SLC16A7;ATP2B4;SLC34A2;TSPAN8;DDR2;PVR;THY1;ITGB1;ITGB3;DSC2;BSG;ICAM1;PLXNA1;CD151;SGCB;MCAM;DCBLD2;CD109;SLC16A1;SLC39A6;ATP1B1;CLMP;ITGA3;ATP1B3;CDH2;ABCB11;ATP1A3;SIRPA;F11R;HEPH;SGCD;EPHA7;SLC39A14;ITGAV;CADM4;CADM1;FAS;TGOLN2;EPHB2;EPHA2;SLC38A1;CNNM3;CD44;DAG1;CPM;MET;DSG2;PLXNB2;PTPRF;HLA-A;NR…	1.Carboxyl_Labelled
1.SUCAM_Labelled_vs_1.SUCAM_Unlabelled	adherens junction [GO:0005912]	39	SORBS1;DAG1;PTPRK;CD99L2;CTNNA2;NECTIN3;PVR;S100A11;RAB10;PDLIM5;RDX;PPP1R9B;MYO1E;DSC2;CDH2;PDLIM7;AFDN;ADAM10;CNN3;CTNNB1;MYO1C;ZYX;NDRG1;ANXA2;ACTB;CDH1;ANXA1;EZR;SNAP23;JCAD;FLOT2;PKP2;DLG1;PARK7;FLOT1;MSN;FRMD4A;CXADR;PARD3	1.Double Amine plus Carboxyl_Labelled
1.SUCAM_Labelled_vs_1.SUCAM_Unlabelled	cell-cell junction [GO:0005911]	37	ECT2;APP;F11R;PTPRK;FLRT3;NECTIN3;CADM1;FLRT2;ITGB3;POLDIP2;NECTIN2;DSC2;CDH2;AFDN;PXN;PAK1;CTNNB1;RAP1B;WDR1;ACTB;FAT1;ACTN1;SH3KBP1;PKP2;PAK2;PALS2;DLG1;PNN;CASK;PTK7;OCLN;FLOT1;CXADR;FSCN1;CLIC4;FLNA;PARD3	1.Double Amine plus Carboxyl_Labelled
1.SUCAM_Labelled_vs_1.SUCAM_Unlabelled	cell junction [GO:0030054]	31	CPNE3;F11R;PTPRK;FLRT3;WDFY1;EGFR;SLC16A1;MCMBP;PPP1R13L;CDH2;AFDN;DPEP1;CTNNB1;SYNJ2BP;WDR1;FERMT1;RHOA;CDH1;ACTN1;ENAH;ITGB4;PKP2;ERBIN;ACTN4;EPPK1;DLG1;RAB13;GTF2F1;OCLN;CXADR;PARD3	1.Double Amine plus Carboxyl_Labelled
1.SUCAM_Labelled_vs_1.SUCAM_Unlabelled	cell periphery [GO:0071944]	14	TUBB3;KRT19;ITGA3;RDX;SLC12A2;CTNNB1;FERMT1;RHOA;EZR;NME2;EPPK1;NHERF1;MSN;MYO1B	1.Double Amine plus Carboxyl_Labelled
1.SUCAM_Labelled_vs_1.SUCAM_Unlabelled	cell surface [GO:0009986]	81	HLA-C;CD200;VASN;APP;ADAM17;FAM234A;TSPAN8;SIRPA;THY1;ICAM1;CPM;PTPRK;CD99L2;CLMP;HLA-E;RER1;KRT4;DCBLD2;CD109;NEO1;ITGAV;CD44;ITGB1;EPHA2;MPZL1;EGFR;ITGB3;TNFRSF10B;PVR;SLC39A6;S100A10;ITGA3;C3;LMAN2;TFRC;NECTIN2;MIF;MME;CDH2;RALA;ADAM10;HLA-A;NPTN;ANXA4;PTGFRN;TMX3;CD151;NT5E;PDIA3;ANXA2;EPHB2;VAMP3;PLXNB2;STX4;SLC3A2;HLA-B;CD74;ABCB11;ENO1;ITGA2;SLC1A4;ATP5F1B;TNFRSF10A;ITGB4;CD33;ANXA1;PHB1;P…	1.Double Amine plus Carboxyl_Labelled
1.SUCAM_Labelled_vs_1.SUCAM_Unlabelled	external side of plasma membrane [GO:0009897]	27	FCGRT;GSR;DAG1;THY1;ICAM1;HLA-E;ITGAV;ITGB1;ITGB3;ALCAM;CLPTM1;ITGA3;MCAM;EPHA5;TFRC;AZGP1;CD276;NT5E;IL6ST;LY75;CD74;ITGA2;CD33;ANXA5;BTF3;FLOT1;CALR	1.Double Amine plus Carboxyl_Labelled
1.SUCAM_Labelled_vs_1.SUCAM_Unlabelled	extracellular region [GO:0005576]	118	VTN;EPHB4;JCHAIN;H3C15;APP;IGKV3D-20;H3-3A;TNFRSF6B;RNASE7;COL6A1;EPHB1;DAG1;THY1;CPM;DNASE1L1;PYGL;CDCP1;CD109;NRP1;PAFAH1B2;CCDC134;PRDX4;CYRIB;LGALS1;OLFM4;NRG1;PNP;TUBB4B;S100A11;ISG15;S100A10;LCN1;ACAA1;C3;HBB;MCAM;PIP;TFRC;CSTB;GSDMD;LAMA2;SERPINB3;MIF;LAMB3;PPIA;ITM2B;PTGES2;SERPINC1;AZGP1;NAXE;PGM2;TXN;CYB5R3;PGAM1;S100A7;RNPEP;AGR2;LNPEP;HSPA8;APOO;APOL2;IL6ST;TUBA4A;CALU;CCT2;GPI;ANXA2;…	1.Double Amine plus Carboxyl_Labelled
1.SUCAM_Labelled_vs_1.SUCAM_Unlabelled	plasma membrane [GO:0005886]	387	HLA-C;HNRNPF;GYPC;CD200;ATP6V0C;CPNE3;PPP5C;VASN;RAB2B;SLC7A6;EPHB4;RAB3B;PARD6B;ANO10;GNA13;APP;RAB27B;DDR1;IGKV3D-20;SORBS1;MYO1F;QRICH1;TRIM4;IFITM3;VPS28;PPP4C;SNX4;RAP2B;RALB;CBLB;SNTB2;HSP90AB4P;CA12;LTBR;DYSF;ADAM17;CLDN7;KRT19;ADGRL2;SYPL1;YIPF3;TMBIM6;COA6;LRBA;DGAT1;CLASP2;CYBRD1;FXYD2;MMP15;OAS3;TSPAN8;GRB7;AKT2;GNA11;SIRPA;F11R;EPHB1;DDR2;DAG1;THY1;JUN;ICAM1;CPM;GNG12;PTPRK;CD99L2;SLC…	1.Double Amine plus Carboxyl_Labelled
1.SUCAM_Labelled_vs_1.SUCAM_Unlabelled	surfaceome.by.ML	124	HLA-C;GYPC;CD200;FCGRT;VASN;SLC7A6;EPHB4;APP;DDR1;CA12;LTBR;ADAM17;CLDN7;SYPL1;TSPAN8;UNC93B1;ATG9A;SIRPA;F11R;EPHB1;DDR2;DAG1;THY1;ICAM1;CPM;PTPRK;SLC7A1;CADM4;CLMP;EPHA7;BSG;SLC38A2;HLA-E;FLRT3;DCBLD2;CDCP1;CD109;PODXL;NEO1;ITGAV;NRP1;CD44;CADM1;ITGB1;EPHA2;PIGO;MPZL1;PLXNA1;SLC34A2;EGFR;GGT1;ATP1B3;FLRT2;ITGB3;NRG1;SLC16A1;SLC44A2;EFNB1;ALCAM;SLC4A7;PVR;SLC39A6;SLC30A1;RELL1;ITGA3;GPR180;MCAM;…	1.Double Amine plus Carboxyl_Labelled
1.Double Amine_Labelled_vs_1.Double Amine_Unlabelled	adherens junction [GO:0005912]	24	DAG1;PTPRK;PDLIM5;CTNNA2;DSC2;CD99L2;PVR;ADD1;EPB41L5;NECTIN3;RDX;PPP1R9B;PKP1;PARK7;CDH2;FLOT1;RAB10;KRT18;PAK4;PKP2;PDLIM7;TJP2;CTNNB1;PPP1CA	1.Double Amine_Labelled
1.Double Amine_Labelled_vs_1.Double Amine_Unlabelled	cell-cell junction [GO:0005911]	26	MYADM;PERP;PRKD1;PTPRK;DSC2;CADM1;NECTIN2;FAT1;LIMS1;F11R;NECTIN3;OCLN;MAP2K2;CD2AP;WDR1;CDH2;FLOT1;PXN;SH3KBP1;PDXP;PAK2;ITGB3;ACTN1;PKP2;CTNNB1;FSCN1	1.Double Amine_Labelled
1.Double Amine_Labelled_vs_1.Double Amine_Unlabelled	cell junction [GO:0030054]	22	CEP68;ARHGAP21;PTPRK;MIOS;CPNE3;EGFR;F11R;SPTBN4;OCLN;SLC16A1;ARHGAP10;WDR1;CDH2;ACTN2;ACTN1;ITGB4;PKP2;NACC1;ACTN4;WDFY1;RHOA;CTNNB1	1.Double Amine_Labelled
1.Double Amine_Labelled_vs_1.Double Amine_Unlabelled	cell periphery [GO:0071944]	8	TUBB3;KRT19;ITGA3;RDX;KRT18;RHOA;MYO1B;CTNNB1	1.Double Amine_Labelled
1.Double Amine_Labelled_vs_1.Double Amine_Unlabelled	cell surface [GO:0009986]	49	ADAM17;VASN;CD200;HLA-E;TNFRSF10B;FAM234A;HLA-C;SLC39A6;ADAMTS13;PTPRK;ICAM1;DCBLD2;RALA;ADA;GPC1;SIRPA;CD58;ERP44;CD99L2;ITGA5;PROCR;CLMP;NECTIN2;EGFR;PVR;CD151;ITGB1;ITGA3;S100A10;CD44;LMAN2;CDH2;TFRC;ATP5F1B;PTGFRN;EPHA2;TNFRSF10A;ITGAV;MPZL1;HLA-A;NPTN;IQGAP2;IGF2R;PICALM;ITGA2;ITGB3;AXL;ITGB4;AIMP1	1.Double Amine_Labelled
1.Double Amine_Labelled_vs_1.Double Amine_Unlabelled	external side of plasma membrane [GO:0009897]	23	IGKC;HLA-E;DAG1;ICAM1;ADA;MCAM;ALCAM;CLPTM1;B2M;ITGA5;IL6ST;EPHA5;LAMP1;INSR;ITGB1;ITGA3;FLOT1;TFRC;P4HB;ITGAV;IGHA1;ITGA2;ITGB3	1.Double Amine_Labelled
1.Double Amine_Labelled_vs_1.Double Amine_Unlabelled	extracellular region [GO:0005576]	84	VTN;APOA1;IGKC;MAPK14;H3C15;H3C1;DAG1;CSTB;EPHB1;TUBB4B;UACA;APOC3;APOL2;GPC1;MCAM;VAT1;CDK13;RNASE7;AGR2;B2M;ERP44;PROCR;IL6ST;SERPINB6;ARG1;CDCP1;PRXL2A;PNP;NRG1;PGM2;PAFAH1B2;GGH;MAP2K2;DBNL;DNAJC3;S100A10;LGALS1;GALNT1;FAF2;APOOL;PPIA;WDR1;LAMB1;IL18;TFRC;S100A7;P4HB;PIP;TUBA4A;CALML5;ACTN2;ACLY;PYGL;CAPN1;NRP1;TXN;PYGB;HBB;LNPEP;CAP1;IGHA1;EEF1A1;ACAA1;CAT;CCT2;CALU;HSPA1A;IDH1;PSMD12;PTGES2…	1.Double Amine_Labelled
1.Double Amine_Labelled_vs_1.Double Amine_Unlabelled	plasma membrane [GO:0005886]	264	COG3;GYPC;MYADM;ADAM17;APOA1;ANO10;LTBR;VASN;TMBIM1;SLC34A2;IGKC;GNA11;CD200;SLC7A6;YES1;VPS28;RAB3B;MAPK3;PERP;TMPRSS4;HLA-E;CBLB;HAUS7;TNFRSF10B;PRKD1;DGAT1;GGT1;EPS15;HLA-C;FRMD6;PLS3;SLC39A6;SRGAP2;GRB7;KRT19;ARHGAP21;DAG1;UBE2C;CLASP2;PRKACB;OAS3;EPHA7;PDCD10;PTPRK;PPP6R3;LGALS4;EPHB1;SLC39A11;ICAM1;DCBLD2;RALA;ARL6IP5;SMAD3;PTPA;STAT2;ACSL1;RAB35;ADA;PIP4P1;PODXL;CHMP7;BSG;GPC1;MCAM;PLSCR1;…	1.Double Amine_Labelled
1.Double Amine_Labelled_vs_1.Double Amine_Unlabelled	surfaceome.by.ML	76	GYPC;MYADM;ADAM17;LTBR;VASN;SLC34A2;CD200;SLC7A6;HLA-E;GGT1;HLA-C;SLC39A6;DAG1;CADM4;EPHA7;PTPRK;EPHB1;ICAM1;DCBLD2;LMAN2L;PODXL;BSG;GPC1;MCAM;DSC2;SIRPA;ALCAM;CADM1;CD58;DDR2;ERBB2;ITGA5;PROCR;CLMP;IL6ST;CDCP1;EPHA5;LAMP1;INSR;FAT1;EGFR;PVR;NRG1;F11R;CD151;QSOX2;ITGB1;ATP1B1;ITGA3;SLC16A1;PIGR;M6PR;PIGO;CD44;CNNM3;LMAN2;CDH2;TMEM106B;ABCC1;PTGFRN;EPHA2;NRP1;TNFRSF10A;ITGAV;PTPRF;LNPEP;MPZL1;HLA-…	1.Double Amine_Labelled
1.NHS-PEG4_Labelled_vs_1.NHS-PEG4_Unlabelled	adherens junction [GO:0005912]	7	DRG1;EFNB2;MYO1E;FERMT2;SDCBP;TMOD3;PDLIM5	1.NHS-PEG4_Labelled
1.NHS-PEG4_Labelled_vs_1.NHS-PEG4_Unlabelled	cell-cell junction [GO:0005911]	4	FLRT3;CDC42;ACTR3;CDSN	1.NHS-PEG4_Labelled
1.NHS-PEG4_Labelled_vs_1.NHS-PEG4_Unlabelled	cell junction [GO:0030054]	5	FLRT3;RHOA;COPS4;FERMT2;PAF1	1.NHS-PEG4_Labelled
1.NHS-PEG4_Labelled_vs_1.NHS-PEG4_Unlabelled	cell periphery [GO:0071944]	5	TUBB3;SLC12A2;RHOA;NME2;NHERF1	1.NHS-PEG4_Labelled
1.NHS-PEG4_Labelled_vs_1.NHS-PEG4_Unlabelled	cell surface [GO:0009986]	14	VASN;CD200;ITGA1;HMGB1;C1QBP;LTF;ATP5F1B;ENO1;ITGB5;FERMT2;VAMP3;GPC6;ADA;HLA-C	1.NHS-PEG4_Labelled
1.NHS-PEG4_Labelled_vs_1.NHS-PEG4_Unlabelled	external side of plasma membrane [GO:0009897]	6	ITGA1;CLPTM1;FCGRT;AZGP1;ST14;ADA	1.NHS-PEG4_Labelled
1.NHS-PEG4_Labelled_vs_1.NHS-PEG4_Unlabelled	extracellular region [GO:0005576]	38	TUBB4B;H3C1;TXNDC5;APOL2;H3C15;EPHB4;S100A13;HMGB1;CALML5;H4C1;HUWE1;LTF;H3-3A;NAXE;NME2;AGR2;GSN;HSPH1;ECM1;APEH;CDSN;HDGF;VTN;EPHB1;TUBA4A;SERPINC1;ARPC5;AZGP1;S100A8;LGALS1;SDCBP;ALDOC;CAPZA1;YBX1;PPIA;PRDX6;ALDOA;TAGLN2	1.NHS-PEG4_Labelled
1.NHS-PEG4_Labelled_vs_1.NHS-PEG4_Unlabelled	plasma membrane [GO:0005886]	76	VASN;CD200;RGL3;TMEM30A;EXOC1;FRMD6;ITGA1;SGCD;ARF1;PLS3;DDR1;SLC16A3;TM7SF2;FLRT3;EPHB4;S100A13;PIK3C2A;HTT;CDC42;ACSL1;RTN3;MUC6;ARHGAP17;SLC25A5;GNB1;C1QBP;LYPLA1;CLPTM1;LTF;HNRNPF;TRIP6;ATP5F1B;SLC12A2;RHOA;ABCC4;ENO1;COA6;DRG1;STX7;EFNB2;LSR;MYO1E;YES1;OGT;STAU2;GSN;LPP;CDSN;ITGB5;GRB7;FERMT2;ARHGAP18;PDP1;UBE2C;EPHB1;SERPINC1;DNM2;SERPINB12;S100A8;VIL1;SDCBP;TUBA1A;VAMP3;GPC6;ST14;ATP6V1B2;…	1.NHS-PEG4_Labelled
1.NHS-PEG4_Labelled_vs_1.NHS-PEG4_Unlabelled	surfaceome.by.ML	18	VASN;CD200;TMEM30A;TMEM245;ITGA1;SGCD;DDR1;FLRT3;EPHB4;SLC12A2;ABCC4;FCGRT;EFNB2;ITGB5;EPHB1;GPC6;BSG;HLA-C	1.NHS-PEG4_Labelled
1.Sulfo-NHS-Labelled_vs_1.Sulfo-NHS-Unlabelled	adherens junction [GO:0005912]	0		1.Sulfo-NHS-Labelled
1.Sulfo-NHS-Labelled_vs_1.Sulfo-NHS-Unlabelled	cell-cell junction [GO:0005911]	0		1.Sulfo-NHS-Labelled
1.Sulfo-NHS-Labelled_vs_1.Sulfo-NHS-Unlabelled	cell junction [GO:0030054]	0		1.Sulfo-NHS-Labelled
1.Sulfo-NHS-Labelled_vs_1.Sulfo-NHS-Unlabelled	cell periphery [GO:0071944]	0		1.Sulfo-NHS-Labelled
1.Sulfo-NHS-Labelled_vs_1.Sulfo-NHS-Unlabelled	cell surface [GO:0009986]	0		1.Sulfo-NHS-Labelled
1.Sulfo-NHS-Labelled_vs_1.Sulfo-NHS-Unlabelled	external side of plasma membrane [GO:0009897]	0		1.Sulfo-NHS-Labelled
1.Sulfo-NHS-Labelled_vs_1.Sulfo-NHS-Unlabelled	extracellular region [GO:0005576]	0		1.Sulfo-NHS-Labelled
1.Sulfo-NHS-Labelled_vs_1.Sulfo-NHS-Unlabelled	plasma membrane [GO:0005886]	0		1.Sulfo-NHS-Labelled
1.Sulfo-NHS-Labelled_vs_1.Sulfo-NHS-Unlabelled	surfaceome.by.ML	0		1.Sulfo-NHS-Labelled
2.Carboxyl_Labelled_vs_2.Carboxyl_Unlabelled	adherens junction [GO:0005912]	25	SCRIB;CTNNA1;ZYX;NECTIN3;TJP1;BAIAP2L1;CNN3	2.Carboxyl
2.Carboxyl_Labelled_vs_2.Carboxyl_Unlabelled	cell-cell junction [GO:0005911]	23	SCRIB;DES;CTNNA1;NECTIN3;CORO1A;DNMBP	2.Carboxyl
2.Carboxyl_Labelled_vs_2.Carboxyl_Unlabelled	cell junction [GO:0030054]	17	SCRIB;CTNNA1;TJP1;BASP1;YAP1	2.Carboxyl
2.Carboxyl_Labelled_vs_2.Carboxyl_Unlabelled	cell periphery [GO:0071944]	8		2.Carboxyl
2.Carboxyl_Labelled_vs_2.Carboxyl_Unlabelled	cell surface [GO:0009986]	48	HIST1H2BA;ANXA4;HIST1H1A	2.Carboxyl
2.Carboxyl_Labelled_vs_2.Carboxyl_Unlabelled	external side of plasma membrane [GO:0009897]	16	CLPTM1	2.Carboxyl
2.Carboxyl_Labelled_vs_2.Carboxyl_Unlabelled	extracellular region [GO:0005576]	95	HSPA6;AHSG;IMPDH1;SEMA3A;ACAA1;HSP90AA1;PLBD1	2.Carboxyl
2.Carboxyl_Labelled_vs_2.Carboxyl_Unlabelled	plasma membrane [GO:0005886]	304	SCRIB;HSPA6;DDX50;ARL8A;SRGAP2;PCDH17;YTHDC1;GPHN;CD99;VASP;EXOC4;ATP6V1C1;ANXA4;WASL;ATP2B1;MGA;TACC2;RAB8A;CCDC88A;LRRFIP1;CTNNA1;XPC;CLTB;CADM2;ACTL6A;RAB5C;MARK3;RHBDF2;ZYX;ORAI1;MARCKS;ABCC4;SEMA3A;NECTIN3;CORO1A;NMT1;SYMPK;TJP1;DNAJC13;BASP1;BAIAP2L1;ARFGAP2;HSP90AA1;PCDH7;CLPTM1;SLC44A2	2.Carboxyl
2.Carboxyl_Labelled_vs_2.Carboxyl_Unlabelled	surfaceome.by.ML	81	PCDH17;CADM2;RHBDF2;ABCC4;PCDH7;SLC44A2	2.Carboxyl
2.SUCAM_Labelled_vs_2.SUCAM_Unlabelled	adherens junction [GO:0005912]	43	SCRIB;TMOD3;ZYX;CTNNA2;CTNNA1;CDH2;CD99L2;BAIAP2L1;AJUBA;CNN3;ADAM10;LIMD1;TLN1;NECTIN3;ADAM15;PDLIM7;LLGL1;ACTB;PDLIM5;MYH9;PDLIM1;ADD1;NECTIN1;SNAP23;PVR;VCL;AFDN;PAK4;EIF4G2;DSP;MYO1C;TBCD;TJP1;SDCBP;CXADR;NOTCH1;FAM129B;PDLIM2;MSN;CYTH1;DRG1;EZR;CTNND1	2.SUCAM
2.SUCAM_Labelled_vs_2.SUCAM_Unlabelled	cell-cell junction [GO:0005911]	43	SCRIB;CASK;CTNNA1;DNMBP;LIN7A;CDH2;LIN7C;PRKD1;AJUBA;NCK1;MPP6;CORO1A;IQGAP3;DES;CADM1;NECTIN3;MAGI3;ITGB3;TENM2;PIKFYVE;CNN2;ACTN1;WASF2;SV2A;ACTB;FSCN1;GRB2;MAP2K2;CDC42;CLIC4;PXN;CDC42BPB;VCL;AFDN;NECTIN2;F11R;CXADR;CSK;ADGRB1;ACTR3;FLNA;PAK2;CTNND1	2.SUCAM
2.SUCAM_Labelled_vs_2.SUCAM_Unlabelled	cell junction [GO:0030054]	34	SCRIB;LCP1;CTNNA1;YAP1;BASP1;POP1;CDH2;EPB41L2;MAGI3;TENM2;NCAPH2;MAP1S;OSBP;RHOA;ENAH;SYNJ2BP;ACTN1;MCMBP;RTN4;SPTBN1;CPNE3;NEU1;PATJ;EGFR;UTRN;GJA1;AFDN;PUF60;F11R;TES;CDK5;TJP1;CXADR;ACTN4	2.SUCAM
2.SUCAM_Labelled_vs_2.SUCAM_Unlabelled	cell periphery [GO:0071944]	8	NME2;RHOA;AGAP3;TUBB3;MSN;SLC12A2;CORO1B;EZR	2.SUCAM
2.SUCAM_Labelled_vs_2.SUCAM_Unlabelled	cell surface [GO:0009986]	80	CLMP;NOTCH2;HMGB1;CDH2;HLA-A;LRP4;CD99L2;HLA-B;ADAM10;NEO1;TNFRSF10A;ITGB1;PLXNB2;TLN1;ITGB3;NOTCH3;SLC1A4;CD59;ADAM15;RTN4RL2;AXL;ROBO2;ADAM17;SDC1;ITGA1;TPBG;ANXA4;NCAM1;HSP90AB1;ERP29;SLC3A2;GPC1;PDIA4;ITGA5;EPHA2;NPTN;HIST1H1A;SLC1A3;ROBO1;CLIC4;SLC39A6;EGFR;PVR;NRDC;ERP44;TGFB1;PROCR;NECTIN2;MICA;MME;HM13;MELTF;SLC7A11;SORT1;ITGAV;TFRC;HSPA2;ENO1;ITGA2;FAS;LMO7;PICALM;THBS1;NOTCH1;CD109;ITGB…	2.SUCAM
2.SUCAM_Labelled_vs_2.SUCAM_Unlabelled	external side of plasma membrane [GO:0009897]	32	CLPTM1;INSR;BTN3A1;ITGB1;ITGB3;CD59;BTN2A1;SDC1;ITGA1;NCAM1;B4GALT1;ITGA5;MFGE8;CAPN2;CD276;P4HB;B2M;MICA;ITGAV;TFRC;HFE;ITGA2;FAS;HLA-G;THBS1;ECE1;ADAM9;BCAM;ITGA6;CALR;ALCAM;RTN4R	2.SUCAM
2.SUCAM_Labelled_vs_2.SUCAM_Unlabelled	extracellular region [GO:0005576]	159	CASK;SP1;HSP90AA1;PLEKHO2;PTGES2;NOTCH2;HMGB1;DOK1;HYOU1;ROCK1;NHLRC2;GNAS;LEP;HEBP1;ACAA1;NPC1;MMTAG2;HSPA6;PLBD2;KRT1;IDH1;PLIN2;COL18A1;CTHRC1;TLN1;KPNB1;CPPED1;THEM6;ALDOA;HDGF;NOTCH3;IMPDH1;NAXE;GM2A;TUBB;ATG7;DNAAF2;NME2;XRCC5;CAPZA2;RTN4RL2;LAMC3;CNN2;PAFAH1B2;ACTN1;NCAM1;CYFIP1;PGAM1;HSP90AB1;GALNS;COL5A2;A2M;HRNR;ACLY;CAND1;LAMB1;NIT2;GPC1;LSAMP;LYZ;PDF;UACA;HSP90B1;PSMD1;GCG;IMPDH2;ARMC…	2.SUCAM
2.SUCAM_Labelled_vs_2.SUCAM_Unlabelled	plasma membrane [GO:0005886]	511	CEP112;SCRIB;GPHN;ATP6V1H;ARID1B;ZYX;CBL;ATP1A1;IRS1;LCP1;CASK;CTNNA1;SRGAP2;EXOC4;NIN;LRRFIP1;HSP90AA1;SPART;RAB5C;ORAI1;VASP;UBQLN1;LPP;CHMP1A;WASHC2A;ARL8A;LIN7A;RANBP9;COMT;RABGGTB;ACTL6A;STXBP1;ATP2B1;TACC2;UBAP1;OSBPL6;PI4K2A;CLMP;SLC7A1;GNG12;NAPA;NOTCH2;STIM2;PRKD2;METAP2;BASP1;FZD2;EPS15;SHC1;CCDC88A;CLNS1A;POP1;CDH2;DTNBP1;DOK1;PLPPR4;HLA-A;LRP4;NBEA;PLCG2;MARK1;CD99L2;COG3;BAIAP2L1;C2C…	2.SUCAM
2.SUCAM_Labelled_vs_2.SUCAM_Unlabelled	surfaceome.by.ML	146	ATP1A1;CLMP;SLC7A1;NOTCH2;FZD2;CDH2;HLA-A;LRP4;INSR;BTN3A1;IGF1R;HLA-B;CADM2;TMEM245;STT3B;EMB;TMED7;ADAM10;NEO1;TNFRSF10A;NPC1;ITGB1;SEZ6L2;SLC12A9;SLC44A1;PLXNB2;GPM6A;SLC44A2;PTPRA;PTPRS;ABCC4;GPR180;PTPRD;CADM1;PCDH7;ITGB3;SLC39A14;TENM2;NOTCH3;ELFN1;EFNB3;SLC1A4;KIAA1324L;CD59;ADAM15;BTN2A1;SLC4A7;SLC39A10;RTN4RL2;AXL;ROBO2;CNNM3;PANX1;ADAM17;M6PR;SDC1;ITGA1;TPBG;RPN1;NCAM1;QSOX2;SV2A;NFASC;…	2.SUCAM
2.Glycoprotein_labelled_vs_2.Glycoprotein_Unlabelled	adherens junction [GO:0005912]	20	NECTIN3;CD99L2;NECTIN1;PVR;NOTCH1;ADAM15;CDH2;FLOT1;CTNNA2;BAIAP2L1;SDCBP;FAM129B;ADAM10;LYN;LIMD1;CYTH1;DAG1;TMOD3;CXADR;EZR	2.Glycoprotein
2.Glycoprotein_labelled_vs_2.Glycoprotein_Unlabelled	cell-cell junction [GO:0005911]	11	NECTIN3;OCLN;CDH2;CORO1A;FLOT1;NECTIN2;NGFR;JAM3;F11R;CXADR;CDC42	2.Glycoprotein
2.Glycoprotein_labelled_vs_2.Glycoprotein_Unlabelled	cell junction [GO:0030054]	12	EPPK1;OCLN;P2RX4;CDH2;ITGB4;EPB41;GJA1;RHOA;EGFR;F11R;CXADR;PATJ	2.Glycoprotein
2.Glycoprotein_labelled_vs_2.Glycoprotein_Unlabelled	cell periphery [GO:0071944]	6	EPPK1;MYO1B;RHOA;SLC12A2;CD36;EZR	2.Glycoprotein
2.Glycoprotein_labelled_vs_2.Glycoprotein_Unlabelled	cell surface [GO:0009986]	78	MICA;HLA-B;EPHB2;CD99L2;F3;NOTCH3;FAP;ANXA4;TGFBR3;CD40;TFPI;PVR;NOTCH1;GPR37;DCBLD2;CLMP;SIRPA;TNFRSF10A;ADAM15;CD109;ROBO1;CDH2;STX4;SORT1;TGFB1;NPTN;NECTIN2;CD151;SLC39A6;PLAUR;ITGB4;NGFR;SLC1A3;ARSB;ADAM10;MPZL1;NOTCH2;SDC1;HLA-A;ITGB1;SLC1A4;ITGAV;EPHA2;EGFR;ERP44;MICB;ROR2;SLC3A2;SLC7A11;PLXNB2;PRNP;ITGA2;HM13;TPBG;CD36;ITGA1;LDLR;ADAM9;PTGFRN;ITGA5;TNFRSF10B;APMAP;FAS;HMGB1;ROBO2;CD46;IGSF3	2.Glycoprotein
2.Glycoprotein_labelled_vs_2.Glycoprotein_Unlabelled	external side of plasma membrane [GO:0009897]	34	MICA;BTN2A1;F3;MFGE8;TGFBR3;CD40;HFE;FLOT1;CLPTM1;BTF3;ECE1;CNTFR;EPHA5;ICOSLG;RAET1G;SDC1;DAG1;ITGB1;ITGAV;CD9;ALCAM;MICB;INSR;PRNP;ITGA2;CD36;ITGA1;LDLR;ADAM9;ITGA5;FAS;CD276;B2M;BCAM	2.Glycoprotein
2.Glycoprotein_labelled_vs_2.Glycoprotein_Unlabelled	extracellular region [GO:0005576]	66	EPHB2;NOTCH3;NECTIN1;MFGE8;TFPI;NOTCH1;NPC1;LNPEP;PLBD1;PON2;CD109;MDK;HSPA1A;MAN2B1;LAMC3;GUSB;TGFB1;CAND1;LAMB1;CREG1;PTGES2;PLAUR;PDF;DKK1;NGFR;SEMA3A;COL18A1;ARSB;PPOX;C19orf24;NIT2;SDCBP;LGMN;HSPA6;GNAS;NHLRC2;RAET1G;A2M;PLEKHO2;HSP90AA1;NOTCH2;DAG1;MDGA2;ERP44;LTBP4;PCOLCE;ATG7;CXADR;CALU;DOK1;COL5A2;LSAMP;YBX1;CTHRC1;GHDC;ALDOA;FTH1;APEH;PLBD2;THBS3;HMGB1;NPC2;GM2A;GNS;B2M;BCAM	2.Glycoprotein
2.Glycoprotein_labelled_vs_2.Glycoprotein_Unlabelled	plasma membrane [GO:0005886]	350	NECTIN3;MICA;SLC7A1;SYT1;CNNM3;BTN2A1;CNNM4;HLA-B;EPHB2;QSOX2;GNAI2;SEMA4C;SLC6A6;CD99L2;F3;ADAM22;NOTCH3;FAP;NECTIN1;ABCC4;ANXA4;SEZ6L2;SEMA4G;GOLM1;NCSTN;SLC44A2;RELL1;TGFBR3;AP2A1;CD40;TFPI;PCDH17;C2CD5;HFE;ADIPOR1;PANX1;PVR;CD99;NOTCH1;ATP2B1;CCNYL1;GPR37;NPC1;JMJD6;ATP1A1;TGOLN2;STX7;LNPEP;STEAP2;OCLN;ATP1B1;P2RX4;APLP2;CNNM2;SLC5A3;EHBP1;KIAA1324L;RRAS2;GNAQ;DCBLD2;CLMP;SIRPA;TNFRSF10A;ADAM…	2.Glycoprotein
2.Glycoprotein_labelled_vs_2.Glycoprotein_Unlabelled	surfaceome.by.ML	150	MICA;SLC7A1;CNNM3;BTN2A1;SHISA4;CNNM4;HLA-B;EPHB2;QSOX2;SEMA4C;SLC6A6;F3;ADAM22;NOTCH3;FAP;ABCC4;SEZ6L2;SEMA4G;NCSTN;SLC44A2;RELL1;TGFBR3;CD40;TFPI;PCDH17;HFE;PANX1;PVR;NOTCH1;GPR37;NPC1;ATP1A1;TGOLN2;LNPEP;ATP1B1;P2RX4;APLP2;SCARF2;CNNM2;SLC5A3;KIAA1324L;ELFN1;DCBLD2;CLMP;SIRPA;TNFRSF10A;ADAM15;CD109;ROBO1;SLC26A2;SLC22A5;NFASC;CDH2;SORT1;SLC7A5;CNTNAP1;SUSD5;SLC4A7;NPTN;PCDH7;CD151;IGF1R;FLVCR1…	2.Glycoprotein

## Sheet: S12B
1.Carboxyl	1.SUCAM	1.Double Amine	1.NHS-PEG4-Biotin	2.Carboxyl	2.SUCAM	2.Glycoprotein
MYO1E	SORBS1	DAG1	DRG1	MYO1E	SCRIB	NECTIN3
SORBS1	DAG1	PTPRK	EFNB2	SORBS1	TMOD3	CD99L2
PVR	PTPRK	PDLIM5	MYO1E	PVR	ZYX	NECTIN1
CD99L2	CD99L2	CTNNA2	FERMT2	CD99L2	CTNNA2	PVR
DSC2	CTNNA2	DSC2	SDCBP	DSC2	CTNNA1	NOTCH1
CDH2	NECTIN3	CD99L2	TMOD3	CDH2	CDH2	ADAM15
SH3BP1	PVR	PVR	PDLIM5	SH3BP1	CD99L2	CDH2
S100A11	S100A11	ADD1	FLRT3	S100A11	BAIAP2L1	FLOT1
JCAD	RAB10	EPB41L5	CDC42	JCAD	AJUBA	CTNNA2
NF2	PDLIM5	NECTIN3	ACTR3	NF2	CNN3	BAIAP2L1
PRR4	RDX	RDX	CDSN	PRR4	ADAM10	SDCBP
PARK7	PPP1R9B	PPP1R9B	FLRT3	PARK7	LIMD1	FAM129B
CTNND1	MYO1E	PKP1	RHOA	CTNND1	TLN1	ADAM10
PDLIM7	DSC2	PARK7	COPS4	PDLIM7	NECTIN3	LYN
DAG1	CDH2	CDH2	FERMT2	DAG1	ADAM15	LIMD1
ANXA1	PDLIM7	FLOT1	PAF1	ANXA1	PDLIM7	CYTH1
ANXA2	AFDN	RAB10	TUBB3	ANXA2	LLGL1	DAG1
NECTIN3	ADAM10	KRT18	SLC12A2	NECTIN3	ACTB	TMOD3
RDX	CNN3	PAK4	RHOA	RDX	PDLIM5	CXADR
PKP3	CTNNB1	PKP2	NME2	PKP3	MYH9	EZR
CXADR	MYO1C	PDLIM7	NHERF1	CXADR	PDLIM1	NECTIN3
PTPRK	ZYX	TJP2	VASN	PTPRK	ADD1	OCLN
CNN3	NDRG1	CTNNB1	CD200	CNN3	NECTIN1	CDH2
ZYX	ANXA2	PPP1CA	ITGA1	ZYX	SNAP23	CORO1A
PDLIM1	ACTB	MYADM	HMGB1	PDLIM1	PVR	FLOT1
PKP1	CDH1	PERP	C1QBP	PKP1	VCL	NECTIN2
KRT18	ANXA1	PRKD1	LTF	KRT18	AFDN	NGFR
SDCBP	EZR	PTPRK	ATP5F1B	SDCBP	PAK4	JAM3
PTPRM	SNAP23	DSC2	ENO1	PTPRM	EIF4G2	F11R
VCL	JCAD	CADM1	ITGB5	VCL	DSP	CXADR
NIBAN2	FLOT2	NECTIN2	FERMT2	NIBAN2	MYO1C	CDC42
DSP	PKP2	FAT1	VAMP3	DSP	TBCD	EPPK1
PARD3	DLG1	LIMS1	GPC6	PARD3	TJP1	OCLN
CTNNA2	PARK7	F11R	ADA	CTNNA2	SDCBP	P2RX4
PDLIM5	FLOT1	NECTIN3	HLA-C	PDLIM5	CXADR	CDH2
MSN	MSN	OCLN	ITGA1	MSN	NOTCH1	ITGB4
ITGB3	FRMD4A	MAP2K2	CLPTM1	ITGB3	FAM129B	EPB41
DSC2	CXADR	CD2AP	FCGRT	DSC2	PDLIM2	GJA1
CDH2	PARD3	WDR1	AZGP1	CDH2	MSN	RHOA
F11R	ECT2	CDH2	ST14	F11R	CYTH1	EGFR
CADM1	APP	FLOT1	ADA	CADM1	DRG1	F11R
CTNND1	F11R	PXN	TUBB4B	CTNND1	EZR	CXADR
GRB2	PTPRK	SH3KBP1	H3C1	GRB2	CTNND1	PATJ
CDC42	FLRT3	PDXP	TXNDC5	CDC42	SCRIB	EPPK1
CD2AP	NECTIN3	PAK2	APOL2	CD2AP	CASK	MYO1B
FLNA	CADM1	ITGB3	H3C15	FLNA	CTNNA1	RHOA
NECTIN2	FLRT2	ACTN1	EPHB4	NECTIN2	DNMBP	SLC12A2
DSG2	ITGB3	PKP2	S100A13	DSG2	LIN7A	CD36
PAK2	POLDIP2	CTNNB1	HMGB1	PAK2	CDH2	EZR
NECTIN3	NECTIN2	FSCN1	CALML5	NECTIN3	LIN7C	MICA
PKP3	DSC2	CEP68	H4C1	PKP3	PRKD1	HLA-B
CXADR	CDH2	ARHGAP21	HUWE1	CXADR	AJUBA	EPHB2
PTPRK	AFDN	PTPRK	LTF	PTPRK	NCK1	CD99L2
LIMS1	PXN	MIOS	H3-3A	LIMS1	MPP6	F3
ACTN1	PAK1	CPNE3	NAXE	ACTN1	CORO1A	NOTCH3
SH3KBP1	CTNNB1	EGFR	NME2	SH3KBP1	IQGAP3	FAP
AKT1	RAP1B	F11R	AGR2	AKT1	DES	ANXA4
PTPRM	WDR1	SPTBN4	GSN	PTPRM	CADM1	TGFBR3
VCL	ACTB	OCLN	HSPH1	VCL	NECTIN3	CD40
WASF2	FAT1	SLC16A1	ECM1	WASF2	MAGI3	TFPI
PARD3	ACTN1	ARHGAP10	APEH	PARD3	ITGB3	PVR
KIRREL1	SH3KBP1	WDR1	CDSN	KIRREL1	TENM2	NOTCH1
EGFR	PKP2	CDH2	HDGF	EGFR	PIKFYVE	GPR37
TJP3	PAK2	ACTN2	VTN	TJP3	CNN2	DCBLD2
CEP68	PALS2	ACTN1	EPHB1	CEP68	ACTN1	CLMP
NACC1	DLG1	ITGB4	TUBA4A	NACC1	WASF2	SIRPA
MRPL46	PNN	PKP2	SERPINC1	MRPL46	SV2A	TNFRSF10A
CGN	CASK	NACC1	ARPC5	CGN	ACTB	ADAM15
PLEKHA7	PTK7	ACTN4	AZGP1	PLEKHA7	FSCN1	CD109
SLC16A1	OCLN	WDFY1	S100A8	SLC16A1	GRB2	ROBO1
SYNJ2BP	FLOT1	RHOA	LGALS1	SYNJ2BP	MAP2K2	CDH2
CDH2	CXADR	CTNNB1	SDCBP	CDH2	CDC42	STX4
F11R	FSCN1	TUBB3	ALDOC	F11R	CLIC4	SORT1
GID8	CLIC4	KRT19	CAPZA1	GID8	PXN	TGFB1
GTF2F1	FLNA	ITGA3	YBX1	GTF2F1	CDC42BPB	NPTN
DSG2	PARD3	RDX	PPIA	DSG2	VCL	NECTIN2
OSBP	CPNE3	KRT18	PRDX6	OSBP	AFDN	CD151
PKP3	F11R	RHOA	ALDOA	PKP3	NECTIN2	SLC39A6
ITGB4	PTPRK	MYO1B	TAGLN2	ITGB4	F11R	PLAUR
CXADR	FLRT3	CTNNB1	VASN	CXADR	CXADR	ITGB4
PTPRK	WDFY1	ADAM17	CD200	PTPRK	CSK	NGFR
ACTN1	EGFR	VASN	RGL3	ACTN1	ADGRB1	SLC1A3
PARD3	SLC16A1	CD200	TMEM30A	PARD3	ACTR3	ARSB
RTN4	MCMBP	HLA-E	EXOC1	RTN4	FLNA	ADAM10
ITGA3	PPP1R13L	TNFRSF10B	FRMD6	ITGA3	PAK2	MPZL1
RDX	CDH2	FAM234A	ITGA1	RDX	CTNND1	NOTCH2
KRT19	AFDN	HLA-C	SGCD	KRT19	SCRIB	SDC1
MYO1B	DPEP1	SLC39A6	ARF1	MYO1B	LCP1	HLA-A
KRT18	CTNNB1	ADAMTS13	PLS3	KRT18	CTNNA1	ITGB1
TUBB3	SYNJ2BP	PTPRK	DDR1	TUBB3	YAP1	SLC1A4
MSN	WDR1	ICAM1	SLC16A3	MSN	BASP1	ITGAV
ADAM17	FERMT1	DCBLD2	TM7SF2	ADAM17	POP1	EPHA2
VASN	RHOA	RALA	FLRT3	VASN	CDH2	EGFR
VAMP3	CDH1	ADA	EPHB4	VAMP3	EPB41L2	ERP44
PROM1	ACTN1	GPC1	S100A13	PROM1	MAGI3	MICB
HLA-C	ENAH	SIRPA	PIK3C2A	HLA-C	TENM2	ROR2
HLA-E	ITGB4	CD58	HTT	HLA-E	NCAPH2	SLC3A2
KRT4	PKP2	ERP44	CDC42	KRT4	MAP1S	SLC7A11
EGFR	ERBIN	CD99L2	ACSL1	EGFR	OSBP	PLXNB2
NEO1	ACTN4	ITGA5	RTN3	NEO1	RHOA	PRNP
TNFRSF10B	EPPK1	PROCR	MUC6	TNFRSF10B	ENAH	ITGA2
EGFL7	DLG1	CLMP	ARHGAP17	EGFL7	SYNJ2BP	HM13
CD58	RAB13	NECTIN2	SLC25A5	CD58	ACTN1	TPBG
FAM234A	GTF2F1	EGFR	GNB1	FAM234A	MCMBP	CD36
TSPAN8	OCLN	PVR	C1QBP	TSPAN8	RTN4	ITGA1
PVR	CXADR	CD151	LYPLA1	PVR	SPTBN1	LDLR
THY1	PARD3	ITGB1	CLPTM1	THY1	CPNE3	ADAM9
ITGB1	TUBB3	ITGA3	LTF	ITGB1	NEU1	PTGFRN
CD99L2	KRT19	S100A10	HNRNPF	CD99L2	PATJ	ITGA5
ITGB3	ITGA3	CD44	TRIP6	ITGB3	EGFR	TNFRSF10B
ATP5IF1	RDX	LMAN2	ATP5F1B	ATP5IF1	UTRN	APMAP
ICAM1	SLC12A2	CDH2	SLC12A2	ICAM1	GJA1	FAS
CD151	CTNNB1	TFRC	RHOA	CD151	AFDN	HMGB1
DCBLD2	FERMT1	ATP5F1B	ABCC4	DCBLD2	PUF60	ROBO2
CD109	RHOA	PTGFRN	ENO1	CD109	F11R	CD46
SLC39A6	EZR	EPHA2	COA6	SLC39A6	TES	IGSF3
RALA	NME2	TNFRSF10A	DRG1	RALA	CDK5	MICA
CLMP	EPPK1	ITGAV	STX7	CLMP	TJP1	BTN2A1
ITGA3	NHERF1	MPZL1	EFNB2	ITGA3	CXADR	F3
CDH2	MSN	HLA-A	LSR	CDH2	ACTN4	MFGE8
ABCB11	MYO1B	NPTN	MYO1E	ABCB11	NME2	TGFBR3
SIRPA	HLA-C	IQGAP2	YES1	SIRPA	RHOA	CD40
TFRC	CD200	IGF2R	OGT	TFRC	AGAP3	HFE
ITGAV	VASN	PICALM	STAU2	ITGAV	TUBB3	FLOT1
CAPN5	APP	ITGA2	GSN	CAPN5	MSN	CLPTM1
FAS	ADAM17	ITGB3	LPP	FAS	SLC12A2	BTF3
EPHB2	FAM234A	AXL	CDSN	EPHB2	CORO1B	ECE1
EPHA2	TSPAN8	ITGB4	ITGB5	EPHA2	EZR	CNTFR
PDIA3	SIRPA	AIMP1	GRB7	PDIA3	CLMP	EPHA5
CD44	THY1	IGKC	FERMT2	CD44	NOTCH2	ICOSLG
ANXA1	ICAM1	HLA-E	ARHGAP18	ANXA1	HMGB1	RAET1G
ANXA4	CPM	DAG1	PDP1	ANXA4	CDH2	SDC1
CPM	PTPRK	ICAM1	UBE2C	CPM	HLA-A	DAG1
MET	CD99L2	ADA	EPHB1	MET	LRP4	ITGB1
NECTIN2	CLMP	MCAM	SERPINC1	NECTIN2	CD99L2	ITGAV
ANXA2	HLA-E	ALCAM	DNM2	ANXA2	HLA-B	CD9
DSG2	RER1	CLPTM1	SERPINB12	DSG2	ADAM10	ALCAM
IQGAP2	KRT4	B2M	S100A8	IQGAP2	NEO1	MICB
PLXNB2	DCBLD2	ITGA5	VIL1	PLXNB2	TNFRSF10A	INSR
S100A10	CD109	IL6ST	SDCBP	S100A10	ITGB1	PRNP
HLA-A	NEO1	EPHA5	TUBA1A	HLA-A	PLXNB2	ITGA2
NPTN	ITGAV	LAMP1	VAMP3	NPTN	TLN1	CD36
NT5E	CD44	INSR	GPC6	NT5E	ITGB3	ITGA1
ITGB4	ITGB1	ITGB1	ST14	ITGB4	NOTCH3	LDLR
MME	EPHA2	ITGA3	ATP6V1B2	MME	SLC1A4	ADAM9
PTPRK	MPZL1	FLOT1	ACSL3	PTPRK	CD59	ITGA5
TNFRSF10A	EGFR	TFRC	GSDME	TNFRSF10A	ADAM15	FAS
HNRNPU	ITGB3	P4HB	ADA	HNRNPU	RTN4RL2	CD276
GPC1	TNFRSF10B	ITGAV	YBX1	GPC1	AXL	B2M
LMAN2	PVR	IGHA1	TKT	LMAN2	ROBO2	BCAM
PICALM	SLC39A6	ITGA2	BSG	PICALM	ADAM17	EPHB2
RER1	S100A10	ITGB3	BLVRB	RER1	SDC1	NOTCH3
KRT10	ITGA3	VTN	RPS27A	KRT10	ITGA1	NECTIN1
CALR	C3	APOA1	HLA-C	CALR	TPBG	MFGE8
MSN	LMAN2	IGKC	CLNS1A	MSN	ANXA4	TFPI
HSPA5	TFRC	MAPK14	VASN	HSPA5	NCAM1	NOTCH1
AIMP1	NECTIN2	H3C15	CD200	AIMP1	HSP90AB1	NPC1
IGHA1	MIF	H3C1	TMEM30A	IGHA1	ERP29	LNPEP
HLA-E	MME	DAG1	TMEM245	HLA-E	SLC3A2	PLBD1
THY1	CDH2	CSTB	ITGA1	THY1	GPC1	PON2
ITGB1	RALA	EPHB1	SGCD	ITGB1	PDIA4	CD109
ITGB3	ADAM10	TUBB4B	DDR1	ITGB3	ITGA5	MDK
ICAM1	HLA-A	UACA	FLRT3	ICAM1	EPHA2	HSPA1A
MCAM	NPTN	APOC3	EPHB4	MCAM	NPTN	MAN2B1
B2M	ANXA4	APOL2	SLC12A2	B2M	HIST1H1A	LAMC3
ITGA3	PTGFRN	GPC1	ABCC4	ITGA3	SLC1A3	GUSB
TFRC	TMX3	MCAM	FCGRT	TFRC	ROBO1	TGFB1
ITGAV	CD151	VAT1	EFNB2	ITGAV	CLIC4	CAND1
FAS	NT5E	CDK13	ITGB5	FAS	SLC39A6	LAMB1
DAG1	PDIA3	RNASE7	EPHB1	DAG1	EGFR	CREG1
NT5E	ANXA2	AGR2	GPC6	NT5E	PVR	PTGES2
ECE1	EPHB2	B2M	BSG	ECE1	NRDC	PLAUR
CAPN2	VAMP3	ERP44	HLA-C	CAPN2	ERP44	PDF
CALR	PLXNB2	PROCR		CALR	TGFB1	DKK1
H3C15	STX4	IL6ST		H3C15	PROCR	NGFR
IGHA1	SLC3A2	SERPINB6		IGHA1	NECTIN2	SEMA3A
GAS6	HLA-B	ARG1		GAS6	MICA	COL18A1
GSDMD	CD74	CDCP1		GSDMD	MME	ARSB
EPHB4	ABCB11	PRXL2A		EPHB4	HM13	PPOX
EPHB1	ENO1	PNP		EPHB1	MELTF	C19orf24
EGFL7	ITGA2	NRG1		EGFL7	SLC7A11	NIT2
THY1	SLC1A4	PGM2		THY1	SORT1	SDCBP
SERPINC1	ATP5F1B	PAFAH1B2		SERPINC1	ITGAV	LGMN
APOC3	TNFRSF10A	GGH		APOC3	TFRC	HSPA6
NAXE	ITGB4	MAP2K2		NAXE	HSPA2	GNAS
MCAM	CD33	DBNL		MCAM	ENO1	NHLRC2
CD109	ANXA1	DNAJC3		CD109	ITGA2	RAET1G
PYGL	PHB1	S100A10		PYGL	FAS	A2M
B2M	PDIA4	LGALS1		B2M	LMO7	PLEKHO2
VAT1	HM13	GALNT1		VAT1	PICALM	HSP90AA1
ACLY	MET	FAF2		ACLY	THBS1	NOTCH2
S100A11	HSPA5	APOOL		S100A11	NOTCH1	DAG1
RNASE7	IGSF3	PPIA		RNASE7	CD109	MDGA2
TFRC	HMGB1	WDR1		TFRC	ITGB5	ERP44
APOL2	ROR1	LAMB1		APOL2	ADAM9	LTBP4
PRDX4	ITGB5	IL18		PRDX4	PLAUR	PCOLCE
LGALS1	AIMP1	TFRC		LGALS1	MSN	ATG7
EPHB2	MSN	S100A7		EPHB2	HNRNPU	CXADR
ALDOC	ANK3	P4HB		ALDOC	LRRC8A	CALU
KPNB1	ATP5F1A	PIP		KPNB1	IGF2R	DOK1
DAG1	CALR	TUBA4A		DAG1	LRPAP1	COL5A2
ANXA1	CLIC4	CALML5		ANXA1	IGSF3	LSAMP
CPM	FCGRT	ACTN2		CPM	ITGA6	YBX1
MET	GSR	ACLY		MET	CALR	CTHRC1
CSTB	DAG1	PYGL		CSTB	EPHB2	GHDC
FLNA	THY1	CAPN1		FLNA	TNFRSF10B	ALDOA
ANXA2	ICAM1	NRP1		ANXA2	RTN4R	FTH1
PTGES2	HLA-E	TXN		PTGES2	PDIA3	APEH
CCT2	ITGAV	PYGB		CCT2	CLPTM1	PLBD2
TXN	ITGB1	HBB		TXN	INSR	THBS3
SERPINB3	ITGB3	LNPEP		SERPINB3	BTN3A1	HMGB1
FLG	ALCAM	CAP1		FLG	ITGB1	NPC2
S100A10	CLPTM1	IGHA1		S100A10	ITGB3	GM2A
NRG1	ITGA3	EEF1A1		NRG1	CD59	GNS
DCD	MCAM	ACAA1		DCD	BTN2A1	B2M
ARPC5	EPHA5	CAT		ARPC5	SDC1	BCAM
PYGB	TFRC	CCT2		PYGB	ITGA1	NECTIN3
VCAN	AZGP1	CALU		VCAN	NCAM1	MICA
DYNC1H1	CD276	HSPA1A		DYNC1H1	B4GALT1	SLC7A1
EEF2	NT5E	IDH1		EEF2	ITGA5	SYT1
CXADR	IL6ST	PSMD12		CXADR	MFGE8	CNNM3
CALM1	LY75	PTGES2		CALM1	CAPN2	BTN2A1
PRXL2A	CD74	ACTN1		PRXL2A	CD276	CNNM4
GDI2	ITGA2	RNPEP		GDI2	P4HB	HLA-B
DDX3X	CD33	APRT		DDX3X	B2M	EPHB2
ACTN1	ANXA5	EEF2		ACTN1	MICA	QSOX2
FGF2	BTF3	NHLRC2		FGF2	ITGAV	GNAI2
SDCBP	FLOT1	PRDX6		SDCBP	TFRC	SEMA4C
PKM	CALR	LAMA5		PKM	HFE	SLC6A6
HSP90AA1	VTN	ACTN4		HSP90AA1	ITGA2	CD99L2
ROCK1	EPHB4	CCT8		ROCK1	FAS	F3
TAGLN2	JCHAIN	PGAM1		TAGLN2	HLA-G	ADAM22
GPC1	H3C15	COL18A1		GPC1	THBS1	NOTCH3
CCT8	APP	CALM1		CCT8	ECE1	FAP
CALU	IGKV3D-20	DYNC1H1		CALU	ADAM9	NECTIN1
VCL	H3-3A	LAMB3		VCL	BCAM	ABCC4
APRT	TNFRSF6B	COG3		APRT	ITGA6	ANXA4
THEM6	RNASE7	GYPC		THEM6	CALR	SEZ6L2
OLA1	COL6A1	MYADM		OLA1	ALCAM	SEMA4G
CAT	EPHB1	ADAM17		CAT	RTN4R	GOLM1
EPHB3	DAG1	APOA1		EPHB3	CASK	NCSTN
LNPEP	THY1	ANO10		LNPEP	SP1	SLC44A2
KRT1	CPM	LTBR		KRT1	HSP90AA1	RELL1
GHDC	DNASE1L1	VASN		GHDC	PLEKHO2	TGFBR3
RNPEP	PYGL	TMBIM1		RNPEP	PTGES2	AP2A1
IDH1	CDCP1	SLC34A2		IDH1	NOTCH2	CD40
PSMD1	CD109	IGKC		PSMD1	HMGB1	TFPI
TUBB4B	NRP1	GNA11		TUBB4B	DOK1	PCDH17
AMY2A	PAFAH1B2	CD200		AMY2A	HYOU1	C2CD5
CALR	CCDC134	SLC7A6		CALR	ROCK1	HFE
APOOL	PRDX4	YES1		APOOL	NHLRC2	ADIPOR1
PSMD11	CYRIB	VPS28		PSMD11	GNAS	PANX1
HSPA1A	LGALS1	RAB3B		HSPA1A	LEP	PVR
VCP	OLFM4	MAPK3		VCP	HEBP1	CD99
GYPC	NRG1	PERP		GYPC	ACAA1	NOTCH1
ATRN	PNP	TMPRSS4		ATRN	NPC1	ATP2B1
FXYD2	TUBB4B	HLA-E		FXYD2	MMTAG2	CCNYL1
TMBIM1	S100A11	CBLB		TMBIM1	HSPA6	GPR37
ADAM17	ISG15	HAUS7		ADAM17	PLBD2	NPC1
RALB	S100A10	TNFRSF10B		RALB	KRT1	JMJD6
VASN	LCN1	PRKD1		VASN	IDH1	ATP1A1
RRAS2	ACAA1	DGAT1		RRAS2	PLIN2	TGOLN2
MYO1E	C3	GGT1		MYO1E	COL18A1	STX7
VAMP3	HBB	EPS15		VAMP3	CTHRC1	LNPEP
PODXL	MCAM	HLA-C		PODXL	TLN1	STEAP2
UGT8	PIP	FRMD6		UGT8	KPNB1	OCLN
GSDMD	TFRC	PLS3		GSDMD	CPPED1	ATP1B1
ARRB2	CSTB	SLC39A6		ARRB2	THEM6	P2RX4
PROM1	GSDMD	SRGAP2		PROM1	ALDOA	APLP2
SNX4	LAMA2	GRB7		SNX4	HDGF	CNNM2
SORBS1	SERPINB3	KRT19		SORBS1	NOTCH3	SLC5A3
HLA-C	MIF	ARHGAP21		HLA-C	IMPDH1	EHBP1
CYBRD1	LAMB3	DAG1		CYBRD1	NAXE	KIAA1324L
HLA-E	PPIA	UBE2C		HLA-E	GM2A	RRAS2
MYO1F	ITM2B	CLASP2		MYO1F	TUBB	GNAQ
EGFR	PTGES2	PRKACB		EGFR	ATG7	DCBLD2
EPHB4	SERPINC1	OAS3		EPHB4	DNAAF2	CLMP
TJP3	AZGP1	EPHA7		TJP3	NME2	SIRPA
PARD6B	NAXE	PDCD10		PARD6B	XRCC5	TNFRSF10A
SYPL1	PGM2	PTPRK		SYPL1	CAPZA2	ADAM15
EPHB1	TXN	PPP6R3		EPHB1	RTN4RL2	PI4K2A
NEO1	CYB5R3	LGALS4		NEO1	LAMC3	PON2
TNFRSF10B	PGAM1	EPHB1		TNFRSF10B	CNN2	MARK3
CD58	S100A7	SLC39A11		CD58	PAFAH1B2	STIM2
GNB1	RNPEP	ICAM1		GNB1	ACTN1	HRAS
FLNB	AGR2	DCBLD2		FLNB	NCAM1	CD109
CA12	LNPEP	RALA		CA12	CYFIP1	ROBO1
SLC16A7	HSPA8	ARL6IP5		SLC16A7	PGAM1	SLC26A2
ATP2B4	APOO	SMAD3		ATP2B4	HSP90AB1	NUDT1
YIPF3	APOL2	PTPA		YIPF3	GALNS	SLC22A5
SRGAP2	IL6ST	STAT2		SRGAP2	COL5A2	NFASC
SLC34A2	TUBA4A	ACSL1		SLC34A2	A2M	PRCP
TSPAN8	CALU	RAB35		TSPAN8	HRNR	CDH2
DDR2	CCT2	ADA		DDR2	ACLY	STX4
ARL8A	GPI	PIP4P1		ARL8A	CAND1	HSPA1A
CD99	ANXA2	PODXL		CD99	LAMB1	SORT1
PDK1	CAPZA2	CHMP7		PDK1	NIT2	METAP2
PVR	GDI2	BSG		PVR	GPC1	CORO1A
THY1	EPHB2	GPC1		THY1	LSAMP	CNP
ITGB1	SERPINB6	MCAM		ITGB1	LYZ	SLC7A5
CD99L2	WDR1	PLSCR1		CD99L2	PDF	CNTNAP1
ITGB3	CALM1	DSC2		ITGB3	UACA	TGFB1
CGN	MANF	SIRPA		CGN	HSP90B1	FLOT1
DSC2	NHLRC2	ALCAM		DSC2	PSMD1	MARCKS
ARF1	EEF2	CLPTM1		ARF1	GCG	SMAP1
BSG	FAF2	CADM1		BSG	IMPDH2	SLC4A7
ICAM1	PSMB1	ACSL4		ICAM1	ARMC8	ARF1
PLXNA1	APOOL	PDP1		PLXNA1	MFGE8	NPTN
SERPINC1	CDH1	CD58		SERPINC1	HSPA1A	NECTIN2
CD151	ACTN1	CARMIL1		CD151	PON2	PCDH7
RAB3A	ALDOC	DDR2		RAB3A	GGH	CD151
STXBP3	ASAH1	STXBP3		STXBP3	LTBP4	CLPTM1
ATP6V1A	ANXA5	B2M		ATP6V1A	GCA	IGF1R
NUDT1	TAGLN2	CD99L2		NUDT1	THBS3	FLVCR1
SGCB	ANXA1	ERBB2		SGCB	PSAP	TMEM30A
MCAM	SRP14	FLNC		MCAM	CYB5R3	SLC12A7
DCBLD2	NME2	ITGA5		DCBLD2	NEU1	BTF3
HRAS	HSPA1A	PROCR		HRAS	NECTIN1	PCYOX1
TM7SF2	MET	JPT2		TM7SF2	CHID1	EFNB3
CLASP2	EEF1A1	GNAI3		CLASP2	PFKL	CALCRL
CD109	PSMC3	CLMP		CD109	MAP2K2	SLC26A6
SNX9	PRDX6	TSG101		SNX9	CCT8	SLC39A6
SLC16A1	OLA1	IL6ST		SLC16A1	ERP44	PLAUR
SEPHS1	CSNK2B	SERPINB6		SEPHS1	TGFB1	CBARP
SLC39A6	ACTN4	CDCP1		SLC39A6	LAMC1	MYO1B
FTO	HMGB1	EPHA5		FTO	FAM49B	IFNGR1
RALA	PYGB	FMNL3		RALA	PROCR	ORAI1
SIPA1L3	CASK	LAMP1		SIPA1L3	VCL	MRPL44
ATP1B1	ALDOA	NECTIN2		ATP1B1	LGALS1	ITGB4
RAB3GAP2	F13A1	INSR		RAB3GAP2	P4HB	DKK1
B2M	DDX3X	GNG12		B2M	LAMB2	MGRN1
CLMP	MMTAG2	PMS2		CLMP	TXN	NGFR
ITGA3	CALML5	FAT1		ITGA3	B2M	YES1
ATP1B3	CCT8	LPP		ATP1B3	APEH	ADGRL1
STAT2	HDGF	CPNE3		STAT2	RNASET2	TSPAN9
CDH2	PSMD12	EGFR		CDH2	TXNDC5	FZD2
PALLD	LTA4H	PVR		PALLD	GDI2	SLC1A3
CAPNS1	KPNB1	LIMS1		CAPNS1	AGL	ECE1
ABCB11	PSMA5	NRG1		ABCB11	PRDX4	EPB41
CKAP5	CAP1	F11R		CKAP5	DDX3X	PTPRD
TRIP6	CALR	CD151		TRIP6	PYGB	SEMA3A
RAB6A	PKM	VMP1		RAB6A	FTH1	CNTFR
SLC39A11	CXADR	LANCL1		SLC39A11	PSMD12	MYO1A
PPP1CB	FLNA	PAFAH1B2		PPP1CB	TAGLN2	EPHA5
ATP1A3	CDK13	MYO1A		ATP1A3	HSPA8	SLC6A11
GNB2	MVP	ADD1		GNB2	MELTF	SRGAP2
VAPA	TXNDC5	GSDMA		VAPA	RIF1	GJA1
SIRPA	HLA-C	SPTBN4		SIRPA	TFRC	ICOSLG
F11R	HNRNPF	MPHOSPH8		F11R	PPOX	RRAS
HEPH	GYPC	QSOX2		HEPH	COL3A1	SLC4A10
UAP1	CD200	EPB41L5		UAP1	ITIH2	BAIAP2L1
PKN2	ATP6V0C	STEAP3		PKN2	CALU	SWAP70
SGCD	CPNE3	DNM2		SGCD	PSMD2	LRBA
EPHA7	PPP5C	NECTIN3		EPHA7	PSMD13	RHOA
SLC39A14	VASN	HMOX2		SLC39A14	EEF2	PTPA
PAWR	RAB2B	OCLN		PAWR	SDCBP	SDCBP
HSD17B8	SLC7A6	SERPINB12		HSD17B8	EPHB4	LRRC8B
TFRC	EPHB4	LSR		TFRC	CAP1	WASL
ITGAV	RAB3B	PLEC		ITGAV	CXADR	NCAM2
NF2	PARD6B	ITGB1		NF2	TBC1D15	FAM129B
LANCL1	ANO10	ATP1B1		LANCL1	THBS1	HSPA6
CADM1	GNA13	CYBA		CADM1	SRP14	ADAM10
PRR4	APP	ITCH		PRR4	NPC2	SLC1A5
GSDMA	RAB27B	ITGA3		GSDMA	NOTCH1	GNAS
FAS	DDR1	PLCD3		FAS	RNPEP	SEMA3C
PARK7	IGKV3D-20	RDX		PARK7	PGM2	NAPA
SYT1	SORBS1	SLC16A1		SYT1	GNS	RAET1G
CUL3	MYO1F	DBNL		CUL3	MDGA2	MAEA
RAB35	QRICH1	ARHGAP10		RAB35	CD109	SLC2A14
RPS27A	TRIM4	EPS15L1		RPS27A	C5	SLC39A14
PDS5A	IFITM3	VIL1		PDS5A	TGFB2	LYN
SERPINB12	VPS28	PIGR		SERPINB12	PRDX6	SLC29A1
CTNND1	PPP4C	PPIL2		CTNND1	PLAUR	ATP1B3
CLNS1A	SNX4	PPP1R9B		CLNS1A	ILF3	MPZL1
IRS1	RAP2B	PLCG1		IRS1	SCCPDH	JAM3
NDC1	RALB	PKP1		NDC1	PSMD3	HSP90AA1
TGOLN2	CBLB	RAB5B		TGOLN2	SERPINB6	PTPRA
EPHB2	SNTB2	YTHDC1		EPHB2	DBNL	SYTL4
ERAP2	HSP90AB4P	M6PR		ERAP2	APOB	LIMD1
MAGT1	CA12	JADE1		MAGT1	HUWE1	ATP2C1
EPHA2	LTBR	CD44		EPHA2	LRPAP1	PLPPR4
SLC38A1	DYSF	CNNM3		SLC38A1	BCAM	MARK2
PCYT1A	ADAM17	LMAN2		PCYT1A	CCT2	NOTCH2
CDK7	CLDN7	PARK7		CDK7	PYGL	GPM6A
VIL1	KRT19	CD2AP		VIL1	HBB	CYTH1
CNNM3	ADGRL2	TRIP6		CNNM3	GRN	CAPNS1
ARHGEF1	SYPL1	WDR1		ARHGEF1	CALR	GNAI3
CD44	YIPF3	CDH2		CD44	EPHB2	SDC1
UBE2C	TMBIM6	GNB1		UBE2C	CALM1	ATP1A3
GRB2	COA6	ATP6V0A1		GRB2	FLNA	DAG1
DAG1	LRBA	FLOT1		DAG1	SOD1	HLA-A
ANXA1	DGAT1	TFRC		ANXA1	OLA1	ZDHHC5
GNAI3	CLASP2	PPP2CA		GNAI3	ACTN4	ITGB1
TKT	CYBRD1	RPL36A		TKT	PZP	SLC1A4
TMED1	FXYD2	HK2		TMED1	PSMD11	VASP
ANXA4	MMP15	PDS5A		ANXA4	EEF1A1	VMP1
SUCLG2	OAS3	VPS4B		SUCLG2	DYNC1H1	GNAI1
CARMIL1	TSPAN8	PXN		CARMIL1	ALDOC	ITGAV
CDC42	GRB7	ABCC1		CDC42	ENDOD1	MDGA2
DNAJC5	AKT2	ATP5F1B		DNAJC5	CEP112	SLC12A2
PACSIN3	GNA11	PPP1CB		PACSIN3	SCRIB	CD9
CPM	SIRPA	EWSR1		CPM	GPHN	EPHA2
CD2AP	F11R	EPHA2		CD2AP	ATP6V1H	EGFR
ATAD3B	EPHB1	ADGRE5		ATAD3B	ARID1B	MESD
MET	DDR2	RALB		MET	ZYX	CD70
UBR4	DAG1	CAPN1		UBR4	CBL	ATP2A2
SMAD3	THY1	NRP1		SMAD3	ATP1A1	STXBP1
FLNA	JUN	TNFRSF10A		FLNA	IRS1	CALD1
NECTIN2	ICAM1	PAWR		NECTIN2	LCP1	GNB1
PRC1	CPM	RRP12		PRC1	CASK	M6PR
PPM1A	GNG12	TKT		PPM1A	CTNNA1	CLNS1A
ANXA2	PTPRK	ITGAV		ANXA2	SRGAP2	CADM2
GOLM1	CD99L2	PRC1		GOLM1	EXOC4	ALCAM
DSG2	SLC7A1	NAPA		DSG2	NIN	TAB2
HMOX2	RAB35	RAB10		HMOX2	LRRFIP1	MICB
RAB5C	COG3	PTPRF		RAB5C	HSP90AA1	ROR2
OSBP	CLMP	TMED10		OSBP	SPART	PHPT1
PAK2	EPHA7	CSNK2A2		PAK2	RAB5C	SLC3A2
IQGAP2	BSG	RAB14		IQGAP2	ORAI1	GNA13
PLXNB2	YES1	LNPEP		PLXNB2	VASP	SLC7A11
MACF1	SLC38A2	MPZL1		MACF1	UBQLN1	PLXNB2
CUL1	HLA-E	DDX50		CUL1	LPP	MRPL58
PLCD3	RER1	OGT		PLCD3	CHMP1A	F11R
NECTIN3	ERLIN2	IRS1		NECTIN3	WASHC2A	DTNBP1
FLG	FLRT3	CAP1		FLG	ARL8A	INSR
RDX	ADGRE5	SLC25A3		RDX	LIN7A	CXADR
STAG1	DCBLD2	HLA-A		STAG1	RANBP9	PRNP
PTPRF	CDCP1	KNTC1		PTPRF	COMT	ITGA2
HLA-A	CD109	NUCB2		HLA-A	RABGGTB	DOK1
LPP	VANGL1	UGT1A1		LPP	ACTL6A	ABCC1
FMNL3	PODXL	SIPA1L3		FMNL3	STXBP1	ARID1B
AHNAK	PPIL2	CA9		AHNAK	ATP2B1	PATJ
YTHDC1	NEO1	TMBIM6		YTHDC1	TACC2	MARCKSL1
KRT19	NECTIN3	NPTN		KRT19	UBAP1	RAC1
NRG1	ITGAV	DNAJC5		NRG1	OSBPL6	HM13
SDF4	NRP1	HNRNPF		SDF4	PI4K2A	TPBG
NPTN	SLC39A11	EEF1A1		NPTN	CLMP	SMPDL3B
NSF	CD44	CAD		NSF	SLC7A1	CD36
RAB8A	CADM1	MLEC		RAB8A	GNG12	SLC44A1
PKP3	PAFAH1B2	ATP6V1B2		PKP3	NAPA	ITGA1
NT5E	GNAI3	CAT		NT5E	NOTCH2	LDLR
NUP35	ITGB1	IQGAP2		NUP35	STIM2	VPS4B
LRBA	EPHA2	PCYOX1		LRBA	PRKD2	ITGA5
PIP4P1	SMAD3	DNM1		PIP4P1	METAP2	LSAMP
ECE1	VPS4B	HTT		ECE1	BASP1	GNG12
CSNK1D	DNAJC13	PCYT1A		CSNK1D	FZD2	CDC42
EPS8	MPZL1	DSG1		EPS8	EPS15	ADGRL2
ITGB4	PLXNA1	AP2A2		ITGB4	SHC1	YBX1
GPHN	TMED10	YKT6		GPHN	CCDC88A	TNFRSF10B
MUC2	SLC34A2	SH3KBP1		MUC2	CLNS1A	BSG
RAC1	EGFR	CKAP5		RAC1	POP1	RAB5C
ANXA3	GGT1	PDIA6		ANXA3	CDH2	SLC2A3
SLC27A4	ATP1B3	RAB8A		SLC27A4	DTNBP1	FAS
PLEC	FLRT2	IGF2R		PLEC	DOK1	RAB8A
EEF2	VAPA	VAPA		EEF2	PLPPR4	LRP1
MLEC	PGRMC1	PICALM		MLEC	HLA-A	SLC30A1
CXADR	ABHD12	PAK2		CXADR	LRP4	IGSF8
CALM1	ITGB3	ITGA2		CALM1	NBEA	ABCB6
PLS3	OLFM4	NAE1		PLS3	PLCG2	EZR
MME	NRG1	GAPVD1		MME	MARK1	VAPB
MYO1B	SLC16A1	ATP6V1C1		MYO1B	CD99L2	CTTN
VMP1	SLC44A2	SLC25A4		VMP1	COG3	COMT
PTPRK	EFNB1	ATP1A3		PTPRK	BAIAP2L1	PGRMC1
ZYX	TNFRSF10B	ERAP2		ZYX	C2CD5	ROBO2
AP2B1	BRPF1	HSPA1A		AP2B1	CLPTM1	CD46
WARS2	CEMIP2	ITGB3		WARS2	LIN7C	B2M
DDX3X	CYB5R1	AXL		DDX3X	INSR	GLDC
VAPB	ALCAM	SLC16A3		VAPB	BTN3A1	BCAM
FASN	JPT2	EPS8		FASN	CD99	MICA
TLN2	CLPTM1	CAVIN2		TLN2	EPB41L2	SLC7A1
LIMS1	SLC4A7	ACTN1		LIMS1	CUL1	CNNM3
ESYT2	VMP1	ITGB4		ESYT2	DDX50	BTN2A1
CAV1	PVR	RNPEP		CAV1	PRKD1	SHISA4
GNAI2	SLC39A6	EEF2		GNAI2	SYMPK	CNNM4
ACTN1	RAB10	PKP2		ACTN1	IGF1R	HLA-B
EXOC8	RAB5B	PRKCA		EXOC8	AJUBA	EPHB2
PKP1	PCYOX1	WASL		PKP1	HLA-B	QSOX2
SH3KBP1	GSK3B	ATP5PO		SH3KBP1	SMAP1	SEMA4C
CYB5R1	SLC30A1	MYO1D		CYB5R1	ROCK1	SLC6A6
ROCK2	RELL1	RTN3		ROCK2	CADM2	F3
RAB7A	LGALS4	MUC5AC		RAB7A	SLC4A1AP	ADAM22
RPL36A	ITGA3	TJP2		RPL36A	TUBA1A	NOTCH3
IQGAP1	RDX	FLNB		IQGAP1	GNAS	FAP
MARCKSL1	PIP4P1	ACTN4		MARCKSL1	QRICH1	ABCC4
TNFRSF10A	C3	RCC2		TNFRSF10A	VAPA	SEZ6L2
SDCBP	UBE2C	SLC25A5		SDCBP	NEDD4	SEMA4G
SLC7A1	PLS3	RHOA		SLC7A1	MGA	NCSTN
RCC2	MCAM	MYO1B		RCC2	XPC	SLC44A2
FLNC	EPHA5	NUDT1		FLNC	SCAMP1	RELL1
HSP90AA1	BLVRB	CTNNB1		HSP90AA1	TBC1D10B	TGFBR3
DDX50	LMAN2	PPP1CA		DDX50	WDR6	CD40
CLIC1	RAB3D	CALM1		CLIC1	SNTB2	TFPI
CSNK2A2	SLC12A2	IQGAP1		CSNK2A2	GNAI1	PCDH17
ROCK1	PIP4K2A	ARF1		ROCK1	CAPNS1	HFE
SMPDL3B	TFRC	PPP1R12A		SMPDL3B	AP2A2	PANX1
GPC1	AP2S1	BLVRB		GPC1	EMB	PVR
AKT1	LANCL1	ATP2A2		AKT1	C16orf62	NOTCH1
LMAN2	POLDIP2	AP2B1		LMAN2	NCK1	GPR37
EXOC2	GSDMD	FASN		EXOC2	ADAM10	NPC1
DOCK5	LPCAT1	AHNAK2		DOCK5	SNX4	ATP1A1
AHNAK2	SDF4	GYPC		AHNAK2	NEO1	TGOLN2
PICALM	ARF1	MYADM		PICALM	SEPHS1	LNPEP
PTPRM	NECTIN2	ADAM17		PTPRM	TNFRSF10A	ATP1B1
RAB2B	MIF	LTBR		RAB2B	ARHGEF11	P2RX4
EXOC1	LSR	VASN		EXOC1	NUDT1	APLP2
VCL	PPP1R9B	SLC34A2		VCL	RHEB	SCARF2
NIBAN2	MME	CD200		NIBAN2	AP1M1	CNNM2
ACSL1	FMNL3	SLC7A6		ACSL1	LIMD1	SLC5A3
PRRC2A	ARL8A	HLA-E		PRRC2A	NPC1	KIAA1324L
TMED10	MYO1E	GGT1		TMED10	CLTB	ELFN1
DPYSL2	LIG1	HLA-C		DPYSL2	DNAJC13	DCBLD2
DSP	ITM2B	SLC39A6		DSP	LIMA1	CLMP
CEMIP2	DENND2B	DAG1		CEMIP2	LYPLA1	SIRPA
RIC8A	DSC2	CADM4		RIC8A	MARCKS	TNFRSF10A
FAM120A	RTN3	EPHA7		FAM120A	FAM129A	ADAM15
MISP	SERPINC1	PTPRK		MISP	JMJD6	CD109
MARCKS	EPS8L2	EPHB1		MARCKS	GNAI3	ROBO1
UTP20	DNAJC9	ICAM1		UTP20	HSPA6	SLC26A2
MGST1	HK2	DCBLD2		MGST1	ITGB1	SLC22A5
RAB5A	PPP2CA	LMAN2L		RAB5A	SWAP70	NFASC
ATXN10	ATP1A3	PODXL		ATXN10	RGS10	CDH2
CAT	ATP1B1	BSG		CAT	ABCB6	SORT1
DNM1	PPP1CB	GPC1		DNM1	DYNLL1	SLC7A5
AMIGO2	TSG101	MCAM		AMIGO2	RAB8A	CNTNAP1
PMS2	CAV2	DSC2		PMS2	MPP6	SUSD5
ARHGEF28	CDH2	SIRPA		ARHGEF28	SEZ6L2	SLC4A7
EIF2B1	DNAJC5	ALCAM		EIF2B1	SLC12A9	NPTN
SLC25A3	AFDN	CADM1		SLC25A3	NUBP1	PCDH7
EPHB3	RALA	CD58		EPHB3	GNB1	CD151
VPS4B	ATAD3B	DDR2		VPS4B	ATXN10	IGF1R
LNPEP	ARHGAP17	ERBB2		LNPEP	SLC44A1	FLVCR1
RER1	CD81	ITGA5		RER1	PLXNB2	TMEM30A
MYOF	ADAM10	PROCR		MYOF	NMT1	SLC12A7
CAPN2	AIFM2	CLMP		CAPN2	GLDC	EFNB3
PARD3	PDIA6	IL6ST		PARD3	WASL	CALCRL
VASP	RAB5C	CDCP1		VASP	GPM6A	SLC26A6
DYSF	HLA-A	EPHA5		DYSF	SLC44A2	SLC39A6
EHD4	DPEP1	LAMP1		EHD4	PLIN2	PLAUR
SCFD1	NPTN	INSR		SCFD1	PRC1	IFNGR1
PPP6R3	ANXA4	FAT1		PPP6R3	PTPRA	ITGB4
RNPEP	TKT	EGFR		RNPEP	PTPRS	NGFR
LGALS4	PLEC	PVR		LGALS4	CORO1A	TSPAN9
COPB1	ACSL1	NRG1		COPB1	ABCC4	FZD2
MYO1D	LPP	F11R		MYO1D	GOLGA4	SLC1A3
RTN4	KLHL7	CD151		RTN4	STAT2	ECE1
CYBA	WASHC2A	QSOX2		CYBA	ARL6IP5	PTPRD
PRKCA	ITCH	ITGB1		PRKCA	ARAP1	CNTFR
PDP1	SLC25A5	ATP1B1		PDP1	TCAF1	SLC45A4
MSN	SLC25A11	ITGA3		MSN	AP2A1	EPHA5
EWSR1	S100A16	SLC16A1		EWSR1	MIB1	SLC6A11
HSPA5	IRS1	PIGR		HSPA5	PTPRD	GJA1
SLC25A13	PIP4K2B	M6PR		SLC25A13	PLCG1	ICOSLG
COMT	PXN	PIGO		COMT	TLN1	SLC4A10
STAT3	PTPRF	CD44		STAT3	EHBP1	TMED7
KNTC1	GLIPR1	CNNM3		KNTC1	CADM1	NCAM2
GAPDH	MUC13	LMAN2		GAPDH	PCDH7	ADAM10
EPRS1	TMX3	CDH2		EPRS1	NECTIN3	SLC1A5
KIRREL1	PAK1	TMEM106B		KIRREL1	WASHC2C	GPR180
HSPA1A	RNPEP	ABCC1		HSPA1A	GSK3B	RAET1G
GYPC	CD151	PTGFRN		GYPC	ATP6V0A1	SLC2A14
ATRN	TTYH3	EPHA2		ATRN	MAGI3	SLC39A14
ADAM17	CTNNB1	NRP1		ADAM17	CPPED1	SLC29A1
TACSTD2	RRAS2	TNFRSF10A		TACSTD2	TBC1D10A	ATP1B3
VASN	NT5E	ITGAV		VASN	ITGB3	MPZL1
PODXL	PTPA	PTPRF		PODXL	SLC39A14	JAM3
UGT8	LNPEP	LNPEP		UGT8	TENM2	PTPRA
PROM1	VAPB	MPZL1		PROM1	RASA1	NOTCH2
HLA-C	MUC5AC	HLA-A		HLA-C	LRRC8B	GPM6A
HLA-E	MAP2K1	NPTN		HLA-E	VAMP7	SDC1
EGFR	HSPA8	DSG1		EGFR	STAT3	ATP1A3
EPHB4	SMURF2	IGF2R		EPHB4	OGT	DAG1
SYPL1	MGST1	ITGA2		SYPL1	CRLF3	HLA-A
EPHB1	MYO1C	ATP1A3		EPHB1	EPS15L1	ZDHHC5
NEO1	ARL6IP5	ITGB3		NEO1	LRBA	ITGB1
CD58	IFITM1	AXL		CD58	EXOC8	SLC1A4
CA12	RASA1	ITGB4		CA12	STAU1	ITGAV
SLC16A7	RAC1			SLC16A7	NOTCH3	MDGA2
ATP2B4	TRIP6			ATP2B4	DNAJC9	SLC12A2
SLC34A2	IL6ST			SLC34A2	PRKAR2A	TMEM245
TSPAN8	LY75			TSPAN8	PI4KA	CD9
DDR2	ZYX			DDR2	PPP1R12A	EPHA2
PVR	RAB14			PVR	NAA35	EGFR
THY1	SLC1A5			THY1	SLC25A4	CD70
ITGB1	SLC44A1			ITGB1	SMPDL3B	M6PR
ITGB3	TRPM4			ITGB3	EFNB3	CADM2
DSC2	CARMIL1			DSC2	SLC1A4	ALCAM
BSG	NDRG1			BSG	TAB2	MICB
ICAM1	GPI			ICAM1	RAB5B	ROR2
PLXNA1	RAB7A				KIAA1324L	SLC3A2
CD151	SURF4				ADRM1	PLXNB2
SGCB	RAP1B				CD59	F11R
MCAM	MYO1A				ADAM15	INSR
DCBLD2	ANXA2				BTN2A1	CXADR
CD109	RCC2				SLC4A7	PRNP
SLC16A1	CKAP4				CKAP5	ITGA2
SLC39A6	EPHB2				SLC39A10	ABCC1
ATP1B1	VAMP3				XRCC5	HM13
CLMP	VDAC1				RTN4RL2	TPBG
ITGA3	PLXNB2				OSBP	CD36
ATP1B3	SERPINB6				AXL	SLC44A1
CDH2	NUDT1				RHOA	ITGA1
ABCB11	STX4				ROBO2	LDLR
ATP1A3	CDV3				CNNM3	ADAM9
SIRPA	SLC3A2				ENAH	PTGFRN
F11R	WDR1				CNST	ITGA5
HEPH	CALM1				PANX1	LSAMP
SGCD	CAV1				ADAM17	BSG
EPHA7	HLA-B				M6PR	SLC2A3
SLC39A14	ACTB				SDC1	FAS
ITGAV	NUCB2				HTT	CD276
CADM4	MUC2				PAFAH1B2	LRP1
CADM1	CD74				ITGA1	SLC30A1
FAS	CHMP6				DIAPH1	CHODL
TGOLN2	ABCB11				RAB35	IGSF8
EPHB2	PDS5A				LLGL1	ROBO2
EPHA2	EEF2				AKAP11	CD46
SLC38A1	NUP35				TPBG	IGSF3
CNNM3	MESD				ACTN1	BCAM
CD44	EPB41L1				ANXA4
DAG1	ENO1				NCAM1
CPM	CLINT1				QSOX2
MET	FAT1				SV2A
DSG2	RHOA				CDV3
PLXNB2	ITGA2				ACIN1
PTPRF	SLC1A4				MAEA
HLA-A	MYO1D				HSP90AB1
NRG1	EHD1				NFASC
NPTN	ATP5F1B				CNP
NT5E	EPS15L1				PCDH17
ECE1	CDH1				NAE1
ITGB4	AP2A1				NCAM2
CXADR	ACTN1				CALD1
MME	ENAH				SAMHD1
PTPRK	SERPINB12				RTN3
STT3B	TNFRSF10A				ACTB
TNFRSF10A	FLNB				PPM1A
SLC7A1	NMT1				EIF2B1
RPN1	ITGB4				PRKCA
GPC1	CD33				FNBP1L
LMAN2	COMT				SLC3A2
PTPRM	CHMP5				ROCK2
ERMP1	EHD2				GPC1
AMIGO2	ANXA1				RRP12
ATP13A1	PHB1				SUCLG2
EPHB3	ABCC4				CD70
LNPEP	NCEH1				ARHGEF1
MYOF	MGST2				RTN4
NUP210	EZR				ATRN
	GAPDH				NISCH
	CNNM3				GAPVD1
	EWSR1				GPRIN1
	SNAP23				PIPSL
	PPFIBP1				LSAMP
	BTF3				B4GALT1
	CSNK2A2				VPS4B
	HM13				ITGA5
	SH3KBP1				SPTBN1
	HSPA1A				TLN2
	CAVIN1				EPHA2
	MET				NPTN
	BCAP31				STK10
	EEF1A1				MYH9
	FLOT2				CD320
	FAM120A				MGRN1
	TOPBP1				CIP2A
	MLEC				HSPA1A
	AP2A2				PON2
	PKP2				DGKH
	GNB1				EHD1
	HSPA5				CAPN2
	SLC5A6				SLC7A5
	DCXR				FLAD1
	ERBIN				ATP6V1B2
	ACTN4				CPNE3
	PAK2				CCNYL1
	ROR1				QARS
	SLC25A4				HRAS
	AP2B1				DBN1
	ACSL3				GCA
	ATP2A2				CHMP4B
	HTT				RIPK1
	PALS2				COPB1
	ITGB5				SLC29A1
	MARK2				EXOC2
	DLG1				GRB2
	PNN				ADD1
	PARK7				PSAP
	CASK				MYO6
	SLC25A13				ARID2
	RAB13				RFT1
	DDX3X				LIG1
	PTK7				FAM120A
	GNB2				VAPB
	AP1M1				SLC2A14
	PTPN13				NEU1
	OCLN				CTTN
	PCYT1A				GNA13
	EPS8				ARRB1
	FLOT1				CLIC1
	MSN				NECTIN1
	ANK3				SLC1A3
	SEPTIN2				DFFA
	ATP5PO				YRDC
	IQGAP1				ROBO1
	PRC1				EIF5
	DIAPH1				PCYT1A
	GNAI2				PPP5C
	DDX50				LRP1
	ATP5F1A				CBARP
	IMP3				CLASP2
	CALD1				PATJ
	VIL1				CDC42
	CAP1				CLIC4
	PRKAR2A				RHBDF2
	EXOC2				SNAP23
	FASN				RCC2
	RPSA				SLC39A6
	STIM1				PXN
	VASP				SCFD1
	MYLK				CPNE2
	NAPA				EGFR
	SLC25A3				PVR
	MYO1B				ATP6V1A
	ATIC				PLEC
	CXADR				ARFGAP2
	GSDME				ADAM22
	NIBAN1				ATP1A3
	MYOF				UTRN
	SLC16A3				ESYT2
	CLIC4				TGFB1
	FLNA				FTO
	PARD3				PROCR
	GOT2				CDC42BPB
	CLTC				GJA1
	HLA-C				VCL
	GYPC				POLE
	CD200				B2M
	FCGRT				DAB2
	VASN				RPS27A
	SLC7A6				SLC25A13
	EPHB4				AFDN
	APP				KIF21A
	DDR1				TENM3
	CA12				CNNM4
	LTBR				IQGAP1
	ADAM17				CHD1L
	CLDN7				NECTIN2
	SYPL1				SUMO1
	TSPAN8				MICA
	UNC93B1				MME
	ATG9A				GNAO1
	SIRPA				ABCC1
	F11R				DDX3X
	EPHB1				HSD17B10
	DDR2				HM13
	DAG1				SDHB
	THY1				TJAP1
	ICAM1				PRRC2A
	CPM				PPP6R3
	PTPRK				PLS3
	SLC7A1				DSP
	CADM4				GOT2
	CLMP				SLC5A6
	EPHA7				AHNAK
	BSG				HSPA8
	SLC38A2				PCDH9
	HLA-E				MELTF
	FLRT3				GSDME
	DCBLD2				SLC1A5
	CDCP1				F11R
	CD109				PGRMC1
	PODXL				HSP90AB2P
	NEO1				AP2B1
	ITGAV				SLC7A11
	NRP1				RIF1
	CD44				SORT1
	CADM1				BCAP31
	ITGB1				PTPA
	EPHA2				SLC30A1
	PIGO				STRN3
	MPZL1				CUL3
	PLXNA1				ITGAV
	SLC34A2				CNTNAP1
	EGFR				MYO1C
	GGT1				TFRC
	ATP1B3				DCXR
	FLRT2				DYNC2H1
	ITGB3				HSPA2
	NRG1				HFE
	SLC16A1				GLG1
	SLC44A2				TES
	EFNB1				ENO1
	ALCAM				CDK5
	SLC4A7				ITGA2
	PVR				CSDE1
	SLC39A6				STAMBP
	SLC30A1				TJP1
	RELL1				EEF2
	ITGA3				FAS
	GPR180				SDCBP
	MCAM				FADS2
	EPHA5				EPHB4
	LMAN2				CAP1
	SLC12A2				CHMP4A
	TM9SF1				HLA-G
	TMEM87A				PICALM
	MME				ITCH
	ITM2B				RNF114
	DSC2				CXADR
	ATP1A3				DENND4C
	ATP1B1				RAB3GAP2
	CDH2				VMP1
	ADAM10				SLC12A1
	HLA-A				HINT1
	DPEP1				UTP20
	NPTN				CLTA
	TM9SF3				YWHAH
	CD276				PMS2
	PTGFRN				CSK
	PTPRF				RAC1
	GLIPR1				NOTCH1
	MUC13				SLC27A4
	TMX3				KNTC1
	CD151				FAM129B
	TTYH3				RNPEP
	NT5E				ADGRB1
	LNPEP				CALCRL
	RPN1				MDGA2
	IL6ST				ADGRL1
	LY75				SYT1
	SLC1A5				ATP1A2
	SLC44A1				MAP1B
	EPHB2				HNRNPF
	PLXNB2				CD109
	SLC3A2				NUCB2
	HLA-B				ANK2
	CD74				ABHD12
	ABCB11				EPRS
	FAT1				ITGB5
	ITGA2				HSPA14
	SLC1A4				ECE1
	CDH1				LANCL2
	TNFRSF10A				MARK3
	ITGB4				PLAUR
	CD33				ERBB2
	ABCC4				MSN
	CNNM3				PKN2
	HM13				HERC2
	MET				CYTH1
	SLC5A6				SLC5A3
	IGSF3				SLC26A6
	ROR1				LRRC8A
	ITGB5				PDIA6
	PTK7				SERPINB6
	STIM1				SLMAP
	STT3B				JPT2
	CXADR				HSP90AB4P
	MYOF				AXIN2
					RPL36A
					SEMA4C
					DBNL
					APOB
					EWSR1
					IGF2R
					LRPAP1
					BCAM
					CPNE1
					PJA2
					HSPA1L
					ARHGEF40
					ZDHHC5
					TMEM120A
					SLC12A2
					GRN
					ITGA6
					EPHB2
					PDS5A
					TMEM30A
					CALM1
					FLNA
					LAMTOR1
					SYTL4
					CKAP4
					NDC1
					TNFRSF10B
					PAK2
					ALCAM
					MACF1
					ADK
					CSNK2A1
					DDR2
					CORO1B
					RTN4R
					STX8
					ATP1B1
					DRG1
					STIM1
					EHD4
					DNM2
					MTUS1
					DPYSL2
					ACTN4
					SGPP1
					EZR
					CTNND1
					ATP2A2
					ASPH
					CAD
					EEF1A1
					MARCKSL1
					ATP1A1
					CLMP
					SLC7A1
					NOTCH2
					FZD2
					CDH2
					HLA-A
					LRP4
					INSR
					BTN3A1
					IGF1R
					HLA-B
					CADM2
					TMEM245
					STT3B
					EMB
					TMED7
					ADAM10
					NEO1
					TNFRSF10A
					NPC1
					ITGB1
					SEZ6L2
					SLC12A9
					SLC44A1
					PLXNB2
					GPM6A
					SLC44A2
					PTPRA
					PTPRS
					ABCC4
					GPR180
					PTPRD
					CADM1
					PCDH7
					ITGB3
					SLC39A14
					TENM2
					NOTCH3
					ELFN1
					EFNB3
					SLC1A4
					KIAA1324L
					CD59
					ADAM15
					BTN2A1
					SLC4A7
					SLC39A10
					RTN4RL2
					AXL
					ROBO2
					CNNM3
					PANX1
					ADAM17
					M6PR
					SDC1
					ITGA1
					TPBG
					RPN1
					NCAM1
					QSOX2
					SV2A
					NFASC
					PCDH17
					NCAM2
					TMEM161A
					SLC3A2
					GPC1
					CD70
					ATRN
					SCARF2
					LSAMP
					SLC45A4
					SUSD5
					ITGA5
					EPHA2
					NPTN
					CD320
					SLC7A5
					SLC29A1
					CHODL
					SLC2A14
					SLC1A3
					ROBO1
					LRP1
					CD276
					RHBDF2
					SLC39A6
					EGFR
					PVR
					ADAM22
					ATP1A3
					PROCR
					GJA1
					TENM3
					CNNM4
					MICA
					CADM4
					MME
					ABCC1
					HM13
					SLC5A6
					PCDH9
					SLC1A5
					F11R
					SORT1
					SLC30A1
					ITGAV
					CNTNAP1
					HFE
					ITGA2
					FAS
					EPHB4
					HLA-G
					CNTNAP4
					MRC2
					CXADR
					NUP210
					SLC12A1
					NOTCH1
					CALCRL
					MDGA2
					ATP1A2
					CD109
					ATP13A1
					ITGB5
					ECE1
					ADAM9
					PLAUR
					ERBB2
					SLC5A3
					SLC26A6
					SEMA4C
					IGF2R
					BCAM
					IGSF3
					ZDHHC5
					SLC12A2
					ITGA6
					EPHB2
					TMEM30A
					ALCAM
					DDR2
					RTN4R
					ATP1B1
					STIM1

## Sheet: S12C
variable	experiment	ontology	mean	sd	sem	variable2
1.NHS.PEG4_Labelled	Exp27	adherens junction [GO0005912]	0.470323	0.995845	0.113487	1.NHS.PEG4_Labelled
1.NHS.PEG4_Labelled	Exp27	cell-cell junction [GO0005911]	0.376594	1.18643	0.140803	1.NHS.PEG4_Labelled
1.NHS.PEG4_Labelled	Exp27	cell junction [GO0030054]	0.38099	1.16325	0.146556	1.NHS.PEG4_Labelled
1.NHS.PEG4_Labelled	Exp27	cell periphery [GO0071944]	0.554561	1.1286	0.178447	1.NHS.PEG4_Labelled
1.NHS.PEG4_Labelled	Exp27	cell surface [GO0009986]	0.184907	1.27211	0.107513	1.NHS.PEG4_Labelled
1.NHS.PEG4_Labelled	Exp27	cytosol [GO0005829]	0.219286	1.12129	0.0296309	1.NHS.PEG4_Labelled
1.NHS.PEG4_Labelled	Exp27	external side of plasma membrane [GO0009897]	0.0614532	1.19017	0.161962	1.NHS.PEG4_Labelled
1.NHS.PEG4_Labelled	Exp27	extracellular region [GO0005576]	0.359774	1.10104	0.0678929	1.NHS.PEG4_Labelled
1.NHS.PEG4_Labelled	Exp27	plasma membrane [GO0005886]	0.0691179	1.24176	0.0459595	1.NHS.PEG4_Labelled
1.NHS.PEG4_Labelled	Exp27	surfaceome.by.ML	-0.136482	1.34532	0.0965882	1.NHS.PEG4_Labelled
1.NHS.PEG4_Labelled.1	Exp27	adherens junction [GO0005912]	0.459771	0.99692	0.11361	1.NHS.PEG4_Labelled.1
1.NHS.PEG4_Labelled.1	Exp27	cell-cell junction [GO0005911]	0.289366	1.37657	0.163368	1.NHS.PEG4_Labelled.1
1.NHS.PEG4_Labelled.1	Exp27	cell junction [GO0030054]	0.358683	1.27669	0.160848	1.NHS.PEG4_Labelled.1
1.NHS.PEG4_Labelled.1	Exp27	cell periphery [GO0071944]	0.679643	0.78035	0.123384	1.NHS.PEG4_Labelled.1
1.NHS.PEG4_Labelled.1	Exp27	cell surface [GO0009986]	0.169225	1.24586	0.105294	1.NHS.PEG4_Labelled.1
1.NHS.PEG4_Labelled.1	Exp27	cytosol [GO0005829]	0.240529	1.13184	0.0299098	1.NHS.PEG4_Labelled.1
1.NHS.PEG4_Labelled.1	Exp27	external side of plasma membrane [GO0009897]	0.044813	1.16222	0.158159	1.NHS.PEG4_Labelled.1
1.NHS.PEG4_Labelled.1	Exp27	extracellular region [GO0005576]	0.371267	1.10733	0.0682809	1.NHS.PEG4_Labelled.1
1.NHS.PEG4_Labelled.1	Exp27	plasma membrane [GO0005886]	0.0940262	1.25678	0.0465154	1.NHS.PEG4_Labelled.1
1.NHS.PEG4_Labelled.1	Exp27	surfaceome.by.ML	-0.151686	1.41516	0.101603	1.NHS.PEG4_Labelled.1
1.Sulfo.NHS.Labelled	Exp27	adherens junction [GO0005912]	0.480298	1.08778	0.123964	1.Sulfo.NHS.Labelled
1.Sulfo.NHS.Labelled	Exp27	cell-cell junction [GO0005911]	0.363288	1.12115	0.133056	1.Sulfo.NHS.Labelled
1.Sulfo.NHS.Labelled	Exp27	cell junction [GO0030054]	0.441577	1.13073	0.142459	1.Sulfo.NHS.Labelled
1.Sulfo.NHS.Labelled	Exp27	cell periphery [GO0071944]	0.709196	0.839771	0.132779	1.Sulfo.NHS.Labelled
1.Sulfo.NHS.Labelled	Exp27	cell surface [GO0009986]	0.111321	1.29533	0.109475	1.Sulfo.NHS.Labelled
1.Sulfo.NHS.Labelled	Exp27	cytosol [GO0005829]	0.235244	1.07533	0.0284166	1.Sulfo.NHS.Labelled
1.Sulfo.NHS.Labelled	Exp27	external side of plasma membrane [GO0009897]	0.106393	1.09794	0.149411	1.Sulfo.NHS.Labelled
1.Sulfo.NHS.Labelled	Exp27	extracellular region [GO0005576]	0.27898	1.27609	0.0786871	1.Sulfo.NHS.Labelled
1.Sulfo.NHS.Labelled	Exp27	plasma membrane [GO0005886]	0.0685005	1.32484	0.0490346	1.Sulfo.NHS.Labelled
1.Sulfo.NHS.Labelled	Exp27	surfaceome.by.ML	-0.141623	1.3588	0.0975564	1.Sulfo.NHS.Labelled
1.Sulfo.NHS.Labelled.1	Exp27	adherens junction [GO0005912]	0.510245	1.08158	0.123258	1.Sulfo.NHS.Labelled.1
1.Sulfo.NHS.Labelled.1	Exp27	cell-cell junction [GO0005911]	0.492925	0.83771	0.0994178	1.Sulfo.NHS.Labelled.1
1.Sulfo.NHS.Labelled.1	Exp27	cell junction [GO0030054]	0.466017	1.12678	0.141961	1.Sulfo.NHS.Labelled.1
1.Sulfo.NHS.Labelled.1	Exp27	cell periphery [GO0071944]	0.687042	0.802814	0.126936	1.Sulfo.NHS.Labelled.1
1.Sulfo.NHS.Labelled.1	Exp27	cell surface [GO0009986]	0.203074	1.24302	0.105054	1.Sulfo.NHS.Labelled.1
1.Sulfo.NHS.Labelled.1	Exp27	cytosol [GO0005829]	0.248935	1.12296	0.0296751	1.Sulfo.NHS.Labelled.1
1.Sulfo.NHS.Labelled.1	Exp27	external side of plasma membrane [GO0009897]	0.075502	1.11928	0.152315	1.Sulfo.NHS.Labelled.1
1.Sulfo.NHS.Labelled.1	Exp27	extracellular region [GO0005576]	0.396268	1.12623	0.0694462	1.Sulfo.NHS.Labelled.1
1.Sulfo.NHS.Labelled.1	Exp27	plasma membrane [GO0005886]	0.114828	1.24472	0.0460691	1.Sulfo.NHS.Labelled.1
1.Sulfo.NHS.Labelled.1	Exp27	surfaceome.by.ML	-0.0783835	1.32974	0.09547	1.Sulfo.NHS.Labelled.1
1.Double.Amine_Labelled	Exp27	adherens junction [GO0005912]	0.485855	1.29276	0.147323	1.Double.Amine_Labelled
1.Double.Amine_Labelled	Exp27	cell-cell junction [GO0005911]	0.444032	1.18506	0.140641	1.Double.Amine_Labelled
1.Double.Amine_Labelled	Exp27	cell junction [GO0030054]	0.513889	0.783376	0.0986961	1.Double.Amine_Labelled
1.Double.Amine_Labelled	Exp27	cell periphery [GO0071944]	0.629636	1.28049	0.202463	1.Double.Amine_Labelled
1.Double.Amine_Labelled	Exp27	cell surface [GO0009986]	0.451748	1.07306	0.0906904	1.Double.Amine_Labelled
1.Double.Amine_Labelled	Exp27	cytosol [GO0005829]	0.232075	1.2196	0.0322288	1.Double.Amine_Labelled
1.Double.Amine_Labelled	Exp27	external side of plasma membrane [GO0009897]	0.268359	1.20589	0.164101	1.Double.Amine_Labelled
1.Double.Amine_Labelled	Exp27	extracellular region [GO0005576]	0.347969	1.34402	0.082876	1.Double.Amine_Labelled
1.Double.Amine_Labelled	Exp27	plasma membrane [GO0005886]	0.124658	1.37224	0.0507887	1.Double.Amine_Labelled
1.Double.Amine_Labelled	Exp27	surfaceome.by.ML	0.0587913	1.40584	0.100934	1.Double.Amine_Labelled
1.Double.Amine_Labelled.1	Exp27	adherens junction [GO0005912]	0.610327	0.809005	0.0921946	1.Double.Amine_Labelled.1
1.Double.Amine_Labelled.1	Exp27	cell-cell junction [GO0005911]	0.509349	1.12303	0.133279	1.Double.Amine_Labelled.1
1.Double.Amine_Labelled.1	Exp27	cell junction [GO0030054]	0.392364	1.27741	0.160938	1.Double.Amine_Labelled.1
1.Double.Amine_Labelled.1	Exp27	cell periphery [GO0071944]	0.7789	0.7259	0.114775	1.Double.Amine_Labelled.1
1.Double.Amine_Labelled.1	Exp27	cell surface [GO0009986]	0.448302	1.17757	0.0995225	1.Double.Amine_Labelled.1
1.Double.Amine_Labelled.1	Exp27	cytosol [GO0005829]	0.302816	1.05172	0.0277926	1.Double.Amine_Labelled.1
1.Double.Amine_Labelled.1	Exp27	external side of plasma membrane [GO0009897]	0.296359	1.17781	0.160279	1.Double.Amine_Labelled.1
1.Double.Amine_Labelled.1	Exp27	extracellular region [GO0005576]	0.433805	1.19317	0.0735739	1.Double.Amine_Labelled.1
1.Double.Amine_Labelled.1	Exp27	plasma membrane [GO0005886]	0.241865	1.12625	0.0416844	1.Double.Amine_Labelled.1
1.Double.Amine_Labelled.1	Exp27	surfaceome.by.ML	0.159039	1.21864	0.0874934	1.Double.Amine_Labelled.1
1.Carboxyl_Labelled	Exp27	adherens junction [GO0005912]	0.557413	1.14614	0.130615	1.Carboxyl_Labelled
1.Carboxyl_Labelled	Exp27	cell-cell junction [GO0005911]	0.292286	1.49208	0.177077	1.Carboxyl_Labelled
1.Carboxyl_Labelled	Exp27	cell junction [GO0030054]	0.478458	0.805796	0.101521	1.Carboxyl_Labelled
1.Carboxyl_Labelled	Exp27	cell periphery [GO0071944]	0.489809	0.93791	0.148297	1.Carboxyl_Labelled
1.Carboxyl_Labelled	Exp27	cell surface [GO0009986]	0.265164	1.42159	0.120146	1.Carboxyl_Labelled
1.Carboxyl_Labelled	Exp27	cytosol [GO0005829]	0.121987	1.4083	0.0372156	1.Carboxyl_Labelled
1.Carboxyl_Labelled	Exp27	external side of plasma membrane [GO0009897]	0.252775	1.00473	0.136726	1.Carboxyl_Labelled
1.Carboxyl_Labelled	Exp27	extracellular region [GO0005576]	0.147726	1.66889	0.102908	1.Carboxyl_Labelled
1.Carboxyl_Labelled	Exp27	plasma membrane [GO0005886]	-0.0291932	1.59655	0.0590911	1.Carboxyl_Labelled
1.Carboxyl_Labelled	Exp27	surfaceome.by.ML	-0.0443793	1.54997	0.111281	1.Carboxyl_Labelled
1.Carboxyl_Labelled.1	Exp27	adherens junction [GO0005912]	0.555649	0.984504	0.112195	1.Carboxyl_Labelled.1
1.Carboxyl_Labelled.1	Exp27	cell-cell junction [GO0005911]	0.217352	1.63618	0.194179	1.Carboxyl_Labelled.1
1.Carboxyl_Labelled.1	Exp27	cell junction [GO0030054]	0.50334	0.814423	0.102608	1.Carboxyl_Labelled.1
1.Carboxyl_Labelled.1	Exp27	cell periphery [GO0071944]	0.604112	0.777901	0.122997	1.Carboxyl_Labelled.1
1.Carboxyl_Labelled.1	Exp27	cell surface [GO0009986]	0.294225	1.34346	0.113543	1.Carboxyl_Labelled.1
1.Carboxyl_Labelled.1	Exp27	cytosol [GO0005829]	0.177272	1.27489	0.0336901	1.Carboxyl_Labelled.1
1.Carboxyl_Labelled.1	Exp27	external side of plasma membrane [GO0009897]	0.291532	1.21372	0.165166	1.Carboxyl_Labelled.1
1.Carboxyl_Labelled.1	Exp27	extracellular region [GO0005576]	0.239391	1.48095	0.0913193	1.Carboxyl_Labelled.1
1.Carboxyl_Labelled.1	Exp27	plasma membrane [GO0005886]	0.0360063	1.44274	0.0533983	1.Carboxyl_Labelled.1
1.Carboxyl_Labelled.1	Exp27	surfaceome.by.ML	-0.0489638	1.47778	0.106099	1.Carboxyl_Labelled.1
1.SUCAM_Labelled	Exp27	adherens junction [GO0005912]	0.581889	1.27333	0.145109	1.SUCAM_Labelled
1.SUCAM_Labelled	Exp27	cell-cell junction [GO0005911]	0.476562	1.35134	0.160375	1.SUCAM_Labelled
1.SUCAM_Labelled	Exp27	cell junction [GO0030054]	0.575009	0.887759	0.111847	1.SUCAM_Labelled
1.SUCAM_Labelled	Exp27	cell periphery [GO0071944]	0.614047	1.23102	0.194641	1.SUCAM_Labelled
1.SUCAM_Labelled	Exp27	cell surface [GO0009986]	0.501268	1.20107	0.101509	1.SUCAM_Labelled
1.SUCAM_Labelled	Exp27	cytosol [GO0005829]	0.282009	1.12422	0.0297085	1.SUCAM_Labelled
1.SUCAM_Labelled	Exp27	external side of plasma membrane [GO0009897]	0.406705	1.2255	0.166769	1.SUCAM_Labelled
1.SUCAM_Labelled	Exp27	extracellular region [GO0005576]	0.462729	1.17158	0.0722425	1.SUCAM_Labelled
1.SUCAM_Labelled	Exp27	plasma membrane [GO0005886]	0.220796	1.23914	0.0458627	1.SUCAM_Labelled
1.SUCAM_Labelled	Exp27	surfaceome.by.ML	0.16874	1.32599	0.0952006	1.SUCAM_Labelled
1.SUCAM_Labelled.1	Exp27	adherens junction [GO0005912]	0.573284	1.24097	0.141422	1.SUCAM_Labelled.1
1.SUCAM_Labelled.1	Exp27	cell-cell junction [GO0005911]	0.566394	1.1041	0.131033	1.SUCAM_Labelled.1
1.SUCAM_Labelled.1	Exp27	cell junction [GO0030054]	0.540671	1.05743	0.133224	1.SUCAM_Labelled.1
1.SUCAM_Labelled.1	Exp27	cell periphery [GO0071944]	0.661622	1.18058	0.186666	1.SUCAM_Labelled.1
1.SUCAM_Labelled.1	Exp27	cell surface [GO0009986]	0.575157	0.965065	0.0815629	1.SUCAM_Labelled.1
1.SUCAM_Labelled.1	Exp27	cytosol [GO0005829]	0.329982	1.03008	0.0272208	1.SUCAM_Labelled.1
1.SUCAM_Labelled.1	Exp27	external side of plasma membrane [GO0009897]	0.494444	0.948549	0.129081	1.SUCAM_Labelled.1
1.SUCAM_Labelled.1	Exp27	extracellular region [GO0005576]	0.500678	1.14789	0.0707817	1.SUCAM_Labelled.1
1.SUCAM_Labelled.1	Exp27	plasma membrane [GO0005886]	0.291819	1.08601	0.0401951	1.SUCAM_Labelled.1
1.SUCAM_Labelled.1	Exp27	surfaceome.by.ML	0.295801	1.09789	0.0788236	1.SUCAM_Labelled.1
2.Glycoprotein_labelled	Exp3	adherens junction [GO0005912]	-0.31675	1.98193	0.251705	2.Glycoprotein_labelled
2.Glycoprotein_labelled	Exp3	cell-cell junction [GO0005911]	-0.626322	2.26074	0.270211	2.Glycoprotein_labelled
2.Glycoprotein_labelled	Exp3	cell junction [GO0030054]	-0.68565	2.12906	0.282001	2.Glycoprotein_labelled
2.Glycoprotein_labelled	Exp3	cell periphery [GO0071944]	-1.35958	2.92131	0.562207	2.Glycoprotein_labelled
2.Glycoprotein_labelled	Exp3	cell surface [GO0009986]	-0.064517	2.36346	0.196274	2.Glycoprotein_labelled
2.Glycoprotein_labelled	Exp3	cytosol [GO0005829]	-1.01827	2.32379	0.0608789	2.Glycoprotein_labelled
2.Glycoprotein_labelled	Exp3	external side of plasma membrane [GO0009897]	-0.254118	2.47245	0.316565	2.Glycoprotein_labelled
2.Glycoprotein_labelled	Exp3	extracellular region [GO0005576]	-0.550302	2.36662	0.142196	2.Glycoprotein_labelled
2.Glycoprotein_labelled	Exp3	plasma membrane [GO0005886]	-0.740254	2.30618	0.0845487	2.Glycoprotein_labelled
2.Glycoprotein_labelled	Exp3	surfaceome.by.ML	0.0676763	2.04204	0.133778	2.Glycoprotein_labelled
2.Glycoprotein_labelled.1	Exp3	adherens junction [GO0005912]	0.219968	1.62108	0.205877	2.Glycoprotein_labelled.1
2.Glycoprotein_labelled.1	Exp3	cell-cell junction [GO0005911]	-0.0208211	1.87119	0.22365	2.Glycoprotein_labelled.1
2.Glycoprotein_labelled.1	Exp3	cell junction [GO0030054]	-0.0016413	1.32767	0.175854	2.Glycoprotein_labelled.1
2.Glycoprotein_labelled.1	Exp3	cell periphery [GO0071944]	-0.107532	2.0471	0.393965	2.Glycoprotein_labelled.1
2.Glycoprotein_labelled.1	Exp3	cell surface [GO0009986]	0.749086	1.33544	0.110902	2.Glycoprotein_labelled.1
2.Glycoprotein_labelled.1	Exp3	cytosol [GO0005829]	-0.420019	1.91408	0.0501454	2.Glycoprotein_labelled.1
2.Glycoprotein_labelled.1	Exp3	external side of plasma membrane [GO0009897]	0.571328	1.55433	0.199012	2.Glycoprotein_labelled.1
2.Glycoprotein_labelled.1	Exp3	extracellular region [GO0005576]	0.0628834	1.81714	0.109181	2.Glycoprotein_labelled.1
2.Glycoprotein_labelled.1	Exp3	plasma membrane [GO0005886]	-0.141929	1.81869	0.0666763	2.Glycoprotein_labelled.1
2.Glycoprotein_labelled.1	Exp3	surfaceome.by.ML	0.550639	1.50857	0.0988298	2.Glycoprotein_labelled.1
2.Glycoprotein_labelled.2	Exp3	adherens junction [GO0005912]	-0.266278	1.7622	0.223799	2.Glycoprotein_labelled.2
2.Glycoprotein_labelled.2	Exp3	cell-cell junction [GO0005911]	-0.968566	2.36261	0.282386	2.Glycoprotein_labelled.2
2.Glycoprotein_labelled.2	Exp3	cell junction [GO0030054]	-1.05355	2.2062	0.292218	2.Glycoprotein_labelled.2
2.Glycoprotein_labelled.2	Exp3	cell periphery [GO0071944]	-0.78054	2.38466	0.458928	2.Glycoprotein_labelled.2
2.Glycoprotein_labelled.2	Exp3	cell surface [GO0009986]	-0.151186	2.33408	0.193835	2.Glycoprotein_labelled.2
2.Glycoprotein_labelled.2	Exp3	cytosol [GO0005829]	-1.22568	2.33758	0.0612403	2.Glycoprotein_labelled.2
2.Glycoprotein_labelled.2	Exp3	external side of plasma membrane [GO0009897]	-0.342706	2.36469	0.302768	2.Glycoprotein_labelled.2
2.Glycoprotein_labelled.2	Exp3	extracellular region [GO0005576]	-0.630451	2.31742	0.13924	2.Glycoprotein_labelled.2
2.Glycoprotein_labelled.2	Exp3	plasma membrane [GO0005886]	-0.930828	2.33216	0.0855013	2.Glycoprotein_labelled.2
2.Glycoprotein_labelled.2	Exp3	surfaceome.by.ML	-0.0525827	2.08407	0.136532	2.Glycoprotein_labelled.2
2.SUCAM_Labelled	Exp3	adherens junction [GO0005912]	0.221192	1.78924	0.227234	2.SUCAM_Labelled
2.SUCAM_Labelled	Exp3	cell-cell junction [GO0005911]	0.251092	1.54812	0.185036	2.SUCAM_Labelled
2.SUCAM_Labelled	Exp3	cell junction [GO0030054]	0.113717	1.4414	0.190917	2.SUCAM_Labelled
2.SUCAM_Labelled	Exp3	cell periphery [GO0071944]	-0.267917	2.06403	0.397222	2.SUCAM_Labelled
2.SUCAM_Labelled	Exp3	cell surface [GO0009986]	0.0422105	1.66424	0.138208	2.SUCAM_Labelled
2.SUCAM_Labelled	Exp3	cytosol [GO0005829]	0.272555	1.27466	0.0333937	2.SUCAM_Labelled
2.SUCAM_Labelled	Exp3	external side of plasma membrane [GO0009897]	-0.551264	2.09506	0.268245	2.SUCAM_Labelled
2.SUCAM_Labelled	Exp3	extracellular region [GO0005576]	0.144083	1.71132	0.102823	2.SUCAM_Labelled
2.SUCAM_Labelled	Exp3	plasma membrane [GO0005886]	-0.13171	1.63855	0.0600722	2.SUCAM_Labelled
2.SUCAM_Labelled	Exp3	surfaceome.by.ML	0.0504806	1.87266	0.122682	2.SUCAM_Labelled
2.SUCAM_Labelled.1	Exp3	adherens junction [GO0005912]	0.241291	1.68628	0.214158	2.SUCAM_Labelled.1
2.SUCAM_Labelled.1	Exp3	cell-cell junction [GO0005911]	0.166878	1.64566	0.196693	2.SUCAM_Labelled.1
2.SUCAM_Labelled.1	Exp3	cell junction [GO0030054]	-0.277024	1.87483	0.248327	2.SUCAM_Labelled.1
2.SUCAM_Labelled.1	Exp3	cell periphery [GO0071944]	-0.698422	2.65976	0.511871	2.SUCAM_Labelled.1
2.SUCAM_Labelled.1	Exp3	cell surface [GO0009986]	-0.217274	1.94935	0.161885	2.SUCAM_Labelled.1
2.SUCAM_Labelled.1	Exp3	cytosol [GO0005829]	0.126839	1.44442	0.0378411	2.SUCAM_Labelled.1
2.SUCAM_Labelled.1	Exp3	external side of plasma membrane [GO0009897]	-0.930535	2.38344	0.305168	2.SUCAM_Labelled.1
2.SUCAM_Labelled.1	Exp3	extracellular region [GO0005576]	0.0990069	1.71613	0.103112	2.SUCAM_Labelled.1
2.SUCAM_Labelled.1	Exp3	plasma membrane [GO0005886]	-0.315435	1.80892	0.0663183	2.SUCAM_Labelled.1
2.SUCAM_Labelled.1	Exp3	surfaceome.by.ML	0.451192	1.99939	0.130984	2.SUCAM_Labelled.1
2.SUCAM_Labelled.2	Exp3	adherens junction [GO0005912]	0.360632	1.47876	0.187803	2.SUCAM_Labelled.2
2.SUCAM_Labelled.2	Exp3	cell-cell junction [GO0005911]	0.206918	1.63499	0.195419	2.SUCAM_Labelled.2
2.SUCAM_Labelled.2	Exp3	cell junction [GO0030054]	-0.105337	1.8113	0.239912	2.SUCAM_Labelled.2
2.SUCAM_Labelled.2	Exp3	cell periphery [GO0071944]	-0.483256	2.38833	0.459634	2.SUCAM_Labelled.2
2.SUCAM_Labelled.2	Exp3	cell surface [GO0009986]	0.663649	1.5523	0.128911	2.SUCAM_Labelled.2
2.SUCAM_Labelled.2	Exp3	cytosol [GO0005829]	0.265568	1.27339	0.0333605	2.SUCAM_Labelled.2
2.SUCAM_Labelled.2	Exp3	external side of plasma membrane [GO0009897]	-0.59252	2.10766	0.269859	2.SUCAM_Labelled.2
2.SUCAM_Labelled.2	Exp3	extracellular region [GO0005576]	0.164829	1.65012	0.099146	2.SUCAM_Labelled.2
2.SUCAM_Labelled.2	Exp3	plasma membrane [GO0005886]	-0.144195	1.62776	0.0596766	2.SUCAM_Labelled.2
2.SUCAM_Labelled.2	Exp3	surfaceome.by.ML	-0.056069	1.89315	0.124024	2.SUCAM_Labelled.2
2.Carboxyl_Labelled	Exp3	adherens junction [GO0005912]	-0.47834	2.30566	0.292819	2.Carboxyl_Labelled
2.Carboxyl_Labelled	Exp3	cell-cell junction [GO0005911]	-0.492656	2.31858	0.277124	2.Carboxyl_Labelled
2.Carboxyl_Labelled	Exp3	cell junction [GO0030054]	-0.882383	2.39104	0.316701	2.Carboxyl_Labelled
2.Carboxyl_Labelled	Exp3	cell periphery [GO0071944]	-0.643377	2.63628	0.507352	2.Carboxyl_Labelled
2.Carboxyl_Labelled	Exp3	cell surface [GO0009986]	-0.805137	2.46928	0.205062	2.Carboxyl_Labelled
2.Carboxyl_Labelled	Exp3	cytosol [GO0005829]	-0.777467	2.26564	0.0593554	2.Carboxyl_Labelled
2.Carboxyl_Labelled	Exp3	external side of plasma membrane [GO0009897]	-1.30209	2.44348	0.312855	2.Carboxyl_Labelled
2.Carboxyl_Labelled	Exp3	extracellular region [GO0005576]	-0.58768	2.31649	0.139184	2.Carboxyl_Labelled
2.Carboxyl_Labelled	Exp3	plasma membrane [GO0005886]	-0.983606	2.32479	0.085231	2.Carboxyl_Labelled
2.Carboxyl_Labelled	Exp3	surfaceome.by.ML	-1.28218	2.38046	0.155949	2.Carboxyl_Labelled
2.Carboxyl_Labelled.1	Exp3	adherens junction [GO0005912]	-0.611047	2.0322	0.25809	2.Carboxyl_Labelled.1
2.Carboxyl_Labelled.1	Exp3	cell-cell junction [GO0005911]	-0.814715	2.01536	0.240882	2.Carboxyl_Labelled.1
2.Carboxyl_Labelled.1	Exp3	cell junction [GO0030054]	-0.907472	1.97804	0.261998	2.Carboxyl_Labelled.1
2.Carboxyl_Labelled.1	Exp3	cell periphery [GO0071944]	-1.09431	2.17225	0.41805	2.Carboxyl_Labelled.1
2.Carboxyl_Labelled.1	Exp3	cell surface [GO0009986]	-0.905939	2.16998	0.180207	2.Carboxyl_Labelled.1
2.Carboxyl_Labelled.1	Exp3	cytosol [GO0005829]	-0.957899	2.0067	0.0525718	2.Carboxyl_Labelled.1
2.Carboxyl_Labelled.1	Exp3	external side of plasma membrane [GO0009897]	-1.03985	2.13144	0.272903	2.Carboxyl_Labelled.1
2.Carboxyl_Labelled.1	Exp3	extracellular region [GO0005576]	-0.960475	2.19642	0.13197	2.Carboxyl_Labelled.1
2.Carboxyl_Labelled.1	Exp3	plasma membrane [GO0005886]	-1.06631	2.00487	0.0735021	2.Carboxyl_Labelled.1
2.Carboxyl_Labelled.1	Exp3	surfaceome.by.ML	-1.04373	2.014	0.131942	2.Carboxyl_Labelled.1
2.Carboxyl_Labelled.2	Exp3	adherens junction [GO0005912]	-2.16259	3.00718	0.381913	2.Carboxyl_Labelled.2
2.Carboxyl_Labelled.2	Exp3	cell-cell junction [GO0005911]	-1.99127	2.87457	0.343577	2.Carboxyl_Labelled.2
2.Carboxyl_Labelled.2	Exp3	cell junction [GO0030054]	-2.07212	2.75658	0.365118	2.Carboxyl_Labelled.2
2.Carboxyl_Labelled.2	Exp3	cell periphery [GO0071944]	-2.35203	3.21416	0.618566	2.Carboxyl_Labelled.2
2.Carboxyl_Labelled.2	Exp3	cell surface [GO0009986]	-2.44687	3.01973	0.250775	2.Carboxyl_Labelled.2
2.Carboxyl_Labelled.2	Exp3	cytosol [GO0005829]	-2.41556	2.92771	0.0767006	2.Carboxyl_Labelled.2
2.Carboxyl_Labelled.2	Exp3	external side of plasma membrane [GO0009897]	-2.91024	2.93002	0.37515	2.Carboxyl_Labelled.2
2.Carboxyl_Labelled.2	Exp3	extracellular region [GO0005576]	-2.21869	3.03931	0.182615	2.Carboxyl_Labelled.2
2.Carboxyl_Labelled.2	Exp3	plasma membrane [GO0005886]	-2.59392	2.88651	0.105825	2.Carboxyl_Labelled.2
2.Carboxyl_Labelled.2	Exp3	surfaceome.by.ML	-3.07901	2.76461	0.181116	2.Carboxyl_Labelled.2
