# Supplementary material for: Surfaceome Capture by Multiplex Biotinylation Enables Enhanced Identification of Cell Surface Proteins by Mass Spectrometry
Source: Mol Cell Proteomics. 2026 Apr 22;25(6):101572. doi: 10.1016/j.mcpro.2026.101572 (PMC13202573; doi:10.1016/j.mcpro.2026.101572)
Supplement: Supplemental Table S13 [file mmc13.xlsx]

## Sheet: READ ME
Supplementary Table S13: Peptide and Protein identifications for Surfaceomic proteins associated with SUACM vs Glycoprotein biotinylation,related to Fig.9&10
S13A: Peptide and Protein identifications for Glycoprotein capture
S13B: Peptide and Protein identifications for SUCAM biotinylation
S13C: Peptide and Protein identifications for Carboxyl reactive biotinylation

## Sheet: S13A
heading	...1	acc.no	protein	peptide	pep_mod	m_z	best_tr	z_pept	xmod_pos	max_ppm	min_ppm	mean_ppm	min_tR	max_tR	prot_scr	min_expectancy	Mean_expt	max_scr	mean_scr	N_peptides	pep_start	pep_end	max_delta_score	peptide_heading	sites	SumInten	spacer_0	pep_var_mod_conf	gene	condition	biological_replicate	technical_replicate	sample_type	cell_id	treatment_1	treatment_2
QE1_AnaLevi_Exp3_Sample1	53557	S39AA_HUMAN	Zinc transporter ZIP10 OS=Homo sapiens OX=9606 GN=SLC39A10 PE=1 SV=2	LLVEDINKDK	Unmodified	396.226	42.2506	3	0.0000000000.0	-2.36155	-4.21706	-3.28931	42.2506	42.5458	472	0.0086	0.0178	20.68	18.195	2	383	392	20.68	9259: Scan 13625 (rt=42.2506) [\\qmcr.qmul.ac.uk\rfs\HAEMONC\Mass Spec Facility\MS Lab\Projects\2026\Ana_Levi\QE1_AnaLevi_Exp3_Sample1.raw]	SLC39A10(382-392, no_mod);	7924828	NA	100	SLC39A10;	Aldehyde_labelled	1	NA	HCC	JHH4	Aldehyde	Labelled
QE1_AnaLevi_Exp3_Sample1	1683	ACTB_HUMAN	Actin, cytoplasmic 1 OS=Homo sapiens OX=9606 GN=ACTB PE=1 SV=1	GYSFTTTAEREIVR	Unmodified	543.945	54.94	3	0.00000000000000.0	0.122789	-1.47346	-0.810405	54.94	65.0418	2910	0.0021	0.01508	26.87	20.554	5	197	210	26.87	14836: Scan 19805 (rt=54.94) [\\qmcr.qmul.ac.uk\rfs\HAEMONC\Mass Spec Facility\MS Lab\Projects\2026\Ana_Levi\QE1_AnaLevi_Exp3_Sample1.raw]	ACTB(196-210, no_mod);	101020124	NA	100	ACTB;	Aldehyde_labelled	1	NA	HCC	JHH4	Aldehyde	Labelled
QE1_AnaLevi_Exp3_Sample1	27195	IDHP_HUMAN	Isocitrate dehydrogenase [NADP], mitochondrial OS=Homo sapiens OX=9606 GN=IDH2 PE=1 SV=2	HAHGDQYKATDFVADR	Unmodified	610.954	33.4095	3	0.0000000000000000.0	-1.91273	-1.91273	-1.91273	33.4095	33.4095	341	0.00072	0.00072	31.41	31.41	1	173	188	31.41	5385: Scan 9292 (rt=33.4095) [\\qmcr.qmul.ac.uk\rfs\HAEMONC\Mass Spec Facility\MS Lab\Projects\2026\Ana_Levi\QE1_AnaLevi_Exp3_Sample1.raw]	IDH2(172-188, no_mod);	1464953	NA	100	IDH2;	Aldehyde_labelled	1	NA	HCC	JHH4	Aldehyde	Labelled
QE1_AnaLevi_Exp3_Sample1	12865	DAG1_HUMAN	Dystroglycan 1 OS=Homo sapiens OX=9606 GN=DAG1 PE=1 SV=2	FVGDPALVLNDIHKK	Unmodified	555.982	58.5111	3	0.000000000000000.0	0.0600628	-1.56163	-0.880921	58.5111	96.087	774.333	0.00032	0.000463333	34.97	33.4767	3	612	626	34.97	16389: Scan 21528 (rt=58.5111) [\\qmcr.qmul.ac.uk\rfs\HAEMONC\Mass Spec Facility\MS Lab\Projects\2026\Ana_Levi\QE1_AnaLevi_Exp3_Sample1.raw]	DAG1(611-626, no_mod);	4.70369e+07	NA	100	DAG1;	Aldehyde_labelled	1	NA	HCC	JHH4	Aldehyde	Labelled
QE1_AnaLevi_Exp3_Sample1	11522	COPZ1_HUMAN	Coatomer subunit zeta-1 OS=Homo sapiens OX=9606 GN=COPZ1 PE=1 SV=1	AILILDNDGDRLFAK	Unmodified	558.646	72.1436	3	0.000000000000000.0	1.19552	-0.657535	0.406476	72.1436	82.1583	76.4	2.1e-05	0.000183	46.79	39.734	5	15	29	46.79	22291: Scan 28013 (rt=72.1436) [\\qmcr.qmul.ac.uk\rfs\HAEMONC\Mass Spec Facility\MS Lab\Projects\2026\Ana_Levi\QE1_AnaLevi_Exp3_Sample1.raw]	COPZ1(14-29, no_mod);	2.40285e+07	NA	100	COPZ1;	Aldehyde_labelled	1	NA	HCC	JHH4	Aldehyde	Labelled
QE1_AnaLevi_Exp3_Sample1	29137	ITA6_HUMAN	Integrin alpha-6 OS=Homo sapiens OX=9606 GN=ITGA6 PE=1 SV=5	EISNGKWLLYLVK	Unmodified	521.636	77.3653	3	0.0000000000000.0	0.0640251	0.0640251	0.0640251	77.3653	77.3653	1513	0.072	0.072	11.41	11.41	1	897	909	11.41	24514: Scan 30453 (rt=77.3653) [\\qmcr.qmul.ac.uk\rfs\HAEMONC\Mass Spec Facility\MS Lab\Projects\2026\Ana_Levi\QE1_AnaLevi_Exp3_Sample1.raw]	ITGA6(896-909, no_mod);	1103304	NA	100	ITGA6;	Aldehyde_labelled	1	NA	HCC	JHH4	Aldehyde	Labelled
QE1_AnaLevi_Exp3_Sample1	53554	S39AA_HUMAN	Zinc transporter ZIP10 OS=Homo sapiens OX=9606 GN=SLC39A10 PE=1 SV=2	LNETELTDLEGQQESPPKNYLCIEEEK	Unmodified	1069.51	69.9596	3	0.000000000000000000000000000.0	0.530339	-1.24786	-0.187178	69.9596	70.4321	359.333	2.2e-08	9.57e-08	76.65	71.59	3	577	603	76.65	21344: Scan 26979 (rt=69.9596) [\\qmcr.qmul.ac.uk\rfs\HAEMONC\Mass Spec Facility\MS Lab\Projects\2026\Ana_Levi\QE1_AnaLevi_Exp3_Sample1.raw]	SLC39A10(576-603, no_mod);	7971602	NA	100	SLC39A10;	Aldehyde_labelled	1	NA	HCC	JHH4	Aldehyde	Labelled
QE1_AnaLevi_Exp3_Sample1	62992	TKT_HUMAN	Transketolase OS=Homo sapiens OX=9606 GN=TKT PE=1 SV=3	NSTFSEIFKK	Unmodified	400.88	50.4648	3	0.0000000000.0	-1.33376	-2.16736	-1.75056	50.4648	51.1379	1129	0.0017	0.01535	27.64	21.545	2	344	353	27.64	12868: Scan 17620 (rt=50.4648) [\\qmcr.qmul.ac.uk\rfs\HAEMONC\Mass Spec Facility\MS Lab\Projects\2026\Ana_Levi\QE1_AnaLevi_Exp3_Sample1.raw]	TKT(343-353, no_mod);	14149605	NA	100	TKT;	Aldehyde_labelled	1	NA	HCC	JHH4	Aldehyde	Labelled
QE1_AnaLevi_Exp3_Sample1	39098	NSDHL_HUMAN	Sterol-4-alpha-carboxylate 3-dehydrogenase, decarboxylating OS=Homo sapiens OX=9606 GN=NSDHL PE=1 SV=2	VNADIEKVNQNQAK	Unmodified	524.277	29.5241	3	0.00000000000000.0	-0.573317	-0.573317	-0.573317	29.5241	29.5241	45	0.0015	0.0015	28.21	28.21	1	25	38	28.21	3702: Scan 7390 (rt=29.5241) [\\qmcr.qmul.ac.uk\rfs\HAEMONC\Mass Spec Facility\MS Lab\Projects\2026\Ana_Levi\QE1_AnaLevi_Exp3_Sample1.raw]	NSDHL(24-38, no_mod);	668211	NA	100	NSDHL;	Aldehyde_labelled	1	NA	HCC	JHH4	Aldehyde	Labelled
QE1_AnaLevi_Exp3_Sample1	5212	AT1A1_HUMAN	Sodium/potassium-transporting ATPase subunit alpha-1 OS=Homo sapiens OX=9606 GN=ATP1A1 PE=1 SV=1	RPGGWVEKETYY	Unmodified	495.578	48.3053	3	0.000000000000.0	1.68497	1.07838	1.38167	48.3053	49.0662	2721	0.0017	0.0023	27.61	26.455	2	1012	1023	27.61	11919: Scan 16567 (rt=48.3053) [\\qmcr.qmul.ac.uk\rfs\HAEMONC\Mass Spec Facility\MS Lab\Projects\2026\Ana_Levi\QE1_AnaLevi_Exp3_Sample1.raw]	ATP1A1(1011-1023, no_mod);	7.481e+06	NA	100	ATP1A1;	Aldehyde_labelled	1	NA	HCC	JHH4	Aldehyde	Labelled
QE1_AnaLevi_Exp3_Sample1	4474	APMAP_HUMAN	Adipocyte plasma membrane-associated protein OS=Homo sapiens OX=9606 GN=APMAP PE=1 SV=2	LFENQLVGPESIAHIGDVMFTGTADGR	2 Deamidated (NQ)	959.471	93.0056	3	0.000110000000000000000000000.0	7.30341	7.30341	7.30341	93.0056	93.0056	362	0.00014	0.00014	38.42	38.42	1	94	120	38.42	30787: Scan 37445 (rt=93.0056) [\\qmcr.qmul.ac.uk\rfs\HAEMONC\Mass Spec Facility\MS Lab\Projects\2026\Ana_Levi\QE1_AnaLevi_Exp3_Sample1.raw]	APMAP(N97);APMAP(Q98);	304506	NA	100	APMAP;	Aldehyde_labelled	1	NA	HCC	JHH4	Aldehyde	Labelled
QE1_AnaLevi_Exp3_Sample1	9815	CKAP4_HUMAN	Cytoskeleton-associated protein 4 OS=Homo sapiens OX=9606 GN=CKAP4 PE=1 SV=2	DLSDGIHVVK	Unmodified	541.793	46.7317	2	0.0000000000.0	-5.36254	-5.36254	-5.36254	46.7317	46.7317	976	0.0051	0.0051	22.88	22.88	1	214	223	22.88	11237: Scan 15816 (rt=46.7317) [\\qmcr.qmul.ac.uk\rfs\HAEMONC\Mass Spec Facility\MS Lab\Projects\2026\Ana_Levi\QE1_AnaLevi_Exp3_Sample1.raw]	CKAP4(213-223, no_mod);	2.33461e+06	NA	100	CKAP4;	Aldehyde_labelled	1	NA	HCC	JHH4	Aldehyde	Labelled
QE1_AnaLevi_Exp3_Sample1	20465	FPRP_HUMAN	Prostaglandin F2 receptor negative regulator OS=Homo sapiens OX=9606 GN=PTGFRN PE=1 SV=2	EAEIHSKPVFITVK	Unmodified	400.229	43.8766	4	0.00000000000000.0	0.500975	0.250487	0.375731	43.8766	44.1153	540.5	0.0044	0.0182	23.55	19.235	2	809	822	23.55	9985: Scan 14433 (rt=43.8766) [\\qmcr.qmul.ac.uk\rfs\HAEMONC\Mass Spec Facility\MS Lab\Projects\2026\Ana_Levi\QE1_AnaLevi_Exp3_Sample1.raw]	PTGFRN(808-822, no_mod);	4.61791e+06	NA	100	PTGFRN;	Aldehyde_labelled	1	NA	HCC	JHH4	Aldehyde	Labelled
QE1_AnaLevi_Exp3_Sample1	60923	TBB5_HUMAN	Tubulin beta chain OS=Homo sapiens OX=9606 GN=TUBB PE=1 SV=2	TLKLTTPTYGDLNHLVSATMSGVTTCLR	Deamidated (NQ)	763.647	86.7281	4	0.0000000000001000000000000000.0	5.60556	5.60556	5.60556	86.7281	86.7281	2171	0.0067	0.0067	21.77	21.77	4	214	241	21.77	28324: Scan 34686 (rt=86.7281) [\\qmcr.qmul.ac.uk\rfs\HAEMONC\Mass Spec Facility\MS Lab\Projects\2026\Ana_Levi\QE1_AnaLevi_Exp3_Sample1.raw]	TUBB(N226);	3011540	NA	100	TUBB2B; TUBB4B; TUBB2A; TUBB;	Aldehyde_labelled	1	NA	HCC	JHH4	Aldehyde	Labelled
QE1_AnaLevi_Exp3_Sample1	22656	GNS_HUMAN	N-acetylglucosamine-6-sulfatase OS=Homo sapiens OX=9606 GN=GNS PE=1 SV=3	WQTLLSVDDLVEKLVK	Unmodified	629.359	95.5972	3	0.0000000000000000.0	-0.848781	-1.59146	-1.22012	95.5972	96.2206	312.5	2.8e-05	3.75e-05	45.54	44.39	2	293	308	45.54	31799: Scan 38578 (rt=95.5972) [\\qmcr.qmul.ac.uk\rfs\HAEMONC\Mass Spec Facility\MS Lab\Projects\2026\Ana_Levi\QE1_AnaLevi_Exp3_Sample1.raw]	GNS(292-308, no_mod);	1.26601e+06	NA	100	GNS;	Aldehyde_labelled	1	NA	HCC	JHH4	Aldehyde	Labelled
QE1_AnaLevi_Exp3_Sample1	59885	SYSC_HUMAN	Serine--tRNA ligase, cytoplasmic OS=Homo sapiens OX=9606 GN=SARS1 PE=1 SV=3	DEWLRPEDLPIKYAGLSTCFR	Unmodified	856.096	82.2583	3	0.000000000000000000000.0	-0.584734	-1.20845	-1.00055	82.2583	87.8125	686.333	1.2e-07	1.21e-06	69.05	61.4333	3	282	302	69.05	26526: Scan 32688 (rt=82.2583) [\\qmcr.qmul.ac.uk\rfs\HAEMONC\Mass Spec Facility\MS Lab\Projects\2026\Ana_Levi\QE1_AnaLevi_Exp3_Sample1.raw]	SARS1(281-302, no_mod);	5897731	NA	100	SARS1;	Aldehyde_labelled	1	NA	HCC	JHH4	Aldehyde	Labelled
QE1_AnaLevi_Exp3_Sample1	29986	K1C9_HUMAN	Keratin, type I cytoskeletal 9 OS=Homo sapiens OX=9606 GN=KRT9 PE=1 SV=3	MTLDDFR	Unmodified	449.21	58.2809	2	0.0000000.0	1.89646	-1.22712	0.0836674	58.2809	66.2265	1435.25	0.0065	0.015125	21.87	18.725	4	234	240	21.42	16292: Scan 21419 (rt=58.2809) [\\qmcr.qmul.ac.uk\rfs\HAEMONC\Mass Spec Facility\MS Lab\Projects\2026\Ana_Levi\QE1_AnaLevi_Exp3_Sample1.raw]	KRT9(233-240, no_mod);	42160887	NA	100	KRT9;	Aldehyde_labelled	1	NA	HCC	JHH4	Aldehyde	Labelled
QE1_AnaLevi_Exp3_Sample1	18278	EPHA3_HUMAN	Ephrin type-A receptor 3 OS=Homo sapiens OX=9606 GN=EPHA3 PE=1 SV=2	ETFNLYYMESDDDHGVK	Oxidation (M)	1039.94	57.4797	2	0.00000003000000000.0	-0.866277	-0.866277	-0.866277	57.4797	57.4797	1568	2.7e-05	2.7e-05	45.71	45.71	1	118	134	45.71	15951: Scan 21033 (rt=57.4797) [\\qmcr.qmul.ac.uk\rfs\HAEMONC\Mass Spec Facility\MS Lab\Projects\2026\Ana_Levi\QE1_AnaLevi_Exp3_Sample1.raw]	EPHA3(M125);	1.3323e+06	NA	100	EPHA3;	Aldehyde_labelled	1	NA	HCC	JHH4	Aldehyde	Labelled
QE1_AnaLevi_Exp3_Sample1	15053	DPP4_HUMAN	Dipeptidyl peptidase 4 OS=Homo sapiens OX=9606 GN=DPP4 PE=1 SV=2	WEYYDSVYTER	Unmodified	755.826	64.4283	2	0.00000000000.0	-1.65602	-3.57701	-2.6938	64.4283	64.6177	281.667	0.0017	0.0066	27.63	23.1167	3	659	669	27.63	18961: Scan 24356 (rt=64.4283) [\\qmcr.qmul.ac.uk\rfs\HAEMONC\Mass Spec Facility\MS Lab\Projects\2026\Ana_Levi\QE1_AnaLevi_Exp3_Sample1.raw]	DPP4(658-669, no_mod);	1.07126e+07	NA	100	DPP4;	Aldehyde_labelled	1	NA	HCC	JHH4	Aldehyde	Labelled
QE1_AnaLevi_Exp3_Sample1	5154	AT1A1_HUMAN	Sodium/potassium-transporting ATPase subunit alpha-1 OS=Homo sapiens OX=9606 GN=ATP1A1 PE=1 SV=1	IAGLCNR	Unmodified	803.418	31.6319	1	0.0000000.0	-1.74474	-1.74474	-1.74474	31.6319	31.6319	2106	0.011	0.011	19.41	19.41	2	424	430	19.41	4608: Scan 8412 (rt=31.6319) [\\qmcr.qmul.ac.uk\rfs\HAEMONC\Mass Spec Facility\MS Lab\Projects\2026\Ana_Levi\QE1_AnaLevi_Exp3_Sample1.raw]	ATP1A1(423-430, no_mod);	3.13918e+06	NA	100	ATP1A1; ATP1A2;	Aldehyde_labelled	1	NA	HCC	JHH4	Aldehyde	Labelled
QE1_AnaLevi_Exp3_Sample1	30361	KC1G1_HUMAN	Casein kinase I isoform gamma-1 OS=Homo sapiens OX=9606 GN=CSNK1G1 PE=1 SV=1	TLFTDLFEK	Unmodified	557.296	84.1822	2	0.000000000.0	2.15716	2.15716	2.15716	84.1822	84.1822	15	0.03	0.03	15.26	15.26	1	309	317	15.26	27314: Scan 33557 (rt=84.1822) [\\qmcr.qmul.ac.uk\rfs\HAEMONC\Mass Spec Facility\MS Lab\Projects\2026\Ana_Levi\QE1_AnaLevi_Exp3_Sample1.raw]	CSNK1G1(308-317, no_mod);	1295139	NA	100	CSNK1G1;	Aldehyde_labelled	1	NA	HCC	JHH4	Aldehyde	Labelled
QE1_AnaLevi_Exp3_Sample1	7233	CA2D1_HUMAN	Voltage-dependent calcium channel subunit alpha-2/delta-1 OS=Homo sapiens OX=9606 GN=CACNA2D1 PE=1 SV=3	TSIRDPCAGPVCDCKR	Unmodified	473.72	30.2453	4	0.0000000000000000.0	0.528863	-0.158659	0.185102	30.2453	30.3728	227.5	0.0011	0.0015	29.68	28.43	2	828	843	29.68	4003: Scan 7732 (rt=30.2453) [\\qmcr.qmul.ac.uk\rfs\HAEMONC\Mass Spec Facility\MS Lab\Projects\2026\Ana_Levi\QE1_AnaLevi_Exp3_Sample1.raw]	CACNA2D1(827-843, no_mod);	7.7593e+06	NA	100	CACNA2D1;	Aldehyde_labelled	1	NA	HCC	JHH4	Aldehyde	Labelled
QE1_AnaLevi_Exp3_Sample1	24730	HLAB_HUMAN	HLA class I histocompatibility antigen, B alpha chain OS=Homo sapiens OX=9606 GN=HLA-B PE=1 SV=3	DGEDQTQDTELVETRPAGDRTFQK	Deamidated (NQ)	685.072	46.3049	4	0.000000100000000000000000.0	3.69119	3.69119	3.69119	46.3049	46.3049	546	0.00037	0.00037	34.37	34.37	1	244	267	9.28	11051: Scan 15613 (rt=46.3049) [\\qmcr.qmul.ac.uk\rfs\HAEMONC\Mass Spec Facility\MS Lab\Projects\2026\Ana_Levi\QE1_AnaLevi_Exp3_Sample1.raw]	HLA-B(Q250);	4.07484e+06	NA	84.62	HLA-B;	Aldehyde_labelled	1	NA	HCC	JHH4	Aldehyde	Labelled
QE1_AnaLevi_Exp3_Sample1	40403	OPRD_HUMAN	Delta-type opioid receptor OS=Homo sapiens OX=9606 GN=OPRD1 PE=1 SV=4	ERVTACTPSDGPGGGAAA	Unmodified	837.381	35.3462	2	0.000000000000000000.0	2.6304	-2.74997	-0.0597819	35.3462	35.4555	31.5	7.4e-05	0.003387	41.31	31.535	2	355	372	41.31	6236: Scan 10238 (rt=35.3462) [\\qmcr.qmul.ac.uk\rfs\HAEMONC\Mass Spec Facility\MS Lab\Projects\2026\Ana_Levi\QE1_AnaLevi_Exp3_Sample1.raw]	OPRD1(354-372, no_mod);	915093	NA	100	OPRD1;	Aldehyde_labelled	1	NA	HCC	JHH4	Aldehyde	Labelled
QE1_AnaLevi_Exp3_Sample1	20347	FLVC1_HUMAN	Heme transporter FLVCR1 OS=Homo sapiens OX=9606 GN=FLVCR1 PE=1 SV=1	DSLAAASGVLGGPQTPLAPEEETQAR	Unmodified	855.764	74.7294	3	0.00000000000000000000000000.0	-0.0389974	-1.94987	-0.961937	74.7294	74.9783	355.333	2.8e-08	8.28e-07	75.51	68.12	3	55	80	75.51	23404: Scan 29241 (rt=74.7294) [\\qmcr.qmul.ac.uk\rfs\HAEMONC\Mass Spec Facility\MS Lab\Projects\2026\Ana_Levi\QE1_AnaLevi_Exp3_Sample1.raw]	FLVCR1(54-80, no_mod);	2.02075e+07	NA	100	FLVCR1;	Aldehyde_labelled	1	NA	HCC	JHH4	Aldehyde	Labelled
QE1_AnaLevi_Exp3_Sample1	12855	DAG1_HUMAN	Dystroglycan 1 OS=Homo sapiens OX=9606 GN=DAG1 PE=1 SV=2	GVPIIFADELDDSKPPPSSSMPLILQEEK	Oxidation (M)	1056.87	81.4006	3	0.00000000000000000000300000000.0	-2.0836	-2.0836	-2.0836	81.4006	81.4006	835	0.0032	0.0032	24.98	24.98	1	795	823	24.98	26175: Scan 32300 (rt=81.4006) [\\qmcr.qmul.ac.uk\rfs\HAEMONC\Mass Spec Facility\MS Lab\Projects\2026\Ana_Levi\QE1_AnaLevi_Exp3_Sample1.raw]	DAG1(M815);	1.24602e+06	NA	100	DAG1;	Aldehyde_labelled	1	NA	HCC	JHH4	Aldehyde	Labelled
QE1_AnaLevi_Exp3_Sample1	27437	IF2G_HUMAN	Eukaryotic translation initiation factor 2 subunit 3 OS=Homo sapiens OX=9606 GN=EIF2S3 PE=1 SV=3	LTPLSHEVISR	Unmodified	626.358	42.376	2	0.00000000000.0	5.51692	-0.0799553	2.71848	42.376	42.5613	401.5	0.00025	0.000355	36.03	34.69	2	28	38	36.03	9315: Scan 13690 (rt=42.376) [\\qmcr.qmul.ac.uk\rfs\HAEMONC\Mass Spec Facility\MS Lab\Projects\2026\Ana_Levi\QE1_AnaLevi_Exp3_Sample1.raw]	EIF2S3(27-38, no_mod);	6818643	NA	100	EIF2S3;	Aldehyde_labelled	1	NA	HCC	JHH4	Aldehyde	Labelled
QE1_AnaLevi_Exp3_Sample1	47029	PTPRG_HUMAN	Receptor-type tyrosine-protein phosphatase gamma OS=Homo sapiens OX=9606 GN=PTPRG PE=1 SV=4	HSDYINANYVDGYNK	Deamidated (NQ)	887.397	48.8076	2	0.000001000000000.0	9.08186	9.08186	9.08186	48.8076	48.8076	244	5.4e-06	5.4e-06	52.71	52.71	1	903	917	2.88	12142: Scan 16812 (rt=48.8076) [\\qmcr.qmul.ac.uk\rfs\HAEMONC\Mass Spec Facility\MS Lab\Projects\2026\Ana_Levi\QE1_AnaLevi_Exp3_Sample1.raw]	PTPRG(N908);	891588	NA	52.01	PTPRG;	Aldehyde_labelled	1	NA	HCC	JHH4	Aldehyde	Labelled
QE1_AnaLevi_Exp3_Sample1	24742	HLAC_HUMAN	HLA class I histocompatibility antigen, C alpha chain OS=Homo sapiens OX=9606 GN=HLA-C PE=1 SV=3	AYLEGTCVEWLRR	Unmodified	551.611	63.4349	3	0.0000000000000.0	-0.181619	-2.3005	-1.24106	63.4349	63.9337	493.5	0.0026	0.0029	25.77	25.375	2	182	194	22.69	18529: Scan 23883 (rt=63.4349) [\\qmcr.qmul.ac.uk\rfs\HAEMONC\Mass Spec Facility\MS Lab\Projects\2026\Ana_Levi\QE1_AnaLevi_Exp3_Sample1.raw]	HLA-C(181-194, no_mod);	27078398	NA	100	HLA-C;	Aldehyde_labelled	1	NA	HCC	JHH4	Aldehyde	Labelled
QE1_AnaLevi_Exp3_Sample1	22655	GNS_HUMAN	N-acetylglucosamine-6-sulfatase OS=Homo sapiens OX=9606 GN=GNS PE=1 SV=3	SDVLVEYQGEGR	Unmodified	676.326	50.4875	2	0.000000000000.0	-0.296156	-6.95966	-2.70242	50.4875	57.3014	255.5	0.00013	0.0005775	39	33.4225	4	410	421	39	12875: Scan 17630 (rt=50.4875) [\\qmcr.qmul.ac.uk\rfs\HAEMONC\Mass Spec Facility\MS Lab\Projects\2026\Ana_Levi\QE1_AnaLevi_Exp3_Sample1.raw]	GNS(409-421, no_mod);	3.621e+07	NA	100	GNS;	Aldehyde_labelled	1	NA	HCC	JHH4	Aldehyde	Labelled
QE1_AnaLevi_Exp3_Sample1	21874	GCSP_HUMAN	Glycine dehydrogenase (decarboxylating), mitochondrial OS=Homo sapiens OX=9606 GN=GLDC PE=1 SV=2	GYVGHEFILDTRPFKK	Unmodified	477.51	53.5037	4	0.0000000000000000.0	-0.367259	-0.367259	-0.367259	53.5037	53.5037	318	0.0033	0.0033	24.87	24.87	1	857	872	24.87	14228: Scan 19126 (rt=53.5037) [\\qmcr.qmul.ac.uk\rfs\HAEMONC\Mass Spec Facility\MS Lab\Projects\2026\Ana_Levi\QE1_AnaLevi_Exp3_Sample1.raw]	GLDC(856-872, no_mod);	2.6913e+06	NA	100	GLDC;	Aldehyde_labelled	1	NA	HCC	JHH4	Aldehyde	Labelled
QE1_AnaLevi_Exp3_Sample1	13909	DENR_HUMAN	Density-regulated protein OS=Homo sapiens OX=9606 GN=DENR PE=1 SV=2	TVPQKVTIAK	Unmodified	542.841	27.872	2	0.0000000000.0	5.35221	-1.47647	1.56875	27.872	28.5494	45.4	0.0033	0.03406	24.84	16.514	5	110	119	24.84	3022: Scan 6610 (rt=27.872) [\\qmcr.qmul.ac.uk\rfs\HAEMONC\Mass Spec Facility\MS Lab\Projects\2026\Ana_Levi\QE1_AnaLevi_Exp3_Sample1.raw]	DENR(109-119, no_mod);	5.62433e+06	NA	100	DENR;	Aldehyde_labelled	1	NA	HCC	JHH4	Aldehyde	Labelled
QE1_AnaLevi_Exp3_Sample1	6425	BI2L1_HUMAN	BAR/IMD domain-containing adapter protein 2-like 1 OS=Homo sapiens OX=9606 GN=BAIAP2L1 PE=1 SV=2	EIEYVETVTSR	Unmodified	663.335	53.7226	2	0.00000000000.0	3.09515	3.09515	3.09515	53.7226	53.7226	61	0.02	0.02	17	17	1	160	170	17	14322: Scan 19231 (rt=53.7226) [\\qmcr.qmul.ac.uk\rfs\HAEMONC\Mass Spec Facility\MS Lab\Projects\2026\Ana_Levi\QE1_AnaLevi_Exp3_Sample1.raw]	BAIAP2L1(159-170, no_mod);	2.75759e+06	NA	100	BAIAP2L1;	Aldehyde_labelled	1	NA	HCC	JHH4	Aldehyde	Labelled
QE1_AnaLevi_Exp3_Sample1	37288	NCAM2_HUMAN	Neural cell adhesion molecule 2 OS=Homo sapiens OX=9606 GN=NCAM2 PE=1 SV=2	IEVKGQHGSSSLHIK	Unmodified	405.727	26.5218	4	0.000000000000000.0	-0.370627	-0.370627	-0.370627	26.5218	26.5218	3246	0.0027	0.0027	25.69	25.69	1	354	368	25.69	2438: Scan 5950 (rt=26.5218) [\\qmcr.qmul.ac.uk\rfs\HAEMONC\Mass Spec Facility\MS Lab\Projects\2026\Ana_Levi\QE1_AnaLevi_Exp3_Sample1.raw]	NCAM2(353-368, no_mod);	7991466	NA	100	NCAM2;	Aldehyde_labelled	1	NA	HCC	JHH4	Aldehyde	Labelled
QE1_AnaLevi_Exp3_Sample1	50276	RL3_HUMAN	Large ribosomal subunit protein uL3 OS=Homo sapiens OX=9606 GN=RPL3 PE=1 SV=2	LIKNNASTDYDLSDK	Deamidated (NQ)	849.423	38.9515	2	0.000010000000000.0	9.9009	8.36862	9.13476	38.9515	39.0722	351	8.4e-06	0.0002342	50.75	42.04	2	298	312	0.17	7796: Scan 11992 (rt=38.9515) [\\qmcr.qmul.ac.uk\rfs\HAEMONC\Mass Spec Facility\MS Lab\Projects\2026\Ana_Levi\QE1_AnaLevi_Exp3_Sample1.raw]	RPL3(N302);	1818621	NA	55.35	RPL3;	Aldehyde_labelled	1	NA	HCC	JHH4	Aldehyde	Labelled
QE1_AnaLevi_Exp3_Sample1	7398	CADM4_HUMAN	Cell adhesion molecule 4 OS=Homo sapiens OX=9606 GN=CADM4 PE=1 SV=1	DDGGIIICEAQNQALPSGHSK	Unmodified	737.354	59.3688	3	0.000000000000000000000.0	0.769564	-2.85191	-0.814832	59.3688	59.6626	600.333	8.6e-07	3.42e-05	60.67	50.8967	3	192	212	60.67	16768: Scan 21940 (rt=59.3688) [\\qmcr.qmul.ac.uk\rfs\HAEMONC\Mass Spec Facility\MS Lab\Projects\2026\Ana_Levi\QE1_AnaLevi_Exp3_Sample1.raw]	CADM4(191-212, no_mod);	1.39123e+07	NA	100	CADM4;	Aldehyde_labelled	1	NA	HCC	JHH4	Aldehyde	Labelled
QE1_AnaLevi_Exp3_Sample1	37964	NEP_HUMAN	Neprilysin OS=Homo sapiens OX=9606 GN=MME PE=1 SV=2	VLINLFVGTDDKNSVNHVIHIDQPR	Unmodified	711.633	70.3342	4	0.0000000000000000000000000.0	-1.86455	-1.86455	-1.86455	70.3342	70.3342	568	1.5e-05	1.5e-05	48.26	48.26	1	199	223	48.26	21502: Scan 27157 (rt=70.3342) [\\qmcr.qmul.ac.uk\rfs\HAEMONC\Mass Spec Facility\MS Lab\Projects\2026\Ana_Levi\QE1_AnaLevi_Exp3_Sample1.raw]	MME(198-223, no_mod);	2601485	NA	100	MME;	Aldehyde_labelled	1	NA	HCC	JHH4	Aldehyde	Labelled
QE1_AnaLevi_Exp3_Sample1	5578	ATLA3_HUMAN	Atlastin-3 OS=Homo sapiens OX=9606 GN=ATL3 PE=1 SV=1	ELGGAIDFGAAYVLEQASSHIGNSTQATVR	Unmodified	1021.51	90.845	3	0.000000000000000000000000000000.0	-1.63318	-1.63318	-1.63318	90.845	90.845	167	3.1e-07	3.1e-07	65.14	65.14	1	498	527	65.14	29956: Scan 36507 (rt=90.845) [\\qmcr.qmul.ac.uk\rfs\HAEMONC\Mass Spec Facility\MS Lab\Projects\2026\Ana_Levi\QE1_AnaLevi_Exp3_Sample1.raw]	ATL3(497-527, no_mod);	960506	NA	100	ATL3;	Aldehyde_labelled	1	NA	HCC	JHH4	Aldehyde	Labelled
QE1_AnaLevi_Exp3_Sample1	49999	RL15_HUMAN	Large ribosomal subunit protein eL15 OS=Homo sapiens OX=9606 GN=RPL15 PE=1 SV=2	RNPDTQWITKPVHK	Unmodified	573.981	33.4267	3	0.00000000000000.0	3.83962	-1.39622	0.674842	33.4267	35.3494	163.6	3.9e-05	0.0003658	44.05	36.624	5	144	157	44.05	5392: Scan 9300 (rt=33.4267) [\\qmcr.qmul.ac.uk\rfs\HAEMONC\Mass Spec Facility\MS Lab\Projects\2026\Ana_Levi\QE1_AnaLevi_Exp3_Sample1.raw]	RPL15(143-157, no_mod);	11092522	NA	100	RPL15;	Aldehyde_labelled	1	NA	HCC	JHH4	Aldehyde	Labelled
QE1_AnaLevi_Exp3_Sample1	44525	PODXL_HUMAN	Podocalyxin OS=Homo sapiens OX=9606 GN=PODXL PE=1 SV=2	ATFNPAQDK	Unmodified	496.245	31.4147	2	0.000000000.0	-0.100961	-1.00961	-0.555288	31.4147	31.5513	26.5	0.0014	0.0152	28.44	21.925	2	386	394	26.42	4505: Scan 8300 (rt=31.4147) [\\qmcr.qmul.ac.uk\rfs\HAEMONC\Mass Spec Facility\MS Lab\Projects\2026\Ana_Levi\QE1_AnaLevi_Exp3_Sample1.raw]	PODXL(385-394, no_mod);	8283152	NA	100	PODXL;	Aldehyde_labelled	1	NA	HCC	JHH4	Aldehyde	Labelled
QE1_AnaLevi_Exp3_Sample1	4482	APMAP_HUMAN	Adipocyte plasma membrane-associated protein OS=Homo sapiens OX=9606 GN=APMAP PE=1 SV=2	QRRPLRPQVVTDDDGQAPEAK	Unmodified	792.745	32.6439	3	0.000000000000000000000.0	-7.0309	-7.0309	-7.0309	32.6439	32.6439	362	0.081	0.081	10.91	10.91	1	9	29	10.91	5055: Scan 8917 (rt=32.6439) [\\qmcr.qmul.ac.uk\rfs\HAEMONC\Mass Spec Facility\MS Lab\Projects\2026\Ana_Levi\QE1_AnaLevi_Exp3_Sample1.raw]	APMAP(8-29, no_mod);	281202	NA	100	APMAP;	Aldehyde_labelled	1	NA	HCC	JHH4	Aldehyde	Labelled
QE1_AnaLevi_Exp3_Sample1	39058	NRP2_HUMAN	Neuropilin-2 OS=Homo sapiens OX=9606 GN=NRP2 PE=1 SV=3	IVLNFNPHFEIEKHDCKYDFIEIR	Unmodified	769.889	72.1458	4	0.000000000000000000000000.0	-0.552751	-0.552751	-0.552751	72.1458	72.1458	1448	0.046	0.046	13.33	13.33	1	68	91	13.33	22292: Scan 28014 (rt=72.1458) [\\qmcr.qmul.ac.uk\rfs\HAEMONC\Mass Spec Facility\MS Lab\Projects\2026\Ana_Levi\QE1_AnaLevi_Exp3_Sample1.raw]	NRP2(67-91, no_mod);	4150874	NA	100	NRP2;	Aldehyde_labelled	1	NA	HCC	JHH4	Aldehyde	Labelled
QE1_AnaLevi_Exp3_Sample1	3168	AL4A1_HUMAN	Delta-1-pyrroline-5-carboxylate dehydrogenase, mitochondrial OS=Homo sapiens OX=9606 GN=ALDH4A1 PE=1 SV=3	IKVGDPAEDFGTFFSAVIDAK	Unmodified	743.047	97.0461	3	0.000000000000000000000.0	-1.25779	-1.25779	-1.25779	97.0461	97.0461	74	9.5e-05	9.5e-05	40.24	40.24	1	375	395	40.24	32345: Scan 39196 (rt=97.0461) [\\qmcr.qmul.ac.uk\rfs\HAEMONC\Mass Spec Facility\MS Lab\Projects\2026\Ana_Levi\QE1_AnaLevi_Exp3_Sample1.raw]	ALDH4A1(374-395, no_mod);	382591	NA	100	ALDH4A1;	Aldehyde_labelled	1	NA	HCC	JHH4	Aldehyde	Labelled
QE1_AnaLevi_Exp3_Sample1	69359	ZNT1_HUMAN	Proton-coupled zinc antiporter SLC30A1 OS=Homo sapiens OX=9606 GN=SLC30A1 PE=1 SV=3	DAEKTPAVSISCLELSNNLEK	Unmodified	773.388	69.3515	3	0.000000000000000000000.0	-1.07891	-3.49568	-2.31607	69.3515	69.6861	641.333	5.5e-08	2.22e-06	72.58	60.74	3	458	478	72.58	21077: Scan 26687 (rt=69.3515) [\\qmcr.qmul.ac.uk\rfs\HAEMONC\Mass Spec Facility\MS Lab\Projects\2026\Ana_Levi\QE1_AnaLevi_Exp3_Sample1.raw]	SLC30A1(457-478, no_mod);	14643003	NA	100	SLC30A1;	Aldehyde_labelled	1	NA	HCC	JHH4	Aldehyde	Labelled
QE1_AnaLevi_Exp3_Sample1	6311	BCAM_HUMAN	Basal cell adhesion molecule OS=Homo sapiens OX=9606 GN=BCAM PE=1 SV=2	EGDTVQLLCR	Unmodified	595.795	52.6495	2	0.0000000000.0	0.672508	-0.420318	0.126095	52.6495	52.6814	392	0.00037	0.000385	34.26	34.11	2	283	292	33.67	13840: Scan 18701 (rt=52.6495) [\\qmcr.qmul.ac.uk\rfs\HAEMONC\Mass Spec Facility\MS Lab\Projects\2026\Ana_Levi\QE1_AnaLevi_Exp3_Sample1.raw]	BCAM(282-292, no_mod);	8.72052e+06	NA	100	BCAM;	Aldehyde_labelled	1	NA	HCC	JHH4	Aldehyde	Labelled
QE1_AnaLevi_Exp3_Sample1	2186	ADAS_HUMAN	Alkyldihydroxyacetonephosphate synthase, peroxisomal OS=Homo sapiens OX=9606 GN=AGPS PE=1 SV=1	IRPVPEYQK	Unmodified	377.217	30.7309	3	0.000000000.0	1.94927	-1.59486	0.372133	30.7309	37.5895	136.2	0.0046	0.01608	23.34	19.034	5	381	389	23.34	4210: Scan 7965 (rt=30.7309) [\\qmcr.qmul.ac.uk\rfs\HAEMONC\Mass Spec Facility\MS Lab\Projects\2026\Ana_Levi\QE1_AnaLevi_Exp3_Sample1.raw]	AGPS(380-389, no_mod);	2.19976e+07	NA	100	AGPS;	Aldehyde_labelled	1	NA	HCC	JHH4	Aldehyde	Labelled
QE1_AnaLevi_Exp3_Sample1	6307	BCAM_HUMAN	Basal cell adhesion molecule OS=Homo sapiens OX=9606 GN=BCAM PE=1 SV=2	LEVPVEMNPEGYMTSR	Deamidated (NQ); 2 Oxidation (M)	942.93	56.415	2	0.0000003100003000.0	9.66118	9.66118	9.66118	56.415	56.415	450	0.0016	0.0016	28.03	28.03	1	192	207	28.03	15495: Scan 20522 (rt=56.415) [\\qmcr.qmul.ac.uk\rfs\HAEMONC\Mass Spec Facility\MS Lab\Projects\2026\Ana_Levi\QE1_AnaLevi_Exp3_Sample1.raw]	BCAM(M198);BCAM(N199);BCAM(M204);	2335727	NA	100	BCAM;	Aldehyde_labelled	1	NA	HCC	JHH4	Aldehyde	Labelled
QE1_AnaLevi_Exp3_Sample1	7401	CADM4_HUMAN	Cell adhesion molecule 4 OS=Homo sapiens OX=9606 GN=CADM4 PE=1 SV=1	ELKGVSSSQENGKVWSVASTVR	Deamidated (NQ)	588.059	49.9335	4	0.0000000000100000000000.0	4.98255	4.98255	4.98255	49.9335	49.9335	648	0.0015	0.0015	28.12	28.12	1	164	185	1.98	12636: Scan 17363 (rt=49.9335) [\\qmcr.qmul.ac.uk\rfs\HAEMONC\Mass Spec Facility\MS Lab\Projects\2026\Ana_Levi\QE1_AnaLevi_Exp3_Sample1.raw]	CADM4(N174);	2249750	NA	61.21	CADM4;	Aldehyde_labelled	1	NA	HCC	JHH4	Aldehyde	Labelled
QE1_AnaLevi_Exp3_Sample1	60612	TBA1B_HUMAN	Tubulin alpha-1B chain OS=Homo sapiens OX=9606 GN=TUBA1B PE=1 SV=1	GHYTIGKEIIDLVLDR	Unmodified	461.258	83.5458	4	0.0000000000000000.0	-1.14068	-1.14068	-1.14068	83.5458	83.5458	1765.5	4.9e-05	4.9e-05	43.07	43.07	2	106	121	43.07	27056: Scan 33271 (rt=83.5458) [\\qmcr.qmul.ac.uk\rfs\HAEMONC\Mass Spec Facility\MS Lab\Projects\2026\Ana_Levi\QE1_AnaLevi_Exp3_Sample1.raw]	TUBA1B(105-121, no_mod);	1715024	NA	100	TUBA1B; TUBA1C;	Aldehyde_labelled	1	NA	HCC	JHH4	Aldehyde	Labelled
QE1_AnaLevi_Exp3_Sample1	22546	GNAI1_HUMAN	Guanine nucleotide-binding protein G(i) subunit alpha-1 OS=Homo sapiens OX=9606 GN=GNAI1 PE=1 SV=2	IIHEAGYSEEECK	Unmodified	522.236	29.9777	3	0.0000000000000.0	-0.255806	-2.55806	-1.63076	29.9777	35.1326	225.25	0.00021	0.0013775	36.82	29.905	4	55	67	36.82	3891: Scan 7606 (rt=29.9777) [\\qmcr.qmul.ac.uk\rfs\HAEMONC\Mass Spec Facility\MS Lab\Projects\2026\Ana_Levi\QE1_AnaLevi_Exp3_Sample1.raw]	GNAI1(54-67, no_mod);	6.78858e+06	NA	100	GNAI1;	Aldehyde_labelled	1	NA	HCC	JHH4	Aldehyde	Labelled
QE1_AnaLevi_Exp3_Sample1	31656	LAMB2_HUMAN	Laminin subunit beta-2 OS=Homo sapiens OX=9606 GN=LAMB2 PE=1 SV=2	AETVQAALEEAQR	Unmodified	708.361	55.4129	2	0.0000000000000.0	1.69647	1.69647	1.69647	55.4129	55.4129	248	0.0021	0.0021	26.83	26.83	1	1604	1616	26.83	15050: Scan 20037 (rt=55.4129) [\\qmcr.qmul.ac.uk\rfs\HAEMONC\Mass Spec Facility\MS Lab\Projects\2026\Ana_Levi\QE1_AnaLevi_Exp3_Sample1.raw]	LAMB2(1603-1616, no_mod);	3009621	NA	100	LAMB2;	Aldehyde_labelled	1	NA	HCC	JHH4	Aldehyde	Labelled
QE1_AnaLevi_Exp3_Sample1	64145	TPIS_HUMAN	Triosephosphate isomerase OS=Homo sapiens OX=9606 GN=TPI1 PE=1 SV=4	QSLGELIGTLNAAKVPADTEVVCAPPTAYIDFAR	2 Deamidated (NQ)	1197.29	94.343	3	0.1000000000100000000000000000000000.0	9.05595	7.88564	8.47079	94.343	101.067	1728	2.8e-06	0.0550014	55.46	32.565	2	20	53	55.46	31315: Scan 38028 (rt=94.343) [\\qmcr.qmul.ac.uk\rfs\HAEMONC\Mass Spec Facility\MS Lab\Projects\2026\Ana_Levi\QE1_AnaLevi_Exp3_Sample1.raw]	TPI1(Q20);TPI1(N30);	2554807	NA	100	TPI1;	Aldehyde_labelled	1	NA	HCC	JHH4	Aldehyde	Labelled
QE1_AnaLevi_Exp3_Sample1	7400	CADM4_HUMAN	Cell adhesion molecule 4 OS=Homo sapiens OX=9606 GN=CADM4 PE=1 SV=1	KDDGGIIICEAQNQALPSGHSK	Unmodified	585.292	50.005	4	0.0000000000000000000000.0	1.24083	-0.513448	0.1141	50.005	50.3924	600.333	7e-05	0.000113333	41.54	39.6167	3	191	212	41.54	12662: Scan 17395 (rt=50.005) [\\qmcr.qmul.ac.uk\rfs\HAEMONC\Mass Spec Facility\MS Lab\Projects\2026\Ana_Levi\QE1_AnaLevi_Exp3_Sample1.raw]	CADM4(190-212, no_mod);	1.3955e+07	NA	100	CADM4;	Aldehyde_labelled	1	NA	HCC	JHH4	Aldehyde	Labelled
QE1_AnaLevi_Exp3_Sample1	18182	EPCR_HUMAN	Endothelial protein C receptor OS=Homo sapiens OX=9606 GN=PROCR PE=1 SV=1	EFLEDTCVQYVQKHISAENTK	Unmodified	847.074	60.6822	3	0.000000000000000000000.0	-1.57592	-3.38822	-2.48207	60.6822	61.0358	573.5	2.7e-07	1.54e-06	65.65	60.615	2	180	200	65.65	17332: Scan 22558 (rt=60.6822) [\\qmcr.qmul.ac.uk\rfs\HAEMONC\Mass Spec Facility\MS Lab\Projects\2026\Ana_Levi\QE1_AnaLevi_Exp3_Sample1.raw]	PROCR(179-200, no_mod);	7.31884e+06	NA	100	PROCR;	Aldehyde_labelled	1	NA	HCC	JHH4	Aldehyde	Labelled
QE1_AnaLevi_Exp3_Sample1	4063	ANXA2_HUMAN	Annexin A2 OS=Homo sapiens OX=9606 GN=ANXA2 PE=1 SV=2	DLYDAGVKRK	Unmodified	582.822	27.543	2	0.0000000000.0	-0.343752	-1.03126	-0.687504	27.543	27.684	886.5	0.00022	0.00101	36.61	32.07	2	197	206	33.38	2879: Scan 6449 (rt=27.543) [\\qmcr.qmul.ac.uk\rfs\HAEMONC\Mass Spec Facility\MS Lab\Projects\2026\Ana_Levi\QE1_AnaLevi_Exp3_Sample1.raw]	ANXA2(196-206, no_mod);	1.07407e+06	NA	100	ANXA2;	Aldehyde_labelled	1	NA	HCC	JHH4	Aldehyde	Labelled
QE1_AnaLevi_Exp3_Sample1	49998	RL15_HUMAN	Large ribosomal subunit protein eL15 OS=Homo sapiens OX=9606 GN=RPL15 PE=1 SV=2	RNPDTQWITKPVHK	Unmodified	860.466	33.4663	2	0.00000000000000.0	-2.44339	-2.44339	-2.44339	33.4663	33.4663	298	0.0022	0.0022	26.58	26.58	1	144	157	26.58	5408: Scan 9318 (rt=33.4663) [\\qmcr.qmul.ac.uk\rfs\HAEMONC\Mass Spec Facility\MS Lab\Projects\2026\Ana_Levi\QE1_AnaLevi_Exp3_Sample1.raw]	RPL15(143-157, no_mod);	390071	NA	100	RPL15;	Aldehyde_labelled	1	NA	HCC	JHH4	Aldehyde	Labelled
QE1_AnaLevi_Exp3_Sample1	19045	F234A_HUMAN	Protein FAM234A OS=Homo sapiens OX=9606 GN=FAM234A PE=1 SV=1	DLEAEIHPLKNEER	Unmodified	564.955	47.0646	3	0.00000000000000.0	-3.01446	-3.01446	-3.01446	47.0646	47.0646	390	0.00082	0.00082	30.84	30.84	1	6	19	30.84	11380: Scan 15969 (rt=47.0646) [\\qmcr.qmul.ac.uk\rfs\HAEMONC\Mass Spec Facility\MS Lab\Projects\2026\Ana_Levi\QE1_AnaLevi_Exp3_Sample1.raw]	FAM234A(5-19, no_mod);	4.04697e+06	NA	100	FAM234A;	Aldehyde_labelled	1	NA	HCC	JHH4	Aldehyde	Labelled
QE1_AnaLevi_Exp3_Sample1	18160	EPB41_HUMAN	Protein 4.1 OS=Homo sapiens OX=9606 GN=EPB41 PE=1 SV=4	TQTVTISDNANAVK	Unmodified	731.381	40.252	2	0.00000000000000.0	0.616123	-0.410749	0.114097	40.252	40.6198	44	0.00024	0.00484667	36.27	28.02	3	734	747	36.27	8373: Scan 12632 (rt=40.252) [\\qmcr.qmul.ac.uk\rfs\HAEMONC\Mass Spec Facility\MS Lab\Projects\2026\Ana_Levi\QE1_AnaLevi_Exp3_Sample1.raw]	EPB41(733-747, no_mod);	4.25012e+06	NA	100	EPB41;	Aldehyde_labelled	1	NA	HCC	JHH4	Aldehyde	Labelled
QE1_AnaLevi_Exp3_Sample1	3257	ALBU_HUMAN	Albumin OS=Homo sapiens OX=9606 GN=ALB PE=1 SV=2	ALVLIAFAQYLQQCPFEDHVK	3 Deamidated (NQ)	624.07	94.2235	4	0.000000001001100000000.0	8.70706	8.70706	8.70706	94.2235	94.2235	1172	0.057	0.057	12.46	12.46	1	45	65	12.46	31267: Scan 37976 (rt=94.2235) [\\qmcr.qmul.ac.uk\rfs\HAEMONC\Mass Spec Facility\MS Lab\Projects\2026\Ana_Levi\QE1_AnaLevi_Exp3_Sample1.raw]	ALB(Q53);ALB(Q56);ALB(Q57);	487574	NA	100	ALB;	Aldehyde_labelled	1	NA	HCC	JHH4	Aldehyde	Labelled
QE1_AnaLevi_Exp3_Sample1	63519	TMED4_HUMAN	Transmembrane emp24 domain-containing protein 4 OS=Homo sapiens OX=9606 GN=TMED4 PE=1 SV=1	QLLDQVEQIQKEQDYQR	Unmodified	1081.06	53.7418	2	0.00000000000000000.0	7.49972	7.49972	7.49972	53.7418	53.7418	256	0.00089	0.00089	30.51	30.51	1	162	178	-31.64	14329: Scan 19239 (rt=53.7418) [\\qmcr.qmul.ac.uk\rfs\HAEMONC\Mass Spec Facility\MS Lab\Projects\2026\Ana_Levi\QE1_AnaLevi_Exp3_Sample1.raw]	TMED4(161-178, no_mod);	1769020	NA	35.78	TMED4;	Aldehyde_labelled	1	NA	HCC	JHH4	Aldehyde	Labelled
QE1_AnaLevi_Exp3_Sample1	42224	PCYOX_HUMAN	Prenylcysteine oxidase 1 OS=Homo sapiens OX=9606 GN=PCYOX1 PE=1 SV=3	GELNTSIFSSRPIDKFGLNTVLTTDNSDLFINSIGIVPSVR	Deamidated (NQ)	1110.34	101.569	4	0.00010000000000000000000000000000000000000.0	2.81702	2.81702	2.81702	101.569	101.569	158	0.0007	0.0007	31.54	31.54	1	350	390	1.3	34093: Scan 41169 (rt=101.569) [\\qmcr.qmul.ac.uk\rfs\HAEMONC\Mass Spec Facility\MS Lab\Projects\2026\Ana_Levi\QE1_AnaLevi_Exp3_Sample1.raw]	PCYOX1(N353);	452005	NA	48.44	PCYOX1;	Aldehyde_labelled	1	NA	HCC	JHH4	Aldehyde	Labelled
QE1_AnaLevi_Exp3_Sample1	1770	ACTC_HUMAN	Actin, alpha cardiac muscle 1 OS=Homo sapiens OX=9606 GN=ACTC1 PE=1 SV=1	RGILTLKYPIEHGIITNWDDMEK	Unmodified	686.362	70.9131	4	0.00000000000000000000000.0	0.255342	-0.838981	-0.291819	70.9131	72.1187	917	2.8e-05	0.000474	45.6	37.975	2	64	86	45.6	21750: Scan 27429 (rt=70.9131) [\\qmcr.qmul.ac.uk\rfs\HAEMONC\Mass Spec Facility\MS Lab\Projects\2026\Ana_Levi\QE1_AnaLevi_Exp3_Sample1.raw]	ACTC1(63-86, no_mod);	1.50212e+07	NA	100	ACTC1;	Aldehyde_labelled	1	NA	HCC	JHH4	Aldehyde	Labelled
QE1_AnaLevi_Exp3_Sample1	40152	ODO1_HUMAN	2-oxoglutarate dehydrogenase complex component E1 OS=Homo sapiens OX=9606 GN=OGDH PE=1 SV=3	LLDTAFDLDVFKNFS	Unmodified	872.942	102.671	2	0.000000000000000.0	-0.917498	-0.917498	-0.917498	102.671	102.671	166	0.00021	0.00021	36.68	36.68	1	1009	1023	36.68	34507: Scan 41641 (rt=102.671) [\\qmcr.qmul.ac.uk\rfs\HAEMONC\Mass Spec Facility\MS Lab\Projects\2026\Ana_Levi\QE1_AnaLevi_Exp3_Sample1.raw]	OGDH(1008-1023, no_mod);	986840	NA	100	OGDH;	Aldehyde_labelled	1	NA	HCC	JHH4	Aldehyde	Labelled
QE1_AnaLevi_Exp3_Sample1	24716	HLAA_HUMAN	HLA class I histocompatibility antigen, A alpha chain OS=Homo sapiens OX=9606 GN=HLA-A PE=1 SV=2	YTCHVQHEGLPKPLTLR	Deamidated (NQ)	684.029	43.1692	3	0.00000100000000000.0	9.175	9.175	9.175	43.1692	43.1692	555.5	0.0013	0.0013	28.95	28.95	2	281	297	28.95	9667: Scan 14081 (rt=43.1692) [\\qmcr.qmul.ac.uk\rfs\HAEMONC\Mass Spec Facility\MS Lab\Projects\2026\Ana_Levi\QE1_AnaLevi_Exp3_Sample1.raw]	HLA-A(Q286);	7.691e+06	NA	100	HLA-A; HLA-B;	Aldehyde_labelled	1	NA	HCC	JHH4	Aldehyde	Labelled
QE1_AnaLevi_Exp3_Sample1	14878	DNS2A_HUMAN	Deoxyribonuclease-2-alpha OS=Homo sapiens OX=9606 GN=DNASE2 PE=1 SV=2	GGGTLCAQLPALWK	Unmodified	736.389	76.2172	2	0.00000000000000.0	-0.135984	-4.69144	-1.72246	76.2172	85.1982	47.3333	8.1e-05	0.000290333	40.9	36.93	3	322	335	40.9	24021: Scan 29919 (rt=76.2172) [\\qmcr.qmul.ac.uk\rfs\HAEMONC\Mass Spec Facility\MS Lab\Projects\2026\Ana_Levi\QE1_AnaLevi_Exp3_Sample1.raw]	DNASE2(321-335, no_mod);	2.16542e+07	NA	100	DNASE2;	Aldehyde_labelled	1	NA	HCC	JHH4	Aldehyde	Labelled
QE1_AnaLevi_Exp3_Sample1	20772	FUT11_HUMAN	Alpha-(1,3)-fucosyltransferase 11 OS=Homo sapiens OX=9606 GN=FUT11 PE=1 SV=1	LQDTATATTEDPELLAFLSR	Unmodified	731.375	87.946	3	0.00000000000000000000.0	2.64707	-2.23632	0.502031	87.946	88.267	68.6667	6.4e-07	0.000317847	61.93	49.1833	3	254	273	61.93	28804: Scan 35223 (rt=87.946) [\\qmcr.qmul.ac.uk\rfs\HAEMONC\Mass Spec Facility\MS Lab\Projects\2026\Ana_Levi\QE1_AnaLevi_Exp3_Sample1.raw]	FUT11(253-273, no_mod);	3.01748e+06	NA	100	FUT11;	Aldehyde_labelled	1	NA	HCC	JHH4	Aldehyde	Labelled
QE1_AnaLevi_Exp3_Sample1	1509	ACON_HUMAN	Aconitate hydratase, mitochondrial OS=Homo sapiens OX=9606 GN=ACO2 PE=1 SV=2	NDANPETHAFVTSPEIVTALAIAGTLK	Unmodified	695.867	94.5278	4	0.000000000000000000000000000.0	-0.215871	-0.215871	-0.215871	94.5278	94.5278	1387	9.3e-06	9.3e-06	50.29	50.29	1	480	506	50.29	31387: Scan 38109 (rt=94.5278) [\\qmcr.qmul.ac.uk\rfs\HAEMONC\Mass Spec Facility\MS Lab\Projects\2026\Ana_Levi\QE1_AnaLevi_Exp3_Sample1.raw]	ACO2(479-506, no_mod);	933832	NA	100	ACO2;	Aldehyde_labelled	1	NA	HCC	JHH4	Aldehyde	Labelled
QE1_AnaLevi_Exp3_Sample1	10880	CNTP4_HUMAN	Contactin-associated protein-like 4 OS=Homo sapiens OX=9606 GN=CNTNAP4 PE=1 SV=3	EASLQVDQLTPK	Unmodified	664.857	55.2762	2	0.000000000000.0	0.979138	-0.753183	0.125531	55.2762	55.7029	578.333	1.7e-06	2.46e-05	57.82	49.7233	6	887	898	57.82	14988: Scan 19969 (rt=55.2762) [\\qmcr.qmul.ac.uk\rfs\HAEMONC\Mass Spec Facility\MS Lab\Projects\2026\Ana_Levi\QE1_AnaLevi_Exp3_Sample1.raw]	CNTNAP4(886-898, no_mod);	2.26156e+07	NA	100	CNTNAP4;	Aldehyde_labelled	1	NA	HCC	JHH4	Aldehyde	Labelled
QE1_AnaLevi_Exp3_Sample1	53252	S12A4_HUMAN	Solute carrier family 12 member 4 OS=Homo sapiens OX=9606 GN=SLC12A4 PE=1 SV=2	LVSYTNLTQGAK	Unmodified	647.854	51.0397	2	0.000000000000.0	1.54596	0.231894	0.888928	51.0397	51.1252	54	1.2e-05	5.45e-05	49.33	44.735	2	86	97	49.33	13116: Scan 17899 (rt=51.0397) [\\qmcr.qmul.ac.uk\rfs\HAEMONC\Mass Spec Facility\MS Lab\Projects\2026\Ana_Levi\QE1_AnaLevi_Exp3_Sample1.raw]	SLC12A4(85-97, no_mod);	4471538	NA	100	SLC12A4;	Aldehyde_labelled	1	NA	HCC	JHH4	Aldehyde	Labelled
QE1_AnaLevi_Exp3_Sample1	50406	RL38_HUMAN	Large ribosomal subunit protein eL38 OS=Homo sapiens OX=9606 GN=RPL38 PE=1 SV=2	YLYTLVITDKEK	Unmodified	495.944	59.8033	3	0.000000000000.0	-0.269394	-1.68371	-0.886756	59.8033	71.0628	122.833	0.0011	0.00976667	29.44	23.455	6	41	52	26.43	16950: Scan 22143 (rt=59.8033) [\\qmcr.qmul.ac.uk\rfs\HAEMONC\Mass Spec Facility\MS Lab\Projects\2026\Ana_Levi\QE1_AnaLevi_Exp3_Sample1.raw]	RPL38(40-52, no_mod);	63193174	NA	100	RPL38;	Aldehyde_labelled	1	NA	HCC	JHH4	Aldehyde	Labelled
QE1_AnaLevi_Exp3_Sample1	15417	DYHC1_HUMAN	Cytoplasmic dynein 1 heavy chain 1 OS=Homo sapiens OX=9606 GN=DYNC1H1 PE=1 SV=5	DYIPVDQEELR	Unmodified	688.837	61.6355	2	0.00000000000.0	-1.16308	-1.38115	-1.27211	61.6355	61.8842	3638	0.00039	0.00042	34.06	33.785	2	2880	2890	34.06	17741: Scan 23014 (rt=61.6355) [\\qmcr.qmul.ac.uk\rfs\HAEMONC\Mass Spec Facility\MS Lab\Projects\2026\Ana_Levi\QE1_AnaLevi_Exp3_Sample1.raw]	DYNC1H1(2879-2890, no_mod);	1.22631e+07	NA	100	DYNC1H1;	Aldehyde_labelled	1	NA	HCC	JHH4	Aldehyde	Labelled
QE1_AnaLevi_Exp3_Sample1	52943	RTCB_HUMAN	RNA-splicing ligase RtcB homolog OS=Homo sapiens OX=9606 GN=RTCB PE=1 SV=1	SYNDELQFLEK	Unmodified	693.332	69.5648	2	0.00000000000.0	0.361102	-3.1777	-0.722204	69.5648	80.7204	391.5	0.00013	0.00048	38.95	34.79	4	4	14	38.95	21172: Scan 26789 (rt=69.5647) [\\qmcr.qmul.ac.uk\rfs\HAEMONC\Mass Spec Facility\MS Lab\Projects\2026\Ana_Levi\QE1_AnaLevi_Exp3_Sample1.raw]	RTCB(3-14, no_mod);	38756851	NA	100	RTCB;	Aldehyde_labelled	1	NA	HCC	JHH4	Aldehyde	Labelled
QE1_AnaLevi_Exp3_Sample1	2161	ADAM9_HUMAN	Disintegrin and metalloproteinase domain-containing protein 9 OS=Homo sapiens OX=9606 GN=ADAM9 PE=1 SV=1	FGNCGFSGNEYKK	Unmodified	754.333	35.5736	2	0.0000000000000.0	-2.45577	-3.5841	-2.98675	35.5736	35.982	802	1.2e-06	1.37e-05	59.04	51.2433	3	550	562	59.04	6334: Scan 10349 (rt=35.5736) [\\qmcr.qmul.ac.uk\rfs\HAEMONC\Mass Spec Facility\MS Lab\Projects\2026\Ana_Levi\QE1_AnaLevi_Exp3_Sample1.raw]	ADAM9(549-562, no_mod);	4.07488e+06	NA	100	ADAM9;	Aldehyde_labelled	1	NA	HCC	JHH4	Aldehyde	Labelled
QE1_AnaLevi_Exp3_Sample1	53437	S26A2_HUMAN	Sulfate transporter OS=Homo sapiens OX=9606 GN=SLC26A2 PE=1 SV=2	SSLLGLVEESEVFESVSAYK	Unmodified	1087.05	99.832	2	0.00000000000000000000.0	1.05889	-0.690581	0.184155	99.832	100.274	213.5	2.3e-09	5.01e-07	86.46	73.21	2	551	570	86.46	33431: Scan 40411 (rt=99.832) [\\qmcr.qmul.ac.uk\rfs\HAEMONC\Mass Spec Facility\MS Lab\Projects\2026\Ana_Levi\QE1_AnaLevi_Exp3_Sample1.raw]	SLC26A2(550-570, no_mod);	1044988	NA	100	SLC26A2;	Aldehyde_labelled	1	NA	HCC	JHH4	Aldehyde	Labelled
QE1_AnaLevi_Exp3_Sample1	30198	K2C5_HUMAN	Keratin, type II cytoskeletal 5 OS=Homo sapiens OX=9606 GN=KRT5 PE=1 SV=3	AQYEEIANR	Unmodified	547.266	35.0982	2	0.000000000.0	-1.28144	-2.10522	-1.58655	35.0982	35.3308	374.333	0.034	0.0523333	14.73	13.0467	3	344	352	8.51	6129: Scan 10118 (rt=35.0982) [\\qmcr.qmul.ac.uk\rfs\HAEMONC\Mass Spec Facility\MS Lab\Projects\2026\Ana_Levi\QE1_AnaLevi_Exp3_Sample1.raw]	KRT5(343-352, no_mod);	14958604	NA	100	KRT5;	Aldehyde_labelled	1	NA	HCC	JHH4	Aldehyde	Labelled
QE1_AnaLevi_Exp3_Sample1	17605	ELOC_HUMAN	Elongin-C OS=Homo sapiens OX=9606 GN=ELOC PE=1 SV=1	EHALTSGTIK	Unmodified	528.788	25.8261	2	0.0000000000.0	0.0947363	-1.70525	-0.581952	25.8261	42.3324	49	5.7e-05	0.00799386	42.45	30.2729	7	34	43	41.59	2132: Scan 5609 (rt=25.8261) [\\qmcr.qmul.ac.uk\rfs\HAEMONC\Mass Spec Facility\MS Lab\Projects\2026\Ana_Levi\QE1_AnaLevi_Exp3_Sample1.raw]	ELOC(33-43, no_mod);	1.34735e+07	NA	100	ELOC;	Aldehyde_labelled	1	NA	HCC	JHH4	Aldehyde	Labelled
QE1_AnaLevi_Exp3_Sample1	30230	K2C6A_HUMAN	Keratin, type II cytoskeletal 6A OS=Homo sapiens OX=9606 GN=KRT6A PE=1 SV=3	QNLEPLFEQYINNLRR	Gln->pyro-Glu (N-term Q)	1015.53	99.9055	2	2.0000000000000000.0	0.591413	-0.788551	-0.0985689	99.9055	100.371	453	0.0012	0.0028	29.19	26.395	6	208	223	29.19	33460: Scan 40443 (rt=99.9055) [\\qmcr.qmul.ac.uk\rfs\HAEMONC\Mass Spec Facility\MS Lab\Projects\2026\Ana_Levi\QE1_AnaLevi_Exp3_Sample1.raw]	KRT6A(N-term Q207);	7381224	NA	100	KRT5; KRT6B; KRT6A;	Aldehyde_labelled	1	NA	HCC	JHH4	Aldehyde	Labelled
QE1_AnaLevi_Exp3_Sample1	20521	FSCN1_HUMAN	Fascin OS=Homo sapiens OX=9606 GN=FSCN1 PE=1 SV=3	KQIWTLEQPPDEAGSAAVCLR	Unmodified	790.402	66.4908	3	0.000000000000000000000.0	1.52015	-1.09789	-8.33e-17	66.4908	72.0093	702.5	7.1e-07	3.14e-05	61.51	50.9075	4	43	63	61.51	19849: Scan 25328 (rt=66.4908) [\\qmcr.qmul.ac.uk\rfs\HAEMONC\Mass Spec Facility\MS Lab\Projects\2026\Ana_Levi\QE1_AnaLevi_Exp3_Sample1.raw]	FSCN1(42-63, no_mod);	2.48644e+07	NA	100	FSCN1;	Aldehyde_labelled	1	NA	HCC	JHH4	Aldehyde	Labelled
QE1_AnaLevi_Exp3_Sample1	740	AATM_HUMAN	Aspartate aminotransferase, mitochondrial OS=Homo sapiens OX=9606 GN=GOT2 PE=1 SV=3	ISVAGVTSSNVGYLAHAIHQVTK	Unmodified	784.761	71.1209	3	0.00000000000000000000000.0	0.765547	-0.467834	0.31189	71.1209	89.1617	371.667	3.3e-09	0.00130032	84.86	56.3833	3	408	430	84.86	21838: Scan 27524 (rt=71.1209) [\\qmcr.qmul.ac.uk\rfs\HAEMONC\Mass Spec Facility\MS Lab\Projects\2026\Ana_Levi\QE1_AnaLevi_Exp3_Sample1.raw]	GOT2(407-430, no_mod);	7.95399e+06	NA	100	GOT2;	Aldehyde_labelled	1	NA	HCC	JHH4	Aldehyde	Labelled
QE1_AnaLevi_Exp3_Sample1	3954	ANXA1_HUMAN	Annexin A1 OS=Homo sapiens OX=9606 GN=ANXA1 PE=1 SV=2	ALTGHLEEVVLALLKTPAQFDADELR	Unmodified	950.517	102.395	3	0.00000000000000000000000000.0	-1.2287	-1.2287	-1.2287	102.395	102.395	2707	1.8e-10	1.8e-10	97.43	97.43	1	99	124	97.43	34402: Scan 41522 (rt=102.395) [\\qmcr.qmul.ac.uk\rfs\HAEMONC\Mass Spec Facility\MS Lab\Projects\2026\Ana_Levi\QE1_AnaLevi_Exp3_Sample1.raw]	ANXA1(98-124, no_mod);	2.76026e+06	NA	100	ANXA1;	Aldehyde_labelled	1	NA	HCC	JHH4	Aldehyde	Labelled
QE1_AnaLevi_Exp3_Sample1	47740	PYGL_HUMAN	Glycogen phosphorylase, liver form OS=Homo sapiens OX=9606 GN=PYGL PE=1 SV=4	EYYEALPELK	Unmodified	627.815	65.0856	2	0.0000000000.0	-2.39307	-2.39307	-2.39307	65.0856	65.0856	665	0.007	0.007	21.54	21.54	1	731	740	21.54	19245: Scan 24668 (rt=65.0856) [\\qmcr.qmul.ac.uk\rfs\HAEMONC\Mass Spec Facility\MS Lab\Projects\2026\Ana_Levi\QE1_AnaLevi_Exp3_Sample1.raw]	PYGL(730-740, no_mod);	2399746	NA	100	PYGL;	Aldehyde_labelled	1	NA	HCC	JHH4	Aldehyde	Labelled
QE1_AnaLevi_Exp3_Sample1	64160	TPIS_HUMAN	Triosephosphate isomerase OS=Homo sapiens OX=9606 GN=TPI1 PE=1 SV=4	SNVSDAVAQSTR	Unmodified	412.205	34.7959	3	0.000000000000.0	-1.13489	-1.13489	-1.13489	34.7959	34.7959	1861	0.0003	0.0003	35.21	35.21	1	195	206	35.11	5992: Scan 9967 (rt=34.7959) [\\qmcr.qmul.ac.uk\rfs\HAEMONC\Mass Spec Facility\MS Lab\Projects\2026\Ana_Levi\QE1_AnaLevi_Exp3_Sample1.raw]	TPI1(194-206, no_mod);	2310490	NA	100	TPI1;	Aldehyde_labelled	1	NA	HCC	JHH4	Aldehyde	Labelled
QE1_AnaLevi_Exp3_Sample1	31640	LAMA2_HUMAN	Laminin subunit alpha-2 OS=Homo sapiens OX=9606 GN=LAMA2 PE=1 SV=4	RQIENTLK	2 Deamidated (NQ)	502.274	33.2148	2	0.01001000.0	-0.0997472	-0.0997472	-0.0997472	33.2148	33.2148	56	0.11	0.11	9.41	9.41	1	1826	1833	-2.04	5301: Scan 9197 (rt=33.2148) [\\qmcr.qmul.ac.uk\rfs\HAEMONC\Mass Spec Facility\MS Lab\Projects\2026\Ana_Levi\QE1_AnaLevi_Exp3_Sample1.raw]	LAMA2(Q1827);LAMA2(N1830);	3480814	NA	100	LAMA2;	Aldehyde_labelled	1	NA	HCC	JHH4	Aldehyde	Labelled
QE1_AnaLevi_Exp3_Sample1	5033	ASNS_HUMAN	Asparagine synthetase [glutamine-hydrolyzing] OS=Homo sapiens OX=9606 GN=ASNS PE=1 SV=4	TKEGYYYR	Unmodified	540.26	25.6321	2	0.00000000.0	-0.556324	-9.92111	-3.17568	25.6321	26.2034	938.5	0.00034	0.02876	34.69	24.3775	4	512	519	33.04	2048: Scan 5514 (rt=25.6321) [\\qmcr.qmul.ac.uk\rfs\HAEMONC\Mass Spec Facility\MS Lab\Projects\2026\Ana_Levi\QE1_AnaLevi_Exp3_Sample1.raw]	ASNS(511-519, no_mod);	4.3103e+06	NA	100	ASNS;	Aldehyde_labelled	1	NA	HCC	JHH4	Aldehyde	Labelled
QE1_AnaLevi_Exp3_Sample1	44574	POTEE_HUMAN	POTE ankyrin domain family member E OS=Homo sapiens OX=9606 GN=POTEE PE=1 SV=3	FRCPEALFQPCFLGMESCGIHETTFNSIMK	Deamidated (NQ)	902.916	69.638	4	0.000000000000000000000000010000.0	7.92769	7.92769	7.92769	69.638	69.638	793	0.0016	0.0016	27.85	27.85	1	955	984	22.85	21204: Scan 26824 (rt=69.638) [\\qmcr.qmul.ac.uk\rfs\HAEMONC\Mass Spec Facility\MS Lab\Projects\2026\Ana_Levi\QE1_AnaLevi_Exp3_Sample1.raw]	POTEE(N980);	2406574	NA	99.48	POTEE;	Aldehyde_labelled	1	NA	HCC	JHH4	Aldehyde	Labelled
QE1_AnaLevi_Exp3_Sample1	4428	APEX1_HUMAN	DNA repair nuclease/redox regulator APEX1 OS=Homo sapiens OX=9606 GN=APEX1 PE=1 SV=2	NAGFTPQER	Unmodified	510.249	30.7277	2	0.000000000.0	1.47278	-1.37459	-0.168318	30.7277	40.3628	600	0.00055	0.00133571	32.62	29.6914	7	229	237	28.45	4208: Scan 7963 (rt=30.7277) [\\qmcr.qmul.ac.uk\rfs\HAEMONC\Mass Spec Facility\MS Lab\Projects\2026\Ana_Levi\QE1_AnaLevi_Exp3_Sample1.raw]	APEX1(228-237, no_mod);	81550970	NA	100	APEX1;	Aldehyde_labelled	1	NA	HCC	JHH4	Aldehyde	Labelled
QE1_AnaLevi_Exp3_Sample1	2531	AGRB1_HUMAN	Adhesion G protein-coupled receptor B1 OS=Homo sapiens OX=9606 GN=ADGRB1 PE=1 SV=2	ALDTSYVILPTATATLRPKPK	Unmodified	564.829	63.4381	4	0.000000000000000000000.0	-0.354722	-0.620763	-0.487742	63.4381	63.9748	85	0.013	0.0235	18.93	16.805	2	1340	1360	18.93	18531: Scan 23885 (rt=63.4381) [\\qmcr.qmul.ac.uk\rfs\HAEMONC\Mass Spec Facility\MS Lab\Projects\2026\Ana_Levi\QE1_AnaLevi_Exp3_Sample1.raw]	ADGRB1(1339-1360, no_mod);	15882032	NA	100	ADGRB1;	Aldehyde_labelled	1	NA	HCC	JHH4	Aldehyde	Labelled
QE1_AnaLevi_Exp3_Sample1	53198	S12A2_HUMAN	Solute carrier family 12 member 2 OS=Homo sapiens OX=9606 GN=SLC12A2 PE=1 SV=1	DGGGVRDEGPAAAGDGLGRPLGPTPSQSR	Unmodified	916.453	47.9453	3	0.00000000000000000000000000000.0	1.96625	-2.73091	-0.485495	47.9453	55.7017	1145.33	2.1e-05	8.73e-05	46.77	42.87	3	52	80	46.77	11766: Scan 16394 (rt=47.9453) [\\qmcr.qmul.ac.uk\rfs\HAEMONC\Mass Spec Facility\MS Lab\Projects\2026\Ana_Levi\QE1_AnaLevi_Exp3_Sample1.raw]	SLC12A2(51-80, no_mod);	22629020	NA	100	SLC12A2;	Aldehyde_labelled	1	NA	HCC	JHH4	Aldehyde	Labelled
QE1_AnaLevi_Exp3_Sample1	12615	CXAR_HUMAN	Coxsackievirus and adenovirus receptor OS=Homo sapiens OX=9606 GN=CXADR PE=1 SV=1	IHLVVLVKPSGAR	Unmodified	463.629	47.5506	3	0.0000000000000.0	-0.288212	-0.288212	-0.288212	47.5506	47.5506	307	8e-06	8e-06	50.98	50.98	1	133	145	50.98	11591: Scan 16202 (rt=47.5506) [\\qmcr.qmul.ac.uk\rfs\HAEMONC\Mass Spec Facility\MS Lab\Projects\2026\Ana_Levi\QE1_AnaLevi_Exp3_Sample1.raw]	CXADR(132-145, no_mod);	4.16255e+06	NA	100	CXADR;	Aldehyde_labelled	1	NA	HCC	JHH4	Aldehyde	Labelled
QE1_AnaLevi_Exp3_Sample1	49986	RL15_HUMAN	Large ribosomal subunit protein eL15 OS=Homo sapiens OX=9606 GN=RPL15 PE=1 SV=2	GAYKYIQELWR	Unmodified	713.878	68.4888	2	0.00000000000.0	1.19236	1.19236	1.19236	68.4888	68.4888	298	0.0024	0.0024	26.27	26.27	1	2	12	26.27	20702: Scan 26278 (rt=68.4888) [\\qmcr.qmul.ac.uk\rfs\HAEMONC\Mass Spec Facility\MS Lab\Projects\2026\Ana_Levi\QE1_AnaLevi_Exp3_Sample1.raw]	RPL15(1-12, no_mod);	2975955	NA	100	RPL15;	Aldehyde_labelled	1	NA	HCC	JHH4	Aldehyde	Labelled
QE1_AnaLevi_Exp3_Sample1	21558	GBB2_HUMAN	Guanine nucleotide-binding protein G(I)/G(S)/G(T) subunit beta-2 OS=Homo sapiens OX=9606 GN=GNB2 PE=1 SV=3	TFVSGACDASIKLWDVR	Unmodified	642.324	71.4075	3	0.00000000000000000.0	-0.831622	-0.831622	-0.831622	71.4075	71.4075	559	0.00024	0.00024	36.19	36.19	1	198	214	29.43	21966: Scan 27661 (rt=71.4075) [\\qmcr.qmul.ac.uk\rfs\HAEMONC\Mass Spec Facility\MS Lab\Projects\2026\Ana_Levi\QE1_AnaLevi_Exp3_Sample1.raw]	GNB2(197-214, no_mod);	3013027	NA	100	GNB2;	Aldehyde_labelled	1	NA	HCC	JHH4	Aldehyde	Labelled
QE1_AnaLevi_Exp3_Sample1	43318	PGK1_HUMAN	Phosphoglycerate kinase 1 OS=Homo sapiens OX=9606 GN=PGK1 PE=1 SV=3	QIVWNGPVGVFEWEAFAR	Unmodified	1053.04	101.198	2	0.000000000000000000.0	1.33076	0.475273	0.903019	101.198	101.744	1195.5	3.8e-09	1.2e-05	84.25	65.19	2	333	350	84.25	33952: Scan 41008 (rt=101.198) [\\qmcr.qmul.ac.uk\rfs\HAEMONC\Mass Spec Facility\MS Lab\Projects\2026\Ana_Levi\QE1_AnaLevi_Exp3_Sample1.raw]	PGK1(332-350, no_mod);	1356668	NA	100	PGK1;	Aldehyde_labelled	1	NA	HCC	JHH4	Aldehyde	Labelled
QE1_AnaLevi_Exp3_Sample1	54223	SC5A3_HUMAN	Sodium/myo-inositol cotransporter OS=Homo sapiens OX=9606 GN=SLC5A3 PE=1 SV=4	GLQPEDVNLLVTCR	Unmodified	807.42	71.1951	2	0.00000000000000.0	1.48807	-0.310015	0.53736	71.1951	71.5625	171.333	5.4e-06	4.95e-05	52.65	45.63	3	597	610	50.04	21870: Scan 27558 (rt=71.1951) [\\qmcr.qmul.ac.uk\rfs\HAEMONC\Mass Spec Facility\MS Lab\Projects\2026\Ana_Levi\QE1_AnaLevi_Exp3_Sample1.raw]	SLC5A3(596-610, no_mod);	7284872	NA	100	SLC5A3;	Aldehyde_labelled	1	NA	HCC	JHH4	Aldehyde	Labelled
QE1_AnaLevi_Exp3_Sample1	21877	GCSP_HUMAN	Glycine dehydrogenase (decarboxylating), mitochondrial OS=Homo sapiens OX=9606 GN=GLDC PE=1 SV=2	LNSSSELAPITWKEFANIHPFVPLDQAQGYQQLFR	Unmodified	1012.02	95.1724	4	0.00000000000000000000000000000000000.0	0.173094	0.173094	0.173094	95.1724	95.1724	318	0.00042	0.00042	33.79	33.79	1	562	596	33.79	31636: Scan 38391 (rt=95.1724) [\\qmcr.qmul.ac.uk\rfs\HAEMONC\Mass Spec Facility\MS Lab\Projects\2026\Ana_Levi\QE1_AnaLevi_Exp3_Sample1.raw]	GLDC(561-596, no_mod);	397310	NA	100	GLDC;	Aldehyde_labelled	1	NA	HCC	JHH4	Aldehyde	Labelled
QE1_AnaLevi_Exp3_Sample1	43357	PGM1_HUMAN	Phosphoglucomutase-1 OS=Homo sapiens OX=9606 GN=PGM1 PE=1 SV=3	QFSANDKVYTVEK	Unmodified	510.258	39.4547	3	0.0000000000000.0	-2.74913	-2.74913	-2.74913	39.4547	39.4547	174	0.00075	0.00075	31.24	31.24	1	458	470	31.24	8016: Scan 12238 (rt=39.4547) [\\qmcr.qmul.ac.uk\rfs\HAEMONC\Mass Spec Facility\MS Lab\Projects\2026\Ana_Levi\QE1_AnaLevi_Exp3_Sample1.raw]	PGM1(457-470, no_mod);	1814190	NA	100	PGM1;	Aldehyde_labelled	1	NA	HCC	JHH4	Aldehyde	Labelled
QE1_AnaLevi_Exp3_Sample1	59883	SYRM_HUMAN	Probable arginine--tRNA ligase, mitochondrial OS=Homo sapiens OX=9606 GN=RARS2 PE=1 SV=1	RGDVTFLEDVLNEIQLR	Unmodified	673.028	100.281	3	0.00000000000000000.0	-0.496016	-0.496016	-0.496016	100.281	100.281	55	3.3e-06	3.3e-06	54.76	54.76	1	387	403	54.76	33608: Scan 40610 (rt=100.281) [\\qmcr.qmul.ac.uk\rfs\HAEMONC\Mass Spec Facility\MS Lab\Projects\2026\Ana_Levi\QE1_AnaLevi_Exp3_Sample1.raw]	RARS2(386-403, no_mod);	352896	NA	100	RARS2;	Aldehyde_labelled	1	NA	HCC	JHH4	Aldehyde	Labelled
QE1_AnaLevi_Exp3_Sample1	15981	E41L2_HUMAN	Band 4.1-like protein 2 OS=Homo sapiens OX=9606 GN=EPB41L2 PE=1 SV=1	VVVHKETELAEEGED	Unmodified	561.941	34.8739	3	0.000000000000000.0	0.534823	0.475398	0.505111	34.8739	44.0873	871.5	0.0029	0.00425	25.32	23.9	2	991	1005	25.32	6029: Scan 10008 (rt=34.8739) [\\qmcr.qmul.ac.uk\rfs\HAEMONC\Mass Spec Facility\MS Lab\Projects\2026\Ana_Levi\QE1_AnaLevi_Exp3_Sample1.raw]	EPB41L2(990-1005, no_mod);	1.24216e+07	NA	100	EPB41L2;	Aldehyde_labelled	1	NA	HCC	JHH4	Aldehyde	Labelled
QE1_AnaLevi_Exp3_Sample1	14309	DHX9_HUMAN	ATP-dependent RNA helicase A OS=Homo sapiens OX=9606 GN=DHX9 PE=1 SV=4	DFVNYLVR	Unmodified	513.274	73.2482	2	0.00000000.0	0.390421	-1.46408	-0.471759	73.2482	81.1374	534.833	0.0041	0.0314333	23.91	16.6	6	64	71	23.91	22770: Scan 28539 (rt=73.2482) [\\qmcr.qmul.ac.uk\rfs\HAEMONC\Mass Spec Facility\MS Lab\Projects\2026\Ana_Levi\QE1_AnaLevi_Exp3_Sample1.raw]	DHX9(63-71, no_mod);	1.84094e+07	NA	100	DHX9;	Aldehyde_labelled	1	NA	HCC	JHH4	Aldehyde	Labelled
QE1_AnaLevi_Exp3_Sample1	24529	HEMH_HUMAN	Ferrochelatase, mitochondrial OS=Homo sapiens OX=9606 GN=FECH PE=1 SV=2	ECGVENIRR	Unmodified	378.189	25.926	3	0.000000000.0	-0.795372	-0.972122	-0.883747	25.926	26.2218	106	0.09	0.105	10.44	9.87	2	359	367	10.44	2174: Scan 5656 (rt=25.926) [\\qmcr.qmul.ac.uk\rfs\HAEMONC\Mass Spec Facility\MS Lab\Projects\2026\Ana_Levi\QE1_AnaLevi_Exp3_Sample1.raw]	FECH(358-367, no_mod);	7061765	NA	100	FECH;	Aldehyde_labelled	1	NA	HCC	JHH4	Aldehyde	Labelled
QE1_AnaLevi_Exp3_Sample1	1513	ACON_HUMAN	Aconitate hydratase, mitochondrial OS=Homo sapiens OX=9606 GN=ACO2 PE=1 SV=2	QGLLPLTFADPADYNKIHPVDK	Unmodified	613.826	74.0704	4	0.0000000000000000000000.0	-1.34624	-2.36611	-1.85617	74.0704	80.7347	1329.5	0.00053	0.002165	32.77	28.475	2	702	723	32.77	23118: Scan 28930 (rt=74.0704) [\\qmcr.qmul.ac.uk\rfs\HAEMONC\Mass Spec Facility\MS Lab\Projects\2026\Ana_Levi\QE1_AnaLevi_Exp3_Sample1.raw]	ACO2(701-723, no_mod);	5.45653e+06	NA	100	ACO2;	Aldehyde_labelled	1	NA	HCC	JHH4	Aldehyde	Labelled
QE1_AnaLevi_Exp3_Sample1	40316	OGFR_HUMAN	Opioid growth factor receptor OS=Homo sapiens OX=9606 GN=OGFR PE=1 SV=3	TGTQEVGGQDPGEAVQPCRQPLGAR	Deamidated (NQ)	870.425	44.9754	3	0.0000000010000000000000000.0	8.51152	8.51152	8.51152	44.9754	44.9754	51	0.026	0.026	15.86	15.86	1	426	450	1.59	10469: Scan 14971 (rt=44.9754) [\\qmcr.qmul.ac.uk\rfs\HAEMONC\Mass Spec Facility\MS Lab\Projects\2026\Ana_Levi\QE1_AnaLevi_Exp3_Sample1.raw]	OGFR(Q434);	1569654	NA	44.46	OGFR;	Aldehyde_labelled	1	NA	HCC	JHH4	Aldehyde	Labelled
QE1_AnaLevi_Exp3_Sample1	44324	PLXB2_HUMAN	Plexin-B2 OS=Homo sapiens OX=9606 GN=PLXNB2 PE=1 SV=3	SKSCVAVTSAQPQNMSR	Deamidated (NQ); Oxidation (M)	623.292	27.5647	3	0.00000000000001300.0	-0.053566	-1.28558	-0.714213	27.5647	27.7827	1234.67	0.0005	0.00146667	33.02	29.1133	3	515	531	2.26	2889: Scan 6460 (rt=27.5647) [\\qmcr.qmul.ac.uk\rfs\HAEMONC\Mass Spec Facility\MS Lab\Projects\2026\Ana_Levi\QE1_AnaLevi_Exp3_Sample1.raw]	PLXNB2(N528);PLXNB2(M529);	3679938	NA	67.96	PLXNB2;	Aldehyde_labelled	1	NA	HCC	JHH4	Aldehyde	Labelled
QE1_AnaLevi_Exp3_Sample1	32052	LDHA_HUMAN	L-lactate dehydrogenase A chain OS=Homo sapiens OX=9606 GN=LDHA PE=1 SV=2	GLYGIKDDVFLSVPCILGQNGISDLVK	Unmodified	730.892	99.7617	4	0.000000000000000000000000000.0	-0.924803	-0.924803	-0.924803	99.7617	99.7617	827	0.00085	0.00085	30.7	30.7	1	279	305	30.7	33403: Scan 40380 (rt=99.7617) [\\qmcr.qmul.ac.uk\rfs\HAEMONC\Mass Spec Facility\MS Lab\Projects\2026\Ana_Levi\QE1_AnaLevi_Exp3_Sample1.raw]	LDHA(278-305, no_mod);	611189	NA	100	LDHA;	Aldehyde_labelled	1	NA	HCC	JHH4	Aldehyde	Labelled
QE1_AnaLevi_Exp3_Sample1	53238	S12A2_HUMAN	Solute carrier family 12 member 2 OS=Homo sapiens OX=9606 GN=SLC12A2 PE=1 SV=1	IDHYRHTAAQLGEK	Unmodified	819.921	24.417	2	0.00000000000000.0	0.549508	0.549508	0.549508	24.417	24.417	1624	0.07	0.07	11.56	11.56	1	224	237	3.4	1552: Scan 4950 (rt=24.417) [\\qmcr.qmul.ac.uk\rfs\HAEMONC\Mass Spec Facility\MS Lab\Projects\2026\Ana_Levi\QE1_AnaLevi_Exp3_Sample1.raw]	SLC12A2(223-237, no_mod);	168196	NA	100	SLC12A2;	Aldehyde_labelled	1	NA	HCC	JHH4	Aldehyde	Labelled
QE1_AnaLevi_Exp3_Sample1	60178	SYYC_HUMAN	Tyrosine--tRNA ligase, cytoplasmic OS=Homo sapiens OX=9606 GN=YARS1 PE=1 SV=4	EYTLDVYR	Unmodified	529.761	56.3062	2	0.00000000.0	-0.567372	-0.567372	-0.567372	56.3062	56.3062	610	0.0013	0.0013	28.75	28.75	1	128	135	28.75	15445: Scan 20467 (rt=56.3062) [\\qmcr.qmul.ac.uk\rfs\HAEMONC\Mass Spec Facility\MS Lab\Projects\2026\Ana_Levi\QE1_AnaLevi_Exp3_Sample1.raw]	YARS1(127-135, no_mod);	7250081	NA	100	YARS1;	Aldehyde_labelled	1	NA	HCC	JHH4	Aldehyde	Labelled
QE1_AnaLevi_Exp3_Sample1	37956	NEP_HUMAN	Neprilysin OS=Homo sapiens OX=9606 GN=MME PE=1 SV=2	EKVDKDEWISGAAVVNAFYSSGR	Unmodified	632.815	74.9345	4	0.00000000000000000000000.0	-1.02879	-1.02879	-1.02879	74.9345	74.9345	568	0.036	0.036	14.38	14.38	1	528	550	14.38	23489: Scan 29334 (rt=74.9345) [\\qmcr.qmul.ac.uk\rfs\HAEMONC\Mass Spec Facility\MS Lab\Projects\2026\Ana_Levi\QE1_AnaLevi_Exp3_Sample1.raw]	MME(527-550, no_mod);	3008597	NA	100	MME;	Aldehyde_labelled	1	NA	HCC	JHH4	Aldehyde	Labelled
QE1_AnaLevi_Exp3_Sample1	713	AATC_HUMAN	Aspartate aminotransferase, cytoplasmic OS=Homo sapiens OX=9606 GN=GOT1 PE=1 SV=3	QVEYLVNEK	Unmodified	561.295	43.5911	2	0.000000000.0	2.40947	-3.92655	-0.557749	43.5911	43.9434	735.25	0.0022	0.008	26.57	22.065	4	370	378	23.65	9859: Scan 14290 (rt=43.5911) [\\qmcr.qmul.ac.uk\rfs\HAEMONC\Mass Spec Facility\MS Lab\Projects\2026\Ana_Levi\QE1_AnaLevi_Exp3_Sample1.raw]	GOT1(369-378, no_mod);	3.03179e+07	NA	100	GOT1;	Aldehyde_labelled	1	NA	HCC	JHH4	Aldehyde	Labelled
QE1_AnaLevi_Exp3_Sample1	10894	CNTP4_HUMAN	Contactin-associated protein-like 4 OS=Homo sapiens OX=9606 GN=CNTNAP4 PE=1 SV=3	GATCHNSIYEQSCEAYK	Deamidated (NQ)	1009.92	36.603	2	0.00000100000000000.0	6.88864	6.88864	6.88864	36.603	36.603	1413	0.0017	0.0017	27.68	27.68	1	582	598	7.13	6770: Scan 10857 (rt=36.603) [\\qmcr.qmul.ac.uk\rfs\HAEMONC\Mass Spec Facility\MS Lab\Projects\2026\Ana_Levi\QE1_AnaLevi_Exp3_Sample1.raw]	CNTNAP4(N587);	377167	NA	83.76	CNTNAP4;	Aldehyde_labelled	1	NA	HCC	JHH4	Aldehyde	Labelled
QE1_AnaLevi_Exp3_Sample1	50010	RL17_HUMAN	Large ribosomal subunit protein uL22 OS=Homo sapiens OX=9606 GN=RPL17 PE=1 SV=3	GLDVDSLVIEHIQVNKAPK	Deamidated (NQ)	519.793	67.3477	4	0.0000000000001000000.0	7.03572	7.03572	7.03572	67.3477	67.3477	253	0.00012	0.00012	39.09	39.09	1	106	124	15.28	20209: Scan 25731 (rt=67.3477) [\\qmcr.qmul.ac.uk\rfs\HAEMONC\Mass Spec Facility\MS Lab\Projects\2026\Ana_Levi\QE1_AnaLevi_Exp3_Sample1.raw]	RPL17(Q118);	6310577	NA	97.12	RPL17;	Aldehyde_labelled	1	NA	HCC	JHH4	Aldehyde	Labelled
QE1_AnaLevi_Exp3_Sample1	43779	PLCB3_HUMAN	1-phosphatidylinositol 4,5-bisphosphate phosphodiesterase beta-3 OS=Homo sapiens OX=9606 GN=PLCB3 PE=1 SV=2	DDLIASILSEVAPTPLDELRGHK	Unmodified	623.086	100.424	4	0.00000000000000000000000.0	-0.602817	-0.803756	-0.703287	100.424	100.835	258.5	2.2e-05	0.000301	46.67	39.52	2	939	961	46.67	33662: Scan 40673 (rt=100.425) [\\qmcr.qmul.ac.uk\rfs\HAEMONC\Mass Spec Facility\MS Lab\Projects\2026\Ana_Levi\QE1_AnaLevi_Exp3_Sample1.raw]	PLCB3(938-961, no_mod);	778215	NA	100	PLCB3;	Aldehyde_labelled	1	NA	HCC	JHH4	Aldehyde	Labelled
QE1_AnaLevi_Exp3_Sample1	25863	HS71A_HUMAN	Heat shock 70 kDa protein 1A OS=Homo sapiens OX=9606 GN=HSPA1A PE=1 SV=1	QATKDAGVIAGLNVLR	2 Deamidated (NQ)	543.309	55.7376	3	0.1000000000001000.0	6.82282	6.82282	6.82282	55.7376	55.7376	1334	0.11	0.11	9.42	9.42	1	156	171	0	15190: Scan 20190 (rt=55.7376) [\\qmcr.qmul.ac.uk\rfs\HAEMONC\Mass Spec Facility\MS Lab\Projects\2026\Ana_Levi\QE1_AnaLevi_Exp3_Sample1.raw]	HSPA1A(Q156);HSPA1A(N168);	5069870	NA	100	HSPA1A;	Aldehyde_labelled	1	NA	HCC	JHH4	Aldehyde	Labelled
QE1_AnaLevi_Exp3_Sample1	2191	ADAS_HUMAN	Alkyldihydroxyacetonephosphate synthase, peroxisomal OS=Homo sapiens OX=9606 GN=AGPS PE=1 SV=1	NIYGNIEDLVVHIK	Unmodified	542.967	81.1601	3	0.00000000000000.0	0.615052	-0.12301	0.215268	81.1601	93.2897	277.75	3.6e-06	0.0014799	54.41	38.9375	4	324	337	54.41	26073: Scan 32190 (rt=81.1601) [\\qmcr.qmul.ac.uk\rfs\HAEMONC\Mass Spec Facility\MS Lab\Projects\2026\Ana_Levi\QE1_AnaLevi_Exp3_Sample1.raw]	AGPS(323-337, no_mod);	1.40483e+07	NA	100	AGPS;	Aldehyde_labelled	1	NA	HCC	JHH4	Aldehyde	Labelled
QE1_AnaLevi_Exp3_Sample1	59887	SYSC_HUMAN	Serine--tRNA ligase, cytoplasmic OS=Homo sapiens OX=9606 GN=SARS1 PE=1 SV=3	EFMPPGLQELIPFVKPAPIEQEPSKK	Unmodified	738.15	86.4995	4	0.00000000000000000000000000.0	-0.678294	-0.678294	-0.678294	86.4995	86.4995	651	0.0022	0.0022	26.58	26.58	1	458	483	26.58	28236: Scan 34587 (rt=86.4995) [\\qmcr.qmul.ac.uk\rfs\HAEMONC\Mass Spec Facility\MS Lab\Projects\2026\Ana_Levi\QE1_AnaLevi_Exp3_Sample1.raw]	SARS1(457-483, no_mod);	2392365	NA	100	SARS1;	Aldehyde_labelled	1	NA	HCC	JHH4	Aldehyde	Labelled
QE1_AnaLevi_Exp3_Sample1	22575	GNAO_HUMAN	Guanine nucleotide-binding protein G(o) subunit alpha OS=Homo sapiens OX=9606 GN=GNAO1 PE=1 SV=4	KDLFGEKIK	Unmodified	539.324	32.8816	2	0.000000000.0	9.65983	9.65983	9.65983	32.8816	32.8816	132	0.11	0.11	9.66	9.66	1	272	280	0	5162: Scan 9036 (rt=32.8816) [\\qmcr.qmul.ac.uk\rfs\HAEMONC\Mass Spec Facility\MS Lab\Projects\2026\Ana_Levi\QE1_AnaLevi_Exp3_Sample1.raw]	GNAO1(271-280, no_mod);	1.69059e+06	NA	100	GNAO1;	Aldehyde_labelled	1	NA	HCC	JHH4	Aldehyde	Labelled
QE1_AnaLevi_Exp3_Sample1	42377	PDE12_HUMAN	2~,5~-phosphodiesterase 12 OS=Homo sapiens OX=9606 GN=PDE12 PE=1 SV=2	KVTEDALIR	Unmodified	522.806	34.2157	2	0.000000000.0	0	0	0	34.2157	34.2157	50	0.086	0.086	10.68	10.68	1	288	296	8.57	5744: Scan 9687 (rt=34.2157) [\\qmcr.qmul.ac.uk\rfs\HAEMONC\Mass Spec Facility\MS Lab\Projects\2026\Ana_Levi\QE1_AnaLevi_Exp3_Sample1.raw]	PDE12(287-296, no_mod);	2723370	NA	100	PDE12;	Aldehyde_labelled	1	NA	HCC	JHH4	Aldehyde	Labelled
QE1_AnaLevi_Exp3_Sample1	5098	AT131_HUMAN	Endoplasmic reticulum transmembrane helix translocase OS=Homo sapiens OX=9606 GN=ATP13A1 PE=1 SV=2	ALLAAGPALIANGDELVAAVWPYRR	Unmodified	869.819	99.1649	3	0.0000000000000000000000000.0	0.345299	0.345299	0.345299	99.1649	99.1649	95	0.0047	0.0047	23.32	23.32	1	34	58	23.32	33171: Scan 40120 (rt=99.1649) [\\qmcr.qmul.ac.uk\rfs\HAEMONC\Mass Spec Facility\MS Lab\Projects\2026\Ana_Levi\QE1_AnaLevi_Exp3_Sample1.raw]	ATP13A1(33-58, no_mod);	454587	NA	100	ATP13A1;	Aldehyde_labelled	1	NA	HCC	JHH4	Aldehyde	Labelled
QE1_AnaLevi_Exp3_Sample1	26966	HYOU1_HUMAN	Hypoxia up-regulated protein 1 OS=Homo sapiens OX=9606 GN=HYOU1 PE=1 SV=1	TLGGLEMELR	Oxidation (M)	567.794	57.4283	2	0.0000003000.0	-0.529299	-1.67611	-0.970381	57.4283	57.4917	1656	0.00031	0.00557	35.06	27.31	3	269	278	35.06	15928: Scan 21009 (rt=57.4283) [\\qmcr.qmul.ac.uk\rfs\HAEMONC\Mass Spec Facility\MS Lab\Projects\2026\Ana_Levi\QE1_AnaLevi_Exp3_Sample1.raw]	HYOU1(M275);	19010431	NA	100	HYOU1;	Aldehyde_labelled	1	NA	HCC	JHH4	Aldehyde	Labelled
QE1_AnaLevi_Exp3_Sample1	63428	TM237_HUMAN	Transmembrane protein 237 OS=Homo sapiens OX=9606 GN=TMEM237 PE=1 SV=2	TQPAELQYANELGVEDEDIITDEQTTVEQQSVFTAPTGISQPVGK	Unmodified	1219.84	94.044	4	0.000000000000000000000000000000000000000000000.0	-0.75892	-0.75892	-0.75892	94.044	94.044	476	4.8e-07	4.8e-07	63.16	63.16	1	134	178	63.16	31196: Scan 37898 (rt=94.044) [\\qmcr.qmul.ac.uk\rfs\HAEMONC\Mass Spec Facility\MS Lab\Projects\2026\Ana_Levi\QE1_AnaLevi_Exp3_Sample1.raw]	TMEM237(133-178, no_mod);	1913403	NA	100	TMEM237;	Aldehyde_labelled	1	NA	HCC	JHH4	Aldehyde	Labelled
QE1_AnaLevi_Exp3_Sample1	51251	ROBO1_HUMAN	Roundabout homolog 1 OS=Homo sapiens OX=9606 GN=ROBO1 PE=1 SV=1	ESEVAELTVLERPSFVK	Unmodified	645.014	71.0912	3	0.00000000000000000.0	0.983426	0.362315	0.672871	71.0912	71.4933	782	2e-06	6.5e-06	57.05	53.245	2	250	266	57.05	21825: Scan 27510 (rt=71.0912) [\\qmcr.qmul.ac.uk\rfs\HAEMONC\Mass Spec Facility\MS Lab\Projects\2026\Ana_Levi\QE1_AnaLevi_Exp3_Sample1.raw]	ROBO1(249-266, no_mod);	12729093	NA	100	ROBO1;	Aldehyde_labelled	1	NA	HCC	JHH4	Aldehyde	Labelled
QE1_AnaLevi_Exp3_Sample1	18183	EPCR_HUMAN	Endothelial protein C receptor OS=Homo sapiens OX=9606 GN=PROCR PE=1 SV=1	DPYHVWYQGNASLGGHLTHVLEGPDTNTTIIQLQPLQEPESWAR	2 Deamidated (NQ)	1243.36	90.5006	4	0.00000001000000000000000000100000000000000000.0	-0.0402464	-0.0402464	-0.0402464	90.5006	90.5006	621	7.3e-06	7.3e-06	51.39	51.39	1	38	81	0.16	29819: Scan 36355 (rt=90.5006) [\\qmcr.qmul.ac.uk\rfs\HAEMONC\Mass Spec Facility\MS Lab\Projects\2026\Ana_Levi\QE1_AnaLevi_Exp3_Sample1.raw]	PROCR(Q45);PROCR(N64);	2.47891e+06	NA	14.86	PROCR;	Aldehyde_labelled	1	NA	HCC	JHH4	Aldehyde	Labelled
QE1_AnaLevi_Exp3_Sample1	18274	EPHA3_HUMAN	Ephrin type-A receptor 3 OS=Homo sapiens OX=9606 GN=EPHA3 PE=1 SV=2	NSISLSWQEPEHPNGIILDYEVK	Unmodified	890.113	77.6283	3	0.00000000000000000000000.0	0.862289	-2.4744	-0.806053	77.6283	77.9507	1357	3.1e-06	7.66e-05	55.15	46.725	2	451	473	55.15	24625: Scan 30574 (rt=77.6283) [\\qmcr.qmul.ac.uk\rfs\HAEMONC\Mass Spec Facility\MS Lab\Projects\2026\Ana_Levi\QE1_AnaLevi_Exp3_Sample1.raw]	EPHA3(450-473, no_mod);	9.22638e+06	NA	100	EPHA3;	Aldehyde_labelled	1	NA	HCC	JHH4	Aldehyde	Labelled
QE1_AnaLevi_Exp3_Sample1	33462	LYAG_HUMAN	Lysosomal alpha-glucosidase OS=Homo sapiens OX=9606 GN=GAA PE=1 SV=4	VTVLGVATAPQQVLSNGVPVSNFTYSPDTK	Deamidated (NQ)	1030.87	89.1913	3	0.000000000000000000000100000000.0	0.258934	-3.52797	-1.63452	89.1913	89.4873	165.5	1e-05	0.00027	49.93	41.36	2	904	933	32.57	29302: Scan 35776 (rt=89.1913) [\\qmcr.qmul.ac.uk\rfs\HAEMONC\Mass Spec Facility\MS Lab\Projects\2026\Ana_Levi\QE1_AnaLevi_Exp3_Sample1.raw]	GAA(N925);	1555397	NA	99.87	GAA;	Aldehyde_labelled	1	NA	HCC	JHH4	Aldehyde	Labelled
QE1_AnaLevi_Exp3_Sample1	18560	ERO1A_HUMAN	ERO1-like protein alpha OS=Homo sapiens OX=9606 GN=ERO1A PE=1 SV=2	SFPLHFDENSFFAGDKK	Unmodified	497.24	69.8008	4	0.00000000000000000.0	0.705314	-2.06556	-0.923625	69.8008	70.3411	673	0.00037	0.00299	34.37	27.2433	3	353	369	34.37	21276: Scan 26903 (rt=69.8008) [\\qmcr.qmul.ac.uk\rfs\HAEMONC\Mass Spec Facility\MS Lab\Projects\2026\Ana_Levi\QE1_AnaLevi_Exp3_Sample1.raw]	ERO1A(352-369, no_mod);	9.61917e+06	NA	100	ERO1A;	Aldehyde_labelled	1	NA	HCC	JHH4	Aldehyde	Labelled
QE1_AnaLevi_Exp3_Sample1	61690	TCPH_HUMAN	T-complex protein 1 subunit eta OS=Homo sapiens OX=9606 GN=CCT7 PE=1 SV=2	VHTVEDYQAIVDAEWNILYDK	Unmodified	841.081	90.3038	3	0.000000000000000000000.0	1.23005	1.23005	1.23005	90.3038	90.3038	1006	0.00056	0.00056	32.54	32.54	1	257	277	32.54	29741: Scan 36268 (rt=90.3038) [\\qmcr.qmul.ac.uk\rfs\HAEMONC\Mass Spec Facility\MS Lab\Projects\2026\Ana_Levi\QE1_AnaLevi_Exp3_Sample1.raw]	CCT7(256-277, no_mod);	300084	NA	100	CCT7;	Aldehyde_labelled	1	NA	HCC	JHH4	Aldehyde	Labelled
QE1_AnaLevi_Exp3_Sample1	34678	MCP_HUMAN	Membrane cofactor protein OS=Homo sapiens OX=9606 GN=CD46 PE=1 SV=3	CRFPVVENGKQISGFGK	Unmodified	481.502	49.4293	4	0.00000000000000000.0	-3.22583	-3.38192	-3.30388	49.4293	49.8843	330	5e-07	0.00100025	62.98	45.025	2	228	244	62.98	12419: Scan 17119 (rt=49.4293) [\\qmcr.qmul.ac.uk\rfs\HAEMONC\Mass Spec Facility\MS Lab\Projects\2026\Ana_Levi\QE1_AnaLevi_Exp3_Sample1.raw]	CD46(227-244, no_mod);	6368016	NA	100	CD46;	Aldehyde_labelled	1	NA	HCC	JHH4	Aldehyde	Labelled
QE1_AnaLevi_Exp3_Sample1	32779	LPPRC_HUMAN	Leucine-rich PPR motif-containing protein, mitochondrial OS=Homo sapiens OX=9606 GN=LRPPRC PE=1 SV=3	HSLNSSSASTTEPDFQKDILIACR	Unmodified	893.1	58.2441	3	0.000000000000000000000000.0	1.00886	-2.8024	-1.37504	58.2441	58.8607	2799.8	1.5e-10	1e-05	98.33	70.566	5	1021	1044	98.33	16276: Scan 21402 (rt=58.2441) [\\qmcr.qmul.ac.uk\rfs\HAEMONC\Mass Spec Facility\MS Lab\Projects\2026\Ana_Levi\QE1_AnaLevi_Exp3_Sample1.raw]	LRPPRC(1020-1044, no_mod);	25879586	NA	100	LRPPRC;	Aldehyde_labelled	1	NA	HCC	JHH4	Aldehyde	Labelled
QE1_AnaLevi_Exp3_Sample1	15419	DYHC1_HUMAN	Cytoplasmic dynein 1 heavy chain 1 OS=Homo sapiens OX=9606 GN=DYNC1H1 PE=1 SV=5	AELGEYIRR	Unmodified	553.801	41.0835	2	0.000000000.0	1.89944	-4.07023	-1.12416	41.0835	56.8991	4519.14	0.00018	0.0251686	37.36	20.8057	7	2512	2520	23.65	8745: Scan 13041 (rt=41.0835) [\\qmcr.qmul.ac.uk\rfs\HAEMONC\Mass Spec Facility\MS Lab\Projects\2026\Ana_Levi\QE1_AnaLevi_Exp3_Sample1.raw]	DYNC1H1(2511-2520, no_mod);	2.27914e+07	NA	100	DYNC1H1;	Aldehyde_labelled	1	NA	HCC	JHH4	Aldehyde	Labelled
QE1_AnaLevi_Exp3_Sample1	43481	PHB2_HUMAN	Prohibitin-2 OS=Homo sapiens OX=9606 GN=PHB2 PE=1 SV=2	IPWFQYPIIYDIR	Unmodified	862.464	99.0422	2	0.0000000000000.0	0.580412	0.406289	0.49335	99.0422	99.6802	202	0.00051	0.000655	32.93	31.94	2	72	84	32.93	33124: Scan 40066 (rt=99.0422) [\\qmcr.qmul.ac.uk\rfs\HAEMONC\Mass Spec Facility\MS Lab\Projects\2026\Ana_Levi\QE1_AnaLevi_Exp3_Sample1.raw]	PHB2(71-84, no_mod);	1610311	NA	100	PHB2;	Aldehyde_labelled	1	NA	HCC	JHH4	Aldehyde	Labelled
QE1_AnaLevi_Exp3_Sample1	1435	ACOHC_HUMAN	Cytoplasmic aconitate hydratase OS=Homo sapiens OX=9606 GN=ACO1 PE=1 SV=3	FVEFFGPGVAQLSIADR	Unmodified	926.984	89.2045	2	0.00000000000000000.0	1.13394	1.13394	1.13394	89.2045	89.2045	283	1.5e-07	1.5e-07	68.12	68.12	1	277	293	68.12	29308: Scan 35782 (rt=89.2045) [\\qmcr.qmul.ac.uk\rfs\HAEMONC\Mass Spec Facility\MS Lab\Projects\2026\Ana_Levi\QE1_AnaLevi_Exp3_Sample1.raw]	ACO1(276-293, no_mod);	564987	NA	100	ACO1;	Aldehyde_labelled	1	NA	HCC	JHH4	Aldehyde	Labelled
QE1_AnaLevi_Exp3_Sample1	10866	CNTP4_HUMAN	Contactin-associated protein-like 4 OS=Homo sapiens OX=9606 GN=CNTNAP4 PE=1 SV=3	FKTMQSDGILLHR	Oxidation (M)	391.209	39.6653	4	0.0003000000000.0	-0.128139	-1.53766	-0.832902	39.6653	40.2025	1213.5	0.026	0.058	15.79	13.125	2	212	224	15.79	8104: Scan 12338 (rt=39.6653) [\\qmcr.qmul.ac.uk\rfs\HAEMONC\Mass Spec Facility\MS Lab\Projects\2026\Ana_Levi\QE1_AnaLevi_Exp3_Sample1.raw]	CNTNAP4(M215);	15106551	NA	100	CNTNAP4;	Aldehyde_labelled	1	NA	HCC	JHH4	Aldehyde	Labelled
QE1_AnaLevi_Exp3_Sample1	677	AAPK1_HUMAN	5~-AMP-activated protein kinase catalytic subunit alpha-1 OS=Homo sapiens OX=9606 GN=PRKAA1 PE=1 SV=4	TYLLDFR	Unmodified	464.25	69.4441	2	0.0000000.0	-0.647608	-0.647608	-0.647608	69.4441	69.7229	18.5	0.01	0.0195	19.92	17.615	2	469	475	17.26	21117: Scan 26730 (rt=69.4441) [\\qmcr.qmul.ac.uk\rfs\HAEMONC\Mass Spec Facility\MS Lab\Projects\2026\Ana_Levi\QE1_AnaLevi_Exp3_Sample1.raw]	PRKAA1(468-475, no_mod);	3.2143e+06	NA	100	PRKAA1;	Aldehyde_labelled	1	NA	HCC	JHH4	Aldehyde	Labelled
QE1_AnaLevi_Exp3_Sample1	43372	PGM2_HUMAN	Phosphopentomutase OS=Homo sapiens OX=9606 GN=PGM2 PE=1 SV=4	GISQAIEENLEPWPQAWDDSLIDSSPLLHNPSASINNDYFEDLKK	Unmodified	1274.86	99.7552	4	0.000000000000000000000000000000000000000000000.0	-1.53078	-1.53078	-1.53078	99.7552	99.7552	260	0.0012	0.0012	29.28	29.28	1	191	235	29.28	33400: Scan 40377 (rt=99.7552) [\\qmcr.qmul.ac.uk\rfs\HAEMONC\Mass Spec Facility\MS Lab\Projects\2026\Ana_Levi\QE1_AnaLevi_Exp3_Sample1.raw]	PGM2(190-235, no_mod);	255335	NA	100	PGM2;	Aldehyde_labelled	1	NA	HCC	JHH4	Aldehyde	Labelled
QE1_AnaLevi_Exp3_Sample1	5155	AT1A1_HUMAN	Sodium/potassium-transporting ATPase subunit alpha-1 OS=Homo sapiens OX=9606 GN=ATP1A1 PE=1 SV=1	DGPNALTPPPTTPEWIKFCR	Unmodified	766.384	74.9218	3	0.00000000000000000000.0	-0.522618	-0.522618	-0.522618	74.9218	74.9218	3049	6.8e-05	6.8e-05	41.67	41.67	1	75	94	41.67	23485: Scan 29329 (rt=74.9218) [\\qmcr.qmul.ac.uk\rfs\HAEMONC\Mass Spec Facility\MS Lab\Projects\2026\Ana_Levi\QE1_AnaLevi_Exp3_Sample1.raw]	ATP1A1(74-94, no_mod);	1626765	NA	100	ATP1A1;	Aldehyde_labelled	1	NA	HCC	JHH4	Aldehyde	Labelled
QE1_AnaLevi_Exp3_Sample1	44413	PMVK_HUMAN	Phosphomevalonate kinase OS=Homo sapiens OX=9606 GN=PMVK PE=1 SV=3	EAYGAVTQTVR	Unmodified	597.81	40.2144	2	0.00000000000.0	0.586459	0.586459	0.586459	40.2144	40.2144	50	0.00054	0.00054	32.67	32.67	1	120	130	32.67	8355: Scan 12613 (rt=40.2144) [\\qmcr.qmul.ac.uk\rfs\HAEMONC\Mass Spec Facility\MS Lab\Projects\2026\Ana_Levi\QE1_AnaLevi_Exp3_Sample1.raw]	PMVK(119-130, no_mod);	3935251	NA	100	PMVK;	Aldehyde_labelled	1	NA	HCC	JHH4	Aldehyde	Labelled
QE1_AnaLevi_Exp3_Sample1	20717	FUCO_HUMAN	Tissue alpha-L-fucosidase OS=Homo sapiens OX=9606 GN=FUCA1 PE=1 SV=4	DVGPHRDLVGELGTALR	Unmodified	602.325	61.8263	3	0.00000000000000000.0	-2.66081	-3.21515	-2.93798	61.8263	62.4124	28.5	0.0012	0.00135	29.32	28.755	2	157	173	29.32	17824: Scan 23103 (rt=61.8263) [\\qmcr.qmul.ac.uk\rfs\HAEMONC\Mass Spec Facility\MS Lab\Projects\2026\Ana_Levi\QE1_AnaLevi_Exp3_Sample1.raw]	FUCA1(156-173, no_mod);	1.02111e+07	NA	100	FUCA1;	Aldehyde_labelled	1	NA	HCC	JHH4	Aldehyde	Labelled
QE1_AnaLevi_Exp3_Sample1	43438	PHB1_HUMAN	Prohibitin 1 OS=Homo sapiens OX=9606 GN=PHB1 PE=1 SV=1	AAIISAEGDSKAAELIANSLATAGDGLIELR	Unmodified	1014.21	100.703	3	0.0000000000000000000000000000000.0	-1.28306	-5.92181	-3.60244	100.703	105.209	751.5	7e-08	0.00190004	71.55	47.89	2	209	239	71.55	33761: Scan 40793 (rt=100.703) [\\qmcr.qmul.ac.uk\rfs\HAEMONC\Mass Spec Facility\MS Lab\Projects\2026\Ana_Levi\QE1_AnaLevi_Exp3_Sample1.raw]	PHB1(208-239, no_mod);	607215	NA	100	PHB1;	Aldehyde_labelled	1	NA	HCC	JHH4	Aldehyde	Labelled
QE1_AnaLevi_Exp3_Sample1	60244	T132A_HUMAN	Transmembrane protein 132A OS=Homo sapiens OX=9606 GN=TMEM132A PE=1 SV=1	SPLSDSILGEQALAVTDDKVSVLELR	Unmodified	919.162	88.5358	3	0.00000000000000000000000000.0	1.41588	-1.5611	-0.413874	88.5358	89.0404	141.2	2.2e-10	6.45e-08	96.5	79.304	5	615	640	96.5	29038: Scan 35487 (rt=88.5358) [\\qmcr.qmul.ac.uk\rfs\HAEMONC\Mass Spec Facility\MS Lab\Projects\2026\Ana_Levi\QE1_AnaLevi_Exp3_Sample1.raw]	TMEM132A(614-640, no_mod);	5737408	NA	100	TMEM132A;	Aldehyde_labelled	1	NA	HCC	JHH4	Aldehyde	Labelled
QE1_AnaLevi_Exp3_Sample1	29223	ITAV_HUMAN	Integrin alpha-V OS=Homo sapiens OX=9606 GN=ITGAV PE=1 SV=2	ANTTQPGIVEGGQVLK	Deamidated (NQ)	538.288	53.3753	3	0.0100000000000000.0	-1.86122	-2.91591	-2.38856	53.3753	53.7092	4394	0.001	0.0011	29.94	29.5	2	73	88	1.13	14173: Scan 19065 (rt=53.3753) [\\qmcr.qmul.ac.uk\rfs\HAEMONC\Mass Spec Facility\MS Lab\Projects\2026\Ana_Levi\QE1_AnaLevi_Exp3_Sample1.raw]	ITGAV(N74);	7109130	NA	58.89	ITGAV;	Aldehyde_labelled	1	NA	HCC	JHH4	Aldehyde	Labelled
QE1_AnaLevi_Exp3_Sample1	60169	SYWC_HUMAN	Tryptophan--tRNA ligase, cytoplasmic OS=Homo sapiens OX=9606 GN=WARS1 PE=1 SV=2	SLKAGNASKDEIDSAVK	Unmodified	433.982	31.4395	4	0.00000000000000000.0	1.55898	-3.69536	-0.473468	31.4395	38.259	642.8	0.00016	0.003912	38.04	26.848	5	25	41	18.63	4515: Scan 8312 (rt=31.4395) [\\qmcr.qmul.ac.uk\rfs\HAEMONC\Mass Spec Facility\MS Lab\Projects\2026\Ana_Levi\QE1_AnaLevi_Exp3_Sample1.raw]	WARS1(24-41, no_mod);	25497122	NA	100	WARS1;	Aldehyde_labelled	1	NA	HCC	JHH4	Aldehyde	Labelled
QE1_AnaLevi_Exp3_Sample1	53189	S12A2_HUMAN	Solute carrier family 12 member 2 OS=Homo sapiens OX=9606 GN=SLC12A2 PE=1 SV=1	VEEEDGKTATQPLLKK	Unmodified	595.99	30.6693	3	0.0000000000000000.0	-0.672287	-2.01686	-1.34457	30.6693	30.744	1379.5	0.0041	0.03055	23.83	18.125	2	977	992	18.65	4184: Scan 7936 (rt=30.6693) [\\qmcr.qmul.ac.uk\rfs\HAEMONC\Mass Spec Facility\MS Lab\Projects\2026\Ana_Levi\QE1_AnaLevi_Exp3_Sample1.raw]	SLC12A2(976-992, no_mod);	4115029	NA	100	SLC12A2;	Aldehyde_labelled	1	NA	HCC	JHH4	Aldehyde	Labelled
QE1_AnaLevi_Exp3_Sample1	64123	TPIS_HUMAN	Triosephosphate isomerase OS=Homo sapiens OX=9606 GN=TPI1 PE=1 SV=4	EAGITEKVVFEQTK	Unmodified	789.922	48.843	2	0.00000000000000.0	1.4577	-2.5985	-0.918984	48.843	63.5561	1434.5	3.7e-09	5.12e-08	84.3	75.42	4	136	149	84.3	12159: Scan 16830 (rt=48.843) [\\qmcr.qmul.ac.uk\rfs\HAEMONC\Mass Spec Facility\MS Lab\Projects\2026\Ana_Levi\QE1_AnaLevi_Exp3_Sample1.raw]	TPI1(135-149, no_mod);	15383568	NA	100	TPI1;	Aldehyde_labelled	1	NA	HCC	JHH4	Aldehyde	Labelled
QE1_AnaLevi_Exp3_Sample1	4486	APMAP_HUMAN	Adipocyte plasma membrane-associated protein OS=Homo sapiens OX=9606 GN=APMAP PE=1 SV=2	TRDDEPVCGRPLGIR	Unmodified	580.965	37.8621	3	0.000000000000000.0	1.14951	-2.24154	-0.210743	37.8621	49.5755	387.333	3.1e-05	0.000237	45.12	38.4733	3	142	156	45.12	7328: Scan 11469 (rt=37.8621) [\\qmcr.qmul.ac.uk\rfs\HAEMONC\Mass Spec Facility\MS Lab\Projects\2026\Ana_Levi\QE1_AnaLevi_Exp3_Sample1.raw]	APMAP(141-156, no_mod);	4.5346e+07	NA	100	APMAP;	Aldehyde_labelled	1	NA	HCC	JHH4	Aldehyde	Labelled
QE1_AnaLevi_Exp3_Sample1	8408	CCD47_HUMAN	PAT complex subunit CCDC47 OS=Homo sapiens OX=9606 GN=CCDC47 PE=1 SV=1	IESVHFSDQFSGPK	Unmodified	526.591	52.8889	3	0.00000000000000.0	1.7758	-2.53686	-3.7e-17	52.8889	53.3702	88.6667	0.00048	0.00088	33.14	31.1967	3	328	341	33.14	13947: Scan 18819 (rt=52.8889) [\\qmcr.qmul.ac.uk\rfs\HAEMONC\Mass Spec Facility\MS Lab\Projects\2026\Ana_Levi\QE1_AnaLevi_Exp3_Sample1.raw]	CCDC47(327-341, no_mod);	11759805	NA	100	CCDC47;	Aldehyde_labelled	1	NA	HCC	JHH4	Aldehyde	Labelled
QE1_AnaLevi_Exp3_Sample1	23563	GSLG1_HUMAN	Golgi apparatus protein 1 OS=Homo sapiens OX=9606 GN=GLG1 PE=1 SV=2	VSYSLAK	Unmodified	384.218	35.069	2	0.0000000.0	-1.30476	-1.30476	-1.30476	35.069	35.069	446	0.071	0.071	11.48	11.48	1	368	374	11.48	6117: Scan 10104 (rt=35.069) [\\qmcr.qmul.ac.uk\rfs\HAEMONC\Mass Spec Facility\MS Lab\Projects\2026\Ana_Levi\QE1_AnaLevi_Exp3_Sample1.raw]	GLG1(367-374, no_mod);	2.49558e+06	NA	100	GLG1;	Aldehyde_labelled	1	NA	HCC	JHH4	Aldehyde	Labelled
QE1_AnaLevi_Exp3_Sample1	37957	NEP_HUMAN	Neprilysin OS=Homo sapiens OX=9606 GN=MME PE=1 SV=2	IIGTLQNSAEFSEAFHCRK	Unmodified	552.776	56.9817	4	0.0000000000000000000.0	-0.407779	-2.5826	-1.49519	56.9817	57.6575	477.5	6.5e-07	1.98e-05	61.85	52.96	2	719	737	61.85	15736: Scan 20795 (rt=56.9817) [\\qmcr.qmul.ac.uk\rfs\HAEMONC\Mass Spec Facility\MS Lab\Projects\2026\Ana_Levi\QE1_AnaLevi_Exp3_Sample1.raw]	MME(718-737, no_mod);	10394175	NA	100	MME;	Aldehyde_labelled	1	NA	HCC	JHH4	Aldehyde	Labelled
QE1_AnaLevi_Exp3_Sample1	53438	S26A2_HUMAN	Sulfate transporter OS=Homo sapiens OX=9606 GN=SLC26A2 PE=1 SV=2	DSAEGNDSYPSGIHLELQR	Unmodified	696.658	60.8002	3	0.0000000000000000000.0	-0.71875	-2.68334	-1.80486	60.8002	61.1408	179.667	1.6e-06	8.8e-06	57.86	53.8767	3	15	33	57.86	17382: Scan 22615 (rt=60.8002) [\\qmcr.qmul.ac.uk\rfs\HAEMONC\Mass Spec Facility\MS Lab\Projects\2026\Ana_Levi\QE1_AnaLevi_Exp3_Sample1.raw]	SLC26A2(14-33, no_mod);	11203774	NA	100	SLC26A2;	Aldehyde_labelled	1	NA	HCC	JHH4	Aldehyde	Labelled
QE1_AnaLevi_Exp3_Sample1	33402	LTBP4_HUMAN	Latent-transforming growth factor beta-binding protein 4 OS=Homo sapiens OX=9606 GN=LTBP4 PE=1 SV=2	VSGPWEEADAEAVAR	Unmodified	793.875	61.0041	2	0.000000000000000.0	-0.567559	-0.567559	-0.567559	61.0041	61.0041	344	0.00053	0.00053	32.76	32.76	1	240	254	32.76	17468: Scan 22711 (rt=61.0041) [\\qmcr.qmul.ac.uk\rfs\HAEMONC\Mass Spec Facility\MS Lab\Projects\2026\Ana_Levi\QE1_AnaLevi_Exp3_Sample1.raw]	LTBP4(239-254, no_mod);	2236189	NA	100	LTBP4;	Aldehyde_labelled	1	NA	HCC	JHH4	Aldehyde	Labelled
QE1_AnaLevi_Exp3_Sample1	29155	ITA7_HUMAN	Integrin alpha-7 OS=Homo sapiens OX=9606 GN=ITGA7 PE=1 SV=3	QEPSMSWWPVSSAEK	Oxidation (M)	882.898	68.0509	2	0.000030000000000.0	-0.0566963	-0.963838	-0.510267	68.0509	68.1877	607.5	6.3e-05	0.0002015	42.02	38.34	2	972	986	42.02	20522: Scan 26076 (rt=68.0509) [\\qmcr.qmul.ac.uk\rfs\HAEMONC\Mass Spec Facility\MS Lab\Projects\2026\Ana_Levi\QE1_AnaLevi_Exp3_Sample1.raw]	ITGA7(M976);	2485003	NA	100	ITGA7;	Aldehyde_labelled	1	NA	HCC	JHH4	Aldehyde	Labelled
QE1_AnaLevi_Exp3_Sample1	60741	TBB3_HUMAN	Tubulin beta-3 chain OS=Homo sapiens OX=9606 GN=TUBB3 PE=1 SV=2	ISVYYNEASSHKYVPR	Unmodified	638.323	42.9401	3	0.0000000000000000.0	2.51053	-4.75954	-0.764927	42.9401	50.2246	1269.88	1.8e-08	9.21e-05	77.54	57.9125	8	47	62	77.54	9562: Scan 13967 (rt=42.9401) [\\qmcr.qmul.ac.uk\rfs\HAEMONC\Mass Spec Facility\MS Lab\Projects\2026\Ana_Levi\QE1_AnaLevi_Exp3_Sample1.raw]	TUBB3(46-62, no_mod);	67344901	NA	100	TUBB3;	Aldehyde_labelled	1	NA	HCC	JHH4	Aldehyde	Labelled
QE1_AnaLevi_Exp3_Sample1	16032	ECHA_HUMAN	Trifunctional enzyme subunit alpha, mitochondrial OS=Homo sapiens OX=9606 GN=HADHA PE=1 SV=2	DSIFSNLTGQLDYQGFEK	Unmodified	1031.49	91.5811	2	0.000000000000000000.0	0.436688	-1.69823	-0.824855	91.5811	99.1132	754.125	1.2e-09	0.000338264	89.07	61.8575	8	423	440	89.07	30242: Scan 36826 (rt=91.5811) [\\qmcr.qmul.ac.uk\rfs\HAEMONC\Mass Spec Facility\MS Lab\Projects\2026\Ana_Levi\QE1_AnaLevi_Exp3_Sample1.raw]	HADHA(422-440, no_mod);	1.16958e+07	NA	100	HADHA;	Aldehyde_labelled	1	NA	HCC	JHH4	Aldehyde	Labelled
QE1_AnaLevi_Exp3_Sample1	37542	NDST4_HUMAN	Bifunctional heparan sulfate N-deacetylase/N-sulfotransferase 4 OS=Homo sapiens OX=9606 GN=NDST4 PE=1 SV=1	EYPGGPQELDKSIR	Unmodified	397.955	23.3389	4	0.00000000000000.0	1.9524	1.9524	1.9524	23.3389	23.3389	11	0.089	0.089	10.52	10.52	1	487	500	5.26	1141: Scan 4467 (rt=23.3389) [\\qmcr.qmul.ac.uk\rfs\HAEMONC\Mass Spec Facility\MS Lab\Projects\2026\Ana_Levi\QE1_AnaLevi_Exp3_Sample1.raw]	NDST4(486-500, no_mod);	2054357	NA	100	NDST4;	Aldehyde_labelled	1	NA	HCC	JHH4	Aldehyde	Labelled
QE1_AnaLevi_Exp3_Sample1	63459	TM9S3_HUMAN	Transmembrane 9 superfamily member 3 OS=Homo sapiens OX=9606 GN=TM9SF3 PE=1 SV=2	FKDDVMPATYCEIDLDK	Oxidation (M)	692.647	58.8235	3	0.00000300000000000.0	-1.15667	-1.7832	-1.46993	58.8235	59.0405	207	3.7e-05	0.0001735	44.33	39.7	2	98	114	44.33	16529: Scan 21679 (rt=58.8235) [\\qmcr.qmul.ac.uk\rfs\HAEMONC\Mass Spec Facility\MS Lab\Projects\2026\Ana_Levi\QE1_AnaLevi_Exp3_Sample1.raw]	TM9SF3(M103);	6078749	NA	100	TM9SF3;	Aldehyde_labelled	1	NA	HCC	JHH4	Aldehyde	Labelled
QE1_AnaLevi_Exp3_Sample1	42390	PDGFD_HUMAN	Platelet-derived growth factor D OS=Homo sapiens OX=9606 GN=PDGFD PE=1 SV=1	NLLLTWR	Unmodified	458.273	67.0281	2	0.0000000.0	-1.96822	-1.96822	-1.96822	67.0281	67.4624	13	0.043	0.0515	13.69	12.945	2	76	82	6.1	20072: Scan 25579 (rt=67.0281) [\\qmcr.qmul.ac.uk\rfs\HAEMONC\Mass Spec Facility\MS Lab\Projects\2026\Ana_Levi\QE1_AnaLevi_Exp3_Sample1.raw]	PDGFD(75-82, no_mod);	8843655	NA	100	PDGFD;	Aldehyde_labelled	1	NA	HCC	JHH4	Aldehyde	Labelled
QE1_AnaLevi_Exp3_Sample1	13231	DCXR_HUMAN	L-xylulose reductase OS=Homo sapiens OX=9606 GN=DCXR PE=1 SV=2	AVTNHSVYCSTK	Unmodified	456.217	22.3396	3	0.000000000000.0	-1.09839	-4.61324	-2.92904	22.3396	36.8499	81.3333	0.00088	0.0200267	30.58	24.07	3	142	153	30.58	778: Scan 4033 (rt=22.3396) [\\qmcr.qmul.ac.uk\rfs\HAEMONC\Mass Spec Facility\MS Lab\Projects\2026\Ana_Levi\QE1_AnaLevi_Exp3_Sample1.raw]	DCXR(141-153, no_mod);	9.23449e+06	NA	100	DCXR;	Aldehyde_labelled	1	NA	HCC	JHH4	Aldehyde	Labelled
QE1_AnaLevi_Exp3_Sample1	29012	ITA5_HUMAN	Integrin alpha-5 OS=Homo sapiens OX=9606 GN=ITGA5 PE=1 SV=2	CELGPLHQQESQSLQLHFR	Unmodified	577.538	57.6792	4	0.0000000000000000000.0	1.25752	-1.43097	-0.693805	57.6792	65.4476	1232.4	5.1e-06	0.00035422	52.94	40.418	5	921	939	52.94	16038: Scan 21130 (rt=57.6792) [\\qmcr.qmul.ac.uk\rfs\HAEMONC\Mass Spec Facility\MS Lab\Projects\2026\Ana_Levi\QE1_AnaLevi_Exp3_Sample1.raw]	ITGA5(920-939, no_mod);	35649096	NA	100	ITGA5;	Aldehyde_labelled	1	NA	HCC	JHH4	Aldehyde	Labelled
QE1_AnaLevi_Exp3_Sample1	4007	ANXA1_HUMAN	Annexin A1 OS=Homo sapiens OX=9606 GN=ANXA1 PE=1 SV=2	MYGISLCQAILDETKGDYEK	Deamidated (NQ)	1168.05	79.2628	2	0.00000001000000000000.0	7.06918	4.32719	6.01237	79.2628	95.6403	2334	5.2e-06	4.97e-05	52.87	45.4367	3	318	337	52.87	25310: Scan 31322 (rt=79.2628) [\\qmcr.qmul.ac.uk\rfs\HAEMONC\Mass Spec Facility\MS Lab\Projects\2026\Ana_Levi\QE1_AnaLevi_Exp3_Sample1.raw]	ANXA1(Q325);	5.2678e+06	NA	100	ANXA1;	Aldehyde_labelled	1	NA	HCC	JHH4	Aldehyde	Labelled
QE1_AnaLevi_Exp3_Sample1	40146	ODBB_HUMAN	2-oxoisovalerate dehydrogenase subunit beta, mitochondrial OS=Homo sapiens OX=9606 GN=BCKDHB PE=1 SV=2	TIIPWDVDTICK	Unmodified	730.876	78.52	2	0.000000000000.0	-0.890571	-0.890571	-0.890571	78.52	78.52	63	0.00017	0.00017	37.64	37.64	1	306	317	37.64	24997: Scan 30982 (rt=78.52) [\\qmcr.qmul.ac.uk\rfs\HAEMONC\Mass Spec Facility\MS Lab\Projects\2026\Ana_Levi\QE1_AnaLevi_Exp3_Sample1.raw]	BCKDHB(305-317, no_mod);	1677337	NA	100	BCKDHB;	Aldehyde_labelled	1	NA	HCC	JHH4	Aldehyde	Labelled
QE1_AnaLevi_Exp3_Sample1	52219	RS17_HUMAN	Small ribosomal subunit protein eS17 OS=Homo sapiens OX=9606 GN=RPS17 PE=1 SV=2	GPVRGISIK	Unmodified	463.793	33.18	2	0.000000000.0	0.75629	0.75629	0.75629	33.18	33.18	350	0.044	0.044	13.6	13.6	1	64	72	9.64	5287: Scan 9181 (rt=33.18) [\\qmcr.qmul.ac.uk\rfs\HAEMONC\Mass Spec Facility\MS Lab\Projects\2026\Ana_Levi\QE1_AnaLevi_Exp3_Sample1.raw]	RPS17(63-72, no_mod);	2826843	NA	100	RPS17;	Aldehyde_labelled	1	NA	HCC	JHH4	Aldehyde	Labelled
QE1_AnaLevi_Exp3_Sample1	42392	PDIA1_HUMAN	Protein disulfide-isomerase OS=Homo sapiens OX=9606 GN=P4HB PE=1 SV=3	ALAPEYAK	Unmodified	431.737	33.5949	2	0.00000000.0	2.32164	-2.78597	-0.361144	33.5949	102.571	1045.44	0.00086	0.00387333	30.67	25.4656	9	58	65	30.35	5468: Scan 9383 (rt=33.5949) [\\qmcr.qmul.ac.uk\rfs\HAEMONC\Mass Spec Facility\MS Lab\Projects\2026\Ana_Levi\QE1_AnaLevi_Exp3_Sample1.raw]	P4HB(57-65, no_mod);	243215140	NA	100	P4HB;	Aldehyde_labelled	1	NA	HCC	JHH4	Aldehyde	Labelled
QE1_AnaLevi_Exp3_Sample1	50305	RL3_HUMAN	Large ribosomal subunit protein uL3 OS=Homo sapiens OX=9606 GN=RPL3 PE=1 SV=2	VACIGAWHPAR	Unmodified	619.315	42.458	2	0.00000000000.0	0.161731	-4.77107	-2.53379	42.458	49.2913	348.333	4.6e-06	3.48e-05	53.39	48.4567	3	251	261	53.39	9354: Scan 13733 (rt=42.458) [\\qmcr.qmul.ac.uk\rfs\HAEMONC\Mass Spec Facility\MS Lab\Projects\2026\Ana_Levi\QE1_AnaLevi_Exp3_Sample1.raw]	RPL3(250-261, no_mod);	13412669	NA	100	RPL3;	Aldehyde_labelled	1	NA	HCC	JHH4	Aldehyde	Labelled
QE1_AnaLevi_Exp3_Sample1	28032	IGSF8_HUMAN	Immunoglobulin superfamily member 8 OS=Homo sapiens OX=9606 GN=IGSF8 PE=1 SV=1	IGPGEPLELLCNVSGALPPAGR	Deamidated (NQ)	1109.58	95.8728	2	0.0000000000010000000000.0	0.405927	-1.12758	-0.360824	95.8728	96.019	625	2.9e-07	9.95e-07	65.35	61.47	2	316	337	65.35	31908: Scan 38698 (rt=95.8728) [\\qmcr.qmul.ac.uk\rfs\HAEMONC\Mass Spec Facility\MS Lab\Projects\2026\Ana_Levi\QE1_AnaLevi_Exp3_Sample1.raw]	IGSF8(N327);	1034640	NA	100	IGSF8;	Aldehyde_labelled	1	NA	HCC	JHH4	Aldehyde	Labelled
QE1_AnaLevi_Exp3_Sample1	29895	K1C14_HUMAN	Keratin, type I cytoskeletal 14 OS=Homo sapiens OX=9606 GN=KRT14 PE=1 SV=4	LLEGEDAHLSSSQFSSGSQSSR	Unmodified	770.359	49.2108	3	0.0000000000000000000000.0	0.996509	-4.20267	-0.730361	49.2108	56.6183	321.571	7.2e-08	9.85e-05	71.41	56.8286	7	418	439	71.41	12324: Scan 17013 (rt=49.2108) [\\qmcr.qmul.ac.uk\rfs\HAEMONC\Mass Spec Facility\MS Lab\Projects\2026\Ana_Levi\QE1_AnaLevi_Exp3_Sample1.raw]	KRT14(417-439, no_mod);	10964119	NA	100	KRT14;	Aldehyde_labelled	1	NA	HCC	JHH4	Aldehyde	Labelled
QE1_AnaLevi_Exp3_Sample1	14226	DHX30_HUMAN	ATP-dependent RNA helicase DHX30 OS=Homo sapiens OX=9606 GN=DHX30 PE=1 SV=1	AIFQQPPVGVR	Unmodified	606.348	56.925	2	0.00000000000.0	-0.660784	-0.991177	-0.825981	56.925	56.9984	209	0.001	0.00175	29.96	28	2	715	725	29.96	15710: Scan 20767 (rt=56.925) [\\qmcr.qmul.ac.uk\rfs\HAEMONC\Mass Spec Facility\MS Lab\Projects\2026\Ana_Levi\QE1_AnaLevi_Exp3_Sample1.raw]	DHX30(714-725, no_mod);	4.31919e+06	NA	100	DHX30;	Aldehyde_labelled	1	NA	HCC	JHH4	Aldehyde	Labelled
QE1_AnaLevi_Exp3_Sample1	737	AATM_HUMAN	Aspartate aminotransferase, mitochondrial OS=Homo sapiens OX=9606 GN=GOT2 PE=1 SV=3	DVFLPKPTWGNHTPIFR	Unmodified	675.694	70.1189	3	0.00000000000000000.0	-1.23514	-1.23514	-1.23514	70.1189	70.1189	566	2.5e-05	2.5e-05	45.98	45.98	1	154	170	45.98	21411: Scan 27055 (rt=70.1189) [\\qmcr.qmul.ac.uk\rfs\HAEMONC\Mass Spec Facility\MS Lab\Projects\2026\Ana_Levi\QE1_AnaLevi_Exp3_Sample1.raw]	GOT2(153-170, no_mod);	11247374	NA	100	GOT2;	Aldehyde_labelled	1	NA	HCC	JHH4	Aldehyde	Labelled
QE1_AnaLevi_Exp3_Sample1	30223	K2C6A_HUMAN	Keratin, type II cytoskeletal 6A OS=Homo sapiens OX=9606 GN=KRT6A PE=1 SV=3	GSGGLGGACGGAGFGSR	Unmodified	712.817	42.2775	2	0.00000000000000000.0	-1.96681	-5.47897	-4.30239	42.2775	53.9722	374.5	5e-07	0.001236	62.99	48.1775	4	43	59	62.99	9268: Scan 13637 (rt=42.2775) [\\qmcr.qmul.ac.uk\rfs\HAEMONC\Mass Spec Facility\MS Lab\Projects\2026\Ana_Levi\QE1_AnaLevi_Exp3_Sample1.raw]	KRT6A(42-59, no_mod);	12549674	NA	100	KRT6B; KRT6A;	Aldehyde_labelled	1	NA	HCC	JHH4	Aldehyde	Labelled
QE1_AnaLevi_Exp3_Sample1	8278	CBX3_HUMAN	Chromobox protein homolog 3 OS=Homo sapiens OX=9606 GN=CBX3 PE=1 SV=4	WKGFTDADNTWEPEENLDCPELIEAFLNSQK	2 Deamidated (NQ)	1233.56	99.6414	3	0.0000000010000001000000000000000.0	4.19186	4.19186	4.19186	99.6414	99.6414	44	0.0031	0.0031	25.15	25.15	1	51	81	23.23	33354: Scan 40327 (rt=99.6414) [\\qmcr.qmul.ac.uk\rfs\HAEMONC\Mass Spec Facility\MS Lab\Projects\2026\Ana_Levi\QE1_AnaLevi_Exp3_Sample1.raw]	CBX3(N59);CBX3(N66);	132920	NA	98.42	CBX3;	Aldehyde_labelled	1	NA	HCC	JHH4	Aldehyde	Labelled
QE1_AnaLevi_Exp3_Sample1	37800	NECT3_HUMAN	Nectin-3 OS=Homo sapiens OX=9606 GN=NECTIN3 PE=1 SV=1	SSQTVAVHHPQYGFSVQGEYQGR	Unmodified	854.738	46.3863	3	0.00000000000000000000000.0	-4.80243	-4.80243	-4.80243	46.3863	46.3863	496	5.4e-06	5.4e-06	52.7	52.7	1	98	120	52.7	11086: Scan 15653 (rt=46.3863) [\\qmcr.qmul.ac.uk\rfs\HAEMONC\Mass Spec Facility\MS Lab\Projects\2026\Ana_Levi\QE1_AnaLevi_Exp3_Sample1.raw]	NECTIN3(97-120, no_mod);	2309022	NA	100	NECTIN3;	Aldehyde_labelled	1	NA	HCC	JHH4	Aldehyde	Labelled
QE1_AnaLevi_Exp3_Sample1	62970	TKT_HUMAN	Transketolase OS=Homo sapiens OX=9606 GN=TKT PE=1 SV=3	ESWHGKPLPK	Unmodified	589.818	25.9019	2	0.0000000000.0	-1.5285	-2.97208	-2.25029	25.9019	26.4153	1129	0.0022	0.0106	26.57	21.905	2	255	264	23.77	2162: Scan 5643 (rt=25.9019) [\\qmcr.qmul.ac.uk\rfs\HAEMONC\Mass Spec Facility\MS Lab\Projects\2026\Ana_Levi\QE1_AnaLevi_Exp3_Sample1.raw]	TKT(254-264, no_mod);	885054	NA	100	TKT;	Aldehyde_labelled	1	NA	HCC	JHH4	Aldehyde	Labelled
QE1_AnaLevi_Exp3_Sample1	53523	S38AA_HUMAN	Solute carrier family 38 member 10 OS=Homo sapiens OX=9606 GN=SLC38A10 PE=1 SV=2	AGGNQAASQLEEAGR	Unmodified	729.85	37.2587	2	0.000000000000000.0	2.26386	-1.78365	0.160071	37.2587	44.6101	79.6667	1.2e-05	0.0001175	49.08	42.0933	6	678	692	17.61	7062: Scan 11179 (rt=37.2588) [\\qmcr.qmul.ac.uk\rfs\HAEMONC\Mass Spec Facility\MS Lab\Projects\2026\Ana_Levi\QE1_AnaLevi_Exp3_Sample1.raw]	SLC38A10(677-692, no_mod);	22143843	NA	100	SLC38A10;	Aldehyde_labelled	1	NA	HCC	JHH4	Aldehyde	Labelled
QE1_AnaLevi_Exp3_Sample1	826	ABCF1_HUMAN	ATP-binding cassette sub-family F member 1 OS=Homo sapiens OX=9606 GN=ABCF1 PE=1 SV=2	AVSEEQQPALK	Unmodified	600.317	31.7507	2	0.00000000000.0	1.16801	-0.834293	0.166859	31.7507	39.9763	625.5	0.00048	0.000635	33.16	32.08	2	164	174	30.63	4661: Scan 8472 (rt=31.7507) [\\qmcr.qmul.ac.uk\rfs\HAEMONC\Mass Spec Facility\MS Lab\Projects\2026\Ana_Levi\QE1_AnaLevi_Exp3_Sample1.raw]	ABCF1(163-174, no_mod);	6.5016e+06	NA	100	ABCF1;	Aldehyde_labelled	1	NA	HCC	JHH4	Aldehyde	Labelled
QE1_AnaLevi_Exp3_Sample1	43368	PGM2_HUMAN	Phosphopentomutase OS=Homo sapiens OX=9606 GN=PGM2 PE=1 SV=4	FEISAIR	Unmodified	418.237	55.1556	2	0.0000000.0	0.359514	0.359514	0.359514	55.1556	55.1556	260	0.072	0.072	11.43	11.43	1	513	519	7.98	14930: Scan 19906 (rt=55.1556) [\\qmcr.qmul.ac.uk\rfs\HAEMONC\Mass Spec Facility\MS Lab\Projects\2026\Ana_Levi\QE1_AnaLevi_Exp3_Sample1.raw]	PGM2(512-519, no_mod);	2355591	NA	100	PGM2;	Aldehyde_labelled	1	NA	HCC	JHH4	Aldehyde	Labelled
QE1_AnaLevi_Exp3_Sample1	43742	PLAK_HUMAN	Junction plakoglobin OS=Homo sapiens OX=9606 GN=JUP PE=1 SV=3	ISEDKNPDYR	Unmodified	412.866	22.8941	3	0.0000000000.0	-0.64747	-0.64747	-0.64747	22.8941	22.8941	78	0.058	0.058	12.34	12.34	1	652	661	9.94	984: Scan 4273 (rt=22.8941) [\\qmcr.qmul.ac.uk\rfs\HAEMONC\Mass Spec Facility\MS Lab\Projects\2026\Ana_Levi\QE1_AnaLevi_Exp3_Sample1.raw]	JUP(651-661, no_mod);	797382	NA	100	JUP;	Aldehyde_labelled	1	NA	HCC	JHH4	Aldehyde	Labelled
QE1_AnaLevi_Exp3_Sample1	21531	GBB1_HUMAN	Guanine nucleotide-binding protein G(I)/G(S)/G(T) subunit beta-1 OS=Homo sapiens OX=9606 GN=GNB1 PE=1 SV=3	KACADATLSQITNNIDPVGR	Unmodified	1072.54	64.3491	2	0.00000000000000000000.0	-1.07323	-2.00647	-1.66428	64.3491	64.6876	440.333	4.6e-12	3.67e-08	113.33	95.1933	3	23	42	113.33	18927: Scan 24317 (rt=64.3491) [\\qmcr.qmul.ac.uk\rfs\HAEMONC\Mass Spec Facility\MS Lab\Projects\2026\Ana_Levi\QE1_AnaLevi_Exp3_Sample1.raw]	GNB1(22-42, no_mod);	5.75664e+06	NA	100	GNB1;	Aldehyde_labelled	1	NA	HCC	JHH4	Aldehyde	Labelled
QE1_AnaLevi_Exp3_Sample1	7630	CALU_HUMAN	Calumenin OS=Homo sapiens OX=9606 GN=CALU PE=1 SV=2	EETKDWILPSDYDHAEAEAR	Unmodified	792.364	58.5513	3	0.00000000000000000000.0	-0.379096	-2.02184	-1.01092	58.5513	71.7929	494.667	1.9e-08	2.07e-07	77.17	71.1	3	252	271	77.17	16408: Scan 21548 (rt=58.5513) [\\qmcr.qmul.ac.uk\rfs\HAEMONC\Mass Spec Facility\MS Lab\Projects\2026\Ana_Levi\QE1_AnaLevi_Exp3_Sample1.raw]	CALU(251-271, no_mod);	16006740	NA	100	CALU;	Aldehyde_labelled	1	NA	HCC	JHH4	Aldehyde	Labelled
QE1_AnaLevi_Exp3_Sample1	43597	PIGT_HUMAN	GPI transamidase component PIG-T OS=Homo sapiens OX=9606 GN=PIGT PE=1 SV=1	EVVCTENLTPWKK	Unmodified	535.277	53.6837	3	0.0000000000000.0	1.06064	1.06064	1.06064	53.6837	53.6837	102	0.0014	0.0014	28.49	28.49	1	179	191	28.49	14306: Scan 19213 (rt=53.6837) [\\qmcr.qmul.ac.uk\rfs\HAEMONC\Mass Spec Facility\MS Lab\Projects\2026\Ana_Levi\QE1_AnaLevi_Exp3_Sample1.raw]	PIGT(178-191, no_mod);	2432981	NA	100	PIGT;	Aldehyde_labelled	1	NA	HCC	JHH4	Aldehyde	Labelled
QE1_AnaLevi_Exp3_Sample1	7148	C1TM_HUMAN	Monofunctional C1-tetrahydrofolate synthase, mitochondrial OS=Homo sapiens OX=9606 GN=MTHFD1L PE=1 SV=1	ASGLVPNVVVLVATVR	Unmodified	531.994	90.7081	3	0.0000000000000000.0	0.439433	-2.32272	-0.269041	90.7081	102.446	224.857	5.4e-07	7.86e-05	62.64	49.38	7	730	745	62.64	29902: Scan 36446 (rt=90.7081) [\\qmcr.qmul.ac.uk\rfs\HAEMONC\Mass Spec Facility\MS Lab\Projects\2026\Ana_Levi\QE1_AnaLevi_Exp3_Sample1.raw]	MTHFD1L(729-745, no_mod);	6.27512e+06	NA	100	MTHFD1L;	Aldehyde_labelled	1	NA	HCC	JHH4	Aldehyde	Labelled
QE1_AnaLevi_Exp3_Sample1	59960	SYT1_HUMAN	Synaptotagmin-1 OS=Homo sapiens OX=9606 GN=SYT1 PE=1 SV=1	YVPTAGKLTVVILEAK	Unmodified	568.009	68.4651	3	0.0000000000000000.0	-1.0582	-1.17577	-1.11698	68.4651	69.1011	156	0.00011	0.00021	39.46	37.26	2	283	298	12.53	20691: Scan 26267 (rt=68.4651) [\\qmcr.qmul.ac.uk\rfs\HAEMONC\Mass Spec Facility\MS Lab\Projects\2026\Ana_Levi\QE1_AnaLevi_Exp3_Sample1.raw]	SYT1(282-298, no_mod);	10286776	NA	100	SYT1;	Aldehyde_labelled	1	NA	HCC	JHH4	Aldehyde	Labelled
QE1_AnaLevi_Exp3_Sample1	26952	HYOU1_HUMAN	Hypoxia up-regulated protein 1 OS=Homo sapiens OX=9606 GN=HYOU1 PE=1 SV=1	SLAEDFAEQPIKDAVITVPVFFNQAER	Unmodified	759.393	96.0499	4	0.000000000000000000000000000.0	-1.18673	-1.18673	-1.18673	96.0499	96.0499	2110	9.2e-05	9.2e-05	40.34	40.34	1	159	185	40.34	31976: Scan 38774 (rt=96.0499) [\\qmcr.qmul.ac.uk\rfs\HAEMONC\Mass Spec Facility\MS Lab\Projects\2026\Ana_Levi\QE1_AnaLevi_Exp3_Sample1.raw]	HYOU1(158-185, no_mod);	1350133	NA	100	HYOU1;	Aldehyde_labelled	1	NA	HCC	JHH4	Aldehyde	Labelled
QE1_AnaLevi_Exp3_Sample1	10882	CNTP4_HUMAN	Contactin-associated protein-like 4 OS=Homo sapiens OX=9606 GN=CNTNAP4 PE=1 SV=3	TMQSDGILLHR	Oxidation (M)	429.556	38.4303	3	0.03000000000.0	0.466692	-0.622256	-0.077782	38.4303	38.5521	894.5	0.00054	0.00061	32.66	32.18	2	214	224	27.68	7575: Scan 11738 (rt=38.4303) [\\qmcr.qmul.ac.uk\rfs\HAEMONC\Mass Spec Facility\MS Lab\Projects\2026\Ana_Levi\QE1_AnaLevi_Exp3_Sample1.raw]	CNTNAP4(M215);	6639464	NA	100	CNTNAP4;	Aldehyde_labelled	1	NA	HCC	JHH4	Aldehyde	Labelled
QE1_AnaLevi_Exp3_Sample1	27203	IDHP_HUMAN	Isocitrate dehydrogenase [NADP], mitochondrial OS=Homo sapiens OX=9606 GN=IDH2 PE=1 SV=2	NILGGTVFREPIICK	Unmodified	858.974	67.7363	2	0.000000000000000.0	-2.7973	-3.84629	-3.3218	67.7363	68.3356	353	5e-08	3.48e-06	72.97	62.295	2	141	155	72.97	20384: Scan 25922 (rt=67.7363) [\\qmcr.qmul.ac.uk\rfs\HAEMONC\Mass Spec Facility\MS Lab\Projects\2026\Ana_Levi\QE1_AnaLevi_Exp3_Sample1.raw]	IDH2(140-155, no_mod);	5945211	NA	100	IDH2;	Aldehyde_labelled	1	NA	HCC	JHH4	Aldehyde	Labelled
QE1_AnaLevi_Exp3_Sample1	40916	P3H1_HUMAN	Prolyl 3-hydroxylase 1 OS=Homo sapiens OX=9606 GN=P3H1 PE=1 SV=2	LTNVAATSGDGYRGQTSPHTPNEK	Unmodified	834.403	34.0751	3	0.000000000000000000000000.0	-2.5198	-2.5198	-2.5198	34.0751	34.0751	553	0.0045	0.0045	23.47	23.47	1	489	512	23.47	5679: Scan 9616 (rt=34.0751) [\\qmcr.qmul.ac.uk\rfs\HAEMONC\Mass Spec Facility\MS Lab\Projects\2026\Ana_Levi\QE1_AnaLevi_Exp3_Sample1.raw]	P3H1(488-512, no_mod);	644442	NA	100	P3H1;	Aldehyde_labelled	1	NA	HCC	JHH4	Aldehyde	Labelled
QE1_AnaLevi_Exp3_Sample1	64136	TPIS_HUMAN	Triosephosphate isomerase OS=Homo sapiens OX=9606 GN=TPI1 PE=1 SV=4	KQSLGELIGTLNAAK	Unmodified	514.966	64.0837	3	0.000000000000000.0	4.41021	-3.43737	-0.311309	64.0837	93.4846	1394	0.00036	0.003838	34.4	26.686	5	19	33	30.97	18811: Scan 24191 (rt=64.0837) [\\qmcr.qmul.ac.uk\rfs\HAEMONC\Mass Spec Facility\MS Lab\Projects\2026\Ana_Levi\QE1_AnaLevi_Exp3_Sample1.raw]	TPI1(18-33, no_mod);	134293074	NA	100	TPI1;	Aldehyde_labelled	1	NA	HCC	JHH4	Aldehyde	Labelled
QE1_AnaLevi_Exp3_Sample1	53210	S12A2_HUMAN	Solute carrier family 12 member 2 OS=Homo sapiens OX=9606 GN=SLC12A2 PE=1 SV=1	LKEGLDISHLQGQEELLSSQEK	Unmodified	621.076	61.2497	4	0.0000000000000000000000.0	0.403181	-1.89495	-0.745885	61.2497	61.7762	1491.5	1.6e-06	1.13e-05	58	52.355	2	922	943	58	17576: Scan 22829 (rt=61.2497) [\\qmcr.qmul.ac.uk\rfs\HAEMONC\Mass Spec Facility\MS Lab\Projects\2026\Ana_Levi\QE1_AnaLevi_Exp3_Sample1.raw]	SLC12A2(921-943, no_mod);	9990591	NA	100	SLC12A2;	Aldehyde_labelled	1	NA	HCC	JHH4	Aldehyde	Labelled
QE1_AnaLevi_Exp3_Sample1	24791	HMCS1_HUMAN	Hydroxymethylglutaryl-CoA synthase, cytoplasmic OS=Homo sapiens OX=9606 GN=HMGCS1 PE=1 SV=2	LPATAAEPEAAVISNGEH	Deamidated (NQ)	889.442	56.9925	2	0.000000000000001000.0	9.06096	9.06096	9.06096	56.9925	56.9925	15	0.034	0.034	14.63	14.63	1	503	520	14.63	15741: Scan 20800 (rt=56.9925) [\\qmcr.qmul.ac.uk\rfs\HAEMONC\Mass Spec Facility\MS Lab\Projects\2026\Ana_Levi\QE1_AnaLevi_Exp3_Sample1.raw]	HMGCS1(N517);	815917	NA	100	HMGCS1;	Aldehyde_labelled	1	NA	HCC	JHH4	Aldehyde	Labelled
QE1_AnaLevi_Exp3_Sample1	6220	BASI_HUMAN	Basigin OS=Homo sapiens OX=9606 GN=BSG PE=1 SV=2	ILLTCSLNDSATEVTGHR	Unmodified	663	59.259	3	0.000000000000000000.0	-3.37364	-3.37364	-3.37364	59.259	59.259	2161	1.4e-08	1.4e-08	78.47	78.47	1	153	170	78.47	16718: Scan 21886 (rt=59.259) [\\qmcr.qmul.ac.uk\rfs\HAEMONC\Mass Spec Facility\MS Lab\Projects\2026\Ana_Levi\QE1_AnaLevi_Exp3_Sample1.raw]	BSG(152-170, no_mod);	5435823	NA	100	BSG;	Aldehyde_labelled	1	NA	HCC	JHH4	Aldehyde	Labelled
QE1_AnaLevi_Exp3_Sample1	5018	ASNS_HUMAN	Asparagine synthetase [glutamine-hydrolyzing] OS=Homo sapiens OX=9606 GN=ASNS PE=1 SV=4	KNTDSVVIFSGEGSDELTQGYIYFHKAPSPEK	Unmodified	886.685	68.6267	4	0.00000000000000000000000000000000.0	-2.9356	-2.9356	-2.9356	68.6267	68.6267	1570	1.1e-07	1.1e-07	69.41	69.41	1	354	385	69.41	20761: Scan 26342 (rt=68.6267) [\\qmcr.qmul.ac.uk\rfs\HAEMONC\Mass Spec Facility\MS Lab\Projects\2026\Ana_Levi\QE1_AnaLevi_Exp3_Sample1.raw]	ASNS(353-385, no_mod);	2350606	NA	100	ASNS;	Aldehyde_labelled	1	NA	HCC	JHH4	Aldehyde	Labelled
QE1_AnaLevi_Exp3_Sample1	2590	AGRL2_HUMAN	Adhesion G protein-coupled receptor L2 OS=Homo sapiens OX=9606 GN=ADGRL2 PE=1 SV=2	SGEAIINYANYHDTSPYR	Unmodified	1035.98	56.4654	2	0.000000000000000000.0	0.869589	0.869589	0.869589	56.4654	56.4654	1582	2.7e-09	2.7e-09	85.75	85.75	1	240	257	85.16	15515: Scan 20545 (rt=56.4654) [\\qmcr.qmul.ac.uk\rfs\HAEMONC\Mass Spec Facility\MS Lab\Projects\2026\Ana_Levi\QE1_AnaLevi_Exp3_Sample1.raw]	ADGRL2(239-257, no_mod);	1.68897e+06	NA	100	ADGRL2;	Aldehyde_labelled	1	NA	HCC	JHH4	Aldehyde	Labelled
QE1_AnaLevi_Exp3_Sample1	2950	AKA12_HUMAN	A-kinase anchor protein 12 OS=Homo sapiens OX=9606 GN=AKAP12 PE=1 SV=4	TQEVLQAVAEK	Unmodified	608.332	45.7303	2	0.00000000000.0	-0.658626	-3.37546	-1.46133	45.7303	59.0491	1215.75	0.00058	0.00179	32.37	29.365	4	1039	1049	22.2	10807: Scan 15344 (rt=45.7303) [\\qmcr.qmul.ac.uk\rfs\HAEMONC\Mass Spec Facility\MS Lab\Projects\2026\Ana_Levi\QE1_AnaLevi_Exp3_Sample1.raw]	AKAP12(1038-1049, no_mod);	1.22975e+07	NA	100	AKAP12;	Aldehyde_labelled	1	NA	HCC	JHH4	Aldehyde	Labelled
QE1_AnaLevi_Exp3_Sample1	2591	AGRL2_HUMAN	Adhesion G protein-coupled receptor L2 OS=Homo sapiens OX=9606 GN=ADGRL2 PE=1 SV=2	SGEAIINYANYHDTSPYR	Unmodified	690.988	56.4665	3	0.000000000000000000.0	0.193242	-0.821278	-0.418691	56.4665	56.8343	1245.33	1.2e-07	2.54e-06	69.09	59.8	3	240	257	69.09	15516: Scan 20546 (rt=56.4665) [\\qmcr.qmul.ac.uk\rfs\HAEMONC\Mass Spec Facility\MS Lab\Projects\2026\Ana_Levi\QE1_AnaLevi_Exp3_Sample1.raw]	ADGRL2(239-257, no_mod);	2.34188e+07	NA	100	ADGRL2;	Aldehyde_labelled	1	NA	HCC	JHH4	Aldehyde	Labelled
QE1_AnaLevi_Exp3_Sample1	41955	PCDH9_HUMAN	Protocadherin-9 OS=Homo sapiens OX=9606 GN=PCDH9 PE=1 SV=2	IDPVTGNITLEEKPAPTDVGLHR	Deamidated (NQ)	619.078	61.1116	4	0.00000010000000000000000.0	0.283139	-1.05166	-0.38426	61.1116	61.522	767	7.4e-07	7.87e-06	61.33	54.825	2	728	750	61.33	17516: Scan 22762 (rt=61.1116) [\\qmcr.qmul.ac.uk\rfs\HAEMONC\Mass Spec Facility\MS Lab\Projects\2026\Ana_Levi\QE1_AnaLevi_Exp3_Sample1.raw]	PCDH9(N734);	14722239	NA	100	PCDH9;	Aldehyde_labelled	1	NA	HCC	JHH4	Aldehyde	Labelled
QE1_AnaLevi_Exp3_Sample1	41954	PCDH9_HUMAN	Protocadherin-9 OS=Homo sapiens OX=9606 GN=PCDH9 PE=1 SV=2	EELPENVPIGNIPK	Unmodified	774.917	65.5894	2	0.00000000000000.0	0.775284	-1.8736	-0.697756	65.5894	71.957	554.8	7.2e-05	0.0019804	41.43	34.048	5	32	45	41.43	19463: Scan 24905 (rt=65.5894) [\\qmcr.qmul.ac.uk\rfs\HAEMONC\Mass Spec Facility\MS Lab\Projects\2026\Ana_Levi\QE1_AnaLevi_Exp3_Sample1.raw]	PCDH9(31-45, no_mod);	43988549	NA	100	PCDH9;	Aldehyde_labelled	1	NA	HCC	JHH4	Aldehyde	Labelled
QE1_AnaLevi_Exp3_Sample1	64148	TPIS_HUMAN	Triosephosphate isomerase OS=Homo sapiens OX=9606 GN=TPI1 PE=1 SV=4	QSLGELIGTLNAAKVPADTEVVCAPPTAYIDFAR	Unmodified	897.715	94.3644	4	0.0000000000000000000000000000000000.0	0.473956	-1.67278	-0.717903	94.3644	101.79	1533.5	2.8e-06	1.45e-05	55.48	49.57	4	20	53	55.48	31323: Scan 38037 (rt=94.3644) [\\qmcr.qmul.ac.uk\rfs\HAEMONC\Mass Spec Facility\MS Lab\Projects\2026\Ana_Levi\QE1_AnaLevi_Exp3_Sample1.raw]	TPI1(19-53, no_mod);	9527398	NA	100	TPI1;	Aldehyde_labelled	1	NA	HCC	JHH4	Aldehyde	Labelled
QE1_AnaLevi_Exp3_Sample1	12033	CSK21_HUMAN	Casein kinase II subunit alpha OS=Homo sapiens OX=9606 GN=CSNK2A1 PE=1 SV=1	GGPNIITLADIVKDPVSR	Deamidated (NQ)	622.688	79.3511	3	0.000100000000000000.0	9.22239	9.22239	9.22239	79.3511	79.3511	138	0.0025	0.0025	26.06	26.06	1	90	107	26.06	25339: Scan 31359 (rt=79.3511) [\\qmcr.qmul.ac.uk\rfs\HAEMONC\Mass Spec Facility\MS Lab\Projects\2026\Ana_Levi\QE1_AnaLevi_Exp3_Sample1.raw]	CSNK2A1(N93);	716811	NA	100	CSNK2A1;	Aldehyde_labelled	1	NA	HCC	JHH4	Aldehyde	Labelled
QE1_AnaLevi_Exp3_Sample1	30236	K2C6A_HUMAN	Keratin, type II cytoskeletal 6A OS=Homo sapiens OX=9606 GN=KRT6A PE=1 SV=3	TAAENEFVTLKK	Unmodified	450.913	41.5918	3	0.000000000000.0	0.666805	-1.48179	-0.277836	41.5918	42.4087	470.25	0.0002	0.0010725	36.9	31.2862	8	261	272	36.23	8967: Scan 13289 (rt=41.5918) [\\qmcr.qmul.ac.uk\rfs\HAEMONC\Mass Spec Facility\MS Lab\Projects\2026\Ana_Levi\QE1_AnaLevi_Exp3_Sample1.raw]	KRT6A(260-272, no_mod);	42259198	NA	100	KRT6B; KRT6A;	Aldehyde_labelled	1	NA	HCC	JHH4	Aldehyde	Labelled
QE1_AnaLevi_Exp3_Sample1	794	ABCE1_HUMAN	ATP-binding cassette sub-family E member 1 OS=Homo sapiens OX=9606 GN=ABCE1 PE=1 SV=1	LHRLPIPRPGEVLGLVGTNGIGK	Unmodified	599.109	70.53	4	0.00000000000000000000000.0	0.543386	0.543386	0.543386	70.53	70.53	376	8.1e-05	8.1e-05	40.94	40.94	1	94	116	40.94	21588: Scan 27249 (rt=70.53) [\\qmcr.qmul.ac.uk\rfs\HAEMONC\Mass Spec Facility\MS Lab\Projects\2026\Ana_Levi\QE1_AnaLevi_Exp3_Sample1.raw]	ABCE1(93-116, no_mod);	1.85361e+06	NA	100	ABCE1;	Aldehyde_labelled	1	NA	HCC	JHH4	Aldehyde	Labelled
QE1_AnaLevi_Exp3_Sample1	16986	EFTU_HUMAN	Elongation factor Tu, mitochondrial OS=Homo sapiens OX=9606 GN=TUFM PE=1 SV=3	KYEEIDNAPEER	Unmodified	746.848	32.1647	2	0.000000000000.0	-1.743	-1.743	-1.743	32.1647	32.1647	1645	2.8e-05	2.8e-05	45.49	45.49	1	94	105	45.49	4843: Scan 8678 (rt=32.1647) [\\qmcr.qmul.ac.uk\rfs\HAEMONC\Mass Spec Facility\MS Lab\Projects\2026\Ana_Levi\QE1_AnaLevi_Exp3_Sample1.raw]	TUFM(93-105, no_mod);	763255	NA	100	TUFM;	Aldehyde_labelled	1	NA	HCC	JHH4	Aldehyde	Labelled
QE1_AnaLevi_Exp3_Sample1	62020	TEN3_HUMAN	Teneurin-3 OS=Homo sapiens OX=9606 GN=TENM3 PE=1 SV=3	SDETGWTTFFDYDSEGR	Unmodified	1006.91	87.9697	2	0.00000000000000000.0	0.298239	0.298239	0.298239	87.9697	87.9697	1635	1.1e-06	1.1e-06	59.54	59.54	1	1621	1637	59.54	28813: Scan 35233 (rt=87.9697) [\\qmcr.qmul.ac.uk\rfs\HAEMONC\Mass Spec Facility\MS Lab\Projects\2026\Ana_Levi\QE1_AnaLevi_Exp3_Sample1.raw]	TENM3(1620-1637, no_mod);	859175	NA	100	TENM3;	Aldehyde_labelled	1	NA	HCC	JHH4	Aldehyde	Labelled
QE1_AnaLevi_Exp3_Sample1	56409	SND1_HUMAN	Staphylococcal nuclease domain-containing protein 1 OS=Homo sapiens OX=9606 GN=SND1 PE=1 SV=1	SASYKPVFVTEITDDLHFYVQDVETGTQLEK	Unmodified	890.692	93.8739	4	0.0000000000000000000000000000000.0	0.927294	-1.60169	-0.702496	93.8739	94.6719	734.667	8.2e-09	0.000140469	80.88	57.7333	3	679	709	80.88	31130: Scan 37824 (rt=93.8739) [\\qmcr.qmul.ac.uk\rfs\HAEMONC\Mass Spec Facility\MS Lab\Projects\2026\Ana_Levi\QE1_AnaLevi_Exp3_Sample1.raw]	SND1(678-709, no_mod);	3941918	NA	100	SND1;	Aldehyde_labelled	1	NA	HCC	JHH4	Aldehyde	Labelled
QE1_AnaLevi_Exp3_Sample1	32849	LPPRC_HUMAN	Leucine-rich PPR motif-containing protein, mitochondrial OS=Homo sapiens OX=9606 GN=LRPPRC PE=1 SV=3	RDYLKEAVTTLK	Unmodified	479.608	50.8352	3	0.000000000000.0	0.487532	-1.60189	-0.557179	50.8352	104.352	1946.5	7.3e-05	0.0027865	41.34	31.955	2	1117	1128	41.34	13029: Scan 17800 (rt=50.8352) [\\qmcr.qmul.ac.uk\rfs\HAEMONC\Mass Spec Facility\MS Lab\Projects\2026\Ana_Levi\QE1_AnaLevi_Exp3_Sample1.raw]	LRPPRC(1116-1128, no_mod);	21778034	NA	100	LRPPRC;	Aldehyde_labelled	1	NA	HCC	JHH4	Aldehyde	Labelled
QE1_AnaLevi_Exp3_Sample1	21557	GBB2_HUMAN	Guanine nucleotide-binding protein G(I)/G(S)/G(T) subunit beta-2 OS=Homo sapiens OX=9606 GN=GNB2 PE=1 SV=3	QTFIGHESDINAVAFFPNGYAFTTGSDDATCR	Unmodified	1170.53	84.7558	3	0.00000000000000000000000000000000.0	-0.256515	-2.39414	-1.32533	84.7558	85.0436	422	8.1e-09	1.16e-08	80.92	79.59	2	220	251	80.92	27536: Scan 33813 (rt=84.7558) [\\qmcr.qmul.ac.uk\rfs\HAEMONC\Mass Spec Facility\MS Lab\Projects\2026\Ana_Levi\QE1_AnaLevi_Exp3_Sample1.raw]	GNB2(219-251, no_mod);	5557737	NA	100	GNB2;	Aldehyde_labelled	1	NA	HCC	JHH4	Aldehyde	Labelled
QE1_AnaLevi_Exp3_Sample1	6248	BASI_HUMAN	Basigin OS=Homo sapiens OX=9606 GN=BSG PE=1 SV=2	RKPEDVLDDDDAGSAPLKSSGQHQNDK	Unmodified	731.349	34.7517	4	0.000000000000000000000000000.0	-0.992683	-3.79958	-2.37331	34.7517	35.0883	2283.67	1.3e-09	2.07e-08	88.82	80.7633	3	349	375	88.82	5974: Scan 9946 (rt=34.7517) [\\qmcr.qmul.ac.uk\rfs\HAEMONC\Mass Spec Facility\MS Lab\Projects\2026\Ana_Levi\QE1_AnaLevi_Exp3_Sample1.raw]	BSG(348-375, no_mod);	1.43153e+07	NA	100	BSG;	Aldehyde_labelled	1	NA	HCC	JHH4	Aldehyde	Labelled
QE1_AnaLevi_Exp3_Sample1	51077	RO60_HUMAN	RNA-binding protein RO60 OS=Homo sapiens OX=9606 GN=RO60 PE=1 SV=2	LGLENAEALIR	Unmodified	599.842	71.655	2	0.00000000000.0	-0.500972	-3.5068	-1.30253	71.655	72.1548	66.4	6.5e-05	0.000455	41.9	34.702	5	53	63	38.59	22076: Scan 27780 (rt=71.655) [\\qmcr.qmul.ac.uk\rfs\HAEMONC\Mass Spec Facility\MS Lab\Projects\2026\Ana_Levi\QE1_AnaLevi_Exp3_Sample1.raw]	RO60(52-63, no_mod);	11367601	NA	100	RO60;	Aldehyde_labelled	1	NA	HCC	JHH4	Aldehyde	Labelled
QE1_AnaLevi_Exp3_Sample1	44154	PLOD3_HUMAN	Multifunctional procollagen lysine hydroxylase and glycosyltransferase LH3 OS=Homo sapiens OX=9606 GN=PLOD3 PE=1 SV=1	VGVWNVPYISQAYVIR	Unmodified	622.008	88.0528	3	0.0000000000000000.0	-1.44927	-1.71766	-1.58346	88.0528	88.4853	496.5	0.00012	0.000235	39.22	36.875	2	453	468	39.22	28849: Scan 35272 (rt=88.0528) [\\qmcr.qmul.ac.uk\rfs\HAEMONC\Mass Spec Facility\MS Lab\Projects\2026\Ana_Levi\QE1_AnaLevi_Exp3_Sample1.raw]	PLOD3(452-468, no_mod);	3615044	NA	100	PLOD3;	Aldehyde_labelled	1	NA	HCC	JHH4	Aldehyde	Labelled
QE1_AnaLevi_Exp3_Sample1	62012	TEN3_HUMAN	Teneurin-3 OS=Homo sapiens OX=9606 GN=TENM3 PE=1 SV=3	LGGFTQENNTIDSGELDIGRR	Deamidated (NQ)	765.038	64.3524	3	0.000000010000000000000.0	-0.349025	-3.403	-1.99235	64.3524	64.6653	1377.33	3.4e-06	0.0006118	54.66	42.35	3	373	393	0.52	18929: Scan 24319 (rt=64.3524) [\\qmcr.qmul.ac.uk\rfs\HAEMONC\Mass Spec Facility\MS Lab\Projects\2026\Ana_Levi\QE1_AnaLevi_Exp3_Sample1.raw]	TENM3(N380);	12016413	NA	52.53	TENM3;	Aldehyde_labelled	1	NA	HCC	JHH4	Aldehyde	Labelled
QE1_AnaLevi_Exp3_Sample1	51807	RPOM_HUMAN	DNA-directed RNA polymerase, mitochondrial OS=Homo sapiens OX=9606 GN=POLRMT PE=1 SV=2	LHSEPILQDLSR	Unmodified	704.383	53.8068	2	0.000000000000.0	0.213257	-0.924115	-0.355429	53.8068	54.3228	196	0.00016	0.000185	37.86	37.35	2	1174	1185	37.86	14356: Scan 19269 (rt=53.8068) [\\qmcr.qmul.ac.uk\rfs\HAEMONC\Mass Spec Facility\MS Lab\Projects\2026\Ana_Levi\QE1_AnaLevi_Exp3_Sample1.raw]	POLRMT(1173-1185, no_mod);	3581474	NA	100	POLRMT;	Aldehyde_labelled	1	NA	HCC	JHH4	Aldehyde	Labelled
QE1_AnaLevi_Exp3_Sample1	1753	ACTB_HUMAN	Actin, cytoplasmic 1 OS=Homo sapiens OX=9606 GN=ACTB PE=1 SV=1	VAPEEHPVLLTEAPLNPK	Deamidated (NQ)	978.034	58.9751	2	0.000000000000000100.0	8.59757	4.0429	6.57612	58.9751	65.4456	2007	1.6e-05	0.0029965	47.92	32.8525	4	96	113	32.1	16595: Scan 21750 (rt=58.9751) [\\qmcr.qmul.ac.uk\rfs\HAEMONC\Mass Spec Facility\MS Lab\Projects\2026\Ana_Levi\QE1_AnaLevi_Exp3_Sample1.raw]	ACTB(N111);	1.54179e+07	NA	100	ACTB;	Aldehyde_labelled	1	NA	HCC	JHH4	Aldehyde	Labelled
QE1_AnaLevi_Exp3_Sample1	37110	NAMPT_HUMAN	Nicotinamide phosphoribosyltransferase OS=Homo sapiens OX=9606 GN=NAMPT PE=1 SV=1	TPAGNFVTLEEGKGDLEEYGQDLLHTVFK	Unmodified	802.651	95.6894	4	0.00000000000000000000000000000.0	-0.0935577	-0.935577	-0.514567	95.6894	102.254	75	1e-08	0.0013	79.87	52.825	2	435	463	79.87	31834: Scan 38618 (rt=95.6894) [\\qmcr.qmul.ac.uk\rfs\HAEMONC\Mass Spec Facility\MS Lab\Projects\2026\Ana_Levi\QE1_AnaLevi_Exp3_Sample1.raw]	NAMPT(434-463, no_mod);	547057	NA	100	NAMPT;	Aldehyde_labelled	1	NA	HCC	JHH4	Aldehyde	Labelled
QE1_AnaLevi_Exp3_Sample1	50042	RL18_HUMAN	Large ribosomal subunit protein eL18 OS=Homo sapiens OX=9606 GN=RPL18 PE=1 SV=2	RTNSTFNQVVLK	Unmodified	469.596	40.9411	3	0.000000000000.0	-1.13817	-1.13817	-1.13817	40.9411	40.9411	236	0.077	0.077	11.14	11.14	1	38	49	11.14	8681: Scan 12972 (rt=40.9411) [\\qmcr.qmul.ac.uk\rfs\HAEMONC\Mass Spec Facility\MS Lab\Projects\2026\Ana_Levi\QE1_AnaLevi_Exp3_Sample1.raw]	RPL18(37-49, no_mod);	2168698	NA	100	RPL18;	Aldehyde_labelled	1	NA	HCC	JHH4	Aldehyde	Labelled
QE1_AnaLevi_Exp3_Sample1	31739	LAMC3_HUMAN	Laminin subunit gamma-3 OS=Homo sapiens OX=9606 GN=LAMC3 PE=1 SV=3	TGQCTCRPGVTGQACDR	Unmodified	641.945	24.9366	3	0.00000000000000000.0	-0.36405	-2.28831	-1.19616	24.9366	25.2058	25.75	0.00081	0.0038025	30.94	25.8	4	933	949	30.94	1760: Scan 5188 (rt=24.9366) [\\qmcr.qmul.ac.uk\rfs\HAEMONC\Mass Spec Facility\MS Lab\Projects\2026\Ana_Levi\QE1_AnaLevi_Exp3_Sample1.raw]	LAMC3(932-949, no_mod);	1198530	NA	100	LAMC3;	Aldehyde_labelled	1	NA	HCC	JHH4	Aldehyde	Labelled
QE1_AnaLevi_Exp3_Sample1	23605	GT251_HUMAN	Procollagen galactosyltransferase 1 OS=Homo sapiens OX=9606 GN=COLGALT1 PE=1 SV=1	NAAHALPTTLGALER	Unmodified	767.92	54.6887	2	0.000000000000000.0	1.10834	-1.43432	-0.756279	54.6887	71.991	180	5.2e-05	0.0024304	42.88	31.344	5	62	76	41.75	14730: Scan 19686 (rt=54.6887) [\\qmcr.qmul.ac.uk\rfs\HAEMONC\Mass Spec Facility\MS Lab\Projects\2026\Ana_Levi\QE1_AnaLevi_Exp3_Sample1.raw]	COLGALT1(61-76, no_mod);	22522246	NA	100	COLGALT1;	Aldehyde_labelled	1	NA	HCC	JHH4	Aldehyde	Labelled
QE1_AnaLevi_Exp3_Sample1	5157	AT1A1_HUMAN	Sodium/potassium-transporting ATPase subunit alpha-1 OS=Homo sapiens OX=9606 GN=ATP1A1 PE=1 SV=1	VIMVTGDHPITAK	Unmodified	461.255	42.9366	3	0.0000000000000.0	0.0724247	-2.75214	-0.965663	42.9366	54.1438	1375.89	0.00019	0.00213111	37.21	29.9744	9	613	625	37.21	9559: Scan 13964 (rt=42.9366) [\\qmcr.qmul.ac.uk\rfs\HAEMONC\Mass Spec Facility\MS Lab\Projects\2026\Ana_Levi\QE1_AnaLevi_Exp3_Sample1.raw]	ATP1A1(612-625, no_mod);	1.89271e+08	NA	100	ATP1A1; ATP1A3; ATP1A2; ATP4A;	Aldehyde_labelled	1	NA	HCC	JHH4	Aldehyde	Labelled
QE1_AnaLevi_Exp3_Sample1	18165	EPCAM_HUMAN	Epithelial cell adhesion molecule OS=Homo sapiens OX=9606 GN=EPCAM PE=1 SV=2	AKPEGALQNNDGLYDPDCDESGLFK	Unmodified	918.415	65.4663	3	0.0000000000000000000000000.0	-0.109003	-3.92409	-2.34961	65.4663	65.7757	188.333	2.8e-06	9.23e-06	55.58	51.9067	3	82	106	55.58	19408: Scan 24845 (rt=65.4663) [\\qmcr.qmul.ac.uk\rfs\HAEMONC\Mass Spec Facility\MS Lab\Projects\2026\Ana_Levi\QE1_AnaLevi_Exp3_Sample1.raw]	EPCAM(81-106, no_mod);	7.09675e+06	NA	100	EPCAM;	Aldehyde_labelled	1	NA	HCC	JHH4	Aldehyde	Labelled
QE1_AnaLevi_Exp3_Sample1	20476	FPRP_HUMAN	Prostaglandin F2 receptor negative regulator OS=Homo sapiens OX=9606 GN=PTGFRN PE=1 SV=2	CSTPSTDATVQGNYEDTVQVK	Deamidated (NQ)	1151.02	51.5923	2	0.000000000010000000000.0	3.73911	3.73911	3.73911	51.5923	51.5923	818	3.4e-07	3.4e-07	64.65	64.65	1	119	139	0.8	13372: Scan 18178 (rt=51.5923) [\\qmcr.qmul.ac.uk\rfs\HAEMONC\Mass Spec Facility\MS Lab\Projects\2026\Ana_Levi\QE1_AnaLevi_Exp3_Sample1.raw]	PTGFRN(Q129);	1.42124e+06	NA	54.58	PTGFRN;	Aldehyde_labelled	1	NA	HCC	JHH4	Aldehyde	Labelled
QE1_AnaLevi_Exp3_Sample1	51048	RNT2_HUMAN	Ribonuclease T2 OS=Homo sapiens OX=9606 GN=RNASET2 PE=1 SV=2	ELDLNSVLLK	Unmodified	572.335	76.7447	2	0.0000000000.0	0.612609	-1.1377	-0.109394	76.7447	84.3365	78.75	0.0011	0.003075	29.48	25.865	4	144	153	24.63	24249: Scan 30165 (rt=76.7447) [\\qmcr.qmul.ac.uk\rfs\HAEMONC\Mass Spec Facility\MS Lab\Projects\2026\Ana_Levi\QE1_AnaLevi_Exp3_Sample1.raw]	RNASET2(143-153, no_mod);	11023850	NA	100	RNASET2;	Aldehyde_labelled	1	NA	HCC	JHH4	Aldehyde	Labelled
QE1_AnaLevi_Exp3_Sample1	40117	OAT_HUMAN	Ornithine aminotransferase, mitochondrial OS=Homo sapiens OX=9606 GN=OAT PE=1 SV=1	VAIAALEVLEEENLAENADKLGIILR	Unmodified	936.19	100.249	3	0.00000000000000000000000000.0	-0.463367	-0.463367	-0.463367	100.249	100.249	247	3.8e-09	3.8e-09	84.21	84.21	1	332	357	84.21	33595: Scan 40596 (rt=100.249) [\\qmcr.qmul.ac.uk\rfs\HAEMONC\Mass Spec Facility\MS Lab\Projects\2026\Ana_Levi\QE1_AnaLevi_Exp3_Sample1.raw]	OAT(331-357, no_mod);	967758	NA	100	OAT;	Aldehyde_labelled	1	NA	HCC	JHH4	Aldehyde	Labelled
QE1_AnaLevi_Exp3_Sample1	20475	FPRP_HUMAN	Prostaglandin F2 receptor negative regulator OS=Homo sapiens OX=9606 GN=PTGFRN PE=1 SV=2	TANDAVELHIKNVQPSDQGHYK	Unmodified	616.811	40.4255	4	0.0000000000000000000000.0	1.17732	-1.33971	-0.189454	40.4255	41.0556	618.667	0.0002	0.00617333	36.98	29.7633	3	97	118	36.98	8451: Scan 12717 (rt=40.4255) [\\qmcr.qmul.ac.uk\rfs\HAEMONC\Mass Spec Facility\MS Lab\Projects\2026\Ana_Levi\QE1_AnaLevi_Exp3_Sample1.raw]	PTGFRN(96-118, no_mod);	11105177	NA	100	PTGFRN;	Aldehyde_labelled	1	NA	HCC	JHH4	Aldehyde	Labelled
QE1_AnaLevi_Exp3_Sample1	14082	DHC24_HUMAN	Delta(24)-sterol reductase OS=Homo sapiens OX=9606 GN=DHCR24 PE=1 SV=2	EGLEYIPLR	Unmodified	545.3	66.4821	2	0.000000000.0	0.734898	-1.65352	-0.661408	66.4821	66.9759	27.8	0.00037	0.011954	34.28	27.698	5	317	325	25.9	19845: Scan 25324 (rt=66.4821) [\\qmcr.qmul.ac.uk\rfs\HAEMONC\Mass Spec Facility\MS Lab\Projects\2026\Ana_Levi\QE1_AnaLevi_Exp3_Sample1.raw]	DHCR24(316-325, no_mod);	6.00966e+06	NA	100	DHCR24;	Aldehyde_labelled	1	NA	HCC	JHH4	Aldehyde	Labelled
QE1_AnaLevi_Exp3_Sample1	1767	ACTC_HUMAN	Actin, alpha cardiac muscle 1 OS=Homo sapiens OX=9606 GN=ACTC1 PE=1 SV=1	GILTLKYPIEHGIITNWDDMEK	Oxidation (M)	651.336	72.6076	4	0.0000000000000000000300.0	-0.499747	-0.768842	-0.634295	72.6076	73.3543	1014	0.0044	0.0342	23.58	17.75	2	65	86	23.58	22492: Scan 28236 (rt=72.6076) [\\qmcr.qmul.ac.uk\rfs\HAEMONC\Mass Spec Facility\MS Lab\Projects\2026\Ana_Levi\QE1_AnaLevi_Exp3_Sample1.raw]	ACTC1(M84);	1.40976e+07	NA	100	ACTC1;	Aldehyde_labelled	1	NA	HCC	JHH4	Aldehyde	Labelled
QE1_AnaLevi_Exp3_Sample1	37647	NDUS1_HUMAN	NADH-ubiquinone oxidoreductase 75 kDa subunit, mitochondrial OS=Homo sapiens OX=9606 GN=NDUFS1 PE=1 SV=3	IASQVAALDLGYKPGVEAIR	Unmodified	691.056	66.7138	3	0.00000000000000000000.0	1.25595	-4.54074	-1.34048	66.7138	67.3215	101.25	8.1e-06	0.000397025	50.9	38.65	4	519	538	50.9	19938: Scan 25430 (rt=66.7138) [\\qmcr.qmul.ac.uk\rfs\HAEMONC\Mass Spec Facility\MS Lab\Projects\2026\Ana_Levi\QE1_AnaLevi_Exp3_Sample1.raw]	NDUFS1(518-538, no_mod);	5139919	NA	100	NDUFS1;	Aldehyde_labelled	1	NA	HCC	JHH4	Aldehyde	Labelled
QE1_AnaLevi_Exp3_Sample1	18330	EPHB2_HUMAN	Ephrin type-B receptor 2 OS=Homo sapiens OX=9606 GN=EPHB2 PE=1 SV=5	IYIDPFTYEDPNEAVR	Unmodified	971.465	80.2245	2	0.0000000000000000.0	0.875875	-1.59718	-0.343481	80.2245	80.5819	218	4.6e-06	3.29e-05	53.38	46.73	3	595	610	53.38	25690: Scan 31766 (rt=80.2245) [\\qmcr.qmul.ac.uk\rfs\HAEMONC\Mass Spec Facility\MS Lab\Projects\2026\Ana_Levi\QE1_AnaLevi_Exp3_Sample1.raw]	EPHB2(594-610, no_mod);	3.4836e+06	NA	100	EPHB2;	Aldehyde_labelled	1	NA	HCC	JHH4	Aldehyde	Labelled
QE1_AnaLevi_Exp3_Sample1	27998	IGSF3_HUMAN	Immunoglobulin superfamily member 3 OS=Homo sapiens OX=9606 GN=IGSF3 PE=1 SV=3	LHTVGEPVEFR	Unmodified	428.563	45.2936	3	0.00000000000.0	0.155925	0.155925	0.155925	45.2936	45.2936	296	0.038	0.038	14.26	14.26	1	291	301	8.39	10611: Scan 15128 (rt=45.2936) [\\qmcr.qmul.ac.uk\rfs\HAEMONC\Mass Spec Facility\MS Lab\Projects\2026\Ana_Levi\QE1_AnaLevi_Exp3_Sample1.raw]	IGSF3(290-301, no_mod);	8256258	NA	100	IGSF3;	Aldehyde_labelled	1	NA	HCC	JHH4	Aldehyde	Labelled
QE1_AnaLevi_Exp3_Sample1	19048	F234A_HUMAN	Protein FAM234A OS=Homo sapiens OX=9606 GN=FAM234A PE=1 SV=1	EEVSGHLYSGSTGHQIGLR	Deamidated (NQ)	676.668	43.7545	3	0.0000000000000010000.0	7.1042	5.62416	6.36418	43.7545	43.9836	288.5	0.00058	0.00254	32.35	27.905	2	235	253	32.35	9929: Scan 14371 (rt=43.7545) [\\qmcr.qmul.ac.uk\rfs\HAEMONC\Mass Spec Facility\MS Lab\Projects\2026\Ana_Levi\QE1_AnaLevi_Exp3_Sample1.raw]	FAM234A(Q249);	7.04918e+06	NA	100	FAM234A;	Aldehyde_labelled	1	NA	HCC	JHH4	Aldehyde	Labelled
QE1_AnaLevi_Exp3_Sample1	46990	PTPRF_HUMAN	Receptor-type tyrosine-protein phosphatase F OS=Homo sapiens OX=9606 GN=PTPRF PE=1 SV=2	TAQSTPSAPPQKVMCVSMGSTTVR	2 Oxidation (M)	851.743	36.9188	3	0.000000000000030003000000.0	1.44973	1.44973	1.44973	36.9188	36.9188	500	0.019	0.019	17.17	17.17	1	601	624	17.17	6915: Scan 11013 (rt=36.9188) [\\qmcr.qmul.ac.uk\rfs\HAEMONC\Mass Spec Facility\MS Lab\Projects\2026\Ana_Levi\QE1_AnaLevi_Exp3_Sample1.raw]	PTPRF(M614);PTPRF(M618);	2031570	NA	100	PTPRF;	Aldehyde_labelled	1	NA	HCC	JHH4	Aldehyde	Labelled
QE1_AnaLevi_Exp3_Sample1	31683	LAMB2_HUMAN	Laminin subunit beta-2 OS=Homo sapiens OX=9606 GN=LAMB2 PE=1 SV=2	TCSECQELHWGDPGLQCHACDCDSR	Deamidated (NQ)	770.545	50.7305	4	0.0000000000000001000000000.0	3.18374	2.33907	2.76141	50.7305	63.7312	206	0.023	0.0465	16.32	13.925	2	1124	1148	1.85	12982: Scan 17748 (rt=50.7305) [\\qmcr.qmul.ac.uk\rfs\HAEMONC\Mass Spec Facility\MS Lab\Projects\2026\Ana_Levi\QE1_AnaLevi_Exp3_Sample1.raw]	LAMB2(Q1139);	5920027	NA	88.05	LAMB2;	Aldehyde_labelled	1	NA	HCC	JHH4	Aldehyde	Labelled
QE1_AnaLevi_Exp3_Sample1	8699	CD166_HUMAN	CD166 antigen OS=Homo sapiens OX=9606 GN=ALCAM PE=1 SV=2	NAIKEGDNITLK	Deamidated (NQ)	439.573	38.6995	3	0.000000010000.0	0	-0.228016	-0.114008	38.6995	39.1007	4450.5	0.0015	0.00235	28.32	26.65	2	258	269	25.69	7687: Scan 11868 (rt=38.6995) [\\qmcr.qmul.ac.uk\rfs\HAEMONC\Mass Spec Facility\MS Lab\Projects\2026\Ana_Levi\QE1_AnaLevi_Exp3_Sample1.raw]	ALCAM(N265);	41907092	NA	99.74	ALCAM;	Aldehyde_labelled	1	NA	HCC	JHH4	Aldehyde	Labelled
QE1_AnaLevi_Exp3_Sample1	18177	EPCR_HUMAN	Endothelial protein C receptor OS=Homo sapiens OX=9606 GN=PROCR PE=1 SV=1	EFLEDTCVQYVQK	Unmodified	829.888	62.3652	2	0.0000000000000.0	-0.120644	-6.99737	-2.79895	62.3652	68.665	316.6	1.7e-05	0.0039958	47.68	35.076	5	180	192	45.54	18058: Scan 23360 (rt=62.3652) [\\qmcr.qmul.ac.uk\rfs\HAEMONC\Mass Spec Facility\MS Lab\Projects\2026\Ana_Levi\QE1_AnaLevi_Exp3_Sample1.raw]	PROCR(179-192, no_mod);	4.25239e+07	NA	100	PROCR;	Aldehyde_labelled	1	NA	HCC	JHH4	Aldehyde	Labelled
QE1_AnaLevi_Exp3_Sample1	18176	EPCR_HUMAN	Endothelial protein C receptor OS=Homo sapiens OX=9606 GN=PROCR PE=1 SV=1	TQSGLQSYLLQFHGLVR	Unmodified	974.024	78.2676	2	0.00000000000000000.0	-1.64437	-2.261	-1.95269	78.2676	78.7147	573.5	4.6e-10	1.77e-08	93.4	83.985	2	82	98	87.25	24888: Scan 30865 (rt=78.2676) [\\qmcr.qmul.ac.uk\rfs\HAEMONC\Mass Spec Facility\MS Lab\Projects\2026\Ana_Levi\QE1_AnaLevi_Exp3_Sample1.raw]	PROCR(81-98, no_mod);	11425787	NA	100	PROCR;	Aldehyde_labelled	1	NA	HCC	JHH4	Aldehyde	Labelled
QE1_AnaLevi_Exp3_Sample1	60945	TBB6_HUMAN	Tubulin beta-6 chain OS=Homo sapiens OX=9606 GN=TUBB6 PE=1 SV=1	MREIVHIQAGQCGNQIGTK	2 Deamidated (NQ)	536.268	41.1976	4	0.0000000000000110000.0	3.6898	3.6898	3.6898	41.1976	41.1976	785	8.7e-05	8.7e-05	40.63	40.63	1	1	19	0.52	8795: Scan 13097 (rt=41.1976) [\\qmcr.qmul.ac.uk\rfs\HAEMONC\Mass Spec Facility\MS Lab\Projects\2026\Ana_Levi\QE1_AnaLevi_Exp3_Sample1.raw]	TUBB6(N14);TUBB6(Q15);	3126487	NA	36.03	TUBB6;	Aldehyde_labelled	1	NA	HCC	JHH4	Aldehyde	Labelled
QE1_AnaLevi_Exp3_Sample1	54021	SATT_HUMAN	Neutral amino acid transporter A OS=Homo sapiens OX=9606 GN=SLC1A4 PE=1 SV=1	NLFPSNLVVAAFR	Unmodified	724.406	89.5964	2	0.0000000000000.0	-0.622063	-1.45148	-1.03677	89.5964	90.1947	1055.5	7.2e-06	7.86e-05	51.42	44.89	2	177	189	51.42	29461: Scan 35955 (rt=89.5964) [\\qmcr.qmul.ac.uk\rfs\HAEMONC\Mass Spec Facility\MS Lab\Projects\2026\Ana_Levi\QE1_AnaLevi_Exp3_Sample1.raw]	SLC1A4(176-189, no_mod);	36375075	NA	100	SLC1A4;	Aldehyde_labelled	1	NA	HCC	JHH4	Aldehyde	Labelled
QE1_AnaLevi_Exp3_Sample1	3964	ANXA1_HUMAN	Annexin A1 OS=Homo sapiens OX=9606 GN=ANXA1 PE=1 SV=2	CLTAIVK	Unmodified	402.736	41.7974	2	0.0000000.0	0.497848	-4.48064	-0.995697	41.7974	58.53	2503.6	0.0029	0.00792	25.45	21.852	5	263	269	17.83	9062: Scan 13393 (rt=41.7974) [\\qmcr.qmul.ac.uk\rfs\HAEMONC\Mass Spec Facility\MS Lab\Projects\2026\Ana_Levi\QE1_AnaLevi_Exp3_Sample1.raw]	ANXA1(262-269, no_mod);	1.3384e+08	NA	100	ANXA1;	Aldehyde_labelled	1	NA	HCC	JHH4	Aldehyde	Labelled
QE1_AnaLevi_Exp3_Sample1	10893	CNTP4_HUMAN	Contactin-associated protein-like 4 OS=Homo sapiens OX=9606 GN=CNTNAP4 PE=1 SV=3	SENVDSAEAVLKSELNIQNAVNENQK	Unmodified	948.464	73.8047	3	0.00000000000000000000000000.0	-7.70477	-8.68986	-8.19731	73.8047	74.1348	1213.5	0.0003	0.00865	35.25	26.46	2	1279	1304	22.09	23000: Scan 28801 (rt=73.8047) [\\qmcr.qmul.ac.uk\rfs\HAEMONC\Mass Spec Facility\MS Lab\Projects\2026\Ana_Levi\QE1_AnaLevi_Exp3_Sample1.raw]	CNTNAP4(1278-1304, no_mod);	6.65783e+06	NA	100	CNTNAP4;	Aldehyde_labelled	1	NA	HCC	JHH4	Aldehyde	Labelled
QE1_AnaLevi_Exp3_Sample1	7698	CALX_HUMAN	Calnexin OS=Homo sapiens OX=9606 GN=CANX PE=1 SV=2	RIVDDWANDGWGLKK	Unmodified	591.64	59.3753	3	0.000000000000000.0	-1.29804	-2.14459	-1.78716	59.3753	70.3047	794	6.2e-06	6.16e-05	52.1	46.8767	3	445	459	52.1	16771: Scan 21943 (rt=59.3753) [\\qmcr.qmul.ac.uk\rfs\HAEMONC\Mass Spec Facility\MS Lab\Projects\2026\Ana_Levi\QE1_AnaLevi_Exp3_Sample1.raw]	CANX(444-459, no_mod);	22384120	NA	100	CANX;	Aldehyde_labelled	1	NA	HCC	JHH4	Aldehyde	Labelled
QE1_AnaLevi_Exp3_Sample1	41105	P5CS_HUMAN	Delta-1-pyrroline-5-carboxylate synthase OS=Homo sapiens OX=9606 GN=ALDH18A1 PE=1 SV=2	VSGHVITDIVEGKK	Unmodified	494.614	46.2043	3	0.00000000000000.0	-2.76873	-2.76873	-2.76873	46.2043	46.2043	751	0.00018	0.00018	37.47	37.47	1	335	348	37.47	11009: Scan 15568 (rt=46.2043) [\\qmcr.qmul.ac.uk\rfs\HAEMONC\Mass Spec Facility\MS Lab\Projects\2026\Ana_Levi\QE1_AnaLevi_Exp3_Sample1.raw]	ALDH18A1(334-348, no_mod);	3458730	NA	100	ALDH18A1;	Aldehyde_labelled	1	NA	HCC	JHH4	Aldehyde	Labelled
QE1_AnaLevi_Exp3_Sample1	44416	PMVK_HUMAN	Phosphomevalonate kinase OS=Homo sapiens OX=9606 GN=PMVK PE=1 SV=3	LEEQLENLIEFIR	Unmodified	549.298	96.9409	3	0.0000000000000.0	0.182385	0.182385	0.182385	96.9409	96.9409	50	0.0029	0.0029	25.41	25.41	1	177	189	25.41	32302: Scan 39150 (rt=96.9409) [\\qmcr.qmul.ac.uk\rfs\HAEMONC\Mass Spec Facility\MS Lab\Projects\2026\Ana_Levi\QE1_AnaLevi_Exp3_Sample1.raw]	PMVK(176-189, no_mod);	378703	NA	100	PMVK;	Aldehyde_labelled	1	NA	HCC	JHH4	Aldehyde	Labelled
QE1_AnaLevi_Exp3_Sample1	43319	PGK1_HUMAN	Phosphoglycerate kinase 1 OS=Homo sapiens OX=9606 GN=PGK1 PE=1 SV=3	QIVWNGPVGVFEWEAFAR	Unmodified	702.358	101.201	3	0.000000000000000000.0	0.285164	-1.18818	-0.45151	101.201	101.839	1195.5	5.6e-05	7.8e-05	42.51	41.175	2	333	350	42.51	33953: Scan 41009 (rt=101.201) [\\qmcr.qmul.ac.uk\rfs\HAEMONC\Mass Spec Facility\MS Lab\Projects\2026\Ana_Levi\QE1_AnaLevi_Exp3_Sample1.raw]	PGK1(332-350, no_mod);	1594611	NA	100	PGK1;	Aldehyde_labelled	1	NA	HCC	JHH4	Aldehyde	Labelled
QE1_AnaLevi_Exp3_Sample1	51338	ROBO2_HUMAN	Roundabout homolog 2 OS=Homo sapiens OX=9606 GN=ROBO2 PE=1 SV=2	GRYDIKDDYTLR	Unmodified	757.885	43.4796	2	0.000000000000.0	2.90668	0.264244	1.58546	43.4796	49.7679	1395.5	1.6e-05	0.001708	48.08	36.37	2	268	279	46.23	9806: Scan 14233 (rt=43.4796) [\\qmcr.qmul.ac.uk\rfs\HAEMONC\Mass Spec Facility\MS Lab\Projects\2026\Ana_Levi\QE1_AnaLevi_Exp3_Sample1.raw]	ROBO2(267-279, no_mod);	4644130	NA	100	ROBO2;	Aldehyde_labelled	1	NA	HCC	JHH4	Aldehyde	Labelled
QE1_AnaLevi_Exp3_Sample1	54257	SC6A9_HUMAN	Sodium- and chloride-dependent glycine transporter 1 OS=Homo sapiens OX=9606 GN=SLC6A9 PE=1 SV=3	YAPTIAPSPEDGFEVQPLHPDKAQIPIVGSNGSSR	3 Deamidated (NQ)	920.213	74.8037	4	0.00000000000000010000000100000010000.0	9.38319	9.38319	9.38319	74.8037	74.8037	70	0.0082	0.0082	20.84	20.84	1	666	700	20.84	23436: Scan 29275 (rt=74.8037) [\\qmcr.qmul.ac.uk\rfs\HAEMONC\Mass Spec Facility\MS Lab\Projects\2026\Ana_Levi\QE1_AnaLevi_Exp3_Sample1.raw]	SLC6A9(Q681);SLC6A9(Q689);SLC6A9(N696);	1224215	NA	100	SLC6A9;	Aldehyde_labelled	1	NA	HCC	JHH4	Aldehyde	Labelled
QE1_AnaLevi_Exp3_Sample1	22244	GLGB_HUMAN	1,4-alpha-glucan-branching enzyme OS=Homo sapiens OX=9606 GN=GBE1 PE=1 SV=3	VASYKHFTCNVLPR	Unmodified	564.626	44.4805	3	0.00000000000000.0	-0.887122	-4.96788	-2.9275	44.4805	45.4079	271.5	4.9e-06	9.45e-06	53.09	50.745	2	213	226	53.09	10247: Scan 14728 (rt=44.4805) [\\qmcr.qmul.ac.uk\rfs\HAEMONC\Mass Spec Facility\MS Lab\Projects\2026\Ana_Levi\QE1_AnaLevi_Exp3_Sample1.raw]	GBE1(212-226, no_mod);	7.43481e+06	NA	100	GBE1;	Aldehyde_labelled	1	NA	HCC	JHH4	Aldehyde	Labelled
QE1_AnaLevi_Exp3_Sample1	16007	ECH1_HUMAN	Delta(3,5)-Delta(2,4)-dienoyl-CoA isomerase, mitochondrial OS=Homo sapiens OX=9606 GN=ECH1 PE=1 SV=2	EVDVGLAADVGTLQR	Unmodified	771.909	68.3489	2	0.000000000000000.0	0.583731	-2.27007	-0.843168	68.3489	74.74	376.5	8e-06	8.2e-06	50.97	50.855	2	197	211	43.42	20646: Scan 26214 (rt=68.3489) [\\qmcr.qmul.ac.uk\rfs\HAEMONC\Mass Spec Facility\MS Lab\Projects\2026\Ana_Levi\QE1_AnaLevi_Exp3_Sample1.raw]	ECH1(196-211, no_mod);	11492637	NA	100	ECH1;	Aldehyde_labelled	1	NA	HCC	JHH4	Aldehyde	Labelled
QE1_AnaLevi_Exp3_Sample1	41157	PA2G4_HUMAN	Proliferation-associated protein 2G4 OS=Homo sapiens OX=9606 GN=PA2G4 PE=1 SV=3	HELLQPFNVLYEK	Unmodified	815.435	71.345	2	0.0000000000000.0	0.67532	-3.19242	-0.521839	71.345	88.8783	656.5	2.7e-08	3.07e-07	75.77	67.94	4	299	311	74.98	21937: Scan 27629 (rt=71.345) [\\qmcr.qmul.ac.uk\rfs\HAEMONC\Mass Spec Facility\MS Lab\Projects\2026\Ana_Levi\QE1_AnaLevi_Exp3_Sample1.raw]	PA2G4(298-311, no_mod);	37984830	NA	100	PA2G4;	Aldehyde_labelled	1	NA	HCC	JHH4	Aldehyde	Labelled
QE1_AnaLevi_Exp3_Sample1	28034	IGSF8_HUMAN	Immunoglobulin superfamily member 8 OS=Homo sapiens OX=9606 GN=IGSF8 PE=1 SV=1	HTHLAVSFGR	Unmodified	375.537	34.9357	3	0.0000000000.0	-0.178001	-0.178001	-0.178001	34.9357	34.9357	667	0.0054	0.0054	22.69	22.69	1	195	204	15.75	6055: Scan 10037 (rt=34.9357) [\\qmcr.qmul.ac.uk\rfs\HAEMONC\Mass Spec Facility\MS Lab\Projects\2026\Ana_Levi\QE1_AnaLevi_Exp3_Sample1.raw]	IGSF8(194-204, no_mod);	6162322	NA	100	IGSF8;	Aldehyde_labelled	1	NA	HCC	JHH4	Aldehyde	Labelled
QE1_AnaLevi_Exp3_Sample1	10901	CNTP4_HUMAN	Contactin-associated protein-like 4 OS=Homo sapiens OX=9606 GN=CNTNAP4 PE=1 SV=3	LVNKQDGTPLSWWVGR	Unmodified	619.332	71.563	3	0.0000000000000000.0	1.94073	-0.323455	0.603782	71.563	72.1844	618.8	5.6e-05	0.0005338	42.49	36.09	5	689	704	42.43	22036: Scan 27736 (rt=71.563) [\\qmcr.qmul.ac.uk\rfs\HAEMONC\Mass Spec Facility\MS Lab\Projects\2026\Ana_Levi\QE1_AnaLevi_Exp3_Sample1.raw]	CNTNAP4(688-704, no_mod);	1.53278e+07	NA	100	CNTNAP4;	Aldehyde_labelled	1	NA	HCC	JHH4	Aldehyde	Labelled
QE1_AnaLevi_Exp3_Sample1	29367	ITB1_HUMAN	Integrin beta-1 OS=Homo sapiens OX=9606 GN=ITGB1 PE=1 SV=2	CHEGNGTFECGACR	Deamidated (NQ)	552.537	28.6708	3	0.00001000000000.0	-0.785692	-1.32963	-1.12817	28.6708	28.9414	5056	0.00022	0.00057	36.67	33.4633	3	477	490	36.67	3366: Scan 6997 (rt=28.6708) [\\qmcr.qmul.ac.uk\rfs\HAEMONC\Mass Spec Facility\MS Lab\Projects\2026\Ana_Levi\QE1_AnaLevi_Exp3_Sample1.raw]	ITGB1(N481);	8879663	NA	100	ITGB1;	Aldehyde_labelled	1	NA	HCC	JHH4	Aldehyde	Labelled
QE1_AnaLevi_Exp3_Sample1	68492	XRCC5_HUMAN	X-ray repair cross-complementing protein 5 OS=Homo sapiens OX=9606 GN=XRCC5 PE=1 SV=3	LGGHGPSFPLKGITEQQK	Unmodified	474.26	48.4933	4	0.000000000000000000.0	2.06021	0.105652	1.08293	48.4933	49.2086	844.5	8.5e-05	0.0015925	40.71	32.93	2	185	202	40.71	12003: Scan 16659 (rt=48.4933) [\\qmcr.qmul.ac.uk\rfs\HAEMONC\Mass Spec Facility\MS Lab\Projects\2026\Ana_Levi\QE1_AnaLevi_Exp3_Sample1.raw]	XRCC5(184-202, no_mod);	12132813	NA	100	XRCC5;	Aldehyde_labelled	1	NA	HCC	JHH4	Aldehyde	Labelled
QE1_AnaLevi_Exp3_Sample1	31681	LAMB2_HUMAN	Laminin subunit beta-2 OS=Homo sapiens OX=9606 GN=LAMB2 PE=1 SV=2	LPYGGQCRPCPCPEGPGSQR	Unmodified	758.338	39.911	3	0.00000000000000000000.0	0.440142	-1.5405	-0.806927	39.911	52.3427	301.667	4.2e-05	0.000242333	43.74	39.7983	6	918	937	43.74	8217: Scan 12462 (rt=39.911) [\\qmcr.qmul.ac.uk\rfs\HAEMONC\Mass Spec Facility\MS Lab\Projects\2026\Ana_Levi\QE1_AnaLevi_Exp3_Sample1.raw]	LAMB2(917-937, no_mod);	28689596	NA	100	LAMB2;	Aldehyde_labelled	1	NA	HCC	JHH4	Aldehyde	Labelled
QE1_AnaLevi_Exp3_Sample1	54036	SATT_HUMAN	Neutral amino acid transporter A OS=Homo sapiens OX=9606 GN=SLC1A4 PE=1 SV=1	TYATDYKVVTQNSSSGNVTHEK	2 Deamidated (NQ)	608.539	42.3777	4	0.0000000000010000100000.0	3.29202	3.29202	3.29202	42.3777	42.3777	1101	6.7e-05	6.7e-05	41.73	41.73	1	190	211	11.23	9316: Scan 13691 (rt=42.3777) [\\qmcr.qmul.ac.uk\rfs\HAEMONC\Mass Spec Facility\MS Lab\Projects\2026\Ana_Levi\QE1_AnaLevi_Exp3_Sample1.raw]	SLC1A4(N201);SLC1A4(N206);	2315405	NA	92.99	SLC1A4;	Aldehyde_labelled	1	NA	HCC	JHH4	Aldehyde	Labelled
QE1_AnaLevi_Exp3_Sample1	29250	ITAV_HUMAN	Integrin alpha-V OS=Homo sapiens OX=9606 GN=ITGAV PE=1 SV=2	CQPIEFDATGNRDYAK	Unmodified	942.93	47.8617	2	0.0000000000000000.0	0.849326	-3.45039	-0.764393	47.8617	60.8741	3627.6	4.2e-07	1.04e-05	63.78	55.142	5	97	112	63.78	11731: Scan 16355 (rt=47.8617) [\\qmcr.qmul.ac.uk\rfs\HAEMONC\Mass Spec Facility\MS Lab\Projects\2026\Ana_Levi\QE1_AnaLevi_Exp3_Sample1.raw]	ITGAV(96-112, no_mod);	14146846	NA	100	ITGAV;	Aldehyde_labelled	1	NA	HCC	JHH4	Aldehyde	Labelled
QE1_AnaLevi_Exp3_Sample1	63511	TMED4_HUMAN	Transmembrane emp24 domain-containing protein 4 OS=Homo sapiens OX=9606 GN=TMED4 PE=1 SV=1	DKLTELQLR	Unmodified	558.323	48.2993	2	0.000000000.0	-2.60175	-2.60175	-2.60175	48.2993	48.2993	256	0.037	0.037	14.37	14.37	1	151	159	6.31	11915: Scan 16563 (rt=48.2993) [\\qmcr.qmul.ac.uk\rfs\HAEMONC\Mass Spec Facility\MS Lab\Projects\2026\Ana_Levi\QE1_AnaLevi_Exp3_Sample1.raw]	TMED4(150-159, no_mod);	5161427	NA	100	TMED4;	Aldehyde_labelled	1	NA	HCC	JHH4	Aldehyde	Labelled
QE1_AnaLevi_Exp3_Sample1	40148	ODO1_HUMAN	2-oxoglutarate dehydrogenase complex component E1 OS=Homo sapiens OX=9606 GN=OGDH PE=1 SV=3	ICEEAFAR	Unmodified	498.235	40.5797	2	0.00000000.0	1.60892	0.100558	0.85474	40.5797	40.7964	139	0.0069	0.01045	21.64	20.105	2	565	572	19.33	8520: Scan 12793 (rt=40.5797) [\\qmcr.qmul.ac.uk\rfs\HAEMONC\Mass Spec Facility\MS Lab\Projects\2026\Ana_Levi\QE1_AnaLevi_Exp3_Sample1.raw]	OGDH(564-572, no_mod);	8206316	NA	100	OGDH;	Aldehyde_labelled	1	NA	HCC	JHH4	Aldehyde	Labelled
QE1_AnaLevi_Exp3_Sample1	34680	MCP_HUMAN	Membrane cofactor protein OS=Homo sapiens OX=9606 GN=CD46 PE=1 SV=3	CRFPVVENGK	Unmodified	603.308	35.4279	2	0.0000000000.0	-0.747135	-1.82633	-1.28673	35.4279	35.7694	330	0.00011	0.000955	39.73	33.585	2	228	237	29.06	6270: Scan 10277 (rt=35.4279) [\\qmcr.qmul.ac.uk\rfs\HAEMONC\Mass Spec Facility\MS Lab\Projects\2026\Ana_Levi\QE1_AnaLevi_Exp3_Sample1.raw]	CD46(227-237, no_mod);	6253396	NA	100	CD46;	Aldehyde_labelled	1	NA	HCC	JHH4	Aldehyde	Labelled
QE1_AnaLevi_Exp3_Sample1	4074	ANXA2_HUMAN	Annexin A2 OS=Homo sapiens OX=9606 GN=ANXA2 PE=1 SV=2	KEVKGDLENAFLNLVQCIQNKPLYFADR	Deamidated (NQ)	831.676	92.5035	4	0.0000000000001000000000000000.0	-8.2463	-8.2463	-8.2463	92.5035	92.5035	1071	0.00051	0.00051	32.9	32.9	1	246	273	7.09	30596: Scan 37230 (rt=92.5035) [\\qmcr.qmul.ac.uk\rfs\HAEMONC\Mass Spec Facility\MS Lab\Projects\2026\Ana_Levi\QE1_AnaLevi_Exp3_Sample1.raw]	ANXA2(N258);	524521	NA	74.51	ANXA2;	Aldehyde_labelled	1	NA	HCC	JHH4	Aldehyde	Labelled
QE1_AnaLevi_Exp3_Sample1	52098	RS11_HUMAN	Small ribosomal subunit protein uS17 OS=Homo sapiens OX=9606 GN=RPS11 PE=1 SV=3	VLLGETGKEKLPR	Unmodified	480.624	38.0188	3	0.0000000000000.0	1.807	-5.14299	-0.355222	38.0188	45.8532	182.667	5.3e-05	0.000980889	42.75	34.85	9	23	35	42.75	7396: Scan 11544 (rt=38.0188) [\\qmcr.qmul.ac.uk\rfs\HAEMONC\Mass Spec Facility\MS Lab\Projects\2026\Ana_Levi\QE1_AnaLevi_Exp3_Sample1.raw]	RPS11(22-35, no_mod);	148363073	NA	100	RPS11;	Aldehyde_labelled	1	NA	HCC	JHH4	Aldehyde	Labelled
QE1_AnaLevi_Exp3_Sample1	33387	LTBP4_HUMAN	Latent-transforming growth factor beta-binding protein 4 OS=Homo sapiens OX=9606 GN=LTBP4 PE=1 SV=2	ELRGGECASPLPGLR	Unmodified	537.947	49.9776	3	0.000000000000000.0	0.310401	0.310401	0.310401	49.9776	49.9776	344	0.0042	0.0042	23.8	23.8	1	292	306	23.8	12653: Scan 17383 (rt=49.9776) [\\qmcr.qmul.ac.uk\rfs\HAEMONC\Mass Spec Facility\MS Lab\Projects\2026\Ana_Levi\QE1_AnaLevi_Exp3_Sample1.raw]	LTBP4(291-306, no_mod);	2813775	NA	100	LTBP4;	Aldehyde_labelled	1	NA	HCC	JHH4	Aldehyde	Labelled
QE1_AnaLevi_Exp3_Sample1	20351	FLVC1_HUMAN	Heme transporter FLVCR1 OS=Homo sapiens OX=9606 GN=FLVCR1 PE=1 SV=1	GAPVGKESVELQNGPK	Unmodified	537.289	35.3647	3	0.0000000000000000.0	-0.310782	-1.11881	-0.823571	35.3647	39.9091	276.25	2.1e-06	6.08e-05	56.85	46.265	4	28	43	56.6	6244: Scan 10247 (rt=35.3647) [\\qmcr.qmul.ac.uk\rfs\HAEMONC\Mass Spec Facility\MS Lab\Projects\2026\Ana_Levi\QE1_AnaLevi_Exp3_Sample1.raw]	FLVCR1(27-43, no_mod);	27361738	NA	100	FLVCR1;	Aldehyde_labelled	1	NA	HCC	JHH4	Aldehyde	Labelled
QE1_AnaLevi_Exp3_Sample1	60814	TBB5_HUMAN	Tubulin beta chain OS=Homo sapiens OX=9606 GN=TUBB PE=1 SV=2	AILVDLEPGTMDSVR	Unmodified	808.421	75.0083	2	0.000000000000000.0	1.05274	-3.34401	-0.993569	75.0083	87.8304	1860.64	6.5e-07	2.47e-05	61.88	50.9016	45	63	77	58.73	23518: Scan 29368 (rt=75.0083) [\\qmcr.qmul.ac.uk\rfs\HAEMONC\Mass Spec Facility\MS Lab\Projects\2026\Ana_Levi\QE1_AnaLevi_Exp3_Sample1.raw]	TUBB(62-77, no_mod);	399084180	NA	100	TUBB3; TUBB2B; TUBB2A; TUBB;	Aldehyde_labelled	1	NA	HCC	JHH4	Aldehyde	Labelled
QE1_AnaLevi_Exp3_Sample1	60119	SYVC_HUMAN	Valine--tRNA ligase OS=Homo sapiens OX=9606 GN=VARS1 PE=1 SV=4	YVEAAWYPWWEQQGFFKPEYGRPNVSAANPR	Unmodified	936.699	82.4328	4	0.0000000000000000000000000000000.0	-0.667954	-3.2329	-2.03948	82.4328	93.345	1008	1.2e-05	4.1e-05	49.2	45.68	3	304	334	49.2	26601: Scan 32768 (rt=82.4328) [\\qmcr.qmul.ac.uk\rfs\HAEMONC\Mass Spec Facility\MS Lab\Projects\2026\Ana_Levi\QE1_AnaLevi_Exp3_Sample1.raw]	VARS1(303-334, no_mod);	97826091	NA	100	VARS1;	Aldehyde_labelled	1	NA	HCC	JHH4	Aldehyde	Labelled
QE1_AnaLevi_Exp3_Sample1	20719	FUCO2_HUMAN	Plasma alpha-L-fucosidase OS=Homo sapiens OX=9606 GN=FUCA2 PE=1 SV=2	HGGFYTCSDR	Unmodified	600.249	27.3644	2	0.0000000000.0	0.250317	0.250317	0.250317	27.3644	27.3644	17	0.022	0.022	16.64	16.64	1	271	280	16.64	2798: Scan 6357 (rt=27.3644) [\\qmcr.qmul.ac.uk\rfs\HAEMONC\Mass Spec Facility\MS Lab\Projects\2026\Ana_Levi\QE1_AnaLevi_Exp3_Sample1.raw]	FUCA2(270-280, no_mod);	195372	NA	100	FUCA2;	Aldehyde_labelled	1	NA	HCC	JHH4	Aldehyde	Labelled
QE1_AnaLevi_Exp3_Sample1	43356	PGM1_HUMAN	Phosphoglucomutase-1 OS=Homo sapiens OX=9606 GN=PGM1 PE=1 SV=3	LSLCGEESFGTGSDHIR	Unmodified	622.289	55.2353	3	0.00000000000000000.0	1.77054	1.07305	1.42179	55.2353	55.5664	134.5	1e-06	3.1e-06	59.85	56.365	2	371	387	57.27	14968: Scan 19947 (rt=55.2353) [\\qmcr.qmul.ac.uk\rfs\HAEMONC\Mass Spec Facility\MS Lab\Projects\2026\Ana_Levi\QE1_AnaLevi_Exp3_Sample1.raw]	PGM1(370-387, no_mod);	6374010	NA	100	PGM1;	Aldehyde_labelled	1	NA	HCC	JHH4	Aldehyde	Labelled
QE1_AnaLevi_Exp3_Sample1	20355	FLVC1_HUMAN	Heme transporter FLVCR1 OS=Homo sapiens OX=9606 GN=FLVCR1 PE=1 SV=1	GAPVGKESVELQNGPK	Unmodified	805.43	35.3799	2	0.0000000000000000.0	0.124313	-2.73488	-1.6316	35.3799	48.499	288.25	1.4e-08	1.12e-06	78.5	67.1775	4	28	43	78.5	6249: Scan 10254 (rt=35.3799) [\\qmcr.qmul.ac.uk\rfs\HAEMONC\Mass Spec Facility\MS Lab\Projects\2026\Ana_Levi\QE1_AnaLevi_Exp3_Sample1.raw]	FLVCR1(27-43, no_mod);	3423022	NA	100	FLVCR1;	Aldehyde_labelled	1	NA	HCC	JHH4	Aldehyde	Labelled
QE1_AnaLevi_Exp3_Sample1	61987	TEN3_HUMAN	Teneurin-3 OS=Homo sapiens OX=9606 GN=TENM3 PE=1 SV=3	IRQVTTDGEISLVAGIPSECDCKNDANCDCYQSGDGYAK	Deamidated (NQ)	1092.73	63.4989	4	0.000000000000000000000001000000000000000.0	1.41978	1.41978	1.41978	63.4989	63.4989	1635	0.0042	0.0042	23.75	23.75	1	1429	1467	5.33	18557: Scan 23913 (rt=63.4989) [\\qmcr.qmul.ac.uk\rfs\HAEMONC\Mass Spec Facility\MS Lab\Projects\2026\Ana_Levi\QE1_AnaLevi_Exp3_Sample1.raw]	TENM3(N1452);	1063537	NA	74.24	TENM3;	Aldehyde_labelled	1	NA	HCC	JHH4	Aldehyde	Labelled
QE1_AnaLevi_Exp3_Sample1	60126	SYVM_HUMAN	Valine--tRNA ligase, mitochondrial OS=Homo sapiens OX=9606 GN=VARS2 PE=1 SV=2	SAISDIEVENRPLPGHTQLR	Deamidated (NQ)	559.049	52.1323	4	0.00000000010000000000.0	6.89918	6.89918	6.89918	52.1323	52.1323	23	0.0054	0.0054	22.71	22.71	1	285	304	1.11	13610: Scan 18443 (rt=52.1323) [\\qmcr.qmul.ac.uk\rfs\HAEMONC\Mass Spec Facility\MS Lab\Projects\2026\Ana_Levi\QE1_AnaLevi_Exp3_Sample1.raw]	VARS2(N294);	1535141	NA	56.35	VARS2;	Aldehyde_labelled	1	NA	HCC	JHH4	Aldehyde	Labelled
QE1_AnaLevi_Exp3_Sample1	29216	ITAV_HUMAN	Integrin alpha-V OS=Homo sapiens OX=9606 GN=ITGAV PE=1 SV=2	SLLWTETFMNKENQNHSYSLK	Deamidated (NQ)	643.558	68.5098	4	0.000000000000001000000.0	-1.28394	-4.62997	-2.95696	68.5098	69.034	4394	4.2e-05	7.1e-05	43.8	41.9	2	931	951	2.08	20710: Scan 26287 (rt=68.5098) [\\qmcr.qmul.ac.uk\rfs\HAEMONC\Mass Spec Facility\MS Lab\Projects\2026\Ana_Levi\QE1_AnaLevi_Exp3_Sample1.raw]	ITGAV(N945);	9698757	NA	58.81	ITGAV;	Aldehyde_labelled	1	NA	HCC	JHH4	Aldehyde	Labelled
QE1_AnaLevi_Exp3_Sample1	33591	MAAI_HUMAN	Maleylacetoacetate isomerase OS=Homo sapiens OX=9606 GN=GSTZ1 PE=1 SV=3	LLVLEAFQVSHPCRQPDTPTELRA	Unmodified	695.115	70.1699	4	0.000000000000000000000000.0	0	0	0	70.1699	70.1699	35	0.00029	0.00029	35.32	35.32	1	193	216	35.32	21432: Scan 27079 (rt=70.1699) [\\qmcr.qmul.ac.uk\rfs\HAEMONC\Mass Spec Facility\MS Lab\Projects\2026\Ana_Levi\QE1_AnaLevi_Exp3_Sample1.raw]	GSTZ1(192-216, no_mod);	2259125	NA	100	GSTZ1;	Aldehyde_labelled	1	NA	HCC	JHH4	Aldehyde	Labelled
QE1_AnaLevi_Exp3_Sample1	27444	IF2G_HUMAN	Eukaryotic translation initiation factor 2 subunit 3 OS=Homo sapiens OX=9606 GN=EIF2S3 PE=1 SV=3	QATINIGTIGHVAHGK	Gln->pyro-Glu (N-term Q)	533.958	55.7788	3	2.0000000000000000.0	-0.312724	-1.12581	-0.687993	55.7788	70.6204	399.5	2.5e-05	5.38e-05	46.04	43.4725	4	39	54	46.04	15209: Scan 20210 (rt=55.7788) [\\qmcr.qmul.ac.uk\rfs\HAEMONC\Mass Spec Facility\MS Lab\Projects\2026\Ana_Levi\QE1_AnaLevi_Exp3_Sample1.raw]	EIF2S3(N-term Q38);	11658266	NA	100	EIF2S3;	Aldehyde_labelled	1	NA	HCC	JHH4	Aldehyde	Labelled
QE1_AnaLevi_Exp3_Sample1	50043	RL18_HUMAN	Large ribosomal subunit protein eL18 OS=Homo sapiens OX=9606 GN=RPL18 PE=1 SV=2	RTNSTFNQVVLKR	Deamidated (NQ)	521.963	35.0404	3	0.0000001000000.0	9.14993	9.14993	9.14993	35.0404	35.0404	236	0.055	0.055	12.61	12.61	1	38	50	1.67	6104: Scan 10089 (rt=35.0404) [\\qmcr.qmul.ac.uk\rfs\HAEMONC\Mass Spec Facility\MS Lab\Projects\2026\Ana_Levi\QE1_AnaLevi_Exp3_Sample1.raw]	RPL18(N44);	3152393	NA	50.12	RPL18;	Aldehyde_labelled	1	NA	HCC	JHH4	Aldehyde	Labelled
QE1_AnaLevi_Exp3_Sample1	4119	ANXA5_HUMAN	Annexin A5 OS=Homo sapiens OX=9606 GN=ANXA5 PE=1 SV=2	GTVTDFPGFDER	Unmodified	670.809	64.8197	2	0.000000000000.0	0.298596	-2.46341	-1.34368	64.8197	75.9027	196.2	1.4e-05	0.0005794	48.61	38.718	5	7	18	43.43	19128: Scan 24542 (rt=64.8197) [\\qmcr.qmul.ac.uk\rfs\HAEMONC\Mass Spec Facility\MS Lab\Projects\2026\Ana_Levi\QE1_AnaLevi_Exp3_Sample1.raw]	ANXA5(6-18, no_mod);	39341499	NA	100	ANXA5;	Aldehyde_labelled	1	NA	HCC	JHH4	Aldehyde	Labelled
QE1_AnaLevi_Exp3_Sample1	37900	NEMF_HUMAN	Ribosome quality control complex subunit NEMF OS=Homo sapiens OX=9606 GN=NEMF PE=1 SV=4	ERYPLDHAR	Unmodified	386.2	24.1382	3	0.000000000.0	0.0865367	0.0865367	0.0865367	24.1382	24.1382	42	0.0099	0.0099	20.06	20.06	1	151	159	20.06	1443: Scan 4823 (rt=24.1382) [\\qmcr.qmul.ac.uk\rfs\HAEMONC\Mass Spec Facility\MS Lab\Projects\2026\Ana_Levi\QE1_AnaLevi_Exp3_Sample1.raw]	NEMF(150-159, no_mod);	1263453	NA	100	NEMF;	Aldehyde_labelled	1	NA	HCC	JHH4	Aldehyde	Labelled
QE1_AnaLevi_Exp3_Sample1	64142	TPIS_HUMAN	Triosephosphate isomerase OS=Homo sapiens OX=9606 GN=TPI1 PE=1 SV=4	VPADTEVVCAPPTAYIDFAR	Unmodified	731.36	79.2748	3	0.00000000000000000000.0	0.6846	-5.61372	-2.35806	79.2748	90.4695	1363	3.8e-06	9.6e-06	54.15	51.3633	3	34	53	54.15	25313: Scan 31327 (rt=79.2748) [\\qmcr.qmul.ac.uk\rfs\HAEMONC\Mass Spec Facility\MS Lab\Projects\2026\Ana_Levi\QE1_AnaLevi_Exp3_Sample1.raw]	TPI1(33-53, no_mod);	12611849	NA	100	TPI1;	Aldehyde_labelled	1	NA	HCC	JHH4	Aldehyde	Labelled
QE1_AnaLevi_Exp3_Sample1	26112	HS90A_HUMAN	Heat shock protein HSP 90-alpha OS=Homo sapiens OX=9606 GN=HSP90AA1 PE=1 SV=5	YESLTDPSKLDSGK	Unmodified	513.922	44.2022	3	0.00000000000000.0	0.584892	-4.74412	-1.40536	44.2022	54.9459	3352.94	0.00014	0.0007775	38.67	32.5712	16	61	74	38.67	10120: Scan 14587 (rt=44.2022) [\\qmcr.qmul.ac.uk\rfs\HAEMONC\Mass Spec Facility\MS Lab\Projects\2026\Ana_Levi\QE1_AnaLevi_Exp3_Sample1.raw]	HSP90AA1(60-74, no_mod);	689017962	NA	100	HSP90AB1; HSP90AA1;	Aldehyde_labelled	1	NA	HCC	JHH4	Aldehyde	Labelled
QE1_AnaLevi_Exp3_Sample1	7283	CADH2_HUMAN	Cadherin-2 OS=Homo sapiens OX=9606 GN=CDH2 PE=1 SV=4	MDERPIHAEPQYPVR	Unmodified	460.231	40.1478	4	0.000000000000000.0	1.25211	-0.435518	0.408298	40.1478	54.4687	632.5	0.0003	0.00075	35.18	32.15	2	809	823	32.04	8323: Scan 12579 (rt=40.1478) [\\qmcr.qmul.ac.uk\rfs\HAEMONC\Mass Spec Facility\MS Lab\Projects\2026\Ana_Levi\QE1_AnaLevi_Exp3_Sample1.raw]	CDH2(808-823, no_mod);	1.58304e+07	NA	100	CDH2;	Aldehyde_labelled	1	NA	HCC	JHH4	Aldehyde	Labelled
QE1_AnaLevi_Exp3_Sample1	10931	CO3A1_HUMAN	Collagen alpha-1(III) chain OS=Homo sapiens OX=9606 GN=COL3A1 PE=1 SV=4	FTYTVLEDGCTKHTGEWSK	Unmodified	753.682	52.6775	3	0.0000000000000000000.0	-1.72717	-3.76434	-2.74575	52.6775	53.3098	598	1e-06	9e-06	59.87	53.84	2	1408	1426	59.87	13852: Scan 18714 (rt=52.6775) [\\qmcr.qmul.ac.uk\rfs\HAEMONC\Mass Spec Facility\MS Lab\Projects\2026\Ana_Levi\QE1_AnaLevi_Exp3_Sample1.raw]	COL3A1(1407-1426, no_mod);	5.70068e+06	NA	100	COL3A1;	Aldehyde_labelled	1	NA	HCC	JHH4	Aldehyde	Labelled
QE1_AnaLevi_Exp3_Sample1	30249	K319L_HUMAN	Dyslexia-associated protein KIAA0319-like protein OS=Homo sapiens OX=9606 GN=KIAA0319L PE=1 SV=2	ADFLIFR	Unmodified	441.246	75.9394	2	0.0000000.0	-2.83936	-2.83936	-2.83936	75.9394	75.9394	29	0.0057	0.0057	22.46	22.46	1	872	878	22.46	23906: Scan 29791 (rt=75.9394) [\\qmcr.qmul.ac.uk\rfs\HAEMONC\Mass Spec Facility\MS Lab\Projects\2026\Ana_Levi\QE1_AnaLevi_Exp3_Sample1.raw]	KIAA0319L(871-878, no_mod);	862759	NA	100	KIAA0319L;	Aldehyde_labelled	1	NA	HCC	JHH4	Aldehyde	Labelled
QE1_AnaLevi_Exp3_Sample1	4012	ANXA1_HUMAN	Annexin A1 OS=Homo sapiens OX=9606 GN=ANXA1 PE=1 SV=2	MYGISLCQAILDETKGDYEK	Oxidation (M)	784.035	75.6234	3	0.30000000000000000000.0	-0.425697	-4.34211	-1.8305	75.6234	100.084	1978	1.1e-06	0.00271422	59.4	39.328	5	318	337	59.4	23775: Scan 29646 (rt=75.6234) [\\qmcr.qmul.ac.uk\rfs\HAEMONC\Mass Spec Facility\MS Lab\Projects\2026\Ana_Levi\QE1_AnaLevi_Exp3_Sample1.raw]	ANXA1(M318);	2.25281e+07	NA	100	ANXA1;	Aldehyde_labelled	1	NA	HCC	JHH4	Aldehyde	Labelled
QE1_AnaLevi_Exp3_Sample1	6200	BASI_HUMAN	Basigin OS=Homo sapiens OX=9606 GN=BSG PE=1 SV=2	GGVVLKEDALPGQK	Unmodified	470.936	43.9418	3	0.00000000000000.0	0.496529	-1.13492	-0.33693	43.9418	53.9988	1869.5	0.00022	0.0003125	36.59	35.2825	4	174	187	35.68	10013: Scan 14464 (rt=43.9418) [\\qmcr.qmul.ac.uk\rfs\HAEMONC\Mass Spec Facility\MS Lab\Projects\2026\Ana_Levi\QE1_AnaLevi_Exp3_Sample1.raw]	BSG(173-187, no_mod);	262654780	NA	100	BSG;	Aldehyde_labelled	1	NA	HCC	JHH4	Aldehyde	Labelled
QE1_AnaLevi_Exp3_Sample1	4478	APMAP_HUMAN	Adipocyte plasma membrane-associated protein OS=Homo sapiens OX=9606 GN=APMAP PE=1 SV=2	LLEYDTVTR	Unmodified	555.294	50.9528	2	0.000000000.0	-2.16494	-2.16494	-2.16494	50.9528	50.9528	362	0.029	0.029	15.39	15.39	1	239	247	15.39	13080: Scan 17857 (rt=50.9528) [\\qmcr.qmul.ac.uk\rfs\HAEMONC\Mass Spec Facility\MS Lab\Projects\2026\Ana_Levi\QE1_AnaLevi_Exp3_Sample1.raw]	APMAP(238-247, no_mod);	4.74294e+06	NA	100	APMAP;	Aldehyde_labelled	1	NA	HCC	JHH4	Aldehyde	Labelled
QE1_AnaLevi_Exp3_Sample1	3386	ALDOA_HUMAN	Fructose-bisphosphate aldolase A OS=Homo sapiens OX=9606 GN=ALDOA PE=1 SV=2	GVVPLAGTNGETTTQGLDGLSER	Unmodified	1136.57	68.0245	2	0.00000000000000000000000.0	0.264185	-3.69859	-1.19764	68.0245	102.1	1718.4	4.8e-10	1.85e-08	93.21	80.402	5	112	134	93.21	20512: Scan 26063 (rt=68.0245) [\\qmcr.qmul.ac.uk\rfs\HAEMONC\Mass Spec Facility\MS Lab\Projects\2026\Ana_Levi\QE1_AnaLevi_Exp3_Sample1.raw]	ALDOA(111-134, no_mod);	7.06109e+07	NA	100	ALDOA;	Aldehyde_labelled	1	NA	HCC	JHH4	Aldehyde	Labelled
QE1_AnaLevi_Exp3_Sample1	51082	ROA0_HUMAN	Heterogeneous nuclear ribonucleoprotein A0 OS=Homo sapiens OX=9606 GN=HNRNPA0 PE=1 SV=1	AVPKEDIYSGGGGGGSR	Unmodified	536.265	32.6843	3	0.00000000000000000.0	0.12455	-1.49461	-0.676131	32.6843	41.9173	227.571	5.1e-07	0.000502601	62.96	46.2571	7	173	189	62.96	5076: Scan 8939 (rt=32.6843) [\\qmcr.qmul.ac.uk\rfs\HAEMONC\Mass Spec Facility\MS Lab\Projects\2026\Ana_Levi\QE1_AnaLevi_Exp3_Sample1.raw]	HNRNPA0(172-189, no_mod);	29075993	NA	100	HNRNPA0;	Aldehyde_labelled	1	NA	HCC	JHH4	Aldehyde	Labelled
QE1_AnaLevi_Exp3_Sample1	24752	HLAC_HUMAN	HLA class I histocompatibility antigen, C alpha chain OS=Homo sapiens OX=9606 GN=HLA-C PE=1 SV=3	WAAVVVPSGQEQR	Deamidated (NQ)	476.581	57.0532	3	0.0000000001000.0	-0.350454	-0.350454	-0.350454	57.0532	57.0532	582	0.012	0.012	19.12	19.12	1	268	280	0	15766: Scan 20828 (rt=57.0532) [\\qmcr.qmul.ac.uk\rfs\HAEMONC\Mass Spec Facility\MS Lab\Projects\2026\Ana_Levi\QE1_AnaLevi_Exp3_Sample1.raw]	HLA-C(Q277);	2.04925e+06	NA	100	HLA-C;	Aldehyde_labelled	1	NA	HCC	JHH4	Aldehyde	Labelled
QE1_AnaLevi_Exp3_Sample1	11672	COX5B_HUMAN	Cytochrome c oxidase subunit 5B, mitochondrial OS=Homo sapiens OX=9606 GN=COX5B PE=1 SV=2	LVPQQLAH	Unmodified	453.263	40.8078	2	0.00000000.0	0.773897	-2.43225	-0.675624	40.8078	44.5468	29.2222	0.0072	0.0172889	21.41	18.0811	9	122	129	21.41	8618: Scan 12903 (rt=40.8078) [\\qmcr.qmul.ac.uk\rfs\HAEMONC\Mass Spec Facility\MS Lab\Projects\2026\Ana_Levi\QE1_AnaLevi_Exp3_Sample1.raw]	COX5B(121-129, no_mod);	1.04726e+08	NA	100	COX5B;	Aldehyde_labelled	1	NA	HCC	JHH4	Aldehyde	Labelled
QE1_AnaLevi_Exp3_Sample1	66705	UPAR_HUMAN	Urokinase plasminogen activator surface receptor OS=Homo sapiens OX=9606 GN=PLAUR PE=1 SV=1	VEECALGQDLCR	Unmodified	725.325	50.0105	2	0.000000000000.0	0.138061	-3.65861	-2.13994	50.0105	53.764	506	1.3e-06	0.00301157	58.73	42.935	4	36	47	58.15	12665: Scan 17398 (rt=50.0105) [\\qmcr.qmul.ac.uk\rfs\HAEMONC\Mass Spec Facility\MS Lab\Projects\2026\Ana_Levi\QE1_AnaLevi_Exp3_Sample1.raw]	PLAUR(35-47, no_mod);	20388094	NA	100	PLAUR;	Aldehyde_labelled	1	NA	HCC	JHH4	Aldehyde	Labelled
QE1_AnaLevi_Exp3_Sample1	38640	NOTC2_HUMAN	Neurogenic locus notch homolog protein 2 OS=Homo sapiens OX=9606 GN=NOTCH2 PE=1 SV=3	GADCTEDVDECAMANSNPCEHAGK	Oxidation (M)	885.332	36.3952	3	0.000000000000300000000000.0	0.829257	-2.97778	-1.03029	36.3952	36.462	1091.33	1.4e-07	3.2e-05	68.62	52.4767	3	409	432	68.62	6683: Scan 10757 (rt=36.3952) [\\qmcr.qmul.ac.uk\rfs\HAEMONC\Mass Spec Facility\MS Lab\Projects\2026\Ana_Levi\QE1_AnaLevi_Exp3_Sample1.raw]	NOTCH2(M421);	2586600	NA	100	NOTCH2;	Aldehyde_labelled	1	NA	HCC	JHH4	Aldehyde	Labelled
QE1_AnaLevi_Exp3_Sample1	7663	CALU_HUMAN	Calumenin OS=Homo sapiens OX=9606 GN=CALU PE=1 SV=2	YDLFVGSQATDFGEALVRHDEF	Unmodified	839.392	90.1485	3	0.0000000000000000000000.0	-5.00961	-5.00961	-5.00961	90.1485	90.1485	700	0.00014	0.00014	38.42	38.42	1	294	315	38.42	29683: Scan 36200 (rt=90.1485) [\\qmcr.qmul.ac.uk\rfs\HAEMONC\Mass Spec Facility\MS Lab\Projects\2026\Ana_Levi\QE1_AnaLevi_Exp3_Sample1.raw]	CALU(293-315, no_mod);	602927	NA	100	CALU;	Aldehyde_labelled	1	NA	HCC	JHH4	Aldehyde	Labelled
QE1_AnaLevi_Exp3_Sample1	8633	CD166_HUMAN	CD166 antigen OS=Homo sapiens OX=9606 GN=ALCAM PE=1 SV=2	SMIASTAITVHYLDLSLNPSGEVTR	Oxidation (M)	673.596	77.9595	4	0.0300000000000000000000000.0	-1.41245	-1.41245	-1.41245	77.9595	78.2951	4450.5	0.00028	0.00074	35.48	32.38	2	320	344	35.48	24762: Scan 30726 (rt=77.9595) [\\qmcr.qmul.ac.uk\rfs\HAEMONC\Mass Spec Facility\MS Lab\Projects\2026\Ana_Levi\QE1_AnaLevi_Exp3_Sample1.raw]	ALCAM(M321);	8517187	NA	100	ALCAM;	Aldehyde_labelled	1	NA	HCC	JHH4	Aldehyde	Labelled
QE1_AnaLevi_Exp3_Sample1	47754	PYGL_HUMAN	Glycogen phosphorylase, liver form OS=Homo sapiens OX=9606 GN=PYGL PE=1 SV=4	LHSFLGDDVFLR	Unmodified	709.876	72.8966	2	0.000000000000.0	2.04552	-0.211605	0.916955	72.8966	73.5376	620	2.7e-05	0.0001385	45.62	40.815	2	522	533	42.53	22620: Scan 28373 (rt=72.8966) [\\qmcr.qmul.ac.uk\rfs\HAEMONC\Mass Spec Facility\MS Lab\Projects\2026\Ana_Levi\QE1_AnaLevi_Exp3_Sample1.raw]	PYGL(521-533, no_mod);	6301798	NA	100	PYGL;	Aldehyde_labelled	1	NA	HCC	JHH4	Aldehyde	Labelled
QE1_AnaLevi_Exp3_Sample1	66587	UGGG1_HUMAN	UDP-glucose:glycoprotein glucosyltransferase 1 OS=Homo sapiens OX=9606 GN=UGGT1 PE=1 SV=3	KYPYVEVNSILGIDSAYDR	Deamidated (NQ)	735.042	76.4789	3	0.0000000100000000000.0	8.35572	8.35572	8.35572	76.4789	76.4789	801	0.0012	0.0012	29.23	29.23	1	596	614	29.23	24136: Scan 30041 (rt=76.4789) [\\qmcr.qmul.ac.uk\rfs\HAEMONC\Mass Spec Facility\MS Lab\Projects\2026\Ana_Levi\QE1_AnaLevi_Exp3_Sample1.raw]	UGGT1(N603);	2241071	NA	100	UGGT1;	Aldehyde_labelled	1	NA	HCC	JHH4	Aldehyde	Labelled
QE1_AnaLevi_Exp3_Sample1	41197	PABP1_HUMAN	Polyadenylate-binding protein 1 OS=Homo sapiens OX=9606 GN=PABPC1 PE=1 SV=2	ALYDTFSAFGNILSCK	Deamidated (NQ)	904.44	94.1525	2	0.0000000000100000.0	8.30174	8.30174	8.30174	94.1525	94.1525	163	0.016	0.016	17.92	17.92	1	114	129	17.92	31240: Scan 37946 (rt=94.1525) [\\qmcr.qmul.ac.uk\rfs\HAEMONC\Mass Spec Facility\MS Lab\Projects\2026\Ana_Levi\QE1_AnaLevi_Exp3_Sample1.raw]	PABPC1(N124);	1316727	NA	100	PABPC1;	Aldehyde_labelled	1	NA	HCC	JHH4	Aldehyde	Labelled
QE1_AnaLevi_Exp3_Sample1	51279	ROBO1_HUMAN	Roundabout homolog 1 OS=Homo sapiens OX=9606 GN=ROBO1 PE=1 SV=1	TVTFQCEATGNPQPAIFWR	Unmodified	1112.04	77.6493	2	0.0000000000000000000.0	1.08008	-2.7002	-0.81006	77.6493	78.0032	1267	3.2e-09	1.82e-07	84.96	74.715	2	367	385	84.96	24635: Scan 30584 (rt=77.6493) [\\qmcr.qmul.ac.uk\rfs\HAEMONC\Mass Spec Facility\MS Lab\Projects\2026\Ana_Levi\QE1_AnaLevi_Exp3_Sample1.raw]	ROBO1(366-385, no_mod);	4392830	NA	100	ROBO1;	Aldehyde_labelled	1	NA	HCC	JHH4	Aldehyde	Labelled
QE1_AnaLevi_Exp3_Sample1	51404	ROBO2_HUMAN	Roundabout homolog 2 OS=Homo sapiens OX=9606 GN=ROBO2 PE=1 SV=2	MEASATLTVR	Oxidation (M)	547.779	36.2994	2	0.3000000000.0	0.731567	0.182892	0.457229	36.2994	36.4788	2028.5	0.0029	0.0051	25.4	23.375	2	302	311	22.05	6642: Scan 10709 (rt=36.2994) [\\qmcr.qmul.ac.uk\rfs\HAEMONC\Mass Spec Facility\MS Lab\Projects\2026\Ana_Levi\QE1_AnaLevi_Exp3_Sample1.raw]	ROBO2(M302);	10273819	NA	100	ROBO2;	Aldehyde_labelled	1	NA	HCC	JHH4	Aldehyde	Labelled
QE1_AnaLevi_Exp3_Sample1	21879	GCSP_HUMAN	Glycine dehydrogenase (decarboxylating), mitochondrial OS=Homo sapiens OX=9606 GN=GLDC PE=1 SV=2	NLLENSGWITQYTPYQPEVSQGR	Deamidated (NQ)	894.436	84.7085	3	0.00000000001000000000000.0	3.91751	3.91751	3.91751	84.7085	84.7085	318	6.6e-06	6.6e-06	51.8	51.8	1	150	172	0.26	27518: Scan 33793 (rt=84.7085) [\\qmcr.qmul.ac.uk\rfs\HAEMONC\Mass Spec Facility\MS Lab\Projects\2026\Ana_Levi\QE1_AnaLevi_Exp3_Sample1.raw]	GLDC(Q160);	1.04861e+06	NA	38.15	GLDC;	Aldehyde_labelled	1	NA	HCC	JHH4	Aldehyde	Labelled
QE1_AnaLevi_Exp3_Sample1	703	AATC_HUMAN	Aspartate aminotransferase, cytoplasmic OS=Homo sapiens OX=9606 GN=GOT1 PE=1 SV=3	RVGGVQSLGGTGALR	Unmodified	476.607	41.0975	3	0.000000000000000.0	-0.490608	-1.68209	-1.09803	41.0975	41.5165	864.667	5.5e-05	0.000981667	42.58	33.9767	3	100	114	38.53	8751: Scan 13048 (rt=41.0975) [\\qmcr.qmul.ac.uk\rfs\HAEMONC\Mass Spec Facility\MS Lab\Projects\2026\Ana_Levi\QE1_AnaLevi_Exp3_Sample1.raw]	GOT1(99-114, no_mod);	16761318	NA	100	GOT1;	Aldehyde_labelled	1	NA	HCC	JHH4	Aldehyde	Labelled
QE1_AnaLevi_Exp3_Sample1	7751	CAN1_HUMAN	Calpain-1 catalytic subunit OS=Homo sapiens OX=9606 GN=CAPN1 PE=1 SV=1	WKRPTELLSNPQFIVDGATR	Unmodified	582.817	68.3043	4	0.00000000000000000000.0	0.988296	-2.40629	-0.501309	68.3043	68.9764	175.667	0.0011	0.00443333	29.66	26.2267	3	85	104	29.66	20628: Scan 26194 (rt=68.3043) [\\qmcr.qmul.ac.uk\rfs\HAEMONC\Mass Spec Facility\MS Lab\Projects\2026\Ana_Levi\QE1_AnaLevi_Exp3_Sample1.raw]	CAPN1(84-104, no_mod);	1.05155e+07	NA	100	CAPN1;	Aldehyde_labelled	1	NA	HCC	JHH4	Aldehyde	Labelled
QE1_AnaLevi_Exp3_Sample1	423	4F2_HUMAN	Amino acid transporter heavy chain SLC3A2 OS=Homo sapiens OX=9606 GN=SLC3A2 PE=1 SV=3	DIENLKDASSFLAEWQNITK	Deamidated (NQ)	1162.08	95.4444	2	0.00000000000000001000.0	0.818212	-3.74655	-0.846921	95.4444	102.663	4841.33	9.5e-13	6.67e-09	120.21	103.273	3	349	368	7.8	31738: Scan 38510 (rt=95.4444) [\\qmcr.qmul.ac.uk\rfs\HAEMONC\Mass Spec Facility\MS Lab\Projects\2026\Ana_Levi\QE1_AnaLevi_Exp3_Sample1.raw]	SLC3A2(N365);	6.6126e+06	NA	85.76	SLC3A2;	Aldehyde_labelled	1	NA	HCC	JHH4	Aldehyde	Labelled
QE1_AnaLevi_Exp3_Sample1	62345	TFR1_HUMAN	Transferrin receptor protein 1 OS=Homo sapiens OX=9606 GN=TFRC PE=1 SV=2	LTVSNVLKEIK	Unmodified	415.258	60.1451	3	0.00000000000.0	-1.12653	-2.97726	-1.88291	60.1451	79.1625	1643	0.00055	0.00167	32.61	28.576	5	375	385	32.61	17096: Scan 22302 (rt=60.1451) [\\qmcr.qmul.ac.uk\rfs\HAEMONC\Mass Spec Facility\MS Lab\Projects\2026\Ana_Levi\QE1_AnaLevi_Exp3_Sample1.raw]	TFRC(374-385, no_mod);	19240242	NA	100	TFRC;	Aldehyde_labelled	1	NA	HCC	JHH4	Aldehyde	Labelled
QE1_AnaLevi_Exp3_Sample1	24762	HLAH_HUMAN	Putative HLA class I histocompatibility antigen, alpha chain H OS=Homo sapiens OX=9606 GN=HLA-H PE=5 SV=3	GGSYSQAASSNSAQGSDVSLTA	Deamidated (NQ)	1023.45	55.8749	2	0.0000000000100000000000.0	0.0489026	-1.12476	-0.37492	55.8188	55.9441	370.667	0.0068	0.0229333	21.65	18.1	3	341	362	7.15	15256: Scan 20260 (rt=55.8749) [\\qmcr.qmul.ac.uk\rfs\HAEMONC\Mass Spec Facility\MS Lab\Projects\2026\Ana_Levi\QE1_AnaLevi_Exp3_Sample1.raw]	HLA-H(N351);	3.64318e+06	NA	93.53	HLA-H;	Aldehyde_labelled	1	NA	HCC	JHH4	Aldehyde	Labelled
QE1_AnaLevi_Exp3_Sample1	56959	SPRE_HUMAN	Sepiapterin reductase OS=Homo sapiens OX=9606 GN=SPR PE=1 SV=1	DMLFQVLALEEPNVR	Unmodified	887.464	99.0444	2	0.000000000000000.0	0.733256	-0.733256	0	99.0444	99.3271	300	2.8e-05	4.5e-05	45.51	43.785	2	178	192	45.51	33125: Scan 40067 (rt=99.0444) [\\qmcr.qmul.ac.uk\rfs\HAEMONC\Mass Spec Facility\MS Lab\Projects\2026\Ana_Levi\QE1_AnaLevi_Exp3_Sample1.raw]	SPR(177-192, no_mod);	867165	NA	100	SPR;	Aldehyde_labelled	1	NA	HCC	JHH4	Aldehyde	Labelled
QE1_AnaLevi_Exp3_Sample1	4033	ANXA1_HUMAN	Annexin A1 OS=Homo sapiens OX=9606 GN=ANXA1 PE=1 SV=2	SEIDMNDIKAFYQK	Unmodified	567.943	67.1406	3	0.00000000000000.0	0.470365	-2.46941	-1.17591	67.1406	79.127	2617.75	4.2e-06	2.88e-05	53.75	47.0875	4	304	317	53.75	20119: Scan 25632 (rt=67.1406) [\\qmcr.qmul.ac.uk\rfs\HAEMONC\Mass Spec Facility\MS Lab\Projects\2026\Ana_Levi\QE1_AnaLevi_Exp3_Sample1.raw]	ANXA1(303-317, no_mod);	2.97669e+07	NA	100	ANXA1;	Aldehyde_labelled	1	NA	HCC	JHH4	Aldehyde	Labelled
QE1_AnaLevi_Exp3_Sample1	35699	MPRI_HUMAN	Cation-independent mannose-6-phosphate receptor OS=Homo sapiens OX=9606 GN=IGF2R PE=1 SV=3	YVDQVLQLVYKDGSPCPSK	Unmodified	732.704	70.7731	3	0.0000000000000000000.0	0	-1.54891	-0.774455	70.7731	71.2344	2685	1.3e-07	1.26e-05	68.88	57.465	2	1583	1601	68.88	21691: Scan 27364 (rt=70.7731) [\\qmcr.qmul.ac.uk\rfs\HAEMONC\Mass Spec Facility\MS Lab\Projects\2026\Ana_Levi\QE1_AnaLevi_Exp3_Sample1.raw]	IGF2R(1582-1601, no_mod);	13133190	NA	100	IGF2R;	Aldehyde_labelled	1	NA	HCC	JHH4	Aldehyde	Labelled
QE1_AnaLevi_Exp3_Sample1	35741	MPRI_HUMAN	Cation-independent mannose-6-phosphate receptor OS=Homo sapiens OX=9606 GN=IGF2R PE=1 SV=3	HAEPEQNWEAVDGSQTETEKK	Deamidated (NQ)	805.365	36.7262	3	0.000000100000000000000.0	2.19638	2.19638	2.19638	36.7262	36.7262	3105	2e-07	2e-07	67.01	67.01	1	492	512	1.24	6826: Scan 10918 (rt=36.7262) [\\qmcr.qmul.ac.uk\rfs\HAEMONC\Mass Spec Facility\MS Lab\Projects\2026\Ana_Levi\QE1_AnaLevi_Exp3_Sample1.raw]	IGF2R(N498);	1922136	NA	56.55	IGF2R;	Aldehyde_labelled	1	NA	HCC	JHH4	Aldehyde	Labelled
QE1_AnaLevi_Exp3_Sample1	3383	ALDOA_HUMAN	Fructose-bisphosphate aldolase A OS=Homo sapiens OX=9606 GN=ALDOA PE=1 SV=2	GILAADESTGSIAKR	Unmodified	744.902	42.3903	2	0.000000000000000.0	0.806563	-6.4525	-3.34948	42.3903	57.9457	2163.33	2.6e-08	2.61e-06	75.82	62.155	6	29	43	75.82	9322: Scan 13698 (rt=42.3903) [\\qmcr.qmul.ac.uk\rfs\HAEMONC\Mass Spec Facility\MS Lab\Projects\2026\Ana_Levi\QE1_AnaLevi_Exp3_Sample1.raw]	ALDOA(28-43, no_mod);	79366473	NA	100	ALDOA;	Aldehyde_labelled	1	NA	HCC	JHH4	Aldehyde	Labelled
QE1_AnaLevi_Exp3_Sample1	13066	DCPS_HUMAN	m7GpppX diphosphatase OS=Homo sapiens OX=9606 GN=DCPS PE=1 SV=2	NILHQGQEAILQR	Unmodified	507.282	50.0192	3	0.0000000000000.0	0.197521	-2.76529	-1.28389	50.0192	50.6557	75.5	4.2e-05	0.000286	43.72	38.245	2	243	255	43.72	12669: Scan 17402 (rt=50.0192) [\\qmcr.qmul.ac.uk\rfs\HAEMONC\Mass Spec Facility\MS Lab\Projects\2026\Ana_Levi\QE1_AnaLevi_Exp3_Sample1.raw]	DCPS(242-255, no_mod);	6.54333e+06	NA	100	DCPS;	Aldehyde_labelled	1	NA	HCC	JHH4	Aldehyde	Labelled
QE1_AnaLevi_Exp3_Sample1	8651	CD166_HUMAN	CD166 antigen OS=Homo sapiens OX=9606 GN=ALCAM PE=1 SV=2	SMIASTAITVHYLDLSLNPSGEVTR	Oxidation (M)	1346.18	77.8839	2	0.0300000000000000000000000.0	-1.15226	-1.74698	-1.44962	77.8839	78.2676	4450.5	1.3e-13	7.51e-11	128.78	113.455	2	320	344	128.78	24730: Scan 30690 (rt=77.8839) [\\qmcr.qmul.ac.uk\rfs\HAEMONC\Mass Spec Facility\MS Lab\Projects\2026\Ana_Levi\QE1_AnaLevi_Exp3_Sample1.raw]	ALCAM(M321);	1.75292e+07	NA	100	ALCAM;	Aldehyde_labelled	1	NA	HCC	JHH4	Aldehyde	Labelled
QE1_AnaLevi_Exp3_Sample1	7629	CALRL_HUMAN	Calcitonin gene-related peptide type 1 receptor OS=Homo sapiens OX=9606 GN=CALCRL PE=1 SV=3	IMQDPIQQAEGVYCNR	Deamidated (NQ); Oxidation (M)	969.938	62.4702	2	0.0300000000000010.0	0.361223	0.361223	0.361223	62.4702	62.4702	193	0.00051	0.00051	32.9	32.9	1	52	67	15.61	18108: Scan 23414 (rt=62.4702) [\\qmcr.qmul.ac.uk\rfs\HAEMONC\Mass Spec Facility\MS Lab\Projects\2026\Ana_Levi\QE1_AnaLevi_Exp3_Sample1.raw]	CALCRL(M53);CALCRL(N66);	863725	NA	99.2	CALCRL;	Aldehyde_labelled	1	NA	HCC	JHH4	Aldehyde	Labelled
QE1_AnaLevi_Exp3_Sample1	18251	EPHA3_HUMAN	Ephrin type-A receptor 3 OS=Homo sapiens OX=9606 GN=EPHA3 PE=1 SV=2	DCNSIPLVLGTCKETFNLYYMESDDDHGVK	Oxidation (M)	884.896	78.5435	4	0.000000000000000000003000000000.0	-1.35764	-1.35764	-1.35764	78.5435	78.5435	1568	7.4e-05	7.4e-05	41.33	41.33	1	105	134	41.33	25005: Scan 30992 (rt=78.5435) [\\qmcr.qmul.ac.uk\rfs\HAEMONC\Mass Spec Facility\MS Lab\Projects\2026\Ana_Levi\QE1_AnaLevi_Exp3_Sample1.raw]	EPHA3(M125);	2.72952e+06	NA	100	EPHA3;	Aldehyde_labelled	1	NA	HCC	JHH4	Aldehyde	Labelled
QE1_AnaLevi_Exp3_Sample1	8777	CD36_HUMAN	Platelet glycoprotein 4 OS=Homo sapiens OX=9606 GN=CD36 PE=1 SV=2	QVVLEEGTIAFK	Gln->pyro-Glu (N-term Q)	658.858	87.6077	2	2.000000000000.0	0.532035	-1.21608	-0.30402	87.6049	87.8462	1374.33	0.00015	0.00043	38.37	35.2967	3	41	52	38.37	28668: Scan 35073 (rt=87.6077) [\\qmcr.qmul.ac.uk\rfs\HAEMONC\Mass Spec Facility\MS Lab\Projects\2026\Ana_Levi\QE1_AnaLevi_Exp3_Sample1.raw]	CD36(N-term Q40);	5.23555e+06	NA	100	CD36;	Aldehyde_labelled	1	NA	HCC	JHH4	Aldehyde	Labelled
QE1_AnaLevi_Exp3_Sample1	6228	BASI_HUMAN	Basigin OS=Homo sapiens OX=9606 GN=BSG PE=1 SV=2	WLKGGVVLKEDALPGQK	Unmodified	919.529	53.9848	2	0.00000000000000000.0	-1.19757	-1.52419	-1.36088	53.9848	54.6649	2074.5	2.9e-09	3.05e-08	85.38	78.875	2	171	187	85.38	14433: Scan 19354 (rt=53.9848) [\\qmcr.qmul.ac.uk\rfs\HAEMONC\Mass Spec Facility\MS Lab\Projects\2026\Ana_Levi\QE1_AnaLevi_Exp3_Sample1.raw]	BSG(170-187, no_mod);	15253859	NA	100	BSG;	Aldehyde_labelled	1	NA	HCC	JHH4	Aldehyde	Labelled
QE1_AnaLevi_Exp3_Sample1	9390	CH60_HUMAN	60 kDa heat shock protein, mitochondrial OS=Homo sapiens OX=9606 GN=HSPD1 PE=1 SV=2	RGVMLAVDAVIAELKK	Oxidation (M)	577.006	71.8361	3	0.0003000000000000.0	0.520834	0.520834	0.520834	71.8361	71.8361	1869	0.00025	0.00025	36.08	36.08	1	142	157	36.08	22155: Scan 27866 (rt=71.8361) [\\qmcr.qmul.ac.uk\rfs\HAEMONC\Mass Spec Facility\MS Lab\Projects\2026\Ana_Levi\QE1_AnaLevi_Exp3_Sample1.raw]	HSPD1(M145);	1.50083e+06	NA	100	HSPD1;	Aldehyde_labelled	1	NA	HCC	JHH4	Aldehyde	Labelled
QE1_AnaLevi_Exp3_Sample1	8659	CD166_HUMAN	CD166 antigen OS=Homo sapiens OX=9606 GN=ALCAM PE=1 SV=2	SSPSFSSLHYQDAGNYVCETALQEVEGLKKR	Deamidated (NQ)	876.174	74.5362	4	0.0000000000100000000000000000000.0	4.74197	4.74197	4.74197	74.5362	74.5362	4866	5.7e-08	5.7e-08	72.41	72.41	1	375	405	1.78	23320: Scan 29149 (rt=74.5362) [\\qmcr.qmul.ac.uk\rfs\HAEMONC\Mass Spec Facility\MS Lab\Projects\2026\Ana_Levi\QE1_AnaLevi_Exp3_Sample1.raw]	ALCAM(Q385);	3.31031e+06	NA	59.66	ALCAM;	Aldehyde_labelled	1	NA	HCC	JHH4	Aldehyde	Labelled
QE1_AnaLevi_Exp3_Sample1	25791	HS2ST_HUMAN	Heparan sulfate 2-O-sulfotransferase 1 OS=Homo sapiens OX=9606 GN=HS2ST1 PE=1 SV=1	LVSYYYFLR	Unmodified	612.326	77.5263	2	0.000000000.0	0.736113	-2.37192	-0.817903	77.5263	78.0769	35.5	0.0011	0.00345	29.57	25.965	2	170	178	29.57	24583: Scan 30529 (rt=77.5263) [\\qmcr.qmul.ac.uk\rfs\HAEMONC\Mass Spec Facility\MS Lab\Projects\2026\Ana_Levi\QE1_AnaLevi_Exp3_Sample1.raw]	HS2ST1(169-178, no_mod);	6408752	NA	100	HS2ST1;	Aldehyde_labelled	1	NA	HCC	JHH4	Aldehyde	Labelled
QE1_AnaLevi_Exp3_Sample1	31988	LBR_HUMAN	Delta(14)-sterol reductase LBR OS=Homo sapiens OX=9606 GN=LBR PE=1 SV=2	NDLSPASSGNAVYDFFIGR	Unmodified	677.325	91.0803	3	0.0000000000000000000.0	-0.394292	-0.394292	-0.394292	91.0803	91.0803	281	1.2e-07	1.2e-07	69.1	69.1	1	354	372	69.1	30049: Scan 36609 (rt=91.0803) [\\qmcr.qmul.ac.uk\rfs\HAEMONC\Mass Spec Facility\MS Lab\Projects\2026\Ana_Levi\QE1_AnaLevi_Exp3_Sample1.raw]	LBR(353-372, no_mod);	1103421	NA	100	LBR;	Aldehyde_labelled	1	NA	HCC	JHH4	Aldehyde	Labelled
QE1_AnaLevi_Exp3_Sample1	58595	STXB1_HUMAN	Syntaxin-binding protein 1 OS=Homo sapiens OX=9606 GN=STXBP1 PE=1 SV=1	REPLPSLEAVYLITPSEK	Unmodified	681.376	76.3023	3	0.000000000000000000.0	-0.881873	-0.881873	-0.881873	76.3023	76.3023	59	0.0012	0.0012	29.13	29.13	1	65	82	29.13	24059: Scan 29959 (rt=76.3023) [\\qmcr.qmul.ac.uk\rfs\HAEMONC\Mass Spec Facility\MS Lab\Projects\2026\Ana_Levi\QE1_AnaLevi_Exp3_Sample1.raw]	STXBP1(64-82, no_mod);	1946979	NA	100	STXBP1;	Aldehyde_labelled	1	NA	HCC	JHH4	Aldehyde	Labelled
QE1_AnaLevi_Exp3_Sample1	29073	ITA6_HUMAN	Integrin alpha-6 OS=Homo sapiens OX=9606 GN=ITGA6 PE=1 SV=5	FSLFAER	Unmodified	435.23	63.8133	2	0.0000000.0	1.38178	0.230297	0.806039	63.8133	69.5088	977.5	0.018	0.028	17.36	15.78	2	954	960	16.09	18694: Scan 24064 (rt=63.8133) [\\qmcr.qmul.ac.uk\rfs\HAEMONC\Mass Spec Facility\MS Lab\Projects\2026\Ana_Levi\QE1_AnaLevi_Exp3_Sample1.raw]	ITGA6(953-960, no_mod);	11595112	NA	100	ITGA6;	Aldehyde_labelled	1	NA	HCC	JHH4	Aldehyde	Labelled
QE1_AnaLevi_Exp3_Sample1	54227	SC5A6_HUMAN	Sodium-dependent multivitamin transporter OS=Homo sapiens OX=9606 GN=SLC5A6 PE=1 SV=2	LLSLLPLSCQKR	Unmodified	714.423	63.5111	2	0.000000000000.0	-0.560682	-2.52307	-1.54188	63.5111	64.1452	177	0.00013	0.000715	38.86	33.78	2	569	580	38.86	18563: Scan 23920 (rt=63.5111) [\\qmcr.qmul.ac.uk\rfs\HAEMONC\Mass Spec Facility\MS Lab\Projects\2026\Ana_Levi\QE1_AnaLevi_Exp3_Sample1.raw]	SLC5A6(568-580, no_mod);	14456723	NA	100	SLC5A6;	Aldehyde_labelled	1	NA	HCC	JHH4	Aldehyde	Labelled
QE1_AnaLevi_Exp3_Sample1	404	4F2_HUMAN	Amino acid transporter heavy chain SLC3A2 OS=Homo sapiens OX=9606 GN=SLC3A2 PE=1 SV=3	GLVLGPIHKNQKDDVAQTDLLQIDPNFGSK	Unmodified	1087.58	69.1445	3	0.000000000000000000000000000000.0	-1.59523	-2.14742	-1.87133	69.1445	69.8792	5095.5	4e-10	5e-07	93.98	76.885	2	258	287	91.4	20987: Scan 26589 (rt=69.1445) [\\qmcr.qmul.ac.uk\rfs\HAEMONC\Mass Spec Facility\MS Lab\Projects\2026\Ana_Levi\QE1_AnaLevi_Exp3_Sample1.raw]	SLC3A2(257-287, no_mod);	1.51069e+07	NA	100	SLC3A2;	Aldehyde_labelled	1	NA	HCC	JHH4	Aldehyde	Labelled
QE1_AnaLevi_Exp3_Sample1	1459	ACON_HUMAN	Aconitate hydratase, mitochondrial OS=Homo sapiens OX=9606 GN=ACO2 PE=1 SV=2	DINQEVYNFLATAGAK	Unmodified	585.297	97.3407	3	0.0000000000000000.0	0	-0.342296	-0.152132	97.3407	100.312	912	1.2e-07	0.000105208	69.29	49.1317	6	145	160	69.29	32457: Scan 39324 (rt=97.3407) [\\qmcr.qmul.ac.uk\rfs\HAEMONC\Mass Spec Facility\MS Lab\Projects\2026\Ana_Levi\QE1_AnaLevi_Exp3_Sample1.raw]	ACO2(144-160, no_mod);	5.53567e+06	NA	100	ACO2;	Aldehyde_labelled	1	NA	HCC	JHH4	Aldehyde	Labelled
QE1_AnaLevi_Exp3_Sample1	64176	TPIS_HUMAN	Triosephosphate isomerase OS=Homo sapiens OX=9606 GN=TPI1 PE=1 SV=4	VTNGAFTGEISPGMIKDCGATWVVLGHSER	Unmodified	798.141	74.4692	4	0.000000000000000000000000000000.0	0	-3.01078	-1.48448	74.4692	80.8114	1607.33	3.8e-07	1.99e-06	64.24	58.4933	3	70	99	64.24	23291: Scan 29118 (rt=74.4692) [\\qmcr.qmul.ac.uk\rfs\HAEMONC\Mass Spec Facility\MS Lab\Projects\2026\Ana_Levi\QE1_AnaLevi_Exp3_Sample1.raw]	TPI1(69-99, no_mod);	10227229	NA	100	TPI1;	Aldehyde_labelled	1	NA	HCC	JHH4	Aldehyde	Labelled
QE1_AnaLevi_Exp3_Sample1	60151	SYWC_HUMAN	Tryptophan--tRNA ligase, cytoplasmic OS=Homo sapiens OX=9606 GN=WARS1 PE=1 SV=2	GIFFSHR	Unmodified	432.23	42.9183	2	0.0000000.0	2.08709	0.347848	1.21747	42.9183	43.5887	670.5	0.0041	0.0041	23.92	23.88	2	135	141	23.92	9551: Scan 13955 (rt=42.9183) [\\qmcr.qmul.ac.uk\rfs\HAEMONC\Mass Spec Facility\MS Lab\Projects\2026\Ana_Levi\QE1_AnaLevi_Exp3_Sample1.raw]	WARS1(134-141, no_mod);	9486523	NA	100	WARS1;	Aldehyde_labelled	1	NA	HCC	JHH4	Aldehyde	Labelled
QE1_AnaLevi_Exp3_Sample1	63022	TKT_HUMAN	Transketolase OS=Homo sapiens OX=9606 GN=TKT PE=1 SV=3	VLDPFTIKPLDR	Unmodified	707.407	69.1811	2	0.000000000000.0	-1.98188	-2.47735	-2.22961	69.1811	69.6806	1129	2e-06	3.15e-05	56.99	49.56	2	531	542	54.81	21004: Scan 26608 (rt=69.1811) [\\qmcr.qmul.ac.uk\rfs\HAEMONC\Mass Spec Facility\MS Lab\Projects\2026\Ana_Levi\QE1_AnaLevi_Exp3_Sample1.raw]	TKT(530-542, no_mod);	14528746	NA	100	TKT;	Aldehyde_labelled	1	NA	HCC	JHH4	Aldehyde	Labelled
QE1_AnaLevi_Exp3_Sample1	16041	ECHA_HUMAN	Trifunctional enzyme subunit alpha, mitochondrial OS=Homo sapiens OX=9606 GN=HADHA PE=1 SV=2	FGAPQKDVK	Unmodified	495.274	22.8839	2	0.000000000.0	-0.910439	-1.71972	-1.31508	22.8839	28.6947	934.5	0.00032	0.00966	34.97	26.06	2	354	362	30.79	979: Scan 4268 (rt=22.8839) [\\qmcr.qmul.ac.uk\rfs\HAEMONC\Mass Spec Facility\MS Lab\Projects\2026\Ana_Levi\QE1_AnaLevi_Exp3_Sample1.raw]	HADHA(353-362, no_mod);	4.78869e+06	NA	100	HADHA;	Aldehyde_labelled	1	NA	HCC	JHH4	Aldehyde	Labelled
QE1_AnaLevi_Exp3_Sample1	12194	CSTF3_HUMAN	Cleavage stimulation factor subunit 3 OS=Homo sapiens OX=9606 GN=CSTF3 PE=1 SV=1	FLAFESNIGDLASILK	Unmodified	869.473	100.468	2	0.0000000000000000.0	-2.30291	-2.30291	-2.30291	100.468	100.468	60	2.6e-06	2.6e-06	55.79	55.79	1	488	503	55.79	33678: Scan 40692 (rt=100.468) [\\qmcr.qmul.ac.uk\rfs\HAEMONC\Mass Spec Facility\MS Lab\Projects\2026\Ana_Levi\QE1_AnaLevi_Exp3_Sample1.raw]	CSTF3(487-503, no_mod);	335826	NA	100	CSTF3;	Aldehyde_labelled	1	NA	HCC	JHH4	Aldehyde	Labelled
QE1_AnaLevi_Exp3_Sample1	31149	KPRB_HUMAN	Phosphoribosyl pyrophosphate synthase-associated protein 2 OS=Homo sapiens OX=9606 GN=PRPSAP2 PE=1 SV=1	ASPFLLQYIQEEIPDYR	Unmodified	694.689	98.1479	3	0.00000000000000000.0	0.144158	-1.58574	-0.784861	98.1479	98.5445	88.6667	0.00011	0.000836667	39.41	33.1967	3	165	181	0	32776: Scan 39679 (rt=98.1479) [\\qmcr.qmul.ac.uk\rfs\HAEMONC\Mass Spec Facility\MS Lab\Projects\2026\Ana_Levi\QE1_AnaLevi_Exp3_Sample1.raw]	PRPSAP2(164-181, no_mod);	1868708	NA	100	PRPSAP2;	Aldehyde_labelled	1	NA	HCC	JHH4	Aldehyde	Labelled
QE1_AnaLevi_Exp3_Sample1	8186	CBPD_HUMAN	Carboxypeptidase D OS=Homo sapiens OX=9606 GN=CPD PE=1 SV=2	EAAAAGLPGLAR	Unmodified	548.809	52.764	2	0.000000000000.0	0.638917	0.638917	0.638917	52.764	52.764	146	0.0019	0.0019	27.27	27.27	1	70	81	27.27	13894: Scan 18760 (rt=52.764) [\\qmcr.qmul.ac.uk\rfs\HAEMONC\Mass Spec Facility\MS Lab\Projects\2026\Ana_Levi\QE1_AnaLevi_Exp3_Sample1.raw]	CPD(69-81, no_mod);	4.29827e+06	NA	100	CPD;	Aldehyde_labelled	1	NA	HCC	JHH4	Aldehyde	Labelled
QE1_AnaLevi_Exp3_Sample1	51079	RO60_HUMAN	RNA-binding protein RO60 OS=Homo sapiens OX=9606 GN=RO60 PE=1 SV=2	TNTPADVFIVFTDNETFAGGVHPAIALR	Deamidated (NQ)	992.174	94.2025	3	0.0000000000000100000000000000.0	4.00204	4.00204	4.00204	94.2025	94.2025	109	7.7e-05	7.7e-05	41.15	41.15	1	457	484	0.12	31261: Scan 37968 (rt=94.2025) [\\qmcr.qmul.ac.uk\rfs\HAEMONC\Mass Spec Facility\MS Lab\Projects\2026\Ana_Levi\QE1_AnaLevi_Exp3_Sample1.raw]	RO60(N470);	750633	NA	50.7	RO60;	Aldehyde_labelled	1	NA	HCC	JHH4	Aldehyde	Labelled
QE1_AnaLevi_Exp3_Sample1	43782	PLCB3_HUMAN	1-phosphatidylinositol 4,5-bisphosphate phosphodiesterase beta-3 OS=Homo sapiens OX=9606 GN=PLCB3 PE=1 SV=2	IAAFEEGGKFVGHR	Unmodified	380.202	43.0749	4	0.00000000000000.0	0.461504	-1.31858	-0.42854	43.0749	43.6292	258.5	2.9e-05	8.45e-05	45.44	41.93	2	796	809	41.69	9626: Scan 14035 (rt=43.0749) [\\qmcr.qmul.ac.uk\rfs\HAEMONC\Mass Spec Facility\MS Lab\Projects\2026\Ana_Levi\QE1_AnaLevi_Exp3_Sample1.raw]	PLCB3(795-809, no_mod);	4901412	NA	100	PLCB3;	Aldehyde_labelled	1	NA	HCC	JHH4	Aldehyde	Labelled
QE1_AnaLevi_Exp3_Sample1	18275	EPHA3_HUMAN	Ephrin type-A receptor 3 OS=Homo sapiens OX=9606 GN=EPHA3 PE=1 SV=2	ELDATNISIDKVVGAGEFGEVCSGR	Unmodified	1312.13	76.9397	2	0.0000000000000000000000000.0	-1.94489	-1.94489	-1.94489	76.9397	76.9397	1568	2.3e-10	2.3e-10	96.38	96.38	1	615	639	96.38	24332: Scan 30255 (rt=76.9397) [\\qmcr.qmul.ac.uk\rfs\HAEMONC\Mass Spec Facility\MS Lab\Projects\2026\Ana_Levi\QE1_AnaLevi_Exp3_Sample1.raw]	EPHA3(614-639, no_mod);	886904	NA	100	EPHA3;	Aldehyde_labelled	1	NA	HCC	JHH4	Aldehyde	Labelled
QE1_AnaLevi_Exp3_Sample1	22892	GPC1_HUMAN	Glypican-1 OS=Homo sapiens OX=9606 GN=GPC1 PE=1 SV=2	VIQGCGNPKVNPQGPGPEEKR	Unmodified	566.041	29.6095	4	0.000000000000000000000.0	0.132735	-2.43348	-1.13562	29.6095	30.1073	521.333	1.3e-05	1.83e-05	48.92	47.55	3	339	359	48.92	3738: Scan 7431 (rt=29.6095) [\\qmcr.qmul.ac.uk\rfs\HAEMONC\Mass Spec Facility\MS Lab\Projects\2026\Ana_Levi\QE1_AnaLevi_Exp3_Sample1.raw]	GPC1(338-359, no_mod);	5069487	NA	100	GPC1;	Aldehyde_labelled	1	NA	HCC	JHH4	Aldehyde	Labelled
QE1_AnaLevi_Exp3_Sample1	62983	TKT_HUMAN	Transketolase OS=Homo sapiens OX=9606 GN=TKT PE=1 SV=3	IIALDGDTKNSTFSEIFKK	Unmodified	532.539	66.071	4	0.0000000000000000000.0	0.940678	-1.17585	-0.117585	66.071	66.5589	1129	5.5e-06	5.78e-05	52.56	46.14	2	335	353	52.56	19675: Scan 25137 (rt=66.0711) [\\qmcr.qmul.ac.uk\rfs\HAEMONC\Mass Spec Facility\MS Lab\Projects\2026\Ana_Levi\QE1_AnaLevi_Exp3_Sample1.raw]	TKT(334-353, no_mod);	10811627	NA	100	TKT;	Aldehyde_labelled	1	NA	HCC	JHH4	Aldehyde	Labelled
QE1_AnaLevi_Exp3_Sample1	55087	SERPH_HUMAN	Serpin H1 OS=Homo sapiens OX=9606 GN=SERPINH1 PE=1 SV=2	TDGALLVNAMFFKPHWDEK	Oxidation (M)	559.528	71.632	4	0.0000000003000000000.0	-0.984744	-1.07427	-1.0295	71.632	72.3381	1387.5	2e-05	0.000245	46.92	40.085	2	195	213	46.92	22066: Scan 27769 (rt=71.632) [\\qmcr.qmul.ac.uk\rfs\HAEMONC\Mass Spec Facility\MS Lab\Projects\2026\Ana_Levi\QE1_AnaLevi_Exp3_Sample1.raw]	SERPINH1(M204);	8811777	NA	100	SERPINH1;	Aldehyde_labelled	1	NA	HCC	JHH4	Aldehyde	Labelled
QE1_AnaLevi_Exp3_Sample1	60194	SYYC_HUMAN	Tyrosine--tRNA ligase, cytoplasmic OS=Homo sapiens OX=9606 GN=YARS1 PE=1 SV=4	KLASAAYPDPSK	Unmodified	416.559	31.8378	3	0.000000000000.0	0.561502	0.561502	0.561502	31.8378	31.8378	610	0.045	0.045	13.5	13.5	1	335	346	10.38	4699: Scan 8516 (rt=31.8378) [\\qmcr.qmul.ac.uk\rfs\HAEMONC\Mass Spec Facility\MS Lab\Projects\2026\Ana_Levi\QE1_AnaLevi_Exp3_Sample1.raw]	YARS1(334-346, no_mod);	3445171	NA	100	YARS1;	Aldehyde_labelled	1	NA	HCC	JHH4	Aldehyde	Labelled
QE1_AnaLevi_Exp3_Sample1	23743	GTR1_HUMAN	Solute carrier family 2, facilitated glucose transporter member 1 OS=Homo sapiens OX=9606 GN=SLC2A1 PE=1 SV=2	VIEEFYNQTWVHR	2 Deamidated (NQ)	861.916	65.5366	2	0.0000001100000.0	7.72445	7.72445	7.72445	65.5366	65.5366	454	0.00093	0.00093	30.34	30.34	1	39	51	30.34	19441: Scan 24881 (rt=65.5366) [\\qmcr.qmul.ac.uk\rfs\HAEMONC\Mass Spec Facility\MS Lab\Projects\2026\Ana_Levi\QE1_AnaLevi_Exp3_Sample1.raw]	SLC2A1(N45);SLC2A1(Q46);	1.63928e+06	NA	100	SLC2A1;	Aldehyde_labelled	1	NA	HCC	JHH4	Aldehyde	Labelled
QE1_AnaLevi_Exp3_Sample1	49987	RL15_HUMAN	Large ribosomal subunit protein eL15 OS=Homo sapiens OX=9606 GN=RPL15 PE=1 SV=2	GAYKYIQELWR	Unmodified	476.253	68.2471	3	0.00000000000.0	-0.631251	-3.92778	-2.05741	68.2471	80.2484	257.333	0.00052	0.00572	32.82	27.6133	3	2	12	21.92	20605: Scan 26168 (rt=68.2471) [\\qmcr.qmul.ac.uk\rfs\HAEMONC\Mass Spec Facility\MS Lab\Projects\2026\Ana_Levi\QE1_AnaLevi_Exp3_Sample1.raw]	RPL15(1-12, no_mod);	13762160	NA	100	RPL15;	Aldehyde_labelled	1	NA	HCC	JHH4	Aldehyde	Labelled
QE1_AnaLevi_Exp3_Sample1	6253	BASI_HUMAN	Basigin OS=Homo sapiens OX=9606 GN=BSG PE=1 SV=2	WLKGGVVLKEDALPGQK	Unmodified	613.355	54.0212	3	0.00000000000000000.0	0.0544352	-1.63306	-1.17036	54.0212	62.9867	1109.5	2.9e-06	0.000814475	55.36	38.9025	4	171	187	54.33	14448: Scan 19371 (rt=54.0212) [\\qmcr.qmul.ac.uk\rfs\HAEMONC\Mass Spec Facility\MS Lab\Projects\2026\Ana_Levi\QE1_AnaLevi_Exp3_Sample1.raw]	BSG(170-187, no_mod);	73279004	NA	100	BSG;	Aldehyde_labelled	1	NA	HCC	JHH4	Aldehyde	Labelled
QE1_AnaLevi_Exp3_Sample1	38004	NFASC_HUMAN	Neurofascin OS=Homo sapiens OX=9606 GN=NFASC PE=1 SV=4	SGGRPEEYEGEYQCFAR	Deamidated (NQ)	679.293	48.2701	3	0.00000000000010000.0	9.92708	9.92708	9.92708	48.2701	48.2701	290	0.04	0.04	13.98	13.98	1	105	121	13.98	11902: Scan 16549 (rt=48.2701) [\\qmcr.qmul.ac.uk\rfs\HAEMONC\Mass Spec Facility\MS Lab\Projects\2026\Ana_Levi\QE1_AnaLevi_Exp3_Sample1.raw]	NFASC(Q117);	2131923	NA	100	NFASC;	Aldehyde_labelled	1	NA	HCC	JHH4	Aldehyde	Labelled
QE1_AnaLevi_Exp3_Sample1	63843	TOM34_HUMAN	Mitochondrial import receptor subunit TOM34 OS=Homo sapiens OX=9606 GN=TOMM34 PE=1 SV=2	LKLPSIPLVPVSAQK	Unmodified	530.67	72.6246	3	0.000000000000000.0	0.755196	-5.28637	-1.1258	72.6246	90.3103	211	0.00026	0.00642333	35.83	25.0589	9	142	156	35.83	22498: Scan 28243 (rt=72.6246) [\\qmcr.qmul.ac.uk\rfs\HAEMONC\Mass Spec Facility\MS Lab\Projects\2026\Ana_Levi\QE1_AnaLevi_Exp3_Sample1.raw]	TOMM34(141-156, no_mod);	23785972	NA	100	TOMM34;	Aldehyde_labelled	1	NA	HCC	JHH4	Aldehyde	Labelled
QE1_AnaLevi_Exp3_Sample1	40355	OLA1_HUMAN	Obg-like ATPase 1 OS=Homo sapiens OX=9606 GN=OLA1 PE=1 SV=2	NYIVEDGDIIFFK	Unmodified	786.9	82.002	2	0.0000000000000.0	0.190865	-2.79936	-0.668029	82.002	90.2143	316.167	7.5e-06	9.79e-05	51.26	43.2383	6	374	386	51.26	26420: Scan 32571 (rt=82.002) [\\qmcr.qmul.ac.uk\rfs\HAEMONC\Mass Spec Facility\MS Lab\Projects\2026\Ana_Levi\QE1_AnaLevi_Exp3_Sample1.raw]	OLA1(373-386, no_mod);	33163333	NA	100	OLA1;	Aldehyde_labelled	1	NA	HCC	JHH4	Aldehyde	Labelled
QE1_AnaLevi_Exp3_Sample1	30150	K2C1_HUMAN	Keratin, type II cytoskeletal 1 OS=Homo sapiens OX=9606 GN=KRT1 PE=1 SV=6	NKLNDLEDALQQAK	Unmodified	533.949	62.8211	3	0.00000000000000.0	0.125092	-3.50257	-1.41771	62.8211	63.4928	1590.17	9.7e-05	0.00741617	40.13	27.7767	6	442	455	36.38	18256: Scan 23582 (rt=62.8211) [\\qmcr.qmul.ac.uk\rfs\HAEMONC\Mass Spec Facility\MS Lab\Projects\2026\Ana_Levi\QE1_AnaLevi_Exp3_Sample1.raw]	KRT1(441-455, no_mod);	12888542	NA	100	KRT1;	Aldehyde_labelled	1	NA	HCC	JHH4	Aldehyde	Labelled
QE1_AnaLevi_Exp3_Sample1	54614	SDK2_HUMAN	Protein sidekick-2 OS=Homo sapiens OX=9606 GN=SDK2 PE=1 SV=3	DGATLGTESHPR	Unmodified	620.798	24.8218	2	0.000000000000.0	-0.645378	-2.66218	-1.65378	24.8218	24.863	383	4.5e-06	7.25e-06	53.49	51.7	2	534	545	53.49	1716: Scan 5137 (rt=24.8218) [\\qmcr.qmul.ac.uk\rfs\HAEMONC\Mass Spec Facility\MS Lab\Projects\2026\Ana_Levi\QE1_AnaLevi_Exp3_Sample1.raw]	SDK2(533-545, no_mod);	472464	NA	100	SDK2;	Aldehyde_labelled	1	NA	HCC	JHH4	Aldehyde	Labelled
QE1_AnaLevi_Exp3_Sample1	28975	ITA2_HUMAN	Integrin alpha-2 OS=Homo sapiens OX=9606 GN=ITGA2 PE=1 SV=2	SVACDVGYPALKR	Unmodified	718.369	44.5991	2	0.0000000000000.0	-4.11228	-4.11228	-4.11228	44.5991	44.5991	1229	0.00043	0.00043	33.66	33.66	1	873	885	33.66	10304: Scan 14790 (rt=44.5991) [\\qmcr.qmul.ac.uk\rfs\HAEMONC\Mass Spec Facility\MS Lab\Projects\2026\Ana_Levi\QE1_AnaLevi_Exp3_Sample1.raw]	ITGA2(872-885, no_mod);	2532720	NA	100	ITGA2;	Aldehyde_labelled	1	NA	HCC	JHH4	Aldehyde	Labelled
QE1_AnaLevi_Exp3_Sample1	17313	EIF3B_HUMAN	Eukaryotic translation initiation factor 3 subunit B OS=Homo sapiens OX=9606 GN=EIF3B PE=1 SV=3	VRNLFNVVDCK	Unmodified	455.243	54.1897	3	0.00000000000.0	0.953983	-1.61443	-0.244611	54.1897	73.093	245.667	0.00051	0.00130333	32.9	29.5567	3	506	516	32.9	14524: Scan 19453 (rt=54.1897) [\\qmcr.qmul.ac.uk\rfs\HAEMONC\Mass Spec Facility\MS Lab\Projects\2026\Ana_Levi\QE1_AnaLevi_Exp3_Sample1.raw]	EIF3B(505-516, no_mod);	1.69052e+07	NA	100	EIF3B;	Aldehyde_labelled	1	NA	HCC	JHH4	Aldehyde	Labelled
QE1_AnaLevi_Exp3_Sample1	62023	TEN3_HUMAN	Teneurin-3 OS=Homo sapiens OX=9606 GN=TENM3 PE=1 SV=3	NMTLPGENGQNLVEWR	Deamidated (NQ); Oxidation (M)	937.937	71.9218	2	0.1300000000000000.0	-1.44087	-2.82838	-2.08126	71.9218	72.2735	1377.33	0.00017	0.00067	37.77	33.2667	3	1735	1750	13.23	22191: Scan 27906 (rt=71.9218) [\\qmcr.qmul.ac.uk\rfs\HAEMONC\Mass Spec Facility\MS Lab\Projects\2026\Ana_Levi\QE1_AnaLevi_Exp3_Sample1.raw]	TENM3(N1735);TENM3(M1736);	5812535	NA	97.7	TENM3;	Aldehyde_labelled	1	NA	HCC	JHH4	Aldehyde	Labelled
QE1_AnaLevi_Exp3_Sample1	8247	CBS_HUMAN	Cystathionine beta-synthase OS=Homo sapiens OX=9606 GN=CBS PE=1 SV=2	LKNEIPNSHILDQYR	Unmodified	613.995	51.5066	3	0.000000000000000.0	0.326271	-1.41384	-0.543784	51.5066	67.3073	411	2.6e-06	9.8e-06	55.91	51.76	2	210	224	55.91	13334: Scan 18135 (rt=51.5066) [\\qmcr.qmul.ac.uk\rfs\HAEMONC\Mass Spec Facility\MS Lab\Projects\2026\Ana_Levi\QE1_AnaLevi_Exp3_Sample1.raw]	CBS(209-224, no_mod);	9.07851e+06	NA	100	CBS;	Aldehyde_labelled	1	NA	HCC	JHH4	Aldehyde	Labelled
QE1_AnaLevi_Exp3_Sample1	5167	AT1A1_HUMAN	Sodium/potassium-transporting ATPase subunit alpha-1 OS=Homo sapiens OX=9606 GN=ATP1A1 PE=1 SV=1	KYGTDLSR	Unmodified	470.248	23.8361	2	0.00000000.0	1.06555	-0.958995	0.021311	23.8361	24.3782	2094.2	0.0057	0.03374	22.47	16.044	5	54	61	16.48	1319: Scan 4682 (rt=23.8361) [\\qmcr.qmul.ac.uk\rfs\HAEMONC\Mass Spec Facility\MS Lab\Projects\2026\Ana_Levi\QE1_AnaLevi_Exp3_Sample1.raw]	ATP1A1(53-61, no_mod);	1.00096e+07	NA	100	ATP1A1;	Aldehyde_labelled	1	NA	HCC	JHH4	Aldehyde	Labelled
QE1_AnaLevi_Exp3_Sample1	3957	ANXA1_HUMAN	Annexin A1 OS=Homo sapiens OX=9606 GN=ANXA1 PE=1 SV=2	ALTGHLEEVVLALLKTPAQFDADELRAAMK	Unmodified	813.443	100.756	4	0.000000000000000000000000000000.0	-0.55389	-0.55389	-0.55389	100.756	100.756	2707	5.5e-08	5.5e-08	72.58	72.58	1	99	128	72.58	33782: Scan 40817 (rt=100.756) [\\qmcr.qmul.ac.uk\rfs\HAEMONC\Mass Spec Facility\MS Lab\Projects\2026\Ana_Levi\QE1_AnaLevi_Exp3_Sample1.raw]	ANXA1(98-128, no_mod);	463730	NA	100	ANXA1;	Aldehyde_labelled	1	NA	HCC	JHH4	Aldehyde	Labelled
QE1_AnaLevi_Exp3_Sample1	58627	SUCA_HUMAN	Succinate--CoA ligase [ADP/GDP-forming] subunit alpha, mitochondrial OS=Homo sapiens OX=9606 GN=SUCLG1 PE=1 SV=4	LVGGTTPGKGGQTHLGLPVFNTVK	Unmodified	595.335	58.2293	4	0.000000000000000000000000.0	0.0841286	-1.85083	-0.602922	58.2293	59.0632	200.333	0.00066	0.00192	31.79	28.1133	3	82	105	31.79	16271: Scan 21396 (rt=58.2293) [\\qmcr.qmul.ac.uk\rfs\HAEMONC\Mass Spec Facility\MS Lab\Projects\2026\Ana_Levi\QE1_AnaLevi_Exp3_Sample1.raw]	SUCLG1(81-105, no_mod);	22446133	NA	100	SUCLG1;	Aldehyde_labelled	1	NA	HCC	JHH4	Aldehyde	Labelled
QE1_AnaLevi_Exp3_Sample1	29227	ITAV_HUMAN	Integrin alpha-V OS=Homo sapiens OX=9606 GN=ITGAV PE=1 SV=2	ADRVLLGGPGSFYWQGQLISDQVAEIVSK	Unmodified	1045.21	98.5235	3	0.00000000000000000000000000000.0	-0.478832	-1.05343	-0.766131	98.5235	99.1739	4394	5e-10	2.4e-09	93.05	88.375	2	196	224	93.05	32927: Scan 39843 (rt=98.5235) [\\qmcr.qmul.ac.uk\rfs\HAEMONC\Mass Spec Facility\MS Lab\Projects\2026\Ana_Levi\QE1_AnaLevi_Exp3_Sample1.raw]	ITGAV(195-224, no_mod);	1431896	NA	100	ITGAV;	Aldehyde_labelled	1	NA	HCC	JHH4	Aldehyde	Labelled
QE1_AnaLevi_Exp3_Sample1	11125	COBA1_HUMAN	Collagen alpha-1(XI) chain OS=Homo sapiens OX=9606 GN=COL11A1 PE=1 SV=4	TVNIADGKWHR	Unmodified	648.844	35.2141	2	0.00000000000.0	0.771799	-2.46976	-0.720346	35.2141	53.3799	359.333	0.00012	0.00273	39.13	31.2033	3	156	166	39.13	6180: Scan 10174 (rt=35.2141) [\\qmcr.qmul.ac.uk\rfs\HAEMONC\Mass Spec Facility\MS Lab\Projects\2026\Ana_Levi\QE1_AnaLevi_Exp3_Sample1.raw]	COL11A1(155-166, no_mod);	5.33232e+06	NA	100	COL11A1;	Aldehyde_labelled	1	NA	HCC	JHH4	Aldehyde	Labelled
QE1_AnaLevi_Exp3_Sample1	18173	EPCR_HUMAN	Endothelial protein C receptor OS=Homo sapiens OX=9606 GN=PROCR PE=1 SV=1	EFLEDTCVQYVQKHISAENTK	Unmodified	635.558	60.5318	4	0.000000000000000000000.0	-0.590969	-0.74856	-0.669764	60.5318	61.0596	573.5	1.2e-06	4.15e-06	59.09	55.275	2	180	200	59.09	17264: Scan 22486 (rt=60.5318) [\\qmcr.qmul.ac.uk\rfs\HAEMONC\Mass Spec Facility\MS Lab\Projects\2026\Ana_Levi\QE1_AnaLevi_Exp3_Sample1.raw]	PROCR(179-200, no_mod);	24872508	NA	100	PROCR;	Aldehyde_labelled	1	NA	HCC	JHH4	Aldehyde	Labelled
QE1_AnaLevi_Exp3_Sample1	30200	K2C5_HUMAN	Keratin, type II cytoskeletal 5 OS=Homo sapiens OX=9606 GN=KRT5 PE=1 SV=3	GLGVGFGSGGGSSSSVK	Unmodified	720.361	48.7933	2	0.00000000000000000.0	2.0157	-0.0695069	0.949928	48.7933	49.4946	342	4.3e-06	9.14e-05	53.63	43.75	3	560	576	53.63	12135: Scan 16805 (rt=48.7933) [\\qmcr.qmul.ac.uk\rfs\HAEMONC\Mass Spec Facility\MS Lab\Projects\2026\Ana_Levi\QE1_AnaLevi_Exp3_Sample1.raw]	KRT5(559-576, no_mod);	6694382	NA	100	KRT5;	Aldehyde_labelled	1	NA	HCC	JHH4	Aldehyde	Labelled
QE1_AnaLevi_Exp3_Sample1	22548	GNAI1_HUMAN	Guanine nucleotide-binding protein G(i) subunit alpha-1 OS=Homo sapiens OX=9606 GN=GNAI1 PE=1 SV=2	IIHEAGYSEEECKQYK	Unmodified	496.733	31.0082	4	0.0000000000000000.0	-0.0504311	-1.41207	-0.393362	31.0082	31.4988	331.2	1.9e-05	0.0043658	47.33	32.376	5	55	70	47.33	4331: Scan 8104 (rt=31.0082) [\\qmcr.qmul.ac.uk\rfs\HAEMONC\Mass Spec Facility\MS Lab\Projects\2026\Ana_Levi\QE1_AnaLevi_Exp3_Sample1.raw]	GNAI1(54-70, no_mod);	16567360	NA	100	GNAI1;	Aldehyde_labelled	1	NA	HCC	JHH4	Aldehyde	Labelled
QE1_AnaLevi_Exp3_Sample1	31057	KLRG2_HUMAN	Killer cell lectin-like receptor subfamily G member 2 OS=Homo sapiens OX=9606 GN=KLRG2 PE=1 SV=3	AGLDGDEKLPR	Unmodified	390.876	36.9379	3	0.00000000000.0	2.30847	2.30847	2.30847	36.9379	36.9379	248	0.00014	0.00014	38.55	38.55	1	237	247	38.55	6921: Scan 11021 (rt=36.9379) [\\qmcr.qmul.ac.uk\rfs\HAEMONC\Mass Spec Facility\MS Lab\Projects\2026\Ana_Levi\QE1_AnaLevi_Exp3_Sample1.raw]	KLRG2(236-247, no_mod);	3254632	NA	100	KLRG2;	Aldehyde_labelled	1	NA	HCC	JHH4	Aldehyde	Labelled
QE1_AnaLevi_Exp3_Sample1	31056	KLRG2_HUMAN	Killer cell lectin-like receptor subfamily G member 2 OS=Homo sapiens OX=9606 GN=KLRG2 PE=1 SV=3	AGLDGDEKLPR	Unmodified	585.811	36.9073	2	0.00000000000.0	2.65047	2.65047	2.65047	36.9073	36.9073	248	5e-05	5e-05	42.98	42.98	1	237	247	42.98	6909: Scan 11007 (rt=36.9073) [\\qmcr.qmul.ac.uk\rfs\HAEMONC\Mass Spec Facility\MS Lab\Projects\2026\Ana_Levi\QE1_AnaLevi_Exp3_Sample1.raw]	KLRG2(236-247, no_mod);	1880361	NA	100	KLRG2;	Aldehyde_labelled	1	NA	HCC	JHH4	Aldehyde	Labelled
QE1_AnaLevi_Exp3_Sample1	47456	PUR9_HUMAN	Bifunctional purine biosynthesis protein ATIC OS=Homo sapiens OX=9606 GN=ATIC PE=1 SV=3	VCMVYDLYK	Unmodified	595.781	63.9524	2	0.000000000.0	-2.35383	-2.35383	-2.35383	63.9524	63.9524	1855	0.00072	0.00072	31.46	31.46	1	286	294	31.46	18755: Scan 24129 (rt=63.9524) [\\qmcr.qmul.ac.uk\rfs\HAEMONC\Mass Spec Facility\MS Lab\Projects\2026\Ana_Levi\QE1_AnaLevi_Exp3_Sample1.raw]	ATIC(285-294, no_mod);	2299718	NA	100	ATIC;	Aldehyde_labelled	1	NA	HCC	JHH4	Aldehyde	Labelled
QE1_AnaLevi_Exp3_Sample1	22920	GPC2_HUMAN	Glypican-2 OS=Homo sapiens OX=9606 GN=GPC2 PE=1 SV=1	VCPQEYTCCSSETEQR	Unmodified	1017.4	39.1915	2	0.0000000000000000.0	-2.9516	-2.9516	-2.9516	39.1915	39.1915	191	2.1e-06	2.1e-06	56.84	56.84	1	61	76	56.84	7898: Scan 12109 (rt=39.1915) [\\qmcr.qmul.ac.uk\rfs\HAEMONC\Mass Spec Facility\MS Lab\Projects\2026\Ana_Levi\QE1_AnaLevi_Exp3_Sample1.raw]	GPC2(60-76, no_mod);	612502	NA	100	GPC2;	Aldehyde_labelled	1	NA	HCC	JHH4	Aldehyde	Labelled
QE1_AnaLevi_Exp3_Sample1	14900	DOCK1_HUMAN	Dedicator of cytokinesis protein 1 OS=Homo sapiens OX=9606 GN=DOCK1 PE=1 SV=2	LTQNVDLLGLLK	Unmodified	663.903	83.7943	2	0.000000000000.0	0.150853	-0.980546	-0.414846	83.7943	84.154	77	0.00061	0.001055	32.18	30.16	2	613	624	32.18	27160: Scan 33384 (rt=83.7943) [\\qmcr.qmul.ac.uk\rfs\HAEMONC\Mass Spec Facility\MS Lab\Projects\2026\Ana_Levi\QE1_AnaLevi_Exp3_Sample1.raw]	DOCK1(612-624, no_mod);	7.09872e+06	NA	100	DOCK1;	Aldehyde_labelled	1	NA	HCC	JHH4	Aldehyde	Labelled
QE1_AnaLevi_Exp3_Sample1	43778	PLCB3_HUMAN	1-phosphatidylinositol 4,5-bisphosphate phosphodiesterase beta-3 OS=Homo sapiens OX=9606 GN=PLCB3 PE=1 SV=2	DDLIASILSEVAPTPLDELRGHK	Unmodified	830.446	100.401	3	0.00000000000000000000000.0	0.241127	-0.522441	-0.140657	100.401	100.833	258.5	3.7e-06	3.69e-05	54.37	47.97	2	939	961	48.08	33653: Scan 40663 (rt=100.401) [\\qmcr.qmul.ac.uk\rfs\HAEMONC\Mass Spec Facility\MS Lab\Projects\2026\Ana_Levi\QE1_AnaLevi_Exp3_Sample1.raw]	PLCB3(938-961, no_mod);	1288191	NA	100	PLCB3;	Aldehyde_labelled	1	NA	HCC	JHH4	Aldehyde	Labelled
QE1_AnaLevi_Exp3_Sample1	41916	PCDH7_HUMAN	Protocadherin-7 OS=Homo sapiens OX=9606 GN=PCDH7 PE=1 SV=2	AGAADSAPYPGGGGNGASGGGSGGSKR	Unmodified	740.672	27.1215	3	0.000000000000000000000000000.0	0	-1.44209	-0.886287	27.1215	27.2437	372	3.8e-07	8.12e-05	64.21	51.7567	3	198	224	64.21	2691: Scan 6237 (rt=27.1215) [\\qmcr.qmul.ac.uk\rfs\HAEMONC\Mass Spec Facility\MS Lab\Projects\2026\Ana_Levi\QE1_AnaLevi_Exp3_Sample1.raw]	PCDH7(197-224, no_mod);	6054453	NA	100	PCDH7;	Aldehyde_labelled	1	NA	HCC	JHH4	Aldehyde	Labelled
QE1_AnaLevi_Exp3_Sample1	24058	HACL2_HUMAN	2-hydroxyacyl-CoA lyase 2 OS=Homo sapiens OX=9606 GN=ILVBL PE=1 SV=2	LSGTVGVAAVTAGPGLTNTVTAVK	Unmodified	728.745	70.172	3	0.000000000000000000000000.0	0.961884	-2.38181	-1.03822	70.172	70.5406	272.333	5.4e-08	7.75e-07	72.69	64.7567	3	111	134	72.69	21433: Scan 27080 (rt=70.172) [\\qmcr.qmul.ac.uk\rfs\HAEMONC\Mass Spec Facility\MS Lab\Projects\2026\Ana_Levi\QE1_AnaLevi_Exp3_Sample1.raw]	ILVBL(110-134, no_mod);	7.84946e+06	NA	100	ILVBL;	Aldehyde_labelled	1	NA	HCC	JHH4	Aldehyde	Labelled
QE1_AnaLevi_Exp3_Sample1	17504	EIF3L_HUMAN	Eukaryotic translation initiation factor 3 subunit L OS=Homo sapiens OX=9606 GN=EIF3L PE=1 SV=1	YGDFFIR	Unmodified	459.228	65.4029	2	0.0000000.0	-2.94617	-3.05529	-3.00073	65.4029	65.9032	112.5	0.0037	0.00595	24.29	22.57	2	539	545	21.87	19382: Scan 24816 (rt=65.4029) [\\qmcr.qmul.ac.uk\rfs\HAEMONC\Mass Spec Facility\MS Lab\Projects\2026\Ana_Levi\QE1_AnaLevi_Exp3_Sample1.raw]	EIF3L(538-545, no_mod);	4.33297e+06	NA	100	EIF3L;	Aldehyde_labelled	1	NA	HCC	JHH4	Aldehyde	Labelled
QE1_AnaLevi_Exp3_Sample1	47714	PYGB_HUMAN	Glycogen phosphorylase, brain form OS=Homo sapiens OX=9606 GN=PYGB PE=1 SV=5	LLPLVSDEVFIRDVAK	Unmodified	605.351	80.0821	3	0.0000000000000000.0	-1.98562	-3.47484	-2.73023	80.0821	99.3064	211.5	2.3e-05	4.75e-05	46.35	43.885	2	522	537	46.35	25631: Scan 31701 (rt=80.0821) [\\qmcr.qmul.ac.uk\rfs\HAEMONC\Mass Spec Facility\MS Lab\Projects\2026\Ana_Levi\QE1_AnaLevi_Exp3_Sample1.raw]	PYGB(521-537, no_mod);	2463189	NA	100	PYGB;	Aldehyde_labelled	1	NA	HCC	JHH4	Aldehyde	Labelled
QE1_AnaLevi_Exp3_Sample1	8102	CATC_HUMAN	Dipeptidyl peptidase 1 OS=Homo sapiens OX=9606 GN=CTSC PE=1 SV=2	NVHGINFVSPVR	Unmodified	669.866	51.5318	2	0.000000000000.0	-1.9436	-1.9436	-1.9436	51.5318	51.5318	280	2.8e-05	2.8e-05	45.52	45.52	1	239	250	45.52	13346: Scan 18148 (rt=51.5318) [\\qmcr.qmul.ac.uk\rfs\HAEMONC\Mass Spec Facility\MS Lab\Projects\2026\Ana_Levi\QE1_AnaLevi_Exp3_Sample1.raw]	CTSC(238-250, no_mod);	3694030	NA	100	CTSC;	Aldehyde_labelled	1	NA	HCC	JHH4	Aldehyde	Labelled
QE1_AnaLevi_Exp3_Sample1	18189	EPHA2_HUMAN	Ephrin type-A receptor 2 OS=Homo sapiens OX=9606 GN=EPHA2 PE=1 SV=2	MHCAVDGEWLVPIGQCLCQAGYEK	Oxidation (M)	946.421	77.6537	3	0.300000000000000000000000.0	-0.634642	-1.69238	-1.23403	77.6537	98.8254	863.667	2.8e-08	1.49e-07	75.47	69.9933	3	245	268	75.47	24637: Scan 30586 (rt=77.6537) [\\qmcr.qmul.ac.uk\rfs\HAEMONC\Mass Spec Facility\MS Lab\Projects\2026\Ana_Levi\QE1_AnaLevi_Exp3_Sample1.raw]	EPHA2(M245);	7.27652e+06	NA	100	EPHA2;	Aldehyde_labelled	1	NA	HCC	JHH4	Aldehyde	Labelled
QE1_AnaLevi_Exp3_Sample1	30219	K2C6A_HUMAN	Keratin, type II cytoskeletal 6A OS=Homo sapiens OX=9606 GN=KRT6A PE=1 SV=3	AIGGGLSSVGGGSSTIK	Unmodified	724.391	48.9356	2	0.00000000000000000.0	0.345598	-1.24415	-0.449277	48.9356	49.3213	514.5	3.3e-06	3.22e-05	54.85	48.505	2	534	550	54.85	12199: Scan 16876 (rt=48.9356) [\\qmcr.qmul.ac.uk\rfs\HAEMONC\Mass Spec Facility\MS Lab\Projects\2026\Ana_Levi\QE1_AnaLevi_Exp3_Sample1.raw]	KRT6A(533-550, no_mod);	11433760	NA	100	KRT6A;	Aldehyde_labelled	1	NA	HCC	JHH4	Aldehyde	Labelled
QE1_AnaLevi_Exp3_Sample1	44432	PNPH_HUMAN	Purine nucleoside phosphorylase OS=Homo sapiens OX=9606 GN=PNP PE=1 SV=2	ANHEEVLAAGK	Unmodified	569.796	24.1428	2	0.00000000000.0	-0.527436	-0.527436	-0.527436	24.1428	24.1428	132	9.2e-05	9.2e-05	40.38	40.38	1	255	265	34.76	1446: Scan 4826 (rt=24.1428) [\\qmcr.qmul.ac.uk\rfs\HAEMONC\Mass Spec Facility\MS Lab\Projects\2026\Ana_Levi\QE1_AnaLevi_Exp3_Sample1.raw]	PNP(254-265, no_mod);	519140	NA	100	PNP;	Aldehyde_labelled	1	NA	HCC	JHH4	Aldehyde	Labelled
QE1_AnaLevi_Exp3_Sample1	21229	GALE_HUMAN	UDP-glucose 4-epimerase OS=Homo sapiens OX=9606 GN=GALE PE=1 SV=2	REGDVAACYANPSLAQEELGWTAALGLDR	Deamidated (NQ)	1045.51	89.251	3	0.00000000000000010000000000000.0	5.39337	5.39337	5.39337	89.251	89.251	71	8e-08	8e-08	70.99	70.99	1	300	328	0.32	29325: Scan 35803 (rt=89.251) [\\qmcr.qmul.ac.uk\rfs\HAEMONC\Mass Spec Facility\MS Lab\Projects\2026\Ana_Levi\QE1_AnaLevi_Exp3_Sample1.raw]	GALE(Q315);	730626	NA	51.79	GALE;	Aldehyde_labelled	1	NA	HCC	JHH4	Aldehyde	Labelled
QE1_AnaLevi_Exp3_Sample1	49900	RL11_HUMAN	Large ribosomal subunit protein uL5 OS=Homo sapiens OX=9606 GN=RPL11 PE=1 SV=2	WFQQKYDGIILPGK	Unmodified	564.975	66.7515	3	0.00000000000000.0	0.650155	-1.24121	-0.253307	66.7515	82.9531	162.286	5.5e-05	0.00207357	42.59	30.4943	7	165	178	42.59	19952: Scan 25447 (rt=66.7515) [\\qmcr.qmul.ac.uk\rfs\HAEMONC\Mass Spec Facility\MS Lab\Projects\2026\Ana_Levi\QE1_AnaLevi_Exp3_Sample1.raw]	RPL11(164-178, no_mod);	81548530	NA	100	RPL11;	Aldehyde_labelled	1	NA	HCC	JHH4	Aldehyde	Labelled
QE1_AnaLevi_Exp3_Sample1	63627	TMTC3_HUMAN	Protein O-mannosyl-transferase TMTC3 OS=Homo sapiens OX=9606 GN=TMTC3 PE=1 SV=2	CLLETLALAPHEEYIQR	Unmodified	686.024	73.6166	3	0.00000000000000000.0	2.28705	2.28705	2.28705	73.6166	73.6166	53	1.3e-05	1.3e-05	48.81	48.81	1	794	810	48.81	22924: Scan 28714 (rt=73.6166) [\\qmcr.qmul.ac.uk\rfs\HAEMONC\Mass Spec Facility\MS Lab\Projects\2026\Ana_Levi\QE1_AnaLevi_Exp3_Sample1.raw]	TMTC3(793-810, no_mod);	2580894	NA	100	TMTC3;	Aldehyde_labelled	1	NA	HCC	JHH4	Aldehyde	Labelled
QE1_AnaLevi_Exp3_Sample1	21476	GARS_HUMAN	Glycine--tRNA ligase OS=Homo sapiens OX=9606 GN=GARS1 PE=1 SV=3	TSGHVDKFADFMVK	Unmodified	396.198	50.8149	4	0.00000000000000.0	-1.70803	-1.70803	-1.70803	50.8149	50.8149	789	0.019	0.019	17.27	17.27	1	191	204	17.27	13022: Scan 17791 (rt=50.8149) [\\qmcr.qmul.ac.uk\rfs\HAEMONC\Mass Spec Facility\MS Lab\Projects\2026\Ana_Levi\QE1_AnaLevi_Exp3_Sample1.raw]	GARS1(190-204, no_mod);	1.62318e+06	NA	100	GARS1;	Aldehyde_labelled	1	NA	HCC	JHH4	Aldehyde	Labelled
QE1_AnaLevi_Exp3_Sample1	24755	HLAC_HUMAN	HLA class I histocompatibility antigen, C alpha chain OS=Homo sapiens OX=9606 GN=HLA-C PE=1 SV=3	WAAVVVPSGQEQR	Deamidated (NQ)	714.366	56.9207	2	0.0000000001000.0	-0.560727	-3.22418	-1.72112	56.9207	69.5074	324.889	6.2e-07	4.76e-05	62.11	47.2844	9	268	280	0.62	15708: Scan 20765 (rt=56.9207) [\\qmcr.qmul.ac.uk\rfs\HAEMONC\Mass Spec Facility\MS Lab\Projects\2026\Ana_Levi\QE1_AnaLevi_Exp3_Sample1.raw]	HLA-C(Q277);	128395493	NA	100	HLA-C;	Aldehyde_labelled	1	NA	HCC	JHH4	Aldehyde	Labelled
QE1_AnaLevi_Exp3_Sample1	19652	FILA2_HUMAN	Filaggrin-2 OS=Homo sapiens OX=9606 GN=FLG2 PE=1 SV=1	ENGQPQNCGGQWR	Unmodified	765.826	32.0577	2	0.0000000000000.0	-1.56899	-4.11861	-3.07261	32.0577	32.4636	157	0.0025	0.00376667	26.03	24.4067	3	359	371	26.03	4798: Scan 8627 (rt=32.0577) [\\qmcr.qmul.ac.uk\rfs\HAEMONC\Mass Spec Facility\MS Lab\Projects\2026\Ana_Levi\QE1_AnaLevi_Exp3_Sample1.raw]	FLG2(358-371, no_mod);	2.48276e+06	NA	100	FLG2;	Aldehyde_labelled	1	NA	HCC	JHH4	Aldehyde	Labelled
QE1_AnaLevi_Exp3_Sample1	37757	NECT2_HUMAN	Nectin-2 OS=Homo sapiens OX=9606 GN=NECTIN2 PE=1 SV=1	NQAEAQKVTFSQDPTTVALCISK	Deamidated (NQ)	1269.14	62.9861	2	0.00000000000100000000000.0	5.08625	5.08625	5.08625	62.9861	62.9861	613	1.2e-08	1.2e-08	79.32	79.32	1	164	186	3.22	18333: Scan 23665 (rt=62.9861) [\\qmcr.qmul.ac.uk\rfs\HAEMONC\Mass Spec Facility\MS Lab\Projects\2026\Ana_Levi\QE1_AnaLevi_Exp3_Sample1.raw]	NECTIN2(Q175);	2265460	NA	52.45	NECTIN2;	Aldehyde_labelled	1	NA	HCC	JHH4	Aldehyde	Labelled
QE1_AnaLevi_Exp3_Sample1	42736	PDIA6_HUMAN	Protein disulfide-isomerase A6 OS=Homo sapiens OX=9606 GN=PDIA6 PE=1 SV=1	GESPVDYDGGRTR	Unmodified	470.22	30.7349	3	0.0000000000000.0	0.497287	-0.639369	-0.213123	30.7349	34.3505	1189.33	0.0049	0.0203	23.11	18.21	3	246	258	23.11	4213: Scan 7968 (rt=30.7349) [\\qmcr.qmul.ac.uk\rfs\HAEMONC\Mass Spec Facility\MS Lab\Projects\2026\Ana_Levi\QE1_AnaLevi_Exp3_Sample1.raw]	PDIA6(245-258, no_mod);	26956150	NA	100	PDIA6;	Aldehyde_labelled	1	NA	HCC	JHH4	Aldehyde	Labelled
QE1_AnaLevi_Exp3_Sample1	53671	SAC1_HUMAN	Phosphatidylinositol-3-phosphatase SAC1 OS=Homo sapiens OX=9606 GN=SACM1L PE=1 SV=2	GIDSEGHAANFVETEQIVHYNGSK	Unmodified	651.309	56.1421	4	0.000000000000000000000000.0	-0.84576	-1.53775	-1.19175	56.1421	56.5151	123	0.00017	0.00017	37.77	37.705	2	227	250	37.77	15373: Scan 20388 (rt=56.1421) [\\qmcr.qmul.ac.uk\rfs\HAEMONC\Mass Spec Facility\MS Lab\Projects\2026\Ana_Levi\QE1_AnaLevi_Exp3_Sample1.raw]	SACM1L(226-250, no_mod);	8776031	NA	100	SACM1L;	Aldehyde_labelled	1	NA	HCC	JHH4	Aldehyde	Labelled
QE1_AnaLevi_Exp3_Sample1	34685	MCP_HUMAN	Membrane cofactor protein OS=Homo sapiens OX=9606 GN=CD46 PE=1 SV=3	GTYLTDETHR	Unmodified	398.191	31.0139	3	0.0000000000.0	0.167848	-1.17494	-0.503545	31.0139	31.3291	330	0.00023	0.001015	36.48	31.93	2	376	385	35.05	4335: Scan 8108 (rt=31.0139) [\\qmcr.qmul.ac.uk\rfs\HAEMONC\Mass Spec Facility\MS Lab\Projects\2026\Ana_Levi\QE1_AnaLevi_Exp3_Sample1.raw]	CD46(375-385, no_mod);	16468724	NA	100	CD46;	Aldehyde_labelled	1	NA	HCC	JHH4	Aldehyde	Labelled
QE1_AnaLevi_Exp3_Sample1	50399	RL38_HUMAN	Large ribosomal subunit protein eL38 OS=Homo sapiens OX=9606 GN=RPL38 PE=1 SV=2	DFLLTAR	Unmodified	418.237	62.5245	2	0.0000000.0	0.119838	-2.39676	-1.07854	62.5245	62.9858	64.75	0.058	0.07025	12.34	11.5925	4	10	16	9.75	18132: Scan 23440 (rt=62.5245) [\\qmcr.qmul.ac.uk\rfs\HAEMONC\Mass Spec Facility\MS Lab\Projects\2026\Ana_Levi\QE1_AnaLevi_Exp3_Sample1.raw]	RPL38(9-16, no_mod);	9641989	NA	100	RPL38;	Aldehyde_labelled	1	NA	HCC	JHH4	Aldehyde	Labelled
QE1_AnaLevi_Exp3_Sample1	62019	TEN3_HUMAN	Teneurin-3 OS=Homo sapiens OX=9606 GN=TENM3 PE=1 SV=3	FSEDGMVNAR	Oxidation (M)	571.25	31.2473	2	0.0000030000.0	-0.613773	-2.36741	-1.49059	31.2473	31.5968	1377.33	0.00091	0.00127	30.41	29.09	3	2007	2016	30.41	4433: Scan 8219 (rt=31.2473) [\\qmcr.qmul.ac.uk\rfs\HAEMONC\Mass Spec Facility\MS Lab\Projects\2026\Ana_Levi\QE1_AnaLevi_Exp3_Sample1.raw]	TENM3(M2012);	8285433	NA	100	TENM3;	Aldehyde_labelled	1	NA	HCC	JHH4	Aldehyde	Labelled
QE1_AnaLevi_Exp3_Sample1	4066	ANXA2_HUMAN	Annexin A2 OS=Homo sapiens OX=9606 GN=ANXA2 PE=1 SV=2	EVKGDLENAFLNLVQCIQNKPLYFADR	Unmodified	799.412	100.814	4	0.000000000000000000000000000.0	-1.40906	-1.503	-1.45603	100.814	101.406	986	2e-06	2.15e-06	56.95	56.65	2	247	273	56.95	33804: Scan 40842 (rt=100.814) [\\qmcr.qmul.ac.uk\rfs\HAEMONC\Mass Spec Facility\MS Lab\Projects\2026\Ana_Levi\QE1_AnaLevi_Exp3_Sample1.raw]	ANXA2(246-273, no_mod);	1.90966e+06	NA	100	ANXA2;	Aldehyde_labelled	1	NA	HCC	JHH4	Aldehyde	Labelled
QE1_AnaLevi_Exp3_Sample1	14074	DHB4_HUMAN	Peroxisomal multifunctional enzyme type 2 OS=Homo sapiens OX=9606 GN=HSD17B4 PE=1 SV=3	VLHGEQYLELYKPLPR	Unmodified	652.361	59.966	3	0.0000000000000000.0	-3.78697	-3.78697	-3.78697	59.966	59.966	441	0.0001	0.0001	39.91	39.91	1	404	419	39.91	17021: Scan 22220 (rt=59.966) [\\qmcr.qmul.ac.uk\rfs\HAEMONC\Mass Spec Facility\MS Lab\Projects\2026\Ana_Levi\QE1_AnaLevi_Exp3_Sample1.raw]	HSD17B4(403-419, no_mod);	4.03828e+06	NA	100	HSD17B4;	Aldehyde_labelled	1	NA	HCC	JHH4	Aldehyde	Labelled
QE1_AnaLevi_Exp3_Sample1	44323	PLXB2_HUMAN	Plexin-B2 OS=Homo sapiens OX=9606 GN=PLXNB2 PE=1 SV=3	ELNHLAVDEASGVVYLGAVNALYQLDAK	Unmodified	991.516	97.5607	3	0.0000000000000000000000000000.0	0.100958	-4.54312	-1.23674	97.5607	97.9843	804.25	1.2e-10	2.75e-05	99.27	79.0625	4	33	60	99.27	32542: Scan 39420 (rt=97.5607) [\\qmcr.qmul.ac.uk\rfs\HAEMONC\Mass Spec Facility\MS Lab\Projects\2026\Ana_Levi\QE1_AnaLevi_Exp3_Sample1.raw]	PLXNB2(32-60, no_mod);	5929991	NA	100	PLXNB2;	Aldehyde_labelled	1	NA	HCC	JHH4	Aldehyde	Labelled
QE1_AnaLevi_Exp3_Sample1	50519	RL6_HUMAN	Large ribosomal subunit protein eL6 OS=Homo sapiens OX=9606 GN=RPL6 PE=1 SV=3	ASITPGTILIILTGR	Unmodified	763.468	101.638	2	0.000000000000000.0	0.393462	-2.2952	-1.2241	101.638	102.18	303.667	1.7e-06	6.49e-05	57.81	48.0533	3	142	156	57.81	34118: Scan 41198 (rt=101.638) [\\qmcr.qmul.ac.uk\rfs\HAEMONC\Mass Spec Facility\MS Lab\Projects\2026\Ana_Levi\QE1_AnaLevi_Exp3_Sample1.raw]	RPL6(141-156, no_mod);	1884356	NA	100	RPL6;	Aldehyde_labelled	1	NA	HCC	JHH4	Aldehyde	Labelled
QE1_AnaLevi_Exp3_Sample1	7636	CALU_HUMAN	Calumenin OS=Homo sapiens OX=9606 GN=CALU PE=1 SV=2	EEIVDKYDLFVGSQATDFGEALVRHDEF	Unmodified	808.139	90.0667	4	0.0000000000000000000000000000.0	0.309739	-0.340713	-0.0542043	90.0667	90.693	416	9.8e-07	5.15e-05	60.09	47.33	4	288	315	60.09	29649: Scan 36164 (rt=90.0667) [\\qmcr.qmul.ac.uk\rfs\HAEMONC\Mass Spec Facility\MS Lab\Projects\2026\Ana_Levi\QE1_AnaLevi_Exp3_Sample1.raw]	CALU(287-315, no_mod);	5.43405e+06	NA	100	CALU;	Aldehyde_labelled	1	NA	HCC	JHH4	Aldehyde	Labelled
QE1_AnaLevi_Exp3_Sample1	53278	S19A1_HUMAN	Reduced folate transporter OS=Homo sapiens OX=9606 GN=SLC19A1 PE=1 SV=3	QSDPYLAQAPAPQAAEFLSPVTTPSPCTLCSAQASGPEAADETCPQLAVHPPGVSK	2 Deamidated (NQ)	1451.94	84.04	4	0.00000000000010000000000000000000100000000000000000000000.0	5.18635	5.18635	5.18635	84.04	84.04	167	0.00015	0.00015	38.22	38.22	1	520	575	13.3	27255: Scan 33493 (rt=84.04) [\\qmcr.qmul.ac.uk\rfs\HAEMONC\Mass Spec Facility\MS Lab\Projects\2026\Ana_Levi\QE1_AnaLevi_Exp3_Sample1.raw]	SLC19A1(Q532);SLC19A1(Q552);	560622	NA	91.94	SLC19A1;	Aldehyde_labelled	1	NA	HCC	JHH4	Aldehyde	Labelled
QE1_AnaLevi_Exp3_Sample1	24159	HBA_HUMAN	Hemoglobin subunit alpha OS=Homo sapiens OX=9606 GN=HBA1 PE=1 SV=2	TYFPHFDLSHGSAQVK	Unmodified	611.968	57.5041	3	0.0000000000000000.0	0	-2.18235	-0.90022	57.5041	103.877	702.667	3.1e-05	0.0007885	45.02	34.4867	6	42	57	45.02	15962: Scan 21046 (rt=57.5041) [\\qmcr.qmul.ac.uk\rfs\HAEMONC\Mass Spec Facility\MS Lab\Projects\2026\Ana_Levi\QE1_AnaLevi_Exp3_Sample1.raw]	HBA1(41-57, no_mod);	90042432	NA	100	HBA1;	Aldehyde_labelled	1	NA	HCC	JHH4	Aldehyde	Labelled
QE1_AnaLevi_Exp3_Sample1	5209	AT1A1_HUMAN	Sodium/potassium-transporting ATPase subunit alpha-1 OS=Homo sapiens OX=9606 GN=ATP1A1 PE=1 SV=1	EVSMDDHKLSLDELHRK	Unmodified	513.76	42.5545	4	0.00000000000000000.0	-0.68259	-0.68259	-0.68259	42.5545	42.5545	3049	2.1e-05	2.1e-05	46.69	46.69	1	38	54	46.69	9396: Scan 13780 (rt=42.5545) [\\qmcr.qmul.ac.uk\rfs\HAEMONC\Mass Spec Facility\MS Lab\Projects\2026\Ana_Levi\QE1_AnaLevi_Exp3_Sample1.raw]	ATP1A1(37-54, no_mod);	4.82309e+06	NA	100	ATP1A1;	Aldehyde_labelled	1	NA	HCC	JHH4	Aldehyde	Labelled
QE1_AnaLevi_Exp3_Sample1	51256	ROBO1_HUMAN	Roundabout homolog 1 OS=Homo sapiens OX=9606 GN=ROBO1 PE=1 SV=1	SDVGYYICQTLNVAGSIITK	Unmodified	734.708	102.501	3	0.00000000000000000000.0	-1.31752	-1.31752	-1.31752	102.501	102.501	1330	3.5e-06	3.5e-06	54.6	54.6	1	421	440	54.6	34443: Scan 41568 (rt=102.501) [\\qmcr.qmul.ac.uk\rfs\HAEMONC\Mass Spec Facility\MS Lab\Projects\2026\Ana_Levi\QE1_AnaLevi_Exp3_Sample1.raw]	ROBO1(420-440, no_mod);	559415	NA	100	ROBO1;	Aldehyde_labelled	1	NA	HCC	JHH4	Aldehyde	Labelled
QE1_AnaLevi_Exp3_Sample1	42508	PDIA3_HUMAN	Protein disulfide-isomerase A3 OS=Homo sapiens OX=9606 GN=PDIA3 PE=1 SV=4	KFISDKDASIVGFFDDSFSEAHSEFLK	Unmodified	767.373	84.4562	4	0.000000000000000000000000000.0	-0.326215	-0.848158	-0.587186	84.4562	85.1903	1862.5	2.9e-10	6.5e-07	95.32	77.135	2	147	173	95.32	27426: Scan 33683 (rt=84.4562) [\\qmcr.qmul.ac.uk\rfs\HAEMONC\Mass Spec Facility\MS Lab\Projects\2026\Ana_Levi\QE1_AnaLevi_Exp3_Sample1.raw]	PDIA3(146-173, no_mod);	5256006	NA	100	PDIA3;	Aldehyde_labelled	1	NA	HCC	JHH4	Aldehyde	Labelled
QE1_AnaLevi_Exp3_Sample1	8617	CD166_HUMAN	CD166 antigen OS=Homo sapiens OX=9606 GN=ALCAM PE=1 SV=2	CLGNGNPPPEEFLFYLPGQPEGIR	Deamidated (NQ)	1351.65	96.0608	2	0.000000000000000000100000.0	5.18272	-7.10773	-1.03654	94.3946	101.098	4589	9.7e-06	0.000976567	50.11	36.6167	3	270	293	0.08	31981: Scan 38779 (rt=96.0608) [\\qmcr.qmul.ac.uk\rfs\HAEMONC\Mass Spec Facility\MS Lab\Projects\2026\Ana_Levi\QE1_AnaLevi_Exp3_Sample1.raw]	ALCAM(Q288);	961613	NA	99.41	ALCAM;	Aldehyde_labelled	1	NA	HCC	JHH4	Aldehyde	Labelled
QE1_AnaLevi_Exp3_Sample1	13230	DCXR_HUMAN	L-xylulose reductase OS=Homo sapiens OX=9606 GN=DCXR PE=1 SV=2	AVTNHSVYCSTK	Unmodified	683.824	22.321	2	0.000000000000.0	-0.439356	-1.17162	-0.805486	22.321	22.8494	146.5	1.4e-05	4.2e-05	48.68	45.11	2	142	153	48.68	771: Scan 4025 (rt=22.321) [\\qmcr.qmul.ac.uk\rfs\HAEMONC\Mass Spec Facility\MS Lab\Projects\2026\Ana_Levi\QE1_AnaLevi_Exp3_Sample1.raw]	DCXR(141-153, no_mod);	347974	NA	100	DCXR;	Aldehyde_labelled	1	NA	HCC	JHH4	Aldehyde	Labelled
QE1_AnaLevi_Exp3_Sample1	22589	GNAS1_HUMAN	Guanine nucleotide-binding protein G(s) subunit alpha isoforms XLas OS=Homo sapiens OX=9606 GN=GNAS PE=1 SV=2	SNEYQLIDCAQYFLDKIDVIK	Unmodified	859.097	101.103	3	0.000000000000000000000.0	1.70922	0.699228	1.03589	101.103	101.687	135.333	2.2e-08	0.000150007	76.5	49.9833	3	809	829	76.5	33913: Scan 40966 (rt=101.103) [\\qmcr.qmul.ac.uk\rfs\HAEMONC\Mass Spec Facility\MS Lab\Projects\2026\Ana_Levi\QE1_AnaLevi_Exp3_Sample1.raw]	GNAS(808-829, no_mod);	1.44249e+06	NA	100	GNAS;	Aldehyde_labelled	1	NA	HCC	JHH4	Aldehyde	Labelled
QE1_AnaLevi_Exp3_Sample1	4483	APMAP_HUMAN	Adipocyte plasma membrane-associated protein OS=Homo sapiens OX=9606 GN=APMAP PE=1 SV=2	QRRPLRPQVVTDDDGQAPEAK	Deamidated (NQ); Gln->pyro-Glu (N-term Q)	590.809	37.6975	4	2.000000000000000100000.0	8.64704	8.64704	8.64704	37.6975	37.6975	362	0.022	0.022	16.57	16.57	1	9	29	1.39	7257: Scan 11393 (rt=37.6975) [\\qmcr.qmul.ac.uk\rfs\HAEMONC\Mass Spec Facility\MS Lab\Projects\2026\Ana_Levi\QE1_AnaLevi_Exp3_Sample1.raw]	APMAP(N-term Q8);APMAP(Q24);	2.42835e+06	NA	47.26	APMAP;	Aldehyde_labelled	1	NA	HCC	JHH4	Aldehyde	Labelled
QE1_AnaLevi_Exp3_Sample1	12869	DAG1_HUMAN	Dystroglycan 1 OS=Homo sapiens OX=9606 GN=DAG1 PE=1 SV=2	IAEDDGKPRPAFSNALEPDFKATSITVTGSGSCR	Unmodified	899.441	61.7871	4	0.0000000000000000000000000000000000.0	-1.53044	-1.53044	-1.53044	61.7871	61.7871	835	3.8e-08	3.8e-08	74.17	74.17	1	681	714	74.17	17807: Scan 23085 (rt=61.7871) [\\qmcr.qmul.ac.uk\rfs\HAEMONC\Mass Spec Facility\MS Lab\Projects\2026\Ana_Levi\QE1_AnaLevi_Exp3_Sample1.raw]	DAG1(680-714, no_mod);	7416477	NA	100	DAG1;	Aldehyde_labelled	1	NA	HCC	JHH4	Aldehyde	Labelled
QE1_AnaLevi_Exp3_Sample1	20526	FSCN1_HUMAN	Fascin OS=Homo sapiens OX=9606 GN=FSCN1 PE=1 SV=3	QIWTLEQPPDEAGSAAVCLR	Gln->pyro-Glu (N-term Q)	742.028	95.9379	3	2.00000000000000000000.0	-0.134949	-2.02423	-0.933397	95.9179	98.2309	621.25	5e-05	0.00035	43.03	37.6925	4	44	63	43.03	31934: Scan 38726 (rt=95.9379) [\\qmcr.qmul.ac.uk\rfs\HAEMONC\Mass Spec Facility\MS Lab\Projects\2026\Ana_Levi\QE1_AnaLevi_Exp3_Sample1.raw]	FSCN1(N-term Q43);	4.125e+06	NA	100	FSCN1;	Aldehyde_labelled	1	NA	HCC	JHH4	Aldehyde	Labelled
QE1_AnaLevi_Exp3_Sample1	41787	PCCA_HUMAN	Propionyl-CoA carboxylase alpha chain, mitochondrial OS=Homo sapiens OX=9606 GN=PCCA PE=1 SV=4	NQKVVEEAPSIFLDAETRR	Unmodified	734.721	59.3946	3	0.0000000000000000000.0	0.636033	-2.4987	-0.660813	59.3946	76.5357	1497.82	3.9e-05	0.000748182	44.05	35.2973	11	296	314	44.05	16778: Scan 21951 (rt=59.3946) [\\qmcr.qmul.ac.uk\rfs\HAEMONC\Mass Spec Facility\MS Lab\Projects\2026\Ana_Levi\QE1_AnaLevi_Exp3_Sample1.raw]	PCCA(295-314, no_mod);	64065264	NA	100	PCCA;	Aldehyde_labelled	1	NA	HCC	JHH4	Aldehyde	Labelled
QE1_AnaLevi_Exp3_Sample1	5220	AT1A1_HUMAN	Sodium/potassium-transporting ATPase subunit alpha-1 OS=Homo sapiens OX=9606 GN=ATP1A1 PE=1 SV=1	LIFDNLK	Unmodified	431.755	63.3813	2	0.0000000.0	-0.116077	-0.81254	-0.474861	63.3813	63.8225	1521.55	0.026	0.0423636	15.87	13.9791	11	767	773	13.13	18509: Scan 23858 (rt=63.3813) [\\qmcr.qmul.ac.uk\rfs\HAEMONC\Mass Spec Facility\MS Lab\Projects\2026\Ana_Levi\QE1_AnaLevi_Exp3_Sample1.raw]	ATP1A1(766-773, no_mod);	2.10454e+07	NA	100	ATP1A1; ATP1A3; ATP1A2; ATP4A;	Aldehyde_labelled	1	NA	HCC	JHH4	Aldehyde	Labelled
QE1_AnaLevi_Exp3_Sample1	12753	CYFP1_HUMAN	Cytoplasmic FMR1-interacting protein 1 OS=Homo sapiens OX=9606 GN=CYFIP1 PE=1 SV=1	SGFDIKVPR	Unmodified	509.788	48.9469	2	0.000000000.0	0.982742	0.982742	0.982742	48.9469	48.9469	307	3.8e-06	3.8e-06	54.25	54.25	1	541	549	48.86	12205: Scan 16882 (rt=48.9469) [\\qmcr.qmul.ac.uk\rfs\HAEMONC\Mass Spec Facility\MS Lab\Projects\2026\Ana_Levi\QE1_AnaLevi_Exp3_Sample1.raw]	CYFIP1(540-549, no_mod);	2.81846e+06	NA	100	CYFIP1;	Aldehyde_labelled	1	NA	HCC	JHH4	Aldehyde	Labelled
QE1_AnaLevi_Exp3_Sample1	6558	BIP_HUMAN	Endoplasmic reticulum chaperone BiP OS=Homo sapiens OX=9606 GN=HSPA5 PE=1 SV=2	NELESYAYSLKNQIGDK	Unmodified	986.487	67.5228	2	0.00000000000000000.0	1.67431	-0.507367	0.583472	67.5228	67.7795	2781.5	1.2e-08	3.05e-08	79.26	76.175	2	563	579	79.26	20291: Scan 25820 (rt=67.5228) [\\qmcr.qmul.ac.uk\rfs\HAEMONC\Mass Spec Facility\MS Lab\Projects\2026\Ana_Levi\QE1_AnaLevi_Exp3_Sample1.raw]	HSPA5(562-579, no_mod);	2.93058e+06	NA	100	HSPA5;	Aldehyde_labelled	1	NA	HCC	JHH4	Aldehyde	Labelled
QE1_AnaLevi_Exp3_Sample1	26898	HYOU1_HUMAN	Hypoxia up-regulated protein 1 OS=Homo sapiens OX=9606 GN=HYOU1 PE=1 SV=1	FFGDSAASMAIKNPK	Oxidation (M)	800.396	47.6626	2	0.000000003000000.0	1.37605	-0.87567	0.562931	47.6626	48.1492	1656	5.2e-08	1.08e-06	72.85	66.0533	3	80	94	72.85	11642: Scan 16258 (rt=47.6626) [\\qmcr.qmul.ac.uk\rfs\HAEMONC\Mass Spec Facility\MS Lab\Projects\2026\Ana_Levi\QE1_AnaLevi_Exp3_Sample1.raw]	HYOU1(M88);	7799380	NA	100	HYOU1;	Aldehyde_labelled	1	NA	HCC	JHH4	Aldehyde	Labelled
QE1_AnaLevi_Exp3_Sample1	10538	CN37_HUMAN	2~,3~-cyclic-nucleotide 3~-phosphodiesterase OS=Homo sapiens OX=9606 GN=CNP PE=1 SV=2	DKPELQFPFLQDEDTVATLLECK	Unmodified	912.786	100.481	3	0.00000000000000000000000.0	1.60858	-1.16987	0.219351	100.481	100.886	170	2e-06	1.8e-05	57.01	50.855	2	28	50	57.01	33684: Scan 40698 (rt=100.481) [\\qmcr.qmul.ac.uk\rfs\HAEMONC\Mass Spec Facility\MS Lab\Projects\2026\Ana_Levi\QE1_AnaLevi_Exp3_Sample1.raw]	CNP(27-50, no_mod);	944537	NA	100	CNP;	Aldehyde_labelled	1	NA	HCC	JHH4	Aldehyde	Labelled
QE1_AnaLevi_Exp3_Sample1	47024	PTPRG_HUMAN	Receptor-type tyrosine-protein phosphatase gamma OS=Homo sapiens OX=9606 GN=PTPRG PE=1 SV=4	HIGELYSNNQHGFSEDFEEVQR	Unmodified	659.55	58.2518	4	0.0000000000000000000000.0	-1.48054	-1.48054	-1.48054	58.2518	58.2518	244	0.0001	0.0001	39.8	39.8	1	836	857	39.8	16280: Scan 21406 (rt=58.2518) [\\qmcr.qmul.ac.uk\rfs\HAEMONC\Mass Spec Facility\MS Lab\Projects\2026\Ana_Levi\QE1_AnaLevi_Exp3_Sample1.raw]	PTPRG(835-857, no_mod);	2964647	NA	100	PTPRG;	Aldehyde_labelled	1	NA	HCC	JHH4	Aldehyde	Labelled
QE1_AnaLevi_Exp3_Sample1	1827	ACTN1_HUMAN	Alpha-actinin-1 OS=Homo sapiens OX=9606 GN=ACTN1 PE=1 SV=2	LERLDHLAEK	Unmodified	408.562	33.6647	3	0.0000000000.0	-1.06325	-1.06325	-1.06325	33.6647	33.6647	1208	0.055	0.055	12.63	12.63	2	389	398	3.51	5500: Scan 9417 (rt=33.6647) [\\qmcr.qmul.ac.uk\rfs\HAEMONC\Mass Spec Facility\MS Lab\Projects\2026\Ana_Levi\QE1_AnaLevi_Exp3_Sample1.raw]	ACTN1(388-398, no_mod);	4689671	NA	100	ACTN4; ACTN1;	Aldehyde_labelled	1	NA	HCC	JHH4	Aldehyde	Labelled
QE1_AnaLevi_Exp3_Sample1	17498	EIF3L_HUMAN	Eukaryotic translation initiation factor 3 subunit L OS=Homo sapiens OX=9606 GN=EIF3L PE=1 SV=1	LAGFLDLTEQEFR	Unmodified	769.896	86.2075	2	0.0000000000000.0	0.58526	0.195087	0.390173	86.2075	86.5572	112.5	4.1e-06	1.36e-05	53.83	50.135	2	475	487	43.78	28118: Scan 34456 (rt=86.2075) [\\qmcr.qmul.ac.uk\rfs\HAEMONC\Mass Spec Facility\MS Lab\Projects\2026\Ana_Levi\QE1_AnaLevi_Exp3_Sample1.raw]	EIF3L(474-487, no_mod);	2.46547e+06	NA	100	EIF3L;	Aldehyde_labelled	1	NA	HCC	JHH4	Aldehyde	Labelled
QE1_AnaLevi_Exp3_Sample1	53219	S12A2_HUMAN	Solute carrier family 12 member 2 OS=Homo sapiens OX=9606 GN=SLC12A2 PE=1 SV=1	DEGPAAAGDGLGRPLGPTPSQSR	Unmodified	736.032	50.2343	3	0.00000000000000000000000.0	-0.589549	-1.5419	-1.05438	50.2343	53.7178	1119.75	0.00012	0.000355	39.09	36.38	4	58	80	39.09	12762: Scan 17506 (rt=50.2343) [\\qmcr.qmul.ac.uk\rfs\HAEMONC\Mass Spec Facility\MS Lab\Projects\2026\Ana_Levi\QE1_AnaLevi_Exp3_Sample1.raw]	SLC12A2(57-80, no_mod);	46195612	NA	100	SLC12A2;	Aldehyde_labelled	1	NA	HCC	JHH4	Aldehyde	Labelled
QE1_AnaLevi_Exp3_Sample1	32321	LKHA4_HUMAN	Leukotriene A-4 hydrolase OS=Homo sapiens OX=9606 GN=LTA4H PE=1 SV=2	DLTIEKVVINGQEVK	Unmodified	842.976	63.9181	2	0.000000000000000.0	-1.72215	-1.72215	-1.72215	63.9181	63.9181	688	1.8e-05	1.8e-05	47.56	47.56	1	59	73	40.42	18740: Scan 24113 (rt=63.9181) [\\qmcr.qmul.ac.uk\rfs\HAEMONC\Mass Spec Facility\MS Lab\Projects\2026\Ana_Levi\QE1_AnaLevi_Exp3_Sample1.raw]	LTA4H(58-73, no_mod);	1991624	NA	100	LTA4H;	Aldehyde_labelled	1	NA	HCC	JHH4	Aldehyde	Labelled
QE1_AnaLevi_Exp3_Sample1	17133	EIF2A_HUMAN	Eukaryotic translation initiation factor 2A OS=Homo sapiens OX=9606 GN=EIF2A PE=1 SV=3	AIEQLKEQAATGK	Unmodified	462.924	31.017	3	0.0000000000000.0	1.01028	-1.73191	-0.144326	31.017	31.4321	136.4	8.3e-05	0.0013346	40.82	32.682	5	546	558	35.71	4337: Scan 8110 (rt=31.017) [\\qmcr.qmul.ac.uk\rfs\HAEMONC\Mass Spec Facility\MS Lab\Projects\2026\Ana_Levi\QE1_AnaLevi_Exp3_Sample1.raw]	EIF2A(545-558, no_mod);	1.31755e+07	NA	100	EIF2A;	Aldehyde_labelled	1	NA	HCC	JHH4	Aldehyde	Labelled
QE1_AnaLevi_Exp3_Sample1	5109	AT131_HUMAN	Endoplasmic reticulum transmembrane helix translocase OS=Homo sapiens OX=9606 GN=ATP13A1 PE=1 SV=2	WRPIASDEIVPGDIVSIGR	Unmodified	694.044	76.749	3	0.0000000000000000000.0	-0.76956	-1.25053	-0.977982	76.749	77.2954	125.333	5.6e-05	6.73e-05	42.55	41.76	3	309	327	41.45	24251: Scan 30167 (rt=76.749) [\\qmcr.qmul.ac.uk\rfs\HAEMONC\Mass Spec Facility\MS Lab\Projects\2026\Ana_Levi\QE1_AnaLevi_Exp3_Sample1.raw]	ATP13A1(308-327, no_mod);	1.06386e+07	NA	100	ATP13A1;	Aldehyde_labelled	1	NA	HCC	JHH4	Aldehyde	Labelled
QE1_AnaLevi_Exp3_Sample1	64517	TR10B_HUMAN	Tumor necrosis factor receptor superfamily member 10B OS=Homo sapiens OX=9606 GN=TNFRSF10B PE=1 SV=2	NTVCQCEEGTFR	Unmodified	750.815	37.587	2	0.000000000000.0	3.13414	-0.600155	1.20031	37.587	37.8613	135	0.00019	0.00046	37.13	34.58	3	134	145	37.13	7210: Scan 11342 (rt=37.587) [\\qmcr.qmul.ac.uk\rfs\HAEMONC\Mass Spec Facility\MS Lab\Projects\2026\Ana_Levi\QE1_AnaLevi_Exp3_Sample1.raw]	TNFRSF10B(133-145, no_mod);	5979626	NA	100	TNFRSF10B;	Aldehyde_labelled	1	NA	HCC	JHH4	Aldehyde	Labelled
QE1_AnaLevi_Exp3_Sample1	42286	PDC6I_HUMAN	Programmed cell death 6-interacting protein OS=Homo sapiens OX=9606 GN=PDCD6IP PE=1 SV=1	FLTALAQDGVINEEALSVTELDRVYGGLTTK	Deamidated (NQ)	1108.91	96.4366	3	0.0000001000000000000000000000000.0	2.67773	1.1433	2.0459	96.4366	96.8195	1229.33	4.8e-07	3.11e-06	63.19	58.4833	3	584	614	2.1	32124: Scan 38942 (rt=96.4366) [\\qmcr.qmul.ac.uk\rfs\HAEMONC\Mass Spec Facility\MS Lab\Projects\2026\Ana_Levi\QE1_AnaLevi_Exp3_Sample1.raw]	PDCD6IP(Q590);	2216530	NA	61.87	PDCD6IP;	Aldehyde_labelled	1	NA	HCC	JHH4	Aldehyde	Labelled
QE1_AnaLevi_Exp3_Sample1	24062	HACL2_HUMAN	2-hydroxyacyl-CoA lyase 2 OS=Homo sapiens OX=9606 GN=ILVBL PE=1 SV=2	NAQMAQSPILLLGGAASTLLQNR	Oxidation (M)	795.098	96.9278	3	0.00030000000000000000000.0	1.46919	0.713605	1.0914	96.9278	97.3206	325	1.3e-06	4.75e-06	59.02	54.935	2	135	157	59.02	32296: Scan 39144 (rt=96.9278) [\\qmcr.qmul.ac.uk\rfs\HAEMONC\Mass Spec Facility\MS Lab\Projects\2026\Ana_Levi\QE1_AnaLevi_Exp3_Sample1.raw]	ILVBL(M138);	1.68519e+06	NA	100	ILVBL;	Aldehyde_labelled	1	NA	HCC	JHH4	Aldehyde	Labelled
QE1_AnaLevi_Exp3_Sample1	53832	SAHH_HUMAN	Adenosylhomocysteinase OS=Homo sapiens OX=9606 GN=AHCY PE=1 SV=4	VNIKPQVDR	Unmodified	534.811	28.9556	2	0.000000000.0	-0.187335	-1.21768	-0.764949	28.9556	40.7756	465	0.0011	0.0156333	29.68	21.7	6	319	327	29.68	3480: Scan 7127 (rt=28.9556) [\\qmcr.qmul.ac.uk\rfs\HAEMONC\Mass Spec Facility\MS Lab\Projects\2026\Ana_Levi\QE1_AnaLevi_Exp3_Sample1.raw]	AHCY(318-327, no_mod);	21931126	NA	100	AHCY;	Aldehyde_labelled	1	NA	HCC	JHH4	Aldehyde	Labelled
QE1_AnaLevi_Exp3_Sample1	50309	RL30_HUMAN	Large ribosomal subunit protein eL30 OS=Homo sapiens OX=9606 GN=RPL30 PE=1 SV=2	LVILANNCPALRK	Unmodified	741.435	50.4973	2	0.0000000000000.0	-0.135057	-0.135057	-0.135057	50.4973	50.4973	298	0.00023	0.00023	36.3	36.3	1	45	57	28.64	12880: Scan 17635 (rt=50.4973) [\\qmcr.qmul.ac.uk\rfs\HAEMONC\Mass Spec Facility\MS Lab\Projects\2026\Ana_Levi\QE1_AnaLevi_Exp3_Sample1.raw]	RPL30(44-57, no_mod);	2900422	NA	100	RPL30;	Aldehyde_labelled	1	NA	HCC	JHH4	Aldehyde	Labelled
QE1_AnaLevi_Exp3_Sample1	49825	RIR1_HUMAN	Ribonucleoside-diphosphate reductase large subunit OS=Homo sapiens OX=9606 GN=RRM1 PE=1 SV=1	RVLSGEFQIVNPHLLK	Unmodified	617.359	63.1218	3	0.0000000000000000.0	-0.757143	-0.757143	-0.757143	63.1218	63.1218	187	1.1e-05	1.1e-05	49.61	49.61	1	628	643	49.61	18395: Scan 23732 (rt=63.1218) [\\qmcr.qmul.ac.uk\rfs\HAEMONC\Mass Spec Facility\MS Lab\Projects\2026\Ana_Levi\QE1_AnaLevi_Exp3_Sample1.raw]	RRM1(627-643, no_mod);	2657530	NA	100	RRM1;	Aldehyde_labelled	1	NA	HCC	JHH4	Aldehyde	Labelled
QE1_AnaLevi_Exp3_Sample1	53230	S12A2_HUMAN	Solute carrier family 12 member 2 OS=Homo sapiens OX=9606 GN=SLC12A2 PE=1 SV=1	LLRPSLAELHDELEKEPFEDGFANGEESTPTR	Unmodified	907.445	74.4995	4	0.00000000000000000000000000000000.0	-0.799834	-1.51693	-1.15838	74.4995	74.9294	1491.5	5.3e-08	1.38e-06	72.74	64.225	2	238	269	72.74	23304: Scan 29132 (rt=74.4995) [\\qmcr.qmul.ac.uk\rfs\HAEMONC\Mass Spec Facility\MS Lab\Projects\2026\Ana_Levi\QE1_AnaLevi_Exp3_Sample1.raw]	SLC12A2(237-269, no_mod);	10309863	NA	100	SLC12A2;	Aldehyde_labelled	1	NA	HCC	JHH4	Aldehyde	Labelled
QE1_AnaLevi_Exp3_Sample1	18243	EPHA3_HUMAN	Ephrin type-A receptor 3 OS=Homo sapiens OX=9606 GN=EPHA3 PE=1 SV=2	GFMCQACRPGFYK	Oxidation (M)	546.572	41.3942	3	0.0030000000000.0	-0.183296	-2.38285	-1.24234	41.3942	41.7778	1184.67	0.0017	0.00313333	27.59	25.66	3	267	279	27.59	8881: Scan 13192 (rt=41.3942) [\\qmcr.qmul.ac.uk\rfs\HAEMONC\Mass Spec Facility\MS Lab\Projects\2026\Ana_Levi\QE1_AnaLevi_Exp3_Sample1.raw]	EPHA3(M269);	31031993	NA	100	EPHA3;	Aldehyde_labelled	1	NA	HCC	JHH4	Aldehyde	Labelled
QE1_AnaLevi_Exp3_Sample1	43229	PGAM1_HUMAN	Phosphoglycerate mutase 1 OS=Homo sapiens OX=9606 GN=PGAM1 PE=1 SV=2	RYADLTEDQLPSCESLKDTIAR	Unmodified	646.068	61.9527	4	0.0000000000000000000000.0	-0.116268	-3.52679	-1.75371	61.9527	74.0196	768.75	2.8e-07	1.19e-05	65.52	56.2475	4	141	162	65.52	17879: Scan 23165 (rt=61.9527) [\\qmcr.qmul.ac.uk\rfs\HAEMONC\Mass Spec Facility\MS Lab\Projects\2026\Ana_Levi\QE1_AnaLevi_Exp3_Sample1.raw]	PGAM1(140-162, no_mod);	27129756	NA	100	PGAM1;	Aldehyde_labelled	1	NA	HCC	JHH4	Aldehyde	Labelled
QE1_AnaLevi_Exp3_Sample1	31281	KPYM_HUMAN	Pyruvate kinase PKM OS=Homo sapiens OX=9606 GN=PKM PE=1 SV=4	SVETLKEMIK	Unmodified	589.328	48.9738	2	0.0000000000.0	-0.0849876	-2.29467	-1.46604	48.9738	60.9718	3096.75	5.2e-06	1.13e-05	52.8	49.73	4	57	66	46.46	12219: Scan 16897 (rt=48.9739) [\\qmcr.qmul.ac.uk\rfs\HAEMONC\Mass Spec Facility\MS Lab\Projects\2026\Ana_Levi\QE1_AnaLevi_Exp3_Sample1.raw]	PKM(56-66, no_mod);	35095225	NA	100	PKM;	Aldehyde_labelled	1	NA	HCC	JHH4	Aldehyde	Labelled
QE1_AnaLevi_Exp3_Sample1	3863	ANO6_HUMAN	Anoctamin-6 OS=Homo sapiens OX=9606 GN=ANO6 PE=1 SV=2	QAELEYEWDTVELQQEEQARPEYEAR	Unmodified	1080.5	72.0768	3	0.00000000000000000000000000.0	-0.216152	-1.97624	-1.0962	72.0768	72.58	773	4.6e-07	1.18e-06	63.36	60.255	2	400	425	63.36	22262: Scan 27981 (rt=72.0768) [\\qmcr.qmul.ac.uk\rfs\HAEMONC\Mass Spec Facility\MS Lab\Projects\2026\Ana_Levi\QE1_AnaLevi_Exp3_Sample1.raw]	ANO6(399-425, no_mod);	1.03797e+07	NA	100	ANO6;	Aldehyde_labelled	1	NA	HCC	JHH4	Aldehyde	Labelled
QE1_AnaLevi_Exp3_Sample1	4471	APMAP_HUMAN	Adipocyte plasma membrane-associated protein OS=Homo sapiens OX=9606 GN=APMAP PE=1 SV=2	GLFEVNPWKR	Unmodified	415.896	64.2559	3	0.0000000000.0	-0.642742	-1.28548	-0.964114	64.2559	76.4377	395.5	0.00069	0.00069	31.61	31.6	2	171	180	23.88	18888: Scan 24273 (rt=64.2559) [\\qmcr.qmul.ac.uk\rfs\HAEMONC\Mass Spec Facility\MS Lab\Projects\2026\Ana_Levi\QE1_AnaLevi_Exp3_Sample1.raw]	APMAP(170-180, no_mod);	1.61984e+07	NA	100	APMAP;	Aldehyde_labelled	1	NA	HCC	JHH4	Aldehyde	Labelled
QE1_AnaLevi_Exp3_Sample1	60886	TBB5_HUMAN	Tubulin beta chain OS=Homo sapiens OX=9606 GN=TUBB PE=1 SV=2	LHFFMPGFAPLTSR	Unmodified	810.92	80.991	2	0.00000000000000.0	0.24694	-2.53113	-1.31459	80.991	104.227	2535.53	0.00018	0.000848824	37.55	32.6235	17	263	276	27.97	26001: Scan 32111 (rt=80.991) [\\qmcr.qmul.ac.uk\rfs\HAEMONC\Mass Spec Facility\MS Lab\Projects\2026\Ana_Levi\QE1_AnaLevi_Exp3_Sample1.raw]	TUBB(262-276, no_mod);	502431910	NA	100	TUBB2B; TUBB4B; TUBB6; TUBB4A; TUBB2A; TUBB;	Aldehyde_labelled	1	NA	HCC	JHH4	Aldehyde	Labelled
QE1_AnaLevi_Exp3_Sample1	29908	K1C16_HUMAN	Keratin, type I cytoskeletal 16 OS=Homo sapiens OX=9606 GN=KRT16 PE=1 SV=4	IIAATIENAQPILQIDNAR	Deamidated (NQ)	1033.07	76.5132	2	0.0000000100000000000.0	3.29438	3.29438	3.29438	76.5132	76.5132	641	0.00079	0.00079	31.05	31.05	1	178	196	0.28	24151: Scan 30057 (rt=76.5132) [\\qmcr.qmul.ac.uk\rfs\HAEMONC\Mass Spec Facility\MS Lab\Projects\2026\Ana_Levi\QE1_AnaLevi_Exp3_Sample1.raw]	KRT16(N185);	1928673	NA	50.04	KRT16;	Aldehyde_labelled	1	NA	HCC	JHH4	Aldehyde	Labelled
QE1_AnaLevi_Exp3_Sample1	6219	BASI_HUMAN	Basigin OS=Homo sapiens OX=9606 GN=BSG PE=1 SV=2	SELHIENLNMEADPGQYR	Oxidation (M)	711.328	55.036	3	0.000000000300000000.0	-0.891615	-2.20557	-1.31396	55.036	62.5301	1869.5	4.8e-08	7.24e-05	73.17	54.1775	4	283	300	72.74	14877: Scan 19850 (rt=55.036) [\\qmcr.qmul.ac.uk\rfs\HAEMONC\Mass Spec Facility\MS Lab\Projects\2026\Ana_Levi\QE1_AnaLevi_Exp3_Sample1.raw]	BSG(M292);	4.91979e+07	NA	100	BSG;	Aldehyde_labelled	1	NA	HCC	JHH4	Aldehyde	Labelled
QE1_AnaLevi_Exp3_Sample1	36832	MYH9_HUMAN	Myosin-9 OS=Homo sapiens OX=9606 GN=MYH9 PE=1 SV=4	VAAYDKLEK	Unmodified	518.787	29.6637	2	0.000000000.0	1.44849	-1.44849	0.193132	29.6637	35.0772	3176.86	0.00038	0.00174286	34.23	29.2214	7	1405	1413	30.19	3761: Scan 7458 (rt=29.6637) [\\qmcr.qmul.ac.uk\rfs\HAEMONC\Mass Spec Facility\MS Lab\Projects\2026\Ana_Levi\QE1_AnaLevi_Exp3_Sample1.raw]	MYH9(1404-1413, no_mod);	37587414	NA	100	MYH9;	Aldehyde_labelled	1	NA	HCC	JHH4	Aldehyde	Labelled
QE1_AnaLevi_Exp3_Sample1	31205	KPYM_HUMAN	Pyruvate kinase PKM OS=Homo sapiens OX=9606 GN=PKM PE=1 SV=4	IISKIENHEGVRR	Unmodified	388.474	24.6791	4	0.0000000000000.0	0.838781	-0.838781	0.101391	24.6791	43.4807	2384.43	0.0027	0.0294143	25.74	18.0543	7	267	279	25.74	1655: Scan 5069 (rt=24.6791) [\\qmcr.qmul.ac.uk\rfs\HAEMONC\Mass Spec Facility\MS Lab\Projects\2026\Ana_Levi\QE1_AnaLevi_Exp3_Sample1.raw]	PKM(266-279, no_mod);	36976453	NA	100	PKM;	Aldehyde_labelled	1	NA	HCC	JHH4	Aldehyde	Labelled
QE1_AnaLevi_Exp3_Sample1	61985	TEN3_HUMAN	Teneurin-3 OS=Homo sapiens OX=9606 GN=TENM3 PE=1 SV=3	IIYASGLDSHYQTEPHVLAGTANPTVAKR	Unmodified	778.155	54.0067	4	0.00000000000000000000000000000.0	-1.73712	-2.83086	-2.28399	54.0067	54.6364	1604	8.6e-05	8.7e-05	40.64	40.6	2	1706	1734	40.64	14445: Scan 19366 (rt=54.0067) [\\qmcr.qmul.ac.uk\rfs\HAEMONC\Mass Spec Facility\MS Lab\Projects\2026\Ana_Levi\QE1_AnaLevi_Exp3_Sample1.raw]	TENM3(1705-1734, no_mod);	5483626	NA	100	TENM3;	Aldehyde_labelled	1	NA	HCC	JHH4	Aldehyde	Labelled
QE1_AnaLevi_Exp3_Sample1	5128	AT1A1_HUMAN	Sodium/potassium-transporting ATPase subunit alpha-1 OS=Homo sapiens OX=9606 GN=ATP1A1 PE=1 SV=1	ACVVHGSDLK	Unmodified	543.274	24.4573	2	0.0000000000.0	3.68822	-1.93632	0.100588	24.4573	30.5545	1576.36	1.3e-05	0.000878727	48.84	37.49	11	662	671	45.94	1569: Scan 4969 (rt=24.4573) [\\qmcr.qmul.ac.uk\rfs\HAEMONC\Mass Spec Facility\MS Lab\Projects\2026\Ana_Levi\QE1_AnaLevi_Exp3_Sample1.raw]	ATP1A1(661-671, no_mod);	1.34764e+07	NA	100	ATP1A1; ATP1A2;	Aldehyde_labelled	1	NA	HCC	JHH4	Aldehyde	Labelled
QE1_AnaLevi_Exp3_Sample1	2578	AGRL2_HUMAN	Adhesion G protein-coupled receptor L2 OS=Homo sapiens OX=9606 GN=ADGRL2 PE=1 SV=2	IKSGEAIINYANYHDTSPYR	Deamidated (NQ)	771.713	52.388	3	0.00000000100000000000.0	4.28181	4.28181	4.28181	52.388	52.388	1582	1e-06	1e-06	59.82	59.82	1	238	257	1.38	13731: Scan 18577 (rt=52.388) [\\qmcr.qmul.ac.uk\rfs\HAEMONC\Mass Spec Facility\MS Lab\Projects\2026\Ana_Levi\QE1_AnaLevi_Exp3_Sample1.raw]	ADGRL2(N246);	3768399	NA	57.86	ADGRL2;	Aldehyde_labelled	1	NA	HCC	JHH4	Aldehyde	Labelled
QE1_AnaLevi_Exp3_Sample1	33804	MANF_HUMAN	Mesencephalic astrocyte-derived neurotrophic factor OS=Homo sapiens OX=9606 GN=MANF PE=1 SV=3	LCYYIGATDDAATK	Unmodified	781.363	57.1769	2	0.00000000000000.0	1.34554	-2.94737	-1.13196	57.1769	68.2832	164.556	5.9e-05	0.00102878	42.31	32.13	9	74	87	42.31	15822: Scan 20892 (rt=57.1769) [\\qmcr.qmul.ac.uk\rfs\HAEMONC\Mass Spec Facility\MS Lab\Projects\2026\Ana_Levi\QE1_AnaLevi_Exp3_Sample1.raw]	MANF(73-87, no_mod);	66259141	NA	100	MANF;	Aldehyde_labelled	1	NA	HCC	JHH4	Aldehyde	Labelled
QE1_AnaLevi_Exp3_Sample1	9869	CKAP4_HUMAN	Cytoskeleton-associated protein 4 OS=Homo sapiens OX=9606 GN=CKAP4 PE=1 SV=2	SINDNIAIFTEVQKR	Unmodified	583.316	65.8858	3	0.000000000000000.0	0.286217	-2.80493	-0.842296	65.8858	80.2111	787.714	4.7e-06	0.000180386	53.29	40.2814	7	247	261	53.29	19597: Scan 25049 (rt=65.8858) [\\qmcr.qmul.ac.uk\rfs\HAEMONC\Mass Spec Facility\MS Lab\Projects\2026\Ana_Levi\QE1_AnaLevi_Exp3_Sample1.raw]	CKAP4(246-261, no_mod);	76717279	NA	100	CKAP4;	Aldehyde_labelled	1	NA	HCC	JHH4	Aldehyde	Labelled
QE1_AnaLevi_Exp3_Sample1	47775	PYGL_HUMAN	Glycogen phosphorylase, liver form OS=Homo sapiens OX=9606 GN=PYGL PE=1 SV=4	WLLLCNPGLAELIAEK	Unmodified	614.006	99.2656	3	0.0000000000000000.0	-0.163133	-0.21751	-0.190321	99.2656	99.8435	468	7.1e-05	0.0010855	41.46	34.125	2	492	507	41.46	33210: Scan 40164 (rt=99.2656) [\\qmcr.qmul.ac.uk\rfs\HAEMONC\Mass Spec Facility\MS Lab\Projects\2026\Ana_Levi\QE1_AnaLevi_Exp3_Sample1.raw]	PYGL(491-507, no_mod);	431568	NA	100	PYGL;	Aldehyde_labelled	1	NA	HCC	JHH4	Aldehyde	Labelled
QE1_AnaLevi_Exp3_Sample1	6230	BASI_HUMAN	Basigin OS=Homo sapiens OX=9606 GN=BSG PE=1 SV=2	SELHIENLNMEADPGQYRCNGTSSK	Deamidated (NQ); Oxidation (M)	956.423	50.1425	3	0.0000000003000000000100000.0	-0.837331	-0.941997	-0.889664	50.1425	50.5268	2074.5	1.9e-06	3.35e-05	57.15	49.52	2	283	307	16.46	12722: Scan 17462 (rt=50.1425) [\\qmcr.qmul.ac.uk\rfs\HAEMONC\Mass Spec Facility\MS Lab\Projects\2026\Ana_Levi\QE1_AnaLevi_Exp3_Sample1.raw]	BSG(M292);BSG(N302);	9.80154e+06	NA	97.79	BSG;	Aldehyde_labelled	1	NA	HCC	JHH4	Aldehyde	Labelled
QE1_AnaLevi_Exp3_Sample1	53614	S4A7_HUMAN	Sodium bicarbonate cotransporter 3 OS=Homo sapiens OX=9606 GN=SLC4A7 PE=1 SV=2	AVYIGVHVPFSK	Unmodified	658.87	62.2751	2	0.000000000000.0	-1.82408	-3.19215	-2.50812	62.2751	62.9572	669.5	1.8e-06	1.09e-05	57.51	52.22	2	42	53	57.51	18018: Scan 23317 (rt=62.2751) [\\qmcr.qmul.ac.uk\rfs\HAEMONC\Mass Spec Facility\MS Lab\Projects\2026\Ana_Levi\QE1_AnaLevi_Exp3_Sample1.raw]	SLC4A7(41-53, no_mod);	18080631	NA	100	SLC4A7;	Aldehyde_labelled	1	NA	HCC	JHH4	Aldehyde	Labelled
QE1_AnaLevi_Exp3_Sample1	7199	C99L2_HUMAN	CD99 antigen-like protein 2 OS=Homo sapiens OX=9606 GN=CD99L2 PE=1 SV=1	RKPIAGGGGFSDK	Unmodified	430.57	22.3418	3	0.0000000000000.0	0.0775983	-1.55197	-0.737183	22.3418	23.3079	175	0.00061	0.001505	32.14	29.135	2	136	148	32.14	779: Scan 4034 (rt=22.3418) [\\qmcr.qmul.ac.uk\rfs\HAEMONC\Mass Spec Facility\MS Lab\Projects\2026\Ana_Levi\QE1_AnaLevi_Exp3_Sample1.raw]	CD99L2(135-148, no_mod);	3.05515e+06	NA	100	CD99L2;	Aldehyde_labelled	1	NA	HCC	JHH4	Aldehyde	Labelled
QE1_AnaLevi_Exp3_Sample1	8416	CCD47_HUMAN	PAT complex subunit CCDC47 OS=Homo sapiens OX=9606 GN=CCDC47 PE=1 SV=1	RQDLLNVLAR	Unmodified	399.907	58.4253	3	0.0000000000.0	-0.417816	-0.668506	-0.543161	58.4253	70.6733	257	0.0008	0.0047	30.96	25.82	2	227	236	24.17	16355: Scan 21489 (rt=58.4253) [\\qmcr.qmul.ac.uk\rfs\HAEMONC\Mass Spec Facility\MS Lab\Projects\2026\Ana_Levi\QE1_AnaLevi_Exp3_Sample1.raw]	CCDC47(226-236, no_mod);	7.97149e+06	NA	100	CCDC47;	Aldehyde_labelled	1	NA	HCC	JHH4	Aldehyde	Labelled
QE1_AnaLevi_Exp3_Sample1	43774	PLCA_HUMAN	1-acyl-sn-glycerol-3-phosphate acyltransferase alpha OS=Homo sapiens OX=9606 GN=AGPAT1 PE=1 SV=2	RFTSGQCQVR	Unmodified	413.541	22.6737	3	0.0000000000.0	2.26245	2.26245	2.26245	22.6737	22.6737	38	0.0035	0.0035	24.57	24.57	1	223	232	18.91	901: Scan 4177 (rt=22.6737) [\\qmcr.qmul.ac.uk\rfs\HAEMONC\Mass Spec Facility\MS Lab\Projects\2026\Ana_Levi\QE1_AnaLevi_Exp3_Sample1.raw]	AGPAT1(222-232, no_mod);	718404	NA	100	AGPAT1;	Aldehyde_labelled	1	NA	HCC	JHH4	Aldehyde	Labelled
QE1_AnaLevi_Exp3_Sample1	2586	AGRL2_HUMAN	Adhesion G protein-coupled receptor L2 OS=Homo sapiens OX=9606 GN=ADGRL2 PE=1 SV=2	LMEQLVDILDAQLQELKPSEKDSAGR	Unmodified	732.385	95.8206	4	0.00000000000000000000000000.0	-0.512731	-1.02546	-0.769096	95.8206	96.3813	1456.5	1.2e-08	2.01e-06	79.3	66.665	2	565	590	79.3	31886: Scan 38675 (rt=95.8206) [\\qmcr.qmul.ac.uk\rfs\HAEMONC\Mass Spec Facility\MS Lab\Projects\2026\Ana_Levi\QE1_AnaLevi_Exp3_Sample1.raw]	ADGRL2(564-590, no_mod);	2.42491e+06	NA	100	ADGRL2;	Aldehyde_labelled	1	NA	HCC	JHH4	Aldehyde	Labelled
QE1_AnaLevi_Exp3_Sample1	29559	ITB5_HUMAN	Integrin beta-5 OS=Homo sapiens OX=9606 GN=ITGB5 PE=1 SV=1	EAEGKPLCSGRGDCSCNQCSCFESEFGK	Deamidated (NQ)	815.077	46.948	4	0.0000000000000000010000000000.0	4.94432	4.94432	4.94432	46.948	46.948	1037	0.02	0.02	16.9	16.9	1	515	542	0	11328: Scan 15913 (rt=46.948) [\\qmcr.qmul.ac.uk\rfs\HAEMONC\Mass Spec Facility\MS Lab\Projects\2026\Ana_Levi\QE1_AnaLevi_Exp3_Sample1.raw]	ITGB5(Q532);	1618834	NA	50	ITGB5;	Aldehyde_labelled	1	NA	HCC	JHH4	Aldehyde	Labelled
QE1_AnaLevi_Exp3_Sample1	23612	GTF2I_HUMAN	General transcription factor II-I OS=Homo sapiens OX=9606 GN=GTF2I PE=1 SV=2	EDLQLDKPASGVK	Unmodified	700.374	38.774	2	0.0000000000000.0	-0.285973	-1.78733	-0.972307	38.774	39.3083	603.8	2.9e-05	0.0007998	45.41	35.666	5	444	456	37.82	7720: Scan 11904 (rt=38.774) [\\qmcr.qmul.ac.uk\rfs\HAEMONC\Mass Spec Facility\MS Lab\Projects\2026\Ana_Levi\QE1_AnaLevi_Exp3_Sample1.raw]	GTF2I(443-456, no_mod);	1.50059e+07	NA	100	GTF2I;	Aldehyde_labelled	1	NA	HCC	JHH4	Aldehyde	Labelled
QE1_AnaLevi_Exp3_Sample1	6559	BIP_HUMAN	Endoplasmic reticulum chaperone BiP OS=Homo sapiens OX=9606 GN=HSPA5 PE=1 SV=2	NELESYAYSLKNQIGDK	Unmodified	657.994	67.4139	3	0.00000000000000000.0	2.38463	-0.811788	1.31916	67.4139	71.9289	3346.67	9.3e-08	4.5e-05	70.32	51.2433	3	563	579	70.32	20243: Scan 25767 (rt=67.414) [\\qmcr.qmul.ac.uk\rfs\HAEMONC\Mass Spec Facility\MS Lab\Projects\2026\Ana_Levi\QE1_AnaLevi_Exp3_Sample1.raw]	HSPA5(562-579, no_mod);	1.44898e+07	NA	100	HSPA5;	Aldehyde_labelled	1	NA	HCC	JHH4	Aldehyde	Labelled
QE1_AnaLevi_Exp3_Sample1	21505	GATM_HUMAN	Glycine amidinotransferase, mitochondrial OS=Homo sapiens OX=9606 GN=GATM PE=1 SV=1	AGRDIFAQR	Unmodified	517.28	25.2559	2	0.000000000.0	-0.290544	-0.387392	-0.338968	25.2559	25.6923	188.5	0.043	0.0655	13.71	12.145	2	261	269	0	1895: Scan 5339 (rt=25.2559) [\\qmcr.qmul.ac.uk\rfs\HAEMONC\Mass Spec Facility\MS Lab\Projects\2026\Ana_Levi\QE1_AnaLevi_Exp3_Sample1.raw]	GATM(260-269, no_mod);	4.64945e+06	NA	100	GATM;	Aldehyde_labelled	1	NA	HCC	JHH4	Aldehyde	Labelled
QE1_AnaLevi_Exp3_Sample1	5030	ASNS_HUMAN	Asparagine synthetase [glutamine-hydrolyzing] OS=Homo sapiens OX=9606 GN=ASNS PE=1 SV=4	VASVEMVKYHHCR	Unmodified	404.701	27.4783	4	0.0000000000000.0	0.743137	-0.247712	0.103213	27.4783	28.2955	1113.67	3.4e-06	7.21e-05	54.65	46.7433	3	196	208	54.65	2850: Scan 6417 (rt=27.4783) [\\qmcr.qmul.ac.uk\rfs\HAEMONC\Mass Spec Facility\MS Lab\Projects\2026\Ana_Levi\QE1_AnaLevi_Exp3_Sample1.raw]	ASNS(195-208, no_mod);	9.7031e+06	NA	100	ASNS;	Aldehyde_labelled	1	NA	HCC	JHH4	Aldehyde	Labelled
QE1_AnaLevi_Exp3_Sample1	4055	ANXA2_HUMAN	Annexin A2 OS=Homo sapiens OX=9606 GN=ANXA2 PE=1 SV=2	DALNIETAIK	Unmodified	544.302	62.8106	2	0.0000000000.0	0.552185	-6.81028	-2.0983	62.7948	65.9224	811.2	0.00022	0.003404	36.63	27.246	5	38	47	32.96	18249: Scan 23575 (rt=62.8106) [\\qmcr.qmul.ac.uk\rfs\HAEMONC\Mass Spec Facility\MS Lab\Projects\2026\Ana_Levi\QE1_AnaLevi_Exp3_Sample1.raw]	ANXA2(37-47, no_mod);	3.43291e+07	NA	100	ANXA2;	Aldehyde_labelled	1	NA	HCC	JHH4	Aldehyde	Labelled
QE1_AnaLevi_Exp3_Sample1	8311	CC50A_HUMAN	Cell cycle control protein 50A OS=Homo sapiens OX=9606 GN=TMEM30A PE=1 SV=1	CLSPDVTPCFCTINFTLEK	Deamidated (NQ)	768.35	86.5703	3	0.0000000000000100000.0	-1.25976	-1.25976	-1.25976	86.5703	86.5703	102	0.0033	0.0033	24.77	24.77	1	94	112	24.77	28263: Scan 34617 (rt=86.5703) [\\qmcr.qmul.ac.uk\rfs\HAEMONC\Mass Spec Facility\MS Lab\Projects\2026\Ana_Levi\QE1_AnaLevi_Exp3_Sample1.raw]	TMEM30A(N107);	828969	NA	100	TMEM30A;	Aldehyde_labelled	1	NA	HCC	JHH4	Aldehyde	Labelled
QE1_AnaLevi_Exp3_Sample1	38926	NPTN_HUMAN	Neuroplastin OS=Homo sapiens OX=9606 GN=NPTN PE=1 SV=2	SVGYPHPDWIWR	Unmodified	504.917	68.8094	3	0.000000000000.0	-0.595344	-0.727643	-0.661493	68.8094	79.5786	236	0.001	0.0053	29.84	25.01	2	261	272	29.84	20841: Scan 26429 (rt=68.8094) [\\qmcr.qmul.ac.uk\rfs\HAEMONC\Mass Spec Facility\MS Lab\Projects\2026\Ana_Levi\QE1_AnaLevi_Exp3_Sample1.raw]	NPTN(260-272, no_mod);	16002855	NA	100	NPTN;	Aldehyde_labelled	1	NA	HCC	JHH4	Aldehyde	Labelled
QE1_AnaLevi_Exp3_Sample1	46580	PSMD2_HUMAN	26S proteasome non-ATPase regulatory subunit 2 OS=Homo sapiens OX=9606 GN=PSMD2 PE=1 SV=3	EPLLTLVK	Unmodified	456.792	63.648	2	0.00000000.0	0	0	0	63.648	63.648	387	0.041	0.041	13.9	13.9	1	182	189	13.9	18622: Scan 23984 (rt=63.648) [\\qmcr.qmul.ac.uk\rfs\HAEMONC\Mass Spec Facility\MS Lab\Projects\2026\Ana_Levi\QE1_AnaLevi_Exp3_Sample1.raw]	PSMD2(181-189, no_mod);	2133968	NA	100	PSMD2;	Aldehyde_labelled	1	NA	HCC	JHH4	Aldehyde	Labelled
QE1_AnaLevi_Exp3_Sample1	56420	SND1_HUMAN	Staphylococcal nuclease domain-containing protein 1 OS=Homo sapiens OX=9606 GN=SND1 PE=1 SV=1	VADISGDTQK	Unmodified	517.261	26.0843	2	0.0000000000.0	-0.387406	-0.387406	-0.387406	26.0843	26.0843	946	0.00083	0.00083	30.8	30.8	1	504	513	30.8	2245: Scan 5735 (rt=26.0843) [\\qmcr.qmul.ac.uk\rfs\HAEMONC\Mass Spec Facility\MS Lab\Projects\2026\Ana_Levi\QE1_AnaLevi_Exp3_Sample1.raw]	SND1(503-513, no_mod);	1092584	NA	100	SND1;	Aldehyde_labelled	1	NA	HCC	JHH4	Aldehyde	Labelled
QE1_AnaLevi_Exp3_Sample1	29086	ITA6_HUMAN	Integrin alpha-6 OS=Homo sapiens OX=9606 GN=ITGA6 PE=1 SV=5	IEDDMDGGDWSFCDGR	Oxidation (M)	945.848	63.1008	2	0.0000300000000000.0	-1.00546	-1.00546	-1.00546	63.1008	63.1008	1513	4.4e-08	4.4e-08	73.54	73.54	1	163	178	73.54	18385: Scan 23721 (rt=63.1008) [\\qmcr.qmul.ac.uk\rfs\HAEMONC\Mass Spec Facility\MS Lab\Projects\2026\Ana_Levi\QE1_AnaLevi_Exp3_Sample1.raw]	ITGA6(M167);	933981	NA	100	ITGA6;	Aldehyde_labelled	1	NA	HCC	JHH4	Aldehyde	Labelled
QE1_AnaLevi_Exp3_Sample1	34551	MCM5_HUMAN	DNA replication licensing factor MCM5 OS=Homo sapiens OX=9606 GN=MCM5 PE=1 SV=5	SFAGAVSPQEEEEFR	Unmodified	841.885	58.3583	2	0.000000000000000.0	-1.18923	-2.25954	-1.72439	58.3583	58.5706	265.5	8e-07	2.5e-06	60.94	57.355	2	309	323	60.94	16325: Scan 21457 (rt=58.3583) [\\qmcr.qmul.ac.uk\rfs\HAEMONC\Mass Spec Facility\MS Lab\Projects\2026\Ana_Levi\QE1_AnaLevi_Exp3_Sample1.raw]	MCM5(308-323, no_mod);	2711358	NA	100	MCM5;	Aldehyde_labelled	1	NA	HCC	JHH4	Aldehyde	Labelled
QE1_AnaLevi_Exp3_Sample1	21556	GBB2_HUMAN	Guanine nucleotide-binding protein G(I)/G(S)/G(T) subunit beta-2 OS=Homo sapiens OX=9606 GN=GNB2 PE=1 SV=3	QTFIGHESDINAVAFFPNGYAFTTGSDDATCR	Gln->pyro-Glu (N-term Q)	1164.85	97.7251	3	2.00000000000000000000000000000000.0	-1.6898	-1.6898	-1.6898	97.7251	97.7251	559	3.1e-08	3.1e-08	75.02	75.02	1	220	251	75.02	32610: Scan 39493 (rt=97.7251) [\\qmcr.qmul.ac.uk\rfs\HAEMONC\Mass Spec Facility\MS Lab\Projects\2026\Ana_Levi\QE1_AnaLevi_Exp3_Sample1.raw]	GNB2(N-term Q219);	607445	NA	100	GNB2;	Aldehyde_labelled	1	NA	HCC	JHH4	Aldehyde	Labelled
QE1_AnaLevi_Exp3_Sample1	22648	GNS_HUMAN	N-acetylglucosamine-6-sulfatase OS=Homo sapiens OX=9606 GN=GNS PE=1 SV=3	NKNFNIHGTNKHWLIR	Deamidated (NQ)	499.023	39.8319	4	0.0000100000000000.0	8.93554	8.93554	8.93554	39.8319	39.8319	352	0.0016	0.0016	28	28	1	256	271	1.25	8181: Scan 12423 (rt=39.8319) [\\qmcr.qmul.ac.uk\rfs\HAEMONC\Mass Spec Facility\MS Lab\Projects\2026\Ana_Levi\QE1_AnaLevi_Exp3_Sample1.raw]	GNS(N260);	3.76771e+06	NA	37.46	GNS;	Aldehyde_labelled	1	NA	HCC	JHH4	Aldehyde	Labelled
QE1_AnaLevi_Exp3_Sample1	18273	EPHA3_HUMAN	Ephrin type-A receptor 3 OS=Homo sapiens OX=9606 GN=EPHA3 PE=1 SV=2	DFLGEASIMGQFDHPNIIR	Unmodified	1080.53	86.3282	2	0.0000000000000000000.0	1.89899	1.89899	1.89899	86.3282	86.3282	1568	2.9e-11	2.9e-11	105.43	105.43	1	666	684	105.43	28169: Scan 34511 (rt=86.3282) [\\qmcr.qmul.ac.uk\rfs\HAEMONC\Mass Spec Facility\MS Lab\Projects\2026\Ana_Levi\QE1_AnaLevi_Exp3_Sample1.raw]	EPHA3(665-684, no_mod);	746301	NA	100	EPHA3;	Aldehyde_labelled	1	NA	HCC	JHH4	Aldehyde	Labelled
QE1_AnaLevi_Exp3_Sample1	55696	SHSA4_HUMAN	Protein shisa-4 OS=Homo sapiens OX=9606 GN=SHISA4 PE=1 SV=3	HCLAFSPK	Unmodified	480.243	32.5173	2	0.00000000.0	1.46066	0.625998	1.04333	32.5173	32.6801	38.5	0.00062	0.00111	32.09	30	2	77	84	24.84	5001: Scan 8855 (rt=32.5173) [\\qmcr.qmul.ac.uk\rfs\HAEMONC\Mass Spec Facility\MS Lab\Projects\2026\Ana_Levi\QE1_AnaLevi_Exp3_Sample1.raw]	SHISA4(76-84, no_mod);	5126957	NA	100	SHISA4;	Aldehyde_labelled	1	NA	HCC	JHH4	Aldehyde	Labelled
QE1_AnaLevi_Exp3_Sample1	29453	ITB1_HUMAN	Integrin beta-1 OS=Homo sapiens OX=9606 GN=ITGB1 PE=1 SV=2	VCECNPNYTGSACDCSLDTSTCEASNGQICNGR	Unmodified	940.112	53.4631	4	0.000000000000000000000000000000000.0	-2.44914	-2.68872	-2.56893	53.4631	53.5568	5429.5	1.6e-06	8.3e-06	57.96	53.14	2	578	610	57.96	14210: Scan 19107 (rt=53.4631) [\\qmcr.qmul.ac.uk\rfs\HAEMONC\Mass Spec Facility\MS Lab\Projects\2026\Ana_Levi\QE1_AnaLevi_Exp3_Sample1.raw]	ITGB1(577-610, no_mod);	4754579	NA	100	ITGB1;	Aldehyde_labelled	1	NA	HCC	JHH4	Aldehyde	Labelled
QE1_AnaLevi_Exp3_Sample1	37840	NEGR1_HUMAN	Neuronal growth regulator 1 OS=Homo sapiens OX=9606 GN=NEGR1 PE=1 SV=3	DYSLQIQNVDVTDDGPYTCSVQTQHTPR	Unmodified	1079.83	69.4337	3	0.0000000000000000000000000000.0	-1.63759	-5.25264	-2.86578	69.4337	77.444	252.25	1.4e-11	3.83e-09	108.68	96.17	4	100	127	108.68	21114: Scan 26726 (rt=69.4337) [\\qmcr.qmul.ac.uk\rfs\HAEMONC\Mass Spec Facility\MS Lab\Projects\2026\Ana_Levi\QE1_AnaLevi_Exp3_Sample1.raw]	NEGR1(99-127, no_mod);	18262522	NA	100	NEGR1;	Aldehyde_labelled	1	NA	HCC	JHH4	Aldehyde	Labelled
QE1_AnaLevi_Exp3_Sample1	51324	ROBO2_HUMAN	Roundabout homolog 2 OS=Homo sapiens OX=9606 GN=ROBO2 PE=1 SV=2	QVQKELGDVLVR	Unmodified	461.937	47.784	3	0.000000000000.0	0	0	0	47.784	47.784	2238	3.3e-05	3.3e-05	44.85	44.85	1	629	640	44.85	11695: Scan 16316 (rt=47.784) [\\qmcr.qmul.ac.uk\rfs\HAEMONC\Mass Spec Facility\MS Lab\Projects\2026\Ana_Levi\QE1_AnaLevi_Exp3_Sample1.raw]	ROBO2(628-640, no_mod);	5201600	NA	100	ROBO2;	Aldehyde_labelled	1	NA	HCC	JHH4	Aldehyde	Labelled
QE1_AnaLevi_Exp3_Sample1	28001	IGSF3_HUMAN	Immunoglobulin superfamily member 3 OS=Homo sapiens OX=9606 GN=IGSF3 PE=1 SV=3	DATFHYGEQAAK	Unmodified	446.542	35.5979	3	0.000000000000.0	-1.19706	-1.49633	-1.3467	35.5979	35.9449	415	0.035	0.0565	14.53	12.805	2	873	884	14.53	6341: Scan 10359 (rt=35.5979) [\\qmcr.qmul.ac.uk\rfs\HAEMONC\Mass Spec Facility\MS Lab\Projects\2026\Ana_Levi\QE1_AnaLevi_Exp3_Sample1.raw]	IGSF3(872-884, no_mod);	12096026	NA	100	IGSF3;	Aldehyde_labelled	1	NA	HCC	JHH4	Aldehyde	Labelled
QE1_AnaLevi_Exp3_Sample1	51245	ROBO1_HUMAN	Roundabout homolog 1 OS=Homo sapiens OX=9606 GN=ROBO1 PE=1 SV=1	ILYRPSGANHGESDWLVFEVR	Unmodified	815.749	69.8728	3	0.000000000000000000000.0	0.654605	0.654605	0.654605	69.8728	69.8728	1330	1e-06	1e-06	59.95	59.95	1	709	729	59.95	21307: Scan 26937 (rt=69.8728) [\\qmcr.qmul.ac.uk\rfs\HAEMONC\Mass Spec Facility\MS Lab\Projects\2026\Ana_Levi\QE1_AnaLevi_Exp3_Sample1.raw]	ROBO1(708-729, no_mod);	2846976	NA	100	ROBO1;	Aldehyde_labelled	1	NA	HCC	JHH4	Aldehyde	Labelled
QE1_AnaLevi_Exp3_Sample1	1850	ACTN1_HUMAN	Alpha-actinin-1 OS=Homo sapiens OX=9606 GN=ACTN1 PE=1 SV=2	QKDYETATLSEIK	Gln->pyro-Glu (N-term Q)	754.877	58.0168	2	2.0000000000000.0	0.994866	-1.65811	-0.54386	58.0168	68.3686	1267.6	8.3e-07	3.21e-05	60.78	48.548	5	419	431	58.22	16181: Scan 21294 (rt=58.0168) [\\qmcr.qmul.ac.uk\rfs\HAEMONC\Mass Spec Facility\MS Lab\Projects\2026\Ana_Levi\QE1_AnaLevi_Exp3_Sample1.raw]	ACTN1(N-term Q418);	2.42474e+07	NA	100	ACTN1;	Aldehyde_labelled	1	NA	HCC	JHH4	Aldehyde	Labelled
QE1_AnaLevi_Exp3_Sample1	64168	TPIS_HUMAN	Triosephosphate isomerase OS=Homo sapiens OX=9606 GN=TPI1 PE=1 SV=4	VAHALAEGLGVIACIGEK	Unmodified	904.488	73.7208	2	0.000000000000000000.0	-1.43888	-3.2098	-2.61949	73.7208	82.5473	1607.33	3.5e-10	1.19e-08	94.59	85.9033	3	114	131	94.59	22965: Scan 28762 (rt=73.7208) [\\qmcr.qmul.ac.uk\rfs\HAEMONC\Mass Spec Facility\MS Lab\Projects\2026\Ana_Levi\QE1_AnaLevi_Exp3_Sample1.raw]	TPI1(113-131, no_mod);	21601814	NA	100	TPI1;	Aldehyde_labelled	1	NA	HCC	JHH4	Aldehyde	Labelled
QE1_AnaLevi_Exp3_Sample1	43314	PGK1_HUMAN	Phosphoglycerate kinase 1 OS=Homo sapiens OX=9606 GN=PGK1 PE=1 SV=3	NGVKITLPVDFVTADKFDENAK	Unmodified	606.072	72.8434	4	0.0000000000000000000000.0	1.57008	-3.30543	-0.578451	72.8434	100.902	750.667	7.1e-08	0.00012824	71.49	50.3633	9	276	297	71.49	22597: Scan 28348 (rt=72.8434) [\\qmcr.qmul.ac.uk\rfs\HAEMONC\Mass Spec Facility\MS Lab\Projects\2026\Ana_Levi\QE1_AnaLevi_Exp3_Sample1.raw]	PGK1(275-297, no_mod);	41488671	NA	100	PGK1;	Aldehyde_labelled	1	NA	HCC	JHH4	Aldehyde	Labelled
QE1_AnaLevi_Exp3_Sample1	29221	ITAV_HUMAN	Integrin alpha-V OS=Homo sapiens OX=9606 GN=ITGAV PE=1 SV=2	SQDIDADGQGFCQGGFSIDFTK	Unmodified	1197.02	79.2022	2	0.0000000000000000000000.0	1.25417	-1.75583	-0.250833	79.2022	80.2433	6090	4.8e-08	1.19e-07	73.21	70.215	2	174	195	73.21	25283: Scan 31294 (rt=79.2022) [\\qmcr.qmul.ac.uk\rfs\HAEMONC\Mass Spec Facility\MS Lab\Projects\2026\Ana_Levi\QE1_AnaLevi_Exp3_Sample1.raw]	ITGAV(173-195, no_mod);	5213989	NA	100	ITGAV;	Aldehyde_labelled	1	NA	HCC	JHH4	Aldehyde	Labelled
QE1_AnaLevi_Exp3_Sample1	49873	RL10A_HUMAN	Large ribosomal subunit protein uL1 OS=Homo sapiens OX=9606 GN=RPL10A PE=1 SV=2	AVDIPHMDIEALKK	Unmodified	527.288	58.7363	3	0.00000000000000.0	-0.696712	-1.96346	-1.39342	58.7363	68.926	365	0.00075	0.00152333	31.23	29.11	3	79	92	31.23	16488: Scan 21635 (rt=58.7363) [\\qmcr.qmul.ac.uk\rfs\HAEMONC\Mass Spec Facility\MS Lab\Projects\2026\Ana_Levi\QE1_AnaLevi_Exp3_Sample1.raw]	RPL10A(78-92, no_mod);	160701866	NA	100	RPL10A;	Aldehyde_labelled	1	NA	HCC	JHH4	Aldehyde	Labelled
QE1_AnaLevi_Exp3_Sample1	33474	LYN_HUMAN	Tyrosine-protein kinase Lyn OS=Homo sapiens OX=9606 GN=LYN PE=1 SV=3	QLLAPGNSAGAFLIR	Unmodified	764.436	74.7	2	0.000000000000000.0	0.065494	-0.32747	-0.130988	74.7	74.9112	48	1.1e-05	7.55e-05	49.72	44.14	2	142	156	38.98	23391: Scan 29227 (rt=74.7) [\\qmcr.qmul.ac.uk\rfs\HAEMONC\Mass Spec Facility\MS Lab\Projects\2026\Ana_Levi\QE1_AnaLevi_Exp3_Sample1.raw]	LYN(141-156, no_mod);	3231414	NA	100	LYN;	Aldehyde_labelled	1	NA	HCC	JHH4	Aldehyde	Labelled
QE1_AnaLevi_Exp3_Sample1	6501	BIP_HUMAN	Endoplasmic reticulum chaperone BiP OS=Homo sapiens OX=9606 GN=HSPA5 PE=1 SV=2	DAGTIAGLNVMR	Unmodified	609.318	66.3627	2	0.000000000000.0	0.739752	-2.87681	-1.16442	66.3627	76.3482	3115.33	9.7e-06	9.83e-05	50.13	41.6083	6	186	197	47.68	19794: Scan 25269 (rt=66.3627) [\\qmcr.qmul.ac.uk\rfs\HAEMONC\Mass Spec Facility\MS Lab\Projects\2026\Ana_Levi\QE1_AnaLevi_Exp3_Sample1.raw]	HSPA5(185-197, no_mod);	1.1355e+08	NA	100	HSPA5;	Aldehyde_labelled	1	NA	HCC	JHH4	Aldehyde	Labelled
QE1_AnaLevi_Exp3_Sample1	20960	G3P_HUMAN	Glyceraldehyde-3-phosphate dehydrogenase OS=Homo sapiens OX=9606 GN=GAPDH PE=1 SV=3	GALQNIIPASTGAAK	Deamidated (NQ)	706.891	61.5475	2	0.000100000000000.0	-0.2125	-0.2125	-0.2125	61.5475	61.5475	2131	0.0018	0.0018	27.43	27.43	1	201	215	7.52	17704: Scan 22972 (rt=61.5475) [\\qmcr.qmul.ac.uk\rfs\HAEMONC\Mass Spec Facility\MS Lab\Projects\2026\Ana_Levi\QE1_AnaLevi_Exp3_Sample1.raw]	GAPDH(Q204);	2.74111e+06	NA	84.95	GAPDH;	Aldehyde_labelled	1	NA	HCC	JHH4	Aldehyde	Labelled
QE1_AnaLevi_Exp3_Sample1	46960	PTPRA_HUMAN	Receptor-type tyrosine-protein phosphatase alpha OS=Homo sapiens OX=9606 GN=PTPRA PE=1 SV=3	TEDVEPQSVPLLAR	Unmodified	777.411	64.1368	2	0.00000000000000.0	-1.03039	-1.03039	-1.03039	64.1368	64.1368	354	5.7e-06	5.7e-06	52.41	52.41	1	197	210	52.41	18836: Scan 24217 (rt=64.1368) [\\qmcr.qmul.ac.uk\rfs\HAEMONC\Mass Spec Facility\MS Lab\Projects\2026\Ana_Levi\QE1_AnaLevi_Exp3_Sample1.raw]	PTPRA(196-210, no_mod);	4525266	NA	100	PTPRA;	Aldehyde_labelled	1	NA	HCC	JHH4	Aldehyde	Labelled
QE1_AnaLevi_Exp3_Sample1	45503	PREP_HUMAN	Presequence protease, mitochondrial OS=Homo sapiens OX=9606 GN=PITRM1 PE=1 SV=3	LSHNGIFTLYSYRDPNTIETLQSFGK	Deamidated (NQ)	1001.51	77.3211	3	0.00010000000000000000000000.0	8.76234	8.76234	8.76234	77.3211	77.3211	256	0.00018	0.00018	37.56	37.56	1	912	937	8.86	24493: Scan 30431 (rt=77.3211) [\\qmcr.qmul.ac.uk\rfs\HAEMONC\Mass Spec Facility\MS Lab\Projects\2026\Ana_Levi\QE1_AnaLevi_Exp3_Sample1.raw]	PITRM1(N915);	673257	NA	88.43	PITRM1;	Aldehyde_labelled	1	NA	HCC	JHH4	Aldehyde	Labelled
QE1_AnaLevi_Exp3_Sample1	2133	ADAM9_HUMAN	Disintegrin and metalloproteinase domain-containing protein 9 OS=Homo sapiens OX=9606 GN=ADAM9 PE=1 SV=1	NFQCVDASVLNYDCDVQKK	Unmodified	1152.02	61.2728	2	0.0000000000000000000.0	-1.99823	-2.51951	-2.25887	61.2728	61.7033	848.5	4.8e-10	3.87e-08	93.16	82.155	2	631	649	93.16	17584: Scan 22840 (rt=61.2728) [\\qmcr.qmul.ac.uk\rfs\HAEMONC\Mass Spec Facility\MS Lab\Projects\2026\Ana_Levi\QE1_AnaLevi_Exp3_Sample1.raw]	ADAM9(630-649, no_mod);	4.85175e+06	NA	100	ADAM9;	Aldehyde_labelled	1	NA	HCC	JHH4	Aldehyde	Labelled
QE1_AnaLevi_Exp3_Sample1	8693	CD166_HUMAN	CD166 antigen OS=Homo sapiens OX=9606 GN=ALCAM PE=1 SV=2	TIICHVEGFPKPAIQWTITGSGSVINQTEESPYINGR	3 Deamidated (NQ)	1026.5	100.865	4	0.0000000000000010000000000110000000000.0	-8.09361	-8.09361	-8.09361	100.865	100.865	4866	0.00073	0.00073	31.36	31.36	1	432	468	31.36	33824: Scan 40865 (rt=100.865) [\\qmcr.qmul.ac.uk\rfs\HAEMONC\Mass Spec Facility\MS Lab\Projects\2026\Ana_Levi\QE1_AnaLevi_Exp3_Sample1.raw]	ALCAM(Q446);ALCAM(N457);ALCAM(Q458);	192589	NA	99.83	ALCAM;	Aldehyde_labelled	1	NA	HCC	JHH4	Aldehyde	Labelled
QE1_AnaLevi_Exp3_Sample1	20357	FLVC1_HUMAN	Heme transporter FLVCR1 OS=Homo sapiens OX=9606 GN=FLVCR1 PE=1 SV=1	DSLAAASGVLGGPQTPLAPEEETQAR	Deamidated (NQ)	1283.64	74.7794	2	0.00000000000001000000000000.0	8.81004	5.84737	7.3287	74.7794	74.923	308	4.5e-08	2.58e-07	73.52	68.375	2	55	80	30.63	23426: Scan 29264 (rt=74.7794) [\\qmcr.qmul.ac.uk\rfs\HAEMONC\Mass Spec Facility\MS Lab\Projects\2026\Ana_Levi\QE1_AnaLevi_Exp3_Sample1.raw]	FLVCR1(Q68);	3802477	NA	99.91	FLVCR1;	Aldehyde_labelled	1	NA	HCC	JHH4	Aldehyde	Labelled
QE1_AnaLevi_Exp3_Sample1	3958	ANXA1_HUMAN	Annexin A1 OS=Homo sapiens OX=9606 GN=ANXA1 PE=1 SV=2	ALYEAGER	Unmodified	908.446	32.5515	1	0.00000000.0	-1.102	-1.102	-1.102	32.5515	32.5515	2707	0.074	0.074	11.31	11.31	1	205	212	11.31	5015: Scan 8871 (rt=32.5515) [\\qmcr.qmul.ac.uk\rfs\HAEMONC\Mass Spec Facility\MS Lab\Projects\2026\Ana_Levi\QE1_AnaLevi_Exp3_Sample1.raw]	ANXA1(204-212, no_mod);	838060	NA	100	ANXA1;	Aldehyde_labelled	1	NA	HCC	JHH4	Aldehyde	Labelled
QE1_AnaLevi_Exp3_Sample1	15256	DSG2_HUMAN	Desmoglein-2 OS=Homo sapiens OX=9606 GN=DSG2 PE=1 SV=2	VYAPASTLVDQPYANEGTVVVTER	Unmodified	860.436	71.9135	3	0.000000000000000000000000.0	-2.24955	-2.24955	-2.24955	71.9135	71.9135	17	0.019	0.019	17.25	17.25	1	967	990	17.25	22189: Scan 27903 (rt=71.9135) [\\qmcr.qmul.ac.uk\rfs\HAEMONC\Mass Spec Facility\MS Lab\Projects\2026\Ana_Levi\QE1_AnaLevi_Exp3_Sample1.raw]	DSG2(966-990, no_mod);	1.01181e+06	NA	100	DSG2;	Aldehyde_labelled	1	NA	HCC	JHH4	Aldehyde	Labelled
QE1_AnaLevi_Exp3_Sample1	41498	PARK7_HUMAN	Parkinson disease protein 7 OS=Homo sapiens OX=9606 GN=PARK7 PE=1 SV=2	VTVAGLAGKDPVQCSR	Deamidated (NQ)	829.938	45.8586	2	0.0000000000001000.0	9.53044	9.28916	9.36959	45.8586	46.2412	498.333	5.4e-05	0.00208467	42.68	31.0733	3	33	48	42.68	10860: Scan 15405 (rt=45.8586) [\\qmcr.qmul.ac.uk\rfs\HAEMONC\Mass Spec Facility\MS Lab\Projects\2026\Ana_Levi\QE1_AnaLevi_Exp3_Sample1.raw]	PARK7(Q45);	10230473	NA	100	PARK7;	Aldehyde_labelled	1	NA	HCC	JHH4	Aldehyde	Labelled
QE1_AnaLevi_Exp3_Sample1	12709	CYBP_HUMAN	Calcyclin-binding protein OS=Homo sapiens OX=9606 GN=CACYBP PE=1 SV=2	KAELLDNEKPAAVVAPITTGYTVK	Unmodified	632.854	60.7473	4	0.000000000000000000000000.0	1.38483	-4.70842	-1.43923	60.7473	75.9378	300.25	3.9e-07	7.27e-05	64.13	46.71	8	51	74	64.13	17359: Scan 22589 (rt=60.7473) [\\qmcr.qmul.ac.uk\rfs\HAEMONC\Mass Spec Facility\MS Lab\Projects\2026\Ana_Levi\QE1_AnaLevi_Exp3_Sample1.raw]	CACYBP(50-74, no_mod);	8.9143e+07	NA	100	CACYBP;	Aldehyde_labelled	1	NA	HCC	JHH4	Aldehyde	Labelled
QE1_AnaLevi_Exp3_Sample1	40896	P3H1_HUMAN	Prolyl 3-hydroxylase 1 OS=Homo sapiens OX=9606 GN=P3H1 PE=1 SV=2	CLGPPAAHSLSEEMELEFR	Oxidation (M)	730.34	61.6215	3	0.0000000000000300000.0	2.37661	2.37661	2.37661	61.6215	61.6215	553	5e-05	5e-05	42.97	42.97	1	123	141	42.97	17735: Scan 23007 (rt=61.6215) [\\qmcr.qmul.ac.uk\rfs\HAEMONC\Mass Spec Facility\MS Lab\Projects\2026\Ana_Levi\QE1_AnaLevi_Exp3_Sample1.raw]	P3H1(M136);	2195535	NA	100	P3H1;	Aldehyde_labelled	1	NA	HCC	JHH4	Aldehyde	Labelled
QE1_AnaLevi_Exp3_Sample1	24737	HLAB_HUMAN	HLA class I histocompatibility antigen, B alpha chain OS=Homo sapiens OX=9606 GN=HLA-B PE=1 SV=3	THVTHHPISDHEATLR	Unmodified	617.648	24.6338	3	0.0000000000000000.0	1.51358	1.51358	1.51358	24.6338	24.6338	546	7.9e-05	7.9e-05	41	41	1	211	226	0	1638: Scan 5049 (rt=24.6338) [\\qmcr.qmul.ac.uk\rfs\HAEMONC\Mass Spec Facility\MS Lab\Projects\2026\Ana_Levi\QE1_AnaLevi_Exp3_Sample1.raw]	HLA-B(210-226, no_mod);	297711	NA	100	HLA-B;	Aldehyde_labelled	1	NA	HCC	JHH4	Aldehyde	Labelled
QE1_AnaLevi_Exp3_Sample1	15748	DYHC1_HUMAN	Cytoplasmic dynein 1 heavy chain 1 OS=Homo sapiens OX=9606 GN=DYNC1H1 PE=1 SV=5	SLLQALNEVKGR	Unmodified	443.261	59.8014	3	0.000000000000.0	-0.452229	-2.03503	-1.24363	59.8014	67.701	4569	6.6e-05	7.3e-05	41.82	41.39	2	3748	3759	41.82	16949: Scan 22142 (rt=59.8014) [\\qmcr.qmul.ac.uk\rfs\HAEMONC\Mass Spec Facility\MS Lab\Projects\2026\Ana_Levi\QE1_AnaLevi_Exp3_Sample1.raw]	DYNC1H1(3747-3759, no_mod);	11875291	NA	100	DYNC1H1;	Aldehyde_labelled	1	NA	HCC	JHH4	Aldehyde	Labelled
QE1_AnaLevi_Exp3_Sample1	3236	AL9A1_HUMAN	4-trimethylaminobutyraldehyde dehydrogenase OS=Homo sapiens OX=9606 GN=ALDH9A1 PE=1 SV=3	REPLGVCVGIGAWNYPFQIASWK	Deamidated (NQ)	883.785	91.6522	3	0.00000000000001000000000.0	4.30461	4.30461	4.30461	91.6522	91.6522	159	3.2e-05	3.2e-05	45	45	1	144	166	10.05	30271: Scan 36858 (rt=91.6522) [\\qmcr.qmul.ac.uk\rfs\HAEMONC\Mass Spec Facility\MS Lab\Projects\2026\Ana_Levi\QE1_AnaLevi_Exp3_Sample1.raw]	ALDH9A1(N157);	289350	NA	91	ALDH9A1;	Aldehyde_labelled	1	NA	HCC	JHH4	Aldehyde	Labelled
QE1_AnaLevi_Exp3_Sample1	29077	ITA6_HUMAN	Integrin alpha-6 OS=Homo sapiens OX=9606 GN=ITGA6 PE=1 SV=5	AEALPLQR	Unmodified	449.26	42.0212	2	0.00000000.0	-1.22698	-4.01558	-2.71423	42.0212	42.3499	1332.67	0.0018	0.00493333	27.39	23.7233	3	69	76	22.93	9169: Scan 13515 (rt=42.0212) [\\qmcr.qmul.ac.uk\rfs\HAEMONC\Mass Spec Facility\MS Lab\Projects\2026\Ana_Levi\QE1_AnaLevi_Exp3_Sample1.raw]	ITGA6(68-76, no_mod);	19376087	NA	100	ITGA6;	Aldehyde_labelled	1	NA	HCC	JHH4	Aldehyde	Labelled
QE1_AnaLevi_Exp3_Sample1	55075	SERPH_HUMAN	Serpin H1 OS=Homo sapiens OX=9606 GN=SERPINH1 PE=1 SV=2	TGLYNYYDDEK	Unmodified	690.801	52.6903	2	0.00000000000.0	0.0724854	-1.95711	-1.02515	52.6903	64.2435	898.857	6.9e-05	0.001347	41.62	31.95	7	240	250	41.62	13857: Scan 18720 (rt=52.6903) [\\qmcr.qmul.ac.uk\rfs\HAEMONC\Mass Spec Facility\MS Lab\Projects\2026\Ana_Levi\QE1_AnaLevi_Exp3_Sample1.raw]	SERPINH1(239-250, no_mod);	52639910	NA	100	SERPINH1;	Aldehyde_labelled	1	NA	HCC	JHH4	Aldehyde	Labelled
QE1_AnaLevi_Exp3_Sample1	61961	TEN3_HUMAN	Teneurin-3 OS=Homo sapiens OX=9606 GN=TENM3 PE=1 SV=3	MAEVQVSR	Oxidation (M)	468.234	25.4172	2	0.30000000.0	-0.107014	-0.107014	-0.107014	25.4172	25.4172	1635	0.00064	0.00064	31.93	31.93	1	2470	2477	28.43	1958: Scan 5411 (rt=25.4172) [\\qmcr.qmul.ac.uk\rfs\HAEMONC\Mass Spec Facility\MS Lab\Projects\2026\Ana_Levi\QE1_AnaLevi_Exp3_Sample1.raw]	TENM3(M2470);	745806	NA	100	TENM3;	Aldehyde_labelled	1	NA	HCC	JHH4	Aldehyde	Labelled
QE1_AnaLevi_Exp3_Sample1	18191	EPHA2_HUMAN	Ephrin type-A receptor 2 OS=Homo sapiens OX=9606 GN=EPHA2 PE=1 SV=2	WTPPQDSGGREDIVYSVTCEQCWPESGECGPCEASVR	Deamidated (NQ)	1429.6	73.1437	3	0.0000000000000000000010000000000000000.0	2.44997	2.44997	2.44997	73.1437	73.1437	1066	3e-06	3e-06	55.16	55.16	1	348	384	24.2	22726: Scan 28491 (rt=73.1437) [\\qmcr.qmul.ac.uk\rfs\HAEMONC\Mass Spec Facility\MS Lab\Projects\2026\Ana_Levi\QE1_AnaLevi_Exp3_Sample1.raw]	EPHA2(Q368);	2548747	NA	99.62	EPHA2;	Aldehyde_labelled	1	NA	HCC	JHH4	Aldehyde	Labelled
QE1_AnaLevi_Exp3_Sample1	63023	TKT_HUMAN	Transketolase OS=Homo sapiens OX=9606 GN=TKT PE=1 SV=3	VLDPFTIKPLDR	Unmodified	471.941	69.1121	3	0.000000000000.0	0.141563	-1.98188	-0.955547	69.1121	86.3034	723.75	0.0002	0.0003725	36.88	34.7975	4	531	542	36.88	20973: Scan 26574 (rt=69.1121) [\\qmcr.qmul.ac.uk\rfs\HAEMONC\Mass Spec Facility\MS Lab\Projects\2026\Ana_Levi\QE1_AnaLevi_Exp3_Sample1.raw]	TKT(530-542, no_mod);	36667856	NA	100	TKT;	Aldehyde_labelled	1	NA	HCC	JHH4	Aldehyde	Labelled
QE1_AnaLevi_Exp3_Sample1	32401	LMAN2_HUMAN	Vesicular integral-membrane protein VIP36 OS=Homo sapiens OX=9606 GN=LMAN2 PE=1 SV=1	LVPGPVFGSK	Unmodified	500.796	54.3818	2	0.0000000000.0	3.40144	0.700297	1.9675	54.3818	54.8371	158.333	0.00056	0.00268667	32.49	27.4867	3	142	151	32.49	14599: Scan 19539 (rt=54.3818) [\\qmcr.qmul.ac.uk\rfs\HAEMONC\Mass Spec Facility\MS Lab\Projects\2026\Ana_Levi\QE1_AnaLevi_Exp3_Sample1.raw]	LMAN2(141-151, no_mod);	11054490	NA	100	LMAN2;	Aldehyde_labelled	1	NA	HCC	JHH4	Aldehyde	Labelled
QE1_AnaLevi_Exp3_Sample1	3977	ANXA1_HUMAN	Annexin A1 OS=Homo sapiens OX=9606 GN=ANXA1 PE=1 SV=2	GGPGSAVSPYPTFNPSSDVAALHK	Unmodified	786.056	64.7776	3	0.000000000000000000000000.0	3.60911	-3.86387	-1.2738	64.7776	102.433	1744.09	9.9e-10	3.09e-05	90.07	76.6018	11	30	53	90.07	19110: Scan 24523 (rt=64.7776) [\\qmcr.qmul.ac.uk\rfs\HAEMONC\Mass Spec Facility\MS Lab\Projects\2026\Ana_Levi\QE1_AnaLevi_Exp3_Sample1.raw]	ANXA1(29-53, no_mod);	5.00624e+08	NA	100	ANXA1;	Aldehyde_labelled	1	NA	HCC	JHH4	Aldehyde	Labelled
QE1_AnaLevi_Exp3_Sample1	53544	S39A6_HUMAN	Zinc transporter ZIP6 OS=Homo sapiens OX=9606 GN=SLC39A6 PE=1 SV=3	QYHLQQLFYR	Unmodified	465.91	59.9398	3	0.0000000000.0	0	0	0	59.9398	59.9398	140	0.00071	0.00071	31.51	31.51	1	54	63	31.51	17010: Scan 22208 (rt=59.9398) [\\qmcr.qmul.ac.uk\rfs\HAEMONC\Mass Spec Facility\MS Lab\Projects\2026\Ana_Levi\QE1_AnaLevi_Exp3_Sample1.raw]	SLC39A6(53-63, no_mod);	4351756	NA	100	SLC39A6;	Aldehyde_labelled	1	NA	HCC	JHH4	Aldehyde	Labelled
QE1_AnaLevi_Exp3_Sample1	30216	K2C5_HUMAN	Keratin, type II cytoskeletal 5 OS=Homo sapiens OX=9606 GN=KRT5 PE=1 SV=3	YEELQQTAGR	Unmodified	597.791	33.5078	2	0.0000000000.0	0.251347	-1.50808	-0.801918	33.5078	40.1705	314.429	0.00014	0.00202571	38.68	29.8214	7	365	374	33.44	5427: Scan 9339 (rt=33.5077) [\\qmcr.qmul.ac.uk\rfs\HAEMONC\Mass Spec Facility\MS Lab\Projects\2026\Ana_Levi\QE1_AnaLevi_Exp3_Sample1.raw]	KRT5(364-374, no_mod);	15649908	NA	100	KRT5;	Aldehyde_labelled	1	NA	HCC	JHH4	Aldehyde	Labelled
QE1_AnaLevi_Exp3_Sample1	41029	P5CR1_HUMAN	Pyrroline-5-carboxylate reductase 1, mitochondrial OS=Homo sapiens OX=9606 GN=PYCR1 PE=1 SV=2	EGATVYATGTHAQVEDGR	Deamidated (NQ)	931.936	35.8617	2	0.000000000000100000.0	8.32508	6.8749	7.3941	35.8617	36.0882	284.667	8.1e-07	2.37e-06	60.89	57.1567	3	130	147	60.89	6450: Scan 10492 (rt=35.8617) [\\qmcr.qmul.ac.uk\rfs\HAEMONC\Mass Spec Facility\MS Lab\Projects\2026\Ana_Levi\QE1_AnaLevi_Exp3_Sample1.raw]	PYCR1(Q142);	5299326	NA	100	PYCR1;	Aldehyde_labelled	1	NA	HCC	JHH4	Aldehyde	Labelled
QE1_AnaLevi_Exp3_Sample1	21352	GANAB_HUMAN	Neutral alpha-glucosidase AB OS=Homo sapiens OX=9606 GN=GANAB PE=1 SV=3	TCEESSFCKR	Unmodified	652.273	22.3724	2	0.0000000000.0	-0.0767735	-1.4587	-0.822573	22.3724	35.7543	1206	9.5e-07	0.0143457	60.21	40.1286	7	40	49	59.59	789: Scan 4046 (rt=22.3724) [\\qmcr.qmul.ac.uk\rfs\HAEMONC\Mass Spec Facility\MS Lab\Projects\2026\Ana_Levi\QE1_AnaLevi_Exp3_Sample1.raw]	GANAB(39-49, no_mod);	8.55968e+06	NA	100	GANAB;	Aldehyde_labelled	1	NA	HCC	JHH4	Aldehyde	Labelled
QE1_AnaLevi_Exp3_Sample1	53543	S39A6_HUMAN	Zinc transporter ZIP6 OS=Homo sapiens OX=9606 GN=SLC39A6 PE=1 SV=3	NTNENPQECFNASK	2 Deamidated (NQ)	827.844	38.3306	2	0.00100000001000.0	9.61505	9.61505	9.61505	38.3306	38.3306	140	0.01	0.01	19.92	19.92	1	256	269	2.38	7530: Scan 11690 (rt=38.3306) [\\qmcr.qmul.ac.uk\rfs\HAEMONC\Mass Spec Facility\MS Lab\Projects\2026\Ana_Levi\QE1_AnaLevi_Exp3_Sample1.raw]	SLC39A6(N258);SLC39A6(N266);	2160364	NA	47.85	SLC39A6;	Aldehyde_labelled	1	NA	HCC	JHH4	Aldehyde	Labelled
QE1_AnaLevi_Exp3_Sample1	5314	AT1B3_HUMAN	Sodium/potassium-transporting ATPase subunit beta-3 OS=Homo sapiens OX=9606 GN=ATP1B3 PE=1 SV=1	GPVYVACQFPISLLQACSGMNDPDFGYSQGNPCILVK	Deamidated (NQ); Oxidation (M)	1373.98	98.6118	3	0.0000000000000010000300000000000000000.0	3.66604	3.66604	3.66604	98.6118	98.6118	2177	4.3e-05	4.3e-05	43.63	43.63	1	138	174	0.35	32960: Scan 39880 (rt=98.6118) [\\qmcr.qmul.ac.uk\rfs\HAEMONC\Mass Spec Facility\MS Lab\Projects\2026\Ana_Levi\QE1_AnaLevi_Exp3_Sample1.raw]	ATP1B3(Q152);ATP1B3(M157);	281363	NA	36.35	ATP1B3;	Aldehyde_labelled	1	NA	HCC	JHH4	Aldehyde	Labelled
QE1_AnaLevi_Exp3_Sample1	8594	CD166_HUMAN	CD166 antigen OS=Homo sapiens OX=9606 GN=ALCAM PE=1 SV=2	TTKADIQMPFTCSVTYYGPSGQK	Deamidated (NQ); Oxidation (M)	1299.11	57.9253	2	0.00000013000000000000000.0	5.43105	5.43105	5.43105	57.9253	57.9253	4866	1.2e-09	1.2e-09	89.12	89.12	1	209	231	37.51	16140: Scan 21249 (rt=57.9253) [\\qmcr.qmul.ac.uk\rfs\HAEMONC\Mass Spec Facility\MS Lab\Projects\2026\Ana_Levi\QE1_AnaLevi_Exp3_Sample1.raw]	ALCAM(Q215);ALCAM(M216);	1.72468e+06	NA	99.98	ALCAM;	Aldehyde_labelled	1	NA	HCC	JHH4	Aldehyde	Labelled
QE1_AnaLevi_Exp3_Sample1	40913	P3H1_HUMAN	Prolyl 3-hydroxylase 1 OS=Homo sapiens OX=9606 GN=P3H1 PE=1 SV=2	QNCVTELASHPSR	Unmodified	500.24	34.5921	3	0.0000000000000.0	0.333845	-2.87107	-1.00154	34.5921	34.9551	387.667	0.00018	0.00035	37.48	34.9033	3	280	292	37.48	5904: Scan 9869 (rt=34.5921) [\\qmcr.qmul.ac.uk\rfs\HAEMONC\Mass Spec Facility\MS Lab\Projects\2026\Ana_Levi\QE1_AnaLevi_Exp3_Sample1.raw]	P3H1(279-292, no_mod);	24638601	NA	100	P3H1;	Aldehyde_labelled	1	NA	HCC	JHH4	Aldehyde	Labelled
QE1_AnaLevi_Exp3_Sample1	22567	GNAI3_HUMAN	Guanine nucleotide-binding protein G(i) subunit alpha-3 OS=Homo sapiens OX=9606 GN=GNAI3 PE=1 SV=3	IIHEDGYSEDECKQYK	Unmodified	671.966	31.9594	3	0.0000000000000000.0	-1.09296	-1.68912	-1.4076	31.9594	32.4437	292	6.1e-05	0.000110333	42.12	39.8933	3	55	70	42.12	4753: Scan 8577 (rt=31.9594) [\\qmcr.qmul.ac.uk\rfs\HAEMONC\Mass Spec Facility\MS Lab\Projects\2026\Ana_Levi\QE1_AnaLevi_Exp3_Sample1.raw]	GNAI3(54-70, no_mod);	3.52065e+06	NA	100	GNAI3;	Aldehyde_labelled	1	NA	HCC	JHH4	Aldehyde	Labelled
QE1_AnaLevi_Exp3_Sample1	2160	ADAM9_HUMAN	Disintegrin and metalloproteinase domain-containing protein 9 OS=Homo sapiens OX=9606 GN=ADAM9 PE=1 SV=1	SCIMNSGASGSR	Unmodified	613.762	28.1925	2	0.000000000000.0	-6.28306	-6.28306	-6.28306	28.1925	28.1925	908	0.0055	0.0055	22.57	22.57	1	369	380	22.57	3159: Scan 6764 (rt=28.1925) [\\qmcr.qmul.ac.uk\rfs\HAEMONC\Mass Spec Facility\MS Lab\Projects\2026\Ana_Levi\QE1_AnaLevi_Exp3_Sample1.raw]	ADAM9(368-380, no_mod);	467809	NA	100	ADAM9;	Aldehyde_labelled	1	NA	HCC	JHH4	Aldehyde	Labelled
QE1_AnaLevi_Exp3_Sample1	53188	S12A2_HUMAN	Solute carrier family 12 member 2 OS=Homo sapiens OX=9606 GN=SLC12A2 PE=1 SV=1	EPFEDGFANGEESTPTR	Deamidated (NQ)	942.407	57.9506	2	0.00000000100000000.0	7.01089	7.01089	7.01089	57.9506	57.9506	1624	0.024	0.024	16.28	16.28	1	253	269	16.28	16152: Scan 21262 (rt=57.9506) [\\qmcr.qmul.ac.uk\rfs\HAEMONC\Mass Spec Facility\MS Lab\Projects\2026\Ana_Levi\QE1_AnaLevi_Exp3_Sample1.raw]	SLC12A2(N261);	2188178	NA	100	SLC12A2;	Aldehyde_labelled	1	NA	HCC	JHH4	Aldehyde	Labelled
QE1_AnaLevi_Exp3_Sample1	31403	KT3K_HUMAN	Ketosamine-3-kinase OS=Homo sapiens OX=9606 GN=FN3KRP PE=1 SV=2	LGAQLADLHLDNKK	Unmodified	512.623	47.6244	3	0.00000000000000.0	-0.0651531	-0.325765	-0.152024	47.6244	54.8973	46.3333	2.8e-05	0.000766	45.55	37.8933	3	103	116	45.55	11625: Scan 16239 (rt=47.6244) [\\qmcr.qmul.ac.uk\rfs\HAEMONC\Mass Spec Facility\MS Lab\Projects\2026\Ana_Levi\QE1_AnaLevi_Exp3_Sample1.raw]	FN3KRP(102-116, no_mod);	9621393	NA	100	FN3KRP;	Aldehyde_labelled	1	NA	HCC	JHH4	Aldehyde	Labelled
QE1_AnaLevi_Exp3_Sample1	20470	FPRP_HUMAN	Prostaglandin F2 receptor negative regulator OS=Homo sapiens OX=9606 GN=PTGFRN PE=1 SV=2	AAVPKNVSVAEGK	Deamidated (NQ)	424.238	32.7084	3	0.0000010000000.0	-1.10263	-1.10263	-1.10263	32.7084	32.7084	818	0.0012	0.0012	29.06	29.06	1	281	293	29.06	5087: Scan 8951 (rt=32.7084) [\\qmcr.qmul.ac.uk\rfs\HAEMONC\Mass Spec Facility\MS Lab\Projects\2026\Ana_Levi\QE1_AnaLevi_Exp3_Sample1.raw]	PTGFRN(N286);	3.49375e+06	NA	100	PTGFRN;	Aldehyde_labelled	1	NA	HCC	JHH4	Aldehyde	Labelled
QE1_AnaLevi_Exp3_Sample1	21322	GANAB_HUMAN	Neutral alpha-glucosidase AB OS=Homo sapiens OX=9606 GN=GANAB PE=1 SV=3	LKVTEGGEPYR	Unmodified	624.832	33.2789	2	0.00000000000.0	0.801506	-1.76331	-0.581092	33.2789	44.5543	1969.5	0.00013	0.0006275	38.8	33.325	4	268	278	32.81	5329: Scan 9229 (rt=33.2789) [\\qmcr.qmul.ac.uk\rfs\HAEMONC\Mass Spec Facility\MS Lab\Projects\2026\Ana_Levi\QE1_AnaLevi_Exp3_Sample1.raw]	GANAB(267-278, no_mod);	2.04603e+07	NA	100	GANAB;	Aldehyde_labelled	1	NA	HCC	JHH4	Aldehyde	Labelled
QE1_AnaLevi_Exp3_Sample1	37152	NASP_HUMAN	Nuclear autoantigenic sperm protein OS=Homo sapiens OX=9606 GN=NASP PE=1 SV=2	LGEVSVESENYVQAVEEFQSCLNLQEQYLEAHDR	Deamidated (NQ)	1338.62	99.8009	3	0.0000000000000000001000000000000000.0	4.73482	1.89393	3.46389	99.8009	100.631	735.667	1.2e-06	0.0046734	59.3	41.63	3	548	581	5.89	33419: Scan 40397 (rt=99.8009) [\\qmcr.qmul.ac.uk\rfs\HAEMONC\Mass Spec Facility\MS Lab\Projects\2026\Ana_Levi\QE1_AnaLevi_Exp3_Sample1.raw]	NASP(Q566);	374550	NA	57.56	NASP;	Aldehyde_labelled	1	NA	HCC	JHH4	Aldehyde	Labelled
QE1_AnaLevi_Exp3_Sample1	60117	SYVC_HUMAN	Valine--tRNA ligase OS=Homo sapiens OX=9606 GN=VARS1 PE=1 SV=4	TLLSVPGYKEK	Unmodified	412.24	48.4759	3	0.00000000000.0	1.94537	1.94537	1.94537	48.4759	48.4759	794	0.047	0.047	13.27	13.27	1	499	509	13.27	11996: Scan 16650 (rt=48.4759) [\\qmcr.qmul.ac.uk\rfs\HAEMONC\Mass Spec Facility\MS Lab\Projects\2026\Ana_Levi\QE1_AnaLevi_Exp3_Sample1.raw]	VARS1(498-509, no_mod);	2030327	NA	100	VARS1;	Aldehyde_labelled	1	NA	HCC	JHH4	Aldehyde	Labelled
QE1_AnaLevi_Exp3_Sample1	15650	DYHC1_HUMAN	Cytoplasmic dynein 1 heavy chain 1 OS=Homo sapiens OX=9606 GN=DYNC1H1 PE=1 SV=5	MLSAVSQQVQCIQEALR	Unmodified	981	80.4022	2	0.00000000000000000.0	1.32654	-3.26533	-0.886485	80.4022	94.5007	5574.75	7.1e-10	2.15e-05	91.52	71.4638	8	1967	1983	91.52	25763: Scan 31847 (rt=80.4022) [\\qmcr.qmul.ac.uk\rfs\HAEMONC\Mass Spec Facility\MS Lab\Projects\2026\Ana_Levi\QE1_AnaLevi_Exp3_Sample1.raw]	DYNC1H1(1966-1983, no_mod);	1.98738e+07	NA	100	DYNC1H1;	Aldehyde_labelled	1	NA	HCC	JHH4	Aldehyde	Labelled
QE1_AnaLevi_Exp3_Sample1	63761	TNR5_HUMAN	Tumor necrosis factor receptor superfamily member 5 OS=Homo sapiens OX=9606 GN=CD40 PE=1 SV=1	ETHCHQHKYCDPNLGLR	Unmodified	542	28.6518	4	0.00000000000000000.0	0.970439	-0.970439	0	28.6518	29.5877	219.5	0.0016	0.0508	27.93	18.97	2	74	90	27.93	3357: Scan 6987 (rt=28.6518) [\\qmcr.qmul.ac.uk\rfs\HAEMONC\Mass Spec Facility\MS Lab\Projects\2026\Ana_Levi\QE1_AnaLevi_Exp3_Sample1.raw]	CD40(73-90, no_mod);	4419563	NA	100	CD40;	Aldehyde_labelled	1	NA	HCC	JHH4	Aldehyde	Labelled
QE1_AnaLevi_Exp3_Sample1	2046	ADA10_HUMAN	Disintegrin and metalloproteinase domain-containing protein 10 OS=Homo sapiens OX=9606 GN=ADAM10 PE=1 SV=1	TITLQPGSPCNDFRGYCDVFMR	Oxidation (M)	884.064	71.5929	3	0.0000000000000000000030.0	-2.07612	-3.62377	-2.84994	71.5929	71.8607	811	0.038	0.0685	14.26	12.155	2	623	644	14.26	22048: Scan 27750 (rt=71.5929) [\\qmcr.qmul.ac.uk\rfs\HAEMONC\Mass Spec Facility\MS Lab\Projects\2026\Ana_Levi\QE1_AnaLevi_Exp3_Sample1.raw]	ADAM10(M643);	1.20265e+07	NA	100	ADAM10;	Aldehyde_labelled	1	NA	HCC	JHH4	Aldehyde	Labelled
QE1_AnaLevi_Exp3_Sample1	710	AATC_HUMAN	Aspartate aminotransferase, cytoplasmic OS=Homo sapiens OX=9606 GN=GOT1 PE=1 SV=3	NTPVYVSSPTWENHNAVFSAAGFKDIR	Unmodified	1003.16	69.6104	3	0.000000000000000000000000000.0	-1.59656	-1.89592	-1.74624	69.6104	76.2516	1067.5	2.9e-08	4.45e-08	75.4	73.825	2	131	157	75.4	21191: Scan 26810 (rt=69.6104) [\\qmcr.qmul.ac.uk\rfs\HAEMONC\Mass Spec Facility\MS Lab\Projects\2026\Ana_Levi\QE1_AnaLevi_Exp3_Sample1.raw]	GOT1(130-157, no_mod);	5.29473e+06	NA	100	GOT1;	Aldehyde_labelled	1	NA	HCC	JHH4	Aldehyde	Labelled
QE1_AnaLevi_Exp3_Sample1	53559	S39AA_HUMAN	Zinc transporter ZIP10 OS=Homo sapiens OX=9606 GN=SLC39A10 PE=1 SV=2	GEPSNEPSTETNKTQEQSDVKLPK	Unmodified	881.762	34.3154	3	0.000000000000000000000000.0	-1.02185	-1.02185	-1.02185	34.3154	34.3154	504	0.018	0.018	17.52	17.52	1	207	230	17.52	5786: Scan 9735 (rt=34.3154) [\\qmcr.qmul.ac.uk\rfs\HAEMONC\Mass Spec Facility\MS Lab\Projects\2026\Ana_Levi\QE1_AnaLevi_Exp3_Sample1.raw]	SLC39A10(206-230, no_mod);	326607	NA	100	SLC39A10;	Aldehyde_labelled	1	NA	HCC	JHH4	Aldehyde	Labelled
QE1_AnaLevi_Exp3_Sample1	2051	ADA10_HUMAN	Disintegrin and metalloproteinase domain-containing protein 10 OS=Homo sapiens OX=9606 GN=ADAM10 PE=1 SV=1	QCSPSQGPCCTAQCAFK	Gln->pyro-Glu (N-term Q)	985.385	55.1248	2	2.00000000000000000.0	-1.98094	-1.98094	-1.98094	55.1248	55.1248	828	0.00038	0.00038	34.17	34.17	1	502	518	34.17	14917: Scan 19892 (rt=55.1248) [\\qmcr.qmul.ac.uk\rfs\HAEMONC\Mass Spec Facility\MS Lab\Projects\2026\Ana_Levi\QE1_AnaLevi_Exp3_Sample1.raw]	ADAM10(N-term Q501);	945542	NA	100	ADAM10;	Aldehyde_labelled	1	NA	HCC	JHH4	Aldehyde	Labelled
QE1_AnaLevi_Exp3_Sample1	2899	AKA12_HUMAN	A-kinase anchor protein 12 OS=Homo sapiens OX=9606 GN=AKAP12 PE=1 SV=4	EVIAEEEPPTVTEPLPENR	Deamidated (NQ)	1075.54	63.1326	2	0.0000000000000000010.0	6.79372	6.79372	6.79372	63.1326	63.1326	677	0.0017	0.0017	27.82	27.82	1	940	958	27.82	18400: Scan 23737 (rt=63.1326) [\\qmcr.qmul.ac.uk\rfs\HAEMONC\Mass Spec Facility\MS Lab\Projects\2026\Ana_Levi\QE1_AnaLevi_Exp3_Sample1.raw]	AKAP12(N957);	2.5094e+06	NA	100	AKAP12;	Aldehyde_labelled	1	NA	HCC	JHH4	Aldehyde	Labelled
QE1_AnaLevi_Exp3_Sample1	24040	HACD3_HUMAN	Very-long-chain (3R)-3-hydroxyacyl-CoA dehydratase 3 OS=Homo sapiens OX=9606 GN=HACD3 PE=1 SV=2	QVNITVQKK	Unmodified	529.321	23.9564	2	0.000000000.0	-0.0946406	-1.23033	-0.725578	23.9564	24.4391	202	0.00035	0.000633333	34.53	32.26	3	77	85	34.53	1364: Scan 4735 (rt=23.9564) [\\qmcr.qmul.ac.uk\rfs\HAEMONC\Mass Spec Facility\MS Lab\Projects\2026\Ana_Levi\QE1_AnaLevi_Exp3_Sample1.raw]	HACD3(76-85, no_mod);	5.10973e+06	NA	100	HACD3;	Aldehyde_labelled	1	NA	HCC	JHH4	Aldehyde	Labelled
QE1_AnaLevi_Exp3_Sample1	60490	TAOK1_HUMAN	Serine/threonine-protein kinase TAO1 OS=Homo sapiens OX=9606 GN=TAOK1 PE=1 SV=1	HNLEQDLVR	Unmodified	562.296	40.2936	2	0.000000000.0	-0.890806	-0.890806	-0.890806	40.2936	40.2936	53	0.048	0.048	13.16	13.16	1	627	635	9.37	8391: Scan 12652 (rt=40.2936) [\\qmcr.qmul.ac.uk\rfs\HAEMONC\Mass Spec Facility\MS Lab\Projects\2026\Ana_Levi\QE1_AnaLevi_Exp3_Sample1.raw]	TAOK1(626-635, no_mod);	3313084	NA	100	TAOK1;	Aldehyde_labelled	1	NA	HCC	JHH4	Aldehyde	Labelled
QE1_AnaLevi_Exp3_Sample1	60489	TAOK1_HUMAN	Serine/threonine-protein kinase TAO1 OS=Homo sapiens OX=9606 GN=TAOK1 PE=1 SV=1	ASDPQSPPQVSR	Unmodified	634.817	29.6962	2	0.000000000000.0	2.36665	2.0511	2.20887	29.6962	29.7372	53.5	0.00015	0.000235	38.29	36.635	2	416	427	38.29	3774: Scan 7473 (rt=29.6962) [\\qmcr.qmul.ac.uk\rfs\HAEMONC\Mass Spec Facility\MS Lab\Projects\2026\Ana_Levi\QE1_AnaLevi_Exp3_Sample1.raw]	TAOK1(415-427, no_mod);	2229489	NA	100	TAOK1;	Aldehyde_labelled	1	NA	HCC	JHH4	Aldehyde	Labelled
QE1_AnaLevi_Exp3_Sample1	37285	NCAM1_HUMAN	Neural cell adhesion molecule 1 OS=Homo sapiens OX=9606 GN=NCAM1 PE=1 SV=3	AVGEEVWHSK	Unmodified	381.193	35.063	3	0.0000000000.0	0.789089	-1.05212	-0.350706	35.063	35.3947	224.333	0.0025	0.0042	25.99	24.1033	3	549	558	25.99	6113: Scan 10100 (rt=35.063) [\\qmcr.qmul.ac.uk\rfs\HAEMONC\Mass Spec Facility\MS Lab\Projects\2026\Ana_Levi\QE1_AnaLevi_Exp3_Sample1.raw]	NCAM1(548-558, no_mod);	14328157	NA	100	NCAM1;	Aldehyde_labelled	1	NA	HCC	JHH4	Aldehyde	Labelled
QE1_AnaLevi_Exp3_Sample1	50901	RM45_HUMAN	Large ribosomal subunit protein mL45 OS=Homo sapiens OX=9606 GN=MRPL45 PE=1 SV=2	DVLEYVVFEK	Unmodified	620.826	82.0064	2	0.0000000000.0	-1.77471	-1.77471	-1.77471	82.0064	82.0064	26	0.0025	0.0025	26.1	26.1	1	241	250	26.1	26422: Scan 32573 (rt=82.0064) [\\qmcr.qmul.ac.uk\rfs\HAEMONC\Mass Spec Facility\MS Lab\Projects\2026\Ana_Levi\QE1_AnaLevi_Exp3_Sample1.raw]	MRPL45(240-250, no_mod);	866497	NA	100	MRPL45;	Aldehyde_labelled	1	NA	HCC	JHH4	Aldehyde	Labelled
QE1_AnaLevi_Exp3_Sample1	30241	K2C6B_HUMAN	Keratin, type II cytoskeletal 6B OS=Homo sapiens OX=9606 GN=KRT6B PE=1 SV=5	ATGGGLSSVGGGSSTIKYTTTSSSSR	Unmodified	802.728	43.7386	3	0.00000000000000000000000000.0	-1.78782	-1.78782	-1.78782	43.7386	43.7386	549	9.5e-09	9.5e-09	80.24	80.24	1	534	559	80.24	9919: Scan 14361 (rt=43.7386) [\\qmcr.qmul.ac.uk\rfs\HAEMONC\Mass Spec Facility\MS Lab\Projects\2026\Ana_Levi\QE1_AnaLevi_Exp3_Sample1.raw]	KRT6B(533-559, no_mod);	1420945	NA	100	KRT6B;	Aldehyde_labelled	1	NA	HCC	JHH4	Aldehyde	Labelled
QE1_AnaLevi_Exp3_Sample1	37779	NECT3_HUMAN	Nectin-3 OS=Homo sapiens OX=9606 GN=NECTIN3 PE=1 SV=1	ESQIDVLQQDELDSYPDSVK	Unmodified	770.03	72.88	3	0.00000000000000000000.0	-2.55735	-2.55735	-2.55735	72.88	72.88	496	0.0015	0.0015	28.16	28.16	1	452	471	28.16	22614: Scan 28366 (rt=72.88) [\\qmcr.qmul.ac.uk\rfs\HAEMONC\Mass Spec Facility\MS Lab\Projects\2026\Ana_Levi\QE1_AnaLevi_Exp3_Sample1.raw]	NECTIN3(451-471, no_mod);	3663122	NA	100	NECTIN3;	Aldehyde_labelled	1	NA	HCC	JHH4	Aldehyde	Labelled
QE1_AnaLevi_Exp3_Sample1	18221	EPHA2_HUMAN	Ephrin type-A receptor 2 OS=Homo sapiens OX=9606 GN=EPHA2 PE=1 SV=2	ETFNLYYAESDLDYGTNFQKR	Unmodified	858.727	75.7653	3	0.000000000000000000000.0	-4.08057	-4.08057	-4.08057	75.7653	75.7653	1066	1.9e-06	1.9e-06	57.11	57.11	1	117	137	57.11	23835: Scan 29711 (rt=75.7653) [\\qmcr.qmul.ac.uk\rfs\HAEMONC\Mass Spec Facility\MS Lab\Projects\2026\Ana_Levi\QE1_AnaLevi_Exp3_Sample1.raw]	EPHA2(116-137, no_mod);	2.17046e+06	NA	100	EPHA2;	Aldehyde_labelled	1	NA	HCC	JHH4	Aldehyde	Labelled
QE1_AnaLevi_Exp3_Sample1	11536	COR1A_HUMAN	Coronin-1A OS=Homo sapiens OX=9606 GN=CORO1A PE=1 SV=4	AVFVSEGK	Unmodified	418.729	33.7875	2	0.00000000.0	-1.07727	-1.07727	-1.07727	33.7875	33.7875	108	0.032	0.032	14.91	14.91	1	226	233	14.91	5554: Scan 9476 (rt=33.7875) [\\qmcr.qmul.ac.uk\rfs\HAEMONC\Mass Spec Facility\MS Lab\Projects\2026\Ana_Levi\QE1_AnaLevi_Exp3_Sample1.raw]	CORO1A(225-233, no_mod);	947524	NA	100	CORO1A;	Aldehyde_labelled	1	NA	HCC	JHH4	Aldehyde	Labelled
QE1_AnaLevi_Exp3_Sample1	64143	TPIS_HUMAN	Triosephosphate isomerase OS=Homo sapiens OX=9606 GN=TPI1 PE=1 SV=4	QSLGELIGTLNAAK	Gln->pyro-Glu (N-term Q)	699.385	99.7812	2	2.00000000000000.0	-0.715945	-2.07624	-1.2708	99.7812	100.21	880.5	2.6e-05	0.00769925	45.9	32.6075	4	20	33	43.26	33410: Scan 40388 (rt=99.7812) [\\qmcr.qmul.ac.uk\rfs\HAEMONC\Mass Spec Facility\MS Lab\Projects\2026\Ana_Levi\QE1_AnaLevi_Exp3_Sample1.raw]	TPI1(N-term Q19);	3739451	NA	100	TPI1;	Aldehyde_labelled	1	NA	HCC	JHH4	Aldehyde	Labelled
QE1_AnaLevi_Exp3_Sample1	18585	ERP29_HUMAN	Endoplasmic reticulum resident protein 29 OS=Homo sapiens OX=9606 GN=ERP29 PE=1 SV=4	LAENSASSDDLLVAEVGISDYGDKLNMELSEK	Oxidation (M)	1143.55	87.2935	3	0.00000000000000000000000000300000.0	0.291748	0.291748	0.291748	87.2935	87.2935	395	8.9e-05	8.9e-05	40.52	40.52	1	76	107	40.52	28543: Scan 34935 (rt=87.2935) [\\qmcr.qmul.ac.uk\rfs\HAEMONC\Mass Spec Facility\MS Lab\Projects\2026\Ana_Levi\QE1_AnaLevi_Exp3_Sample1.raw]	ERP29(M102);	526637	NA	100	ERP29;	Aldehyde_labelled	1	NA	HCC	JHH4	Aldehyde	Labelled
QE1_AnaLevi_Exp3_Sample1	47742	PYGL_HUMAN	Glycogen phosphorylase, liver form OS=Homo sapiens OX=9606 GN=PYGL PE=1 SV=4	FSQFLETEYK	Unmodified	646.313	60.2764	2	0.0000000000.0	0.0774825	-2.16951	-1.04601	60.2764	60.4957	492	7.9e-05	0.0001545	41.03	38.72	2	546	555	41.03	17152: Scan 22363 (rt=60.2764) [\\qmcr.qmul.ac.uk\rfs\HAEMONC\Mass Spec Facility\MS Lab\Projects\2026\Ana_Levi\QE1_AnaLevi_Exp3_Sample1.raw]	PYGL(545-555, no_mod);	3869905	NA	100	PYGL;	Aldehyde_labelled	1	NA	HCC	JHH4	Aldehyde	Labelled
QE1_AnaLevi_Exp3_Sample1	20497	FPRP_HUMAN	Prostaglandin F2 receptor negative regulator OS=Homo sapiens OX=9606 GN=PTGFRN PE=1 SV=2	VAEAVSSPAGVGVTWLEPDYQVYLNASKVPGFADDPTELACR	2 Deamidated (NQ)	1494.39	99.01	3	0.000000000000000000001000100000000000000000.0	4.70967	4.70967	4.70967	99.01	99.01	818	0.041	0.041	13.88	13.88	1	389	430	13.88	33113: Scan 40053 (rt=99.01) [\\qmcr.qmul.ac.uk\rfs\HAEMONC\Mass Spec Facility\MS Lab\Projects\2026\Ana_Levi\QE1_AnaLevi_Exp3_Sample1.raw]	PTGFRN(Q409);PTGFRN(N413);	99284.3	NA	100	PTGFRN;	Aldehyde_labelled	1	NA	HCC	JHH4	Aldehyde	Labelled
QE1_AnaLevi_Exp3_Sample1	10933	CO3A1_HUMAN	Collagen alpha-1(III) chain OS=Homo sapiens OX=9606 GN=COL3A1 PE=1 SV=4	GAAGEPGRDGVPGGPGMR	Oxidation (M)	551.93	29.9544	3	0.000000000000000030.0	0	-1.63362	-0.726054	29.9099	41.1592	1773.75	0.00028	0.00317	35.54	26.965	4	519	536	35.54	3883: Scan 7596 (rt=29.9544) [\\qmcr.qmul.ac.uk\rfs\HAEMONC\Mass Spec Facility\MS Lab\Projects\2026\Ana_Levi\QE1_AnaLevi_Exp3_Sample1.raw]	COL3A1(M535);	1.3621e+07	NA	100	COL3A1;	Aldehyde_labelled	1	NA	HCC	JHH4	Aldehyde	Labelled
QE1_AnaLevi_Exp3_Sample1	53215	S12A2_HUMAN	Solute carrier family 12 member 2 OS=Homo sapiens OX=9606 GN=SLC12A2 PE=1 SV=1	KGAVSSALYMAWLEALSK	Unmodified	642.345	90.0689	3	0.000000000000000000.0	0.779621	-1.03949	-0.129937	90.0689	91.1005	1491.5	9.4e-06	0.0001097	50.25	43.53	2	1175	1192	50.25	29650: Scan 36165 (rt=90.0689) [\\qmcr.qmul.ac.uk\rfs\HAEMONC\Mass Spec Facility\MS Lab\Projects\2026\Ana_Levi\QE1_AnaLevi_Exp3_Sample1.raw]	SLC12A2(1174-1192, no_mod);	1741095	NA	100	SLC12A2;	Aldehyde_labelled	1	NA	HCC	JHH4	Aldehyde	Labelled
QE1_AnaLevi_Exp3_Sample1	31710	LAMC1_HUMAN	Laminin subunit gamma-1 OS=Homo sapiens OX=9606 GN=LAMC1 PE=1 SV=3	HNTYGVDCEK	Unmodified	611.761	22.9024	2	0.0000000000.0	-0.736794	-1.47359	-1.14612	22.9024	23.3789	524	9.8e-05	0.000786	40.07	33.6433	3	309	318	40.07	986: Scan 4276 (rt=22.9024) [\\qmcr.qmul.ac.uk\rfs\HAEMONC\Mass Spec Facility\MS Lab\Projects\2026\Ana_Levi\QE1_AnaLevi_Exp3_Sample1.raw]	LAMC1(308-318, no_mod);	946672	NA	100	LAMC1;	Aldehyde_labelled	1	NA	HCC	JHH4	Aldehyde	Labelled
QE1_AnaLevi_Exp3_Sample1	31715	LAMC1_HUMAN	Laminin subunit gamma-1 OS=Homo sapiens OX=9606 GN=LAMC1 PE=1 SV=3	LCQCSDNIDPNAVGNCNR	Deamidated (NQ)	1054.44	44.6035	2	0.000000100000000000.0	8.11638	4.60403	5.93302	44.6035	52.4126	567.333	1.1e-07	2.56e-05	69.58	53.8133	3	827	844	0.02	10306: Scan 14792 (rt=44.6035) [\\qmcr.qmul.ac.uk\rfs\HAEMONC\Mass Spec Facility\MS Lab\Projects\2026\Ana_Levi\QE1_AnaLevi_Exp3_Sample1.raw]	LAMC1(N833);	6177547	NA	72.63	LAMC1;	Aldehyde_labelled	1	NA	HCC	JHH4	Aldehyde	Labelled
QE1_AnaLevi_Exp3_Sample1	16040	ECHA_HUMAN	Trifunctional enzyme subunit alpha, mitochondrial OS=Homo sapiens OX=9606 GN=HADHA PE=1 SV=2	EVEAVIPDHCIFASNTSALPISEIAAVSKRPEK	Unmodified	895.467	74.3674	4	0.000000000000000000000000000000000.0	-0.223598	-2.87883	-1.55121	74.3674	74.9078	774	2.8e-07	0.00480014	65.52	42.845	2	461	493	65.52	23245: Scan 29069 (rt=74.3674) [\\qmcr.qmul.ac.uk\rfs\HAEMONC\Mass Spec Facility\MS Lab\Projects\2026\Ana_Levi\QE1_AnaLevi_Exp3_Sample1.raw]	HADHA(460-493, no_mod);	5.21196e+06	NA	100	HADHA;	Aldehyde_labelled	1	NA	HCC	JHH4	Aldehyde	Labelled
QE1_AnaLevi_Exp3_Sample1	52367	RS25_HUMAN	Small ribosomal subunit protein eS25 OS=Homo sapiens OX=9606 GN=RPS25 PE=1 SV=1	HRAQVIYTR	Unmodified	381.884	22.4607	3	0.000000000.0	0.787656	-1.48779	-0.306311	22.4607	23.9977	137.167	4.5e-05	0.00272417	43.49	30.79	6	103	111	43.49	821: Scan 4084 (rt=22.4607) [\\qmcr.qmul.ac.uk\rfs\HAEMONC\Mass Spec Facility\MS Lab\Projects\2026\Ana_Levi\QE1_AnaLevi_Exp3_Sample1.raw]	RPS25(102-111, no_mod);	12709809	NA	100	RPS25;	Aldehyde_labelled	1	NA	HCC	JHH4	Aldehyde	Labelled
QE1_AnaLevi_Exp3_Sample1	33537	LZIC_HUMAN	Protein LZIC OS=Homo sapiens OX=9606 GN=LZIC PE=1 SV=1	LTADDEAFLSANAGAILSQFEK	Unmodified	771.052	100.616	3	0.0000000000000000000000.0	-1.81807	-2.68382	-2.25095	100.616	100.89	77.5	8.3e-06	8.7e-06	50.83	50.62	2	145	166	50.83	33732: Scan 40756 (rt=100.616) [\\qmcr.qmul.ac.uk\rfs\HAEMONC\Mass Spec Facility\MS Lab\Projects\2026\Ana_Levi\QE1_AnaLevi_Exp3_Sample1.raw]	LZIC(144-166, no_mod);	1101696	NA	100	LZIC;	Aldehyde_labelled	1	NA	HCC	JHH4	Aldehyde	Labelled
QE1_AnaLevi_Exp3_Sample1	60025	SYUA_HUMAN	Alpha-synuclein OS=Homo sapiens OX=9606 GN=SNCA PE=1 SV=1	EGVVHGVATVAEK	Unmodified	648.351	35.4485	2	0.0000000000000.0	1.08134	-0.695148	0.193097	35.4485	35.5447	93	4.3e-07	0.000800215	63.68	45.825	2	46	58	59.5	6278: Scan 10287 (rt=35.4485) [\\qmcr.qmul.ac.uk\rfs\HAEMONC\Mass Spec Facility\MS Lab\Projects\2026\Ana_Levi\QE1_AnaLevi_Exp3_Sample1.raw]	SNCA(45-58, no_mod);	2854022	NA	100	SNCA;	Aldehyde_labelled	1	NA	HCC	JHH4	Aldehyde	Labelled
QE1_AnaLevi_Exp3_Sample1	2071	ADA10_HUMAN	Disintegrin and metalloproteinase domain-containing protein 10 OS=Homo sapiens OX=9606 GN=ADAM10 PE=1 SV=1	EAVIAQISSHVK	Unmodified	641.362	48.3929	2	0.000000000000.0	1.79588	0.312327	1.27534	48.3929	48.8976	755.333	2.9e-06	4.8e-05	55.32	46.2733	3	240	251	45.04	11958: Scan 16609 (rt=48.3929) [\\qmcr.qmul.ac.uk\rfs\HAEMONC\Mass Spec Facility\MS Lab\Projects\2026\Ana_Levi\QE1_AnaLevi_Exp3_Sample1.raw]	ADAM10(239-251, no_mod);	26871065	NA	100	ADAM10;	Aldehyde_labelled	1	NA	HCC	JHH4	Aldehyde	Labelled
QE1_AnaLevi_Exp3_Sample1	53467	S29A1_HUMAN	Equilibrative nucleoside transporter 1 OS=Homo sapiens OX=9606 GN=SLC29A1 PE=1 SV=3	AGKEESGVSVSNSQPTNESHSIK	Unmodified	791.382	27.8151	3	0.00000000000000000000000.0	-0.21087	-1.26522	-0.917286	27.8151	37.7293	557.5	6.2e-10	1.9e-09	92.06	88.2625	4	261	283	92.06	2994: Scan 6580 (rt=27.8151) [\\qmcr.qmul.ac.uk\rfs\HAEMONC\Mass Spec Facility\MS Lab\Projects\2026\Ana_Levi\QE1_AnaLevi_Exp3_Sample1.raw]	SLC29A1(260-283, no_mod);	8817563	NA	100	SLC29A1;	Aldehyde_labelled	1	NA	HCC	JHH4	Aldehyde	Labelled
QE1_AnaLevi_Exp3_Sample1	24064	HACL2_HUMAN	2-hydroxyacyl-CoA lyase 2 OS=Homo sapiens OX=9606 GN=ILVBL PE=1 SV=2	VRDIVPTLR	Unmodified	534.828	45.53	2	0.000000000.0	-3.93389	-3.93389	-3.93389	45.53	45.53	277	0.12	0.12	9.33	9.33	1	182	190	9.33	10715: Scan 15245 (rt=45.53) [\\qmcr.qmul.ac.uk\rfs\HAEMONC\Mass Spec Facility\MS Lab\Projects\2026\Ana_Levi\QE1_AnaLevi_Exp3_Sample1.raw]	ILVBL(181-190, no_mod);	3013140	NA	100	ILVBL;	Aldehyde_labelled	1	NA	HCC	JHH4	Aldehyde	Labelled
QE1_AnaLevi_Exp3_Sample1	10458	CLPT1_HUMAN	Putative lipid scramblase CLPTM1 OS=Homo sapiens OX=9606 GN=CLPTM1 PE=1 SV=1	RGPAPQDQAGPGGAPR	Unmodified	511.263	24.5453	3	0.0000000000000000.0	3.39699	1.24121	2.32999	24.5453	24.8711	201	4.1e-06	2e-05	53.9	48.7067	3	75	90	44.86	1603: Scan 5010 (rt=24.5453) [\\qmcr.qmul.ac.uk\rfs\HAEMONC\Mass Spec Facility\MS Lab\Projects\2026\Ana_Levi\QE1_AnaLevi_Exp3_Sample1.raw]	CLPTM1(74-90, no_mod);	4.06828e+06	NA	100	CLPTM1;	Aldehyde_labelled	1	NA	HCC	JHH4	Aldehyde	Labelled
QE1_AnaLevi_Exp3_Sample1	16049	ECHA_HUMAN	Trifunctional enzyme subunit alpha, mitochondrial OS=Homo sapiens OX=9606 GN=HADHA PE=1 SV=2	HVAEDLGKVFGER	Unmodified	486.257	50.8021	3	0.0000000000000.0	2.26688	-1.23648	0.515199	50.8021	104.549	728.5	8.6e-06	8.6e-06	50.66	50.65	2	598	610	50.66	13016: Scan 17785 (rt=50.8021) [\\qmcr.qmul.ac.uk\rfs\HAEMONC\Mass Spec Facility\MS Lab\Projects\2026\Ana_Levi\QE1_AnaLevi_Exp3_Sample1.raw]	HADHA(597-610, no_mod);	15640545	NA	100	HADHA;	Aldehyde_labelled	1	NA	HCC	JHH4	Aldehyde	Labelled
QE1_AnaLevi_Exp3_Sample1	1717	ACTB_HUMAN	Actin, cytoplasmic 1 OS=Homo sapiens OX=9606 GN=ACTB PE=1 SV=1	LDLAGRDLTDYLMK	Oxidation (M)	547.283	70.5966	3	0.00000000000030.0	-0.976307	-0.976307	-0.976307	70.5966	70.5966	1219.67	0.08	0.08	10.97	10.97	3	178	191	10.97	21614: Scan 27279 (rt=70.5966) [\\qmcr.qmul.ac.uk\rfs\HAEMONC\Mass Spec Facility\MS Lab\Projects\2026\Ana_Levi\QE1_AnaLevi_Exp3_Sample1.raw]	ACTB(M190);	7.59864e+06	NA	100	ACTB; ACTBL2; ACTC1;	Aldehyde_labelled	1	NA	HCC	JHH4	Aldehyde	Labelled
QE1_AnaLevi_Exp3_Sample1	27960	IGF1R_HUMAN	Insulin-like growth factor 1 receptor OS=Homo sapiens OX=9606 GN=IGF1R PE=1 SV=1	DIYETDYYR	Unmodified	619.272	56.1838	2	0.000000000.0	0.323486	-1.45569	-0.5661	56.1838	56.3293	244.25	0.021	0.04	16.78	14.53	4	1159	1167	16.78	15391: Scan 20409 (rt=56.1838) [\\qmcr.qmul.ac.uk\rfs\HAEMONC\Mass Spec Facility\MS Lab\Projects\2026\Ana_Levi\QE1_AnaLevi_Exp3_Sample1.raw]	IGF1R(1158-1167, no_mod);	18600359	NA	100	INSR; IGF1R;	Aldehyde_labelled	1	NA	HCC	JHH4	Aldehyde	Labelled
QE1_AnaLevi_Exp3_Sample1	18562	ERO1A_HUMAN	ERO1-like protein alpha OS=Homo sapiens OX=9606 GN=ERO1A PE=1 SV=2	YLLQETWLEKK	Unmodified	484.269	62.4906	3	0.00000000000.0	-1.93132	-1.93132	-1.93132	62.4906	62.4906	799	0.00016	0.00016	37.97	37.97	1	266	276	37.97	18116: Scan 23423 (rt=62.4906) [\\qmcr.qmul.ac.uk\rfs\HAEMONC\Mass Spec Facility\MS Lab\Projects\2026\Ana_Levi\QE1_AnaLevi_Exp3_Sample1.raw]	ERO1A(265-276, no_mod);	7.18467e+06	NA	100	ERO1A;	Aldehyde_labelled	1	NA	HCC	JHH4	Aldehyde	Labelled
QE1_AnaLevi_Exp3_Sample1	11273	COLA1_HUMAN	Collagen alpha-1(XXI) chain OS=Homo sapiens OX=9606 GN=COL21A1 PE=1 SV=1	ITLFAIGVGSETEDAELR	Unmodified	961.001	84.2736	2	0.000000000000000000.0	4.06253	0.208335	2.13543	84.2736	84.531	430.5	2.4e-06	5.1e-06	56.14	53.62	2	163	180	56.14	27351: Scan 33598 (rt=84.2736) [\\qmcr.qmul.ac.uk\rfs\HAEMONC\Mass Spec Facility\MS Lab\Projects\2026\Ana_Levi\QE1_AnaLevi_Exp3_Sample1.raw]	COL21A1(162-180, no_mod);	2.8414e+06	NA	100	COL21A1;	Aldehyde_labelled	1	NA	HCC	JHH4	Aldehyde	Labelled
QE1_AnaLevi_Exp3_Sample1	21114	G6PI_HUMAN	Glucose-6-phosphate isomerase OS=Homo sapiens OX=9606 GN=GPI PE=1 SV=4	TFTTQETITNAETAK	Unmodified	828.409	48.0256	2	0.000000000000000.0	0.785591	-2.47763	-0.765448	48.0256	48.413	721.667	6.8e-06	2.99e-05	51.65	46.49	3	212	226	51.65	11797: Scan 16431 (rt=48.0256) [\\qmcr.qmul.ac.uk\rfs\HAEMONC\Mass Spec Facility\MS Lab\Projects\2026\Ana_Levi\QE1_AnaLevi_Exp3_Sample1.raw]	GPI(211-226, no_mod);	10745872	NA	100	GPI;	Aldehyde_labelled	1	NA	HCC	JHH4	Aldehyde	Labelled
QE1_AnaLevi_Exp3_Sample1	18848	EXOG_HUMAN	Nuclease EXOG, mitochondrial OS=Homo sapiens OX=9606 GN=EXOG PE=1 SV=2	SQGAEGALTGKQPDGSAEK	Unmodified	610.966	29.0699	3	0.0000000000000000000.0	2.07664	-3.00567	-0.464512	29.0699	29.2365	20	0.0054	0.0137	22.7	19.645	2	41	59	22.7	3524: Scan 7178 (rt=29.0699) [\\qmcr.qmul.ac.uk\rfs\HAEMONC\Mass Spec Facility\MS Lab\Projects\2026\Ana_Levi\QE1_AnaLevi_Exp3_Sample1.raw]	EXOG(40-59, no_mod);	1.05233e+06	NA	100	EXOG;	Aldehyde_labelled	1	NA	HCC	JHH4	Aldehyde	Labelled
QE1_AnaLevi_Exp3_Sample1	12290	CTL1_HUMAN	Choline transporter-like protein 1 OS=Homo sapiens OX=9606 GN=SLC44A1 PE=1 SV=1	KYVFFLDPCNLDLINR	Unmodified	676.351	87.4712	3	0.0000000000000000.0	-1.72751	-2.36916	-2.04834	87.4712	88.0472	273.5	8.1e-07	3.04e-05	60.94	51.575	2	90	105	60.94	28613: Scan 35013 (rt=87.4712) [\\qmcr.qmul.ac.uk\rfs\HAEMONC\Mass Spec Facility\MS Lab\Projects\2026\Ana_Levi\QE1_AnaLevi_Exp3_Sample1.raw]	SLC44A1(89-105, no_mod);	2.1654e+06	NA	100	SLC44A1;	Aldehyde_labelled	1	NA	HCC	JHH4	Aldehyde	Labelled
QE1_AnaLevi_Exp3_Sample1	48130	QSOX2_HUMAN	Sulfhydryl oxidase 2 OS=Homo sapiens OX=9606 GN=QSOX2 PE=1 SV=3	NQAVCHDYDIHFYPTFR	Unmodified	728.328	61.6106	3	0.00000000000000000.0	-0.0916603	-6.18707	-3.13937	61.6106	62.3447	270.5	2.9e-07	2.61e-05	65.43	54.135	2	127	143	65.43	17730: Scan 23002 (rt=61.6106) [\\qmcr.qmul.ac.uk\rfs\HAEMONC\Mass Spec Facility\MS Lab\Projects\2026\Ana_Levi\QE1_AnaLevi_Exp3_Sample1.raw]	QSOX2(126-143, no_mod);	8006908	NA	100	QSOX2;	Aldehyde_labelled	1	NA	HCC	JHH4	Aldehyde	Labelled
QE1_AnaLevi_Exp3_Sample1	47041	PTPRJ_HUMAN	Receptor-type tyrosine-protein phosphatase eta OS=Homo sapiens OX=9606 GN=PTPRJ PE=1 SV=3	NNEVSFSQIKPK	Unmodified	464.248	41.3704	3	0.000000000000.0	-1.43913	-1.43913	-1.43913	41.3704	41.3704	15	0.035	0.035	14.51	14.51	1	1005	1016	14.51	8871: Scan 13181 (rt=41.3704) [\\qmcr.qmul.ac.uk\rfs\HAEMONC\Mass Spec Facility\MS Lab\Projects\2026\Ana_Levi\QE1_AnaLevi_Exp3_Sample1.raw]	PTPRJ(1004-1016, no_mod);	3985583	NA	100	PTPRJ;	Aldehyde_labelled	1	NA	HCC	JHH4	Aldehyde	Labelled
QE1_AnaLevi_Exp3_Sample1	34769	MDHC_HUMAN	Malate dehydrogenase, cytoplasmic OS=Homo sapiens OX=9606 GN=MDH1 PE=1 SV=4	IFKSQGAALDKYAK	Unmodified	513.956	37.3555	3	0.00000000000000.0	1.75456	-2.20945	0.108306	37.3555	45.2607	625.333	7.6e-06	6.82e-05	51.19	43.99	3	108	121	51.19	7102: Scan 11225 (rt=37.3555) [\\qmcr.qmul.ac.uk\rfs\HAEMONC\Mass Spec Facility\MS Lab\Projects\2026\Ana_Levi\QE1_AnaLevi_Exp3_Sample1.raw]	MDH1(107-121, no_mod);	23358875	NA	100	MDH1;	Aldehyde_labelled	1	NA	HCC	JHH4	Aldehyde	Labelled
QE1_AnaLevi_Exp3_Sample1	21534	GBB1_HUMAN	Guanine nucleotide-binding protein G(I)/G(S)/G(T) subunit beta-1 OS=Homo sapiens OX=9606 GN=GNB1 PE=1 SV=3	LIIWDSYTTNK	Unmodified	677.354	69.3864	2	0.00000000000.0	-3.69632	-3.69632	-3.69632	69.3864	69.3864	597	0.00022	0.00022	36.59	36.59	2	79	89	33.85	21092: Scan 26703 (rt=69.3864) [\\qmcr.qmul.ac.uk\rfs\HAEMONC\Mass Spec Facility\MS Lab\Projects\2026\Ana_Levi\QE1_AnaLevi_Exp3_Sample1.raw]	GNB1(78-89, no_mod);	6.67724e+06	NA	100	GNB1; GNB2;	Aldehyde_labelled	1	NA	HCC	JHH4	Aldehyde	Labelled
QE1_AnaLevi_Exp3_Sample1	40361	OLA1_HUMAN	Obg-like ATPase 1 OS=Homo sapiens OX=9606 GN=OLA1 PE=1 SV=2	STFFNVLTNSQASAENFPFCTIDPNESRVPVPDER	Deamidated (NQ)	1329.63	91.7619	3	0.00000000001000000000000000000000000.0	3.41208	3.41208	3.41208	91.7619	91.7619	317	4e-05	4e-05	44.03	44.03	1	36	70	1.51	30313: Scan 36906 (rt=91.7619) [\\qmcr.qmul.ac.uk\rfs\HAEMONC\Mass Spec Facility\MS Lab\Projects\2026\Ana_Levi\QE1_AnaLevi_Exp3_Sample1.raw]	OLA1(Q46);	314844	NA	45.44	OLA1;	Aldehyde_labelled	1	NA	HCC	JHH4	Aldehyde	Labelled
QE1_AnaLevi_Exp3_Sample1	2092	ADA17_HUMAN	Disintegrin and metalloproteinase domain-containing protein 17 OS=Homo sapiens OX=9606 GN=ADAM17 PE=1 SV=1	GEESTTTNYLIELIDR	Unmodified	927.458	89.5371	2	0.0000000000000000.0	-1.67305	-1.67305	-1.67305	89.5371	89.5371	246	3.2e-07	3.2e-07	64.98	64.98	1	242	257	64.98	29438: Scan 35929 (rt=89.5371) [\\qmcr.qmul.ac.uk\rfs\HAEMONC\Mass Spec Facility\MS Lab\Projects\2026\Ana_Levi\QE1_AnaLevi_Exp3_Sample1.raw]	ADAM17(241-257, no_mod);	816406	NA	100	ADAM17;	Aldehyde_labelled	1	NA	HCC	JHH4	Aldehyde	Labelled
QE1_AnaLevi_Exp3_Sample1	3548	AMPL_HUMAN	Cytosol aminopeptidase OS=Homo sapiens OX=9606 GN=LAP3 PE=1 SV=3	AAGIDEQENWHEGK	Unmodified	528.574	36.587	3	0.00000000000000.0	1.01093	-2.65369	-0.589709	36.587	36.9854	326	0.00074	0.00109667	31.33	30.0133	3	105	118	31.33	6764: Scan 10850 (rt=36.587) [\\qmcr.qmul.ac.uk\rfs\HAEMONC\Mass Spec Facility\MS Lab\Projects\2026\Ana_Levi\QE1_AnaLevi_Exp3_Sample1.raw]	LAP3(104-118, no_mod);	1.23135e+07	NA	100	LAP3;	Aldehyde_labelled	1	NA	HCC	JHH4	Aldehyde	Labelled
QE1_AnaLevi_Exp3_Sample1	754	AATM_HUMAN	Aspartate aminotransferase, mitochondrial OS=Homo sapiens OX=9606 GN=GOT2 PE=1 SV=3	NLDKEYLPIGGLAEFCK	Unmodified	984	75.438	2	0.00000000000000000.0	1.0173	-3.45882	-0.6782	75.438	90.2754	464	7.1e-08	7.39e-06	71.47	62.5933	3	91	107	71.47	23697: Scan 29562 (rt=75.438) [\\qmcr.qmul.ac.uk\rfs\HAEMONC\Mass Spec Facility\MS Lab\Projects\2026\Ana_Levi\QE1_AnaLevi_Exp3_Sample1.raw]	GOT2(90-107, no_mod);	8.1154e+06	NA	100	GOT2;	Aldehyde_labelled	1	NA	HCC	JHH4	Aldehyde	Labelled
QE1_AnaLevi_Exp3_Sample1	51297	ROBO1_HUMAN	Roundabout homolog 1 OS=Homo sapiens OX=9606 GN=ROBO1 PE=1 SV=1	AANAYGISDPSQISDPVKTQDVLPTSQGVDHK	Unmodified	835.418	63.0216	4	0.00000000000000000000000000000000.0	-0.269651	-0.71907	-0.494361	63.0216	63.1994	971	3.1e-05	6.55e-05	45.06	42.515	2	636	667	45.06	18350: Scan 23683 (rt=63.0216) [\\qmcr.qmul.ac.uk\rfs\HAEMONC\Mass Spec Facility\MS Lab\Projects\2026\Ana_Levi\QE1_AnaLevi_Exp3_Sample1.raw]	ROBO1(635-667, no_mod);	5906827	NA	100	ROBO1;	Aldehyde_labelled	1	NA	HCC	JHH4	Aldehyde	Labelled
QE1_AnaLevi_Exp3_Sample1	6224	BASI_HUMAN	Basigin OS=Homo sapiens OX=9606 GN=BSG PE=1 SV=2	KPEDVLDDDDAGSAPLKSSGQHQNDKGK	Unmodified	738.603	33.0099	4	0.0000000000000000000000000000.0	-0.982921	-2.40646	-1.92065	33.0099	33.3775	2283.67	2.6e-11	5.13e-08	105.91	86.0333	3	350	377	105.91	5213: Scan 9096 (rt=33.0099) [\\qmcr.qmul.ac.uk\rfs\HAEMONC\Mass Spec Facility\MS Lab\Projects\2026\Ana_Levi\QE1_AnaLevi_Exp3_Sample1.raw]	BSG(349-377, no_mod);	8.99278e+06	NA	100	BSG;	Aldehyde_labelled	1	NA	HCC	JHH4	Aldehyde	Labelled
QE1_AnaLevi_Exp3_Sample1	29190	ITAV_HUMAN	Integrin alpha-V OS=Homo sapiens OX=9606 GN=ITGAV PE=1 SV=2	SHQWFGASVR	Unmodified	392.196	44.0905	3	0.0000000000.0	-0.170421	-4.34572	-1.47698	44.0286	63.6461	3222.5	0.0025	0.01145	26.04	20.45	6	120	129	20.44	10076: Scan 14535 (rt=44.0905) [\\qmcr.qmul.ac.uk\rfs\HAEMONC\Mass Spec Facility\MS Lab\Projects\2026\Ana_Levi\QE1_AnaLevi_Exp3_Sample1.raw]	ITGAV(119-129, no_mod);	50362636	NA	100	ITGAV;	Aldehyde_labelled	1	NA	HCC	JHH4	Aldehyde	Labelled
QE1_AnaLevi_Exp3_Sample1	22512	GMPR2_HUMAN	GMP reductase 2 OS=Homo sapiens OX=9606 GN=GMPR2 PE=1 SV=1	STCTYVGAAK	Unmodified	529.252	27.3439	2	0.0000000000.0	-0.189306	-3.97542	-1.4829	27.3439	27.701	48.3333	0.002	0.0127333	27.07	22.31	3	314	323	27.07	2789: Scan 6347 (rt=27.3439) [\\qmcr.qmul.ac.uk\rfs\HAEMONC\Mass Spec Facility\MS Lab\Projects\2026\Ana_Levi\QE1_AnaLevi_Exp3_Sample1.raw]	GMPR2(313-323, no_mod);	2.49427e+06	NA	100	GMPR2; GMPR;	Aldehyde_labelled	1	NA	HCC	JHH4	Aldehyde	Labelled
QE1_AnaLevi_Exp3_Sample1	53245	S12A2_HUMAN	Solute carrier family 12 member 2 OS=Homo sapiens OX=9606 GN=SLC12A2 PE=1 SV=1	IDHYRHTAAQLGEK	Unmodified	410.465	24.2952	4	0.00000000000000.0	3.29705	-0.122113	1.89275	24.2952	34.1743	1114.67	0.0019	0.0081	27.18	23.0333	3	224	237	27.18	1509: Scan 4898 (rt=24.2952) [\\qmcr.qmul.ac.uk\rfs\HAEMONC\Mass Spec Facility\MS Lab\Projects\2026\Ana_Levi\QE1_AnaLevi_Exp3_Sample1.raw]	SLC12A2(223-237, no_mod);	12643427	NA	100	SLC12A2;	Aldehyde_labelled	1	NA	HCC	JHH4	Aldehyde	Labelled
QE1_AnaLevi_Exp3_Sample1	32715	LPPRC_HUMAN	Leucine-rich PPR motif-containing protein, mitochondrial OS=Homo sapiens OX=9606 GN=LRPPRC PE=1 SV=3	AFAETHIKGFTLNDAANSR	Unmodified	516.514	52.9417	4	0.0000000000000000000.0	1.89135	1.89135	1.89135	52.9417	52.9417	3198	0.00056	0.00056	32.54	32.54	1	1091	1109	32.54	13972: Scan 18845 (rt=52.9417) [\\qmcr.qmul.ac.uk\rfs\HAEMONC\Mass Spec Facility\MS Lab\Projects\2026\Ana_Levi\QE1_AnaLevi_Exp3_Sample1.raw]	LRPPRC(1090-1109, no_mod);	5542921	NA	100	LRPPRC;	Aldehyde_labelled	1	NA	HCC	JHH4	Aldehyde	Labelled
QE1_AnaLevi_Exp3_Sample1	22509	GMPR2_HUMAN	GMP reductase 2 OS=Homo sapiens OX=9606 GN=GMPR2 PE=1 SV=1	GHIISDGGCSCPGDVAK	Unmodified	577.259	34.7833	3	0.00000000000000000.0	-1.27259	-1.27259	-1.27259	34.7833	34.7833	100	1.5e-05	1.5e-05	48.16	48.16	1	214	230	48.16	5988: Scan 9962 (rt=34.7833) [\\qmcr.qmul.ac.uk\rfs\HAEMONC\Mass Spec Facility\MS Lab\Projects\2026\Ana_Levi\QE1_AnaLevi_Exp3_Sample1.raw]	GMPR2(213-230, no_mod);	1.31003e+06	NA	100	GMPR2;	Aldehyde_labelled	1	NA	HCC	JHH4	Aldehyde	Labelled
QE1_AnaLevi_Exp3_Sample1	7201	C99L2_HUMAN	CD99 antigen-like protein 2 OS=Homo sapiens OX=9606 GN=CD99L2 PE=1 SV=1	YSTLHTQSAEPPPPPEPAR	Deamidated (NQ)	692.678	40.8532	3	0.0000001000000000000.0	8.38556	8.38556	8.38556	40.8532	40.8532	256	0.016	0.016	17.89	17.89	1	243	261	17.89	8639: Scan 12926 (rt=40.8532) [\\qmcr.qmul.ac.uk\rfs\HAEMONC\Mass Spec Facility\MS Lab\Projects\2026\Ana_Levi\QE1_AnaLevi_Exp3_Sample1.raw]	CD99L2(Q249);	3261433	NA	100	CD99L2;	Aldehyde_labelled	1	NA	HCC	JHH4	Aldehyde	Labelled
QE1_AnaLevi_Exp3_Sample1	17043	EHBP1_HUMAN	EH domain-binding protein 1 OS=Homo sapiens OX=9606 GN=EHBP1 PE=1 SV=3	EQLLLDELVALVNKR	Unmodified	585.012	97.6796	3	0.000000000000000.0	0.513694	0.513694	0.513694	97.6796	97.6796	40	0.00011	0.00011	39.75	39.75	1	1175	1189	39.75	32591: Scan 39473 (rt=97.6796) [\\qmcr.qmul.ac.uk\rfs\HAEMONC\Mass Spec Facility\MS Lab\Projects\2026\Ana_Levi\QE1_AnaLevi_Exp3_Sample1.raw]	EHBP1(1174-1189, no_mod);	560209	NA	100	EHBP1;	Aldehyde_labelled	1	NA	HCC	JHH4	Aldehyde	Labelled
QE1_AnaLevi_Exp3_Sample1	29195	ITAV_HUMAN	Integrin alpha-V OS=Homo sapiens OX=9606 GN=ITGAV PE=1 SV=2	DKLTPITIFMEYR	Unmodified	813.93	83.8074	2	0.0000000000000.0	-1.53766	-2.9523	-2.24498	83.8074	84.238	4394	0.00011	0.000955	39.55	33.485	2	580	592	32.9	27164: Scan 33390 (rt=83.8074) [\\qmcr.qmul.ac.uk\rfs\HAEMONC\Mass Spec Facility\MS Lab\Projects\2026\Ana_Levi\QE1_AnaLevi_Exp3_Sample1.raw]	ITGAV(579-592, no_mod);	13213724	NA	100	ITGAV;	Aldehyde_labelled	1	NA	HCC	JHH4	Aldehyde	Labelled
QE1_AnaLevi_Exp3_Sample1	47053	PTPRS_HUMAN	Receptor-type tyrosine-protein phosphatase S OS=Homo sapiens OX=9606 GN=PTPRS PE=1 SV=3	EVNGIPPTTTQILLEALEK	Unmodified	1033.57	94.5125	2	0.0000000000000000000.0	-1.259	-1.259	-1.259	94.5125	94.5125	287	0.043	0.043	13.69	13.69	1	670	688	13.69	31381: Scan 38102 (rt=94.5125) [\\qmcr.qmul.ac.uk\rfs\HAEMONC\Mass Spec Facility\MS Lab\Projects\2026\Ana_Levi\QE1_AnaLevi_Exp3_Sample1.raw]	PTPRS(669-688, no_mod);	402187	NA	100	PTPRS;	Aldehyde_labelled	1	NA	HCC	JHH4	Aldehyde	Labelled
QE1_AnaLevi_Exp3_Sample1	18220	EPHA2_HUMAN	Ephrin type-A receptor 2 OS=Homo sapiens OX=9606 GN=EPHA2 PE=1 SV=2	IGVRLPGHQKR	Unmodified	420.926	25.4086	3	0.00000000000.0	-0.317521	-0.793804	-0.555662	25.4086	26.02	966	0.013	0.0145	18.73	18.345	2	947	957	18.73	1954: Scan 5407 (rt=25.4086) [\\qmcr.qmul.ac.uk\rfs\HAEMONC\Mass Spec Facility\MS Lab\Projects\2026\Ana_Levi\QE1_AnaLevi_Exp3_Sample1.raw]	EPHA2(946-957, no_mod);	4.88882e+06	NA	100	EPHA2;	Aldehyde_labelled	1	NA	HCC	JHH4	Aldehyde	Labelled
QE1_AnaLevi_Exp3_Sample1	53134	RUVB1_HUMAN	RuvB-like 1 OS=Homo sapiens OX=9606 GN=RUVBL1 PE=1 SV=1	VEAGDVIYIEANSGAVKR	Unmodified	631.001	57.4326	3	0.000000000000000000.0	0.317463	-2.5397	-1.16403	57.4326	70.5892	359	6.4e-06	3.85e-05	51.97	47.9925	4	185	202	51.97	15930: Scan 21011 (rt=57.4326) [\\qmcr.qmul.ac.uk\rfs\HAEMONC\Mass Spec Facility\MS Lab\Projects\2026\Ana_Levi\QE1_AnaLevi_Exp3_Sample1.raw]	RUVBL1(184-202, no_mod);	21538690	NA	100	RUVBL1;	Aldehyde_labelled	1	NA	HCC	JHH4	Aldehyde	Labelled
QE1_AnaLevi_Exp3_Sample1	47062	PTPRS_HUMAN	Receptor-type tyrosine-protein phosphatase S OS=Homo sapiens OX=9606 GN=PTPRS PE=1 SV=3	HNVDDSLLTTVGSLLEDETYTVR	Unmodified	859.757	98.9342	3	0.00000000000000000000000.0	-4.54147	-4.89081	-4.71614	98.9342	99.3414	209.5	4.5e-08	2.87e-06	73.5	62.98	2	478	500	73.4	33083: Scan 40020 (rt=98.9342) [\\qmcr.qmul.ac.uk\rfs\HAEMONC\Mass Spec Facility\MS Lab\Projects\2026\Ana_Levi\QE1_AnaLevi_Exp3_Sample1.raw]	PTPRS(477-500, no_mod);	1822874	NA	100	PTPRS;	Aldehyde_labelled	1	NA	HCC	JHH4	Aldehyde	Labelled
QE1_AnaLevi_Exp3_Sample1	62368	TFR1_HUMAN	Transferrin receptor protein 1 OS=Homo sapiens OX=9606 GN=TFRC PE=1 SV=2	VMRVEYHFLSPYVSPK	Oxidation (M)	492.757	56.5602	4	0.0300000000000000.0	0.101678	-0.610067	-0.254194	56.5602	97.87	2301	0.00033	0.020665	34.77	24.3	2	678	693	34.77	15557: Scan 20594 (rt=56.5602) [\\qmcr.qmul.ac.uk\rfs\HAEMONC\Mass Spec Facility\MS Lab\Projects\2026\Ana_Levi\QE1_AnaLevi_Exp3_Sample1.raw]	TFRC(M679);	6327807	NA	100	TFRC;	Aldehyde_labelled	1	NA	HCC	JHH4	Aldehyde	Labelled
QE1_AnaLevi_Exp3_Sample1	29085	ITA6_HUMAN	Integrin alpha-6 OS=Homo sapiens OX=9606 GN=ITGA6 PE=1 SV=5	GVPELVLK	Unmodified	427.771	57.6976	2	0.00000000.0	0.117161	-0.702965	-0.292902	57.6976	58.1403	1375	0.078	0.099	11.09	10.13	2	699	706	11.09	16045: Scan 21139 (rt=57.6976) [\\qmcr.qmul.ac.uk\rfs\HAEMONC\Mass Spec Facility\MS Lab\Projects\2026\Ana_Levi\QE1_AnaLevi_Exp3_Sample1.raw]	ITGA6(698-706, no_mod);	15584986	NA	100	ITGA6;	Aldehyde_labelled	1	NA	HCC	JHH4	Aldehyde	Labelled
QE1_AnaLevi_Exp3_Sample1	62005	TEN3_HUMAN	Teneurin-3 OS=Homo sapiens OX=9606 GN=TENM3 PE=1 SV=3	IAAGRPMHCQVPGVEYPVGK	Deamidated (NQ); Oxidation (M)	546.524	42.2671	4	0.00000030010000000000.0	0.916562	0.458281	0.687422	42.2671	42.3325	1279.5	0.0024	0.0067	26.29	22.95	2	1376	1395	26.29	9264: Scan 13632 (rt=42.2671) [\\qmcr.qmul.ac.uk\rfs\HAEMONC\Mass Spec Facility\MS Lab\Projects\2026\Ana_Levi\QE1_AnaLevi_Exp3_Sample1.raw]	TENM3(M1382);TENM3(Q1385);	8800726	NA	100	TENM3;	Aldehyde_labelled	1	NA	HCC	JHH4	Aldehyde	Labelled
QE1_AnaLevi_Exp3_Sample1	49977	RL14_HUMAN	Large ribosomal subunit protein eL14 OS=Homo sapiens OX=9606 GN=RPL14 PE=1 SV=4	VAYVSFGPHAGKLVAIVDVIDQNR	Unmodified	642.853	79.1329	4	0.000000000000000000000000.0	-1.2464	-1.2464	-1.2464	79.1329	79.1329	181	9.6e-07	9.6e-07	60.2	60.2	1	12	35	60.2	25254: Scan 31263 (rt=79.1329) [\\qmcr.qmul.ac.uk\rfs\HAEMONC\Mass Spec Facility\MS Lab\Projects\2026\Ana_Levi\QE1_AnaLevi_Exp3_Sample1.raw]	RPL14(11-35, no_mod);	1529914	NA	100	RPL14;	Aldehyde_labelled	1	NA	HCC	JHH4	Aldehyde	Labelled
QE1_AnaLevi_Exp3_Sample1	62371	TGBR3_HUMAN	Transforming growth factor beta receptor type 3 OS=Homo sapiens OX=9606 GN=TGFBR3 PE=1 SV=3	TAGQGPGQLQR	Unmodified	556.793	26.0475	2	0.00000000000.0	-0.629738	-1.16951	-0.869638	26.0475	26.3342	48.3333	8.1e-06	2.05e-05	50.89	48.26	3	71	81	50.89	2225: Scan 5714 (rt=26.0475) [\\qmcr.qmul.ac.uk\rfs\HAEMONC\Mass Spec Facility\MS Lab\Projects\2026\Ana_Levi\QE1_AnaLevi_Exp3_Sample1.raw]	TGFBR3(70-81, no_mod);	2080586	NA	100	TGFBR3;	Aldehyde_labelled	1	NA	HCC	JHH4	Aldehyde	Labelled
QE1_AnaLevi_Exp3_Sample1	3325	ALDH2_HUMAN	Aldehyde dehydrogenase, mitochondrial OS=Homo sapiens OX=9606 GN=ALDH2 PE=1 SV=2	ELGEYGLQAYTEVK	Unmodified	800.397	67.7817	2	0.00000000000000.0	-1.81388	-1.81388	-1.81388	67.7817	67.7817	142	0.00015	0.00015	38.18	38.18	1	493	506	38.18	20405: Scan 25945 (rt=67.7817) [\\qmcr.qmul.ac.uk\rfs\HAEMONC\Mass Spec Facility\MS Lab\Projects\2026\Ana_Levi\QE1_AnaLevi_Exp3_Sample1.raw]	ALDH2(492-506, no_mod);	2.51093e+06	NA	100	ALDH2;	Aldehyde_labelled	1	NA	HCC	JHH4	Aldehyde	Labelled
QE1_AnaLevi_Exp3_Sample1	17903	ENOA_HUMAN	Alpha-enolase OS=Homo sapiens OX=9606 GN=ENO1 PE=1 SV=2	SPDDPSRYISPDQLADLYK	Unmodified	727.355	74.5555	3	0.0000000000000000000.0	5.18576	-1.14729	0.249126	74.5418	74.8004	1823.57	3.4e-07	0.000732691	64.63	47.0814	7	263	281	64.63	23327: Scan 29157 (rt=74.5555) [\\qmcr.qmul.ac.uk\rfs\HAEMONC\Mass Spec Facility\MS Lab\Projects\2026\Ana_Levi\QE1_AnaLevi_Exp3_Sample1.raw]	ENO1(262-281, no_mod);	2.11577e+07	NA	100	ENO1;	Aldehyde_labelled	1	NA	HCC	JHH4	Aldehyde	Labelled
QE1_AnaLevi_Exp3_Sample1	21554	GBB2_HUMAN	Guanine nucleotide-binding protein G(I)/G(S)/G(T) subunit beta-2 OS=Homo sapiens OX=9606 GN=GNB2 PE=1 SV=3	QTFIGHESDINAVAFFPNGYAFTTGSDDATCR	Deamidated (NQ)	878.395	84.8314	4	0.00000000000000000100000000000000.0	1.68113	1.68113	1.68113	84.8314	84.8314	559	6.8e-05	6.8e-05	41.67	41.67	1	220	251	4.34	27567: Scan 33846 (rt=84.8314) [\\qmcr.qmul.ac.uk\rfs\HAEMONC\Mass Spec Facility\MS Lab\Projects\2026\Ana_Levi\QE1_AnaLevi_Exp3_Sample1.raw]	GNB2(N237);	827063	NA	72.46	GNB2;	Aldehyde_labelled	1	NA	HCC	JHH4	Aldehyde	Labelled
QE1_AnaLevi_Exp3_Sample1	30549	KHDR1_HUMAN	KH domain-containing, RNA-binding, signal transduction-associated protein 1 OS=Homo sapiens OX=9606 GN=KHDRBS1 PE=1 SV=1	DSLDPSFTHAMQLLTAEIEK	Unmodified	749.372	100.074	3	0.00000000000000000000.0	2.62795	-1.15808	0.0801748	100.074	100.416	184.2	1.4e-06	9.06e-06	58.51	51.48	5	112	131	58.51	33526: Scan 40518 (rt=100.074) [\\qmcr.qmul.ac.uk\rfs\HAEMONC\Mass Spec Facility\MS Lab\Projects\2026\Ana_Levi\QE1_AnaLevi_Exp3_Sample1.raw]	KHDRBS1(111-131, no_mod);	4957368	NA	100	KHDRBS1;	Aldehyde_labelled	1	NA	HCC	JHH4	Aldehyde	Labelled
QE1_AnaLevi_Exp3_Sample1	779	ABCD3_HUMAN	ATP-binding cassette sub-family D member 3 OS=Homo sapiens OX=9606 GN=ABCD3 PE=1 SV=1	VLGELWPLFGGR	Unmodified	672.376	94.4522	2	0.000000000000.0	-1.86186	-1.86186	-1.86186	94.4522	94.4522	34	0.00037	0.00037	34.33	34.33	1	485	496	32.48	31358: Scan 38076 (rt=94.4522) [\\qmcr.qmul.ac.uk\rfs\HAEMONC\Mass Spec Facility\MS Lab\Projects\2026\Ana_Levi\QE1_AnaLevi_Exp3_Sample1.raw]	ABCD3(484-496, no_mod);	443984	NA	100	ABCD3;	Aldehyde_labelled	1	NA	HCC	JHH4	Aldehyde	Labelled
QE1_AnaLevi_Exp3_Sample1	49984	RL15_HUMAN	Large ribosomal subunit protein eL15 OS=Homo sapiens OX=9606 GN=RPL15 PE=1 SV=2	GATYGKPVHHGVNQLK	Unmodified	427.234	23.2517	4	0.0000000000000000.0	1.46636	-0.586543	-0.0733178	23.2517	39.3172	136.083	0.00015	0.00769667	38.37	28.9467	12	78	93	35.85	1115: Scan 4431 (rt=23.2517) [\\qmcr.qmul.ac.uk\rfs\HAEMONC\Mass Spec Facility\MS Lab\Projects\2026\Ana_Levi\QE1_AnaLevi_Exp3_Sample1.raw]	RPL15(77-93, no_mod);	92338159	NA	100	RPL15;	Aldehyde_labelled	1	NA	HCC	JHH4	Aldehyde	Labelled
QE1_AnaLevi_Exp3_Sample1	16089	ECHA_HUMAN	Trifunctional enzyme subunit alpha, mitochondrial OS=Homo sapiens OX=9606 GN=HADHA PE=1 SV=2	TIEYLEEVAITFAK	Unmodified	542.958	94.8878	3	0.00000000000000.0	-1.10711	-1.10711	-1.10711	94.8878	94.8878	1324	0.0012	0.0012	29.3	29.3	1	236	249	29.3	31528: Scan 38267 (rt=94.8878) [\\qmcr.qmul.ac.uk\rfs\HAEMONC\Mass Spec Facility\MS Lab\Projects\2026\Ana_Levi\QE1_AnaLevi_Exp3_Sample1.raw]	HADHA(235-249, no_mod);	336217	NA	100	HADHA;	Aldehyde_labelled	1	NA	HCC	JHH4	Aldehyde	Labelled
QE1_AnaLevi_Exp3_Sample1	63472	TM9S3_HUMAN	Transmembrane 9 superfamily member 3 OS=Homo sapiens OX=9606 GN=TM9SF3 PE=1 SV=2	KLEIGFNGNR	Unmodified	574.317	42.2874	2	0.0000000000.0	3.75017	3.75017	3.75017	42.2874	42.2874	330	0.0081	0.0081	20.92	20.92	1	160	169	14.56	9274: Scan 13643 (rt=42.2874) [\\qmcr.qmul.ac.uk\rfs\HAEMONC\Mass Spec Facility\MS Lab\Projects\2026\Ana_Levi\QE1_AnaLevi_Exp3_Sample1.raw]	TM9SF3(159-169, no_mod);	1848580	NA	100	TM9SF3;	Aldehyde_labelled	1	NA	HCC	JHH4	Aldehyde	Labelled
QE1_AnaLevi_Exp3_Sample1	8801	CD36_HUMAN	Platelet glycoprotein 4 OS=Homo sapiens OX=9606 GN=CD36 PE=1 SV=2	EGRPVYISLPHFLYASPDVSEPIDGLNPNEEEHR	Unmodified	969.975	78.7132	4	0.0000000000000000000000000000000000.0	-1.41903	-1.41903	-1.41903	78.7132	78.7132	1819	4.1e-08	4.1e-08	73.88	73.88	1	335	368	73.88	25078: Scan 31072 (rt=78.7132) [\\qmcr.qmul.ac.uk\rfs\HAEMONC\Mass Spec Facility\MS Lab\Projects\2026\Ana_Levi\QE1_AnaLevi_Exp3_Sample1.raw]	CD36(334-368, no_mod);	12046336	NA	100	CD36;	Aldehyde_labelled	1	NA	HCC	JHH4	Aldehyde	Labelled
QE1_AnaLevi_Exp3_Sample1	30188	K2C1_HUMAN	Keratin, type II cytoskeletal 1 OS=Homo sapiens OX=9606 GN=KRT1 PE=1 SV=6	THNLEPYFESFINNLRR	Unmodified	717.364	79.1137	3	0.00000000000000000.0	1.07023	-2.0474	-0.0930635	79.1137	80.3107	2051.67	0.0026	0.0248667	25.78	19.12	3	224	240	25.78	25247: Scan 31255 (rt=79.1137) [\\qmcr.qmul.ac.uk\rfs\HAEMONC\Mass Spec Facility\MS Lab\Projects\2026\Ana_Levi\QE1_AnaLevi_Exp3_Sample1.raw]	KRT1(223-240, no_mod);	11821094	NA	100	KRT1;	Aldehyde_labelled	1	NA	HCC	JHH4	Aldehyde	Labelled
QE1_AnaLevi_Exp3_Sample1	61981	TEN3_HUMAN	Teneurin-3 OS=Homo sapiens OX=9606 GN=TENM3 PE=1 SV=3	NAEQVSFNTIVIESVVECPR	Unmodified	764.385	86.0246	3	0.00000000000000000000.0	2.40161	2.40161	2.40161	86.0246	86.0246	1635	0.00028	0.00028	35.48	35.48	1	501	520	35.48	28048: Scan 34376 (rt=86.0246) [\\qmcr.qmul.ac.uk\rfs\HAEMONC\Mass Spec Facility\MS Lab\Projects\2026\Ana_Levi\QE1_AnaLevi_Exp3_Sample1.raw]	TENM3(500-520, no_mod);	646967	NA	100	TENM3;	Aldehyde_labelled	1	NA	HCC	JHH4	Aldehyde	Labelled
QE1_AnaLevi_Exp3_Sample1	46954	PTPM1_HUMAN	Phosphatidylglycerophosphatase and protein-tyrosine phosphatase 1 OS=Homo sapiens OX=9606 GN=PTPMT1 PE=1 SV=1	IDPTVLLGALPLR	Unmodified	689.426	97.4294	2	0.0000000000000.0	-0.871561	-0.871561	-0.871561	97.4294	97.4294	38	0.00017	0.00017	37.61	37.61	1	41	53	37.61	32493: Scan 39363 (rt=97.4294) [\\qmcr.qmul.ac.uk\rfs\HAEMONC\Mass Spec Facility\MS Lab\Projects\2026\Ana_Levi\QE1_AnaLevi_Exp3_Sample1.raw]	PTPMT1(40-53, no_mod);	211905	NA	100	PTPMT1;	Aldehyde_labelled	1	NA	HCC	JHH4	Aldehyde	Labelled
QE1_AnaLevi_Exp3_Sample1	60925	TBB5_HUMAN	Tubulin beta chain OS=Homo sapiens OX=9606 GN=TUBB PE=1 SV=2	TLKLTTPTYGDLNHLVSATMSGVTTCLRFPGQLNADLR	2 Deamidated (NQ)	1041.79	93.7537	4	0.00000000000010000000000000000000010000.0	8.02286	8.02286	8.02286	93.7537	93.7537	2171	0.023	0.023	16.42	16.42	4	214	251	0	31081: Scan 37771 (rt=93.7537) [\\qmcr.qmul.ac.uk\rfs\HAEMONC\Mass Spec Facility\MS Lab\Projects\2026\Ana_Levi\QE1_AnaLevi_Exp3_Sample1.raw]	TUBB(N226);TUBB(N247);	2648141	NA	49.55	TUBB2B; TUBB4B; TUBB2A; TUBB;	Aldehyde_labelled	1	NA	HCC	JHH4	Aldehyde	Labelled
QE1_AnaLevi_Exp3_Sample1	24722	HLAB_HUMAN	HLA class I histocompatibility antigen, B alpha chain OS=Homo sapiens OX=9606 GN=HLA-B PE=1 SV=3	APWIEQEGPEYWDR	Unmodified	592.605	73.4652	3	0.00000000000000.0	-0.732479	-0.845168	-0.788823	73.4652	73.8407	509	1.8e-05	0.000130333	47.36	41.21	3	73	86	47.36	22864: Scan 28643 (rt=73.4652) [\\qmcr.qmul.ac.uk\rfs\HAEMONC\Mass Spec Facility\MS Lab\Projects\2026\Ana_Levi\QE1_AnaLevi_Exp3_Sample1.raw]	HLA-B(72-86, no_mod);	1.08984e+07	NA	100	HLA-B;	Aldehyde_labelled	1	NA	HCC	JHH4	Aldehyde	Labelled
QE1_AnaLevi_Exp3_Sample1	20469	FPRP_HUMAN	Prostaglandin F2 receptor negative regulator OS=Homo sapiens OX=9606 GN=PTGFRN PE=1 SV=2	YHSGDVRLDTVGSDAYR	Unmodified	478.48	43.7245	4	0.00000000000000000.0	-1.04718	-1.04718	-1.04718	43.7245	43.7245	818	0.0053	0.0053	22.73	22.73	1	215	231	22.73	9913: Scan 14354 (rt=43.7245) [\\qmcr.qmul.ac.uk\rfs\HAEMONC\Mass Spec Facility\MS Lab\Projects\2026\Ana_Levi\QE1_AnaLevi_Exp3_Sample1.raw]	PTGFRN(214-231, no_mod);	4.76562e+06	NA	100	PTGFRN;	Aldehyde_labelled	1	NA	HCC	JHH4	Aldehyde	Labelled
QE1_AnaLevi_Exp3_Sample1	33597	MACD1_HUMAN	ADP-ribose glycohydrolase MACROD1 OS=Homo sapiens OX=9606 GN=MACROD1 PE=1 SV=2	YVIHTVGPIAYGEPSASQAAELR	Unmodified	810.419	64.5731	3	0.00000000000000000000000.0	-0.494185	-3.95348	-1.89438	64.5731	78.5724	221	5.3e-08	7.95e-06	72.77	57.74	3	222	244	69.42	19024: Scan 24425 (rt=64.5731) [\\qmcr.qmul.ac.uk\rfs\HAEMONC\Mass Spec Facility\MS Lab\Projects\2026\Ana_Levi\QE1_AnaLevi_Exp3_Sample1.raw]	MACROD1(221-244, no_mod);	12802796	NA	100	MACROD1;	Aldehyde_labelled	1	NA	HCC	JHH4	Aldehyde	Labelled
QE1_AnaLevi_Exp3_Sample1	49996	RL15_HUMAN	Large ribosomal subunit protein eL15 OS=Homo sapiens OX=9606 GN=RPL15 PE=1 SV=2	QLSALHR	Gln->pyro-Glu (N-term Q)	404.226	45.2203	2	2.0000000.0	-1.36402	-3.96806	-2.66604	45.2203	45.5207	259.5	0.0021	0.04005	26.86	18.98	2	32	38	26.86	10580: Scan 15094 (rt=45.2203) [\\qmcr.qmul.ac.uk\rfs\HAEMONC\Mass Spec Facility\MS Lab\Projects\2026\Ana_Levi\QE1_AnaLevi_Exp3_Sample1.raw]	RPL15(N-term Q31);	12837613	NA	100	RPL15;	Aldehyde_labelled	1	NA	HCC	JHH4	Aldehyde	Labelled
QE1_AnaLevi_Exp3_Sample1	31651	LAMB1_HUMAN	Laminin subunit beta-1 OS=Homo sapiens OX=9606 GN=LAMB1 PE=1 SV=2	NIIFSISALLHQTGLACECDPQGSLSSVCDPNGGQCQCRPNVVGR	Unmodified	1243.83	90.7965	4	0.000000000000000000000000000000000000000000000.0	-2.29317	-2.29317	-2.29317	90.7965	90.7965	195	0.027	0.027	15.7	15.7	1	757	801	15.7	29937: Scan 36486 (rt=90.7965) [\\qmcr.qmul.ac.uk\rfs\HAEMONC\Mass Spec Facility\MS Lab\Projects\2026\Ana_Levi\QE1_AnaLevi_Exp3_Sample1.raw]	LAMB1(756-801, no_mod);	450644	NA	100	LAMB1;	Aldehyde_labelled	1	NA	HCC	JHH4	Aldehyde	Labelled
QE1_AnaLevi_Exp3_Sample1	35053	MFGM_HUMAN	Lactadherin OS=Homo sapiens OX=9606 GN=MFGE8 PE=1 SV=3	HKEFVGNWNK	Unmodified	420.216	30.9863	3	0.0000000000.0	-0.15903	-0.15903	-0.15903	30.9863	30.9863	240	0.009	0.009	20.46	20.46	1	179	188	20.46	4322: Scan 8094 (rt=30.9863) [\\qmcr.qmul.ac.uk\rfs\HAEMONC\Mass Spec Facility\MS Lab\Projects\2026\Ana_Levi\QE1_AnaLevi_Exp3_Sample1.raw]	MFGE8(178-188, no_mod);	2876267	NA	100	MFGE8;	Aldehyde_labelled	1	NA	HCC	JHH4	Aldehyde	Labelled
QE1_AnaLevi_Exp3_Sample1	28008	IGSF8_HUMAN	Immunoglobulin superfamily member 8 OS=Homo sapiens OX=9606 GN=IGSF8 PE=1 SV=1	LQAQDAGIYECHTPSTDTR	Unmodified	721.663	43.8483	3	0.0000000000000000000.0	-0.508795	-0.78632	-0.647558	43.8483	44.1018	559	2.3e-06	7.65e-06	56.37	52.55	2	117	135	56.37	9972: Scan 14418 (rt=43.8483) [\\qmcr.qmul.ac.uk\rfs\HAEMONC\Mass Spec Facility\MS Lab\Projects\2026\Ana_Levi\QE1_AnaLevi_Exp3_Sample1.raw]	IGSF8(116-135, no_mod);	13480702	NA	100	IGSF8;	Aldehyde_labelled	1	NA	HCC	JHH4	Aldehyde	Labelled
QE1_AnaLevi_Exp3_Sample1	63119	TLN1_HUMAN	Talin-1 OS=Homo sapiens OX=9606 GN=TLN1 PE=1 SV=3	EADESLNFEEQILEAAK	Deamidated (NQ)	968.962	85.2223	2	0.00000010000000000.0	7.02517	7.02517	7.02517	85.2223	85.2223	1347	0.0001	0.0001	39.93	39.93	1	2334	2350	2.53	27732: Scan 34023 (rt=85.2223) [\\qmcr.qmul.ac.uk\rfs\HAEMONC\Mass Spec Facility\MS Lab\Projects\2026\Ana_Levi\QE1_AnaLevi_Exp3_Sample1.raw]	TLN1(N2340);	800196	NA	64.17	TLN1;	Aldehyde_labelled	1	NA	HCC	JHH4	Aldehyde	Labelled
QE1_AnaLevi_Exp3_Sample1	53279	S19A1_HUMAN	Reduced folate transporter OS=Homo sapiens OX=9606 GN=SLC19A1 PE=1 SV=3	GLGGLQPAQSPPLSPEDSLGAVGPASLEQR	Unmodified	976.842	80.5878	3	0.000000000000000000000000000000.0	3.34757	1.12724	2.2374	80.5878	80.9062	137	9.4e-08	7.47e-07	70.25	64.45	2	490	519	70.25	25837: Scan 31930 (rt=80.5878) [\\qmcr.qmul.ac.uk\rfs\HAEMONC\Mass Spec Facility\MS Lab\Projects\2026\Ana_Levi\QE1_AnaLevi_Exp3_Sample1.raw]	SLC19A1(489-519, no_mod);	4800338	NA	100	SLC19A1;	Aldehyde_labelled	1	NA	HCC	JHH4	Aldehyde	Labelled
QE1_AnaLevi_Exp3_Sample1	29226	ITAV_HUMAN	Integrin alpha-V OS=Homo sapiens OX=9606 GN=ITGAV PE=1 SV=2	SLLWTETFMNK	Oxidation (M)	693.341	72.4384	2	0.00000000300.0	-0.866633	-1.66105	-1.26384	72.4384	73.048	4394	0.00082	0.00641	30.85	25.02	2	931	941	30.85	22416: Scan 28154 (rt=72.4384) [\\qmcr.qmul.ac.uk\rfs\HAEMONC\Mass Spec Facility\MS Lab\Projects\2026\Ana_Levi\QE1_AnaLevi_Exp3_Sample1.raw]	ITGAV(M939);	4809318	NA	100	ITGAV;	Aldehyde_labelled	1	NA	HCC	JHH4	Aldehyde	Labelled
QE1_AnaLevi_Exp3_Sample1	8817	CD36_HUMAN	Platelet glycoprotein 4 OS=Homo sapiens OX=9606 GN=CD36 PE=1 SV=2	IISKNCTSYGVLDISK	Deamidated (NQ)	899.966	55.9317	2	0.0000100000000000.0	0.11124	-0.778678	-0.259559	55.9317	56.2767	1374.33	1.1e-10	8.27e-08	99.74	79.95	3	317	332	99.74	15282: Scan 20288 (rt=55.9317) [\\qmcr.qmul.ac.uk\rfs\HAEMONC\Mass Spec Facility\MS Lab\Projects\2026\Ana_Levi\QE1_AnaLevi_Exp3_Sample1.raw]	CD36(N321);	8.60631e+06	NA	100	CD36;	Aldehyde_labelled	1	NA	HCC	JHH4	Aldehyde	Labelled
QE1_AnaLevi_Exp3_Sample1	20481	FPRP_HUMAN	Prostaglandin F2 receptor negative regulator OS=Homo sapiens OX=9606 GN=PTGFRN PE=1 SV=2	DSLVHSSPHVALSHVDAR	Unmodified	642.998	40.2957	3	0.000000000000000000.0	0.467297	-0.415375	0.0259609	40.2957	40.6745	796.5	4.6e-10	2.73e-09	93.35	88.17	2	337	354	93.35	8392: Scan 12653 (rt=40.2957) [\\qmcr.qmul.ac.uk\rfs\HAEMONC\Mass Spec Facility\MS Lab\Projects\2026\Ana_Levi\QE1_AnaLevi_Exp3_Sample1.raw]	PTGFRN(336-354, no_mod);	5.58753e+06	NA	100	PTGFRN;	Aldehyde_labelled	1	NA	HCC	JHH4	Aldehyde	Labelled
QE1_AnaLevi_Exp3_Sample1	800	ABCE1_HUMAN	ATP-binding cassette sub-family E member 1 OS=Homo sapiens OX=9606 GN=ABCE1 PE=1 SV=1	INKLNSIKDVEQK	Unmodified	510.295	32.3491	3	0.0000000000000.0	0.196353	-0.71996	-0.174536	32.3491	49.4263	406	6.1e-05	0.000216667	42.15	38.41	3	577	589	41.52	4924: Scan 8769 (rt=32.3491) [\\qmcr.qmul.ac.uk\rfs\HAEMONC\Mass Spec Facility\MS Lab\Projects\2026\Ana_Levi\QE1_AnaLevi_Exp3_Sample1.raw]	ABCE1(576-589, no_mod);	1.25884e+07	NA	100	ABCE1;	Aldehyde_labelled	1	NA	HCC	JHH4	Aldehyde	Labelled
QE1_AnaLevi_Exp3_Sample1	8695	CD166_HUMAN	CD166 antigen OS=Homo sapiens OX=9606 GN=ALCAM PE=1 SV=2	VLHPLEGAVVIIFKK	Unmodified	832.019	72.468	2	0.000000000000000.0	0.120335	-0.842347	-0.361006	72.468	73.557	4450.5	6.9e-06	7.9e-06	51.59	51.05	2	176	190	51.59	22429: Scan 28168 (rt=72.468) [\\qmcr.qmul.ac.uk\rfs\HAEMONC\Mass Spec Facility\MS Lab\Projects\2026\Ana_Levi\QE1_AnaLevi_Exp3_Sample1.raw]	ALCAM(175-190, no_mod);	6201690	NA	100	ALCAM;	Aldehyde_labelled	1	NA	HCC	JHH4	Aldehyde	Labelled
QE1_AnaLevi_Exp3_Sample1	18540	ERO1A_HUMAN	ERO1-like protein alpha OS=Homo sapiens OX=9606 GN=ERO1A PE=1 SV=2	FDGILTEGEGPRR	Unmodified	723.87	48.1299	2	0.0000000000000.0	-0.207508	-0.207508	-0.207508	48.1299	48.1299	799	0.0014	0.0014	28.49	28.49	1	288	300	28.49	11845: Scan 16483 (rt=48.1299) [\\qmcr.qmul.ac.uk\rfs\HAEMONC\Mass Spec Facility\MS Lab\Projects\2026\Ana_Levi\QE1_AnaLevi_Exp3_Sample1.raw]	ERO1A(287-300, no_mod);	3.51839e+06	NA	100	ERO1A;	Aldehyde_labelled	1	NA	HCC	JHH4	Aldehyde	Labelled
QE1_AnaLevi_Exp3_Sample1	1529	ACOT1_HUMAN	Acyl-coenzyme A thioesterase 1 OS=Homo sapiens OX=9606 GN=ACOT1 PE=1 SV=1	AESTFLFLVGQDDHNWK	Unmodified	669.658	77.8861	3	0.00000000000000000.0	0.997032	-2.19347	-0.249258	77.8861	87.9071	222	2e-05	0.000975	46.99	36.3467	6	314	330	46.99	24731: Scan 30691 (rt=77.8861) [\\qmcr.qmul.ac.uk\rfs\HAEMONC\Mass Spec Facility\MS Lab\Projects\2026\Ana_Levi\QE1_AnaLevi_Exp3_Sample1.raw]	ACOT1(313-330, no_mod);	3.49008e+07	NA	100	ACOT1; ACOT2;	Aldehyde_labelled	1	NA	HCC	JHH4	Aldehyde	Labelled
QE1_AnaLevi_Exp3_Sample1	10890	CNTP4_HUMAN	Contactin-associated protein-like 4 OS=Homo sapiens OX=9606 GN=CNTNAP4 PE=1 SV=3	LPSTSTLVNLTLGSLLDDQHWHSVLIQR	Deamidated (NQ)	786.922	101.071	4	0.0000000010000000000000000000.0	-1.43145	-1.43145	-1.43145	101.071	101.071	1413	1.5e-07	1.5e-07	68.37	68.37	1	252	279	3.99	33900: Scan 40952 (rt=101.071) [\\qmcr.qmul.ac.uk\rfs\HAEMONC\Mass Spec Facility\MS Lab\Projects\2026\Ana_Levi\QE1_AnaLevi_Exp3_Sample1.raw]	CNTNAP4(N260);	491822	NA	71.49	CNTNAP4;	Aldehyde_labelled	1	NA	HCC	JHH4	Aldehyde	Labelled
QE1_AnaLevi_Exp3_Sample1	58758	SUSD5_HUMAN	Sushi domain-containing protein 5 OS=Homo sapiens OX=9606 GN=SUSD5 PE=1 SV=3	EVDDDTKKQFSAGDNHSGVK	Deamidated (NQ)	545.255	27.6951	4	0.00000000000000100000.0	1.33212	0.137805	0.734961	27.6951	27.8797	692	0.00089	0.003295	30.51	26.49	2	309	328	30.51	2944: Scan 6523 (rt=27.6951) [\\qmcr.qmul.ac.uk\rfs\HAEMONC\Mass Spec Facility\MS Lab\Projects\2026\Ana_Levi\QE1_AnaLevi_Exp3_Sample1.raw]	SUSD5(N323);	2680001	NA	99.93	SUSD5;	Aldehyde_labelled	1	NA	HCC	JHH4	Aldehyde	Labelled
QE1_AnaLevi_Exp3_Sample1	22555	GNAI1_HUMAN	Guanine nucleotide-binding protein G(i) subunit alpha-1 OS=Homo sapiens OX=9606 GN=GNAI1 PE=1 SV=2	SREYQLNDSAAYYLNDLDR	Unmodified	769.361	69.5105	3	0.0000000000000000000.0	0.30368	-1.90884	-0.62182	69.5105	69.9558	420.667	2.3e-08	2.44e-06	76.35	61.7167	3	143	161	76.35	21145: Scan 26761 (rt=69.5105) [\\qmcr.qmul.ac.uk\rfs\HAEMONC\Mass Spec Facility\MS Lab\Projects\2026\Ana_Levi\QE1_AnaLevi_Exp3_Sample1.raw]	GNAI1(142-161, no_mod);	1.59615e+07	NA	100	GNAI1;	Aldehyde_labelled	1	NA	HCC	JHH4	Aldehyde	Labelled
QE1_AnaLevi_Exp3_Sample1	23609	GT251_HUMAN	Procollagen galactosyltransferase 1 OS=Homo sapiens OX=9606 GN=COLGALT1 PE=1 SV=1	NSDVLQSPLDSAAR	Unmodified	736.87	56.8739	2	0.00000000000000.0	6.38706	-5.57169	-1.10075	56.8739	67.9213	150.4	8.4e-06	0.00011968	50.75	40.952	5	606	619	13.89	15686: Scan 20741 (rt=56.8739) [\\qmcr.qmul.ac.uk\rfs\HAEMONC\Mass Spec Facility\MS Lab\Projects\2026\Ana_Levi\QE1_AnaLevi_Exp3_Sample1.raw]	COLGALT1(605-619, no_mod);	23285317	NA	100	COLGALT1;	Aldehyde_labelled	1	NA	HCC	JHH4	Aldehyde	Labelled
QE1_AnaLevi_Exp3_Sample1	7612	CALR_HUMAN	Calreticulin OS=Homo sapiens OX=9606 GN=CALR PE=1 SV=1	QIDNPDYKGTWIHPEIDNPEYSPDPSIYAYDNFGVLGLDLWQVK	3 Deamidated (NQ)	1282.11	102.316	4	0.10010000000000000100000000000000000000000000.0	8.35222	8.35222	8.35222	102.316	102.316	492	5e-05	5e-05	43.04	43.04	1	279	322	0.2	34373: Scan 41489 (rt=102.316) [\\qmcr.qmul.ac.uk\rfs\HAEMONC\Mass Spec Facility\MS Lab\Projects\2026\Ana_Levi\QE1_AnaLevi_Exp3_Sample1.raw]	CALR(Q279);CALR(N282);CALR(N296);	636063	NA	27.3	CALR;	Aldehyde_labelled	1	NA	HCC	JHH4	Aldehyde	Labelled
QE1_AnaLevi_Exp3_Sample1	24507	HEM3_HUMAN	Porphobilinogen deaminase OS=Homo sapiens OX=9606 GN=HMBS PE=1 SV=2	KLDEQQEFSAIILATAGLQR	Unmodified	744.406	87.786	3	0.00000000000000000000.0	0.448391	0.448391	0.448391	87.786	87.786	142	8.6e-06	8.6e-06	50.67	50.67	1	176	195	50.67	28739: Scan 35152 (rt=87.786) [\\qmcr.qmul.ac.uk\rfs\HAEMONC\Mass Spec Facility\MS Lab\Projects\2026\Ana_Levi\QE1_AnaLevi_Exp3_Sample1.raw]	HMBS(175-195, no_mod);	870663	NA	100	HMBS;	Aldehyde_labelled	1	NA	HCC	JHH4	Aldehyde	Labelled
QE1_AnaLevi_Exp3_Sample1	56943	SPHM_HUMAN	N-sulphoglucosamine sulphohydrolase OS=Homo sapiens OX=9606 GN=SGSH PE=1 SV=1	ADLAAQYTTVGR	Unmodified	633.329	50.0705	2	0.000000000000.0	4.50721	-0.869812	1.8187	50.0705	50.4415	46.5	2.3e-05	0.0021615	46.45	35.065	2	234	245	46.45	12688: Scan 17426 (rt=50.0705) [\\qmcr.qmul.ac.uk\rfs\HAEMONC\Mass Spec Facility\MS Lab\Projects\2026\Ana_Levi\QE1_AnaLevi_Exp3_Sample1.raw]	SGSH(233-245, no_mod);	6057561	NA	100	SGSH;	Aldehyde_labelled	1	NA	HCC	JHH4	Aldehyde	Labelled
QE1_AnaLevi_Exp3_Sample1	40906	P3H1_HUMAN	Prolyl 3-hydroxylase 1 OS=Homo sapiens OX=9606 GN=P3H1 PE=1 SV=2	EKPFEDFLPSHYNYLQFAYYNIGNYTQAVECAK	Unmodified	1005.72	96.0976	4	0.000000000000000000000000000000000.0	-3.55823	-3.55823	-3.55823	96.0976	96.0976	553	0.0014	0.0014	28.5	28.5	1	293	325	28.5	31995: Scan 38795 (rt=96.0976) [\\qmcr.qmul.ac.uk\rfs\HAEMONC\Mass Spec Facility\MS Lab\Projects\2026\Ana_Levi\QE1_AnaLevi_Exp3_Sample1.raw]	P3H1(292-325, no_mod);	244118	NA	100	P3H1;	Aldehyde_labelled	1	NA	HCC	JHH4	Aldehyde	Labelled
QE1_AnaLevi_Exp3_Sample1	30338	KAPCA_HUMAN	cAMP-dependent protein kinase catalytic subunit alpha OS=Homo sapiens OX=9606 GN=PRKACA PE=1 SV=2	WESPAQNTAHLDQFER	Unmodified	643.634	55.2827	3	0.0000000000000000.0	-0.726186	-1.4005	-1.06334	55.2827	55.7579	55	6.9e-06	9.95e-06	51.58	50.29	2	31	46	51.58	14991: Scan 19972 (rt=55.2827) [\\qmcr.qmul.ac.uk\rfs\HAEMONC\Mass Spec Facility\MS Lab\Projects\2026\Ana_Levi\QE1_AnaLevi_Exp3_Sample1.raw]	PRKACA(30-46, no_mod);	5331631	NA	100	PRKACA;	Aldehyde_labelled	1	NA	HCC	JHH4	Aldehyde	Labelled
QE1_AnaLevi_Exp3_Sample1	24750	HLAC_HUMAN	HLA class I histocompatibility antigen, C alpha chain OS=Homo sapiens OX=9606 GN=HLA-C PE=1 SV=3	RYLENGKETLQR	Unmodified	753.904	28.6943	2	0.000000000000.0	-0.597691	-0.597691	-0.597691	28.6943	28.6943	520	2.5e-05	2.5e-05	46.07	46.07	3	194	205	41.09	3375: Scan 7007 (rt=28.6943) [\\qmcr.qmul.ac.uk\rfs\HAEMONC\Mass Spec Facility\MS Lab\Projects\2026\Ana_Levi\QE1_AnaLevi_Exp3_Sample1.raw]	HLA-C(193-205, no_mod);	2.99516e+06	NA	100	HLA-A; HLA-H; HLA-C;	Aldehyde_labelled	1	NA	HCC	JHH4	Aldehyde	Labelled
QE1_AnaLevi_Exp3_Sample1	54029	SATT_HUMAN	Neutral amino acid transporter A OS=Homo sapiens OX=9606 GN=SLC1A4 PE=1 SV=1	KGEQELAEVKVEAIPNCK	Unmodified	511.27	47.0124	4	0.000000000000000000.0	0.832904	-1.42084	-0.293966	47.0124	47.3504	1055.5	6.5e-06	8.75e-06	51.85	50.7	2	484	501	51.85	11357: Scan 15944 (rt=47.0124) [\\qmcr.qmul.ac.uk\rfs\HAEMONC\Mass Spec Facility\MS Lab\Projects\2026\Ana_Levi\QE1_AnaLevi_Exp3_Sample1.raw]	SLC1A4(483-501, no_mod);	11699896	NA	100	SLC1A4;	Aldehyde_labelled	1	NA	HCC	JHH4	Aldehyde	Labelled
QE1_AnaLevi_Exp3_Sample1	53541	S39A6_HUMAN	Zinc transporter ZIP6 OS=Homo sapiens OX=9606 GN=SLC39A6 PE=1 SV=3	ALCPDHDSDSSGKDPR	Unmodified	586.256	16.9172	3	0.0000000000000000.0	-0.569558	-0.569558	-0.569558	16.9172	16.9172	140	0.042	0.042	13.72	13.72	1	144	159	13.07	56: Scan 2616 (rt=16.9172) [\\qmcr.qmul.ac.uk\rfs\HAEMONC\Mass Spec Facility\MS Lab\Projects\2026\Ana_Levi\QE1_AnaLevi_Exp3_Sample1.raw]	SLC39A6(143-159, no_mod);	2539542	NA	100	SLC39A6;	Aldehyde_labelled	1	NA	HCC	JHH4	Aldehyde	Labelled
QE1_AnaLevi_Exp3_Sample1	56458	SNTB2_HUMAN	Beta-2-syntrophin OS=Homo sapiens OX=9606 GN=SNTB2 PE=1 SV=1	QATHDQAVQALKR	Unmodified	489.267	23.9234	3	0.0000000000000.0	-1.36539	-1.36539	-1.36539	23.9234	23.9234	45	0.0031	0.0031	25.07	25.07	1	173	185	24.92	1352: Scan 4721 (rt=23.9234) [\\qmcr.qmul.ac.uk\rfs\HAEMONC\Mass Spec Facility\MS Lab\Projects\2026\Ana_Levi\QE1_AnaLevi_Exp3_Sample1.raw]	SNTB2(172-185, no_mod);	463438	NA	100	SNTB2;	Aldehyde_labelled	1	NA	HCC	JHH4	Aldehyde	Labelled
QE1_AnaLevi_Exp3_Sample1	40909	P3H1_HUMAN	Prolyl 3-hydroxylase 1 OS=Homo sapiens OX=9606 GN=P3H1 PE=1 SV=2	LDTPLYFSYSHLVCR	Unmodified	624.309	74.5902	3	0.000000000000000.0	0.0534786	-1.65783	-1.01609	74.5902	84.5675	467	3.8e-07	3.96e-06	64.22	56.3367	3	555	569	64.22	23340: Scan 29173 (rt=74.5902) [\\qmcr.qmul.ac.uk\rfs\HAEMONC\Mass Spec Facility\MS Lab\Projects\2026\Ana_Levi\QE1_AnaLevi_Exp3_Sample1.raw]	P3H1(554-569, no_mod);	32079365	NA	100	P3H1;	Aldehyde_labelled	1	NA	HCC	JHH4	Aldehyde	Labelled
QE1_AnaLevi_Exp3_Sample1	30220	K2C6A_HUMAN	Keratin, type II cytoskeletal 6A OS=Homo sapiens OX=9606 GN=KRT6A PE=1 SV=3	AIGGGLSSVGGGSSTIKYTTTSSSSR	Unmodified	806.741	49.927	3	0.00000000000000000000000000.0	1.15836	-7.86032	-1.40067	49.927	57.2306	314.857	2.4e-08	0.0128719	76.18	45.7386	7	534	559	76.18	12633: Scan 17360 (rt=49.927) [\\qmcr.qmul.ac.uk\rfs\HAEMONC\Mass Spec Facility\MS Lab\Projects\2026\Ana_Levi\QE1_AnaLevi_Exp3_Sample1.raw]	KRT6A(533-559, no_mod);	12406559	NA	100	KRT6A;	Aldehyde_labelled	1	NA	HCC	JHH4	Aldehyde	Labelled
QE1_AnaLevi_Exp3_Sample1	54276	SCAM2_HUMAN	Secretory carrier-associated membrane protein 2 OS=Homo sapiens OX=9606 GN=SCAMP2 PE=1 SV=2	AASSAAQGAFQGN	Unmodified	590.272	38.8115	2	0.0000000000000.0	1.27277	-6.78811	-1.28691	38.8115	45.4008	73.6667	0.00066	0.00719333	31.78	24.54	6	317	329	31.78	7737: Scan 11924 (rt=38.8115) [\\qmcr.qmul.ac.uk\rfs\HAEMONC\Mass Spec Facility\MS Lab\Projects\2026\Ana_Levi\QE1_AnaLevi_Exp3_Sample1.raw]	SCAMP2(316-329, no_mod);	15535470	NA	100	SCAMP2;	Aldehyde_labelled	1	NA	HCC	JHH4	Aldehyde	Labelled
QE1_AnaLevi_Exp3_Sample1	3250	ALBU_HUMAN	Albumin OS=Homo sapiens OX=9606 GN=ALB PE=1 SV=2	ADLAKYICENQDSISSK	Unmodified	647.978	56.6728	3	0.00000000000000000.0	-0.25761	-3.5035	-1.43403	56.6728	68.3057	1115.83	7.5e-05	0.000919	41.27	35.3717	6	282	298	41.27	15600: Scan 20647 (rt=56.6728) [\\qmcr.qmul.ac.uk\rfs\HAEMONC\Mass Spec Facility\MS Lab\Projects\2026\Ana_Levi\QE1_AnaLevi_Exp3_Sample1.raw]	ALB(281-298, no_mod);	3.17499e+07	NA	100	ALB;	Aldehyde_labelled	1	NA	HCC	JHH4	Aldehyde	Labelled
QE1_AnaLevi_Exp3_Sample1	59866	SYRC_HUMAN	Arginine--tRNA ligase, cytoplasmic OS=Homo sapiens OX=9606 GN=RARS1 PE=1 SV=2	VEIAGPGFINVHLRK	Unmodified	413.243	57.6706	4	0.000000000000000.0	1.87999	-1.57677	-0.409354	57.6706	58.9294	234	0.00024	0.005765	36.27	26.705	4	154	168	36.27	16034: Scan 21126 (rt=57.6706) [\\qmcr.qmul.ac.uk\rfs\HAEMONC\Mass Spec Facility\MS Lab\Projects\2026\Ana_Levi\QE1_AnaLevi_Exp3_Sample1.raw]	RARS1(153-168, no_mod);	6224139	NA	100	RARS1;	Aldehyde_labelled	1	NA	HCC	JHH4	Aldehyde	Labelled
QE1_AnaLevi_Exp3_Sample1	42006	PCKGM_HUMAN	Phosphoenolpyruvate carboxykinase [GTP], mitochondrial OS=Homo sapiens OX=9606 GN=PCK2 PE=1 SV=4	EIISFGSGYGGNSLLGKK	Unmodified	609.659	65.5421	3	0.000000000000000000.0	0.657189	-3.12165	-2.01721	65.5421	80.4782	616.333	1.7e-07	2.69e-05	67.62	55.3017	6	245	262	67.62	19444: Scan 24884 (rt=65.5421) [\\qmcr.qmul.ac.uk\rfs\HAEMONC\Mass Spec Facility\MS Lab\Projects\2026\Ana_Levi\QE1_AnaLevi_Exp3_Sample1.raw]	PCK2(244-262, no_mod);	42813267	NA	100	PCK2;	Aldehyde_labelled	1	NA	HCC	JHH4	Aldehyde	Labelled
QE1_AnaLevi_Exp3_Sample1	456	4F2_HUMAN	Amino acid transporter heavy chain SLC3A2 OS=Homo sapiens OX=9606 GN=SLC3A2 PE=1 SV=3	VKGLVLGPIHKNQK	Unmodified	383.493	30.5036	4	0.00000000000000.0	0.65362	0	0.32681	30.5036	31.4291	5095.5	0.011	0.0605	19.73	14.76	2	256	269	19.73	4114: Scan 7857 (rt=30.5036) [\\qmcr.qmul.ac.uk\rfs\HAEMONC\Mass Spec Facility\MS Lab\Projects\2026\Ana_Levi\QE1_AnaLevi_Exp3_Sample1.raw]	SLC3A2(255-269, no_mod);	22593973	NA	100	SLC3A2;	Aldehyde_labelled	1	NA	HCC	JHH4	Aldehyde	Labelled
QE1_AnaLevi_Exp3_Sample1	24512	HEM6_HUMAN	Oxygen-dependent coproporphyrinogen-III oxidase, mitochondrial OS=Homo sapiens OX=9606 GN=CPOX PE=1 SV=3	AGVSISVVHGNLSEEAAK	Unmodified	884.463	50.4546	2	0.000000000000000000.0	-2.77319	-2.77319	-2.77319	50.4546	50.4546	156	0.00041	0.00041	33.85	33.85	1	203	220	33.85	12861: Scan 17613 (rt=50.4546) [\\qmcr.qmul.ac.uk\rfs\HAEMONC\Mass Spec Facility\MS Lab\Projects\2026\Ana_Levi\QE1_AnaLevi_Exp3_Sample1.raw]	CPOX(202-220, no_mod);	501188	NA	100	CPOX;	Aldehyde_labelled	1	NA	HCC	JHH4	Aldehyde	Labelled
QE1_AnaLevi_Exp3_Sample1	3945	ANXA1_HUMAN	Annexin A1 OS=Homo sapiens OX=9606 GN=ANXA1 PE=1 SV=2	AAYLQETGKPLDETLK	Unmodified	888.969	52.3959	2	0.0000000000000000.0	-3.54744	-3.54744	-3.54744	52.3959	52.3959	2707	8e-06	8e-06	50.97	50.97	1	82	97	50.97	13735: Scan 18581 (rt=52.3959) [\\qmcr.qmul.ac.uk\rfs\HAEMONC\Mass Spec Facility\MS Lab\Projects\2026\Ana_Levi\QE1_AnaLevi_Exp3_Sample1.raw]	ANXA1(81-97, no_mod);	1.06505e+06	NA	100	ANXA1;	Aldehyde_labelled	1	NA	HCC	JHH4	Aldehyde	Labelled
QE1_AnaLevi_Exp3_Sample1	39096	NSDHL_HUMAN	Sterol-4-alpha-carboxylate 3-dehydrogenase, decarboxylating OS=Homo sapiens OX=9606 GN=NSDHL PE=1 SV=2	FFLGDLCSR	Unmodified	557.77	71.9419	2	0.000000000.0	-1.25727	-2.15531	-1.70629	71.9419	80.9541	42.5	0.003	0.0031	25.27	25.105	2	80	88	25.27	22201: Scan 27916 (rt=71.9419) [\\qmcr.qmul.ac.uk\rfs\HAEMONC\Mass Spec Facility\MS Lab\Projects\2026\Ana_Levi\QE1_AnaLevi_Exp3_Sample1.raw]	NSDHL(79-88, no_mod);	9809315	NA	100	NSDHL;	Aldehyde_labelled	1	NA	HCC	JHH4	Aldehyde	Labelled
QE1_AnaLevi_Exp3_Sample1	462	4F2_HUMAN	Amino acid transporter heavy chain SLC3A2 OS=Homo sapiens OX=9606 GN=SLC3A2 PE=1 SV=3	SLLHGDFHAFSAGPGLFSYIR	Unmodified	764.723	81.4123	3	0.000000000000000000000.0	1.17845	-2.00773	-0.414639	81.4123	82.8877	5095.5	6e-09	1.13e-07	82.25	74.425	2	535	555	82.25	26179: Scan 32305 (rt=81.4123) [\\qmcr.qmul.ac.uk\rfs\HAEMONC\Mass Spec Facility\MS Lab\Projects\2026\Ana_Levi\QE1_AnaLevi_Exp3_Sample1.raw]	SLC3A2(534-555, no_mod);	32811740	NA	100	SLC3A2;	Aldehyde_labelled	1	NA	HCC	JHH4	Aldehyde	Labelled
QE1_AnaLevi_Exp3_Sample1	44200	PLPR4_HUMAN	Phospholipid phosphatase-related protein type 4 OS=Homo sapiens OX=9606 GN=PLPPR4 PE=1 SV=1	NASIHASMDSAR	Unmodified	630.294	26.7383	2	0.000000000000.0	0.476731	0.476731	0.476731	26.7383	26.7383	561	0.0015	0.0015	28.22	28.22	1	432	443	28.22	2529: Scan 6054 (rt=26.7383) [\\qmcr.qmul.ac.uk\rfs\HAEMONC\Mass Spec Facility\MS Lab\Projects\2026\Ana_Levi\QE1_AnaLevi_Exp3_Sample1.raw]	PLPPR4(431-443, no_mod);	274060	NA	100	PLPPR4;	Aldehyde_labelled	1	NA	HCC	JHH4	Aldehyde	Labelled
QE1_AnaLevi_Exp3_Sample1	54041	SATT_HUMAN	Neutral amino acid transporter A OS=Homo sapiens OX=9606 GN=SLC1A4 PE=1 SV=1	VVTQNSSSGNVTHEK	2 Deamidated (NQ)	530.253	22.6043	3	0.000010000100000.0	-1.00772	-1.00772	-1.00772	22.6043	22.6043	1101	7.2e-06	7.2e-06	51.43	51.43	1	197	211	10.66	876: Scan 4148 (rt=22.6043) [\\qmcr.qmul.ac.uk\rfs\HAEMONC\Mass Spec Facility\MS Lab\Projects\2026\Ana_Levi\QE1_AnaLevi_Exp3_Sample1.raw]	SLC1A4(N201);SLC1A4(N206);	262026	NA	92.08	SLC1A4;	Aldehyde_labelled	1	NA	HCC	JHH4	Aldehyde	Labelled
QE1_AnaLevi_Exp3_Sample1	37275	NCAM1_HUMAN	Neural cell adhesion molecule 1 OS=Homo sapiens OX=9606 GN=NCAM1 PE=1 SV=3	AGEQDATIHLK	Unmodified	394.876	32.4271	3	0.00000000000.0	0.677046	0.677046	0.677046	32.4271	32.4271	194	0.0013	0.0013	28.89	28.89	1	293	303	26.78	4961: Scan 8810 (rt=32.4271) [\\qmcr.qmul.ac.uk\rfs\HAEMONC\Mass Spec Facility\MS Lab\Projects\2026\Ana_Levi\QE1_AnaLevi_Exp3_Sample1.raw]	NCAM1(292-303, no_mod);	5435042	NA	100	NCAM1;	Aldehyde_labelled	1	NA	HCC	JHH4	Aldehyde	Labelled
QE1_AnaLevi_Exp3_Sample1	11280	COLA1_HUMAN	Collagen alpha-1(XXI) chain OS=Homo sapiens OX=9606 GN=COL21A1 PE=1 SV=1	TAPTDLVFILDGSYSVGPENFEIVKK	Unmodified	947.162	94.8748	3	0.00000000000000000000000000.0	-1.47967	-1.58536	-1.53252	94.8748	95.2765	430.5	9.8e-05	0.000249	40.07	37.005	2	33	58	40.07	31522: Scan 38261 (rt=94.8748) [\\qmcr.qmul.ac.uk\rfs\HAEMONC\Mass Spec Facility\MS Lab\Projects\2026\Ana_Levi\QE1_AnaLevi_Exp3_Sample1.raw]	COL21A1(32-58, no_mod);	3.09128e+06	NA	100	COL21A1;	Aldehyde_labelled	1	NA	HCC	JHH4	Aldehyde	Labelled
QE1_AnaLevi_Exp3_Sample1	15046	DPP3_HUMAN	Dipeptidyl peptidase 3 OS=Homo sapiens OX=9606 GN=DPP3 PE=1 SV=2	LFKEVDGEGKPYYEVR	Unmodified	643.663	48.7057	3	0.0000000000000000.0	0.414945	-1.19297	-0.449523	48.7057	65.2346	330	3.4e-07	3.39e-05	64.73	54.3367	3	200	215	60.2	12100: Scan 16764 (rt=48.7057) [\\qmcr.qmul.ac.uk\rfs\HAEMONC\Mass Spec Facility\MS Lab\Projects\2026\Ana_Levi\QE1_AnaLevi_Exp3_Sample1.raw]	DPP3(199-215, no_mod);	1.01331e+07	NA	100	DPP3;	Aldehyde_labelled	1	NA	HCC	JHH4	Aldehyde	Labelled
QE1_AnaLevi_Exp3_Sample1	42383	PDE12_HUMAN	2~,5~-phosphodiesterase 12 OS=Homo sapiens OX=9606 GN=PDE12 PE=1 SV=2	LKLHCTPGDGQR	Unmodified	461.24	24.1653	3	0.000000000000.0	6.66332	-0.217282	3.22302	24.1653	24.2339	91	0.0027	0.0034	25.73	24.785	2	246	257	25.73	1453: Scan 4835 (rt=24.1653) [\\qmcr.qmul.ac.uk\rfs\HAEMONC\Mass Spec Facility\MS Lab\Projects\2026\Ana_Levi\QE1_AnaLevi_Exp3_Sample1.raw]	PDE12(245-257, no_mod);	2850200	NA	100	PDE12;	Aldehyde_labelled	1	NA	HCC	JHH4	Aldehyde	Labelled
QE1_AnaLevi_Exp3_Sample1	44206	PLPR4_HUMAN	Phospholipid phosphatase-related protein type 4 OS=Homo sapiens OX=9606 GN=PLPPR4 PE=1 SV=1	SNIDSNEHHHHGITTIR	Unmodified	656.653	24.5034	3	0.00000000000000000.0	1.47437	-0.762607	0.271149	24.5034	25.9567	405.333	9.5e-05	0.000111667	40.21	39.48	3	688	704	40.21	1588: Scan 4991 (rt=24.5034) [\\qmcr.qmul.ac.uk\rfs\HAEMONC\Mass Spec Facility\MS Lab\Projects\2026\Ana_Levi\QE1_AnaLevi_Exp3_Sample1.raw]	PLPPR4(687-704, no_mod);	1269725	NA	100	PLPPR4;	Aldehyde_labelled	1	NA	HCC	JHH4	Aldehyde	Labelled
QE1_AnaLevi_Exp3_Sample1	50403	RL38_HUMAN	Large ribosomal subunit protein eL38 OS=Homo sapiens OX=9606 GN=RPL38 PE=1 SV=2	KIEEIKDFLLTAR	Unmodified	525.975	64.68	3	0.0000000000000.0	0.380976	-1.84138	-0.582046	64.68	76.7466	129.167	3.2e-07	0.00472639	64.89	41.23	6	4	16	64.89	19067: Scan 24476 (rt=64.68) [\\qmcr.qmul.ac.uk\rfs\HAEMONC\Mass Spec Facility\MS Lab\Projects\2026\Ana_Levi\QE1_AnaLevi_Exp3_Sample1.raw]	RPL38(3-16, no_mod);	71110240	NA	100	RPL38;	Aldehyde_labelled	1	NA	HCC	JHH4	Aldehyde	Labelled
QE1_AnaLevi_Exp3_Sample1	21244	GALK1_HUMAN	Galactokinase OS=Homo sapiens OX=9606 GN=GALK1 PE=1 SV=1	SLEPGTPR	Unmodified	428.729	29.4684	2	0.00000000.0	-1.28588	-1.28588	-1.28588	29.4684	29.4684	81	0.13	0.13	8.7	8.7	1	98	105	5.5	3682: Scan 7366 (rt=29.4684) [\\qmcr.qmul.ac.uk\rfs\HAEMONC\Mass Spec Facility\MS Lab\Projects\2026\Ana_Levi\QE1_AnaLevi_Exp3_Sample1.raw]	GALK1(97-105, no_mod);	4.39495e+06	NA	100	GALK1;	Aldehyde_labelled	1	NA	HCC	JHH4	Aldehyde	Labelled
QE1_AnaLevi_Exp3_Sample1	1564	ACPH_HUMAN	Acylamino-acid-releasing enzyme OS=Homo sapiens OX=9606 GN=APEH PE=1 SV=4	QLGENFSGIYCSLLPLGCWSADSQR	Unmodified	953.445	100.11	3	0.0000000000000000000000000.0	-0.874947	-0.874947	-0.874947	100.11	100.11	94	7.7e-06	7.7e-06	51.16	51.16	1	351	375	51.16	33541: Scan 40534 (rt=100.11) [\\qmcr.qmul.ac.uk\rfs\HAEMONC\Mass Spec Facility\MS Lab\Projects\2026\Ana_Levi\QE1_AnaLevi_Exp3_Sample1.raw]	APEH(350-375, no_mod);	424202	NA	100	APEH;	Aldehyde_labelled	1	NA	HCC	JHH4	Aldehyde	Labelled
QE1_AnaLevi_Exp3_Sample1	42022	PCKGM_HUMAN	Phosphoenolpyruvate carboxykinase [GTP], mitochondrial OS=Homo sapiens OX=9606 GN=PCK2 PE=1 SV=4	TVIVTPSQR	Unmodified	500.792	35.5957	2	0.000000000.0	-0.900386	-2.90124	-1.86747	35.5957	36.1661	748.667	0.022	0.0266667	16.62	15.8433	3	109	117	15.75	6340: Scan 10358 (rt=35.5957) [\\qmcr.qmul.ac.uk\rfs\HAEMONC\Mass Spec Facility\MS Lab\Projects\2026\Ana_Levi\QE1_AnaLevi_Exp3_Sample1.raw]	PCK2(108-117, no_mod);	28159865	NA	100	PCK2;	Aldehyde_labelled	1	NA	HCC	JHH4	Aldehyde	Labelled
QE1_AnaLevi_Exp3_Sample1	24527	HEMH_HUMAN	Ferrochelatase, mitochondrial OS=Homo sapiens OX=9606 GN=FECH PE=1 SV=2	ALADLVHSHIQSNELCSK	Unmodified	674.674	55.477	3	0.000000000000000000.0	0.890648	-2.12766	-0.544285	55.477	61.7026	116.833	3.6e-06	2.77e-05	54.41	47.85	6	380	397	54.41	15078: Scan 20067 (rt=55.477) [\\qmcr.qmul.ac.uk\rfs\HAEMONC\Mass Spec Facility\MS Lab\Projects\2026\Ana_Levi\QE1_AnaLevi_Exp3_Sample1.raw]	FECH(379-397, no_mod);	2.70741e+07	NA	100	FECH;	Aldehyde_labelled	1	NA	HCC	JHH4	Aldehyde	Labelled
QE1_AnaLevi_Exp3_Sample1	63408	TM237_HUMAN	Transmembrane protein 237 OS=Homo sapiens OX=9606 GN=TMEM237 PE=1 SV=2	KTQPAELQYANELGVEDEDIITDEQTTVEQQSVFTAPTGISQPVGK	3 Deamidated (NQ)	1252.62	86.1522	4	0.0000000000100000000000000000011000000000000000.0	9.76751	9.76751	9.76751	86.1522	86.1522	476	1.8e-06	1.8e-06	57.45	57.45	1	133	178	0	28096: Scan 34432 (rt=86.1522) [\\qmcr.qmul.ac.uk\rfs\HAEMONC\Mass Spec Facility\MS Lab\Projects\2026\Ana_Levi\QE1_AnaLevi_Exp3_Sample1.raw]	TMEM237(N143);TMEM237(Q162);TMEM237(Q163);	359980	NA	12.39	TMEM237;	Aldehyde_labelled	1	NA	HCC	JHH4	Aldehyde	Labelled
QE1_AnaLevi_Exp3_Sample1	40931	P3H3_HUMAN	Prolyl 3-hydroxylase 3 OS=Homo sapiens OX=9606 GN=P3H3 PE=1 SV=1	SFPVPDFLPNQLRR	Unmodified	562.643	75.4937	3	0.00000000000000.0	0.474804	0.474804	0.474804	75.4937	75.4937	97	0.003	0.003	25.3	25.3	1	308	321	25.3	23721: Scan 29587 (rt=75.4937) [\\qmcr.qmul.ac.uk\rfs\HAEMONC\Mass Spec Facility\MS Lab\Projects\2026\Ana_Levi\QE1_AnaLevi_Exp3_Sample1.raw]	P3H3(307-321, no_mod);	1173890	NA	100	P3H3;	Aldehyde_labelled	1	NA	HCC	JHH4	Aldehyde	Labelled
QE1_AnaLevi_Exp3_Sample1	41180	PA2G4_HUMAN	Proliferation-associated protein 2G4 OS=Homo sapiens OX=9606 GN=PA2G4 PE=1 SV=3	RFDAMPFTLR	Unmodified	418.553	65.7941	3	0.0000000000.0	0.0798315	-2.87393	-1.22408	65.7941	77.345	755.333	0.021	0.0586667	16.88	13.27	3	272	281	15.94	19556: Scan 25005 (rt=65.7941) [\\qmcr.qmul.ac.uk\rfs\HAEMONC\Mass Spec Facility\MS Lab\Projects\2026\Ana_Levi\QE1_AnaLevi_Exp3_Sample1.raw]	PA2G4(271-281, no_mod);	18210990	NA	100	PA2G4;	Aldehyde_labelled	1	NA	HCC	JHH4	Aldehyde	Labelled
QE1_AnaLevi_Exp3_Sample1	844	ABCF1_HUMAN	ATP-binding cassette sub-family F member 1 OS=Homo sapiens OX=9606 GN=ABCF1 PE=1 SV=2	LQGQLEQGDDTAAER	Unmodified	815.886	36.6562	2	0.000000000000000.0	0.122718	-2.45435	-1.13514	36.6562	43.0541	394.75	1.8e-06	2.55e-05	57.35	49.63	4	397	411	52.51	6793: Scan 10882 (rt=36.6562) [\\qmcr.qmul.ac.uk\rfs\HAEMONC\Mass Spec Facility\MS Lab\Projects\2026\Ana_Levi\QE1_AnaLevi_Exp3_Sample1.raw]	ABCF1(396-411, no_mod);	1.08321e+07	NA	100	ABCF1;	Aldehyde_labelled	1	NA	HCC	JHH4	Aldehyde	Labelled
QE1_AnaLevi_Exp3_Sample1	59403	SYIM_HUMAN	Isoleucine--tRNA ligase, mitochondrial OS=Homo sapiens OX=9606 GN=IARS2 PE=1 SV=2	IHFVPGWDCHGLPIEIK	Unmodified	505.263	72.5304	4	0.00000000000000000.0	0.198312	-1.33861	-0.570147	72.5304	83.7014	438	2.8e-05	7.9e-05	45.49	42.1	2	147	163	45.49	22457: Scan 28198 (rt=72.5304) [\\qmcr.qmul.ac.uk\rfs\HAEMONC\Mass Spec Facility\MS Lab\Projects\2026\Ana_Levi\QE1_AnaLevi_Exp3_Sample1.raw]	IARS2(146-163, no_mod);	15608115	NA	100	IARS2;	Aldehyde_labelled	1	NA	HCC	JHH4	Aldehyde	Labelled
QE1_AnaLevi_Exp3_Sample1	50655	RL9_HUMAN	Large ribosomal subunit protein uL6 OS=Homo sapiens OX=9606 GN=RPL9 PE=1 SV=1	KFLDGIYVSEK	Unmodified	649.853	55.634	2	0.00000000000.0	0.770599	-2.54298	-0.940131	55.634	66.4771	340.4	1.7e-05	0.002263	47.62	35.312	5	174	184	41.88	15147: Scan 20142 (rt=55.634) [\\qmcr.qmul.ac.uk\rfs\HAEMONC\Mass Spec Facility\MS Lab\Projects\2026\Ana_Levi\QE1_AnaLevi_Exp3_Sample1.raw]	RPL9(173-184, no_mod);	38263462	NA	100	RPL9;	Aldehyde_labelled	1	NA	HCC	JHH4	Aldehyde	Labelled
QE1_AnaLevi_Exp3_Sample1	6555	BIP_HUMAN	Endoplasmic reticulum chaperone BiP OS=Homo sapiens OX=9606 GN=HSPA5 PE=1 SV=2	MVNDAEKFAEEDKK	Unmodified	551.93	33.4398	3	0.00000000000000.0	-0.181513	-6.23196	-2.67732	33.4398	43.9373	2738	1.3e-05	0.00192825	48.75	35.06	4	541	554	48.75	5399: Scan 9307 (rt=33.4398) [\\qmcr.qmul.ac.uk\rfs\HAEMONC\Mass Spec Facility\MS Lab\Projects\2026\Ana_Levi\QE1_AnaLevi_Exp3_Sample1.raw]	HSPA5(540-554, no_mod);	1.94382e+07	NA	100	HSPA5;	Aldehyde_labelled	1	NA	HCC	JHH4	Aldehyde	Labelled
QE1_AnaLevi_Exp3_Sample1	12390	CTND1_HUMAN	Catenin delta-1 OS=Homo sapiens OX=9606 GN=CTNND1 PE=1 SV=1	GYELLFQPEVVR	Unmodified	725.391	78.6173	2	0.000000000000.0	1.44951	-0.828291	0.0966339	78.6173	87.6392	388.2	0.0001	0.00023	39.91	36.944	5	655	666	36.52	25038: Scan 31028 (rt=78.6173) [\\qmcr.qmul.ac.uk\rfs\HAEMONC\Mass Spec Facility\MS Lab\Projects\2026\Ana_Levi\QE1_AnaLevi_Exp3_Sample1.raw]	CTNND1(654-666, no_mod);	2.27433e+07	NA	100	CTNND1;	Aldehyde_labelled	1	NA	HCC	JHH4	Aldehyde	Labelled
QE1_AnaLevi_Exp3_Sample1	62322	TFR1_HUMAN	Transferrin receptor protein 1 OS=Homo sapiens OX=9606 GN=TFRC PE=1 SV=2	LVYLVENPGGYVAYSK	Unmodified	591.313	71.8258	3	0.0000000000000000.0	0.508211	-1.24229	-0.338807	71.8258	72.3684	1948	5.4e-07	0.00055691	62.67	46.88	4	209	224	62.67	22150: Scan 27861 (rt=71.8258) [\\qmcr.qmul.ac.uk\rfs\HAEMONC\Mass Spec Facility\MS Lab\Projects\2026\Ana_Levi\QE1_AnaLevi_Exp3_Sample1.raw]	TFRC(208-224, no_mod);	9897906	NA	100	TFRC;	Aldehyde_labelled	1	NA	HCC	JHH4	Aldehyde	Labelled
QE1_AnaLevi_Exp3_Sample1	25999	HS90A_HUMAN	Heat shock protein HSP 90-alpha OS=Homo sapiens OX=9606 GN=HSP90AA1 PE=1 SV=5	HGLEVIYMIEPIDEYCVQQLKEFEGK	Deamidated (NQ)	1056.86	89.393	3	0.00000000000000000010000000.0	8.42931	8.42931	8.42931	89.393	89.393	3878	1.3e-05	1.3e-05	48.93	48.93	1	514	539	0.25	29381: Scan 35865 (rt=89.393) [\\qmcr.qmul.ac.uk\rfs\HAEMONC\Mass Spec Facility\MS Lab\Projects\2026\Ana_Levi\QE1_AnaLevi_Exp3_Sample1.raw]	HSP90AA1(Q532);	514460	NA	51.46	HSP90AA1;	Aldehyde_labelled	1	NA	HCC	JHH4	Aldehyde	Labelled
QE1_AnaLevi_Exp3_Sample1	50298	RL3_HUMAN	Large ribosomal subunit protein uL3 OS=Homo sapiens OX=9606 GN=RPL3 PE=1 SV=2	TVFAEHISDECKR	Unmodified	531.257	34.7981	3	0.0000000000000.0	1.13155	1.13155	1.13155	34.7981	34.7981	475	0.037	0.037	14.33	14.33	1	104	116	14.33	5993: Scan 9968 (rt=34.7981) [\\qmcr.qmul.ac.uk\rfs\HAEMONC\Mass Spec Facility\MS Lab\Projects\2026\Ana_Levi\QE1_AnaLevi_Exp3_Sample1.raw]	RPL3(103-116, no_mod);	2452314	NA	100	RPL3;	Aldehyde_labelled	1	NA	HCC	JHH4	Aldehyde	Labelled
QE1_AnaLevi_Exp3_Sample1	611	AAAT_HUMAN	Neutral amino acid transporter B(0) OS=Homo sapiens OX=9606 GN=SLC1A5 PE=1 SV=2	CVEENNGVAKHISR	Unmodified	403.951	24.1727	4	0.00000000000000.0	0.0620433	-4.83937	-1.90266	24.1727	24.5745	1631.67	5.4e-05	8.6e-05	42.67	41.1467	3	363	376	42.67	1458: Scan 4840 (rt=24.1727) [\\qmcr.qmul.ac.uk\rfs\HAEMONC\Mass Spec Facility\MS Lab\Projects\2026\Ana_Levi\QE1_AnaLevi_Exp3_Sample1.raw]	SLC1A5(362-376, no_mod);	1.40199e+07	NA	100	SLC1A5;	Aldehyde_labelled	1	NA	HCC	JHH4	Aldehyde	Labelled
QE1_AnaLevi_Exp3_Sample1	6199	BASI_HUMAN	Basigin OS=Homo sapiens OX=9606 GN=BSG PE=1 SV=2	TEFKVDSDDQWGEYSCVFLPEPMGTANIQLHGPPR	Deamidated (NQ); Oxidation (M)	1010.21	79.1917	4	0.00000000010000000000003000000000000.0	0.916562	0.916562	0.916562	79.1917	79.1917	2161	2.5e-05	2.5e-05	46.1	46.1	1	188	222	11.72	25280: Scan 31290 (rt=79.1917) [\\qmcr.qmul.ac.uk\rfs\HAEMONC\Mass Spec Facility\MS Lab\Projects\2026\Ana_Levi\QE1_AnaLevi_Exp3_Sample1.raw]	BSG(Q197);BSG(M210);	5239145	NA	91.9	BSG;	Aldehyde_labelled	1	NA	HCC	JHH4	Aldehyde	Labelled
QE1_AnaLevi_Exp3_Sample1	57833	SRRM1_HUMAN	Serine/arginine repetitive matrix protein 1 OS=Homo sapiens OX=9606 GN=SRRM1 PE=1 SV=2	MAAADSVQQR	Unmodified	538.761	26.2646	2	0.0000000000.0	0.464897	-2.32448	-0.53928	26.2646	29.284	174.2	8.3e-05	0.000273	40.83	37.192	5	473	482	40.83	2324: Scan 5823 (rt=26.2646) [\\qmcr.qmul.ac.uk\rfs\HAEMONC\Mass Spec Facility\MS Lab\Projects\2026\Ana_Levi\QE1_AnaLevi_Exp3_Sample1.raw]	SRRM1(472-482, no_mod);	3512489	NA	100	SRRM1;	Aldehyde_labelled	1	NA	HCC	JHH4	Aldehyde	Labelled
QE1_AnaLevi_Exp3_Sample1	54675	SEC63_HUMAN	Translocation protein SEC63 homolog OS=Homo sapiens OX=9606 GN=SEC63 PE=1 SV=2	EYQEYNPYEVLNLDPGATVAEIKK	Unmodified	928.463	80.5835	3	0.000000000000000000000000.0	-0.503168	-0.503168	-0.503168	80.5835	80.5835	176	0.014	0.014	18.42	18.42	1	99	122	18.42	25836: Scan 31928 (rt=80.5835) [\\qmcr.qmul.ac.uk\rfs\HAEMONC\Mass Spec Facility\MS Lab\Projects\2026\Ana_Levi\QE1_AnaLevi_Exp3_Sample1.raw]	SEC63(98-122, no_mod);	926130	NA	100	SEC63;	Aldehyde_labelled	1	NA	HCC	JHH4	Aldehyde	Labelled
QE1_AnaLevi_Exp3_Sample1	12031	CSK21_HUMAN	Casein kinase II subunit alpha OS=Homo sapiens OX=9606 GN=CSNK2A1 PE=1 SV=1	FNDILGR	Unmodified	417.727	51.259	2	0.0000000.0	0	-0.839893	-0.559929	51.259	60.5708	250.667	0.0036	0.00833333	24.46	21.8767	3	269	275	7.99	13217: Scan 18009 (rt=51.259) [\\qmcr.qmul.ac.uk\rfs\HAEMONC\Mass Spec Facility\MS Lab\Projects\2026\Ana_Levi\QE1_AnaLevi_Exp3_Sample1.raw]	CSNK2A1(268-275, no_mod);	3.02247e+07	NA	100	CSNK2A1;	Aldehyde_labelled	1	NA	HCC	JHH4	Aldehyde	Labelled
QE1_AnaLevi_Exp3_Sample1	21873	GCSP_HUMAN	Glycine dehydrogenase (decarboxylating), mitochondrial OS=Homo sapiens OX=9606 GN=GLDC PE=1 SV=2	FGVPLGYGGPHAAFFAVR	Unmodified	621.661	76.357	3	0.000000000000000000.0	0.429654	-0.966722	-0.447556	76.357	77.0304	372.333	3.8e-08	4.53e-07	74.18	66.0467	3	320	337	74.18	24083: Scan 29985 (rt=76.357) [\\qmcr.qmul.ac.uk\rfs\HAEMONC\Mass Spec Facility\MS Lab\Projects\2026\Ana_Levi\QE1_AnaLevi_Exp3_Sample1.raw]	GLDC(319-337, no_mod);	24987589	NA	100	GLDC;	Aldehyde_labelled	1	NA	HCC	JHH4	Aldehyde	Labelled
QE1_AnaLevi_Exp3_Sample1	11303	COMT_HUMAN	Catechol O-methyltransferase OS=Homo sapiens OX=9606 GN=COMT PE=1 SV=2	YLPDTLLLEECGLLRK	Unmodified	645.021	79.0097	3	0.0000000000000000.0	3.77839	0	1.8892	79.0097	89.5563	411.5	2.1e-05	0.0001905	46.77	40.63	2	197	212	46.77	25204: Scan 31207 (rt=79.0097) [\\qmcr.qmul.ac.uk\rfs\HAEMONC\Mass Spec Facility\MS Lab\Projects\2026\Ana_Levi\QE1_AnaLevi_Exp3_Sample1.raw]	COMT(196-212, no_mod);	9.85824e+06	NA	100	COMT;	Aldehyde_labelled	1	NA	HCC	JHH4	Aldehyde	Labelled
QE1_AnaLevi_Exp3_Sample1	51398	ROBO2_HUMAN	Roundabout homolog 2 OS=Homo sapiens OX=9606 GN=ROBO2 PE=1 SV=2	QVQKELGDVLVR	Unmodified	692.401	47.7637	2	0.000000000000.0	0.506224	-0.506224	-0.144635	47.7637	48.3398	1952.67	6.4e-05	0.000838	41.94	33.77	3	629	640	38.63	11687: Scan 16307 (rt=47.7637) [\\qmcr.qmul.ac.uk\rfs\HAEMONC\Mass Spec Facility\MS Lab\Projects\2026\Ana_Levi\QE1_AnaLevi_Exp3_Sample1.raw]	ROBO2(628-640, no_mod);	16260478	NA	100	ROBO2;	Aldehyde_labelled	1	NA	HCC	JHH4	Aldehyde	Labelled
QE1_AnaLevi_Exp3_Sample1	37793	NECT3_HUMAN	Nectin-3 OS=Homo sapiens OX=9606 GN=NECTIN3 PE=1 SV=1	LDGQWPDGLLASDNTLHFVHPLTFNYSGVYICK	Deamidated (NQ)	945.459	93.5863	4	0.000000000000000000000000100000000.0	-1.48234	-1.87939	-1.68087	93.5863	94.0431	420	2.5e-05	0.0003425	46.06	38.925	2	307	339	34.47	31018: Scan 37698 (rt=93.5863) [\\qmcr.qmul.ac.uk\rfs\HAEMONC\Mass Spec Facility\MS Lab\Projects\2026\Ana_Levi\QE1_AnaLevi_Exp3_Sample1.raw]	NECTIN3(N331);	1656321	NA	99.96	NECTIN3;	Aldehyde_labelled	1	NA	HCC	JHH4	Aldehyde	Labelled
QE1_AnaLevi_Exp3_Sample1	12402	CTND1_HUMAN	Catenin delta-1 OS=Homo sapiens OX=9606 GN=CTNND1 PE=1 SV=1	QDVYGPQPQVR	Unmodified	643.828	40.4234	2	0.00000000000.0	0.155564	-0.0777822	0.0388911	40.4234	40.504	223.5	0.0011	0.0014	29.65	28.67	2	254	264	29.65	8450: Scan 12716 (rt=40.4234) [\\qmcr.qmul.ac.uk\rfs\HAEMONC\Mass Spec Facility\MS Lab\Projects\2026\Ana_Levi\QE1_AnaLevi_Exp3_Sample1.raw]	CTNND1(253-264, no_mod);	4.19812e+06	NA	100	CTNND1;	Aldehyde_labelled	1	NA	HCC	JHH4	Aldehyde	Labelled
QE1_AnaLevi_Exp3_Sample1	14466	DJB11_HUMAN	DnaJ homolog subfamily B member 11 OS=Homo sapiens OX=9606 GN=DNAJB11 PE=1 SV=1	FQMTQEVVCDECPNVK	Oxidation (M)	667.289	48.2082	3	0.0030000000000000.0	-1.60092	-1.60092	-1.60092	48.2082	48.2082	129	0.014	0.014	18.65	18.65	1	185	200	18.65	11879: Scan 16521 (rt=48.2082) [\\qmcr.qmul.ac.uk\rfs\HAEMONC\Mass Spec Facility\MS Lab\Projects\2026\Ana_Levi\QE1_AnaLevi_Exp3_Sample1.raw]	DNAJB11(M187);	2674600	NA	100	DNAJB11;	Aldehyde_labelled	1	NA	HCC	JHH4	Aldehyde	Labelled
QE1_AnaLevi_Exp3_Sample1	40104	OAT_HUMAN	Ornithine aminotransferase, mitochondrial OS=Homo sapiens OX=9606 GN=OAT PE=1 SV=1	GKGLLNAIVIK	Unmodified	375.916	57.6727	3	0.00000000000.0	-0.177821	-1.51148	-0.844649	57.6727	58.4208	244.5	0.0027	0.00335	25.71	24.84	2	373	383	20.7	16035: Scan 21127 (rt=57.6727) [\\qmcr.qmul.ac.uk\rfs\HAEMONC\Mass Spec Facility\MS Lab\Projects\2026\Ana_Levi\QE1_AnaLevi_Exp3_Sample1.raw]	OAT(372-383, no_mod);	1947464	NA	100	OAT;	Aldehyde_labelled	1	NA	HCC	JHH4	Aldehyde	Labelled
QE1_AnaLevi_Exp3_Sample1	29171	ITA7_HUMAN	Integrin alpha-7 OS=Homo sapiens OX=9606 GN=ITGA7 PE=1 SV=3	ENQWLGVSVR	Unmodified	594.312	61.3329	2	0.0000000000.0	0.337095	-1.34838	-0.505642	61.3329	61.8382	718	0.0038	0.0051	24.24	23.09	2	120	129	19.01	17611: Scan 22871 (rt=61.3329) [\\qmcr.qmul.ac.uk\rfs\HAEMONC\Mass Spec Facility\MS Lab\Projects\2026\Ana_Levi\QE1_AnaLevi_Exp3_Sample1.raw]	ITGA7(119-129, no_mod);	13645578	NA	100	ITGA7;	Aldehyde_labelled	1	NA	HCC	JHH4	Aldehyde	Labelled
QE1_AnaLevi_Exp3_Sample1	21530	GBB1_HUMAN	Guanine nucleotide-binding protein G(I)/G(S)/G(T) subunit beta-1 OS=Homo sapiens OX=9606 GN=GNB1 PE=1 SV=3	LLLAGYDDFNCNVWDALK	Deamidated (NQ)	1064.51	96.6356	2	0.000000000100000000.0	4.04326	4.04326	4.04326	96.6356	96.6356	635	0.005	0.005	23.05	23.05	1	284	301	5.99	32187: Scan 39019 (rt=96.6356) [\\qmcr.qmul.ac.uk\rfs\HAEMONC\Mass Spec Facility\MS Lab\Projects\2026\Ana_Levi\QE1_AnaLevi_Exp3_Sample1.raw]	GNB1(N293);	490107	NA	79.87	GNB1;	Aldehyde_labelled	1	NA	HCC	JHH4	Aldehyde	Labelled
QE1_AnaLevi_Exp3_Sample1	7018	C19L1_HUMAN	CWF19-like protein 1 OS=Homo sapiens OX=9606 GN=CWF19L1 PE=1 SV=2	QILAPVEESACQFFFDLNEK	Deamidated (NQ)	796.05	99.1671	3	0.00000000000100000000.0	2.97679	2.97679	2.97679	99.1671	99.1671	20	0.0092	0.0092	20.37	20.37	1	278	297	7.56	33172: Scan 40121 (rt=99.1671) [\\qmcr.qmul.ac.uk\rfs\HAEMONC\Mass Spec Facility\MS Lab\Projects\2026\Ana_Levi\QE1_AnaLevi_Exp3_Sample1.raw]	CWF19L1(Q289);	259019	NA	84.56	CWF19L1;	Aldehyde_labelled	1	NA	HCC	JHH4	Aldehyde	Labelled
QE1_AnaLevi_Exp3_Sample1	40356	OLA1_HUMAN	Obg-like ATPase 1 OS=Homo sapiens OX=9606 GN=OLA1 PE=1 SV=2	NYIVEDGDIIFFKFNTPQQPK	Unmodified	838.428	82.1198	3	0.000000000000000000000.0	-0.119414	-0.437852	-0.22556	82.1198	82.6374	287	7.1e-05	0.000467	41.5	35.0467	3	374	394	41.5	26468: Scan 32624 (rt=82.1198) [\\qmcr.qmul.ac.uk\rfs\HAEMONC\Mass Spec Facility\MS Lab\Projects\2026\Ana_Levi\QE1_AnaLevi_Exp3_Sample1.raw]	OLA1(373-394, no_mod);	6772021	NA	100	OLA1;	Aldehyde_labelled	1	NA	HCC	JHH4	Aldehyde	Labelled
QE1_AnaLevi_Exp3_Sample1	61979	TEN3_HUMAN	Teneurin-3 OS=Homo sapiens OX=9606 GN=TENM3 PE=1 SV=3	NCHGNGECVSGTCHCFPGFLGPDCSR	Unmodified	994.725	52.8022	3	0.00000000000000000000000000.0	-0.0335441	-0.0335441	-0.0335441	52.8022	52.8022	1635	1.8e-06	1.8e-06	57.39	57.39	1	521	546	57.39	13911: Scan 18778 (rt=52.8022) [\\qmcr.qmul.ac.uk\rfs\HAEMONC\Mass Spec Facility\MS Lab\Projects\2026\Ana_Levi\QE1_AnaLevi_Exp3_Sample1.raw]	TENM3(520-546, no_mod);	2551093	NA	100	TENM3;	Aldehyde_labelled	1	NA	HCC	JHH4	Aldehyde	Labelled
QE1_AnaLevi_Exp3_Sample1	59791	SYQ_HUMAN	Glutamine--tRNA ligase OS=Homo sapiens OX=9606 GN=QARS1 PE=1 SV=1	ILQLVATGAVR	Unmodified	570.858	60.8133	2	0.00000000000.0	0.263227	-3.07098	-1.40387	60.8133	61.2745	476	0.0063	0.0071	22.01	21.525	2	499	509	17.07	17388: Scan 22621 (rt=60.8133) [\\qmcr.qmul.ac.uk\rfs\HAEMONC\Mass Spec Facility\MS Lab\Projects\2026\Ana_Levi\QE1_AnaLevi_Exp3_Sample1.raw]	QARS1(498-509, no_mod);	7012504	NA	100	QARS1;	Aldehyde_labelled	1	NA	HCC	JHH4	Aldehyde	Labelled
QE1_AnaLevi_Exp3_Sample1	45821	PROF1_HUMAN	Profilin-1 OS=Homo sapiens OX=9606 GN=PFN1 PE=1 SV=2	TKSTGGAPTFNVTVTK	Unmodified	536.957	42.4177	3	0.0000000000000000.0	-0.559753	-1.30609	-0.932922	42.4177	52.8057	1021.5	0.00024	0.00092	36.27	32.15	2	90	105	36.27	9334: Scan 13712 (rt=42.4177) [\\qmcr.qmul.ac.uk\rfs\HAEMONC\Mass Spec Facility\MS Lab\Projects\2026\Ana_Levi\QE1_AnaLevi_Exp3_Sample1.raw]	PFN1(89-105, no_mod);	47962202	NA	100	PFN1;	Aldehyde_labelled	1	NA	HCC	JHH4	Aldehyde	Labelled
QE1_AnaLevi_Exp3_Sample1	53233	S12A2_HUMAN	Solute carrier family 12 member 2 OS=Homo sapiens OX=9606 GN=SLC12A2 PE=1 SV=1	LLRPSLAELHDELEK	Unmodified	588.328	60.5699	3	0.000000000000000.0	0.908078	-0.737814	0.0851323	60.5699	61.3188	1491.5	2.2e-06	6.1e-06	56.5	53.15	2	238	252	56.5	17282: Scan 22505 (rt=60.57) [\\qmcr.qmul.ac.uk\rfs\HAEMONC\Mass Spec Facility\MS Lab\Projects\2026\Ana_Levi\QE1_AnaLevi_Exp3_Sample1.raw]	SLC12A2(237-252, no_mod);	12356089	NA	100	SLC12A2;	Aldehyde_labelled	1	NA	HCC	JHH4	Aldehyde	Labelled
QE1_AnaLevi_Exp3_Sample1	13019	DCBD1_HUMAN	Discoidin, CUB and LCCL domain-containing protein 1 OS=Homo sapiens OX=9606 GN=DCBLD1 PE=1 SV=2	AVSALATESGHPDSQKPPTHPGTSDSYSAPR	Deamidated (NQ)	788.13	37.1955	4	0.0000000000000010000000000000000.0	6.63815	6.63815	6.63815	37.1955	37.1955	111	0.00012	0.00012	39.38	39.38	1	670	700	39.38	7035: Scan 11149 (rt=37.1955) [\\qmcr.qmul.ac.uk\rfs\HAEMONC\Mass Spec Facility\MS Lab\Projects\2026\Ana_Levi\QE1_AnaLevi_Exp3_Sample1.raw]	DCBLD1(Q684);	2.59028e+06	NA	100	DCBLD1;	Aldehyde_labelled	1	NA	HCC	JHH4	Aldehyde	Labelled
QE1_AnaLevi_Exp3_Sample1	7676	CALX_HUMAN	Calnexin OS=Homo sapiens OX=9606 GN=CANX PE=1 SV=2	CGEDYKLHFIFR	Unmodified	396.946	60.5469	4	0.000000000000.0	-0.189423	-1.95737	-1.22494	60.5469	72.525	567.6	1e-05	0.0002384	49.81	42.784	5	194	205	49.81	17272: Scan 22494 (rt=60.5469) [\\qmcr.qmul.ac.uk\rfs\HAEMONC\Mass Spec Facility\MS Lab\Projects\2026\Ana_Levi\QE1_AnaLevi_Exp3_Sample1.raw]	CANX(193-205, no_mod);	3.25133e+07	NA	100	CLGN; CANX;	Aldehyde_labelled	1	NA	HCC	JHH4	Aldehyde	Labelled
QE1_AnaLevi_Exp3_Sample1	32095	LDLR_HUMAN	Low-density lipoprotein receptor OS=Homo sapiens OX=9606 GN=LDLR PE=1 SV=1	TTEDEVHICHNQDGYSYPSR	Deamidated (NQ)	803.678	40.9843	3	0.00000000001000000000.0	6.81064	4.85881	5.83472	40.9843	41.4275	332	0.0088	0.0424	20.55	15.865	2	831	850	0.21	8700: Scan 12993 (rt=40.9843) [\\qmcr.qmul.ac.uk\rfs\HAEMONC\Mass Spec Facility\MS Lab\Projects\2026\Ana_Levi\QE1_AnaLevi_Exp3_Sample1.raw]	LDLR(N841);	2258488	NA	51.24	LDLR;	Aldehyde_labelled	1	NA	HCC	JHH4	Aldehyde	Labelled
QE1_AnaLevi_Exp3_Sample1	53237	S12A2_HUMAN	Solute carrier family 12 member 2 OS=Homo sapiens OX=9606 GN=SLC12A2 PE=1 SV=1	ITDNELELYKTK	Unmodified	733.889	47.6994	2	0.000000000000.0	-1.02336	-3.68408	-2.35372	47.6994	48.0402	1491.5	3.6e-07	3.28e-06	64.38	58.23	2	1134	1145	63.57	11659: Scan 16276 (rt=47.6994) [\\qmcr.qmul.ac.uk\rfs\HAEMONC\Mass Spec Facility\MS Lab\Projects\2026\Ana_Levi\QE1_AnaLevi_Exp3_Sample1.raw]	SLC12A2(1133-1145, no_mod);	4916833	NA	100	SLC12A2;	Aldehyde_labelled	1	NA	HCC	JHH4	Aldehyde	Labelled
QE1_AnaLevi_Exp3_Sample1	60895	TBB5_HUMAN	Tubulin beta chain OS=Homo sapiens OX=9606 GN=TUBB PE=1 SV=2	LTTPTYGDLNHLVSATMSGVTTCLRFPGQLNADLRK	Deamidated (NQ)	988.011	90.7568	4	0.000000000000000000000000000000100000.0	8.73863	5.01521	6.87692	90.7568	101.354	3796.5	0.0026	0.00275	25.9	25.615	8	217	252	0	29921: Scan 36468 (rt=90.7568) [\\qmcr.qmul.ac.uk\rfs\HAEMONC\Mass Spec Facility\MS Lab\Projects\2026\Ana_Levi\QE1_AnaLevi_Exp3_Sample1.raw]	TUBB(N247);	24503805	NA	49.94	TUBB2B; TUBB4B; TUBB4A; TUBB2A; TUBB;	Aldehyde_labelled	1	NA	HCC	JHH4	Aldehyde	Labelled
QE1_AnaLevi_Exp3_Sample1	10843	CNTP1_HUMAN	Contactin-associated protein 1 OS=Homo sapiens OX=9606 GN=CNTNAP1 PE=1 SV=1	LLNTAGGYPYSFWIGR	Unmodified	907.963	86.0988	2	0.0000000000000000.0	0.165388	-3.08724	-1.46093	86.0988	86.6305	36	0.00015	0.000265	38.17	36.21	2	682	697	38.17	28074: Scan 34408 (rt=86.0988) [\\qmcr.qmul.ac.uk\rfs\HAEMONC\Mass Spec Facility\MS Lab\Projects\2026\Ana_Levi\QE1_AnaLevi_Exp3_Sample1.raw]	CNTNAP1(681-697, no_mod);	1.23661e+06	NA	100	CNTNAP1;	Aldehyde_labelled	1	NA	HCC	JHH4	Aldehyde	Labelled
QE1_AnaLevi_Exp3_Sample1	50687	RLA0_HUMAN	Large ribosomal subunit protein uL10 OS=Homo sapiens OX=9606 GN=RPLP0 PE=1 SV=1	AIRGHLENNPALEK	Unmodified	521.286	31.0649	3	0.00000000000000.0	0.256273	-2.88307	-1.52162	31.0649	31.8013	695.5	1.6e-05	0.004184	48.04	34.405	4	64	77	48.04	4356: Scan 8132 (rt=31.0649) [\\qmcr.qmul.ac.uk\rfs\HAEMONC\Mass Spec Facility\MS Lab\Projects\2026\Ana_Levi\QE1_AnaLevi_Exp3_Sample1.raw]	RPLP0(63-77, no_mod);	8241128	NA	100	RPLP0;	Aldehyde_labelled	1	NA	HCC	JHH4	Aldehyde	Labelled
QE1_AnaLevi_Exp3_Sample1	2093	ADA17_HUMAN	Disintegrin and metalloproteinase domain-containing protein 17 OS=Homo sapiens OX=9606 GN=ADAM17 PE=1 SV=1	ILKSPQEVKPGEKHYNMAK	Oxidation (M)	554.049	25.002	4	0.0000000000000000300.0	-0.452045	-0.858886	-0.655466	25.002	25.3562	193.5	0.0019	0.0046	27.29	24.345	2	284	302	27.29	1790: Scan 5221 (rt=25.002) [\\qmcr.qmul.ac.uk\rfs\HAEMONC\Mass Spec Facility\MS Lab\Projects\2026\Ana_Levi\QE1_AnaLevi_Exp3_Sample1.raw]	ADAM17(M300);	1.91414e+06	NA	100	ADAM17;	Aldehyde_labelled	1	NA	HCC	JHH4	Aldehyde	Labelled
QE1_AnaLevi_Exp3_Sample1	4410	APEX1_HUMAN	DNA repair nuclease/redox regulator APEX1 OS=Homo sapiens OX=9606 GN=APEX1 PE=1 SV=2	GLDWVKEEAPDILCLQETK	Deamidated (NQ)	749.042	79.8903	3	0.0000000000000001000.0	2.62912	2.62912	2.62912	79.8903	79.8903	831	0.00033	0.00033	34.85	34.85	1	80	98	34.85	25550: Scan 31612 (rt=79.8903) [\\qmcr.qmul.ac.uk\rfs\HAEMONC\Mass Spec Facility\MS Lab\Projects\2026\Ana_Levi\QE1_AnaLevi_Exp3_Sample1.raw]	APEX1(Q95);	2.41144e+06	NA	100	APEX1;	Aldehyde_labelled	1	NA	HCC	JHH4	Aldehyde	Labelled
QE1_AnaLevi_Exp3_Sample1	17892	ENOA_HUMAN	Alpha-enolase OS=Homo sapiens OX=9606 GN=ENO1 PE=1 SV=2	LAMQEFMILPVGAANFR	Unmodified	954.495	96.428	2	0.00000000000000000.0	-1.57317	-2.20244	-1.8878	96.428	96.8678	2615.5	1.8e-06	0.0005009	57.51	43.73	2	163	179	57.51	32120: Scan 38938 (rt=96.428) [\\qmcr.qmul.ac.uk\rfs\HAEMONC\Mass Spec Facility\MS Lab\Projects\2026\Ana_Levi\QE1_AnaLevi_Exp3_Sample1.raw]	ENO1(162-179, no_mod);	2.13707e+06	NA	100	ENO1;	Aldehyde_labelled	1	NA	HCC	JHH4	Aldehyde	Labelled
QE1_AnaLevi_Exp3_Sample1	15948	E41L2_HUMAN	Band 4.1-like protein 2 OS=Homo sapiens OX=9606 GN=EPB41L2 PE=1 SV=1	GQVLFDKVCEHLNLLEK	Unmodified	511.274	68.7939	4	0.00000000000000000.0	-0.73491	-0.73491	-0.73491	68.7939	68.7939	446	6.8e-05	6.8e-05	41.68	41.68	1	240	256	41.68	20835: Scan 26421 (rt=68.7939) [\\qmcr.qmul.ac.uk\rfs\HAEMONC\Mass Spec Facility\MS Lab\Projects\2026\Ana_Levi\QE1_AnaLevi_Exp3_Sample1.raw]	EPB41L2(239-256, no_mod);	2.37863e+06	NA	100	EPB41L2;	Aldehyde_labelled	1	NA	HCC	JHH4	Aldehyde	Labelled
QE1_AnaLevi_Exp3_Sample1	60175	SYYC_HUMAN	Tyrosine--tRNA ligase, cytoplasmic OS=Homo sapiens OX=9606 GN=YARS1 PE=1 SV=4	GPAKNSEPEEVIPSRLDIR	Unmodified	527.533	50.9733	4	0.0000000000000000000.0	-1.47191	-1.85176	-1.66183	50.9733	51.5374	452	0.0026	0.0032	25.8	24.985	2	353	371	25.8	13090: Scan 17868 (rt=50.9733) [\\qmcr.qmul.ac.uk\rfs\HAEMONC\Mass Spec Facility\MS Lab\Projects\2026\Ana_Levi\QE1_AnaLevi_Exp3_Sample1.raw]	YARS1(352-371, no_mod);	8243273	NA	100	YARS1;	Aldehyde_labelled	1	NA	HCC	JHH4	Aldehyde	Labelled
QE1_AnaLevi_Exp3_Sample1	43770	PLBL2_HUMAN	Putative phospholipase B-like 2 OS=Homo sapiens OX=9606 GN=PLBD2 PE=1 SV=2	YNDFLHDPLSLCK	Unmodified	541.26	69.7876	3	0.0000000000000.0	-1.29569	-3.51687	-2.40628	69.7876	70.2479	79.5	0.00019	0.000595	37.11	33.46	2	481	493	37.11	21269: Scan 26896 (rt=69.7876) [\\qmcr.qmul.ac.uk\rfs\HAEMONC\Mass Spec Facility\MS Lab\Projects\2026\Ana_Levi\QE1_AnaLevi_Exp3_Sample1.raw]	PLBD2(480-493, no_mod);	4040550	NA	100	PLBD2;	Aldehyde_labelled	1	NA	HCC	JHH4	Aldehyde	Labelled
QE1_AnaLevi_Exp3_Sample1	22631	GNPI1_HUMAN	Glucosamine-6-phosphate isomerase 1 OS=Homo sapiens OX=9606 GN=GNPDA1 PE=1 SV=1	LVDPLYSIK	Unmodified	524.307	65.6566	2	0.000000000.0	0.764379	-2.86642	-0.987323	65.6566	75.6294	208	0.00035	0.000973333	34.54	31.5567	3	265	273	33.49	19494: Scan 24938 (rt=65.6566) [\\qmcr.qmul.ac.uk\rfs\HAEMONC\Mass Spec Facility\MS Lab\Projects\2026\Ana_Levi\QE1_AnaLevi_Exp3_Sample1.raw]	GNPDA1(264-273, no_mod);	34217177	NA	100	GNPDA1;	Aldehyde_labelled	1	NA	HCC	JHH4	Aldehyde	Labelled
QE1_AnaLevi_Exp3_Sample1	43407	PGRC1_HUMAN	Membrane-associated progesterone receptor component 1 OS=Homo sapiens OX=9606 GN=PGRMC1 PE=1 SV=3	KFYGPEGPYGVFAGR	Unmodified	548.943	62.2273	3	0.000000000000000.0	-1.33835	-2.67671	-2.15353	62.2273	72.725	183.2	3.3e-06	0.00029194	54.76	43.344	5	105	119	54.55	17995: Scan 23293 (rt=62.2273) [\\qmcr.qmul.ac.uk\rfs\HAEMONC\Mass Spec Facility\MS Lab\Projects\2026\Ana_Levi\QE1_AnaLevi_Exp3_Sample1.raw]	PGRMC1(104-119, no_mod);	36569445	NA	100	PGRMC1;	Aldehyde_labelled	1	NA	HCC	JHH4	Aldehyde	Labelled
QE1_AnaLevi_Exp3_Sample1	29074	ITA6_HUMAN	Integrin alpha-6 OS=Homo sapiens OX=9606 GN=ITGA6 PE=1 SV=5	AFIDVTAAAENIRLPNAGTQVR	2 Deamidated (NQ)	777.084	76.4061	3	0.0000000000100001000000.0	9.53523	9.53523	9.53523	76.4061	76.4061	1513	0.13	0.13	8.73	8.73	1	1016	1037	1.03	24105: Scan 30008 (rt=76.4061) [\\qmcr.qmul.ac.uk\rfs\HAEMONC\Mass Spec Facility\MS Lab\Projects\2026\Ana_Levi\QE1_AnaLevi_Exp3_Sample1.raw]	ITGA6(N1026);ITGA6(N1031);	3785155	NA	44.58	ITGA6;	Aldehyde_labelled	1	NA	HCC	JHH4	Aldehyde	Labelled
QE1_AnaLevi_Exp3_Sample1	7204	C99L2_HUMAN	CD99 antigen-like protein 2 OS=Homo sapiens OX=9606 GN=CD99L2 PE=1 SV=1	YSTLHTQSAEPPPPPEPARI	Unmodified	1094.55	50.3562	2	0.00000000000000000000.0	0.0914455	-1.92035	-0.914455	50.3562	50.804	226.5	5.3e-08	1.12e-07	72.77	70.23	2	243	262	72.77	12820: Scan 17568 (rt=50.3562) [\\qmcr.qmul.ac.uk\rfs\HAEMONC\Mass Spec Facility\MS Lab\Projects\2026\Ana_Levi\QE1_AnaLevi_Exp3_Sample1.raw]	CD99L2(242-262, no_mod);	8.5896e+06	NA	100	CD99L2;	Aldehyde_labelled	1	NA	HCC	JHH4	Aldehyde	Labelled
QE1_AnaLevi_Exp3_Sample1	20449	FPPS_HUMAN	Farnesyl pyrophosphate synthase OS=Homo sapiens OX=9606 GN=FDPS PE=1 SV=4	ATPEQYQILKENYGQKEAEK	Deamidated (NQ)	790.062	44.6302	3	0.00000010000000000000.0	1.81652	1.81652	1.81652	44.6302	44.6302	248	5.7e-05	5.7e-05	42.45	42.45	1	344	363	1.35	10316: Scan 14804 (rt=44.6302) [\\qmcr.qmul.ac.uk\rfs\HAEMONC\Mass Spec Facility\MS Lab\Projects\2026\Ana_Levi\QE1_AnaLevi_Exp3_Sample1.raw]	FDPS(Q350);	1.68327e+06	NA	33.45	FDPS;	Aldehyde_labelled	1	NA	HCC	JHH4	Aldehyde	Labelled
QE1_AnaLevi_Exp3_Sample1	64071	TPBG_HUMAN	Trophoblast glycoprotein OS=Homo sapiens OX=9606 GN=TPBG PE=1 SV=1	LTCAYPEKMR	Oxidation (M)	642.806	25.8326	2	0.0000000030.0	-1.40231	-1.71393	-1.55812	25.8326	25.9829	428	0.0071	0.01105	21.49	19.85	2	321	330	21.49	2135: Scan 5612 (rt=25.8326) [\\qmcr.qmul.ac.uk\rfs\HAEMONC\Mass Spec Facility\MS Lab\Projects\2026\Ana_Levi\QE1_AnaLevi_Exp3_Sample1.raw]	TPBG(M329);	992587	NA	100	TPBG;	Aldehyde_labelled	1	NA	HCC	JHH4	Aldehyde	Labelled
QE1_AnaLevi_Exp3_Sample1	10855	CNTP4_HUMAN	Contactin-associated protein-like 4 OS=Homo sapiens OX=9606 GN=CNTNAP4 PE=1 SV=3	IEVFGCAYR	Unmodified	557.77	58.7618	2	0.000000000.0	-1.79609	-1.79609	-1.79609	58.7618	58.7618	1413	0.001	0.001	29.79	29.79	1	172	180	29.79	16501: Scan 21649 (rt=58.7618) [\\qmcr.qmul.ac.uk\rfs\HAEMONC\Mass Spec Facility\MS Lab\Projects\2026\Ana_Levi\QE1_AnaLevi_Exp3_Sample1.raw]	CNTNAP4(171-180, no_mod);	4.91136e+06	NA	100	CNTNAP4;	Aldehyde_labelled	1	NA	HCC	JHH4	Aldehyde	Labelled
QE1_AnaLevi_Exp3_Sample1	5029	ASNS_HUMAN	Asparagine synthetase [glutamine-hydrolyzing] OS=Homo sapiens OX=9606 GN=ASNS PE=1 SV=4	VASVEMVKYHHCR	Unmodified	539.266	27.5386	3	0.0000000000000.0	-0.185784	-0.185784	-0.185784	27.5386	27.5386	1570	2.6e-06	2.6e-06	55.82	55.82	1	196	208	55.82	2877: Scan 6447 (rt=27.5386) [\\qmcr.qmul.ac.uk\rfs\HAEMONC\Mass Spec Facility\MS Lab\Projects\2026\Ana_Levi\QE1_AnaLevi_Exp3_Sample1.raw]	ASNS(195-208, no_mod);	1.7737e+06	NA	100	ASNS;	Aldehyde_labelled	1	NA	HCC	JHH4	Aldehyde	Labelled
QE1_AnaLevi_Exp3_Sample1	35761	MPRI_HUMAN	Cation-independent mannose-6-phosphate receptor OS=Homo sapiens OX=9606 GN=IGF2R PE=1 SV=3	YSDNWEAITGTGDPEHYLINVCK	Unmodified	894.741	79.1765	3	0.00000000000000000000000.0	-0.0372966	-4.4383	-2.12591	79.1765	97.193	1580.4	6.3e-07	2.2e-06	62	57.832	5	1387	1409	62	25273: Scan 31283 (rt=79.1765) [\\qmcr.qmul.ac.uk\rfs\HAEMONC\Mass Spec Facility\MS Lab\Projects\2026\Ana_Levi\QE1_AnaLevi_Exp3_Sample1.raw]	IGF2R(1386-1409, no_mod);	25035896	NA	100	IGF2R;	Aldehyde_labelled	1	NA	HCC	JHH4	Aldehyde	Labelled
QE1_AnaLevi_Exp3_Sample1	49860	RL10_HUMAN	Large ribosomal subunit protein uL16 OS=Homo sapiens OX=9606 GN=RPL10 PE=1 SV=5	SCGKDGFHIR	Unmodified	588.782	25.7356	2	0.0000000000.0	-1.70133	-1.70133	-1.70133	25.7356	25.7356	186	0.00013	0.00013	38.71	38.71	1	79	88	38.71	2093: Scan 5565 (rt=25.7356) [\\qmcr.qmul.ac.uk\rfs\HAEMONC\Mass Spec Facility\MS Lab\Projects\2026\Ana_Levi\QE1_AnaLevi_Exp3_Sample1.raw]	RPL10(78-88, no_mod);	253764	NA	100	RPL10;	Aldehyde_labelled	1	NA	HCC	JHH4	Aldehyde	Labelled
QE1_AnaLevi_Exp3_Sample1	10734	CNNM4_HUMAN	Metal transporter CNNM4 OS=Homo sapiens OX=9606 GN=CNNM4 PE=1 SV=3	LLKYPDVIQELK	Unmodified	486.957	66.8657	3	0.000000000000.0	1.09751	0.342971	0.720239	66.8657	67.314	479	2.6e-05	5.95e-05	45.77	43.035	2	578	589	45.77	20001: Scan 25502 (rt=66.8657) [\\qmcr.qmul.ac.uk\rfs\HAEMONC\Mass Spec Facility\MS Lab\Projects\2026\Ana_Levi\QE1_AnaLevi_Exp3_Sample1.raw]	CNNM4(577-589, no_mod);	3668238	NA	100	CNNM4;	Aldehyde_labelled	1	NA	HCC	JHH4	Aldehyde	Labelled
QE1_AnaLevi_Exp3_Sample1	19847	FKBP9_HUMAN	Peptidyl-prolyl cis-trans isomerase FKBP9 OS=Homo sapiens OX=9606 GN=FKBP9 PE=1 SV=2	FVPDECPR	Unmodified	510.233	36.2465	2	0.00000000.0	-2.25832	-2.25832	-2.25832	36.2465	36.2465	34	0.017	0.017	17.77	17.77	1	42	49	17.77	6619: Scan 10684 (rt=36.2465) [\\qmcr.qmul.ac.uk\rfs\HAEMONC\Mass Spec Facility\MS Lab\Projects\2026\Ana_Levi\QE1_AnaLevi_Exp3_Sample1.raw]	FKBP9(41-49, no_mod);	3.56717e+06	NA	100	FKBP9;	Aldehyde_labelled	1	NA	HCC	JHH4	Aldehyde	Labelled
QE1_AnaLevi_Exp3_Sample1	54108	SC22B_HUMAN	Vesicle-trafficking protein SEC22b OS=Homo sapiens OX=9606 GN=SEC22B PE=1 SV=5	KVPTVSRPYSFIEFDTFIQK	Unmodified	801.428	74.7393	3	0.00000000000000000000.0	-0.499736	-3.28993	-1.89483	74.7393	75.4245	118.5	0.0018	0.0032	27.38	25.36	2	102	121	27.38	23409: Scan 29246 (rt=74.7393) [\\qmcr.qmul.ac.uk\rfs\HAEMONC\Mass Spec Facility\MS Lab\Projects\2026\Ana_Levi\QE1_AnaLevi_Exp3_Sample1.raw]	SEC22B(101-121, no_mod);	3962486	NA	100	SEC22B;	Aldehyde_labelled	1	NA	HCC	JHH4	Aldehyde	Labelled
QE1_AnaLevi_Exp3_Sample1	23496	GSHR_HUMAN	Glutathione reductase, mitochondrial OS=Homo sapiens OX=9606 GN=GSR PE=1 SV=2	DLSLNKLGIQTDDKGHIIVDEFQNTNVK	Unmodified	789.418	72.7106	4	0.0000000000000000000000000000.0	3.29779	3.29779	3.29779	72.7106	72.7106	320	7.7e-05	7.7e-05	41.11	41.11	1	341	368	41.11	22537: Scan 28284 (rt=72.7106) [\\qmcr.qmul.ac.uk\rfs\HAEMONC\Mass Spec Facility\MS Lab\Projects\2026\Ana_Levi\QE1_AnaLevi_Exp3_Sample1.raw]	GSR(340-368, no_mod);	1797781	NA	100	GSR;	Aldehyde_labelled	1	NA	HCC	JHH4	Aldehyde	Labelled
QE1_AnaLevi_Exp3_Sample1	53627	S4A7_HUMAN	Sodium bicarbonate cotransporter 3 OS=Homo sapiens OX=9606 GN=SLC4A7 PE=1 SV=2	APQYHEIGR	Unmodified	535.772	26.3711	2	0.000000000.0	-0.093499	-3.08547	-1.77648	26.3711	26.8132	573.667	0.00018	0.00156333	37.46	31.7233	3	478	486	27.4	2373: Scan 5877 (rt=26.3711) [\\qmcr.qmul.ac.uk\rfs\HAEMONC\Mass Spec Facility\MS Lab\Projects\2026\Ana_Levi\QE1_AnaLevi_Exp3_Sample1.raw]	SLC4A7(477-486, no_mod);	3087012	NA	100	SLC4A7;	Aldehyde_labelled	1	NA	HCC	JHH4	Aldehyde	Labelled
QE1_AnaLevi_Exp3_Sample1	63467	TM9S3_HUMAN	Transmembrane 9 superfamily member 3 OS=Homo sapiens OX=9606 GN=TM9SF3 PE=1 SV=2	SISHYHETLGEALQGVELEFSGLDIK	Unmodified	718.864	88.8703	4	0.00000000000000000000000000.0	-0.696517	-0.696517	-0.696517	88.8703	88.8703	330	1.6e-08	1.6e-08	77.89	77.89	1	72	97	77.89	29175: Scan 35635 (rt=88.8703) [\\qmcr.qmul.ac.uk\rfs\HAEMONC\Mass Spec Facility\MS Lab\Projects\2026\Ana_Levi\QE1_AnaLevi_Exp3_Sample1.raw]	TM9SF3(71-97, no_mod);	2941435	NA	100	TM9SF3;	Aldehyde_labelled	1	NA	HCC	JHH4	Aldehyde	Labelled
QE1_AnaLevi_Exp3_Sample1	60068	SYVC_HUMAN	Valine--tRNA ligase OS=Homo sapiens OX=9606 GN=VARS1 PE=1 SV=4	DPGVITYDLPTPPGEKK	Unmodified	609.655	62.7125	3	0.00000000000000000.0	-1.31439	-1.31439	-1.31439	62.7125	62.7125	794	0.00011	0.00011	39.46	39.46	1	274	290	39.46	18211: Scan 23529 (rt=62.7125) [\\qmcr.qmul.ac.uk\rfs\HAEMONC\Mass Spec Facility\MS Lab\Projects\2026\Ana_Levi\QE1_AnaLevi_Exp3_Sample1.raw]	VARS1(273-290, no_mod);	2737833	NA	100	VARS1;	Aldehyde_labelled	1	NA	HCC	JHH4	Aldehyde	Labelled
QE1_AnaLevi_Exp3_Sample1	59703	SYNC_HUMAN	Asparagine--tRNA ligase, cytoplasmic OS=Homo sapiens OX=9606 GN=NARS1 PE=1 SV=1	LMTDTINEPILLCRFPVEIK	Deamidated (NQ)	801.764	84.743	3	0.00000010000000000000.0	4.87042	4.87042	4.87042	84.743	84.743	533	0.0002	0.0002	37.05	37.05	1	426	445	37.05	27532: Scan 33808 (rt=84.743) [\\qmcr.qmul.ac.uk\rfs\HAEMONC\Mass Spec Facility\MS Lab\Projects\2026\Ana_Levi\QE1_AnaLevi_Exp3_Sample1.raw]	NARS1(N432);	619066	NA	100	NARS1;	Aldehyde_labelled	1	NA	HCC	JHH4	Aldehyde	Labelled
QE1_AnaLevi_Exp3_Sample1	22527	GNA13_HUMAN	Guanine nucleotide-binding protein subunit alpha-13 OS=Homo sapiens OX=9606 GN=GNA13 PE=1 SV=2	DQQQKPLYHHFTTAINTENIR	Unmodified	639.325	48.785	4	0.000000000000000000000.0	-0.861639	-0.861639	-0.861639	48.785	48.785	140	0.0022	0.0022	26.54	26.54	1	336	356	26.54	12133: Scan 16802 (rt=48.785) [\\qmcr.qmul.ac.uk\rfs\HAEMONC\Mass Spec Facility\MS Lab\Projects\2026\Ana_Levi\QE1_AnaLevi_Exp3_Sample1.raw]	GNA13(335-356, no_mod);	2.20499e+06	NA	100	GNA13;	Aldehyde_labelled	1	NA	HCC	JHH4	Aldehyde	Labelled
QE1_AnaLevi_Exp3_Sample1	7584	CALR_HUMAN	Calreticulin OS=Homo sapiens OX=9606 GN=CALR PE=1 SV=1	HKSDFGKFVLSSGK	Unmodified	384.96	38.9303	4	0.00000000000000.0	1.75803	0	0.416718	38.9303	40.0268	875.2	0.00023	0.002118	36.45	29.91	5	42	55	27.08	7790: Scan 11983 (rt=38.9303) [\\qmcr.qmul.ac.uk\rfs\HAEMONC\Mass Spec Facility\MS Lab\Projects\2026\Ana_Levi\QE1_AnaLevi_Exp3_Sample1.raw]	CALR(41-55, no_mod);	5.88579e+07	NA	100	CALR;	Aldehyde_labelled	1	NA	HCC	JHH4	Aldehyde	Labelled
QE1_AnaLevi_Exp3_Sample1	8923	CDC37_HUMAN	Hsp90 co-chaperone Cdc37 OS=Homo sapiens OX=9606 GN=CDC37 PE=1 SV=1	CIDSGLWVPNSK	Unmodified	688.336	62.968	2	0.000000000000.0	-1.09118	-2.90981	-2.00049	62.968	63.4797	251.5	6.7e-05	0.0001285	41.72	39.47	2	336	347	41.72	18325: Scan 23656 (rt=62.968) [\\qmcr.qmul.ac.uk\rfs\HAEMONC\Mass Spec Facility\MS Lab\Projects\2026\Ana_Levi\QE1_AnaLevi_Exp3_Sample1.raw]	CDC37(335-347, no_mod);	11436316	NA	100	CDC37;	Aldehyde_labelled	1	NA	HCC	JHH4	Aldehyde	Labelled
QE1_AnaLevi_Exp3_Sample1	23745	GTR1_HUMAN	Solute carrier family 2, facilitated glucose transporter member 1 OS=Homo sapiens OX=9606 GN=SLC2A1 PE=1 SV=2	QGGASQSDKTPEELFHPLGADSQV	Gln->pyro-Glu (N-term Q)	827.722	75.4057	3	2.000000000000000000000000.0	0.201601	-2.25793	-1.02145	75.403	75.5974	355.333	0.00037	0.00115667	34.35	30.59	3	469	492	34.35	23684: Scan 29548 (rt=75.4057) [\\qmcr.qmul.ac.uk\rfs\HAEMONC\Mass Spec Facility\MS Lab\Projects\2026\Ana_Levi\QE1_AnaLevi_Exp3_Sample1.raw]	SLC2A1(N-term Q468);	7.2106e+06	NA	100	SLC2A1;	Aldehyde_labelled	1	NA	HCC	JHH4	Aldehyde	Labelled
QE1_AnaLevi_Exp3_Sample1	17912	ENOA_HUMAN	Alpha-enolase OS=Homo sapiens OX=9606 GN=ENO1 PE=1 SV=2	SFIKDYPVVSIEDPFDQDDWGAWQK	2 Deamidated (NQ)	996.467	92.9674	3	0.0000000000000000100000010.0	7.9361	7.9361	7.9361	92.9674	92.9674	3094	0.022	0.022	16.57	16.57	1	282	306	16.57	30773: Scan 37429 (rt=92.9674) [\\qmcr.qmul.ac.uk\rfs\HAEMONC\Mass Spec Facility\MS Lab\Projects\2026\Ana_Levi\QE1_AnaLevi_Exp3_Sample1.raw]	ENO1(Q298);ENO1(Q305);	760684	NA	100	ENO1;	Aldehyde_labelled	1	NA	HCC	JHH4	Aldehyde	Labelled
QE1_AnaLevi_Exp3_Sample1	18281	EPHA3_HUMAN	Ephrin type-A receptor 3 OS=Homo sapiens OX=9606 GN=EPHA3 PE=1 SV=2	DFLGEASIMGQFDHPNIIR	Unmodified	720.69	86.2461	3	0.0000000000000000000.0	1.20424	-0.231584	0.486326	86.2461	86.6008	1357	8.6e-07	2.73e-06	60.63	56.98	2	666	684	60.37	28134: Scan 34473 (rt=86.2461) [\\qmcr.qmul.ac.uk\rfs\HAEMONC\Mass Spec Facility\MS Lab\Projects\2026\Ana_Levi\QE1_AnaLevi_Exp3_Sample1.raw]	EPHA3(665-684, no_mod);	5.46564e+06	NA	100	EPHA3;	Aldehyde_labelled	1	NA	HCC	JHH4	Aldehyde	Labelled
QE1_AnaLevi_Exp3_Sample1	63596	TMM51_HUMAN	Transmembrane protein 51 OS=Homo sapiens OX=9606 GN=TMEM51 PE=1 SV=1	ADVEASPGNPPDRQNSK	Unmodified	594.618	24.824	3	0.00000000000000000.0	0.729995	-0.954609	-0.364997	24.7375	32.4196	85.5	6.8e-06	0.00031345	51.7	40.385	4	177	193	51.7	1717: Scan 5138 (rt=24.824) [\\qmcr.qmul.ac.uk\rfs\HAEMONC\Mass Spec Facility\MS Lab\Projects\2026\Ana_Levi\QE1_AnaLevi_Exp3_Sample1.raw]	TMEM51(176-193, no_mod);	3325476	NA	100	TMEM51;	Aldehyde_labelled	1	NA	HCC	JHH4	Aldehyde	Labelled
QE1_AnaLevi_Exp3_Sample1	44161	PLP2_HUMAN	Proteolipid protein 2 OS=Homo sapiens OX=9606 GN=PLP2 PE=1 SV=1	LSAPGCWAACTNFSR	Unmodified	849.377	64.7928	2	0.000000000000000.0	-1.47341	-6.30619	-3.30044	64.7928	65.131	66	3.5e-05	0.000145	44.58	39.72	3	7	21	44.58	19117: Scan 24530 (rt=64.7928) [\\qmcr.qmul.ac.uk\rfs\HAEMONC\Mass Spec Facility\MS Lab\Projects\2026\Ana_Levi\QE1_AnaLevi_Exp3_Sample1.raw]	PLP2(6-21, no_mod);	12489540	NA	100	PLP2;	Aldehyde_labelled	1	NA	HCC	JHH4	Aldehyde	Labelled
QE1_AnaLevi_Exp3_Sample1	8200	CBPD_HUMAN	Carboxypeptidase D OS=Homo sapiens OX=9606 GN=CPD PE=1 SV=2	LLNTTDVYLLPSLNPDGFER	Deamidated (NQ)	1139.58	96.0179	2	0.00100000000000000000.0	0.263487	-1.66875	-0.702632	96.0179	96.3462	181	2.6e-06	6.3e-06	55.93	52.895	2	170	189	35.93	31966: Scan 38761 (rt=96.0179) [\\qmcr.qmul.ac.uk\rfs\HAEMONC\Mass Spec Facility\MS Lab\Projects\2026\Ana_Levi\QE1_AnaLevi_Exp3_Sample1.raw]	CPD(N172);	856439	NA	99.98	CPD;	Aldehyde_labelled	1	NA	HCC	JHH4	Aldehyde	Labelled
QE1_AnaLevi_Exp3_Sample1	4191	ANXA6_HUMAN	Annexin A6 OS=Homo sapiens OX=9606 GN=ANXA6 PE=1 SV=3	TTGKPIEASIR	Unmodified	391.559	28.8316	3	0.00000000000.0	-0.341397	-0.768143	-0.469421	28.8316	41.6305	594.75	0.00079	0.0242975	31.05	21.0275	4	221	231	27.66	3436: Scan 7075 (rt=28.8316) [\\qmcr.qmul.ac.uk\rfs\HAEMONC\Mass Spec Facility\MS Lab\Projects\2026\Ana_Levi\QE1_AnaLevi_Exp3_Sample1.raw]	ANXA6(220-231, no_mod);	1.94393e+07	NA	100	ANXA6;	Aldehyde_labelled	1	NA	HCC	JHH4	Aldehyde	Labelled
QE1_AnaLevi_Exp3_Sample1	17675	EMAL4_HUMAN	Echinoderm microtubule-associated protein-like 4 OS=Homo sapiens OX=9606 GN=EML4 PE=1 SV=3	SHNSWENSDDSRNKLSK	Unmodified	501.734	23.5086	4	0.00000000000000000.0	-1.0984	-1.0984	-1.0984	23.5086	23.5086	98	0.018	0.018	17.43	17.43	1	181	197	17.43	1199: Scan 4539 (rt=23.5086) [\\qmcr.qmul.ac.uk\rfs\HAEMONC\Mass Spec Facility\MS Lab\Projects\2026\Ana_Levi\QE1_AnaLevi_Exp3_Sample1.raw]	EML4(180-197, no_mod);	894711	NA	100	EML4;	Aldehyde_labelled	1	NA	HCC	JHH4	Aldehyde	Labelled
QE1_AnaLevi_Exp3_Sample1	8809	CD36_HUMAN	Platelet glycoprotein 4 OS=Homo sapiens OX=9606 GN=CD36 PE=1 SV=2	SQVLQFFSSDICR	2 Deamidated (NQ)	794.876	80.0778	2	0.0100100000000.0	8.88064	8.88064	8.88064	80.0778	80.0778	1819	0.012	0.012	19.32	19.32	1	261	273	19.32	25629: Scan 31699 (rt=80.0778) [\\qmcr.qmul.ac.uk\rfs\HAEMONC\Mass Spec Facility\MS Lab\Projects\2026\Ana_Levi\QE1_AnaLevi_Exp3_Sample1.raw]	CD36(Q262);CD36(Q265);	1.04812e+06	NA	100	CD36;	Aldehyde_labelled	1	NA	HCC	JHH4	Aldehyde	Labelled
QE1_AnaLevi_Exp3_Sample1	18041	ENPL_HUMAN	Endoplasmin OS=Homo sapiens OX=9606 GN=HSP90B1 PE=1 SV=1	IKEDEDDKTVLDLAVVLFETATLR	Unmodified	684.119	105.122	4	0.000000000000000000000000.0	-0.475764	-1.06132	-0.756342	104.837	105.156	1894.67	0.00016	0.000273333	38.07	36.3167	3	701	724	38.07	34905: Scan 42382 (rt=105.122) [\\qmcr.qmul.ac.uk\rfs\HAEMONC\Mass Spec Facility\MS Lab\Projects\2026\Ana_Levi\QE1_AnaLevi_Exp3_Sample1.raw]	HSP90B1(700-724, no_mod);	3.48458e+06	NA	100	HSP90B1;	Aldehyde_labelled	1	NA	HCC	JHH4	Aldehyde	Labelled
QE1_AnaLevi_Exp3_Sample1	53641	S61A1_HUMAN	Protein transport protein Sec61 subunit alpha isoform 1 OS=Homo sapiens OX=9606 GN=SEC61A1 PE=1 SV=2	AIKFLEVIKPFCVILPEIQKPER	Unmodified	554.325	84.2881	5	0.00000000000000000000000.0	0.325311	0.325311	0.325311	84.2881	84.2881	149	0.001	0.001	29.96	29.96	1	2	24	29.96	27359: Scan 33606 (rt=84.2881) [\\qmcr.qmul.ac.uk\rfs\HAEMONC\Mass Spec Facility\MS Lab\Projects\2026\Ana_Levi\QE1_AnaLevi_Exp3_Sample1.raw]	SEC61A1(1-24, no_mod);	2186145	NA	100	SEC61A1;	Aldehyde_labelled	1	NA	HCC	JHH4	Aldehyde	Labelled
QE1_AnaLevi_Exp3_Sample1	27887	IF5A1_HUMAN	Eukaryotic translation initiation factor 5A-1 OS=Homo sapiens OX=9606 GN=EIF5A PE=1 SV=2	NGFVVLK	Unmodified	776.465	50.3096	1	0.0000000.0	-1.54747	-1.54747	-1.54747	50.3096	50.3096	540	0.0011	0.0011	29.42	29.42	1	28	34	26.99	12800: Scan 17546 (rt=50.3096) [\\qmcr.qmul.ac.uk\rfs\HAEMONC\Mass Spec Facility\MS Lab\Projects\2026\Ana_Levi\QE1_AnaLevi_Exp3_Sample1.raw]	EIF5A(27-34, no_mod);	5492988	NA	100	EIF5A;	Aldehyde_labelled	1	NA	HCC	JHH4	Aldehyde	Labelled
QE1_AnaLevi_Exp3_Sample1	18776	ETFD_HUMAN	Electron transfer flavoprotein-ubiquinone oxidoreductase, mitochondrial OS=Homo sapiens OX=9606 GN=ETFDH PE=1 SV=2	ALNEGGFQSIPK	Unmodified	630.831	52.1558	2	0.000000000000.0	-3.01671	-3.01671	-3.01671	52.1558	52.1558	15	0.032	0.032	15.01	15.01	1	365	376	15.01	13621: Scan 18455 (rt=52.1558) [\\qmcr.qmul.ac.uk\rfs\HAEMONC\Mass Spec Facility\MS Lab\Projects\2026\Ana_Levi\QE1_AnaLevi_Exp3_Sample1.raw]	ETFDH(364-376, no_mod);	2.36901e+06	NA	100	ETFDH;	Aldehyde_labelled	1	NA	HCC	JHH4	Aldehyde	Labelled
QE1_AnaLevi_Exp3_Sample1	22424	GLYM_HUMAN	Serine hydroxymethyltransferase, mitochondrial OS=Homo sapiens OX=9606 GN=SHMT2 PE=1 SV=3	AALEALGSCLNNKYSEGYPGK	Unmodified	748.029	60.6285	3	0.000000000000000000000.0	-1.65099	-5.80079	-3.1235	60.6285	73.6458	924.667	4.5e-06	8.07e-06	53.47	51.25	3	83	103	53.47	17306: Scan 22531 (rt=60.6284) [\\qmcr.qmul.ac.uk\rfs\HAEMONC\Mass Spec Facility\MS Lab\Projects\2026\Ana_Levi\QE1_AnaLevi_Exp3_Sample1.raw]	SHMT2(82-103, no_mod);	8.59264e+06	NA	100	SHMT2;	Aldehyde_labelled	1	NA	HCC	JHH4	Aldehyde	Labelled
QE1_AnaLevi_Exp3_Sample1	32263	LIN7A_HUMAN	Protein lin-7 homolog A OS=Homo sapiens OX=9606 GN=LIN7A PE=1 SV=2	ATVAAFAASEGHSHPR	Unmodified	536.934	31.7002	3	0.0000000000000000.0	-0.124395	-1.30615	-0.653074	31.7002	45.1324	92.25	1.5e-09	4.56e-08	88.36	77.2075	4	92	107	88.36	4640: Scan 8448 (rt=31.7002) [\\qmcr.qmul.ac.uk\rfs\HAEMONC\Mass Spec Facility\MS Lab\Projects\2026\Ana_Levi\QE1_AnaLevi_Exp3_Sample1.raw]	LIN7A(91-107, no_mod);	10596404	NA	100	LIN7A; LIN7C;	Aldehyde_labelled	1	NA	HCC	JHH4	Aldehyde	Labelled
QE1_AnaLevi_Exp3_Sample1	9303	CH60_HUMAN	60 kDa heat shock protein, mitochondrial OS=Homo sapiens OX=9606 GN=HSPD1 PE=1 SV=2	GANPVEIRR	Unmodified	506.288	27.1846	2	0.000000000.0	0.296864	-1.68223	-0.316655	27.1846	42.5832	2022.4	0.0016	0.01644	28.05	20.085	10	134	142	21.61	2718: Scan 6267 (rt=27.1846) [\\qmcr.qmul.ac.uk\rfs\HAEMONC\Mass Spec Facility\MS Lab\Projects\2026\Ana_Levi\QE1_AnaLevi_Exp3_Sample1.raw]	HSPD1(133-142, no_mod);	9.2242e+07	NA	100	HSPD1;	Aldehyde_labelled	1	NA	HCC	JHH4	Aldehyde	Labelled
QE1_AnaLevi_Exp3_Sample1	61788	TCPZ_HUMAN	T-complex protein 1 subunit zeta OS=Homo sapiens OX=9606 GN=CCT6A PE=1 SV=3	HKSETDTSLIR	Unmodified	643.838	24.2818	2	0.00000000000.0	2.33343	-4.51129	-1.08893	24.2818	24.9679	605	0.0028	0.016125	25.52	19.5125	4	198	208	17.47	1504: Scan 4892 (rt=24.2818) [\\qmcr.qmul.ac.uk\rfs\HAEMONC\Mass Spec Facility\MS Lab\Projects\2026\Ana_Levi\QE1_AnaLevi_Exp3_Sample1.raw]	CCT6A(197-208, no_mod);	1872114	NA	100	CCT6A;	Aldehyde_labelled	1	NA	HCC	JHH4	Aldehyde	Labelled
QE1_AnaLevi_Exp3_Sample1	23761	GTR1_HUMAN	Solute carrier family 2, facilitated glucose transporter member 1 OS=Homo sapiens OX=9606 GN=SLC2A1 PE=1 SV=2	GRTFDEIASGFR	Unmodified	678.338	57.1672	2	0.000000000000.0	-0.369095	-1.47638	-0.922739	57.1672	57.7839	434	3.7e-07	2.54e-06	64.34	58.82	2	457	468	59.8	15816: Scan 20886 (rt=57.1672) [\\qmcr.qmul.ac.uk\rfs\HAEMONC\Mass Spec Facility\MS Lab\Projects\2026\Ana_Levi\QE1_AnaLevi_Exp3_Sample1.raw]	SLC2A1(456-468, no_mod);	17495457	NA	100	SLC2A1;	Aldehyde_labelled	1	NA	HCC	JHH4	Aldehyde	Labelled
QE1_AnaLevi_Exp3_Sample1	14657	DNJA2_HUMAN	DnaJ homolog subfamily A member 2 OS=Homo sapiens OX=9606 GN=DNAJA2 PE=1 SV=1	IGLVEALCGFQFTFK	Unmodified	865.453	100.403	2	0.000000000000000.0	0.115681	0.115681	0.115681	100.403	100.403	268	0.0024	0.0024	26.2	26.2	1	273	287	26.2	33654: Scan 40664 (rt=100.403) [\\qmcr.qmul.ac.uk\rfs\HAEMONC\Mass Spec Facility\MS Lab\Projects\2026\Ana_Levi\QE1_AnaLevi_Exp3_Sample1.raw]	DNAJA2(272-287, no_mod);	183816	NA	100	DNAJA2;	Aldehyde_labelled	1	NA	HCC	JHH4	Aldehyde	Labelled
QE1_AnaLevi_Exp3_Sample1	1650	ACTB_HUMAN	Actin, cytoplasmic 1 OS=Homo sapiens OX=9606 GN=ACTB PE=1 SV=1	DLTDYLMK	Unmodified	998.484	75.1639	1	0.00000000.0	-2.30581	-2.30581	-2.30581	75.1639	75.1639	1219.67	8.8e-05	8.8e-05	40.54	40.54	3	184	191	21.07	23587: Scan 29441 (rt=75.1639) [\\qmcr.qmul.ac.uk\rfs\HAEMONC\Mass Spec Facility\MS Lab\Projects\2026\Ana_Levi\QE1_AnaLevi_Exp3_Sample1.raw]	ACTB(183-191, no_mod);	5.53867e+06	NA	100	ACTB; ACTBL2; ACTC1;	Aldehyde_labelled	1	NA	HCC	JHH4	Aldehyde	Labelled
QE1_AnaLevi_Exp3_Sample1	13923	DESP_HUMAN	Desmoplakin OS=Homo sapiens OX=9606 GN=DSP PE=1 SV=3	AELIVQPELK	Unmodified	570.337	58.7219	2	0.0000000000.0	-0.70258	-0.878226	-0.790403	58.7219	59.2297	61	0.024	0.0455	16.21	13.965	2	85	94	16.21	16479: Scan 21626 (rt=58.7219) [\\qmcr.qmul.ac.uk\rfs\HAEMONC\Mass Spec Facility\MS Lab\Projects\2026\Ana_Levi\QE1_AnaLevi_Exp3_Sample1.raw]	DSP(84-94, no_mod);	2.58984e+06	NA	100	DSP;	Aldehyde_labelled	1	NA	HCC	JHH4	Aldehyde	Labelled
QE1_AnaLevi_Exp3_Sample1	10889	CNTP4_HUMAN	Contactin-associated protein-like 4 OS=Homo sapiens OX=9606 GN=CNTNAP4 PE=1 SV=3	LPSTSTLVNLTLGSLLDDQHWHSVLIQR	2 Deamidated (NQ)	787.173	100.959	4	0.0000000010000000001000000000.0	5.88302	5.88302	5.88302	100.959	100.959	1413	9.3e-09	9.3e-09	80.32	80.32	1	252	279	31.78	33857: Scan 40904 (rt=100.959) [\\qmcr.qmul.ac.uk\rfs\HAEMONC\Mass Spec Facility\MS Lab\Projects\2026\Ana_Levi\QE1_AnaLevi_Exp3_Sample1.raw]	CNTNAP4(N260);CNTNAP4(Q270);	627855	NA	99.93	CNTNAP4;	Aldehyde_labelled	1	NA	HCC	JHH4	Aldehyde	Labelled
QE1_AnaLevi_Exp3_Sample1	8705	CD166_HUMAN	CD166 antigen OS=Homo sapiens OX=9606 GN=ALCAM PE=1 SV=2	IIISPEENVTLTCTAENQLER	Deamidated (NQ)	811.071	78.0899	3	0.000000010000000000000.0	-0.822979	-1.35792	-1.11102	77.6124	78.0899	4141.67	2e-07	7.11e-05	66.95	50.89	3	473	493	8.9	24817: Scan 30786 (rt=78.0899) [\\qmcr.qmul.ac.uk\rfs\HAEMONC\Mass Spec Facility\MS Lab\Projects\2026\Ana_Levi\QE1_AnaLevi_Exp3_Sample1.raw]	ALCAM(N480);	6.8742e+07	NA	99.44	ALCAM;	Aldehyde_labelled	1	NA	HCC	JHH4	Aldehyde	Labelled
QE1_AnaLevi_Exp3_Sample1	24743	HLAC_HUMAN	HLA class I histocompatibility antigen, C alpha chain OS=Homo sapiens OX=9606 GN=HLA-C PE=1 SV=3	DGEDQTQDTELVETRPAGDGTFQK	Deamidated (NQ)	1319.6	52.9882	2	0.000000100000000000000000.0	5.4604	5.4604	5.4604	52.9882	52.9882	520	1.1e-07	1.1e-07	69.47	69.47	3	244	267	2.64	13992: Scan 18867 (rt=52.9882) [\\qmcr.qmul.ac.uk\rfs\HAEMONC\Mass Spec Facility\MS Lab\Projects\2026\Ana_Levi\QE1_AnaLevi_Exp3_Sample1.raw]	HLA-C(Q250);	7117266	NA	64.63	HLA-A; HLA-H; HLA-C;	Aldehyde_labelled	1	NA	HCC	JHH4	Aldehyde	Labelled
QE1_AnaLevi_Exp3_Sample1	49891	RL11_HUMAN	Large ribosomal subunit protein uL5 OS=Homo sapiens OX=9606 GN=RPL11 PE=1 SV=2	KLCLNICVGESGDRLTR	Unmodified	664.345	54.2438	3	0.00000000000000000.0	2.06029	2.06029	2.06029	54.2438	54.2438	257	6.6e-05	6.6e-05	41.8	41.8	1	19	35	41.8	14545: Scan 19477 (rt=54.2438) [\\qmcr.qmul.ac.uk\rfs\HAEMONC\Mass Spec Facility\MS Lab\Projects\2026\Ana_Levi\QE1_AnaLevi_Exp3_Sample1.raw]	RPL11(18-35, no_mod);	2960104	NA	100	RPL11;	Aldehyde_labelled	1	NA	HCC	JHH4	Aldehyde	Labelled
QE1_AnaLevi_Exp3_Sample1	40904	P3H1_HUMAN	Prolyl 3-hydroxylase 1 OS=Homo sapiens OX=9606 GN=P3H1 PE=1 SV=2	EADFKDLETQPHMQEFR	Oxidation (M)	712.993	48.7079	3	0.00000000000030000.0	-1.0768	-1.0768	-1.0768	48.7079	48.7079	553	0.0071	0.0071	21.51	21.51	1	194	210	21.51	12101: Scan 16765 (rt=48.7079) [\\qmcr.qmul.ac.uk\rfs\HAEMONC\Mass Spec Facility\MS Lab\Projects\2026\Ana_Levi\QE1_AnaLevi_Exp3_Sample1.raw]	P3H1(M206);	2030865	NA	100	P3H1;	Aldehyde_labelled	1	NA	HCC	JHH4	Aldehyde	Labelled
QE1_AnaLevi_Exp3_Sample1	35801	MPRI_HUMAN	Cation-independent mannose-6-phosphate receptor OS=Homo sapiens OX=9606 GN=IGF2R PE=1 SV=3	LSSDVCPTSDKSKVVSSCQEK	Unmodified	586.03	31.5682	4	0.000000000000000000000.0	-1.5384	-1.83753	-1.68797	31.5682	31.9476	2685	0.0026	0.0032	25.81	25.035	2	1265	1285	25.81	4579: Scan 8381 (rt=31.5682) [\\qmcr.qmul.ac.uk\rfs\HAEMONC\Mass Spec Facility\MS Lab\Projects\2026\Ana_Levi\QE1_AnaLevi_Exp3_Sample1.raw]	IGF2R(1264-1285, no_mod);	2267275	NA	100	IGF2R;	Aldehyde_labelled	1	NA	HCC	JHH4	Aldehyde	Labelled
QE1_AnaLevi_Exp3_Sample1	4455	API5_HUMAN	Apoptosis inhibitor 5 OS=Homo sapiens OX=9606 GN=API5 PE=1 SV=3	TLPDEVLTKEVEELILTESK	Unmodified	762.749	99.1224	3	0.00000000000000000000.0	0.525112	0.525112	0.525112	99.1224	99.1224	113	0.00053	0.00053	32.74	32.74	1	161	180	32.74	33153: Scan 40101 (rt=99.1224) [\\qmcr.qmul.ac.uk\rfs\HAEMONC\Mass Spec Facility\MS Lab\Projects\2026\Ana_Levi\QE1_AnaLevi_Exp3_Sample1.raw]	API5(160-180, no_mod);	587249	NA	100	API5;	Aldehyde_labelled	1	NA	HCC	JHH4	Aldehyde	Labelled
QE1_AnaLevi_Exp3_Sample1	47707	PYGB_HUMAN	Glycogen phosphorylase, brain form OS=Homo sapiens OX=9606 GN=PYGB PE=1 SV=5	HLDHVAALFPGDVDR	Unmodified	554.617	56.8393	3	0.000000000000000.0	-1.02358	-1.32464	-1.17411	56.8393	57.507	325	1.2e-06	0.0001056	59.11	47.98	2	411	425	59.11	15672: Scan 20725 (rt=56.8393) [\\qmcr.qmul.ac.uk\rfs\HAEMONC\Mass Spec Facility\MS Lab\Projects\2026\Ana_Levi\QE1_AnaLevi_Exp3_Sample1.raw]	PYGB(410-425, no_mod);	9820280	NA	100	PYGB;	Aldehyde_labelled	1	NA	HCC	JHH4	Aldehyde	Labelled
QE1_AnaLevi_Exp3_Sample1	17577	ELFN1_HUMAN	Protein ELFN1 OS=Homo sapiens OX=9606 GN=ELFN1 PE=1 SV=2	DLAYSQLSPQYHSLSYSSSPEYTCR	Unmodified	980.443	66.8009	3	0.0000000000000000000000000.0	0.340332	-1.15713	-0.589909	66.8009	70.1207	403	1.5e-09	3.52e-08	88.18	80.6467	3	747	771	88.18	19974: Scan 25471 (rt=66.8009) [\\qmcr.qmul.ac.uk\rfs\HAEMONC\Mass Spec Facility\MS Lab\Projects\2026\Ana_Levi\QE1_AnaLevi_Exp3_Sample1.raw]	ELFN1(746-771, no_mod);	8.02948e+06	NA	100	ELFN1;	Aldehyde_labelled	1	NA	HCC	JHH4	Aldehyde	Labelled
QE1_AnaLevi_Exp3_Sample1	29486	ITB1_HUMAN	Integrin beta-1 OS=Homo sapiens OX=9606 GN=ITGB1 PE=1 SV=2	LRNPCTSEQNCTSPFSYK	2 Deamidated (NQ)	1095.98	47.8573	2	0.001000001000000000.0	8.72172	8.72172	8.72172	47.8573	47.8573	5026	1.5e-06	1.5e-06	58.18	58.18	1	203	220	0.31	11729: Scan 16353 (rt=47.8573) [\\qmcr.qmul.ac.uk\rfs\HAEMONC\Mass Spec Facility\MS Lab\Projects\2026\Ana_Levi\QE1_AnaLevi_Exp3_Sample1.raw]	ITGB1(N205);ITGB1(Q211);	3132590	NA	51.51	ITGB1;	Aldehyde_labelled	1	NA	HCC	JHH4	Aldehyde	Labelled
QE1_AnaLevi_Exp3_Sample1	1541	ACOT1_HUMAN	Acyl-coenzyme A thioesterase 1 OS=Homo sapiens OX=9606 GN=ACOT1 PE=1 SV=1	TPLAVELEVLDGHDPDPGR	Unmodified	677.344	74.5384	3	0.0000000000000000000.0	0.29571	-1.87283	-0.798418	74.5384	83.8177	252.6	3.7e-07	5.69e-06	64.28	56.302	5	100	118	64.28	23321: Scan 29150 (rt=74.5384) [\\qmcr.qmul.ac.uk\rfs\HAEMONC\Mass Spec Facility\MS Lab\Projects\2026\Ana_Levi\QE1_AnaLevi_Exp3_Sample1.raw]	ACOT1(99-118, no_mod);	4.99144e+07	NA	100	ACOT1; ACOT2;	Aldehyde_labelled	1	NA	HCC	JHH4	Aldehyde	Labelled
QE1_AnaLevi_Exp3_Sample1	54031	SATT_HUMAN	Neutral amino acid transporter A OS=Homo sapiens OX=9606 GN=SLC1A4 PE=1 SV=1	SEEETSPLVTHQNPAGPVASAPELESK	Unmodified	701.844	56.2225	4	0.000000000000000000000000000.0	-0.749103	-2.6397	-1.54577	56.2225	56.5378	1128.33	5.4e-06	0.0008418	52.64	39.3367	3	502	528	52.64	15407: Scan 20426 (rt=56.2225) [\\qmcr.qmul.ac.uk\rfs\HAEMONC\Mass Spec Facility\MS Lab\Projects\2026\Ana_Levi\QE1_AnaLevi_Exp3_Sample1.raw]	SLC1A4(501-528, no_mod);	8356152	NA	100	SLC1A4;	Aldehyde_labelled	1	NA	HCC	JHH4	Aldehyde	Labelled
QE1_AnaLevi_Exp3_Sample1	45039	PPOX_HUMAN	Protoporphyrinogen oxidase OS=Homo sapiens OX=9606 GN=PPOX PE=1 SV=1	SILLGLLLGAGR	Unmodified	591.882	97.0231	2	0.000000000000.0	0.0846203	-0.761583	-0.338481	97.0231	97.6941	34.5	0.00032	0.000355	34.89	34.465	2	196	207	34.89	32336: Scan 39186 (rt=97.0231) [\\qmcr.qmul.ac.uk\rfs\HAEMONC\Mass Spec Facility\MS Lab\Projects\2026\Ana_Levi\QE1_AnaLevi_Exp3_Sample1.raw]	PPOX(195-207, no_mod);	960637	NA	100	PPOX;	Aldehyde_labelled	1	NA	HCC	JHH4	Aldehyde	Labelled
QE1_AnaLevi_Exp3_Sample1	44309	PLXB2_HUMAN	Plexin-B2 OS=Homo sapiens OX=9606 GN=PLXNB2 PE=1 SV=3	RAQGEVQLTVSPLPALSEEDELLCLFGESPPHPAR	Unmodified	961.49	92.6889	4	0.00000000000000000000000000000000000.0	-0.208229	-0.442486	-0.325357	92.6889	93.2081	1409	4.4e-07	7.02e-05	63.55	50.975	2	532	566	63.55	30669: Scan 37311 (rt=92.6889) [\\qmcr.qmul.ac.uk\rfs\HAEMONC\Mass Spec Facility\MS Lab\Projects\2026\Ana_Levi\QE1_AnaLevi_Exp3_Sample1.raw]	PLXNB2(531-566, no_mod);	1799969	NA	100	PLXNB2;	Aldehyde_labelled	1	NA	HCC	JHH4	Aldehyde	Labelled
QE1_AnaLevi_Exp3_Sample1	27911	IF6_HUMAN	Eukaryotic translation initiation factor 6 OS=Homo sapiens OX=9606 GN=EIF6 PE=1 SV=1	TSIEDQDELSSLLQVPLVAGTVNR	Deamidated (NQ)	1293.18	98.5708	2	0.000001000000000000000000.0	9.40285	7.15855	8.2807	98.5708	98.8281	308.5	1.3e-06	0.00080065	58.85	43.365	2	165	188	0.88	32945: Scan 39863 (rt=98.5708) [\\qmcr.qmul.ac.uk\rfs\HAEMONC\Mass Spec Facility\MS Lab\Projects\2026\Ana_Levi\QE1_AnaLevi_Exp3_Sample1.raw]	EIF6(Q170);	726899	NA	92.89	EIF6;	Aldehyde_labelled	1	NA	HCC	JHH4	Aldehyde	Labelled
QE1_AnaLevi_Exp3_Sample1	21350	GANAB_HUMAN	Neutral alpha-glucosidase AB OS=Homo sapiens OX=9606 GN=GANAB PE=1 SV=3	QEFLLRR	Unmodified	481.283	40.0205	2	0.0000000.0	1.04107	1.04107	1.04107	40.0205	40.0205	2340	0.12	0.12	9.31	9.31	1	858	864	4.08	8264: Scan 12514 (rt=40.0205) [\\qmcr.qmul.ac.uk\rfs\HAEMONC\Mass Spec Facility\MS Lab\Projects\2026\Ana_Levi\QE1_AnaLevi_Exp3_Sample1.raw]	GANAB(857-864, no_mod);	9277830	NA	100	GANAB;	Aldehyde_labelled	1	NA	HCC	JHH4	Aldehyde	Labelled
QE1_AnaLevi_Exp3_Sample1	3859	ANO6_HUMAN	Anoctamin-6 OS=Homo sapiens OX=9606 GN=ANO6 PE=1 SV=2	YQVINNVSK	Unmodified	532.792	37.3656	2	0.000000000.0	2.8207	2.8207	2.8207	37.3656	37.3656	884	0.001	0.001	29.98	29.98	1	221	229	28.53	7107: Scan 11230 (rt=37.3656) [\\qmcr.qmul.ac.uk\rfs\HAEMONC\Mass Spec Facility\MS Lab\Projects\2026\Ana_Levi\QE1_AnaLevi_Exp3_Sample1.raw]	ANO6(220-229, no_mod);	1.30024e+06	NA	100	ANO6;	Aldehyde_labelled	1	NA	HCC	JHH4	Aldehyde	Labelled
QE1_AnaLevi_Exp3_Sample1	23539	GSLG1_HUMAN	Golgi apparatus protein 1 OS=Homo sapiens OX=9606 GN=GLG1 PE=1 SV=2	ALNEACESVIQTACK	Unmodified	565.268	51.4362	3	0.000000000000000.0	-0.295372	-0.295372	-0.295372	51.4362	51.4362	446	0.0053	0.0053	22.79	22.79	1	502	516	22.79	13300: Scan 18099 (rt=51.4362) [\\qmcr.qmul.ac.uk\rfs\HAEMONC\Mass Spec Facility\MS Lab\Projects\2026\Ana_Levi\QE1_AnaLevi_Exp3_Sample1.raw]	GLG1(501-516, no_mod);	2.68466e+06	NA	100	GLG1;	Aldehyde_labelled	1	NA	HCC	JHH4	Aldehyde	Labelled
QE1_AnaLevi_Exp3_Sample1	21357	GANAB_HUMAN	Neutral alpha-glucosidase AB OS=Homo sapiens OX=9606 GN=GANAB PE=1 SV=3	REPWLLPSQHNDIIR	Unmodified	469.256	58.0355	4	0.000000000000000.0	-0.800856	-1.22798	-1.01442	58.0355	70.5518	2437.33	4.4e-06	8.09e-05	53.53	46.91	3	684	698	53.37	16188: Scan 21303 (rt=58.0355) [\\qmcr.qmul.ac.uk\rfs\HAEMONC\Mass Spec Facility\MS Lab\Projects\2026\Ana_Levi\QE1_AnaLevi_Exp3_Sample1.raw]	GANAB(683-698, no_mod);	24116314	NA	100	GANAB;	Aldehyde_labelled	1	NA	HCC	JHH4	Aldehyde	Labelled
QE1_AnaLevi_Exp3_Sample1	3861	ANO6_HUMAN	Anoctamin-6 OS=Homo sapiens OX=9606 GN=ANO6 PE=1 SV=2	MNDFYIVDR	Unmodified	586.773	62.5734	2	0.000000000.0	-0.597508	-2.47539	-1.53645	62.5734	62.9923	773	0.0012	0.00125	29.39	29.11	2	191	199	29.39	18152: Scan 23462 (rt=62.5734) [\\qmcr.qmul.ac.uk\rfs\HAEMONC\Mass Spec Facility\MS Lab\Projects\2026\Ana_Levi\QE1_AnaLevi_Exp3_Sample1.raw]	ANO6(190-199, no_mod);	1.36544e+07	NA	100	ANO6;	Aldehyde_labelled	1	NA	HCC	JHH4	Aldehyde	Labelled
QE1_AnaLevi_Exp3_Sample1	2041	ADA10_HUMAN	Disintegrin and metalloproteinase domain-containing protein 10 OS=Homo sapiens OX=9606 GN=ADAM10 PE=1 SV=1	EGICNGFTALCPASDPKPNFTDCNR	Deamidated (NQ)	948.077	68.2895	3	0.0000000000000000001000000.0	-0.211177	-3.51962	-1.99445	68.2895	68.5746	755.333	0.00024	0.00147333	36.23	31.9533	3	533	557	2.7	20622: Scan 26187 (rt=68.2895) [\\qmcr.qmul.ac.uk\rfs\HAEMONC\Mass Spec Facility\MS Lab\Projects\2026\Ana_Levi\QE1_AnaLevi_Exp3_Sample1.raw]	ADAM10(N551);	8.71866e+06	NA	86.54	ADAM10;	Aldehyde_labelled	1	NA	HCC	JHH4	Aldehyde	Labelled
QE1_AnaLevi_Exp3_Sample1	32657	LONM_HUMAN	Lon protease homolog, mitochondrial OS=Homo sapiens OX=9606 GN=LONP1 PE=1 SV=2	VVDNPIYLSDMGAALTGAESHELQDVLEETNIPK	Unmodified	1223.61	100.952	3	0.0000000000000000000000000000000000.0	5.86184	5.86184	5.86184	100.952	100.952	756	1.8e-08	1.8e-08	77.39	77.39	1	324	357	77.39	33854: Scan 40901 (rt=100.952) [\\qmcr.qmul.ac.uk\rfs\HAEMONC\Mass Spec Facility\MS Lab\Projects\2026\Ana_Levi\QE1_AnaLevi_Exp3_Sample1.raw]	LONP1(323-357, no_mod);	558730	NA	100	LONP1;	Aldehyde_labelled	1	NA	HCC	JHH4	Aldehyde	Labelled
QE1_AnaLevi_Exp3_Sample1	29376	ITB1_HUMAN	Integrin beta-1 OS=Homo sapiens OX=9606 GN=ITGB1 PE=1 SV=2	FQGQTCEMCQTCLGVCAEHKECVQCR	Deamidated (NQ); Oxidation (M)	824.083	41.1727	4	0.00000003010000000000000000.0	3.00702	0.880844	2.27805	41.1727	44.4754	5295	9e-06	0.014346	50.48	36.52	3	625	650	2.01	8784: Scan 13085 (rt=41.1727) [\\qmcr.qmul.ac.uk\rfs\HAEMONC\Mass Spec Facility\MS Lab\Projects\2026\Ana_Levi\QE1_AnaLevi_Exp3_Sample1.raw]	ITGB1(M632);ITGB1(Q634);	3758461	NA	60.23	ITGB1;	Aldehyde_labelled	1	NA	HCC	JHH4	Aldehyde	Labelled
QE1_AnaLevi_Exp3_Sample1	41041	P5CR1_HUMAN	Pyrroline-5-carboxylate reductase 1, mitochondrial OS=Homo sapiens OX=9606 GN=PYCR1 PE=1 SV=2	SLLINAVEASCIR	Unmodified	482.597	72.0375	3	0.0000000000000.0	0.276861	-1.73038	-0.432595	72.0375	82.4736	342.625	1.3e-05	0.000225	49.01	41.6675	8	252	264	48.96	22245: Scan 27963 (rt=72.0375) [\\qmcr.qmul.ac.uk\rfs\HAEMONC\Mass Spec Facility\MS Lab\Projects\2026\Ana_Levi\QE1_AnaLevi_Exp3_Sample1.raw]	PYCR1(251-264, no_mod);	48696024	NA	100	PYCR2; PYCR1;	Aldehyde_labelled	1	NA	HCC	JHH4	Aldehyde	Labelled
QE1_AnaLevi_Exp3_Sample1	20994	G3P_HUMAN	Glyceraldehyde-3-phosphate dehydrogenase OS=Homo sapiens OX=9606 GN=GAPDH PE=1 SV=3	LVINGNPITIFQERDPSK	Deamidated (NQ)	1021.56	73.0135	2	0.000001000000000000.0	8.3779	8.3779	8.3779	73.0135	73.0135	2131	1.1e-05	1.1e-05	49.74	49.74	1	67	84	0.9	22672: Scan 28429 (rt=73.0135) [\\qmcr.qmul.ac.uk\rfs\HAEMONC\Mass Spec Facility\MS Lab\Projects\2026\Ana_Levi\QE1_AnaLevi_Exp3_Sample1.raw]	GAPDH(N72);	1.98979e+06	NA	54.98	GAPDH;	Aldehyde_labelled	1	NA	HCC	JHH4	Aldehyde	Labelled
QE1_AnaLevi_Exp3_Sample1	43594	PIGT_HUMAN	GPI transamidase component PIG-T OS=Homo sapiens OX=9606 GN=PIGT PE=1 SV=1	EELVITPLPSGDVAATFQFR	Unmodified	730.718	91.8465	3	0.00000000000000000000.0	-1.46176	-1.46176	-1.46176	91.8465	91.8465	102	1.8e-05	1.8e-05	47.42	47.42	1	32	51	47.42	30348: Scan 36944 (rt=91.8465) [\\qmcr.qmul.ac.uk\rfs\HAEMONC\Mass Spec Facility\MS Lab\Projects\2026\Ana_Levi\QE1_AnaLevi_Exp3_Sample1.raw]	PIGT(31-51, no_mod);	609646	NA	100	PIGT;	Aldehyde_labelled	1	NA	HCC	JHH4	Aldehyde	Labelled
QE1_AnaLevi_Exp3_Sample1	12613	CXAR_HUMAN	Coxsackievirus and adenovirus receptor OS=Homo sapiens OX=9606 GN=CXADR PE=1 SV=1	CYVDGSEEIGSDFK	Unmodified	803.339	58.2497	2	0.00000000000000.0	-1.68259	-2.36809	-1.97341	58.2497	58.4868	322.333	2.4e-06	4.93e-06	56.24	53.4567	3	146	159	56.24	16279: Scan 21405 (rt=58.2497) [\\qmcr.qmul.ac.uk\rfs\HAEMONC\Mass Spec Facility\MS Lab\Projects\2026\Ana_Levi\QE1_AnaLevi_Exp3_Sample1.raw]	CXADR(145-159, no_mod);	8.48656e+06	NA	100	CXADR;	Aldehyde_labelled	1	NA	HCC	JHH4	Aldehyde	Labelled
QE1_AnaLevi_Exp3_Sample1	37762	NECT2_HUMAN	Nectin-2 OS=Homo sapiens OX=9606 GN=NECTIN2 PE=1 SV=1	MGPSFPSPKPGSER	Oxidation (M)	745.36	36.9669	2	0.30000000000000.0	1.88083	0.201518	0.940416	36.9669	37.3469	598.333	5.9e-05	9.87e-05	42.32	40.5767	3	89	102	42.32	6933: Scan 11035 (rt=36.9669) [\\qmcr.qmul.ac.uk\rfs\HAEMONC\Mass Spec Facility\MS Lab\Projects\2026\Ana_Levi\QE1_AnaLevi_Exp3_Sample1.raw]	NECTIN2(M89);	7459620	NA	100	NECTIN2;	Aldehyde_labelled	1	NA	HCC	JHH4	Aldehyde	Labelled
QE1_AnaLevi_Exp3_Sample1	7512	CALD1_HUMAN	Caldesmon OS=Homo sapiens OX=9606 GN=CALD1 PE=1 SV=3	LKHTENTFSRPGGR	Unmodified	400.714	21.2097	4	0.00000000000000.0	0.375275	0.375275	0.375275	21.2097	21.2097	18	0.017	0.017	17.82	17.82	1	503	516	15.47	472: Scan 3606 (rt=21.2097) [\\qmcr.qmul.ac.uk\rfs\HAEMONC\Mass Spec Facility\MS Lab\Projects\2026\Ana_Levi\QE1_AnaLevi_Exp3_Sample1.raw]	CALD1(502-516, no_mod);	389081	NA	100	CALD1;	Aldehyde_labelled	1	NA	HCC	JHH4	Aldehyde	Labelled
QE1_AnaLevi_Exp3_Sample1	34849	MDHM_HUMAN	Malate dehydrogenase, mitochondrial OS=Homo sapiens OX=9606 GN=MDH2 PE=1 SV=3	SQETECTYFSTPLLLGKK	Deamidated (NQ)	1052.03	67.8414	2	0.010000000000000000.0	8.32531	8.32531	8.32531	67.8414	67.8414	1225	3.5e-07	3.5e-07	64.59	64.59	1	280	297	64.59	20430: Scan 25973 (rt=67.8415) [\\qmcr.qmul.ac.uk\rfs\HAEMONC\Mass Spec Facility\MS Lab\Projects\2026\Ana_Levi\QE1_AnaLevi_Exp3_Sample1.raw]	MDH2(Q281);	2522464	NA	100	MDH2;	Aldehyde_labelled	1	NA	HCC	JHH4	Aldehyde	Labelled
QE1_AnaLevi_Exp3_Sample1	44326	PLXB2_HUMAN	Plexin-B2 OS=Homo sapiens OX=9606 GN=PLXNB2 PE=1 SV=3	RGNIFLTSYQYPFYDCR	Unmodified	734.014	75.0589	3	0.00000000000000000.0	1.09139	-0.0909496	0.500223	75.0589	75.5952	1409	7.1e-06	1.71e-05	51.48	48.565	2	600	616	51.48	23542: Scan 29393 (rt=75.0589) [\\qmcr.qmul.ac.uk\rfs\HAEMONC\Mass Spec Facility\MS Lab\Projects\2026\Ana_Levi\QE1_AnaLevi_Exp3_Sample1.raw]	PLXNB2(599-616, no_mod);	7920929	NA	100	PLXNB2;	Aldehyde_labelled	1	NA	HCC	JHH4	Aldehyde	Labelled
QE1_AnaLevi_Exp3_Sample1	8611	CD166_HUMAN	CD166 antigen OS=Homo sapiens OX=9606 GN=ALCAM PE=1 SV=2	IIISPEENVTLTCTAENQLER	Deamidated (NQ)	1216.1	77.4501	2	0.000000010000000000000.0	0.041149	-1.934	-0.699532	77.4501	78.0874	4141.67	2.3e-09	1.09e-08	86.43	82.1833	3	473	493	12.01	24550: Scan 30493 (rt=77.4501) [\\qmcr.qmul.ac.uk\rfs\HAEMONC\Mass Spec Facility\MS Lab\Projects\2026\Ana_Levi\QE1_AnaLevi_Exp3_Sample1.raw]	ALCAM(N480);	1.59624e+07	NA	99.88	ALCAM;	Aldehyde_labelled	1	NA	HCC	JHH4	Aldehyde	Labelled
QE1_AnaLevi_Exp3_Sample1	21368	GANAB_HUMAN	Neutral alpha-glucosidase AB OS=Homo sapiens OX=9606 GN=GANAB PE=1 SV=3	TRDGSDYEGWCWPGSAGYPDFTNPTMR	Oxidation (M)	1047.1	78.8394	3	0.000000000000000000000000030.0	-1.37017	-1.37017	-1.37017	78.8394	78.8394	2340	0.008	0.008	20.97	20.97	1	492	518	20.97	25132: Scan 31130 (rt=78.8394) [\\qmcr.qmul.ac.uk\rfs\HAEMONC\Mass Spec Facility\MS Lab\Projects\2026\Ana_Levi\QE1_AnaLevi_Exp3_Sample1.raw]	GANAB(M517);	4.04402e+06	NA	100	GANAB;	Aldehyde_labelled	1	NA	HCC	JHH4	Aldehyde	Labelled
QE1_AnaLevi_Exp3_Sample1	33762	MAGT1_HUMAN	Magnesium transporter protein 1 OS=Homo sapiens OX=9606 GN=MAGT1 PE=1 SV=1	QADEEFQILANSWR	Unmodified	853.91	82.2248	2	0.00000000000000.0	-0.644856	-0.644856	-0.644856	82.2248	82.2248	62	3.2e-06	3.2e-06	54.91	54.91	1	92	105	54.91	26513: Scan 32673 (rt=82.2248) [\\qmcr.qmul.ac.uk\rfs\HAEMONC\Mass Spec Facility\MS Lab\Projects\2026\Ana_Levi\QE1_AnaLevi_Exp3_Sample1.raw]	MAGT1(91-105, no_mod);	1054034	NA	100	MAGT1;	Aldehyde_labelled	1	NA	HCC	JHH4	Aldehyde	Labelled
QE1_AnaLevi_Exp3_Sample1	53445	S26A6_HUMAN	Solute carrier family 26 member 6 OS=Homo sapiens OX=9606 GN=SLC26A6 PE=1 SV=1	SSATVYFANAEFYSDALK	Unmodified	992.47	80.3915	2	0.000000000000000000.0	-0.857319	-0.857319	-0.857319	80.3915	80.3915	49	7.2e-05	7.2e-05	41.43	41.43	1	545	562	41.43	25759: Scan 31842 (rt=80.3915) [\\qmcr.qmul.ac.uk\rfs\HAEMONC\Mass Spec Facility\MS Lab\Projects\2026\Ana_Levi\QE1_AnaLevi_Exp3_Sample1.raw]	SLC26A6(544-562, no_mod);	1077515	NA	100	SLC26A6;	Aldehyde_labelled	1	NA	HCC	JHH4	Aldehyde	Labelled
QE1_AnaLevi_Exp3_Sample1	16875	EFGM_HUMAN	Elongation factor G, mitochondrial OS=Homo sapiens OX=9606 GN=GFM1 PE=1 SV=2	VIGVLEPLDPEDYTK	Unmodified	844.442	80.8107	2	0.000000000000000.0	2.01557	-3.79401	-0.681735	80.8107	81.1963	152	3e-05	0.00011125	45.23	40.73	4	552	566	45.23	25931: Scan 32030 (rt=80.8107) [\\qmcr.qmul.ac.uk\rfs\HAEMONC\Mass Spec Facility\MS Lab\Projects\2026\Ana_Levi\QE1_AnaLevi_Exp3_Sample1.raw]	GFM1(551-566, no_mod);	7.64885e+06	NA	100	GFM1;	Aldehyde_labelled	1	NA	HCC	JHH4	Aldehyde	Labelled
QE1_AnaLevi_Exp3_Sample1	28299	IMDH2_HUMAN	Inosine-5~-monophosphate dehydrogenase 2 OS=Homo sapiens OX=9606 GN=IMPDH2 PE=1 SV=2	NRDYPLASK	Unmodified	532.279	25.7399	2	0.000000000.0	-0.847022	-3.4822	-1.81953	25.7399	26.3256	855.333	0.0052	0.0179	22.84	19.3333	3	230	238	11.85	2095: Scan 5567 (rt=25.7399) [\\qmcr.qmul.ac.uk\rfs\HAEMONC\Mass Spec Facility\MS Lab\Projects\2026\Ana_Levi\QE1_AnaLevi_Exp3_Sample1.raw]	IMPDH2(229-238, no_mod);	3201993	NA	100	IMPDH2;	Aldehyde_labelled	1	NA	HCC	JHH4	Aldehyde	Labelled
QE1_AnaLevi_Exp3_Sample1	37287	NCAM2_HUMAN	Neural cell adhesion molecule 2 OS=Homo sapiens OX=9606 GN=NCAM2 PE=1 SV=2	LTFREVVSPQEFK	Unmodified	527.287	62.7082	3	0.0000000000000.0	-0.316688	-0.316688	-0.316688	62.7082	62.7082	3246	0.0014	0.0014	28.58	28.58	1	115	127	28.58	18209: Scan 23527 (rt=62.7082) [\\qmcr.qmul.ac.uk\rfs\HAEMONC\Mass Spec Facility\MS Lab\Projects\2026\Ana_Levi\QE1_AnaLevi_Exp3_Sample1.raw]	NCAM2(114-127, no_mod);	6026906	NA	100	NCAM2;	Aldehyde_labelled	1	NA	HCC	JHH4	Aldehyde	Labelled
QE1_AnaLevi_Exp3_Sample1	61832	TCRG1_HUMAN	Transcription elongation regulator 1 OS=Homo sapiens OX=9606 GN=TCERG1 PE=1 SV=2	IKSDFFELLSNHHLDSQSR	Unmodified	569.038	64.4586	4	0.0000000000000000000.0	-0.836222	-1.62843	-1.23233	64.4586	77.1243	422	1.8e-06	1.54e-05	57.49	51.43	2	795	813	57.49	18974: Scan 24370 (rt=64.4586) [\\qmcr.qmul.ac.uk\rfs\HAEMONC\Mass Spec Facility\MS Lab\Projects\2026\Ana_Levi\QE1_AnaLevi_Exp3_Sample1.raw]	TCERG1(794-813, no_mod);	20130449	NA	100	TCERG1;	Aldehyde_labelled	1	NA	HCC	JHH4	Aldehyde	Labelled
QE1_AnaLevi_Exp3_Sample1	48711	RANG_HUMAN	Ran-specific GTPase-activating protein OS=Homo sapiens OX=9606 GN=RANBP1 PE=1 SV=1	VAEKLEALSVKEETK	Unmodified	558.649	39.6727	3	0.000000000000000.0	0.179327	0.179327	0.179327	39.6727	39.6727	158	0.00083	0.00083	30.82	30.82	1	180	194	27.2	8108: Scan 12342 (rt=39.6727) [\\qmcr.qmul.ac.uk\rfs\HAEMONC\Mass Spec Facility\MS Lab\Projects\2026\Ana_Levi\QE1_AnaLevi_Exp3_Sample1.raw]	RANBP1(179-194, no_mod);	2242745	NA	100	RANBP1;	Aldehyde_labelled	1	NA	HCC	JHH4	Aldehyde	Labelled
QE1_AnaLevi_Exp3_Sample1	7404	CADM4_HUMAN	Cell adhesion molecule 4 OS=Homo sapiens OX=9606 GN=CADM4 PE=1 SV=1	QTQYVLDVQYSPTAR	Unmodified	884.945	63.212	2	0.000000000000000.0	-0.45252	-4.75146	-2.14947	63.212	63.5433	600.333	3.4e-07	1.64e-06	64.66	59.8433	3	213	227	64.66	18434: Scan 23776 (rt=63.212) [\\qmcr.qmul.ac.uk\rfs\HAEMONC\Mass Spec Facility\MS Lab\Projects\2026\Ana_Levi\QE1_AnaLevi_Exp3_Sample1.raw]	CADM4(212-227, no_mod);	10774824	NA	100	CADM4;	Aldehyde_labelled	1	NA	HCC	JHH4	Aldehyde	Labelled
QE1_AnaLevi_Exp3_Sample1	7161	C1TM_HUMAN	Monofunctional C1-tetrahydrofolate synthase, mitochondrial OS=Homo sapiens OX=9606 GN=MTHFD1L PE=1 SV=1	KITIGQGNTEK	Unmodified	594.832	23.4563	2	0.00000000000.0	-1.0104	-2.35759	-1.79626	23.4563	24.027	344	0.00085	0.00661667	30.72	24.3233	3	586	596	23.76	1182: Scan 4517 (rt=23.4563) [\\qmcr.qmul.ac.uk\rfs\HAEMONC\Mass Spec Facility\MS Lab\Projects\2026\Ana_Levi\QE1_AnaLevi_Exp3_Sample1.raw]	MTHFD1L(585-596, no_mod);	1.40766e+06	NA	100	MTHFD1L;	Aldehyde_labelled	1	NA	HCC	JHH4	Aldehyde	Labelled
QE1_AnaLevi_Exp3_Sample1	30126	K2C1_HUMAN	Keratin, type II cytoskeletal 1 OS=Homo sapiens OX=9606 GN=KRT1 PE=1 SV=6	NKLNDLEDALQQAKEDLAR	Unmodified	546.787	77.6343	4	0.0000000000000000000.0	0.595479	-1.74063	-0.572576	77.6343	78.0858	2332.5	2.2e-07	2.06e-06	66.62	60.36	2	442	460	61.03	24628: Scan 30577 (rt=77.6343) [\\qmcr.qmul.ac.uk\rfs\HAEMONC\Mass Spec Facility\MS Lab\Projects\2026\Ana_Levi\QE1_AnaLevi_Exp3_Sample1.raw]	KRT1(441-460, no_mod);	5249194	NA	100	KRT1;	Aldehyde_labelled	1	NA	HCC	JHH4	Aldehyde	Labelled
QE1_AnaLevi_Exp3_Sample1	59895	SYSC_HUMAN	Serine--tRNA ligase, cytoplasmic OS=Homo sapiens OX=9606 GN=SARS1 PE=1 SV=3	EVMQEVAQLSQFDEELYKVIGK	Unmodified	861.775	97.1693	3	0.0000000000000000000000.0	6.46712	1.54901	4.00806	97.1693	97.7029	680.5	3e-05	6.5e-05	45.28	42.565	2	232	253	45.28	32391: Scan 39250 (rt=97.1693) [\\qmcr.qmul.ac.uk\rfs\HAEMONC\Mass Spec Facility\MS Lab\Projects\2026\Ana_Levi\QE1_AnaLevi_Exp3_Sample1.raw]	SARS1(231-253, no_mod);	1755332	NA	100	SARS1;	Aldehyde_labelled	1	NA	HCC	JHH4	Aldehyde	Labelled
QE1_AnaLevi_Exp3_Sample1	53576	S39AE_HUMAN	Metal cation symporter ZIP14 OS=Homo sapiens OX=9606 GN=SLC39A14 PE=1 SV=3	VIVGSLSVQDLQASQSACYWLK	Deamidated (NQ)	1227.12	86.0268	2	0.0000000010000000000000.0	1.30493	1.30493	1.30493	86.0268	86.0268	296	4.6e-08	4.6e-08	73.36	73.36	1	305	326	4.08	28049: Scan 34377 (rt=86.0268) [\\qmcr.qmul.ac.uk\rfs\HAEMONC\Mass Spec Facility\MS Lab\Projects\2026\Ana_Levi\QE1_AnaLevi_Exp3_Sample1.raw]	SLC39A14(Q313);	490865	NA	71.27	SLC39A14;	Aldehyde_labelled	1	NA	HCC	JHH4	Aldehyde	Labelled
QE1_AnaLevi_Exp3_Sample1	51755	RPN1_HUMAN	Dolichyl-diphosphooligosaccharide--protein glycosyltransferase subunit 1 OS=Homo sapiens OX=9606 GN=RPN1 PE=1 SV=1	DTYIENEKLISGKR	Unmodified	555.963	41.8	3	0.00000000000000.0	-1.44155	-5.70614	-3.61889	41.8	55.2213	1190.75	2.3e-05	0.0002025	46.47	39.595	4	580	593	46.47	9064: Scan 13395 (rt=41.7999) [\\qmcr.qmul.ac.uk\rfs\HAEMONC\Mass Spec Facility\MS Lab\Projects\2026\Ana_Levi\QE1_AnaLevi_Exp3_Sample1.raw]	RPN1(579-593, no_mod);	21669693	NA	100	RPN1;	Aldehyde_labelled	1	NA	HCC	JHH4	Aldehyde	Labelled
QE1_AnaLevi_Exp3_Sample1	1458	ACON_HUMAN	Aconitate hydratase, mitochondrial OS=Homo sapiens OX=9606 GN=ACO2 PE=1 SV=2	DINQEVYNFLATAGAK	Unmodified	877.442	97.3105	2	0.0000000000000000.0	0.85574	-0.741642	0.18541	97.3105	100.323	1156	8.5e-07	2.69e-06	60.72	57.1925	4	145	160	60.72	32445: Scan 39311 (rt=97.3105) [\\qmcr.qmul.ac.uk\rfs\HAEMONC\Mass Spec Facility\MS Lab\Projects\2026\Ana_Levi\QE1_AnaLevi_Exp3_Sample1.raw]	ACO2(144-160, no_mod);	3.26331e+06	NA	100	ACO2;	Aldehyde_labelled	1	NA	HCC	JHH4	Aldehyde	Labelled
QE1_AnaLevi_Exp3_Sample1	31227	KPYM_HUMAN	Pyruvate kinase PKM OS=Homo sapiens OX=9606 GN=PKM PE=1 SV=4	GSGTAEVELKKGATLK	Unmodified	397.979	32.0148	4	0.0000000000000000.0	1.44847	1.44847	1.44847	32.0148	32.0148	3463	0.0024	0.0024	26.17	26.17	1	126	141	26.17	4780: Scan 8606 (rt=32.0148) [\\qmcr.qmul.ac.uk\rfs\HAEMONC\Mass Spec Facility\MS Lab\Projects\2026\Ana_Levi\QE1_AnaLevi_Exp3_Sample1.raw]	PKM(125-141, no_mod);	2860417	NA	100	PKM;	Aldehyde_labelled	1	NA	HCC	JHH4	Aldehyde	Labelled
QE1_AnaLevi_Exp3_Sample1	50300	RL3_HUMAN	Large ribosomal subunit protein uL3 OS=Homo sapiens OX=9606 GN=RPL3 PE=1 SV=2	VAFSVAR	Unmodified	375.218	40.8804	2	0.0000000.0	0.668071	-4.40927	-1.42117	40.8804	55.7778	336.364	0.0086	0.0227364	20.66	17.0318	11	262	268	6.32	8652: Scan 12940 (rt=40.8804) [\\qmcr.qmul.ac.uk\rfs\HAEMONC\Mass Spec Facility\MS Lab\Projects\2026\Ana_Levi\QE1_AnaLevi_Exp3_Sample1.raw]	RPL3(261-268, no_mod);	146554833	NA	100	RPL3;	Aldehyde_labelled	1	NA	HCC	JHH4	Aldehyde	Labelled
QE1_AnaLevi_Exp3_Sample1	30132	K2C1_HUMAN	Keratin, type II cytoskeletal 1 OS=Homo sapiens OX=9606 GN=KRT1 PE=1 SV=6	NSKIEISELNR	Unmodified	434.905	40.5458	3	0.00000000000.0	0.614584	-1.30599	-0.16645	40.5458	41.352	2022.17	0.00031	0.00241167	35.09	28.5033	6	393	403	29.66	8504: Scan 12776 (rt=40.5458) [\\qmcr.qmul.ac.uk\rfs\HAEMONC\Mass Spec Facility\MS Lab\Projects\2026\Ana_Levi\QE1_AnaLevi_Exp3_Sample1.raw]	KRT1(392-403, no_mod);	29153445	NA	100	KRT1;	Aldehyde_labelled	1	NA	HCC	JHH4	Aldehyde	Labelled
[truncated: 10,693 more rows]

## Sheet: S13B
heading	...1	acc.no	protein	peptide	pep_mod	m_z	best_tr	z_pept	xmod_pos	max_ppm	min_ppm	mean_ppm	min_tR	max_tR	prot_scr	min_expectancy	Mean_expt	max_scr	mean_scr	N_peptides	pep_start	pep_end	max_delta_score	peptide_heading	sites	SumInten	spacer_0	pep_var_mod_conf	gene	condition	biological_replicate	technical_replicate	sample_type	cell_id	treatment_1	treatment_2
[truncated: 14,507 more rows]

[truncated: 1 more sheets: S13C]
